# Supplementary material for: Quantitative Fitness Analysis Identifies exo1∆ and Other Suppressors or Enhancers of Telomere Defects in Schizosaccharomyces pombe
Source: PLoS One. 2015 Jul 13;10(7):e0132240. doi: 10.1371/journal.pone.0132240 (PMC4500466; doi:10.1371/journal.pone.0132240)
Supplement: S2 Supporting Information — (TXT) [file pone.0132240.s008.txt]

R package version: 0.0-39
Summary type: mean
Test type: t-test
x-axis treatment: 30
x-axis medium: YE5S_CGN
x-axis screen ID: SGA0015
x-axis screen name: his3D_K
x-axis libraries: PDLV4_768
x-axis client: SID
x-axis user: SID
x-axis date: 2013/04/16
x-axis PI: DAL
x-axis condition: YE5S_CGN
x-axis inoculation type: PINNED
x-axis fitness definition: Trimmed
y-axis treatment: 30
y-axis medium: YE5S_CGN
y-axis screen ID: SGA0065
y-axis screen name: mS_his3D_K
y-axis libraries: JPC_TEST_768
y-axis client: JPC
y-axis user: SID
y-axis date: 2013/09/17
y-axis PI: JPC
y-axis condition: YE5S_CGN
y-axis inoculation type: PINNED
y-axis fitness definition: Trimmed
#########################################################
ORF	Gene	P	Q	GIS	QueryFitnessSummary	ControlFitnessSummary	QuerySE	ControlSE	QueryCount	ControlCount	TestType	Type
SPCC18B5.03	wee1	1.93666e-05	0.00183337	-525650	49403.7	623780	20913.8	35687.4	8	4	t-test	E
SPBC16G5.15C	fkh2	0.00242784	0.03662	-489589	43533.1	578295	41682.1	81482.2	8	4	t-test	E
SPAC1142.08	fhl1	0.00473632	0.0534914	-374053	0	405747	0	53423.6	8	4	t-test	E
SPAC13C5.07	rad32	0.0314003	0.193863	-370545	44461.1	450171	44389.4	115272	8	4	t-test	E
SPBC3D6.04C	mad1	0.00134558	0.0293957	-338162	0	366816	0	31383.7	8	4	t-test	E
SPAC11E3.04C	ubc13	0.00182613	0.0324139	-334167	70655.6	439124	70655.6	23180.2	8	4	t-test	E
SPBC31F10.13C	hip1	0.000544968	0.0221101	-327022	42015.2	400307	21617.9	40160.4	8	4	t-test	E
SPAC17G8.13C	mst2	0.0332335	0.196631	-319597	4.93359	346682	4.93359	131122	8	8	t-test	E
SPAC4H3.05	srs2	0.18456	0.511998	-305378	0	331254	0	192974	8	4	t-test	E
SPBC1734.06	rhp18	0.0161893	0.139326	-296619	100707	430993	66148.6	77458.2	8	4	t-test	E
SPAC3H8.05C	mms1	0.00165762	0.0324139	-245710	59223.5	330772	42056.6	40064.3	8	4	t-test	E
SPBC725.02	mpr1	0.0751989	0.315938	-243085	40949.1	308101	39830.8	102541	8	4	t-test	E
SPAC17H9.10C	ddb1	0.017199	0.139558	-235722	112063	377254	75288.4	29780.8	8	4	t-test	E
SPAC23C11.04C	pnk1	0.00540481	0.0568505	-229313	125371	384738	54232	38622.8	8	4	t-test	E
SPBC15D4.03	slm9	0.0528895	0.263018	-228164	132616	391350	82021.3	68646.2	8	4	t-test	E
SPAC30.03C	tsn1	0.0358219	0.199845	-218868	141796	391224	77013.5	51025.6	8	4	t-test	E
SPBC19F8.02	SPBC19F8.02	0.0213903	0.155765	-218183	143755	392605	73974.5	12511.9	8	4	t-test	E
SPAC3G6.06C	rad2	0.0269167	0.187537	-217501	118795	364791	77809.1	18091	8	4	t-test	E
SPCC285.16C	msh6	0.0581984	0.263018	-207524	209211	452046	90557.2	27213.9	8	4	t-test	E
SPCC16C4.11	pef1	0.288881	0.616139	-201989	193927	429463	74093.7	163708	8	4	t-test	E
SPAPB1E7.07	glt1	0.0955929	0.339556	-201867	273321	515452	104797	6027.03	8	4	t-test	E
SPCC126.04C	sgf73	0.107862	0.369518	-195759	127205	350329	83335.7	77930.1	8	4	t-test	E
SPAC27E2.03C	SPAC27E2.03c	0.0307129	0.193833	-191633	187199	410931	70987.1	9220.63	8	4	t-test	E
SPAC17G8.07	yaf9	0.114234	0.377238	-177175	42504	238293	42504	87993.3	8	4	t-test	E
SPAC17H9.19C	cdt2	0.192901	0.511998	-156159	101623	279624	60407.2	95000.6	8	4	t-test	E
SPAPB1E7.06C	eme1	0.0652297	0.282569	-149755	7781.09	170885	6272.16	57430.4	8	4	t-test	E
SPAC22H12.02	tfg3	0.0815955	0.326382	-147267	212884	390669	61002.9	49060.4	8	4	t-test	E
SPAC19D5.01	pyp2	0.0903056	0.334313	-144457	271607	451318	70833.3	29649.5	8	4	t-test	E
SPAC1071.12C	stp1	0.233988	0.567971	-142719	277340	455652	108158	23641.4	8	4	t-test	E
SPAC2F7.03C	pom1	0.190568	0.511998	-128404	170258	323968	58579.2	72927.3	8	4	t-test	E
SPAC13G6.13	SPAC13G6.13	0.275454	0.610802	-120431	261718	414530	100661	19996.6	8	4	t-test	E
SPBP8B7.24C	atg8	0.229826	0.562676	-119044	293516	447518	88941.6	22394.5	8	4	t-test	E
SPAC1834.08	mak1	0.12915	0.41212	-117550	222447	368807	66568.9	22461	8	4	t-test	E
SPAPB1E7.02C	mcl1	0.355059	0.667794	-115756	39627.7	168549	24686.2	114023	8	4	t-test	E
SPCC338.05C	mms2	0.236444	0.56907	-113631	266426	412260	84026.5	32700.2	8	4	t-test	E
SPCC1235.03	SPCC1235.03	0.201232	0.524311	-110768	287316	431816	77869.1	14114.2	8	4	t-test	E
SPBC336.01	fbh1	0.401063	0.689406	-110717	2715.23	123044	2715.23	123044	8	4	t-test	E
SPAC8E11.02C	rad24	0.347311	0.663834	-108382	118602	246217	36780.5	102860	16	4	t-test	E
SPAC3C7.03C	rhp55	0.252728	0.578828	-108095	221390	357403	85127.9	21854.4	8	4	t-test	E
SPBC83.04	apc15	0.281642	0.610802	-98650.5	87.2791	107104	87.2791	81721.4	8	4	t-test	E
SPBC28F2.02	mep33	0.296917	0.616139	-96585.9	204836	326962	78297.6	42466.1	8	4	t-test	E
SPBC28F2.07	sfr1	0.294838	0.616139	-90271.7	267432	388013	79272.2	11169.7	8	4	t-test	E
SPCC4G3.05C	mus81	0.24639	0.578828	-89097.3	239023	355923	59278	48254.2	24	4	t-test	E
SPAC3A11.14C	pkl1	0.222567	0.556411	-88098.2	267399	385619	64701.1	16249.3	8	4	t-test	E
SPAC17A2.13C	rad25	0.268299	0.604737	-83165.3	233533	343533	62894.7	39521.7	16	4	t-test	E
SPAC6B12.02C	mus7	0.262653	0.596747	-83015.9	309419	425688	65951.3	22152.9	8	4	t-test	E
SPBC106.01	mph1	0.336537	0.663726	-82279.2	200425	306658	76068.5	29658.8	8	4	t-test	E
SPCP31B10.05	tdp1	0.278443	0.610802	-78746.9	277371	386292	66446.9	11532	8	4	t-test	E
SPBC21D10.10	bdc1	0.466688	0.74881	-78490.9	306717	417848	101465	12646.6	8	4	t-test	E
SPAC56F8.02	SPAC56F8.02	0.393628	0.681648	-78229.1	223915	327746	75363.6	48708.9	8	4	t-test	E
SPAC139.01C	SPAC139.01c	0.444312	0.72939	-76294.3	313643	422977	93231.1	15986.5	8	4	t-test	E
SPAC19G12.02C	pms1	0.34796	0.663834	-76011.7	336627	447603	74837.9	13297	8	4	t-test	E
SPAC688.10	rev3	0.431601	0.712643	-74065.2	289428	394293	88249	11838.5	8	4	t-test	E
SPCC338.16	pof3	0.498899	0.781677	-71915.8	80140.4	164940	53448	90952.1	8	4	t-test	E
SPAC1071.02	mms19	0.402963	0.689406	-70439.3	2063.88	78646.6	1213.18	78646.6	8	4	t-test	E
SPCC1281.04	SPCC1281.04	0.519712	0.797828	-67516.8	326615	427528	99295.7	9819.33	8	4	t-test	E
SPBC216.05	rad3	0.189804	0.511998	-67409.1	318045	418115	45499.7	22550.2	24	4	t-test	E
SPBC25B2.07C	mug164	0.299391	0.616139	-66974.1	366254	469937	57303.9	21349	8	4	t-test	E
SPBC947.08C	hip4	0.447651	0.730649	-66814.2	333593	434335	82106.8	15492.7	8	4	t-test	E
SPBC146.11C	mug97	0.529052	0.800821	-66445.4	318204	417242	94005.8	41416	8	4	t-test	E
SPBC16E9.12C	pab2	0.390374	0.681648	-65643	277507	372227	70204.9	18089.2	8	4	t-test	E
SPBC1105.08	SPBC1105.08	0.538223	0.807243	-59529.4	316877	408300	91215.1	14492.9	8	4	t-test	E
SPAC6F6.17	rif1	0.57171	0.824191	-58515.6	323759	414666	97647.4	16807.4	8	4	t-test	E
SPAC19G12.13C	poz1	0.576673	0.827148	-57799.9	311172	400237	96650.5	24129.5	8	4	t-test	E
SPCC1739.12	ppe1	0.546012	0.807643	-56776.4	287512	373461	87052.2	24875.1	8	4	t-test	E
SPAC1006.09	win1	0.389109	0.681648	-56388	0	61166	0	60886.6	8	4	t-test	E
SPBC119.14	rti1	0.393191	0.681648	-48932.4	361197	444881	52804.6	12706.3	8	4	t-test	E
SPAC57A10.09C	nhp6	0.605737	0.844185	-48811.5	378767	463809	87825.3	25100.1	8	4	t-test	E
SPAC1250.04C	atl1	0.670068	0.893424	-46606.9	343437	423093	104150	14277.3	8	4	t-test	E
SPAC20H4.07	rhp57	0.750024	0.914652	-45010.3	166619	229562	58922.4	129250	8	4	t-test	E
SPCC736.09C	SPCC736.09c	0.602591	0.844185	-43099.2	365151	442843	76773.7	22394.1	8	4	t-test	E
SPAC17A2.12	SPAC17A2.12	0.606587	0.844185	-41587.7	332296	405564	74869.2	22090.1	8	4	t-test	E
SPAC144.02	iec1	0.629157	0.859041	-40436.7	316437	387113	71031.8	42501	8	4	t-test	E
SPAC11G7.04	ubi1	0.460454	0.743005	-39698.3	7135.45	50802.1	6097.39	50802.1	8	4	t-test	E
SPAC24H6.03	cul3	0.652219	0.877868	-39561.7	320601	390680	82225.8	20662.1	8	4	t-test	E
SPAC694.06C	mrc1	0.649862	0.877868	-39132.2	274977	340724	81092.8	18237.9	8	4	t-test	E
SPBC17D11.01	nep1	0.695449	0.913692	-38341.1	303616	370932	92300.9	20784.3	8	4	t-test	E
SPCC965.05C	thp1	0.736022	0.914652	-34471.4	314848	378918	95424	27395.9	8	4	t-test	E
SPAC24C9.07C	bgs2	0.734163	0.914652	-33479.6	301859	363753	94318.5	10354.8	8	4	t-test	E
SPAC2G11.12	rqh1	0.682304	0.904778	-32756	216838	270743	51713.5	62414.2	16	4	t-test	E
SPAC644.14C	rhp51	0.714174	0.914652	-31980.3	296067	355844	69914.6	53715.2	16	4	t-test	E
SPCC23B6.05C	ssb3	0.615459	0.844398	-31404.3	338170	400889	59322.9	8621.06	8	4	t-test	E
SPBC106.10	pka1	0.727588	0.914652	-31333.9	342409	405411	79474.1	39088.7	8	4	t-test	E
SPCC338.11C	rrg1	0.742717	0.914652	-31266.5	340317	403069	91146.3	10068.7	8	4	t-test	E
SPCC4E9.02	cig1	0.765125	0.920744	-30701.3	323786	384524	98404.7	10856.1	8	4	t-test	E
SPAC26A3.02	myh1	0.746883	0.914652	-30390.8	377822	442802	86065	32559.3	8	4	t-test	E
SPAC6F6.09	eaf6	0.750401	0.914652	-28934.4	298158	354808	84591.5	25859.6	8	4	t-test	E
SPAC12G12.16C	SPAC12G12.16c	0.741519	0.914652	-28793.3	358215	419801	82715.2	16493.7	8	4	t-test	E
SPCC338.08	ctp1	0.816508	0.935033	-28347.2	170151	215317	69854.5	102120	8	4	t-test	E
SPAC1782.01	ecm29	0.721669	0.914652	-26697.1	407133	470590	61036.1	43150	8	4	t-test	E
SPAC23H3.13C	gpa2	0.769366	0.920943	-26373.1	262938	313825	62420.8	65953.9	8	4	t-test	E
SPCC777.10C	ubc12	0.744034	0.914652	-25992.9	319193	374434	73500.9	24785.7	8	4	t-test	E
SPCC330.02	rhp7	0.762919	0.920744	-25422.5	323118	378073	80347.8	12538.2	8	4	t-test	E
SPAC1805.04	nup132	0.847014	0.947055	-24627.8	232411	278819	89456.3	92982.8	8	4	t-test	E
SPCC4B3.12	set9	0.792476	0.926186	-23894.4	379937	438049	87129.2	8302.38	8	4	t-test	E
SPAC13G7.06	met16	0.780162	0.926186	-22103.2	371174	426601	64921	45078.6	8	4	t-test	E
SPAC589.08C	dam1	0.809841	0.934939	-22086.4	383557	440015	86406.5	21702.6	8	4	t-test	E
SPCC24B10.14C	xlf1	0.822498	0.93811	-21326.9	336352	387986	89850.5	20634.8	8	4	t-test	E
SPAC589.10C	SPAC589.10c	0.888846	0.957572	-20627.6	302194	350176	93030.2	117197	8	4	t-test	E
SPAC20G4.04C	hus1	0.771776	0.920943	-18032.2	357305	407141	58670.1	18849.1	16	4	t-test	E
SPAC688.13	scn1	0.790845	0.926186	-18031.4	366924	417574	66120.1	10554.4	16	4	t-test	E
SPAC19E9.01C	nup40	0.858492	0.947115	-16051.2	364595	412899	86220.4	11459.6	8	4	t-test	E
SPBC146.06C	SPBC146.06c	0.864568	0.947115	-15163.1	359840	406779	83726.2	21290	8	4	t-test	E
SPBC1105.11C	hht3	0.877472	0.954797	-14211	349470	394497	86834.2	22031.9	8	4	t-test	E
SPAC1782.09C	clp1	0.855296	0.947115	-13396.1	451558	504352	68801.3	19433.2	8	4	t-test	E
SPBC3D6.10	apn2	0.844253	0.947055	-11083.4	288103	324537	48844.3	27222.8	8	4	t-test	E
SPAC30D11.07	nth1	0.939354	0.995434	-8657.85	366587	407040	108949	15868.7	8	4	t-test	E
SPCC14G10.04	SPCC14G10.04	0.902399	0.9671	-7620.34	350968	388973	57531.6	19445.2	8	4	t-test	E
SPACUNK12.02C	cmk1	0.954841	1	-3236.43	346443	379309	55094.4	2819.43	8	4	t-test	E
SPAC18B11.07C	rhp6	0.978047	1	-1717.57	389516	424384	57743.9	19812.5	8	4	t-test	E
SPAC1805.12C	uep1	0.988221	1	-1255.95	366798	399240	81941.3	5905.79	8	4	t-test	E
SPBC16G5.13	ptf2	0.996905	1	-213.062	387608	420682	53745.3	6067.86	16	4	t-test	E
SPAC30D11.10	rad22	0.19771	0.519905	-107.072	0	116.144	0	70.4334	8	4	t-test	E
SPCC24B10.07	gad8	0.391002	0.681648	-63.8524	0	69.2628	0	69.2628	8	4	t-test	E
SPCC1840.03	sal3	0.391002	0.681648	-44.155	0	47.8964	0	47.8964	8	4	t-test	E
SPAC1556.01C	rad50	1	1	0	0	0	0	0	16	4	t-test	E
SPAC15A10.03C	rhp54	1	1	0	0	0	0	0	8	4	t-test	E
SPAC24B11.06C	sty1	1	1	0	0	0	0	0	8	8	t-test	E
SPAC3G9.08	png1	1	1	0	0	0	0	0	8	4	t-test	E
SPAPYUG7.02C	sin1	1	1	0	0	0	0	0	8	8	t-test	E
SPBC16D10.07C	sir2	1	1	0	0	0	0	0	8	8	t-test	E
SPBC1718.07C	zfs1	1	1	0	0	0	0	0	8	4	t-test	E
SPBC609.05	pob3	1	1	0	0	0	0	0	8	4	t-test	E
SPBC651.10	nse5	1	1	0	0	0	0	0	8	4	t-test	E
SPAC30D11.13	hus5	0.33317	0.661681	10.4264	10.4264	0	10.4264	0	16	4	t-test	S
SPCC663.01C	ekc1	0.350617	0.663834	42.531	42.531	0	42.531	0	8	4	t-test	S
SPBC31F10.14C	hip3	0.40642	0.691158	442.263	531.729	97.0469	498.619	57.4991	8	4	t-test	S
SPCC18B5.11C	cds1	0.973872	1	3119.23	373899	402197	90789.1	16638.8	8	4	t-test	S
SPBC887.04C	lub1	0.954854	1	3237.96	344925	370640	53423.9	16049.7	8	4	t-test	S
SPCC1450.11C	cek1	0.961774	1	3442.66	372513	400343	68017.4	15529.2	8	4	t-test	S
SPBC530.14C	dsk1	0.933001	0.992405	7192.12	328773	348829	76508.8	35501.8	8	4	t-test	S
SPCC126.02C	pku70	0.912401	0.974142	9926.72	389243	411456	86433.6	11978.3	8	4	t-test	S
SPCC1322.08	srk1	0.789655	0.926186	10780.8	407533	430371	31705.7	25247.7	8	4	t-test	S
SPAC22G7.04	ubp13	0.887804	0.957572	11988.9	373567	392216	80469.1	18045.9	8	4	t-test	S
SPAC11E3.08C	nse6	0.867077	0.947115	13784.5	188229	189226	68623	45151.8	8	4	t-test	S
SPBC21D10.12	hob1	0.890138	0.957572	15779.3	370438	384710	110080	4949.34	8	4	t-test	S
SPAC19D5.03	cid1	0.860566	0.947115	16250.8	376973	391287	85566.2	29109.6	8	4	t-test	S
SPBC30B4.04C	sol1	0.851453	0.947115	16480.4	195718	194425	71085.6	52032.5	8	4	t-test	S
SPBC365.10	arp5	0.250299	0.578828	17034.6	17034.6	0	13590.6	0	8	4	t-test	S
SPCC1620.14C	snf22	0.806755	0.934939	17124.6	390194	404681	65695.2	17606.4	8	4	t-test	S
SPAC6B12.05C	ies2	0.838005	0.947055	18822.3	359627	369682	85402	27842	8	4	t-test	S
SPAC22F3.03C	rdh54	0.798427	0.929317	19101.2	438306	454726	70505.5	17068.2	8	4	t-test	S
SPAC9E9.08	rad26	0.748613	0.914652	19197.7	315034	320904	52838.7	28442.5	16	4	t-test	S
SPBP16F5.03C	tra1	0.84055	0.947055	19327.3	297638	301892	90660	21791.8	8	4	t-test	S
SPAC11G7.02	pub1	0.350617	0.663834	21966.1	21966.1	0	21966.1	0	8	4	t-test	S
SPAC12B10.12C	rhp41	0.841315	0.947055	23739.5	339326	342327	100171	62347	8	4	t-test	S
SPCP25A2.02C	rhp26	0.737523	0.914652	24209.6	374474	379943	65459.8	26793.2	8	4	t-test	S
SPAC1D4.06C	csk1	0.814114	0.935033	24323.3	224017	216615	66593.6	80820	8	4	t-test	S
SPAC1952.07	rad1	0.639694	0.869249	24488.7	352653	355971	49314.6	15650	16	4	t-test	S
SPAPB1A10.09	ase1	0.708231	0.914652	25389	387914	393243	60088.1	28996.7	8	4	t-test	S
SPCC1183.06	ung1	0.789449	0.926186	26176.9	405598	411571	93366.4	15936.6	8	4	t-test	S
SPBC530.13	lsc1	0.749364	0.914652	28552.9	402604	405746	85327.1	11829.7	8	4	t-test	S
SPAC27E2.09	mak2	0.362192	0.672304	31256.5	425643	427804	20575.5	26746.6	8	4	t-test	S
SPAC27D7.05C	apc14	0.658489	0.882127	32778.9	411880	411223	70233	12660	8	4	t-test	S
SPAC16A10.07C	taz1	0.382671	0.681648	33135.8	385639	382372	36523.4	5583.83	16	4	t-test	S
SPBC342.06C	rtt109	0.612332	0.844185	33602.8	388224	384669	62413.8	13073.4	8	4	t-test	S
SPBC106.16	pre6	0.698138	0.913692	36165.7	394426	388617	88714.3	13798.9	8	4	t-test	S
SPBC1685.11	rlp1	0.542899	0.807243	36199.1	430353	427552	53469	21978.9	8	4	t-test	S
SPCC622.17	apn1	0.754713	0.915977	36385.8	332093	320763	98372.1	60881.3	8	4	t-test	S
SPAC9G1.02	wis4	0.684955	0.904778	36930.5	328173	315921	73471.1	53326.5	8	4	t-test	S
SPAC20H4.04	fml2	0.610325	0.844185	37821	434261	430031	70074	13014.6	8	4	t-test	S
SPAPB2B4.03	cig2	0.71289	0.914652	39372.4	207412	182278	75867	76546.5	8	4	t-test	S
SPCC622.08C	hta1	0.596006	0.844185	42079.3	428051	418676	73775.6	20586.2	8	4	t-test	S
SPBC11B10.06	sws1	0.553152	0.809769	42620.4	435010	425638	66221.9	20566.4	8	4	t-test	S
SPAC17H9.03C	rdl1	0.570213	0.824191	43815.9	460766	452280	71869.2	18784	8	4	t-test	S
SPBC23E6.02	SPBC23E6.02	0.508434	0.784756	44791.7	405825	391625	62918.7	15929.9	8	4	t-test	S
SPAC1420.03	rpn501	0.530121	0.800821	45014.6	413929	400174	67290.4	13129.9	8	4	t-test	S
SPCC330.01C	rhp16	0.541536	0.807243	45303.6	454011	443338	70506.7	4528.79	8	4	t-test	S
SPAC1B1.04C	SPAC1B1.04c	0.278553	0.610802	46847.7	369382	349863	35239.8	22443.4	8	4	t-test	S
SPCC18B5.07C	nup61	0.551106	0.809769	46869.9	440316	426784	74150.3	12393.2	8	4	t-test	S
SPBC23G7.11	mag2	0.45559	0.739357	47770.6	416142	399585	60229.5	6899.13	8	4	t-test	S
SPAC22A12.01C	pso2	0.503686	0.781677	48639	416935	399503	67697.8	16193.4	8	4	t-test	S
SPAC1B3.03C	wis2	0.0548154	0.263018	48871.3	444133	428753	19621.3	11768.8	8	4	t-test	S
SPCC23B6.03C	tel1	0.476	0.759167	52806.9	404975	382008	69271.8	13342.9	8	4	t-test	S
SPBC211.06	gfh1	0.0756471	0.315938	53478.5	438048	417155	23268.8	14759	8	4	t-test	S
SPAC8E11.03C	dmc1	0.570802	0.824191	55484.3	412715	387500	92983.5	9385.2	8	4	t-test	S
SPCC895.07	alp14	0.52573	0.800821	56885.1	364009	333147	81758.4	28573.5	8	4	t-test	S
SPBC12D12.02C	cdm1	0.16689	0.492046	56903.7	437635	412992	35789.3	12348.9	8	4	t-test	S
SPBC649.03	rhp14	0.0277343	0.187537	58150.7	58150.7	0	21000.7	0	8	4	t-test	S
SPAC8F11.03	msh3	0.58993	0.84191	61078.7	450534	422455	86841.3	72552.7	8	4	t-test	S
SPAC26H5.02C	SPAC26H5.02c	0.430696	0.712643	62866.8	420223	387636	73604.1	18846.4	8	4	t-test	S
SPAC23A1.06C	cmk2	0.379095	0.681648	63207.3	389932	354410	65099.6	21207.7	8	4	t-test	S
SPAC6G10.11C	ubi3	0.411685	0.691827	63298.9	446902	416107	71017.8	18121.3	8	4	t-test	S
SPBC106.08C	mug2	0.0295192	0.190533	65772.5	482457	451991	22321.7	14223.8	8	4	t-test	S
SPBC409.07C	wis1	0.606658	0.844185	67003.4	213136	158514	82962.6	101104	8	4	t-test	S
SPCC74.06	mak3	0.380046	0.681648	67286.7	466233	432751	71504.6	8563.97	8	4	t-test	S
SPAC4G9.11C	cmb1	0.501457	0.781677	68620.9	396779	355965	92415.5	34526.8	8	4	t-test	S
SPBC119.04	mei3	0.0584197	0.263018	68655	438050	400695	26988.1	18932.6	8	4	t-test	S
SPBC16H5.07C	ppa2	0.0906413	0.334313	68860	381713	339362	33526.3	15250.8	8	4	t-test	S
SPAC18G6.15	mal3	0.132346	0.417625	69321.4	411398	371062	12460.6	37024.1	8	4	t-test	S
SPAC13G6.01C	rad8	0.281743	0.610802	70598.7	426717	386294	58267.2	20893	8	4	t-test	S
SPAC9E9.13	wos2	0.0414771	0.222255	70688.4	483802	448118	27913.5	9929.37	8	4	t-test	S
SPBPJ4664.03	mfm3	0.488338	0.770489	71375.5	418671	376723	93003.9	35384	8	4	t-test	S
SPAC23G3.04	ies4	0.349009	0.663834	71908.7	421319	379017	70673.2	14947.2	8	4	t-test	S
SPCC1795.01C	mad3	0.316467	0.641976	74670	442431	398923	67909.2	17103.2	8	4	t-test	S
SPBC13G1.04C	SPBC13G1.04c	0.13989	0.431835	74681.8	499179	460467	35911.1	31837.4	8	4	t-test	S
SPCC1322.12C	bub1	0.0814623	0.326382	75235.4	421294	375381	39537.8	9613.56	16	4	t-test	S
SPAPB8E5.02C	rpn502	0.478489	0.759167	76000.1	399846	351286	97773.7	32907	8	4	t-test	S
SPAC1687.15	gsk3	0.361735	0.672304	77598.6	403947	354001	72547.1	39077.3	8	4	t-test	S
SPBC19G7.09	ulp1	0.109896	0.371553	78401.3	469454	424187	40630.1	19069.7	8	4	t-test	S
SPAC664.07C	rad9	0.189641	0.511998	79359.9	423151	372921	57525.6	6245.78	16	4	t-test	S
SPBC1703.04	mlh1	0.204013	0.526723	80131.6	443339	393983	56606.9	11389.3	8	4	t-test	S
SPAPYUG7.04C	rpb9	0.29313	0.616139	80839.3	398381	344448	70240.9	14524.4	8	4	t-test	S
SPBC13G1.13	tfb2	0.0563787	0.263018	82689.8	479047	429942	35510.2	12576.2	8	4	t-test	S
SPBC29A3.13	pdp1	0.0952797	0.339556	83048.1	415235	360334	38538.7	25333.4	8	4	t-test	S
SPAC19E9.02	fin1	0.392401	0.681648	83374	401683	345281	82729.7	46354.3	8	4	t-test	S
SPBC646.13	sds23	0.343352	0.663834	84067.8	347577	285837	80520.7	23793.4	8	4	t-test	S
SPAC3F10.15C	spo12	0.318896	0.642315	84331.2	467102	415204	75439	27599.7	8	4	t-test	S
SPAC3C7.05C	mug191	0.312717	0.638932	84898.5	485306	434335	15384.5	75581.9	8	4	t-test	S
SPAC13A11.03	mcp7	0.424413	0.70902	85183.6	449132	394786	99845.8	13521.2	8	4	t-test	S
SPCC364.06	nap1	0.223348	0.556411	85847	453273	398559	63589.2	12561.3	8	4	t-test	S
SPBC19F5.01C	puc1	0.0905829	0.334313	88063.2	471321	415733	44386.5	11041	8	4	t-test	S
SPAC2F3.15	lsk1	0.408935	0.691295	88196	174882	94031.6	43826.6	94031.6	8	4	t-test	S
SPBC20F10.06	mad2	0.116379	0.379903	89308.7	445176	386021	26028.7	43883.7	8	4	t-test	S
SPAC19A8.10	rfp1	0.0341677	0.198033	90492.3	458138	398797	38643.8	5289.45	16	4	t-test	S
SPAC6G9.13C	bqt1	0.252585	0.578828	92506.6	462232	401054	72833.5	18658.4	8	4	t-test	S
SPAC644.06C	cdr1	0.0592717	0.263018	96915.7	96969.8	58.5958	43089.8	58.5958	8	4	t-test	S
SPBC23G7.04C	nif1	0.290952	0.616139	100126	438148	366664	68511.3	62458.6	8	4	t-test	S
SPBC23G7.15C	rpp202	0.0271813	0.187537	100299	502696	436494	35882.1	10121.2	8	4	t-test	S
SPCC18.09C	SPCC18.09c	0.211042	0.535143	100851	496360	429021	72926.7	9684.67	8	4	t-test	S
SPBC17D11.04C	nto1	0.00420989	0.0534914	101269	501467	434109	24215.3	13321.4	8	4	t-test	S
SPBC23G7.12C	rpt6	0.0563926	0.263018	101341	504532	437354	22094.2	38610.5	8	4	t-test	S
SPAC25G10.02	cce1	0.0179416	0.139967	104376	529478	461122	31316	21184.7	8	4	t-test	S
SPAP27G11.15	slx1	0.175215	0.500105	104497	461336	387075	66870.9	24590.1	8	4	t-test	S
SPCC132.01C	SPCC132.01c	0.0170387	0.139558	106415	498125	424901	32343	19771.2	8	4	t-test	S
SPAC2F7.08C	snf5	0.322087	0.644174	107810	427266	346525	96852.9	36577	8	4	t-test	S
SPBC16H5.11C	skb1	0.0956496	0.339556	109109	488130	411137	39400.4	45742.5	8	4	t-test	S
SPAC14C4.13	rad17	0.051768	0.263018	110735	446664	364394	43756.1	31692.1	16	4	t-test	S
SPAC11E3.09	pyp3	0.176093	0.500105	111367	486439	406853	72334.6	21675	8	4	t-test	S
SPCC1322.06	kap113	0.171208	0.496153	112678	474396	392368	67926.2	37413.2	8	4	t-test	S
SPBC776.02C	dis2	0.0864554	0.334313	114081	427700	340193	59030.6	23377.8	16	4	t-test	S
SPBC660.14	mik1	0.179833	0.50567	114244	456278	371016	70709.3	38015.7	8	4	t-test	S
SPBC19C7.09C	uve1	0.138961	0.431835	116147	452476	364827	26151.9	63242.4	8	4	t-test	S
SPCC4G3.10C	rhp42	0.00466823	0.0534914	116686	484466	398943	27996.6	16907.6	8	4	t-test	S
SPCC1259.04	iec3	0.158975	0.475251	117840	497291	411604	74331.2	11742.6	8	4	t-test	S
SPAC23A1.15C	sec20	0.147996	0.447138	117918	430705	339291	71269.7	19401.2	8	4	t-test	S
SPBC29A10.05	exo1	0.00348357	0.0471111	122196	461814	368395	28082.3	16435.3	8	4	t-test	S
SPCC306.04C	set1	0.112934	0.377238	122278	214016	99511.2	56558.1	45264.9	8	4	t-test	S
SPAC1834.04	hht1	0.168058	0.492046	123623	408813	309355	63226.9	57929	8	4	t-test	S
SPAC9.05	fml1	0.0048971	0.0534914	124482	468359	373015	31030.8	14092.2	8	4	t-test	S
SPBC1778.02	rap1	0.298685	0.616139	125771	379415	275136	63929.8	98068.7	8	4	t-test	S
SPAPB24D3.04C	mag1	0.013151	0.116715	127520	520213	425967	38520.6	15150.6	8	4	t-test	S
SPBC216.06C	swi1	0.381095	0.681648	129573	430787	326737	96323.4	109971	8	4	t-test	S
SPAC23H3.08C	bub3	0.0182351	0.139967	129603	465818	364703	40293.6	23531.6	8	4	t-test	S
SPAC139.06	hat1	0.0128076	0.116715	129760	480877	380868	27894.4	32105.5	8	4	t-test	S
SPAP8A3.14C	SPAP8A3.14c	0.144355	0.440827	129943	513976	416573	77797.7	20658.6	8	4	t-test	S
SPAC343.18	rfp2	0.00340034	0.0471111	130937	470084	367884	37525.8	6587.67	16	4	t-test	S
SPCC1919.05	SPCC1919.05	0.121067	0.390716	132399	382097	270855	62164.3	51100.9	8	4	t-test	S
SPAC11H11.03C	SPAC11H11.03c	0.247663	0.578828	134305	468873	362917	103803	31164.7	8	4	t-test	S
SPAC23D3.01	SPAC23D3.01	0.00180114	0.0324139	134899	524341	422441	28386.4	14261.5	8	4	t-test	S
SPBC428.17C	wpl1	0.0656676	0.282569	134943	449214	340900	61242.1	16378.1	8	4	t-test	S
SPAC823.14	ptf1	0.106124	0.369518	135565	477456	370860	71331.5	24210.8	8	4	t-test	S
SPBC2G2.01C	liz1	0.247138	0.578828	136535	283916	159869	65824.4	92335.1	8	4	t-test	S
SPAC144.05	SPAC144.05	0.00131625	0.0293957	138156	459152	348195	25814.7	19224	8	4	t-test	S
SPAC13F5.01C	msh1	0.229602	0.562676	140439	465791	352920	103166	35739.4	8	4	t-test	S
SPAC17G8.10C	dma1	0.0290717	0.190533	140444	525200	417357	32832.7	43026.1	8	4	t-test	S
SPAC1D4.11C	lkh1	0.0901976	0.334313	142441	476034	361859	70946.6	23500.6	8	4	t-test	S
SPBC582.10C	SPBC582.10c	0.0897669	0.334313	144616	473233	356462	71093.4	28200.1	8	4	t-test	S
SPAC31G5.18C	sde2	0.0358877	0.199845	145041	440082	320041	25360.3	48113.8	8	4	t-test	S
SPAC29B12.03	spd1	0.209566	0.535143	146060	404559	280402	90225	66162.6	8	4	t-test	S
SPCC1753.02C	git3	0.107993	0.369518	146809	284717	149593	65500.9	55196.3	8	4	t-test	S
SPBC1709.05	sks2	0.0780402	0.321209	150930	481580	358667	72349.1	18710.5	8	4	t-test	S
SPBC342.05	crb2	0.00244993	0.03662	151775	496371	373794	39122	19675.5	16	4	t-test	S
SPBC12D12.09	rev7	0.0102315	0.0968582	153013	511600	388971	44153.6	10331.2	8	4	t-test	S
SPAC19G12.06C	hta2	0.000876983	0.0249063	160879	481024	347272	25360.1	23675.8	8	4	t-test	S
SPBC3E7.08C	rad13	0.000731939	0.0230967	162916	511037	377619	24671.6	23514.8	8	4	t-test	S
SPAC26F1.10C	pyp1	6.45149e-05	0.00396918	165660	554252	421518	14690	17195	8	4	t-test	S
SPBC2D10.12	rhp23	0.0021831	0.0364707	169469	169555	94.1104	45925.7	70.2108	16	4	t-test	S
SPBC16A3.19	eaf7	0.00119731	0.0293957	174356	527968	383575	33855.5	20414.8	8	4	t-test	S
SPAC23H4.12	alp13	6.988e-05	0.00396918	175642	542207	397625	23114.1	15103.1	8	4	t-test	S
SPAC521.02	SPAC521.02	0.0545952	0.263018	175683	515300	368394	74769.8	26418.4	8	4	t-test	S
SPBC19G7.01C	msh2	0.0193585	0.144679	176626	463530	311215	58333.6	17798.7	8	4	t-test	S
SPBC6B1.09C	nbs1	0.0061976	0.0628613	185501	578592	426399	25606.1	40062.5	8	4	t-test	S
SPAC2F7.06C	pol4	0.192293	0.511998	188388	365109	191695	112852	79847.6	8	4	t-test	S
SPAC637.10C	rpn10	0.0474714	0.249664	196063	350711	167752	68985.3	56718.6	8	4	t-test	S
SPBC336.14C	ppk26	0.00489361	0.0534914	206727	508022	326824	33515.1	42882.9	8	4	t-test	S
SPBC543.03C	pku80	0.000673368	0.0230967	212591	573545	391539	26489.1	31264.1	8	4	t-test	S
SPAC4D7.03	pop2	0.037015	0.202159	212884	212884	0	82838.7	0	8	4	t-test	S
SPBC887.10	mcs4	0.00662106	0.0648407	219043	219043	0	57479.6	0	8	4	t-test	S
SPCC663.12	cid12	0.000226462	0.0107192	233032	233032	0	33657.2	0	8	4	t-test	S
SPAC688.06C	slx4	0.0580458	0.263018	241090	499287	280075	46515.9	93553.6	16	4	t-test	S
SPBC354.10	def1	0.033097	0.196631	333024	522262	205273	39073.3	105024	8	4	t-test	S
SPAC57A10.02	cdr2	8.47498e-06	0.00120345	338805	338805	0	29471.2	0	8	4	t-test	S
SPBC11B10.02C	his3	2.91182e-89	8.26957e-87	494065	500152	6601.94	10469.6	4299.39	608	4	t-test	S
