# Supplementary material for: Quantitative Fitness Analysis Identifies exo1∆ and Other Suppressors or Enhancers of Telomere Defects in Schizosaccharomyces pombe
Source: PLoS One. 2015 Jul 13;10(7):e0132240. doi: 10.1371/journal.pone.0132240 (PMC4500466; doi:10.1371/journal.pone.0132240)
Supplement: S3 Supporting Information — (TXT) [file pone.0132240.s009.txt]

R package version: 0.0-39
Summary type: mean
Test type: t-test
x-axis treatment: 30
x-axis medium: YE5S_GN
x-axis screen ID: SGA0018
x-axis screen name: his3D_B
x-axis libraries: PDLV4_768
x-axis client: SID
x-axis user: SID
x-axis date: 2013/04/16
x-axis PI: DAL
x-axis condition: YE5S_GN
x-axis inoculation type: PINNED
x-axis fitness definition: Trimmed
y-axis treatment: 30
y-axis medium: YE5S_GN
y-axis screen ID: SGA0067
y-axis screen name: mS_his3D_B
y-axis libraries: JPC_TEST_768
y-axis client: JPC
y-axis user: SID
y-axis date: 2013/09/17
y-axis PI: JPC
y-axis condition: YE5S_GN
y-axis inoculation type: PINNED
y-axis fitness definition: Trimmed
#########################################################
ORF	Gene	P	Q	GIS	QueryFitnessSummary	ControlFitnessSummary	QuerySE	ControlSE	QueryCount	ControlCount	TestType	Type
SPCC18B5.03	wee1	1.39174e-09	1.97627e-07	-524599	25029.4	527483	18180.1	14188.2	8	4	t-test	E
SPCP25A2.02C	rhp26	3.32372e-07	3.03852e-05	-394121	34630.6	411477	24493.8	19284.1	8	4	t-test	E
SPBC16G5.15C	fkh2	4.28154e-05	0.00173708	-389421	125518	494191	47175	29966.7	8	4	t-test	E
SPBC3E7.08C	rad13	0.000625965	0.0104573	-315487	86960.2	386232	56867.4	22162.1	8	4	t-test	E
SPAC13C5.07	rad32	0.0940056	0.272424	-307063	41696.6	334708	19689.1	122576	8	4	t-test	E
SPAC4H3.05	srs2	0.000464821	0.00880061	-277143	424879	673736	17122.2	28773.5	8	4	t-test	E
SPAC30.03C	tsn1	0.000351495	0.00713033	-260892	141723	386393	42044.4	24530.5	8	4	t-test	E
SPAC144.02	iec1	0.00247718	0.0251257	-245130	117651	348164	53540.3	5717.58	8	4	t-test	E
SPBC31F10.13C	hip1	0.0070096	0.0526144	-199624	278611	458966	53479.2	13412.4	8	4	t-test	E
SPBC646.13	sds23	0.00062226	0.0104573	-197351	20234.1	208818	20234.1	24790.6	8	4	t-test	E
SPAC3C7.03C	rhp55	0.00560597	0.0454885	-190135	235026	408031	46832.3	25670.6	8	4	t-test	E
SPBC28F2.02	mep33	0.0303362	0.136754	-186929	178249	350464	68475.1	19455.2	8	4	t-test	E
SPAC17H9.10C	ddb1	0.115909	0.303826	-184399	27928.5	203773	15319.5	81262.5	8	4	t-test	E
SPAPB1E7.06C	eme1	0.186938	0.401754	-175165	86811.7	251422	42402.4	97962.2	8	4	t-test	E
SPCC338.08	ctp1	0.104053	0.284145	-173057	130307	291141	33653.8	73513.1	8	4	t-test	E
SPAC17G8.13C	mst2	0.10153	0.279946	-167121	210.586	160590	203.63	85120.1	8	8	t-test	E
SPAC3H8.05C	mms1	0.149953	0.354888	-161362	71387.4	223372	30407.2	80937.8	8	4	t-test	E
SPBC1734.06	rhp18	0.0529468	0.195284	-148086	248047	380173	63092	14966.5	8	4	t-test	E
SPBC725.02	mpr1	0.0992878	0.276448	-146003	214823	346288	76257.6	13978.4	8	4	t-test	E
SPAC11E3.08C	nse6	0.143836	0.343485	-145996	56148.7	194000	12694.9	71507.9	8	4	t-test	E
SPBC3D6.04C	mad1	0.339578	0.591658	-137033	211378	334373	52161.7	111641	8	4	t-test	E
SPAPB1E7.02C	mcl1	0.142564	0.343485	-133352	26019.8	152950	26019.8	65235.2	8	4	t-test	E
SPAC2F7.03C	pom1	0.190649	0.401754	-133226	151256	273021	37300.3	74703	8	4	t-test	E
SPAC1D4.06C	csk1	0.0523045	0.195284	-131027	234134	350449	53635.9	23313.8	8	4	t-test	E
SPAC23C11.04C	pnk1	0.0695587	0.219496	-118777	216596	321860	49604.5	29644.8	8	4	t-test	E
SPAC27E2.03C	SPAC27E2.03c	0.0121387	0.0703549	-115706	303706	402513	16355.5	25477.2	8	4	t-test	E
SPAC1556.01C	rad50	0.534206	0.73292	-103702	147039	240639	32105.2	140342	16	4	t-test	E
SPAC1782.01	ecm29	0.0353678	0.147771	-93786.8	373955	448896	19788.6	27327.7	8	4	t-test	E
SPAC17G8.07	yaf9	0.217298	0.434597	-88101.3	276695	350098	63226.9	17681.9	8	4	t-test	E
SPCC338.05C	mms2	0.135075	0.335631	-86337.9	336586	405884	50771.8	7989.97	8	4	t-test	E
SPAC18B11.07C	rhp6	0.00176626	0.0200648	-82931.2	384061	448177	16903.7	9482.03	8	4	t-test	E
SPAC17H9.19C	cdt2	0.415479	0.641282	-79077.1	235920	302305	48266.2	72755.8	8	4	t-test	E
SPAC9G1.02	wis4	0.596267	0.771923	-72162.4	46266.1	113657	38736.5	113657	8	4	t-test	E
SPAC1687.15	gsk3	0.171866	0.37983	-71736.5	412200	464438	15064.7	38511.3	8	4	t-test	E
SPAC23A1.15C	sec20	0.254764	0.482352	-70684	390914	442999	23596.4	46748.5	8	4	t-test	E
SPAC13F5.01C	msh1	0.236692	0.457283	-70475.8	350671	404179	52332	17292.6	8	4	t-test	E
SPAC2G11.12	rqh1	0.576289	0.763043	-67400.1	225119	280733	25709.3	101816	16	4	t-test	E
SPAC1B3.03C	wis2	0.000339882	0.00713033	-63443.2	369786	415774	8637.84	7264.61	8	4	t-test	E
SPAC8E11.02C	rad24	0.366625	0.599912	-63114.7	255044	305339	34394	52216.4	16	4	t-test	E
SPAC6F6.09	eaf6	0.291673	0.532976	-59723	400183	441376	18182.5	43855.2	8	4	t-test	E
SPBC119.04	mei3	0.230215	0.453678	-59370.3	387304	428678	37026.4	26850.9	8	4	t-test	E
SPAC17A2.12	SPAC17A2.12	0.167976	0.37983	-56789.4	397326	435818	36429.5	7614.36	8	4	t-test	E
SPCC338.16	pof3	0.628255	0.789489	-53093.2	143540	188710	44414.5	88365.3	8	4	t-test	E
SPAC1142.08	fhl1	0.0874792	0.264299	-52023	377533	412249	25784.3	6691.31	8	4	t-test	E
SPAC19G12.13C	poz1	0.320363	0.569781	-50913.2	352654	387307	35310.7	31707.8	8	4	t-test	E
SPBC1105.11C	hht3	0.311644	0.563739	-48541.5	433491	462610	7695.11	38196.9	8	4	t-test	E
SPAC22H12.02	tfg3	0.587227	0.768536	-48364.4	234818	271773	40386.1	69962.7	8	4	t-test	E
SPAP27G11.15	slx1	0.153345	0.357517	-48125.2	413749	443265	15482.3	23591.8	8	4	t-test	E
SPAC6G10.11C	ubi3	0.267457	0.499722	-47510.7	462312	489282	5610.87	33500.8	8	4	t-test	E
SPAC13G6.13	SPAC13G6.13	0.0915458	0.269587	-44898.9	421826	447920	18098	14932.8	8	4	t-test	E
SPAC644.14C	rhp51	0.484422	0.68952	-42077.4	400036	424300	36379.6	42480.5	16	4	t-test	E
SPAC1071.02	mms19	0.600686	0.771923	-39655.1	248783	276817	37795	58131.2	8	4	t-test	E
SPCC285.16C	msh6	0.0716245	0.223532	-38600.8	417549	437771	10290	13880.9	8	4	t-test	E
SPBC15D4.03	slm9	0.389636	0.621068	-36110.4	358190	378414	38659.7	8241.42	8	4	t-test	E
SPAC1805.12C	uep1	0.423589	0.6471	-34558.6	399691	416753	14441	34573.6	8	4	t-test	E
SPAC17G8.10C	dma1	0.451714	0.675666	-34156.5	392335	409308	41472.1	11631.1	8	4	t-test	E
SPAC17H9.03C	rdl1	0.0597958	0.203215	-33133.9	447045	460832	11084.5	10149.3	8	4	t-test	E
SPBC16D10.07C	sir2	0.0461842	0.177248	-32638.1	0	31323.1	0	12950.7	8	8	t-test	E
SPAC19G12.02C	pms1	0.170257	0.37983	-31410.7	372659	387789	19748.7	6812.27	8	4	t-test	E
SPBC146.06C	SPBC146.06c	0.34533	0.592709	-30969.7	420642	433415	11707.7	25622.4	8	4	t-test	E
SPAC139.06	hat1	0.460151	0.68064	-29464.1	400374	412519	31756.2	20643.5	8	4	t-test	E
SPCC1753.02C	git3	0.195218	0.401754	-29461.1	320531	335891	14004.9	14739.3	8	4	t-test	E
SPAC6G9.13C	bqt1	0.353797	0.594547	-28416.6	410031	420782	26674.1	11139.7	8	4	t-test	E
SPAC26A3.02	myh1	0.202275	0.410329	-26860.5	443604	451509	16716	9967.45	8	4	t-test	E
SPCC4G3.05C	mus81	0.348251	0.592709	-26629.5	424625	433072	9925.19	22256	24	4	t-test	E
SPCC1322.12C	bub1	0.193945	0.401754	-26405.7	367274	377817	14164.9	12333.4	16	4	t-test	E
SPBC17D11.01	nep1	0.599416	0.771923	-25860.2	386802	396036	29008.5	35412.7	8	4	t-test	E
SPAC30D11.10	rad22	0.391002	0.621068	-25144.3	0	24131.2	0	24131.2	8	4	t-test	E
SPCC1235.03	SPCC1235.03	0.438357	0.662199	-24949.4	411581	418942	24172.2	18419	8	4	t-test	E
SPBC29A10.05	exo1	0.423805	0.6471	-23841.7	412914	419158	21092.9	18335.9	8	4	t-test	E
SPCC74.06	mak3	0.72234	0.861952	-22701.9	417638	422598	60804	8610.33	8	4	t-test	E
SPAC24C9.07C	bgs2	0.485577	0.68952	-21703.7	387941	393139	27811.2	10310.8	8	4	t-test	E
SPBC16H5.07C	ppa2	0.819272	0.905344	-20144.6	203478	214613	36343.2	71773.6	8	4	t-test	E
SPAC20H4.07	rhp57	0.669229	0.818732	-19383.8	314489	320421	31173.5	29542.2	8	4	t-test	E
SPAC23D3.01	SPAC23D3.01	0.529231	0.72962	-17127.8	420221	419728	24399.1	9023.97	8	4	t-test	E
SPBC211.06	gfh1	0.397487	0.624089	-16347.6	432058	430339	9548.73	14448.9	8	4	t-test	E
SPBC216.05	rad3	0.606165	0.771977	-15976.3	359195	360055	18368.7	22391.7	24	4	t-test	E
SPBC13G1.04C	SPBC13G1.04c	0.742263	0.873343	-10953.9	449846	442234	7269.25	28599	8	4	t-test	E
SPBC12D12.09	rev7	0.473455	0.683516	-10652.8	450495	442568	10001.3	9662.02	8	4	t-test	E
SPAC589.10C	SPAC589.10c	0.780893	0.887095	-10543.7	376292	371250	21645.9	28010.4	8	4	t-test	E
SPCC23B6.05C	ssb3	0.324563	0.57252	-8914.91	363457	357369	6618.71	5241.29	8	4	t-test	E
SPBC16E9.12C	pab2	0.74868	0.873343	-8555.78	328217	323204	20987.8	14678.7	8	4	t-test	E
SPBC19C7.09C	uve1	0.791139	0.891532	-8028.7	397273	388972	21279.5	19467	8	4	t-test	E
SPCC23B6.03C	tel1	0.809896	0.898479	-8024.25	400655	392213	13102.3	27364.7	8	4	t-test	E
SPBC947.08C	hip4	0.680097	0.825417	-7906.96	419145	409846	7184.76	15710	8	4	t-test	E
SPAPB2B4.03	cig2	0.756488	0.873343	-6116.34	328392	321031	16397.4	9562.36	8	4	t-test	E
SPAC11G7.04	ubi1	0.364111	0.599912	-5281.73	0	5068.92	0	4749.42	8	4	t-test	E
SPAC23H3.13C	gpa2	0.951492	0.988791	-5061.71	248928	243757	15974.1	72431.5	8	4	t-test	E
SPCC1259.04	iec3	0.925022	0.976938	-4725.36	461898	447823	46162.8	14993.7	8	4	t-test	E
SPBC6B1.09C	nbs1	0.877742	0.950812	-4525.62	481559	466499	17156.1	21593.9	8	4	t-test	E
SPAC31G5.18C	sde2	0.969281	1	-4006.37	265856	258990	32076.2	88247	8	4	t-test	E
SPAC17A2.13C	rad25	0.800494	0.893052	-3405.76	393422	380839	10375.9	7851.07	16	4	t-test	E
SPBC20F10.06	mad2	0.883846	0.950812	-2874.91	423835	409517	16937.2	8611.83	8	4	t-test	E
SPBC17D11.04C	nto1	0.943752	0.986041	-2846.11	404628	391057	27647.6	26602.3	8	4	t-test	E
SPAC15A10.03C	rhp54	0.518499	0.722792	-2688.78	946.266	3488.59	841.835	3488.59	8	4	t-test	E
SPAC6F6.17	rif1	0.893585	0.957654	-2616.78	449172	433585	14053	12295.4	8	4	t-test	E
SPBC146.11C	mug97	0.953974	0.988791	-2065.49	415212	400465	14885.1	29187.2	8	4	t-test	E
SPBC23E6.02	SPBC23E6.02	0.98608	1	-1182.9	434772	418390	64108.8	13456.4	8	4	t-test	E
SPBC609.05	pob3	0.182328	0.395276	-147.093	0	141.166	0	81.6656	8	4	t-test	E
SPAC24B11.06C	sty1	0.350617	0.592709	-32.138	0	30.8431	0	30.8431	8	8	t-test	E
SPCC1840.03	sal3	0.391002	0.621068	-8.90968	0	8.5507	0	8.5507	8	4	t-test	E
SPAC1006.09	win1	1	1	0	0	0	0	0	8	4	t-test	E
SPAC3G9.08	png1	1	1	0	0	0	0	0	8	4	t-test	E
SPAPYUG7.02C	sin1	1	1	0	0	0	0	0	8	8	t-test	E
SPBC1718.07C	zfs1	1	1	0	0	0	0	0	8	4	t-test	E
SPBC651.10	nse5	1	1	0	0	0	0	0	8	4	t-test	E
SPCC24B10.07	gad8	1	1	0	0	0	0	0	8	4	t-test	E
SPCC663.01C	ekc1	1	1	0	0	0	0	0	8	4	t-test	E
SPAC20H4.04	fml2	0.991873	1	426.283	410654	393699	18119.3	33875	8	4	t-test	S
SPBC16H5.11C	skb1	0.942928	0.986041	1770.41	428017	409072	12281.2	19336.6	8	4	t-test	S
SPBP16F5.03C	tra1	0.905656	0.966941	1879.94	394108	376425	13753.2	6754.51	8	4	t-test	S
SPAC23A1.06C	cmk2	0.944378	0.986041	1997.18	391057	373384	11079.8	23630.3	8	4	t-test	S
SPAC343.18	rfp2	0.924236	0.976938	2542.35	447452	426983	7242.8	22893.8	16	4	t-test	S
SPCC330.01C	rhp16	0.925339	0.976938	3322.51	460266	438532	12155.4	29735.8	8	4	t-test	S
SPAC11E3.04C	ubc13	0.871065	0.947826	4026.65	427136	406061	20056.1	12963.2	8	4	t-test	S
SPAC9E9.08	rad26	0.883853	0.950812	4462.74	329787	312216	20004.8	21042.3	16	4	t-test	S
SPAC8F11.03	msh3	0.824614	0.907714	4975.91	441089	418542	15219.5	14913.3	8	4	t-test	S
SPBC106.10	pka1	0.794217	0.891532	5282.94	376944	356687	13600.4	13544.8	8	4	t-test	S
SPAC6B12.02C	mus7	0.791563	0.891532	5358.69	414072	392246	13097.9	13968.9	8	4	t-test	S
SPCC4G3.10C	rhp42	0.80186	0.893052	6958.19	411050	387810	19377.1	17891.7	8	4	t-test	S
SPBC31F10.14C	hip3	0.328582	0.576033	7472.47	7472.47	0	7116.19	0	8	4	t-test	S
SPCC1281.04	SPCC1281.04	0.747913	0.873343	8330.45	429677	404370	16345.9	18114.8	8	4	t-test	S
SPAC1952.07	rad1	0.755531	0.873343	8351.33	337950	316318	17907.6	18145.2	16	4	t-test	S
SPAC1071.12C	stp1	0.620716	0.783809	8603.11	441019	414993	15744.8	5528.52	8	4	t-test	S
SPAPYUG7.04C	rpb9	0.738733	0.873343	9250.18	400047	375051	22588.1	14146.2	8	4	t-test	S
SPAC688.10	rev3	0.537947	0.734505	10176.4	452524	424525	12101.3	9922.14	8	4	t-test	S
SPBC16G5.13	ptf2	0.583477	0.767165	10860.9	404646	377919	19244.9	2293.08	16	4	t-test	S
SPACUNK12.02C	cmk1	0.720974	0.861952	11093.8	389493	363153	21181.9	20427.2	8	4	t-test	S
SPBC119.14	rti1	0.698256	0.84385	11284.3	430432	402260	10628.2	23963.7	8	4	t-test	S
SPAC13G6.01C	rad8	0.620975	0.783809	11604.6	393124	366148	12916.9	17439.4	8	4	t-test	S
SPCC1919.05	SPCC1919.05	0.655626	0.809556	11683.3	393300	366241	22857.9	10573.4	8	4	t-test	S
SPBC23G7.11	mag2	0.659457	0.810761	11689.1	417536	389495	16441.3	18640.9	8	4	t-test	S
SPBC19F8.02	SPBC19F8.02	0.754864	0.873343	12612	377281	349976	37158.2	11627.8	8	4	t-test	S
SPAC16A10.07C	taz1	0.576265	0.763043	12729.7	391573	363580	8347.13	18529.7	16	4	t-test	S
SPAC139.01C	SPAC139.01c	0.769338	0.878605	12790.1	411744	382880	39249.7	15147.1	8	4	t-test	S
SPCC1620.14C	snf22	0.770326	0.878605	13516.5	388379	359759	22224.5	36358.9	8	4	t-test	S
SPBC106.16	pre6	0.513698	0.722792	13871.8	443196	412026	13875.3	14213.8	8	4	t-test	S
SPAC24H6.03	cul3	0.467879	0.683516	15417	425021	393100	16769.1	11195.6	8	4	t-test	S
SPAC694.06C	mrc1	0.59934	0.771923	15564.7	322589	294654	25809.1	11900.9	8	4	t-test	S
SPBC29A3.13	pdp1	0.744163	0.873343	15875.1	388743	357844	43692.8	17027.6	8	4	t-test	S
SPCC965.05C	thp1	0.454409	0.675666	16347.7	437222	403917	9019.97	17152.8	8	4	t-test	S
SPAC3G6.06C	rad2	0.575066	0.763043	16564.5	442911	409168	27492.5	6506.84	8	4	t-test	S
SPAC2F7.06C	pol4	0.769128	0.878605	17040.2	363501	332502	53314.7	17078.3	8	4	t-test	S
SPBC106.01	mph1	0.433097	0.657752	17422.4	374500	342691	11270.8	16605.7	8	4	t-test	S
SPBC649.03	rhp14	0.319087	0.569781	18463.3	18463.3	0	17215.7	0	8	4	t-test	S
SPAC18G6.15	mal3	0.475054	0.683516	18640.3	391149	357500	13984.7	19273	8	4	t-test	S
SPBC11B10.06	sws1	0.397747	0.624089	19284.4	408258	373301	10414.1	17381.5	8	4	t-test	S
SPBC3D6.10	apn2	0.828392	0.908353	19478	306841	275784	57849.9	62136.1	8	4	t-test	S
SPCC4E9.02	cig1	0.522204	0.723444	19619	398959	364056	21115	19647.5	8	4	t-test	S
SPBC216.06C	swi1	0.703926	0.847097	19761	443763	406918	10376	44647.4	8	4	t-test	S
SPCC1322.08	srk1	0.153581	0.357517	20881.1	441467	403640	10705.8	7886.74	8	4	t-test	S
SPAC11G7.02	pub1	0.349713	0.592709	21351.2	21351.2	0	21308.5	0	8	4	t-test	S
SPBC354.10	def1	0.563109	0.757928	21413.5	404820	367958	32754.4	13600.3	8	4	t-test	S
SPBC19F5.01C	puc1	0.321003	0.569781	21767.5	426543	388466	17342.2	11103	8	4	t-test	S
SPCC1450.11C	cek1	0.637151	0.793645	21905.3	401692	364484	37551.7	23855.3	8	4	t-test	S
SPBC336.01	fbh1	0.563022	0.757928	21931.5	35402.4	12928.1	33928.3	12928.1	8	4	t-test	S
SPBC1105.08	SPBC1105.08	0.163089	0.376563	22547	376297	339496	14136.6	3816.92	8	4	t-test	S
SPBC1685.11	rlp1	0.367552	0.599912	22976.6	438222	398515	19048.1	14490.3	8	4	t-test	S
SPAC29B12.03	spd1	0.519189	0.722792	23811.9	401272	362252	24155.4	24718.1	8	4	t-test	S
SPAC1420.03	rpn501	0.577656	0.763043	24450.2	421219	380782	32378.4	26259.7	8	4	t-test	S
SPAC22F3.03C	rdh54	0.476536	0.683516	24918	427944	386787	19154.9	25654.2	8	4	t-test	S
SPAC3A11.14C	pkl1	0.275103	0.510649	24929.2	407768	367414	20897	3026.19	8	4	t-test	S
SPCC330.02	rhp7	0.671706	0.818732	26296.8	369702	329569	55741.9	21332.8	8	4	t-test	S
SPBC530.14C	dsk1	0.605623	0.771977	26546.8	353874	314139	47682.6	12354.6	8	4	t-test	S
SPCC14G10.04	SPCC14G10.04	0.236573	0.457283	27021.7	393743	351945	4731.51	17508.1	8	4	t-test	S
SPAC1805.04	nup132	0.390298	0.621068	27300	386230	344468	18218.7	22530.8	8	4	t-test	S
SPAC22A12.01C	pso2	0.0779176	0.240528	27310.4	426091	382713	11940	6819.35	8	4	t-test	S
SPAC1782.09C	clp1	0.410457	0.636993	27682.1	413730	370493	13242.1	26364.3	8	4	t-test	S
SPAC2F3.15	lsk1	0.836413	0.913621	29826.7	237977	199764	60032.1	117498	8	4	t-test	S
SPAC823.14	ptf1	0.141732	0.343485	29917.2	436314	390023	10806.5	13691.6	8	4	t-test	S
SPCC18B5.07C	nup61	0.475103	0.683516	30331.1	470038	421991	11735.6	34832.8	8	4	t-test	S
SPAC688.13	scn1	0.0640708	0.206858	30743.6	434625	387608	7703.59	10824.6	16	4	t-test	S
SPAPB8E5.02C	rpn502	0.0899965	0.269042	31573.2	445723	397463	9903.97	12031.1	8	4	t-test	S
SPCC736.09C	SPCC736.09c	0.231631	0.453678	33185.2	459452	409092	6095.82	21202.6	8	4	t-test	S
SPAC19A8.10	rfp1	0.245899	0.47186	34392.8	416205	366428	9364.02	22581.5	16	4	t-test	S
SPCC24B10.14C	xlf1	0.221979	0.440853	34488.9	420347	370312	8025.48	21347.2	8	4	t-test	S
SPAC26F1.10C	pyp1	0.192572	0.401754	34744.5	421193	370878	19958.9	14193.8	8	4	t-test	S
SPCC4B3.12	set9	0.0920774	0.269587	35106.8	437439	386122	7326.59	14175.1	8	4	t-test	S
SPAC8E11.03C	dmc1	0.208739	0.420439	35178.4	434502	383234	16503.2	18659.4	8	4	t-test	S
SPCC132.01C	SPCC132.01c	0.179566	0.392282	36796.2	401764	350262	10157.5	19976.9	8	4	t-test	S
SPAPB1A10.09	ase1	0.279153	0.514802	36956.3	388920	337782	7670.99	26687.4	8	4	t-test	S
SPBC660.14	mik1	0.636828	0.793645	36971.2	347799	298304	70280.2	26823.5	8	4	t-test	S
SPAC1834.08	mak1	0.0568894	0.199464	37482.2	362104	311543	13908.2	10003.7	8	4	t-test	S
SPBC23G7.04C	nif1	0.359456	0.599912	37566.5	442281	388408	9977.19	32893.6	8	4	t-test	S
SPAC14C4.13	rad17	0.0127078	0.0721801	37576.4	418604	365676	10141.9	7851.86	16	4	t-test	S
SPBC13G1.13	tfb2	0.13238	0.333259	38214.9	449775	394978	14473.7	16554.5	8	4	t-test	S
SPBC106.08C	mug2	0.391448	0.621068	38315.1	461580	406211	15727.7	35366	8	4	t-test	S
SPAC3C7.05C	mug191	0.192419	0.401754	38832.6	445202	389996	16203.5	20400.2	8	4	t-test	S
SPAC19G12.06C	hta2	0.0976278	0.274518	40610.8	393397	338572	20186.8	8417.15	8	4	t-test	S
SPAC12B10.12C	rhp41	0.400674	0.625228	41626.3	377621	322457	11852.6	40227.1	8	4	t-test	S
SPCC622.08C	hta1	0.0536537	0.195355	43169.9	440905	381710	10376.4	14188.7	8	4	t-test	S
SPAC6B12.05C	ies2	0.00437332	0.0388132	44788.5	431252	370893	10996.2	3811.62	8	4	t-test	S
SPBC25B2.07C	mug164	0.0203274	0.111019	45804.3	448054	386043	12829.8	9954.54	8	4	t-test	S
SPBC543.03C	pku80	0.00680314	0.0526144	46200.6	480207	416520	11743.6	6505.43	8	4	t-test	S
SPBC12D12.02C	cdm1	0.011951	0.0703549	47343.5	449752	386195	9903.56	10253.4	8	4	t-test	S
SPAC27D7.05C	apc14	0.0963053	0.274518	47755.4	461208	396794	10898.7	19576.1	8	4	t-test	S
SPAC23H3.08C	bub3	0.0592939	0.203215	48402.9	441117	376891	19957.9	10333.7	8	4	t-test	S
SPAC9.05	fml1	0.189749	0.401754	49183.1	420959	356796	17288.4	26755.9	8	4	t-test	S
SPAC1834.04	hht1	0.060106	0.203215	49626.8	411440	347235	13652.4	16585	8	4	t-test	S
SPBC1778.02	rap1	0.557769	0.757925	49860.6	401952	337905	11539.7	72312.4	8	4	t-test	S
SPBC409.07C	wis1	0.653794	0.809556	50216.3	299200	238952	66886.9	80314.1	8	4	t-test	S
SPAPB1E7.07	glt1	0.00722521	0.0526144	50862.1	486136	417737	13627.5	5200.65	8	4	t-test	S
SPAC30D11.13	hus5	0.0399576	0.162114	51055.1	51113.9	56.3923	22700.3	56.3923	16	4	t-test	S
SPCC18.09C	SPCC18.09c	0.00865229	0.0571454	52680.5	464050	394795	13264.4	8880.14	8	4	t-test	S
SPAC22G7.04	ubp13	0.514887	0.722792	53327.1	333793	269166	54629.1	53912.9	8	4	t-test	S
SPAC19D5.01	pyp2	0.0498021	0.188584	53729	409844	341767	8163.39	17331.1	8	4	t-test	S
SPBC1703.04	mlh1	0.0082645	0.0571454	55021.6	434915	364587	11344.4	10866.1	8	4	t-test	S
SPAC688.06C	slx4	0.116609	0.303826	56500.4	431422	359816	29631.3	16371.9	16	4	t-test	S
SPAC1B1.04C	SPAC1B1.04c	0.143925	0.343485	57209.1	417935	346192	14085.1	27920	8	4	t-test	S
SPAC26H5.02C	SPAC26H5.02c	0.1326	0.333259	57897.7	457240	383252	11587.1	27359.7	8	4	t-test	S
SPAC9E9.13	wos2	0.19877	0.406119	58089.2	427112	354154	37428.2	18478.1	8	4	t-test	S
SPAC13G7.06	met16	0.0608531	0.203321	58457	444517	370506	12126.9	20261.4	8	4	t-test	S
SPBC21D10.10	bdc1	0.343494	0.592709	58682.4	379145	307551	44282.1	37084	8	4	t-test	S
SPAC11E3.09	pyp3	0.0974149	0.274518	59175	415833	342288	30535.5	7093.86	8	4	t-test	S
SPAC664.07C	rad9	0.0625077	0.206421	59468.7	414631	340853	8986.44	20753.6	16	4	t-test	S
SPAC144.05	SPAC144.05	0.00410473	0.0376046	59941.8	460230	384160	13422.5	8695.6	8	4	t-test	S
SPAC4G9.11C	cmb1	0.164497	0.376751	61749.9	413891	337953	31469.7	25187.9	8	4	t-test	S
SPAC30D11.07	nth1	0.044724	0.176411	62766.2	470094	390916	7246.13	19219.8	8	4	t-test	S
SPAC19D5.03	cid1	0.0221009	0.116234	63371.8	434919	356577	11482.7	16301.5	8	4	t-test	S
SPCP31B10.05	tdp1	0.0255637	0.123053	65536.7	445168	364336	4655.74	16132	8	4	t-test	S
SPBC1709.05	sks2	0.292761	0.532976	65825	450169	368859	6272.17	49559.8	8	4	t-test	S
SPBC342.05	crb2	0.000763099	0.01204	65890.2	477706	395223	12087.2	9006.5	16	4	t-test	S
SPAC19E9.01C	nup40	0.0249654	0.122274	67903.5	484727	400029	18559.1	16415.5	8	4	t-test	S
SPBC21D10.12	hob1	0.126508	0.323677	68240.1	427729	345004	36313.5	17824.9	8	4	t-test	S
SPAC23H4.12	alp13	0.0323974	0.139407	68907.1	442364	358410	25877.6	2830.17	8	4	t-test	S
SPBC23G7.15C	rpp202	0.0385463	0.158654	69796.5	435981	351430	15080.5	20835.2	8	4	t-test	S
SPAC20G4.04C	hus1	0.00108895	0.0147268	70350.4	406588	322690	16403.5	7368.78	16	4	t-test	S
SPAC27E2.09	mak2	0.00768745	0.0545809	71168.9	420718	335465	12633.1	14272.3	8	4	t-test	S
SPCC777.10C	ubc12	0.00855602	0.0571454	71631	467095	379531	14849.9	14247.2	8	4	t-test	S
SPBP8B7.24C	atg8	0.0294855	0.135063	71777.8	469078	381293	15324.9	19808.9	8	4	t-test	S
SPCC18B5.11C	cds1	0.000121912	0.00314753	72240.5	459062	371236	7779.9	7314.55	8	4	t-test	S
SPAC2F7.08C	snf5	0.00958717	0.0618808	74654.8	493686	402148	20404.2	10693.3	8	4	t-test	S
SPBC16A3.19	eaf7	0.0267831	0.126773	76099.1	457549	366081	11017.1	20370.4	8	4	t-test	S
SPAC3F10.15C	spo12	0.00170228	0.0200648	77833.9	445856	353194	15414.5	9524.55	8	4	t-test	S
SPAC12G12.16C	SPAC12G12.16c	2.99597e-05	0.00141809	79778.7	432751	338750	6336.6	6574.05	8	4	t-test	S
SPBPJ4664.03	mfm3	0.000143804	0.00340337	80068.7	484304	387948	11518	6668.74	8	4	t-test	S
SPBC83.04	apc15	0.364173	0.599912	82987.6	205874	117935	40834.5	69522.2	8	4	t-test	S
SPAC23G3.04	ies4	0.0189467	0.105507	83284.4	445317	347446	6575.03	18953.9	8	4	t-test	S
SPCC126.02C	pku70	0.0353819	0.147771	83552.7	496676	396478	10316.3	23888.9	8	4	t-test	S
SPCC364.06	nap1	0.0103903	0.0646386	84798.1	494977	393652	6134.08	16247	8	4	t-test	S
SPAC19E9.02	fin1	0.111467	0.298647	85792.4	436384	336466	14491.3	37520.3	8	4	t-test	S
SPAC13A11.03	mcp7	0.172528	0.37983	86402.3	432957	332592	14876.8	46602.9	8	4	t-test	S
SPCC1739.12	ppe1	0.0683335	0.218053	86738	471968	369709	11761.2	31046.7	8	4	t-test	S
SPBC582.10C	SPBC582.10c	0.00208715	0.0219537	86843	495998	392669	15855.6	12752.8	8	4	t-test	S
SPCC1322.06	kap113	0.0454142	0.17668	88842	470857	366623	11237.5	27512.3	8	4	t-test	S
SPBC28F2.07	sfr1	0.00115956	0.0149689	89437.1	451325	347307	17611.7	5509.5	8	4	t-test	S
SPBC23G7.12C	rpt6	0.0235841	0.12178	89753.6	439160	335329	13731.1	23327.5	8	4	t-test	S
SPAC11H11.03C	SPAC11H11.03c	0.00104818	0.0147268	89982.6	444574	340304	17505.3	6510.1	8	4	t-test	S
SPCC895.07	alp14	0.0275995	0.128496	90604	441358	336622	16414.9	24719	8	4	t-test	S
SPAC1250.04C	atl1	0.0051706	0.0431897	90826.8	491275	384313	4272.87	13579.7	8	4	t-test	S
SPAC521.02	SPAC521.02	0.000842809	0.0125978	92688.6	435527	329025	15244.9	11607.4	8	4	t-test	S
SPAC25G10.02	cce1	0.0241	0.122221	93425.1	455102	347104	19311.6	24438.1	8	4	t-test	S
SPAC57A10.09C	nhp6	0.0543521	0.195392	94706.5	465148	355516	21075.7	31491.2	8	4	t-test	S
SPAC589.08C	dam1	0.471716	0.683516	96962.2	445953	334930	7003.46	113227	8	4	t-test	S
SPBC342.06C	rtt109	0.00475156	0.0408922	99875.6	495400	379588	17486.7	18067.5	8	4	t-test	S
SPAC1D4.11C	lkh1	0.0640968	0.206858	101560	451136	335491	10794.6	35120.9	8	4	t-test	S
SPCC622.17	apn1	0.00204348	0.0219537	102969	511908	392463	6593.06	13612.1	8	4	t-test	S
SPAPB24D3.04C	mag1	0.000103911	0.00314753	110029	448357	324697	14963.4	9246.45	8	4	t-test	S
SPCC1795.01C	mad3	0.000119046	0.00314753	110705	488886	362944	9326.48	10790.1	8	4	t-test	S
SPCC1183.06	ung1	0.00268903	0.0263339	112524	505743	377376	10792.2	17360.9	8	4	t-test	S
SPBC30B4.04C	sol1	0.265096	0.498592	115699	350033	224893	42623.6	77787.9	8	4	t-test	S
SPAP8A3.14C	SPAP8A3.14c	0.00136132	0.0168094	120438	517974	381519	9905.96	16004.5	8	4	t-test	S
SPCC338.11C	rrg1	7.38997e-05	0.00262344	123684	492580	354033	16456.3	9300.48	8	4	t-test	S
SPBC776.02C	dis2	0.251212	0.478821	129509	401515	261047	12360.9	87570.7	16	4	t-test	S
SPCC126.04C	sgf73	0.45288	0.675666	135011	390959	245635	65632.1	143554	8	4	t-test	S
SPBC428.17C	wpl1	4.45194e-06	0.00025287	137759	481015	329426	8558.24	8788.91	8	4	t-test	S
SPBC530.13	lsc1	0.0558805	0.198376	138861	473263	320929	8623.63	44628.4	8	4	t-test	S
SPCC306.04C	set1	0.111339	0.298647	140527	357200	207943	18413.6	61217.3	8	4	t-test	S
SPBC365.10	arp5	0.0426144	0.170458	146380	146380	0	59179.6	0	8	4	t-test	S
SPBC887.04C	lub1	0.0104696	0.0646386	151545	455837	292032	10128.9	28724	8	4	t-test	S
SPBC336.14C	ppk26	0.0249715	0.122274	164865	527212	347748	15409.5	41398.8	8	4	t-test	S
SPAC644.06C	cdr1	0.032105	0.139407	177099	177232	128.006	66385.6	128.006	8	4	t-test	S
SPAC57A10.02	cdr2	0.031465	0.139407	190256	190256	0	70947.9	0	8	4	t-test	S
SPBC19G7.09	ulp1	0.168889	0.37983	195988	395095	191085	33210	104533	8	4	t-test	S
SPBC887.10	mcs4	0.00706335	0.0526144	196008	196008	0	52112.6	0	8	4	t-test	S
SPCC16C4.11	pef1	0.135907	0.335631	197854	299481	97532.7	15734.3	94126.8	8	4	t-test	S
SPBC2G2.01C	liz1	0.0858861	0.262276	217220	365998	142784	8955.64	82924.5	8	4	t-test	S
SPCC663.12	cid12	0.121233	0.313002	223602	400462	169734	17359	100585	8	4	t-test	S
SPBC19G7.01C	msh2	0.113086	0.300154	231196	412139	173652	10917.8	100238	8	4	t-test	S
SPAC637.10C	rpn10	0.0212426	0.113828	278216	398628	115560	13806.8	62731.8	8	4	t-test	S
SPBC2D10.12	rhp23	4.2796e-07	3.03852e-05	279327	279327	0	33006.9	0	16	4	t-test	S
SPAC4D7.03	pop2	0.00396293	0.0375157	297777	297777	0	70653.3	0	8	4	t-test	S
SPAC56F8.02	SPAC56F8.02	0.0116538	0.0703549	370455	445278	71808.8	23846	71808.8	8	4	t-test	S
SPBC11B10.02C	his3	0	0	562753	562753	0	4433.62	0	608	4	t-test	S
