# Supplementary material for: Quantitative Fitness Analysis Identifies exo1∆ and Other Suppressors or Enhancers of Telomere Defects in Schizosaccharomyces pombe
Source: PLoS One. 2015 Jul 13;10(7):e0132240. doi: 10.1371/journal.pone.0132240 (PMC4500466; doi:10.1371/journal.pone.0132240)
Supplement: S4 Supporting Information — (TXT) [file pone.0132240.s010.txt]

R package version: 0.0-39
Summary type: mean
Test type: t-test
x-axis treatment: 20
x-axis medium: YE5S_GN
x-axis screen ID: QFA0068
x-axis screen name: his3D_mQ
x-axis libraries: his3D_mQ
x-axis client: SID
x-axis user: SID
x-axis date: 2014/02/10
x-axis PI: DAL
x-axis condition: 20
x-axis inoculation type: CONC
x-axis fitness definition: nAUC
y-axis treatment: 20
y-axis medium: YE5S_GN
y-axis screen ID: QFA0069
y-axis screen name: taz1D_mQ
y-axis libraries: taz1D_mQ
y-axis client: SID
y-axis user: SID
y-axis date: 2014/02/10
y-axis PI: DAL
y-axis condition: 20
y-axis inoculation type: CONC
y-axis fitness definition: nAUC
#########################################################
ORF	Gene	P	Q	GIS	QueryFitnessSummary	ControlFitnessSummary	QuerySE	ControlSE	QueryCount	ControlCount	TestType	Type
SPAC19G12.13C	poz1	0.00329189	0.0177918	-0.076495	0.00204327	0.307961	0.00141755	0.0364901	4	4	t-test	E
SPAC1071.12C	stp1	0.000279856	0.00397396	-0.0732092	0.0212882	0.370539	0.00514834	0.00697732	4	4	t-test	E
SPAC11H11.03C	SPAC11H11.03c	0.00283708	0.0167861	-0.0625768	0.00562742	0.267439	0.00234516	0.0315169	4	4	t-test	E
SPAC644.14C	rhp51	0.0104791	0.0350125	-0.0625131	0.0326305	0.373073	0.0181603	0.017813	8	8	t-test	E
SPBC649.03	rhp14	0.00325684	0.0177918	-0.0616554	0.000976293	0.245589	0.000537323	0.0282982	4	4	t-test	E
SPAP8A3.14C	SPAP8A3.14c	0.0167296	0.0475122	-0.0605191	0.0251815	0.336045	0.0131344	0.0114899	4	4	t-test	E
SPAC11E3.09	pyp3	1.10681e-07	1.04778e-05	-0.0599322	0.0026773	0.245502	0.00141234	0.00583974	4	4	t-test	E
SPCC1322.12C	bub1	2.06486e-05	0.000651577	-0.0589264	0.0169625	0.297572	0.0040405	0.0284796	8	8	t-test	E
SPCC1281.04	SPCC1281.04	0.000870442	0.00824018	-0.0586356	0.0055514	0.251687	0.000954714	0.0188678	4	4	t-test	E
SPAC22F3.03C	rdh54	0.00670981	0.0280233	-0.0551336	0.0216362	0.301027	0.00562681	0.0407448	4	4	t-test	E
SPAC1782.09C	clp1	0.000467973	0.00531618	-0.0534612	0.0156218	0.270885	0.0054423	0.0120608	4	4	t-test	E
SPAC1687.15	gsk3	0.0113258	0.0369716	-0.0532054	0.0503911	0.406218	0.00978503	0.00547185	4	4	t-test	E
SPAC25G10.02	cce1	0.00176327	0.0126234	-0.0531579	0.0274887	0.316228	0.000811631	0.0206781	4	4	t-test	E
SPBC119.14	rti1	0.00516491	0.0229484	-0.0531432	0.0335542	0.339954	0.00874589	0.0135131	4	4	t-test	E
SPAC22A12.01C	pso2	0.000421414	0.00498673	-0.0526491	0.000394073	0.207991	0.000112012	0.0119934	4	4	t-test	E
SPCC4G3.10C	rhp42	0.000515974	0.00563602	-0.0515448	0.0199048	0.280165	0.00434516	0.00606577	4	4	t-test	E
SPAC20H4.04	fml2	0.00177794	0.0126234	-0.050987	0.0396713	0.355485	0.00656255	0.0116545	4	4	t-test	E
SPAC19D5.03	cid1	0.0030028	0.0170559	-0.0499857	0.036176	0.337854	0.00744115	0.0285598	4	4	t-test	E
SPAC688.13	scn1	0.0029444	0.0170559	-0.0499663	0.0298139	0.312831	0.0115379	0.0155467	8	8	t-test	E
SPAC27D7.05C	apc14	0.0146574	0.0447604	-0.049896	0.0531374	0.40401	0.010047	0.00565738	4	4	t-test	E
SPAC6F6.17	rif1	4.22294e-05	0.00109029	-0.0480714	0.00557271	0.210347	0.00308619	0.00757523	4	4	t-test	E
SPAC17A2.12	SPAC17A2.12	0.00224946	0.0145193	-0.0477592	0.0338916	0.320166	0.00694225	0.0243972	4	4	t-test	E
SPBC19G7.09	ulp1	0.00060165	0.00632847	-0.0472011	0.036535	0.328342	0.00542317	0.0165349	4	4	t-test	E
SPAPB24D3.04C	mag1	0.0074672	0.0302955	-0.0467925	0.047182	0.368489	0.0082341	0.0105138	4	4	t-test	E
SPAC30D11.07	nth1	0.0391882	0.0951234	-0.0456892	0.040084	0.33633	0.013323	0.00978771	4	4	t-test	E
SPAC6B12.02C	mus7	0.00108384	0.00961911	-0.0456196	0.025634	0.279397	0.00524519	0.0223157	4	4	t-test	E
SPCC14G10.04	SPCC14G10.04	0.000929078	0.00851155	-0.0451131	0.00518975	0.197245	0.00110326	0.0159647	4	4	t-test	E
SPAC16A10.07C	taz1	0.000248369	0.0039187	-0.0450814	0.0477856	0.364146	0.00729104	0.0121593	8	8	t-test	E
SPAC27E2.03C	SPAC27E2.03c	0.00811539	0.0310127	-0.0446694	0.0296729	0.291508	0.00857799	0.0151342	4	4	t-test	E
SPBC23G7.15C	rpp202	0.0312522	0.0799607	-0.0446003	0.00152596	0.180868	0.000555082	0.0456898	4	4	t-test	E
SPCC4B3.12	set9	0.0145082	0.0447604	-0.0443527	0.0470078	0.358239	0.00967134	0.0131384	4	4	t-test	E
SPAPB1A10.09	ase1	0.00818997	0.0310127	-0.0440078	0.021868	0.258309	0.00619876	0.0346197	4	4	t-test	E
SPAC2F7.06C	pol4	0.00647183	0.0274328	-0.0439251	0.03996	0.328927	0.00813633	0.016428	4	4	t-test	E
SPAC3C7.05C	mug191	0.0452745	0.104536	-0.0429833	0.0145064	0.225426	0.00446495	0.0534581	4	4	t-test	E
SPAC6G9.13C	bqt1	0.0077659	0.0306322	-0.0428863	0.0182448	0.239705	0.00353363	0.0317217	4	4	t-test	E
SPAC17G8.07	yaf9	4.9137e-05	0.00116291	-0.0428342	0.0343294	0.302571	0.00308307	0.0100287	4	4	t-test	E
SPAC688.06C	slx4	0.00361583	0.0184967	-0.0427324	0.0228533	0.257172	0.0102173	0.0191636	8	8	t-test	E
SPCC1322.06	kap113	5.69804e-05	0.0012448	-0.0421836	0.012862	0.215842	0.00281715	0.00665095	4	4	t-test	E
SPACUNK12.02C	cmk1	0.0086602	0.031532	-0.0411637	0.0253146	0.260672	0.00488961	0.0327432	4	4	t-test	E
SPCC1235.03	SPCC1235.03	0.00364723	0.0184967	-0.0411627	0.0348951	0.298235	0.00620641	0.0251276	4	4	t-test	E
SPAC17G8.10C	dma1	0.021589	0.0567711	-0.0409285	0.0343971	0.295363	0.0103952	0.0298416	4	4	t-test	E
SPAC57A10.09C	nhp6	0.0173341	0.0478638	-0.0407799	0.0329616	0.289152	0.00992067	0.0234144	4	4	t-test	E
SPBC660.14	mik1	0.00253705	0.0160116	-0.0407126	0.0148143	0.21773	0.00388747	0.024358	4	4	t-test	E
SPBC11B10.02C	his3	3.73414e-51	1.06049e-48	-0.0402963	0.0277441	0.266797	0.00213248	0.00352846	304	304	t-test	E
SPBC16G5.13	ptf2	0.00279057	0.0167861	-0.0402701	0.022706	0.246939	0.00833835	0.0286577	8	8	t-test	E
SPAC19G12.02C	pms1	0.0043822	0.021094	-0.0399846	0.0396708	0.312341	0.00574693	0.00598011	4	4	t-test	E
SPAC13C5.07	rad32	0.00458988	0.0217254	-0.0398664	0.00246771	0.165999	0.00117757	0.0219657	4	4	t-test	E
SPAC13G6.13	SPAC13G6.13	0.0912899	0.174002	-0.0391223	0.0359784	0.294482	0.0163305	0.0265202	4	4	t-test	E
SPAC17A2.13C	rad25	1.78696e-06	0.000101499	-0.039114	0.0166756	0.21876	0.00376991	0.0123765	8	8	t-test	E
SPCC23B6.05C	ssb3	0.00274687	0.0167861	-0.0388016	0.0148579	0.210407	0.00516089	0.0232261	4	4	t-test	E
SPAC589.10C	SPAC589.10c	0.0102766	0.0347447	-0.0384991	0.00994908	0.189973	0.00800097	0.0153741	4	4	t-test	E
SPAPB1E7.07	glt1	0.0521426	0.114678	-0.0372792	0.0562118	0.366593	0.0126215	0.0262212	4	4	t-test	E
SPAC1142.08	fhl1	0.00151052	0.0115943	-0.0372581	0.00512646	0.166197	0.00242657	0.0187583	4	4	t-test	E
SPAC1250.04C	atl1	0.0161086	0.0467687	-0.0369596	0.041766	0.308696	0.00880742	0.0222387	4	4	t-test	E
SPCC1450.11C	cek1	0.0163032	0.0467687	-0.0367566	0.000928923	0.147771	0.000583886	0.029647	4	4	t-test	E
SPBC17D11.01	nep1	0.117394	0.212356	-0.0360443	0.0642957	0.393449	0.0167521	0.0205875	4	4	t-test	E
SPCC1322.08	srk1	0.0127415	0.0397646	-0.0354495	0.00626669	0.163576	0.00296069	0.0296688	4	4	t-test	E
SPCC1183.06	ung1	0.0202448	0.0537338	-0.0354381	0.0560995	0.358933	0.00884707	0.0155715	4	4	t-test	E
SPAC30.03C	tsn1	0.00817656	0.0310127	-0.0352899	0.00099355	0.142273	0.000491878	0.0223166	4	4	t-test	E
SPBP8B7.24C	atg8	0.0016952	0.0126234	-0.035177	0.00329666	0.150861	0.00143673	0.0160672	4	4	t-test	E
SPAC19G12.06C	hta2	0.00338295	0.0177918	-0.0348577	0.0118883	0.183298	0.00570823	0.0148288	4	4	t-test	E
SPAC6B12.05C	ies2	0.000269826	0.00397396	-0.0344987	0.0107821	0.177553	0.00323525	0.0124733	4	4	t-test	E
SPCC126.02C	pku70	0.00223509	0.0145193	-0.0344625	0.0582798	0.363657	0.00500266	0.0175846	4	4	t-test	E
SPAC694.06C	mrc1	0.000420205	0.00498673	-0.033888	0.00412732	0.149064	0.00181925	0.0130302	4	4	t-test	E
SPAC19E9.01C	nup40	0.0190619	0.051558	-0.0338069	0.070052	0.407247	0.00756893	0.00545632	4	4	t-test	E
SPAC23A1.15C	sec20	0.0524936	0.114678	-0.0327105	0.0508789	0.327767	0.010637	0.00671306	4	4	t-test	E
SPAC13G7.06	met16	0.0258201	0.0666629	-0.0324029	0.00509554	0.147037	0.00317191	0.0335635	4	4	t-test	E
SPAC1556.01C	rad50	0.000654494	0.00663844	-0.0320485	0.021088	0.208357	0.00594834	0.013445	8	8	t-test	E
SPBC211.06	gfh1	0.0108973	0.0359866	-0.0318704	0.0435816	0.295859	0.00661499	0.0113397	4	4	t-test	E
SPAPB1E7.06C	eme1	0.000101388	0.00191962	-0.031582	7.90453e-05	0.124148	6.21908e-05	0.00450004	4	4	t-test	E
SPCC285.16C	msh6	0.0559206	0.119409	-0.031373	0.021677	0.208018	0.0105421	0.0294067	4	4	t-test	E
SPCC338.08	ctp1	0.0444358	0.104536	-0.0313012	0.00605628	0.146484	0.00424842	0.0392432	4	4	t-test	E
SPBC16H5.11C	skb1	0.0548965	0.118936	-0.0305067	0.0354582	0.258659	0.010519	0.0188898	4	4	t-test	E
SPBC1778.02	rap1	0.0725804	0.148294	-0.0302609	0.0257622	0.219675	0.00975378	0.0389064	4	4	t-test	E
SPAC1834.08	mak1	0.0179063	0.0488981	-0.0301467	0.00841337	0.1512	0.00328055	0.0284695	4	4	t-test	E
SPAC17H9.03C	rdl1	0.0579923	0.121999	-0.0299695	0.0548998	0.332786	0.0102527	0.0276647	4	4	t-test	E
SPBPJ4664.03	mfm3	0.0337563	0.0835805	-0.0295694	0.0591781	0.347993	0.00869843	0.0172073	4	4	t-test	E
SPCC338.16	pof3	0.00150025	0.0115943	-0.0294336	0.0111566	0.159161	0.00405144	0.0124758	4	4	t-test	E
SPAC1B3.03C	wis2	0.0697075	0.143456	-0.0291902	0.0516437	0.316962	0.0104059	0.0307646	4	4	t-test	E
SPAC3C7.03C	rhp55	0.0071636	0.029485	-0.0289717	0.0117903	0.159834	0.00563934	0.0143358	4	4	t-test	E
SPBC106.08C	mug2	0.0197605	0.0529434	-0.0289564	0.0588242	0.344202	0.00729747	0.0163651	4	4	t-test	E
SPBC354.10	def1	0.00519611	0.0229484	-0.0280883	0.00295008	0.121707	0.000953671	0.0163039	4	4	t-test	E
SPAC12G12.16C	SPAC12G12.16c	0.0335999	0.0835805	-0.027682	0.0420134	0.273287	0.00750863	0.026216	4	4	t-test	E
SPAC1B1.04C	SPAC1B1.04c	0.00513906	0.0229484	-0.0273989	0.0157121	0.169045	0.00488304	0.0111648	4	4	t-test	E
SPBC11B10.06	sws1	0.105278	0.194149	-0.0273379	0.0401912	0.264792	0.00901513	0.0432405	4	4	t-test	E
SPAC2F7.03C	pom1	0.000712813	0.00698065	-0.0266624	0.00680573	0.131234	0.00231141	0.0124016	4	4	t-test	E
SPAC23D3.01	SPAC23D3.01	0.163064	0.277307	-0.0261407	0.0446854	0.27772	0.00627856	0.0552845	4	4	t-test	E
SPAC2F7.08C	snf5	0.170207	0.286028	-0.0260293	0.075824	0.399383	0.014295	0.0262587	4	4	t-test	E
SPBC1105.11C	hht3	0.0579774	0.121999	-0.0254985	0.0396897	0.255613	0.00889616	0.0124217	4	4	t-test	E
SPBC119.04	mei3	0.122715	0.219188	-0.0253401	0.0493318	0.2928	0.00938228	0.0411887	4	4	t-test	E
SPAC3F10.15C	spo12	0.074109	0.14929	-0.0233111	0.0364795	0.234448	0.00626318	0.0335001	4	4	t-test	E
SPCC330.02	rhp7	0.0447576	0.104536	-0.022826	0.0692788	0.361157	0.00725383	0.0185098	4	4	t-test	E
SPAC23H3.08C	bub3	0.211854	0.336125	-0.0226235	0.0396887	0.244336	0.0117686	0.0435755	4	4	t-test	E
SPAC589.08C	dam1	0.102763	0.192005	-0.0225357	0.069723	0.361761	0.00711173	0.0358835	4	4	t-test	E
SPAC30D11.10	rad22	0.187684	0.306335	-0.0224017	0.000408712	0.089443	0.000404663	0.0516728	4	4	t-test	E
SPBC16D10.07C	sir2	0.189026	0.306763	-0.0218468	0.000366831	0.087103	0.000114996	0.0505988	4	4	t-test	E
SPCC24B10.14C	xlf1	0.078684	0.156812	-0.0216059	0.0363897	0.22741	0.0085017	0.0139646	4	4	t-test	E
SPAC3H8.05C	mms1	0.12025	0.216146	-0.0213587	0.0387215	0.235584	0.0098551	0.0212957	4	4	t-test	E
SPAC1071.02	mms19	0.00335253	0.0177918	-0.021131	0.00334877	0.095989	0.00171858	0.0130093	4	4	t-test	E
SPAC22G7.04	ubp13	0.195171	0.314935	-0.0210433	0.060875	0.321214	0.0121329	0.0271743	4	4	t-test	E
SPCP25A2.02C	rhp26	0.114611	0.209997	-0.0209931	0.0464685	0.264528	0.00964	0.0158447	4	4	t-test	E
SPAC11E3.04C	ubc13	0.0504938	0.112915	-0.0206364	0.0644327	0.33357	0.00672482	0.00676659	4	4	t-test	E
SPCC1620.14C	snf22	0.0338442	0.0835805	-0.0204317	0.0307556	0.200713	0.00600375	0.0112489	4	4	t-test	E
SPAC637.10C	rpn10	0.00525227	0.0229484	-0.019922	0.0163986	0.142419	0.00355681	0.00792641	4	4	t-test	E
SPBC146.11C	mug97	0.281891	0.412665	-0.0198667	0.0498688	0.273444	0.00961414	0.0531884	4	4	t-test	E
SPBC776.02C	dis2	0.00204995	0.0138616	-0.0192559	0.000396586	0.0770606	0.000247585	0.0158779	8	8	t-test	E
SPAPYUG7.04C	rpb9	0.0820639	0.160732	-0.019237	0.0575177	0.300967	0.00765334	0.0157272	4	4	t-test	E
SPAC23A1.06C	cmk2	0.17664	0.295092	-0.0188802	0.0504247	0.271755	0.00689289	0.0391273	4	4	t-test	E
SPBC17D11.04C	nto1	0.339569	0.464863	-0.0185294	0.0647437	0.326527	0.0154598	0.0307036	4	4	t-test	E
SPAPB8E5.02C	rpn502	0.123596	0.219382	-0.0183484	0.080126	0.386134	0.00761516	0.0267805	4	4	t-test	E
SPBC19C7.09C	uve1	0.00758013	0.0303205	-0.0175727	0.0733372	0.356472	0.00240056	0.0135836	4	4	t-test	E
SPBC582.10C	SPBC582.10c	0.238752	0.364546	-0.0172775	0.0335968	0.199486	0.00929173	0.0368134	4	4	t-test	E
SPBC19G7.01C	msh2	0.0518465	0.114678	-0.0172604	0.0153472	0.127859	0.00583796	0.0113585	4	4	t-test	E
SPBC21D10.10	bdc1	0.250464	0.37836	-0.0170111	0.0299479	0.184133	0.0101866	0.0337394	4	4	t-test	E
SPAC8E11.03C	dmc1	0.347442	0.464863	-0.0165667	0.0504112	0.262631	0.0111402	0.0463897	4	4	t-test	E
SPBC23G7.12C	rpt6	0.28581	0.416256	-0.0159689	0.0755173	0.358732	0.010223	0.0352262	4	4	t-test	E
SPCC777.10C	ubc12	0.331789	0.462795	-0.0158844	0.0599031	0.297175	0.0135806	0.0147942	4	4	t-test	E
SPAC1782.01	ecm29	0.348528	0.464863	-0.0157994	0.0776808	0.366551	0.0134811	0.0264328	4	4	t-test	E
SPCC132.01C	SPCC132.01c	0.347152	0.464863	-0.0153897	0.0591621	0.29233	0.013703	0.0128967	4	4	t-test	E
SPBC20F10.06	mad2	0.417714	0.518038	-0.0149542	0.0566312	0.280698	0.0135417	0.040992	4	4	t-test	E
SPCC4G3.05C	mus81	0.104371	0.193734	-0.0148349	0.0681152	0.32526	0.00725103	0.0188511	12	12	t-test	E
SPBC106.01	mph1	0.35039	0.464863	-0.0145201	0.0612453	0.297088	0.0112975	0.0341428	4	4	t-test	E
SPBC409.07C	wis1	0.0603651	0.126057	-0.0142791	0.000395934	0.0575432	0.000161457	0.0190365	4	4	t-test	E
SPAC29B12.03	spd1	0.47043	0.563722	-0.0142134	0.0779356	0.361331	0.0160322	0.0325048	4	4	t-test	E
SPAC24H6.03	cul3	0.345636	0.464863	-0.0139832	0.0393332	0.209062	0.00829705	0.0422044	4	4	t-test	E
SPBC19F5.01C	puc1	0.407115	0.513869	-0.0138595	0.0489192	0.246165	0.0128738	0.0328639	4	4	t-test	E
SPAC3A11.14C	pkl1	0.246567	0.374466	-0.0138088	0.0548955	0.2694	0.00432051	0.036561	4	4	t-test	E
SPBC725.02	mpr1	0.00475623	0.0221438	-0.0130194	0.000239668	0.0519908	8.74069e-05	0.00676449	4	4	t-test	E
SPAC1D4.06C	csk1	0.356317	0.468491	-0.0122925	0.0380865	0.197544	0.0111179	0.0129252	4	4	t-test	E
SPAC27E2.09	mak2	0.00597485	0.02571	-0.0113376	9.46569e-05	0.0448276	4.78501e-05	0.00635653	4	4	t-test	E
SPAC521.02	SPAC521.02	0.263173	0.393375	-0.010941	0.0624306	0.287702	0.00614126	0.0250493	4	4	t-test	E
SPCC622.08C	hta1	0.100541	0.190358	-0.010823	1.83631e-05	0.0425108	1.37728e-05	0.0180789	4	4	t-test	E
SPBC83.04	apc15	0.723971	0.778817	-0.0106806	0.0645519	0.294998	0.0273415	0.0159508	4	4	t-test	E
SPBP16F5.03C	tra1	0.339186	0.464863	-0.0104017	0.0192713	0.116353	0.00865991	0.0173572	4	4	t-test	E
SPAC6F6.09	eaf6	0.66934	0.740638	-0.00988759	0.0716999	0.319917	0.0194645	0.0368159	4	4	t-test	E
SPAC1D4.11C	lkh1	0.457935	0.553419	-0.00980419	0.0778038	0.343525	0.0105516	0.0235863	4	4	t-test	E
SPAC20H4.07	rhp57	0.602841	0.687578	-0.00972394	0.0275488	0.146152	0.0159908	0.0249928	4	4	t-test	E
SPBC6B1.09C	nbs1	0.390446	0.49949	-0.0089734	0.0563809	0.256264	0.00573229	0.0303571	4	4	t-test	E
SPBC106.16	pre6	0.613688	0.694372	-0.00890543	0.0598289	0.269518	0.0139911	0.0348197	4	4	t-test	E
SPAC12B10.12C	rhp41	0.671745	0.740638	-0.00819684	0.0738326	0.32165	0.013612	0.0485506	4	4	t-test	E
SPAP27G11.15	slx1	0.621906	0.700878	-0.00766213	0.0635523	0.279243	0.00816788	0.0476137	4	4	t-test	E
SPCC1919.05	SPCC1919.05	0.452847	0.549609	-0.00741193	0.0494274	0.222876	0.00677431	0.0245927	4	4	t-test	E
SPBC342.06C	rtt109	0.729604	0.781915	-0.00735203	0.086632	0.368526	0.016125	0.0478858	4	4	t-test	E
SPBC29A3.13	pdp1	0.635731	0.710817	-0.0069121	0.0664279	0.287578	0.0114154	0.0301118	4	4	t-test	E
SPBC3D6.04C	mad1	0.687363	0.750812	-0.00671313	0.0304154	0.145587	0.014977	0.0107227	4	4	t-test	E
SPBC19F8.02	SPBC19F8.02	0.328317	0.461595	-0.00651699	0.0903163	0.379699	0.00357483	0.0192601	4	4	t-test	E
SPCC895.07	alp14	0.320661	0.455338	-0.00647204	0.0591313	0.257241	0.00344293	0.0189005	4	4	t-test	E
SPBC1703.04	mlh1	0.326269	0.460997	-0.00643803	0.084939	0.358304	0.00453737	0.0154746	4	4	t-test	E
SPAC23H4.12	alp13	0.685674	0.750812	-0.00633526	0.0567996	0.247562	0.00655909	0.0513571	4	4	t-test	E
SPAC644.06C	cdr1	0.00848601	0.031532	-0.00575051	0.0002172	0.0234003	0.000125632	0.00373795	4	4	t-test	E
SPAC8E11.02C	rad24	0.491123	0.57636	-0.00539839	0.0196397	0.0981781	0.00587617	0.0190699	8	8	t-test	E
SPBC1105.08	SPBC1105.08	0.486445	0.573238	-0.00511931	0.0478027	0.207515	0.00524175	0.0175588	4	4	t-test	E
SPAC17H9.10C	ddb1	0.475612	0.567538	-0.00473187	0.0269844	0.124365	0.00557909	0.00872787	4	4	t-test	E
SPAC4H3.05	srs2	0.777573	0.814873	-0.00436018	0.0459262	0.197181	0.0117895	0.0344376	4	4	t-test	E
SPAC1805.12C	uep1	0.788023	0.819775	-0.00400069	0.0715535	0.29626	0.00857838	0.0442884	4	4	t-test	E
SPCC338.05C	mms2	0.768501	0.80835	-0.00384161	0.0234012	0.106823	0.010378	0.0264738	4	4	t-test	E
SPCC306.04C	set1	0.783404	0.817966	-0.00313187	0.0611711	0.252142	0.0103937	0.00369712	4	4	t-test	E
SPBC12D12.02C	cdm1	0.853889	0.87864	-0.0026875	0.0692902	0.282236	0.012344	0.0238398	4	4	t-test	E
SPCP31B10.05	tdp1	0.906062	0.925618	-0.0026141	0.0557134	0.228711	0.0197044	0.0242985	4	4	t-test	E
SPBC2G2.01C	liz1	0.722207	0.778817	-0.00234493	0.0875907	0.352652	0.00592314	0.00479691	4	4	t-test	E
SPAC17G8.13C	mst2	0.445196	0.544982	-0.00204831	0.00049207	0.00996123	0.000466951	0.00907793	4	4	t-test	E
SPCC663.12	cid12	0.958926	0.964825	-0.00173656	0.0576411	0.232829	0.0285496	0.0554591	4	4	t-test	E
SPAC11G7.04	ubi1	0.413523	0.517359	-0.00167037	0.000145522	0.00712039	0.000141502	0.00690795	4	4	t-test	E
SPAC26A3.02	myh1	0.940889	0.950934	-0.00110283	0.0756463	0.300945	0.0120555	0.0290085	4	4	t-test	E
SPAC57A10.02	cdr2	0.273393	0.404394	-0.00102259	0.000295849	0.00516983	0.00028789	0.00293448	4	4	t-test	E
SPAC15A10.03C	rhp54	0.397968	0.50683	-0.000874021	1.48052e-05	0.00348523	1.48052e-05	0.00348523	4	4	t-test	E
SPAC1006.09	win1	0.387588	0.498076	-0.000529275	0	0.00207537	0	0.0020583	4	4	t-test	E
SPAC3G9.08	png1	0.218729	0.337604	-0.000451051	2.16258e-05	0.00185344	2.06884e-05	0.00114046	4	4	t-test	E
SPBC1718.07C	zfs1	0.672833	0.740638	-0.000406367	0.000420627	0.00324277	0.000346481	0.00323133	4	4	t-test	E
SPAC30D11.13	hus5	0.527853	0.616914	-0.000342912	0.000298547	0.00251526	0.000128621	0.00197312	8	8	t-test	E
SPCC1840.03	sal3	0.215633	0.337604	-9.71129e-05	1.39628e-06	0.00038627	1.39628e-06	0.000243381	4	4	t-test	E
SPAC11G7.02	pub1	0.358498	0.469187	-1.26099e-05	4.35268e-06	6.65131e-05	4.35268e-06	4.43277e-05	4	4	t-test	E
SPCC24B10.07	gad8	0.921237	0.934397	1.81244e-05	0.000143939	0.000493339	0.000143939	0.000389328	4	4	t-test	S
SPAC24B11.06C	sty1	0.914411	0.930798	2.25821e-05	0.000153156	0.000512001	0.000153156	0.000512001	4	4	t-test	S
SPAPB1E7.02C	mcl1	0.763878	0.806473	4.87455e-05	0.000155336	0.000417958	0.000112576	0.000417958	4	4	t-test	S
SPCC663.01C	ekc1	0.216925	0.337604	0.00025319	0.00025319	0	0.000162422	0	4	4	t-test	S
SPBC336.01	fbh1	0.0345086	0.0844865	0.000279232	0.000316131	0.000144686	7.9771e-05	9.2063e-05	4	4	t-test	S
SPBC651.10	nse5	0.452651	0.549609	0.000913011	0.00142297	0.00199964	0.00105297	0.000739704	4	4	t-test	S
SPCC364.06	nap1	0.961428	0.964825	0.00098369	0.0669926	0.258832	0.0144241	0.0514821	4	4	t-test	S
SPAC688.10	rev3	0.976315	0.976315	0.00114275	0.0714613	0.27573	0.0353384	0.013818	4	4	t-test	S
SPAPYUG7.02C	sin1	0.181361	0.297725	0.00117907	0.00118027	4.7101e-06	0.000680031	4.7101e-06	4	4	t-test	S
SPBC16G5.15C	fkh2	0.867599	0.889524	0.00119909	0.0212407	0.0785864	0.00592918	0.0131781	4	4	t-test	S
SPBC342.05	crb2	0.818826	0.845624	0.00272015	0.0830102	0.31483	0.010287	0.0208612	8	8	t-test	S
SPBC13G1.04C	SPBC13G1.04c	0.718819	0.778817	0.00361661	0.0659323	0.24435	0.00209382	0.035228	4	4	t-test	S
SPAC9E9.13	wos2	0.742218	0.790324	0.00385931	0.07888	0.294168	0.00780232	0.0315175	4	4	t-test	S
SPAC26H5.02C	SPAC26H5.02c	0.713665	0.776555	0.00487306	0.0927881	0.344729	0.00519827	0.0442014	4	4	t-test	S
SPAC1420.03	rpn501	0.743016	0.790324	0.00504162	0.0860171	0.317518	0.0119503	0.0329153	4	4	t-test	S
SPAC144.02	iec1	0.801423	0.830672	0.00546754	0.0336279	0.110421	0.0191748	0.0252185	4	4	t-test	S
SPAC31G5.18C	sde2	0.531673	0.618833	0.00557406	0.0172559	0.0458062	0.0074718	0.0130287	4	4	t-test	S
SPBC365.10	arp5	0.233561	0.358548	0.00568103	0.0132985	0.0298695	0.003791	0.00454717	4	4	t-test	S
SPAC6G10.11C	ubi3	0.627265	0.704123	0.00585542	0.0996601	0.367823	0.00460146	0.0399846	4	4	t-test	S
SPAC2F3.15	lsk1	0.409021	0.513992	0.00605635	0.0921659	0.337649	0.0058072	0.0130772	4	4	t-test	S
SPCC736.09C	SPCC736.09c	0.759091	0.80441	0.00699663	0.0819487	0.293899	0.0206311	0.0139869	4	4	t-test	S
SPAC19E9.02	fin1	0.564675	0.649262	0.00756259	0.0822719	0.292947	0.00987553	0.0291301	4	4	t-test	S
SPAC139.01C	SPAC139.01c	0.664034	0.739552	0.0076745	0.0852596	0.304224	0.0123376	0.0447321	4	4	t-test	S
SPBC31F10.13C	hip1	0.216848	0.337604	0.00796529	0.10724	0.389271	0.0030403	0.0186883	4	4	t-test	S
SPAC23G3.04	ies4	0.608357	0.691094	0.00799344	0.0843117	0.299256	0.00863064	0.0467265	4	4	t-test	S
SPBC646.13	sds23	0.48029	0.570274	0.00928508	0.0564505	0.184943	0.00989236	0.0284549	4	4	t-test	S
SPAC144.05	SPAC144.05	0.481921	0.570274	0.00956779	0.0926814	0.325902	0.0109957	0.0235102	4	4	t-test	S
SPBC16E9.12C	pab2	0.291827	0.420705	0.00986014	0.0283942	0.072675	0.00710786	0.0173726	4	4	t-test	S
SPCC126.04C	sgf73	0.351473	0.464863	0.0125895	0.0442552	0.124166	0.00973139	0.0301969	4	4	t-test	S
SPCC338.11C	rrg1	0.57167	0.654655	0.0134704	0.0926594	0.310513	0.018894	0.0463006	4	4	t-test	S
SPAC18G6.15	mal3	0.347241	0.464863	0.0139966	0.0856508	0.280967	0.00854826	0.0418399	4	4	t-test	S
SPAC11E3.08C	nse6	0.428021	0.52674	0.0153046	0.0605965	0.177597	0.0166434	0.0108374	4	4	t-test	S
SPBC3E7.08C	rad13	0.461165	0.554962	0.0155356	0.100598	0.333543	0.0183125	0.0119908	4	4	t-test	S
SPBC3D6.10	apn2	0.288813	0.418484	0.0162734	0.0436317	0.107277	0.00997307	0.0384519	4	4	t-test	S
SPBC336.14C	ppk26	0.296161	0.424797	0.0163611	0.0619434	0.178735	0.0124589	0.0227382	4	4	t-test	S
SPAC24C9.07C	bgs2	0.535902	0.621209	0.0168267	0.0996868	0.324908	0.0229027	0.0384503	4	4	t-test	S
SPAC56F8.02	SPAC56F8.02	0.385008	0.498076	0.0170143	0.0932486	0.298927	0.0138688	0.0457276	4	4	t-test	S
SPBC947.08C	hip4	0.259855	0.390469	0.0173803	0.10636	0.348902	0.0125253	0.00693118	4	4	t-test	S
SPAC18B11.07C	rhp6	0.300969	0.429524	0.0177723	0.104562	0.340317	0.0121598	0.0385725	4	4	t-test	S
SPBC530.13	lsc1	0.218321	0.337604	0.0182269	0.112541	0.369821	0.0104268	0.0314627	4	4	t-test	S
SPCC23B6.03C	tel1	0.551628	0.636839	0.0189813	0.0940243	0.294255	0.0280402	0.0234894	4	4	t-test	S
SPCC4E9.02	cig1	0.416743	0.518038	0.0206543	0.0818668	0.240024	0.0185184	0.0573247	4	4	t-test	S
SPCC965.05C	thp1	0.335593	0.464863	0.0207439	0.0975943	0.301342	0.0177082	0.0247805	4	4	t-test	S
SPAC13A11.03	mcp7	0.196618	0.315477	0.0207999	0.118107	0.381558	0.00931344	0.0424564	4	4	t-test	S
SPAC13F5.01C	msh1	0.281477	0.412665	0.0209244	0.0919983	0.278692	0.0147833	0.0354167	4	4	t-test	S
SPBC1734.06	rhp18	0.399913	0.507033	0.0210646	0.10585	0.332456	0.0214226	0.0131045	4	4	t-test	S
SPCC18B5.07C	nup61	0.0857724	0.166845	0.0223718	0.0935748	0.279198	0.00238959	0.0354133	4	4	t-test	S
SPBC1685.11	rlp1	0.0868775	0.167845	0.0231392	0.0843913	0.240179	0.00425568	0.0370983	4	4	t-test	S
SPBC16H5.07C	ppa2	0.0741193	0.14929	0.0237314	0.0610178	0.146206	0.00639094	0.0340817	4	4	t-test	S
SPBC887.04C	lub1	0.0450937	0.104536	0.0245783	0.121927	0.381721	0.00751359	0.00447166	4	4	t-test	S
SPCC18B5.03	wee1	0.387242	0.498076	0.024847	0.0745976	0.19508	0.0242931	0.024703	4	4	t-test	S
SPAC13G6.01C	rad8	0.152122	0.261835	0.0256727	0.092287	0.261205	0.0122669	0.0372357	4	4	t-test	S
SPAC23H3.13C	gpa2	0.0789581	0.156812	0.0259279	0.0638864	0.148841	0.0100004	0.0245776	4	4	t-test	S
SPBC16A3.19	eaf7	0.134794	0.234856	0.0264254	0.110603	0.330074	0.0125316	0.0315135	4	4	t-test	S
SPBC609.05	pob3	0.178408	0.296303	0.0288742	0.0290201	0.000572035	0.0164987	0.000350206	4	4	t-test	S
SPCC1795.01C	mad3	0.180655	0.297725	0.0289015	0.101691	0.285418	0.0141434	0.0500798	4	4	t-test	S
SPCC1259.04	iec3	0.362016	0.471618	0.0294333	0.11978	0.354262	0.0258159	0.051921	4	4	t-test	S
SPBC25B2.07C	mug164	0.33243	0.462795	0.0298737	0.0990278	0.271164	0.0252344	0.0371358	4	4	t-test	S
SPCC330.01C	rhp16	0.351921	0.464863	0.0300818	0.120117	0.353043	0.025894	0.0504137	4	4	t-test	S
SPCC622.17	apn1	0.0805516	0.158866	0.0311636	0.10651	0.295445	0.0101269	0.0424876	4	4	t-test	S
SPCC18.09C	SPCC18.09c	0.143045	0.247712	0.0312437	0.127047	0.375661	0.015868	0.0258169	4	4	t-test	S
SPAC2G11.12	rqh1	0.117334	0.212356	0.0318097	0.081796	0.196004	0.0175413	0.0174434	8	8	t-test	S
SPCC1739.12	ppe1	0.0690525	0.143145	0.0319297	0.111484	0.311944	0.0099426	0.041027	4	4	t-test	S
SPAC4G9.11C	cmb1	0.0125956	0.0397461	0.0320616	0.11334	0.318704	0.0053711	0.0276918	4	4	t-test	S
SPAC22H12.02	tfg3	0.102227	0.192005	0.0325993	0.0620735	0.115573	0.0142359	0.0168759	4	4	t-test	S
SPAC1834.04	hht1	0.048124	0.11022	0.0331894	0.109375	0.298734	0.0101792	0.0336584	4	4	t-test	S
SPBC23G7.04C	nif1	0.0438663	0.104536	0.0341583	0.126901	0.363658	0.0109166	0.0202983	4	4	t-test	S
SPBC30B4.04C	sol1	0.00127199	0.0106249	0.0355308	0.0788171	0.169733	0.00293319	0.0182603	4	4	t-test	S
SPBC543.03C	pku80	0.0552803	0.118936	0.0357132	0.125186	0.350838	0.0120969	0.0315403	4	4	t-test	S
SPBC530.14C	dsk1	0.42844	0.52674	0.0361922	0.0980306	0.242478	0.038898	0.0436208	4	4	t-test	S
SPAC19D5.01	pyp2	0.0162972	0.0467687	0.036452	0.0923553	0.219206	0.00651848	0.0335336	4	4	t-test	S
SPCC18B5.11C	cds1	0.127656	0.225182	0.0367978	0.12444	0.34366	0.0176326	0.03277	4	4	t-test	S
SPBC28F2.07	sfr1	0.009087	0.0322016	0.0368568	0.113432	0.300263	0.00443894	0.0296798	4	4	t-test	S
SPBC1709.05	sks2	0.160629	0.274812	0.0376827	0.142972	0.412858	0.0203282	0.0290563	4	4	t-test	S
SPBC23G7.11	mag2	0.132816	0.232837	0.0381502	0.102053	0.250573	0.0167162	0.055156	4	4	t-test	S
SPAC823.14	ptf1	0.0911378	0.174002	0.03877	0.136893	0.384755	0.0154507	0.042466	4	4	t-test	S
SPBC15D4.03	slm9	0.0157663	0.0467687	0.0389799	0.0948382	0.219029	0.00568662	0.0362534	4	4	t-test	S
SPCC1753.02C	git3	0.20213	0.322499	0.0390933	0.0972623	0.22809	0.0240289	0.0164271	4	4	t-test	S
SPAC9G1.02	wis4	0.017359	0.0478638	0.0392162	0.0971533	0.22718	0.00593652	0.037412	4	4	t-test	S
SPBC13G1.13	tfb2	0.00950905	0.0329338	0.040778	0.126633	0.336652	0.00712657	0.0318135	4	4	t-test	S
SPAC139.06	hat1	0.0171806	0.0478638	0.040877	0.104772	0.250544	0.009767	0.028382	4	4	t-test	S
SPAC23C11.04C	pnk1	0.0253415	0.0660274	0.041161	0.0961384	0.215575	0.011085	0.0216575	4	4	t-test	S
SPBC12D12.09	rev7	0.015959	0.0467687	0.0434571	0.124919	0.319427	0.00285987	0.0375481	4	4	t-test	S
SPBC146.06C	SPBC146.06c	0.0442357	0.104536	0.045706	0.122838	0.302447	0.00380011	0.0556812	4	4	t-test	S
SPAC9.05	fml1	0.0151698	0.0458322	0.0473513	0.115684	0.267942	0.00433379	0.0419701	4	4	t-test	S
SPBC31F10.14C	hip3	0.0492659	0.111932	0.0479611	0.0551999	0.0283847	0.0150417	0.00480332	4	4	t-test	S
SPBC2D10.12	rhp23	0.000109935	0.00195134	0.0483441	0.118587	0.275434	0.00672709	0.023859	8	8	t-test	S
SPAC1805.04	nup132	0.00970054	0.0331922	0.0489671	0.0924015	0.170313	0.0100931	0.0204552	4	4	t-test	S
SPBC428.17C	wpl1	0.00855575	0.031532	0.0508729	0.131223	0.315065	0.00931092	0.0369443	4	4	t-test	S
SPAC26F1.10C	pyp1	0.0318518	0.0807671	0.0521833	0.132628	0.315438	0.00741402	0.0590626	4	4	t-test	S
SPAC4D7.03	pop2	0.00396379	0.0197494	0.0570504	0.0969668	0.156519	0.00944053	0.0317319	4	4	t-test	S
SPAC8F11.03	msh3	0.00918426	0.0322016	0.0587198	0.152869	0.369175	0.00825452	0.0475506	4	4	t-test	S
SPBC21D10.12	hob1	0.00033085	0.00427097	0.0590132	0.163376	0.409223	0.00563302	0.0225709	4	4	t-test	S
SPBC28F2.02	mep33	7.01819e-06	0.000284738	0.060309	0.100692	0.158349	0.00260372	0.0120587	4	4	t-test	S
SPBC216.05	rad3	0.00910275	0.0322016	0.0706048	0.136363	0.25785	0.0222243	0.0194278	12	12	t-test	S
SPAC3G6.06C	rad2	0.00411229	0.020136	0.0734054	0.145302	0.281919	0.0123367	0.0401873	4	4	t-test	S
SPAPB2B4.03	cig2	0.169523	0.286028	0.0815008	0.174401	0.364275	0.0452894	0.0160906	4	4	t-test	S
SPBC887.10	mcs4	0.050379	0.112915	0.0838913	0.153309	0.272198	0.0277654	0.0380548	4	4	t-test	S
SPBC216.06C	swi1	0.00135859	0.011024	0.0849729	0.187647	0.402603	0.00365588	0.0375842	4	4	t-test	S
SPAC20G4.04C	hus1	0.000323052	0.00427097	0.0941515	0.168119	0.290038	0.015042	0.0142951	8	8	t-test	S
SPBC106.10	pka1	0.00190817	0.0132175	0.0970033	0.216437	0.468318	0.0121915	0.0191061	4	4	t-test	S
SPCC74.06	mak3	0.01244	0.0396961	0.0982625	0.199777	0.398053	0.0211422	0.0357585	4	4	t-test	S
SPCC16C4.11	pef1	0.0124118	0.0396961	0.0987978	0.165482	0.261481	0.0217891	0.0446388	4	4	t-test	S
SPAC343.18	rfp2	0.00016586	0.00277083	0.100235	0.193721	0.366573	0.0153465	0.0252293	8	8	t-test	S
SPAC17H9.19C	cdt2	0.268073	0.3986	0.107707	0.151424	0.171423	0.079353	0.0332709	4	4	t-test	S
SPAC9E9.08	rad26	6.21105e-08	8.81969e-06	0.118736	0.185362	0.261254	0.00810769	0.0319243	8	8	t-test	S
SPAC664.07C	rad9	0.00118785	0.0102227	0.134502	0.215999	0.319562	0.0259519	0.0153587	8	8	t-test	S
SPBC29A10.05	exo1	3.94283e-05	0.00109029	0.147796	0.219869	0.282608	0.00929177	0.0395456	4	4	t-test	S
SPAC19A8.10	rfp1	3.30974e-06	0.000156661	0.160135	0.229717	0.272843	0.0155846	0.0282906	8	8	t-test	S
SPAC1952.07	rad1	1.08664e-06	7.71517e-05	0.165127	0.233389	0.267664	0.0143301	0.0267625	8	8	t-test	S
SPAC14C4.13	rad17	1.42212e-05	0.000504852	0.195413	0.264065	0.269193	0.0210786	0.0279509	8	8	t-test	S
SPBC23E6.02	SPBC23E6.02	6.31507e-05	0.00128106	0.219239	0.291857	0.284746	0.00700578	0.0531968	4	4	t-test	S
