# Supplementary material for: Quantitative Fitness Analysis Identifies exo1∆ and Other Suppressors or Enhancers of Telomere Defects in Schizosaccharomyces pombe
Source: PLoS One. 2015 Jul 13;10(7):e0132240. doi: 10.1371/journal.pone.0132240 (PMC4500466; doi:10.1371/journal.pone.0132240)
Supplement: S5 Supporting Information — (TXT) [file pone.0132240.s011.txt]

R package version: 0.0-39
Summary type: mean
Test type: t-test
x-axis treatment: 37
x-axis medium: YE5S_GH
x-axis screen ID: QFA0088
x-axis screen name: POT1
x-axis libraries: POT1
x-axis client: SID
x-axis user: SID
x-axis date: 2014/04/11
x-axis PI: DAL
x-axis condition: YE5S_GH
x-axis inoculation type: CONC
x-axis fitness definition: nAUC
y-axis treatment: 37
y-axis medium: YE5S_GH
y-axis screen ID: QFA0089
y-axis screen name: pot1-1
y-axis libraries: pot1-1
y-axis client: SID
y-axis user: SID
y-axis date: 2014/04/11
y-axis PI: DAL
y-axis condition: YE5S_GH
y-axis inoculation type: CONC
y-axis fitness definition: nAUC
#########################################################
ORF	Gene	P	Q	GIS	QueryFitnessSummary	ControlFitnessSummary	QuerySE	ControlSE	QueryCount	ControlCount	TestType	Type
SPAP7G5.03	prm1	0.00300264	0.151681	-0.517603	0.00426579	0.860743	0.00257005	0.0964491	4	4	t-test	E
SPAC15E1.02C	SPAC15E1.02c	0.000292778	0.0880463	-0.471057	0.122342	0.97872	0.0422054	0.0759907	4	4	t-test	E
SPAC4H3.05	srs2	0.000696864	0.110553	-0.453276	0.0724107	0.86704	0.0450967	0.0875863	4	4	t-test	E
SPAC15E1.05C	SPAC15E1.05c	0.0118923	0.225954	-0.449978	0.0480444	0.821412	0.0306232	0.15128	4	4	t-test	E
SPAC23A1.09	SPAC23A1.09	1.32108e-05	0.00874028	-0.43543	6.26712e-06	0.718185	6.26712e-06	0.0130484	4	4	t-test	E
SPAC4H3.02C	swc3	0.00268796	0.150622	-0.413949	0.138803	0.911679	0.0641152	0.0842023	4	4	t-test	E
SPAC4G8.13C	prz1	0.000638132	0.110553	-0.410946	0.0855822	0.818947	0.0319603	0.0778503	4	4	t-test	E
SPAC2C4.14C	ppk11	0.0190237	0.247449	-0.392317	9.65892e-05	0.647225	9.65892e-05	0.139884	4	4	t-test	E
SPAC15A10.09C	SPAC15A10.09c	0.0113035	0.225252	-0.382631	0.169932	0.911368	0.048817	0.137066	4	4	t-test	E
SPAC26H5.02C	SPAC26H5.02c	0.00710571	0.199832	-0.371651	5.83274e-05	0.613078	5.72982e-05	0.0929923	4	4	t-test	E
SPBP35G2.04C	SPBP35G2.04c	0.0160575	0.24183	-0.368939	0.102753	0.777982	0.0339017	0.13971	4	4	t-test	E
SPCC645.07	rgf1	0.00141865	0.150622	-0.361012	0.0477402	0.674175	0.018195	0.0706687	4	4	t-test	E
SPAC1639.01C	SPAC1639.01c	4.92813e-05	0.0203778	-0.358627	0.0461355	0.667594	0.0194908	0.0774366	8	8	t-test	E
SPBC31F10.13C	hip1	0.000401956	0.0984821	-0.347037	0.078564	0.701964	0.0312444	0.0603689	4	4	t-test	E
SPBP35G2.02	SPBP35G2.02	0.00275461	0.150622	-0.344607	0.0583741	0.664655	0.0173813	0.0772063	4	4	t-test	E
SPAC15A10.15	sgo2	0.000466296	0.102834	-0.340197	0.0718176	0.679554	0.0212286	0.0583706	4	4	t-test	E
SPAC13C5.05C	SPAC13C5.05c	0.0293683	0.293506	-0.338915	0.0684452	0.671878	0.022814	0.149075	4	4	t-test	E
SPAC25B8.09	SPAC25B8.09	0.00859057	0.208953	-0.337434	0.0283228	0.60326	0.0282788	0.107797	4	4	t-test	E
SPAC1783.05	hrp1	0.0209775	0.254189	-0.337406	0.106243	0.73173	0.0845054	0.105732	4	4	t-test	E
SPBC1709.04C	cyp3	0.00279039	0.150622	-0.334284	0.128291	0.762946	0.0457354	0.0835028	4	4	t-test	E
SPAC140.04	SPAC140.04	0.0339648	0.30481	-0.333765	0.235953	0.939661	0.0961095	0.0553671	4	4	t-test	E
SPCC320.14	SPCC320.14	0.00300997	0.151681	-0.331336	0.0706783	0.663061	0.0365248	0.0873683	4	4	t-test	E
SPAC26H5.03	pcf2	0.0010653	0.133636	-0.33108	0.0321889	0.599155	0.0311263	0.013915	4	4	t-test	E
SPBC1709.10C	atx1	0.0119534	0.225954	-0.326812	0.205774	0.878418	0.0716435	0.0849796	4	4	t-test	E
SPBC15D4.03	slm9	0.00186773	0.150622	-0.325704	0.0413783	0.605446	0.0277014	0.0759568	4	4	t-test	E
SPAC31G5.12C	maf1	0.0623859	0.355141	-0.322866	0.102108	0.700928	0.0991889	0.165986	4	4	t-test	E
SPCC645.02	gep4	0.122413	0.43689	-0.318825	0.152973	0.778159	0.150452	0.051335	4	4	t-test	E
SPAC1556.01C	rad50	0.0254666	0.277117	-0.31694	0.00130955	0.524903	0.00106781	0.126065	4	4	t-test	E
SPAC23A1.02C	SPAC23A1.02c	0.000347917	0.0959092	-0.316372	0.0105911	0.539275	0.00959634	0.0410718	4	4	t-test	E
SPAC15A10.07	SPAC15A10.07	1.17625e-05	0.00874028	-0.314166	0.0120723	0.53808	0.011341	0.0272249	4	4	t-test	E
SPBC19G7.04	SPBC19G7.04	0.0142572	0.235814	-0.311197	1.12144e-06	0.513273	1.12144e-06	0.158427	8	8	t-test	E
SPBC17G9.07	rps2402	0.00817999	0.208149	-0.295608	0.070628	0.604049	0.0128262	0.0845367	4	4	t-test	E
SPBC32H8.08C	omh5	0.0127026	0.227019	-0.295492	0.139453	0.717375	0.043615	0.10917	4	4	t-test	E
SPAC3C7.08C	elf1	0.0461257	0.328194	-0.293181	0.150043	0.73103	0.0188349	0.15068	4	4	t-test	E
SPAP7G5.04C	lys1	0.0258532	0.277687	-0.287989	0.230286	0.854814	0.0742986	0.102705	4	4	t-test	E
SPBP8B7.08C	SPBP8B7.08c	0.0271812	0.285157	-0.285657	0.00946957	0.486765	0.00864575	0.117977	4	4	t-test	E
SPCC18B5.06	SPCC18B5.06	0.000416792	0.0984821	-0.283772	0.0471256	0.545765	0.0271901	0.0488079	4	4	t-test	E
SPAC26H5.09C	SPAC26H5.09c	0.0157944	0.24183	-0.28181	0.00900105	0.479649	0.00900105	0.0964164	4	4	t-test	E
SPBC428.11	SPBC428.11	0.0363404	0.308402	-0.280634	0.0952179	0.61991	0.0565759	0.137388	4	4	t-test	E
SPAC513.04	SPAC513.04	0.0645534	0.355141	-0.279468	0.179314	0.756692	0.102092	0.0801645	4	4	t-test	E
SPBC947.10	dsc1	0.0262676	0.2794	-0.278176	0.0423063	0.528586	0.0163375	0.116833	4	4	t-test	E
SPAC18G6.05C	SPAC18G6.05c	0.0194447	0.247449	-0.275918	0.0746672	0.578236	0.0453812	0.113841	4	4	t-test	E
SPCC31H12.05C	sds21	0.184862	0.509873	-0.272034	0.00111845	0.450524	0.000996718	0.261627	4	4	t-test	E
SPAC17A2.06C	vps8	0.0723168	0.36246	-0.272	0.144878	0.687577	0.0235641	0.167962	4	4	t-test	E
SPAC4F10.14C	btf3	0.0021534	0.150622	-0.267872	0.0789198	0.571979	0.0135478	0.0570096	4	4	t-test	E
SPAC18B11.07C	rhp6	0.00856612	0.208953	-0.26592	0.0679574	0.550679	0.0388149	0.0887396	4	4	t-test	E
SPBC119.05C	SPBC119.05c	0.0448488	0.326832	-0.265374	0.22714	0.812326	0.083813	0.0945059	4	4	t-test	E
SPAC11E3.05	SPAC11E3.05	0.00286855	0.150622	-0.264215	0.0232281	0.474093	0.0191545	0.0647913	4	4	t-test	E
SPCC1235.05C	fft2	0.00940634	0.212741	-0.264046	0.148985	0.681231	0.0117034	0.0787816	4	4	t-test	E
SPBC947.05C	frp2	0.0123295	0.227019	-0.263448	0.0817511	0.569352	0.058409	0.054643	4	4	t-test	E
SPAC1486.04C	alm1	0.00282272	0.150622	-0.262594	0.0781267	0.561967	0.0384747	0.0297966	4	4	t-test	E
SPAC1039.04	SPAC1039.04	0.0368925	0.308402	-0.261639	0.0856518	0.572802	0.0500837	0.129606	4	4	t-test	E
SPAC26A3.04	rpl2002	0.0185958	0.247047	-0.2609	0.0702512	0.546183	0.0426801	0.106325	4	4	t-test	E
SPAC15A10.08	ain1	0.00945373	0.212741	-0.255467	0.324666	0.956839	0.0500595	0.0754253	4	4	t-test	E
SPAC17G8.13C	mst2	0.0324456	0.304527	-0.253576	0.0226064	0.45552	0.0161013	0.156998	8	8	t-test	E
SPAC1952.06C	SPAC1952.06c	0.052765	0.342116	-0.252503	0.109158	0.596504	0.0814424	0.105261	4	4	t-test	E
SPAC3F10.09	SPAC3F10.09	0.0730567	0.36306	-0.252166	0.226806	0.789991	0.0854303	0.129505	4	4	t-test	E
SPBC8D2.10C	rmt3	0.0892353	0.388682	-0.250688	0.162715	0.681845	0.102176	0.09711	4	4	t-test	E
SPBP35G2.13C	swc2	0.053045	0.342116	-0.246487	0.238936	0.80063	0.0822078	0.091483	4	4	t-test	E
SPBC16A3.17C	SPBC16A3.17c	0.0631023	0.355141	-0.246349	0.0806721	0.539371	0.0489868	0.146576	4	4	t-test	E
SPBC1604.07	atp4	0.00247221	0.150622	-0.246213	0.0406435	0.473126	0.0356547	0.0560543	4	4	t-test	E
SPAPYUK71.03C	syn1	0.0636115	0.355141	-0.244529	0.210841	0.751063	0.0887041	0.0759034	4	4	t-test	E
SPAC1486.02C	dsc2	0.0127301	0.227019	-0.242985	0.0277627	0.446557	0.0160544	0.082892	4	4	t-test	E
SPAC3H1.07	aru1	0.100261	0.402503	-0.242763	0.266643	0.840187	0.104829	0.0448751	4	4	t-test	E
SPAC32A11.02C	SPAC32A11.02c	0.0201645	0.250807	-0.240668	0.164308	0.667944	0.055859	0.0865423	4	4	t-test	E
SPAC17G6.17	pof8	0.0374782	0.308402	-0.240658	0.0427222	0.467392	0.0270789	0.11887	4	4	t-test	E
SPBC3B9.13C	rpp102	0.033426	0.30481	-0.238559	0.0262191	0.43671	0.0180603	0.110423	4	4	t-test	E
SPAC23D3.03C	SPAC23D3.03c	0.0539215	0.342889	-0.238416	0.10458	0.56572	0.0807324	0.0833921	4	4	t-test	E
SPBC839.07	ibp1	0.0109974	0.224565	-0.237937	0.122894	0.595135	0.031202	0.0847587	4	4	t-test	E
SPAC869.10C	put4	0.037306	0.308402	-0.236348	0.113273	0.576645	0.0711086	0.0483003	4	4	t-test	E
SPCC1281.04	SPCC1281.04	1.61166e-05	0.00888561	-0.235405	0.00735123	0.400388	0.00336475	0.014014	4	4	t-test	E
SPAC16C9.05	cph1	0.0172661	0.243047	-0.2351	0.0387498	0.451674	0.0152884	0.087322	4	4	t-test	E
SPBC216.05	rad3	0.0224346	0.26224	-0.235077	0.166225	0.661885	0.0609429	0.0488247	4	4	t-test	E
SPAC4G9.06C	chz1	0.00443298	0.178424	-0.234537	0.191853	0.703265	0.0390887	0.0582944	4	4	t-test	E
SPBC36.07	iki3	0.0235566	0.266868	-0.234168	0.0605573	0.486104	0.0585627	0.0826828	4	4	t-test	E
SPBC577.14C	spa1	0.00279291	0.150622	-0.234074	0.0281908	0.432565	0.0158737	0.0562658	4	4	t-test	E
SPBC365.14C	uge1	0.0565398	0.349845	-0.233092	0.0047508	0.392286	0.00468464	0.12736	4	4	t-test	E
SPAC23A1.03	apt1	0.0166713	0.24183	-0.233085	0.00262429	0.388766	0.00262429	0.0794443	4	4	t-test	E
SPCC11E10.07C	SPCC11E10.07c	0.0129706	0.227019	-0.232512	0.0252036	0.425062	0.022634	0.0838985	4	4	t-test	E
SPBC4.05	mlo2	0.03732	0.308402	-0.232321	0.312189	0.898085	0.0567389	0.108161	4	4	t-test	E
SPCC4F11.04C	imt2	0.0474236	0.328883	-0.232114	0.23729	0.77421	0.0761571	0.066166	4	4	t-test	E
SPAC3G9.04	ssu72	0.00365945	0.159282	-0.231842	0.0638057	0.487625	0.0302189	0.0103116	4	4	t-test	E
SPBC1709.13C	set10	0.00214552	0.150622	-0.23138	0.342543	0.946599	0.0335648	0.032359	4	4	t-test	E
SPBC16C6.09	ogm4	0.00743494	0.200627	-0.230423	0.147278	0.62296	0.0377324	0.0718525	4	4	t-test	E
SPCC2H8.05C	SPCC2H8.05c	0.0416711	0.319522	-0.229714	0.00431173	0.38599	0.00343552	0.110808	4	4	t-test	E
SPAC589.05C	SPAC589.05c	0.00338635	0.15272	-0.229635	0.106162	0.553845	0.0363027	0.0535832	4	4	t-test	E
SPBC839.14C	SPBC839.14c	0.041444	0.319309	-0.229314	0.109982	0.559616	0.0505553	0.115553	4	4	t-test	E
SPAC1F12.04C	SPAC1F12.04c	0.0621852	0.355141	-0.229225	0.312353	0.89325	0.0819215	0.0791974	4	4	t-test	E
SPCC613.11C	meu23	0.00612168	0.192862	-0.228589	0.0768187	0.503723	0.0209742	0.0685828	4	4	t-test	E
SPAC1F7.12	yak3	0.124654	0.439023	-0.227711	0.175378	0.664833	0.107418	0.0906981	4	4	t-test	E
SPCC16C4.17	mug123	0.035046	0.30736	-0.227545	0.113592	0.562652	0.0630937	0.0900769	4	4	t-test	E
SPBC409.10	ade7	0.00998473	0.21841	-0.226194	0.0870185	0.516596	0.033356	0.0784788	4	4	t-test	E
SPBP8B7.13	vac7	0.0118514	0.225954	-0.225405	0.00933869	0.387173	0.00880628	0.0711883	4	4	t-test	E
SPAC589.11	mug82	0.0165827	0.24183	-0.225092	0.0687904	0.484713	0.053626	0.0447026	4	4	t-test	E
SPBC215.03C	csn1	0.000989033	0.133636	-0.22508	0.0148013	0.395647	0.00489099	0.0331539	4	4	t-test	E
SPAPB1A11.04C	SPAPB1A11.04c	0.12854	0.44446	-0.224794	0.0930766	0.524278	0.0449603	0.179215	4	4	t-test	E
SPBC1703.03C	SPBC1703.03c	0.0249232	0.27482	-0.224782	0.126777	0.579842	0.0296749	0.0992841	4	4	t-test	E
SPAC25B8.18	SPAC25B8.18	0.181995	0.507269	-0.22405	3.8642e-06	0.369542	3.8642e-06	0.213556	4	4	t-test	E
SPAC23A1.07	SPAC23A1.07	0.0060502	0.192443	-0.223991	0.00187388	0.372529	0.00128988	0.0531235	4	4	t-test	E
SPBC29A10.16C	SPBC29A10.16c	0.0183276	0.246016	-0.223856	0.108908	0.548843	0.0217671	0.0884209	4	4	t-test	E
SPBC428.08C	clr4	0.0286068	0.289908	-0.222455	0.0413206	0.435057	0.0289827	0.102155	4	4	t-test	E
SPAC589.07C	atg18	0.0288331	0.289908	-0.222418	0.250946	0.780741	0.0612798	0.0399859	4	4	t-test	E
SPAC637.09	SPAC637.09	0.0621699	0.355141	-0.22237	0.112286	0.551963	0.0793111	0.0419349	4	4	t-test	E
SPBC2A9.06C	SPBC2A9.06c	0.069444	0.359758	-0.222283	0.139653	0.596957	0.0805585	0.0925335	4	4	t-test	E
SPBC8D2.01	gsk31	0.0229739	0.264227	-0.221669	0.166829	0.640768	0.0547188	0.0787721	4	4	t-test	E
SPAC806.04C	SPAC806.04c	0.0484396	0.331586	-0.221369	0.116687	0.557572	0.053465	0.115475	4	4	t-test	E
SPCC320.07C	mde7	0.0600694	0.354737	-0.221324	0.0733944	0.486092	0.0338144	0.129837	4	4	t-test	E
SPAC19G12.03	cda1	0.0530548	0.342116	-0.221272	0.012227	0.385121	0.0118908	0.119252	4	4	t-test	E
SPCC970.10C	brl2	0.0854811	0.383159	-0.220843	0	0.364247	0	0.144014	4	4	t-test	E
SPAC1142.08	fhl1	0.124347	0.439023	-0.220646	0.211734	0.713144	0.105018	0.0729556	4	4	t-test	E
SPBC800.02	whi5	0.00349151	0.153999	-0.220615	0.0779597	0.492453	0.0364034	0.044199	4	4	t-test	E
SPAC15A10.16	bud6	0.00136368	0.150622	-0.21995	0.337074	0.918724	0.0382184	0.0657272	8	8	t-test	E
SPAC664.03	SPAC664.03	0.0787733	0.373862	-0.219349	0.000769637	0.363051	0.000463384	0.137909	4	4	t-test	E
SPCC569.03	SPCC569.03	0.0160394	0.24183	-0.218755	0.0898281	0.50896	0.0171309	0.0812345	4	4	t-test	E
SPBC21C3.02C	dep1	0.0190655	0.247449	-0.218512	0.0966056	0.519738	0.0464718	0.0831211	4	4	t-test	E
SPAC15A10.05C	mug182	0.045722	0.328194	-0.218297	0.211034	0.708117	0.0676266	0.0216261	4	4	t-test	E
SPAC29E6.07	SPAC29E6.07	0.106593	0.409915	-0.218069	0.114847	0.549093	0.0743684	0.143513	4	4	t-test	E
SPCC330.02	rhp7	0.00212932	0.150622	-0.217871	0.086778	0.502472	0.0314894	0.0300927	4	4	t-test	E
SPBC947.03C	naa38	0.0639454	0.355141	-0.217625	0.113603	0.546309	0.0763329	0.0898898	4	4	t-test	E
SPAC17C9.14	SPAC17C9.14	0.192571	0.51581	-0.216982	0.192421	0.675248	0.116053	0.147903	4	4	t-test	E
SPBC609.02	ptn1	0.00312911	0.152222	-0.215685	0.000133542	0.355959	0.000133542	0.040595	4	4	t-test	E
SPBC17A3.09C	aim22	0.0371337	0.308402	-0.215299	0.0324442	0.408613	0.0266244	0.106669	4	4	t-test	E
SPCC74.04	SPCC74.04	0.0931173	0.395247	-0.214274	0.057298	0.447917	0.0560699	0.144386	4	4	t-test	E
SPAC22H10.07	scd2	0.0354311	0.30736	-0.213657	0.0261208	0.395476	0.0190127	0.101954	4	4	t-test	E
SPBC21B10.05C	pop3	0.0614065	0.355141	-0.213646	0.00587523	0.362066	0.00586746	0.121005	4	4	t-test	E
SPCC1223.05C	rpl3702	0.106227	0.409915	-0.212522	0.0592056	0.448173	0.0237652	0.155257	4	4	t-test	E
SPBC17D11.04C	nto1	0.0191531	0.247449	-0.212474	0.160475	0.615122	0.0506463	0.0292265	4	4	t-test	E
SPAC1F8.04C	SPAC1F8.04c	0.0309627	0.297538	-0.212235	0.0636185	0.454978	0.0237648	0.0987451	4	4	t-test	E
SPAC139.06	hat1	0.0325884	0.304527	-0.212048	0.0661605	0.458861	0.0529288	0.0913587	4	4	t-test	E
SPBC1709.12	rid1	0.0894156	0.388682	-0.211899	0.229637	0.728245	0.0873646	0.0439567	4	4	t-test	E
SPAC5H10.10	SPAC5H10.10	0.205995	0.531758	-0.211619	0.232967	0.733275	0.131548	0.0347029	4	4	t-test	E
SPBC29A10.12	SPBC29A10.12	0.0448291	0.326832	-0.210677	0.0876419	0.492031	0.0652343	0.0245741	4	4	t-test	E
SPAPB1A10.15	arv1	0.0229861	0.264227	-0.210526	0.0729336	0.467523	0.0543233	0.0658908	4	4	t-test	E
SPBC56F2.08C	SPBC56F2.08c	0.0129245	0.227019	-0.210454	0.0605946	0.447053	0.0116234	0.0705631	4	4	t-test	E
SPBC20F10.05	nrl1	0.00275069	0.150622	-0.210245	0.0425602	0.416963	0.031388	0.0266595	4	4	t-test	E
SPAC23A1.17	SPAC23A1.17	0.0283319	0.289908	-0.209966	0.00729245	0.358335	0.0066085	0.088124	4	4	t-test	E
SPAC31A2.11C	cuf1	0.157194	0.483124	-0.209539	0.172162	0.629557	0.108245	0.103646	4	4	t-test	E
SPCC1183.04C	pet127	0.0280206	0.289663	-0.209053	0.119526	0.541941	0.0448327	0.0919916	4	4	t-test	E
SPCC777.15	SPCC777.15	0.0118452	0.225954	-0.20815	0.141817	0.577217	0.0304513	0.0755381	4	4	t-test	E
SPBC2G2.13C	SPBC2G2.13c	0.1383	0.457592	-0.207484	0.173889	0.629017	0.103239	0.0785745	4	4	t-test	E
SPAC1F12.05	SPAC1F12.05	0.0278578	0.288882	-0.207274	0.115856	0.532953	0.0573279	0.0453988	4	4	t-test	E
SPBC543.03C	pku80	0.0384338	0.310905	-0.205314	0.0921365	0.490598	0.0249047	0.102717	4	4	t-test	E
SPBC28F2.05C	SPBC28F2.05c	0.169995	0.497209	-0.204883	0.17339	0.623902	0.112499	0.0863887	4	4	t-test	E
SPAP27G11.02	SPAP27G11.02	0.121773	0.43689	-0.204409	0.158436	0.598457	0.0650053	0.149607	4	4	t-test	E
SPBC18H10.09	SPBC18H10.09	0.00562441	0.189852	-0.204002	0.206875	0.677679	0.0361143	0.0523461	4	4	t-test	E
SPBP23A10.14C	ell1	0.0883005	0.387398	-0.203713	0.160199	0.600217	0.0838594	0.0518696	4	4	t-test	E
SPAC1B3.03C	wis2	0.025184	0.276398	-0.203703	0.105374	0.509776	0.0339152	0.090534	4	4	t-test	E
SPAC8C9.10C	SPAC8C9.10c	0.00444722	0.178424	-0.203562	0.0355256	0.394338	0.0113835	0.0518756	4	4	t-test	E
SPBC1734.15	rsc4	0.0578999	0.353243	-0.202671	0.169763	0.614272	0.0706911	0.0417464	4	4	t-test	E
SPAC23D3.11	ayr1	0.0440068	0.325686	-0.202322	0.159866	0.597373	0.0635089	0.0342433	4	4	t-test	E
SPAC1D4.06C	csk1	0.0015104	0.150622	-0.202151	0.0786847	0.463195	0.0277132	0.0301132	4	4	t-test	E
SPAC13G6.09	SPAC13G6.09	0.0177899	0.245611	-0.201635	0.000185831	0.332873	9.56872e-05	0.10794	8	8	t-test	E
SPAC3F10.11C	abc2	0.00849763	0.208953	-0.201204	0.0401321	0.398046	0.0401037	0.0522985	4	4	t-test	E
SPBC902.05C	idh2	0.156186	0.482626	-0.199246	0.149204	0.574714	0.0843476	0.147365	4	4	t-test	E
SPBC19F8.06C	meu22	0.102169	0.40331	-0.199076	0.170261	0.609164	0.0825877	0.0967077	4	4	t-test	E
SPCC330.07C	SPCC330.07c	0.0549545	0.34566	-0.199071	0.180501	0.626045	0.0682015	0.0415875	4	4	t-test	E
SPBC1652.02	SPBC1652.02	0.0426775	0.320964	-0.198978	0.0438045	0.400432	0.0437811	0.1014	4	4	t-test	E
SPAC25B8.17	SPAC25B8.17	0.185977	0.509873	-0.198762	0.105266	0.501448	0.104449	0.133186	4	4	t-test	E
SPAC31G5.14	gcv1	0.0466123	0.328194	-0.198625	0.119169	0.524153	0.0529628	0.0972691	4	4	t-test	E
SPCC757.03C	SPCC757.03c	0.0532047	0.342414	-0.198343	0.126906	0.536449	0.0155904	0.108386	4	4	t-test	E
SPAC23C11.06C	SPAC23C11.06c	0.0692388	0.359758	-0.19786	0.0169779	0.354341	0.00991476	0.118564	4	4	t-test	E
SPAC15F9.02	seh1	0.0689111	0.359758	-0.197453	0.0903562	0.474698	0.0731494	0.0364274	4	4	t-test	E
SPCC1393.02C	spt2	0.0273261	0.285157	-0.197133	0.185768	0.631536	0.0542792	0.04409	4	4	t-test	E
SPBC428.12C	SPBC428.12c	0.0477579	0.329819	-0.196161	0.113309	0.510423	0.0641348	0.0423596	4	4	t-test	E
SPAP7G5.05	rpl1002	0.0643834	0.355141	-0.196026	0.20515	0.661679	0.0710653	0.0403662	4	4	t-test	E
SPBC16A3.18	cip1	0.177206	0.503173	-0.195889	1.11739e-05	0.323107	1.11739e-05	0.183907	4	4	t-test	E
SPAC15E1.09	grx2	0.00745981	0.200627	-0.195017	0.244276	0.724546	0.0382879	0.0395359	4	4	t-test	E
SPCC1281.07C	SPCC1281.07c	0.0138353	0.23282	-0.194783	0.145962	0.562006	0.0423674	0.0610998	4	4	t-test	E
SPAC24C9.05C	mug70	0.00895453	0.211583	-0.19477	0.000721038	0.322432	0.000313359	0.0528887	4	4	t-test	E
SPAC1952.09C	SPAC1952.09c	0.155974	0.482626	-0.194302	0.229922	0.699693	0.0993881	0.0991292	4	4	t-test	E
SPAC25B8.15C	SPAC25B8.15c	0.0698245	0.359758	-0.193897	0.0452166	0.39438	0.0257083	0.119745	4	4	t-test	E
SPBC776.14	plh1	0.0587763	0.354597	-0.193723	0.0600961	0.418636	0.0326732	0.11288	4	4	t-test	E
SPBC32H8.05	SPBC32H8.05	0.101545	0.40331	-0.193663	0.201752	0.652176	0.0832469	0.076769	4	4	t-test	E
SPAC343.06C	SPAC343.06c	0.116462	0.427775	-0.193388	0.211187	0.667284	0.0800524	0.112143	4	4	t-test	E
SPCC757.11C	SPCC757.11c	0.144892	0.469245	-0.192724	0.141395	0.551078	0.0922459	0.108249	4	4	t-test	E
SPBC13E7.04	atp16	0.00983102	0.21841	-0.19216	0.364665	0.918398	0.0537067	0.050432	8	8	t-test	E
SPCC550.08	SPCC550.08	0.00602678	0.192443	-0.192077	0.0687963	0.43027	0.0354714	0.0459164	4	4	t-test	E
SPAC227.04	SPAC227.04	0.020881	0.25395	-0.191839	0.202716	0.650757	0.0181926	0.0783589	4	4	t-test	E
SPBP22H7.08	rps1002	0.0972055	0.400501	-0.191298	0.13136	0.532176	0.0818539	0.0596635	4	4	t-test	E
SPCC11E10.06C	elp4	0.0463165	0.328194	-0.191154	0.0652977	0.422978	0.0442217	0.0992273	4	4	t-test	E
SPAC323.05C	SPAC323.05c	0.0631319	0.355141	-0.191106	0.0319474	0.367893	0.00697659	0.109754	4	4	t-test	E
SPBPB10D8.02C	SPBPB10D8.02c	0.101488	0.40331	-0.190937	0.139077	0.544308	0.0825715	0.0706112	4	4	t-test	E
SPAC13G7.05	are1	0.0662422	0.357884	-0.190719	0.271718	0.762719	0.0274014	0.115752	4	4	t-test	E
SPAC8C9.16C	mug63	0.0966485	0.400501	-0.190356	0.199305	0.642686	0.0804701	0.0718836	4	4	t-test	E
SPAC140.02	gar2	0.236567	0.55987	-0.190089	0.281073	0.77711	0.12325	0.10815	4	4	t-test	E
SPCC613.02	SPCC613.02	0.0798995	0.376364	-0.189679	0.166752	0.587879	0.0459958	0.121204	4	4	t-test	E
SPAC31A2.12	SPAC31A2.12	0.00302629	0.151681	-0.189607	0.019398	0.344721	0.0111994	0.0449129	4	4	t-test	E
SPCC24B10.22	pog1	0.127879	0.443666	-0.18919	0.287591	0.786376	0.0879308	0.0917288	4	4	t-test	E
SPBC1539.10	nop16	0.0116493	0.225954	-0.189079	0.0695105	0.426503	0.0414571	0.0420862	4	4	t-test	E
SPAC15E1.10	SPAC15E1.10	0.043862	0.325686	-0.188647	0.520171	1.16908	0.0597549	0.0380737	4	4	t-test	E
SPAC10F6.16	mug134	0	0	-0.188432	0.149546	0.557443	0.002292	0.00319673	3348	3348	t-test	E
SPAC8C9.14	prr1	0.00571031	0.190272	-0.187561	0.211823	0.658722	0.0333725	0.0480947	4	4	t-test	E
SPAC823.03	ppk15	0.00800745	0.205502	-0.186633	0.0454087	0.382718	0.036908	0.0337119	4	4	t-test	E
SPAC23A1.14C	SPAC23A1.14c	0.00508661	0.186961	-0.186455	0.0114009	0.326333	0.010537	0.049129	4	4	t-test	E
SPBC691.01	pfa5	0.00649199	0.197487	-0.186094	0.0263326	0.350365	0.0263326	0.0580251	4	4	t-test	E
SPCP1E11.10	SPCP1E11.10	0.0684358	0.359758	-0.185915	0.00188216	0.309743	0.0011164	0.109933	4	4	t-test	E
SPAC3A11.11C	SPAC3A11.11c	0.0497689	0.335453	-0.185635	0.0522234	0.392311	0.0283357	0.102039	4	4	t-test	E
SPAC3G9.07C	hos2	0.0021356	0.150622	-0.185615	0.0305248	0.356489	0.025041	0.0428455	4	4	t-test	E
SPAC9E9.08	rad26	0.0196815	0.2489	-0.185517	0.0606757	0.406057	0.0430561	0.0657529	4	4	t-test	E
SPAC4D7.11	dsc4	0.0998526	0.402503	-0.185307	0.00992406	0.322004	0.00310295	0.129845	4	4	t-test	E
SPBC1289.16C	cao2	0.0180979	0.245611	-0.185295	0.159377	0.568484	0.0426305	0.0631106	4	4	t-test	E
SPBC18E5.14C	SPBC18E5.14c	0.0246143	0.272322	-0.184614	0.103393	0.475023	0.0495042	0.0472536	4	4	t-test	E
SPBC1709.16C	SPBC1709.16c	0.0518202	0.342116	-0.183272	0.262125	0.734613	0.0604878	0.0270992	4	4	t-test	E
SPAC19A8.01C	sec73	0.00218235	0.150622	-0.182841	0.0595189	0.399735	0.025019	0.0192059	4	4	t-test	E
SPAC3H5.12C	rpl501	0.0761726	0.367902	-0.182796	0.151088	0.550691	0.0710323	0.0524402	4	4	t-test	E
SPBC56F2.06	mug147	0.0738796	0.363681	-0.182513	0.0993955	0.464965	0.0199657	0.114492	4	4	t-test	E
SPAC57A10.10C	sla1	0.0875214	0.386028	-0.18219	0.191755	0.616765	0.0736693	0.0235717	4	4	t-test	E
SPAC1834.08	mak1	0.0336399	0.30481	-0.181751	0.0760247	0.425161	0.0489906	0.00611408	4	4	t-test	E
SPBC4.06	SPBC4.06	0.0997266	0.402503	-0.181457	0.301491	0.79655	0.0783558	0.0381577	4	4	t-test	E
SPBC1271.01C	pof13	0.00251217	0.150622	-0.181361	0.127915	0.510104	0.0169066	0.0454083	4	4	t-test	E
SPAC12B10.15C	SPAC12B10.15c	0.319274	0.6173	-0.181219	0.270325	0.744753	0.143964	0.122016	4	4	t-test	E
SPAC683.03	SPAC683.03	0.0980213	0.400809	-0.18085	0.131689	0.515485	0.0763383	0.073305	4	4	t-test	E
SPBC32H8.01C	SPBC32H8.01c	0.0916054	0.393546	-0.179296	0.210793	0.643392	0.0748774	0.0434606	4	4	t-test	E
SPAC19D5.03	cid1	0.0796944	0.376076	-0.179054	0.121521	0.495752	0.0696221	0.0693357	4	4	t-test	E
SPBC25H2.14	mug16	0.0686074	0.359758	-0.178452	0.127393	0.504444	0.0666703	0.0502479	4	4	t-test	E
SPAC16E8.18	SPAC16E8.18	0.387185	0.648064	-0.178307	0.29363	0.778389	0.176556	0.0175285	4	4	t-test	E
SPBC16E9.06C	uvi31	0.0455806	0.328194	-0.17814	0.15969	0.557199	0.0450964	0.0888886	4	4	t-test	E
SPBC1685.13	fhn1	0.0502891	0.337046	-0.177693	0.000181887	0.293377	0.000174222	0.09231	4	4	t-test	E
SPBC1709.14	SPBC1709.14	0.037881	0.309408	-0.177678	0.219171	0.654541	0.0533854	0.0598252	4	4	t-test	E
SPAC3A12.13C	SPAC3A12.13c	0.0835725	0.38112	-0.177672	0.0228011	0.330649	0.0196199	0.117139	4	4	t-test	E
SPAC15A10.11	ubr11	0.0527991	0.342116	-0.176944	0.0263028	0.335225	0.0163624	0.097121	4	4	t-test	E
SPAC2C4.06C	SPAC2C4.06c	0.0193636	0.247449	-0.176617	0.1093	0.471576	0.0430878	0.0553806	4	4	t-test	E
SPCC126.10	iah1	0.272636	0.581332	-0.175946	0.280009	0.752027	0.129095	0.0752945	4	4	t-test	E
SPAC3F10.12C	SPAC3F10.12c	0.147754	0.474073	-0.175816	0.277264	0.747286	0.0904427	0.0657916	4	4	t-test	E
SPCC330.14C	rpl2402	0.013369	0.230336	-0.175767	0.0421279	0.359384	0.0191755	0.0647653	4	4	t-test	E
SPAC4H3.04C	SPAC4H3.04c	0.0525548	0.342116	-0.175702	0.0953609	0.447077	0.0595801	0.0537813	4	4	t-test	E
SPCC1682.14	rpl1902	0.0303184	0.297361	-0.175525	0.0951286	0.446401	0.048793	0.0291908	4	4	t-test	E
SPCC16C4.11	pef1	0.113486	0.422226	-0.175219	0	0.288997	0	0.130425	4	4	t-test	E
SPAC19E9.02	fin1	0.0690594	0.359758	-0.175066	0.112641	0.474529	0.0509596	0.0990071	4	4	t-test	E
SPAPB24D3.03	SPAPB24D3.03	0.238104	0.560405	-0.175008	0.234222	0.674962	0.118152	0.0604064	4	4	t-test	E
SPAC19G12.09	SPAC19G12.09	0.0705411	0.359758	-0.174918	0.0144282	0.312298	0.0141135	0.106719	4	4	t-test	E
SPCC548.07C	ght1	0.0153326	0.240952	-0.17457	0.0724091	0.407354	0.0410861	0.0401105	4	4	t-test	E
SPCC736.14	dis1	0.120527	0.433374	-0.174568	0.316331	0.809663	0.0812543	0.0675439	4	4	t-test	E
SPAC977.15	SPAC977.15	0.227636	0.550382	-0.174089	0.32365	0.820945	0.112882	0.0780938	4	4	t-test	E
SPAC323.04	SPAC323.04	0.0467158	0.328194	-0.173702	0.00914014	0.30157	0.0070892	0.118732	8	8	t-test	E
SPCC364.03	rpl1702	0.00226231	0.150622	-0.173645	7.96256e-05	0.286533	5.28464e-05	0.0292437	4	4	t-test	E
SPAC22F3.12C	rgs1	0.257308	0.57473	-0.173537	0.298494	0.778543	0.101944	0.154768	4	4	t-test	E
SPAC19G12.04	SPAC19G12.04	0.048515	0.331586	-0.173468	0.0812854	0.420177	0.0541117	0.0718599	4	4	t-test	E
SPAC26F1.08C	SPAC26F1.08c	0.185008	0.509873	-0.173394	0.222605	0.653141	0.098552	0.0834521	4	4	t-test	E
SPAC18G6.13	SPAC18G6.13	0.0334094	0.30481	-0.173248	0.292015	0.76738	0.0165782	0.0815475	4	4	t-test	E
SPAC23A1.06C	cmk2	0.0967592	0.400501	-0.172907	0.0684617	0.398101	0.0609883	0.104368	4	4	t-test	E
SPAC23H3.04	SPAC23H3.04	0.0129186	0.227019	-0.172851	0.11563	0.475805	0.0387915	0.0361747	4	4	t-test	E
SPBC1347.02	fkbp39	0.0872856	0.386028	-0.172713	0.0375043	0.346721	0.0216993	0.116285	4	4	t-test	E
SPCC1753.03C	rec7	0.0341612	0.30481	-0.172376	0.0933856	0.438333	0.0507823	0.0396622	4	4	t-test	E
SPBC1709.18	tif452	0.252881	0.569791	-0.172374	0.240042	0.680215	0.118936	0.0848901	4	4	t-test	E
SPBC17D1.06	dbp3	0.0710164	0.359758	-0.172258	0.111877	0.468637	0.0644311	0.0626838	4	4	t-test	E
SPBC1861.03	mak10	0.191253	0.514363	-0.172194	0.156405	0.541974	0.101926	0.0588551	4	4	t-test	E
SPCC613.08	SPCC613.08	0.0736436	0.36306	-0.171965	0.162702	0.551983	0.0549835	0.0945427	4	4	t-test	E
SPCC74.05	rpl2702	0.106881	0.409915	-0.17146	0.0968819	0.442588	0.0576907	0.113882	4	4	t-test	E
SPAC589.02C	med13	0.0147237	0.239885	-0.171348	0.214516	0.636423	0.0342937	0.0610854	4	4	t-test	E
SPCC613.12C	raf1	0.0343398	0.30481	-0.171292	0.0179995	0.312207	0.00777124	0.0779666	4	4	t-test	E
SPAC3H1.05	SPAC3H1.05	0.0889966	0.388682	-0.171092	0.231536	0.664074	0.0689329	0.0713717	4	4	t-test	E
SPCC1322.02	SPCC1322.02	0.103645	0.405327	-0.171084	0.12329	0.485525	0.0741823	0.0133894	4	4	t-test	E
SPAC29A4.20	elp3	0.0406029	0.318281	-0.170798	0.107916	0.459695	0.0136768	0.0847606	4	4	t-test	E
SPBC1861.07	SPBC1861.07	0.0503327	0.337046	-0.170602	0.199029	0.60965	0.0535722	0.0722293	4	4	t-test	E
SPBC2D10.11C	nap2	0.110258	0.416373	-0.170389	0.190834	0.595781	0.072857	0.0850935	4	4	t-test	E
SPAC20G4.02C	fus1	0.205456	0.531758	-0.169992	0.158343	0.541539	0.100002	0.0985338	4	4	t-test	E
SPAC29B12.04	snz1	0.0763804	0.367909	-0.169367	0.0693014	0.393647	0.0403092	0.106532	4	4	t-test	E
SPBC4F6.05C	SPBC4F6.05c	0.303364	0.603157	-0.168877	0.227654	0.654017	0.121463	0.140744	4	4	t-test	E
SPCC1742.01	SPCC1742.01	0.0496049	0.335453	-0.168526	0.393647	0.927218	0.0531458	0.0695653	4	4	t-test	E
SPAC23H3.03C	npr2	0.0533631	0.342561	-0.168465	0.1246	0.483366	0.0541737	0.0716475	4	4	t-test	E
SPAC25B8.10	SPAC25B8.10	0.00726546	0.200285	-0.16841	0.0764328	0.403831	0.0323661	0.0423724	4	4	t-test	E
SPBC1347.13C	SPBC1347.13c	0.0534398	0.342561	-0.167682	0.294413	0.762155	0.0569777	0.0363569	4	4	t-test	E
SPBC106.02C	srx1	0.324861	0.621725	-0.167246	0.142289	0.510531	0.138873	0.0849244	4	4	t-test	E
SPAC17G8.10C	dma1	0.227715	0.550382	-0.167146	0.256035	0.697971	0.105539	0.0954572	4	4	t-test	E
SPAC23C11.04C	pnk1	0.0433036	0.324091	-0.166913	0.189262	0.587455	0.0531658	0.0440622	4	4	t-test	E
SPAC4A8.14	SPAC4A8.14	0.0151948	0.240952	-0.166575	0.00313043	0.279902	0.00159888	0.0548465	4	4	t-test	E
SPAC27D7.10C	EMPTY	0.0202371	0.250807	-0.166394	0.0850696	0.41475	0.0253155	0.0696403	4	4	t-test	E
SPBC16G5.13	ptf2	0.0162758	0.24183	-0.165332	0.205094	0.610961	0.0393022	0.0449741	4	4	t-test	E
SPBC2G5.02C	SPBC2G5.02c	0.131095	0.447781	-0.165282	0.109493	0.453199	0.066806	0.110394	4	4	t-test	E
SPBC428.03C	pho4	0.0878083	0.386616	-0.16508	0.25806	0.697905	0.0678339	0.0465894	4	4	t-test	E
SPAC1296.05C	SPAC1296.05c	0.0414439	0.319309	-0.164587	0.22077	0.635586	0.0354207	0.0833771	4	4	t-test	E
SPAC1B3.15C	SPAC1B3.15c	0.0832545	0.38112	-0.164246	0.214503	0.624688	0.0660632	0.0477277	4	4	t-test	E
SPCC320.06	SPCC320.06	0.0906101	0.390831	-0.164245	0.155542	0.527439	0.0562673	0.0972557	4	4	t-test	E
SPBC3E7.07C	SPBC3E7.07c	0.150701	0.478832	-0.163986	0.102367	0.439308	0.0858784	0.0389744	4	4	t-test	E
SPBP35G2.10	mit1	0.106084	0.409915	-0.163957	0.182504	0.571434	0.0516266	0.111804	4	4	t-test	E
SPCC965.12	SPCC965.12	0.33063	0.6229	-0.163246	0.206402	0.609677	0.133235	0.112395	4	4	t-test	E
SPCC737.05	SPCC737.05	0.0071748	0.199832	-0.163188	0.271669	0.71723	0.0279647	0.0490005	4	4	t-test	E
SPCC4B3.08	lsg1	0.227841	0.550382	-0.163173	0.271809	0.717437	0.107932	0.0199903	4	4	t-test	E
SPAC694.04C	SPAC694.04c	0.082027	0.379505	-0.163153	0.0771254	0.396302	0.043875	0.103209	4	4	t-test	E
SPAC17A2.02C	SPAC17A2.02c	0.0952593	0.399231	-0.162957	0.0805807	0.401678	0.0536855	0.102368	4	4	t-test	E
SPAC959.06C	SPAC959.06c	0.111151	0.417826	-0.162938	0.0838697	0.407072	0.0730747	0.0631737	4	4	t-test	E
SPBC4B4.11	SPBC4B4.11	0.0460354	0.328194	-0.162631	0.187135	0.576884	0.0366207	0.0847967	4	4	t-test	E
SPAC14C4.06C	SPAC14C4.06c	0.0426217	0.320964	-0.162537	0.0447256	0.341847	0.0264686	0.0849582	4	4	t-test	E
SPBC17F3.01C	rga5	0.0966075	0.400501	-0.161956	0.104123	0.438857	0.0462768	0.108767	4	4	t-test	E
SPAC1B3.17	clr2	0.0565682	0.349845	-0.161841	0.0706929	0.38353	0.0426346	0.0873019	4	4	t-test	E
SPAC227.03C	SPAC227.03c	0.128909	0.44446	-0.16148	0.121589	0.466879	0.0748548	0.0807244	4	4	t-test	E
SPAC7D4.12C	SPAC7D4.12c	0.0309456	0.297538	-0.16065	0.00822335	0.27853	0.00822335	0.0708022	4	4	t-test	E
SPCC1322.09	SPCC1322.09	0.0372414	0.308402	-0.160637	0.117429	0.458627	0.0481653	0.0527675	4	4	t-test	E
SPBC1198.03C	SPBC1198.03c	0.0976362	0.400501	-0.160218	0.0729209	0.384526	0.0269717	0.113419	4	4	t-test	E
SPBC17A3.03C	SPBC17A3.03c	0.0818319	0.379505	-0.159969	0.0267119	0.307901	0.0203825	0.104962	4	4	t-test	E
SPAC27E2.03C	SPAC27E2.03c	0.0496736	0.335453	-0.159902	0.151373	0.513399	0.0522167	0.0258978	4	4	t-test	E
SPCC18B5.05C	SPCC18B5.05c	0.0299254	0.295502	-0.159613	0.0623996	0.366175	0.032034	0.0732305	4	4	t-test	E
SPAC27D7.09C	SPAC27D7.09c	0.0425065	0.320964	-0.159356	0.184883	0.567769	0.0469295	0.0660167	4	4	t-test	E
SPBC646.02	cwf11	0.0722903	0.36246	-0.15934	0.174889	0.551259	0.0562504	0.0755613	4	4	t-test	E
SPAC12B10.04	SPAC12B10.04	0.164205	0.490141	-0.159309	0.133404	0.482785	0.0439088	0.140613	4	4	t-test	E
SPAC6F12.09	rdp1	0.0426918	0.320964	-0.158534	0.0016325	0.26417	0.00160357	0.0771359	4	4	t-test	E
SPBC902.02C	ctf18	0.0703087	0.359758	-0.158175	0.0928303	0.413995	0.0409878	0.0944069	4	4	t-test	E
SPCC1442.13C	SPCC1442.13c	0.00252493	0.150622	-0.157859	0	0.260365	0	0.027602	4	4	t-test	E
SPBC16G5.06	SPBC16G5.06	0.0685056	0.359758	-0.157695	0.0360625	0.319573	0.0238802	0.0970164	4	4	t-test	E
SPAC323.03C	SPAC323.03c	0.0594497	0.354597	-0.15717	0.268882	0.702708	0.053888	0.0158495	4	4	t-test	E
SPBC36.10	SPBC36.10	0.033392	0.30481	-0.15704	0.0298722	0.308282	0.024895	0.0760177	4	4	t-test	E
SPAC212.08C	SPAC212.08c	0.119395	0.431179	-0.156878	0.100327	0.424221	0.0298968	0.121042	4	4	t-test	E
SPBC1709.11C	png2	0.0380605	0.310108	-0.15662	0.171987	0.541988	0.045648	0.0598315	4	4	t-test	E
SPBC19C2.13C	ctu2	0.0474146	0.328883	-0.156351	0.0698898	0.373149	0.0406752	0.0783189	4	4	t-test	E
SPCC1223.11	ptc2	0.112617	0.419996	-0.156017	0.0777828	0.385616	0.0628062	0.0914416	4	4	t-test	E
SPAC11E3.08C	nse6	0.38285	0.648064	-0.155907	0.186402	0.564586	0.148801	0.0870185	4	4	t-test	E
SPBC11C11.07	rpl1801	0.0955023	0.399395	-0.155254	0.00528665	0.264787	0.00507659	0.106716	4	4	t-test	E
SPBC1709.01	chs2	0.0773843	0.370029	-0.155148	0.159934	0.519679	0.0604213	0.0516157	4	4	t-test	E
SPAC29E6.10C	SPAC29E6.10c	0.10366	0.405327	-0.155092	0.126811	0.464955	0.0438671	0.108037	4	4	t-test	E
SPAC31G5.19	abo1	0.0752469	0.367216	-0.15507	0	0.255764	0	0.0955446	4	4	t-test	E
SPAC821.13C	SPAC821.13c	0.0806979	0.378114	-0.154638	0.1794	0.550944	0.0388602	0.0986166	4	4	t-test	E
SPBC359.01	SPBC359.01	0.0933156	0.395247	-0.154475	0.0532034	0.342533	0.0277673	0.107278	4	4	t-test	E
SPAC1805.14	SPAC1805.14	0.0673243	0.358629	-0.15431	0.23079	0.635163	0.0293802	0.0942352	4	4	t-test	E
SPBC1652.01	SPBC1652.01	0.0681756	0.359758	-0.153863	0.145494	0.493742	0.057241	0.0482136	4	4	t-test	E
SPCC1223.15C	spc19	0.0595631	0.354597	-0.153732	0.0686968	0.366862	0.0532146	0.0593343	4	4	t-test	E
SPAC23A1.15C	sec20	0.0101678	0.21841	-0.153617	0.0761496	0.378964	0.0212348	0.0537016	4	4	t-test	E
SPAC11D3.18C	SPAC11D3.18c	0.0181573	0.245611	-0.153475	0.00168216	0.255908	0.00166574	0.0825555	8	8	t-test	E
SPBC1683.10C	pcl1	0.0582354	0.353243	-0.153416	0.0785749	0.382633	0.0520849	0.0619368	4	4	t-test	E
SPCC1223.10C	eaf1	0.0599108	0.354597	-0.153291	0.136836	0.47852	0.0153771	0.0884646	4	4	t-test	E
SPBC16H5.07C	ppa2	0.12323	0.439023	-0.153279	0.120612	0.45174	0.069799	0.0748165	4	4	t-test	E
SPAC26A3.09C	rga2	0.265722	0.578792	-0.153059	0.321297	0.782378	0.108928	0.0785961	4	4	t-test	E
SPCP20C8.02C	SPCP20C8.02c	0.0188699	0.247449	-0.152358	0.00676872	0.262455	0.0042053	0.0550939	4	4	t-test	E
SPAC13C5.03	tht1	0.0999381	0.402503	-0.152239	0.406764	0.921989	0.0512723	0.113699	8	8	t-test	E
SPAC1687.05	pli1	0.0522388	0.342116	-0.152051	0.0818751	0.385825	0.0327207	0.0837768	4	4	t-test	E
SPBC29A3.02C	his7	0.0397039	0.317855	-0.151967	0.0665204	0.360362	0.0369525	0.072823	4	4	t-test	E
SPAC1B3.10C	SPAC1B3.10c	0.0761829	0.367902	-0.151861	0.134788	0.472784	0.0239498	0.097306	4	4	t-test	E
SPBC409.16C	SPBC409.16c	0.271718	0.580343	-0.151155	0.0964918	0.408456	0.07244	0.165318	4	4	t-test	E
SPAC4F10.04	SPAC4F10.04	0.0610901	0.355141	-0.151141	0.0211219	0.284122	0.0102277	0.0866376	4	4	t-test	E
SPCC14G10.04	SPCC14G10.04	0.0132159	0.228891	-0.151037	0.10871	0.428414	0.025137	0.0557157	4	4	t-test	E
SPBC3B8.07C	dsd1	0.0462391	0.328194	-0.150722	0.14458	0.487056	0.0488926	0.0465614	4	4	t-test	E
SPAC26H5.04	SPAC26H5.04	0.348753	0.630693	-0.150701	0.13468	0.470693	0.134384	0.0584343	4	4	t-test	E
SPBC651.07	EMPTY	0.0551718	0.34566	-0.15045	0.308445	0.756877	0.0496549	0.0619764	4	4	t-test	E
SPCC1442.05C	SPCC1442.05c	0.00667509	0.197487	-0.15013	0.000274529	0.24807	0.000172393	0.0367527	4	4	t-test	E
SPAC22G7.07C	SPAC22G7.07c	0.141801	0.464267	-0.14927	0.12218	0.447715	0.0732935	0.071884	4	4	t-test	E
SPAC9G1.08C	SPAC9G1.08c	0.0801696	0.376364	-0.149228	0.214459	0.599846	0.033669	0.0963877	4	4	t-test	E
SPCC16A11.16C	rpn1302	0.182354	0.507766	-0.148822	0.229627	0.624194	0.0854777	0.0560815	4	4	t-test	E
SPBC36B7.05C	SPBC36B7.05c	0.117645	0.428603	-0.14871	0.0567335	0.338847	0.0398851	0.111202	4	4	t-test	E
SPCC584.16C	SPCC584.16c	0.221152	0.545852	-0.148692	0.146713	0.487226	0.0964848	0.0273085	4	4	t-test	E
SPBC4C3.06	syp1	0.335801	0.625392	-0.147922	0.211819	0.593338	0.128284	0.048542	4	4	t-test	E
SPAC2F3.12C	plp1	0.0116976	0.225954	-0.147816	0.0950677	0.4006	0.0144796	0.0520243	4	4	t-test	E
SPAC2C4.09	SPAC2C4.09	0.0346479	0.306458	-0.147603	0.218637	0.604057	0.0308628	0.0705951	4	4	t-test	E
SPBP8B7.18C	SPBP8B7.18c	0.160433	0.486268	-0.147124	0.15978	0.506192	0.0753562	0.0802959	4	4	t-test	E
SPBC2F12.03C	SPBC2F12.03c	0.100053	0.402503	-0.147044	0.125592	0.44967	0.0595136	0.0744775	4	4	t-test	E
SPBC577.15C	sim3	0.107243	0.410126	-0.146976	0.000600411	0.243405	0.000473499	0.106469	4	4	t-test	E
SPBC16C6.06	vps10	0.277263	0.583822	-0.146926	0.185456	0.548212	0.106596	0.0843243	4	4	t-test	E
SPAC16.01	rho2	0.0282558	0.289908	-0.146709	0.0169202	0.269882	0.00965706	0.0636151	4	4	t-test	E
SPAC57A10.07	SPAC57A10.07	0.333194	0.62389	-0.146523	0.122411	0.443566	0.0922986	0.17158	4	4	t-test	E
SPCC16C4.01	sif2	0.0404525	0.317855	-0.146431	0.106285	0.416816	0.0455654	0.0427108	4	4	t-test	E
SPACUNK4.16C	SPACUNK4.16c	0.0726326	0.36263	-0.146249	0.129257	0.454404	0.0234727	0.0920396	4	4	t-test	E
SPAC15A10.10	mde6	0.185905	0.509873	-0.145838	0.222939	0.60824	0.0817691	0.0784318	4	4	t-test	E
SPBC3H7.10	elp6	0.127983	0.443666	-0.145797	0.00955257	0.256226	0.00570558	0.115306	4	4	t-test	E
SPAC1F5.09C	shk2	0.256585	0.574207	-0.145539	0.252359	0.656271	0.0944291	0.106862	4	4	t-test	E
SPCC417.11C	SPCC417.11c	0.146538	0.472004	-0.145526	0.216111	0.596464	0.073815	0.0623436	4	4	t-test	E
SPBC887.11	pus2	0.0816305	0.379505	-0.145029	0.146036	0.480067	0.057153	0.0545211	4	4	t-test	E
SPCC1919.10C	myo52	0.0837339	0.38112	-0.14493	0.0762886	0.364867	0.0390988	0.0924631	4	4	t-test	E
SPBC577.02	rpl3801	0.0287293	0.289908	-0.144903	0.130592	0.454386	0.0203179	0.0668738	4	4	t-test	E
SPBC4F6.04	rpl2502	0.144715	0.469245	-0.144836	0.247324	0.646808	0.0384926	0.120109	4	4	t-test	E
SPAC1805.09C	fmt1	0.270379	0.579935	-0.144709	0.100071	0.403726	0.0543038	0.168094	4	4	t-test	E
SPCC622.01C	SPCC622.01c	0.235093	0.559015	-0.144625	0.252365	0.654775	0.0970286	0.0461571	4	4	t-test	E
SPCP31B10.05	tdp1	0.0556657	0.348095	-0.144527	0.131412	0.455118	0.0500357	0.0360287	4	4	t-test	E
SPAC1952.03	otu2	0.0137714	0.23282	-0.144285	0.207325	0.579928	0.0318189	0.0437076	4	4	t-test	E
SPBC16G5.09	SPBC16G5.09	0.0171748	0.242796	-0.144195	0.0851746	0.37831	0.031938	0.0502801	4	4	t-test	E
SPCC757.09C	rnc1	0.0754858	0.367216	-0.143813	0.0738471	0.358997	0.0292245	0.0914503	4	4	t-test	E
SPAC21E11.05C	cyp8	0.257273	0.57473	-0.14378	0.229281	0.615307	0.0454671	0.164716	4	4	t-test	E
SPAC30D11.13	hus5	0.512316	0.730773	-0.143604	0.171172	0.519175	0.171172	0.183507	4	4	t-test	E
SPAC6B12.09	trm10	0.0630728	0.355141	-0.143444	0.114992	0.426249	0.0515148	0.0281388	4	4	t-test	E
SPBC428.10	SPBC428.10	0.231063	0.55473	-0.1434	0.225408	0.608292	0.0933348	0.0692238	4	4	t-test	E
SPAPB2B4.02	grx5	0.00247022	0.150622	-0.143186	0.06034	0.335685	0.0209342	0.0321234	4	4	t-test	E
SPBC1539.06	SPBC1539.06	0.059497	0.354597	-0.142634	0.194737	0.55644	0.0431542	0.0722528	4	4	t-test	E
SPAC3H5.04	aar2	0.0995514	0.402503	-0.142547	0.110869	0.41797	0.00835614	0.100239	4	4	t-test	E
SPBC354.03	swd3	0.0290866	0.291572	-0.142204	0.0158186	0.260635	0.00498085	0.0604307	4	4	t-test	E
SPAC3A11.06	mvp1	0.287828	0.592491	-0.142196	0.233019	0.618859	0.106942	0.0757999	4	4	t-test	E
SPBC21C3.18	spo4	0.111571	0.418236	-0.141893	0.060268	0.333434	0.0452759	0.0989203	4	4	t-test	E
SPCC576.13	swc5	0.0975201	0.400501	-0.141833	0.279423	0.694797	0.0586963	0.063736	4	4	t-test	E
SPAC1783.08C	rpl1502	0.0312372	0.297538	-0.141726	0.144603	0.472255	0.0357135	0.0592336	4	4	t-test	E
SPBP4H10.19C	SPBP4H10.19c	0.0716041	0.361613	-0.141692	0.0728711	0.353889	0.0426633	0.0800832	4	4	t-test	E
SPAC1B2.03C	SPAC1B2.03c	0.111639	0.418236	-0.140755	0.0691228	0.346161	0.0460025	0.0972119	4	4	t-test	E
SPAC11E3.12	SPAC11E3.12	0.144841	0.469245	-0.140641	0.0453144	0.306705	0.0265183	0.118885	4	4	t-test	E
SPBC21H7.06C	SPBC21H7.06c	0.256542	0.574207	-0.140604	0.246677	0.63876	0.095608	0.0849865	4	4	t-test	E
SPCC23B6.05C	ssb3	0.00941477	0.212741	-0.140284	0.073263	0.352213	0.0289181	0.0355155	4	4	t-test	E
SPAC22H10.04	SPAC22H10.04	0.133184	0.450483	-0.139548	0.208287	0.573701	0.0292466	0.112957	4	4	t-test	E
SPAC644.11C	pkp1	0.0863394	0.386028	-0.139454	0.281427	0.694178	0.0303034	0.0931447	4	4	t-test	E
SPBC1271.05C	SPBC1271.05c	0.125332	0.440341	-0.139343	0.193692	0.54929	0.0652015	0.0612098	4	4	t-test	E
SPAC25B8.13C	isp7	0.0357178	0.30736	-0.139314	0.0717055	0.348044	0.0414758	0.0300403	4	4	t-test	E
SPAC19G12.10C	cpy1	0.222763	0.545853	-0.13914	0.196326	0.5533	0.0904306	0.0395885	4	4	t-test	E
SPBC17A3.10	pas4	0.111474	0.418236	-0.138952	0.235313	0.617294	0.0162526	0.103798	4	4	t-test	E
SPBC31E1.02C	pmr1	0.497485	0.72021	-0.138248	0.33657	0.783139	0.179089	0.0316977	4	4	t-test	E
SPAC12B10.10	SPAC12B10.10	0.0841	0.38112	-0.138114	0.120102	0.425887	0.0536978	0.0606908	4	4	t-test	E
SPBC216.01C	SPBC216.01c	0.179607	0.506513	-0.137959	0.195009	0.549179	0.0756781	0.0746415	4	4	t-test	E
SPBC1198.11C	reb1	0.135808	0.453601	-0.137741	0.283363	0.694546	0.0685299	0.0362081	4	4	t-test	E
SPBC13G1.12	did2	0.0270723	0.285157	-0.137707	0.0518574	0.312657	0.0233237	0.0624805	4	4	t-test	E
SPACUNK4.12C	mug138	0.0709634	0.359758	-0.137588	0.000535165	0.227812	0.000402544	0.106679	8	8	t-test	E
SPAC513.06C	SPAC513.06c	0.0519721	0.342116	-0.137179	0.239862	0.621871	0.0463233	0.0422796	4	4	t-test	E
SPAC8F11.05C	mug130	0.17252	0.499583	-0.13704	0.124909	0.432044	0.0736281	0.0729968	4	4	t-test	E
SPBC23G7.13C	SPBC23G7.13c	0.0796588	0.376076	-0.136829	0.149408	0.472104	0.0535158	0.0502615	4	4	t-test	E
SPAC31G5.15	psd3	0.135191	0.452642	-0.136726	0.19077	0.540155	0.0659656	0.0630471	4	4	t-test	E
SPAC6F12.03C	fsv1	0.0497906	0.335453	-0.136718	0.131263	0.441994	0.0329701	0.0721503	4	4	t-test	E
SPBC13G1.13	tfb2	0.13227	0.448767	-0.136595	0.138737	0.454118	0.0670489	0.02849	4	4	t-test	E
SPBC409.06	uch2	0.212319	0.536146	-0.136575	0.182642	0.526499	0.0834394	0.0716892	4	4	t-test	E
SPBC354.04	SPBC354.04	0.186983	0.51075	-0.136377	0.165155	0.497331	0.061256	0.11199	4	4	t-test	E
SPCC1322.06	kap113	0.150679	0.478832	-0.13632	0.101469	0.392196	0.0713457	0.026587	4	4	t-test	E
SPCC417.02	dad5	0.0636748	0.355141	-0.136318	0.131992	0.442536	0.0488435	0.0498954	4	4	t-test	E
SPBC887.04C	lub1	0.298038	0.600932	-0.136314	0.232081	0.607611	0.0977045	0.109511	4	4	t-test	E
SPAPB1E7.05	gde1	0.122231	0.43689	-0.136264	0.158215	0.485698	0.0643923	0.0265885	4	4	t-test	E
SPAC4F10.17	SPAC4F10.17	0.244727	0.563485	-0.135993	0.219982	0.587125	0.0933922	0.0481376	4	4	t-test	E
SPBC106.01	mph1	0.0122698	0.227019	-0.135937	0.132488	0.442727	0.0249843	0.0475272	4	4	t-test	E
SPBC3H7.09	erf2	0.0693907	0.359758	-0.135868	0.00726757	0.23608	0.00523516	0.0812278	4	4	t-test	E
SPBC3E7.06C	fnx2	0.0403793	0.317855	-0.135455	0.0820423	0.358729	0.042026	0.0413768	4	4	t-test	E
SPAC1250.04C	atl1	0.257988	0.57495	-0.135057	0.147381	0.465838	0.0941793	0.0689912	4	4	t-test	E
SPCC736.07C	SPCC736.07c	0.509818	0.730037	-0.134805	0.193867	0.542094	0.176847	0.083437	4	4	t-test	E
SPBC21H7.07C	his5	0.388726	0.648064	-0.133681	0.150149	0.468135	0.115984	0.137279	4	4	t-test	E
SPBC119.12	SPBC119.12	0.110308	0.416373	-0.133579	0.100015	0.385277	0.0461737	0.0890594	4	4	t-test	E
SPCC1919.05	SPCC1919.05	0.155256	0.481936	-0.133467	0.143509	0.456829	0.0673916	0.0714535	4	4	t-test	E
SPBC25B2.01	SPBC25B2.01	0.22191	0.545853	-0.133363	0.09094	0.369954	0.0522219	0.132857	4	4	t-test	E
SPCC895.07	alp14	0.0706447	0.359758	-0.133298	0.062387	0.322752	0.0372425	0.0777242	4	4	t-test	E
SPAC6G10.08	idp1	0.208658	0.533214	-0.13318	0.152039	0.470425	0.064705	0.113631	4	4	t-test	E
SPAC22F8.05	SPAC22F8.05	0.0610722	0.355141	-0.132833	0.0849069	0.359128	0.047525	0.039939	4	4	t-test	E
SPAC750.06C	SPAC750.06c	0.267066	0.578792	-0.132462	0.0905751	0.367866	0.07354	0.130939	4	4	t-test	E
SPBC17D11.08	SPBC17D11.08	0.263741	0.57855	-0.131828	0.169906	0.497664	0.0222735	0.157732	4	4	t-test	E
SPCC162.06C	SPCC162.06c	0.193024	0.516186	-0.131826	0.184754	0.52215	0.0766842	0.0643274	4	4	t-test	E
SPCC553.01C	SPCC553.01c	0.026081	0.278948	-0.13178	0.17358	0.503646	0.0336505	0.0483383	4	4	t-test	E
SPAC644.14C	rhp51	0.225839	0.54932	-0.131638	0.139945	0.447934	0.0815269	0.0807469	4	4	t-test	E
SPAC105.01C	kha1	0.0617202	0.355141	-0.13144	0.150287	0.464666	0.0452838	0.0548879	4	4	t-test	E
SPAC26H5.07C	SPAC26H5.07c	0.0397677	0.317855	-0.131406	7.64447e-06	0.216746	7.64447e-06	0.0621019	4	4	t-test	E
SPBC405.07	rpl3602	0.0426386	0.320964	-0.131357	0.0119755	0.236406	0.00658759	0.0649847	4	4	t-test	E
SPCC16C4.12	naa20	0.182631	0.50811	-0.131088	0.189397	0.52859	0.0720218	0.0738545	4	4	t-test	E
SPBC3H7.06C	pof9	0.0377063	0.309408	-0.131082	0.124433	0.421433	0.0393188	0.0441614	4	4	t-test	E
SPBC14F5.07	doa10	0.193764	0.516912	-0.130798	0.196571	0.539944	0.0784371	0.019856	4	4	t-test	E
SPBC16D10.05	mok13	0.284549	0.589779	-0.130611	0.153934	0.469313	0.0797475	0.127722	4	4	t-test	E
SPAC30C2.06C	dml1	0.0526092	0.342116	-0.130316	0.000208637	0.215281	0.000149042	0.068965	4	4	t-test	E
SPCC306.04C	set1	0.0152462	0.240952	-0.130273	0.0600138	0.313849	0.0299668	0.0382776	4	4	t-test	E
SPAC11E3.14	SPAC11E3.14	0.269324	0.579935	-0.130221	0.0700336	0.330289	0.0588099	0.144393	4	4	t-test	E
SPAC25B8.07C	SPAC25B8.07c	0.15884	0.484724	-0.130196	0.136414	0.439733	0.0676405	0.0644182	4	4	t-test	E
SPAC22A12.03C	csn4	0.300686	0.601909	-0.130161	0.192195	0.531677	0.103726	0.0368409	4	4	t-test	E
SPAC17C9.08	pnu1	0.211079	0.535057	-0.130059	0.162459	0.482462	0.0791967	0.0680666	4	4	t-test	E
SPBC651.12C	SPBC651.12c	0.390471	0.648064	-0.129924	0.198786	0.542157	0.123032	0.0958625	4	4	t-test	E
SPBC4.02C	SPBC4.02c	0.184873	0.509873	-0.129864	0.127414	0.42434	0.0749754	0.0514408	4	4	t-test	E
SPAC29A4.11	rga3	0.393847	0.648064	-0.129809	0.115904	0.405265	0.0589604	0.204119	4	4	t-test	E
SPAC5D6.13	SPAC5D6.13	0.196347	0.520669	-0.129805	0.142277	0.448758	0.0581834	0.111245	4	4	t-test	E
SPAC3A12.03C	meu34	0.0684489	0.359758	-0.129749	0.114285	0.402497	0.0477354	0.0211639	4	4	t-test	E
SPAPJ695.01C	SPAPJ695.01c	0.161972	0.488713	-0.129688	0.113145	0.400515	0.0349036	0.113915	4	4	t-test	E
SPAC824.07	SPAC824.07	0.24152	0.563485	-0.129638	0.17965	0.510124	0.0242647	0.146049	4	4	t-test	E
SPBC1778.03C	SPBC1778.03c	0.0370604	0.308402	-0.129545	0.256062	0.636001	0.0387901	0.0424679	4	4	t-test	E
SPAC3H1.14	SPAC3H1.14	0.122429	0.43689	-0.129255	0.256586	0.636386	0.0242593	0.100903	4	4	t-test	E
SPAC15E1.06	vps29	0.181262	0.507269	-0.129151	0.138197	0.440949	0.0463394	0.115048	4	4	t-test	E
SPAC4F10.07C	atg13	0.127963	0.443666	-0.129026	0.184262	0.516722	0.0535326	0.0819276	4	4	t-test	E
SPBC1734.06	rhp18	0.149797	0.477849	-0.128971	0.249852	0.62481	0.0638379	0.0689183	4	4	t-test	E
SPBC19C2.10	SPBC19C2.10	0.0968235	0.400501	-0.128792	0.105795	0.386916	0.0547453	0.0230381	4	4	t-test	E
SPCC24B10.14C	xlf1	0.21107	0.535057	-0.128702	0.141804	0.446158	0.0794798	0.0590632	4	4	t-test	E
SPBC3B9.04	SPBC3B9.04	0.113981	0.422226	-0.128697	0.0862209	0.354474	0.0590435	0.036442	4	4	t-test	E
SPAC31G5.10	eta2	0.0181045	0.245611	-0.128646	0.0483558	0.291937	0.0228215	0.0514926	4	4	t-test	E
SPAC823.16C	mug179	0.118174	0.429581	-0.128592	0.120929	0.411546	0.0521685	0.0780658	4	4	t-test	E
SPAC3G9.01	nsk1	0.242725	0.563485	-0.128527	0.148894	0.457563	0.088536	0.0179178	4	4	t-test	E
SPBC1E8.03C	SPBC1E8.03c	0.163497	0.489205	-0.128348	0.24085	0.608934	0.0579512	0.0929622	4	4	t-test	E
SPBC19C7.10	bqt4	0.0156104	0.241305	-0.128253	0.0694239	0.326038	0.0301007	0.0256739	4	4	t-test	E
SPAC1071.09C	SPAC1071.09c	0.281212	0.586451	-0.128024	0.192862	0.529252	0.0900839	0.0923235	4	4	t-test	E
SPBC8D2.04	hht2	0.0510528	0.340489	-0.127948	0.0618575	0.313054	0.0357182	0.0635656	4	4	t-test	E
SPAC6G9.13C	bqt1	0.124564	0.439023	-0.127924	0.150045	0.458468	0.0442482	0.0917816	4	4	t-test	E
SPACUNK4.17	SPACUNK4.17	0.246364	0.565168	-0.127624	0.209633	0.556254	0.0816969	0.0882732	4	4	t-test	E
SPAC1006.01	psp3	0.0258547	0.277687	-0.127549	0.0543973	0.300092	0.0340684	0.04062	4	4	t-test	E
SPBC32C12.03C	ppk25	0.247084	0.565252	-0.12732	0.167487	0.486239	0.0663833	0.121545	4	4	t-test	E
SPAC12G12.01C	SPAC12G12.01c	0.0241925	0.270367	-0.127033	0.0710107	0.326642	0.0330921	0.02168	4	4	t-test	E
SPCC737.03C	ima1	0.175931	0.502139	-0.127004	0.0510131	0.293611	0.0338971	0.116784	4	4	t-test	E
SPAC29A4.09	SPAC29A4.09	0.00944071	0.212741	-0.126984	0.272413	0.658743	0.0179524	0.0435435	4	4	t-test	E
SPBPB2B2.09C	SPBPB2B2.09c	0.196191	0.520669	-0.126831	0.116814	0.401856	0.0657998	0.0938963	4	4	t-test	E
SPBC29A3.07C	sab14	0.205947	0.531758	-0.126681	0.131127	0.425214	0.0785423	0.0357441	4	4	t-test	E
SPBC23G7.15C	rpp202	0.0777189	0.370029	-0.126639	0.223147	0.576918	0.0467751	0.0585521	4	4	t-test	E
SPCPJ732.01	vps5	0.0978854	0.400748	-0.126635	0.000938034	0.210413	0.000926215	0.0878791	4	4	t-test	E
SPBC1711.02	matmc_1	0.082344	0.380438	-0.126542	0.183508	0.511381	0.0161574	0.0832412	4	4	t-test	E
SPBC32F12.12C	SPBC32F12.12c	0.0791332	0.375032	-0.126232	0.0886685	0.354445	0.0497747	0.0335822	4	4	t-test	E
SPAC683.02C	SPAC683.02c	0.322483	0.620979	-0.125758	0.106402	0.382912	0.106401	0.00777766	4	4	t-test	E
SPBC342.04	rpn1301	0.21107	0.535057	-0.125729	0.325647	0.744474	0.0410584	0.125753	4	4	t-test	E
SPCC594.06C	SPCC594.06c	0.248621	0.56554	-0.125103	0.171574	0.489323	0.0874043	0.0280638	4	4	t-test	E
SPCC622.12C	gdh1	0.0465208	0.328194	-0.124956	0.0173254	0.234671	0.0154342	0.0666053	4	4	t-test	E
SPAC6G9.01C	SPAC6G9.01c	0.0825276	0.380755	-0.124726	0.0839152	0.344121	0.047055	0.0588695	4	4	t-test	E
SPCC663.06C	SPCC663.06c	0.258812	0.574983	-0.124361	0.106799	0.381264	0.0823554	0.0874379	4	4	t-test	E
SPAC4H3.14C	SPAC4H3.14c	0.0745843	0.365638	-0.124291	0.339655	0.765207	0.0310773	0.0767299	4	4	t-test	E
SPAC5D6.12	SPAC5D6.12	0.023913	0.26822	-0.124243	0.0879579	0.349992	0.0327931	0.0258613	4	4	t-test	E
SPCC285.04	SPCC285.04	0.298831	0.600932	-0.123956	0.251001	0.618433	0.0877166	0.103786	4	4	t-test	E
SPAC1834.07	klp3	0.0517271	0.342116	-0.123699	0.153885	0.457833	0.0415193	0.0261799	4	4	t-test	E
SPBC530.03C	bag102	0.296408	0.599405	-0.123496	0.290768	0.683265	0.0887082	0.0970932	4	4	t-test	E
SPAC1071.05	SPAC1071.05	0.0415063	0.319309	-0.123417	0.254983	0.624112	0.0310761	0.0592347	4	4	t-test	E
SPAC13F5.04C	SPAC13F5.04c	0.237907	0.560405	-0.123409	0.207984	0.546583	0.0780849	0.0809043	4	4	t-test	E
SPAC3C7.12	tip1	0.235232	0.559015	-0.123352	0.132753	0.422405	0.0559146	0.122032	4	4	t-test	E
SPAC6F6.17	rif1	0.373342	0.646944	-0.122676	0.147537	0.445675	0.102869	0.121452	4	4	t-test	E
SPAC29B12.06C	rcd1	0.233957	0.557586	-0.122437	0.0750102	0.32566	0.0268105	0.134636	4	4	t-test	E
SPBC14F5.10C	SPBC14F5.10c	0.123695	0.439023	-0.122377	0.142029	0.436097	0.0578776	0.0445487	4	4	t-test	E
SPAC18G6.15	mal3	0.22529	0.548954	-0.122355	0.154684	0.456933	0.0623544	0.10821	4	4	t-test	E
SPCC31H12.08C	ccr4	0.312217	0.609333	-0.122157	0.00144779	0.203867	0.000842278	0.166218	4	4	t-test	E
SPAC27D7.13C	ssm4	0.228106	0.550382	-0.121968	0.142574	0.436322	0.0240774	0.132364	4	4	t-test	E
SPAC17H9.14C	SPAC17H9.14c	0.211069	0.535057	-0.121899	0.167921	0.478014	0.0718535	0.0756694	4	4	t-test	E
SPCC777.12C	SPCC777.12c	0.42134	0.664317	-0.121744	0.217883	0.560163	0.130803	0.0197853	4	4	t-test	E
SPBC3H7.11	SPBC3H7.11	0.128005	0.443666	-0.121422	0.316014	0.721483	0.0496226	0.0785419	4	4	t-test	E
SPCC1259.01C	rps1802	0.154187	0.481633	-0.121367	0.0265543	0.243974	0.0151337	0.10603	4	4	t-test	E
SPCC576.14	dph5	0.0313009	0.297538	-0.121318	0.126016	0.407939	0.0306682	0.0506009	4	4	t-test	E
SPBC3F6.01C	SPBC3F6.01c	0.173802	0.499583	-0.121293	0.170322	0.480973	0.068009	0.0433623	4	4	t-test	E
SPBC2D10.17	clr1	0.216895	0.539991	-0.12125	0.378104	0.823607	0.044913	0.120565	4	4	t-test	E
SPAC26A3.10	cnt6	0.132098	0.448645	-0.120975	0.0865555	0.34229	0.0561514	0.0633023	4	4	t-test	E
SPBC649.02	rps1902	0.0177637	0.245611	-0.120872	0.00407426	0.20608	0.00233837	0.0424174	4	4	t-test	E
SPAC1006.06	rgf2	0.22315	0.546395	-0.120767	0.172674	0.483986	0.0651923	0.0995315	4	4	t-test	E
SPBC3D6.06C	prs5	0.0274154	0.285189	-0.120553	0.150704	0.447396	0.0301566	0.0471851	4	4	t-test	E
SPAC16A10.03C	SPAC16A10.03c	0.0841179	0.38112	-0.120402	0.0425266	0.268726	0.023194	0.0800687	4	4	t-test	E
SPBC713.05	SPBC713.05	0.165266	0.490313	-0.120387	0.0497105	0.28055	0.0154593	0.109058	4	4	t-test	E
SPCC553.12C	SPCC553.12c	0.0310217	0.297538	-0.12037	0.107554	0.375925	0.0345382	0.0324613	4	4	t-test	E
SPAPB1E7.12	rps602	0.130301	0.44667	-0.119938	0.204243	0.534686	0.0559597	0.0597372	4	4	t-test	E
SPAPJ691.02	SPAPJ691.02	0.102855	0.404397	-0.11971	0.250037	0.609841	0.047801	0.0647025	4	4	t-test	E
SPAC12B10.09	SPAC12B10.09	0.312023	0.609333	-0.11942	0.174704	0.485113	0.0886707	0.0981569	4	4	t-test	E
SPBC4B4.03	rsc1	0.179018	0.505283	-0.119232	0.201906	0.529668	0.0678659	0.0437684	4	4	t-test	E
SPAC17A2.07C	SPAC17A2.07c	0.197489	0.521564	-0.118895	0.19983	0.525688	0.0427912	0.111826	4	4	t-test	E
SPAC22H10.02	SPAC22H10.02	0.0892912	0.388682	-0.118851	0.125766	0.403459	0.0158842	0.0808766	4	4	t-test	E
SPCC364.06	nap1	0.158692	0.48472	-0.118762	0.0981817	0.357815	0.0538318	0.0831585	4	4	t-test	E
SPAC23H3.11C	SPAC23H3.11c	0.177952	0.504827	-0.118478	0.153689	0.448898	0.0663662	0.0530953	4	4	t-test	E
SPCC777.02	SPCC777.02	0.27053	0.579935	-0.117713	0.162456	0.462096	0.0737972	0.103165	4	4	t-test	E
SPAC167.01	ire1	0.209616	0.534215	-0.116933	0.285062	0.663029	0.0443932	0.112886	4	4	t-test	E
SPBC18A7.01	SPBC18A7.01	0.0752939	0.367216	-0.116876	0.113671	0.380252	0.0411945	0.0579118	4	4	t-test	E
SPBC1706.01	tea4	0.155234	0.481936	-0.116685	0.0451687	0.266952	0.0117492	0.10221	4	4	t-test	E
SPBP8B7.06	rpp201	0.225738	0.54932	-0.11647	0.189677	0.504942	0.0731593	0.0662565	4	4	t-test	E
SPBC336.06C	rnh1	0.372108	0.646147	-0.116404	0.228119	0.568237	0.0984758	0.111558	4	4	t-test	E
SPAC30.02C	SPAC30.02c	0.00718862	0.199832	-0.116269	0.0386262	0.255476	0.0217447	0.0167215	4	4	t-test	E
SPBC16E9.17C	rem1	0.312403	0.609333	-0.116099	0.152055	0.442278	0.0714181	0.127456	4	4	t-test	E
SPAC27D7.11C	SPAC27D7.11c	0.00886104	0.211583	-0.115939	0.00972244	0.207259	0.00624793	0.0348736	4	4	t-test	E
SPBC418.01C	his4	0.447794	0.683035	-0.115922	0.218778	0.552036	0.121572	0.115464	4	4	t-test	E
SPAC24H6.03	cul3	0.172038	0.499583	-0.115892	0.027076	0.235803	0.0102969	0.1072	4	4	t-test	E
SPCC16A11.15C	SPCC16A11.15c	0.264782	0.578792	-0.115838	0.182873	0.492677	0.0637663	0.114187	4	4	t-test	E
SPBC11B10.10C	pht1	0.254479	0.571885	-0.115814	0.163754	0.461105	0.034506	0.132395	4	4	t-test	E
SPAC694.05C	rps2502	0.442677	0.679565	-0.115771	0.331515	0.737728	0.113107	0.136019	4	4	t-test	E
SPBC13E7.08C	SPBC13E7.08c	0.296168	0.599405	-0.115654	0.133634	0.411163	0.0615113	0.131061	4	4	t-test	E
SPCC550.14	vgl1	0.0286769	0.289908	-0.115503	0.0198419	0.22323	0.0168127	0.053348	4	4	t-test	E
SPAC4A8.06C	SPAC4A8.06c	0.277237	0.583822	-0.115358	0.151247	0.439724	0.067667	0.113578	4	4	t-test	E
SPBC660.12C	SPBC660.12c	0.376961	0.648064	-0.115277	0.280009	0.651963	0.110497	0.0387357	4	4	t-test	E
SPBC16C6.03C	SPBC16C6.03c	0.187752	0.51075	-0.115231	0.113364	0.377031	0.0602145	0.0792691	4	4	t-test	E
SPBC354.13	rga6	0.157607	0.483234	-0.115226	0.0705998	0.30649	0.0515943	0.0813111	4	4	t-test	E
SPBP23A10.10	ppk32	0.110795	0.417437	-0.115204	0.178715	0.484775	0.0520688	0.0378076	4	4	t-test	E
SPBC83.09C	SPBC83.09c	0.221456	0.545853	-0.114588	0.116831	0.38169	0.0742555	0.0308228	4	4	t-test	E
SPAC513.02	SPAC513.02	0.432187	0.670312	-0.114547	0.175057	0.477657	0.120514	0.0876973	4	4	t-test	E
SPCC1235.13	ght6	0.00918647	0.212509	-0.114453	0.293341	0.672594	0.0218252	0.0345768	4	4	t-test	E
SPAC13D6.03C	trm9	0.152793	0.479597	-0.114355	0.265814	0.62703	0.0602432	0.0334829	4	4	t-test	E
SPCC4B3.03C	SPCC4B3.03c	0.0124793	0.227019	-0.114189	0.0364401	0.24844	0.0173767	0.0419181	4	4	t-test	E
SPAC27E2.07	pvg2	0.0104888	0.221574	-0.114153	0.0130903	0.209867	0.013049	0.0398309	4	4	t-test	E
SPAC3H1.12C	snt2	0.132032	0.448645	-0.114139	0.110537	0.370568	0.0452162	0.0781082	4	4	t-test	E
SPAC926.06C	SPAC926.06c	0.169784	0.497032	-0.114075	0.148513	0.433099	0.0632835	0.0385419	4	4	t-test	E
SPBC106.04	ada1	0.202411	0.528473	-0.11394	0.000497947	0.188748	0.000296833	0.115572	4	4	t-test	E
SPAC328.06	ubp2	0.456571	0.689557	-0.113896	0.362397	0.785572	0.132767	0.0362308	4	4	t-test	E
SPBC17D1.02	dph2	0.215833	0.538817	-0.113526	0.035756	0.246218	0.0229824	0.119017	4	4	t-test	E
SPBC530.11C	SPBC530.11c	0.164615	0.490141	-0.113318	0.215623	0.542538	0.0314322	0.100084	4	4	t-test	E
SPBC839.02	SPBC839.02	0.0664272	0.357884	-0.112923	0.0971782	0.346529	0.0416655	0.0290587	4	4	t-test	E
SPBPB21E7.01C	eno102	0.0847818	0.382096	-0.112902	0.0737868	0.307914	0.0425234	0.0553577	4	4	t-test	E
SPAC4F8.08	mug114	0.278782	0.58521	-0.112658	0.311527	0.699628	0.0819778	0.065256	4	4	t-test	E
SPAPB1A10.05	SPAPB1A10.05	0.0643088	0.355141	-0.112459	0.127304	0.395453	0.0284571	0.0650323	4	4	t-test	E
SPBC3B8.05	SPBC3B8.05	0.194502	0.51797	-0.112093	0.0735611	0.306208	0.036169	0.106741	4	4	t-test	E
SPCC794.02	wtf5	0.187177	0.51075	-0.112031	0.249738	0.596682	0.0549336	0.0847473	4	4	t-test	E
SPAC11E3.03	pcs1	0.0633521	0.355141	-0.111761	0.0489889	0.265132	0.0237688	0.0662421	4	4	t-test	E
SPBC146.02	SPBC146.02	0.346961	0.630693	-0.111582	0.274594	0.636937	0.0973567	0.0618903	4	4	t-test	E
SPBC3H7.05C	SPBC3H7.05c	0.0765441	0.367909	-0.110751	0.356188	0.770144	0.039468	0.0546377	4	4	t-test	E
SPAC1250.05	rpl3002	0.470997	0.702462	-0.110546	0.360004	0.7761	0.122556	0.11606	4	4	t-test	E
SPBC8E4.05C	SPBC8E4.05c	0.266319	0.578792	-0.110302	0.345261	0.75138	0.0720192	0.0866827	4	4	t-test	E
SPAC9G1.04	oxa101	0.397611	0.648239	-0.110092	0.253923	0.600387	0.0289079	0.181902	4	4	t-test	E
SPCC31H12.04C	rpl1202	0.0635145	0.355141	-0.110033	0.200205	0.511689	0.0379241	0.0476934	4	4	t-test	E
SPCC63.13	SPCC63.13	0.349976	0.630693	-0.109181	0.180968	0.478556	0.0964185	0.0567753	4	4	t-test	E
SPCC24B10.06	SPCC24B10.06	0.032879	0.30481	-0.1089	0.0766619	0.306056	0.0268461	0.0475805	4	4	t-test	E
SPBC530.15C	SPBC530.15c	0.150856	0.478832	-0.108619	0.186997	0.487572	0.0527619	0.0627081	4	4	t-test	E
SPBC16D10.07C	sir2	0.152208	0.479529	-0.108209	4.98757e-05	0.178556	3.86734e-05	0.111098	8	8	t-test	E
SPBC30B4.04C	sol1	0.151238	0.478832	-0.108151	0.153609	0.431732	0.0518635	0.0648554	4	4	t-test	E
SPAC6F6.04C	SPAC6F6.04c	0.075694	0.367688	-0.108132	0.173151	0.463933	0.0309418	0.064531	4	4	t-test	E
SPAC1610.02C	SPAC1610.02c	0.269326	0.579935	-0.108081	0.108186	0.356699	0.0457029	0.122128	4	4	t-test	E
SPCC5E4.10C	SPCC5E4.10c	0.186317	0.509873	-0.107514	0.303789	0.678381	0.0616457	0.0495514	4	4	t-test	E
SPBC6B1.03C	SPBC6B1.03c	0.0443779	0.326109	-0.107505	0.0842283	0.316234	0.0344273	0.0326385	4	4	t-test	E
SPAC823.05C	tlg2	0.303988	0.603919	-0.107419	0.0351843	0.235202	0.0106184	0.14295	4	4	t-test	E
SPAC27F1.08	pdt1	0.349543	0.630693	-0.107302	0.1239	0.381332	0.0681548	0.132901	4	4	t-test	E
SPBP4H10.17C	SPBP4H10.17c	0.133526	0.451178	-0.107157	0.13601	0.401067	0.0527818	0.034041	4	4	t-test	E
SPBC405.04C	ypt7	0.125944	0.441805	-0.107037	0.117336	0.370069	0.0513874	0.0294455	4	4	t-test	E
SPCC364.05	vps3	0.0155137	0.240952	-0.1068	0.0110353	0.19435	0.0109122	0.040578	4	4	t-test	E
SPAC22A12.04C	rps2201	0.174807	0.500659	-0.106701	0.0849534	0.316104	0.0578308	0.0565405	4	4	t-test	E
SPAC11E3.09	pyp3	0.259676	0.575549	-0.106617	0.23231	0.559009	0.0762672	0.035917	4	4	t-test	E
SPAC14C4.09	agn1	0.0681377	0.359758	-0.106579	0.0551169	0.266693	0.0230352	0.0648421	4	4	t-test	E
SPAC1B3.07C	vps28	0.131438	0.447781	-0.106481	0.0244489	0.215949	0.0244489	0.0852699	4	4	t-test	E
SPCC320.08	SPCC320.08	0.243769	0.563485	-0.106261	0.181086	0.473935	0.0634414	0.0853327	4	4	t-test	E
SPBC12C2.09C	SPBC12C2.09c	0.159242	0.485504	-0.106233	0.280272	0.63748	0.041509	0.0840753	4	4	t-test	E
SPAC4G9.11C	cmb1	0.459092	0.69125	-0.106153	0.214446	0.528779	0.118706	0.088551	4	4	t-test	E
SPAC16C9.06C	upf1	0.145034	0.469245	-0.106079	0.152621	0.426687	0.0493454	0.0641643	4	4	t-test	E
SPBC1921.04C	SPBC1921.04c	0.328069	0.622294	-0.106051	0.171568	0.457889	0.0847208	0.0789391	4	4	t-test	E
SPCC162.04C	wtf13	0.3892	0.648064	-0.105916	0.157166	0.433914	0.0808865	0.132801	4	4	t-test	E
SPAC30D11.14C	SPAC30D11.14c	0.1009	0.403113	-0.105421	0.0554641	0.265356	0.017284	0.0756686	4	4	t-test	E
SPBC15C4.04C	SPBC15C4.04c	0.220895	0.545722	-0.105409	0.0611652	0.274738	0.0244809	0.111584	4	4	t-test	E
SPBC17A3.06	SPBC17A3.06	0.0829238	0.38112	-0.104897	0.106859	0.349258	0.0414296	0.0408741	4	4	t-test	E
SPCC4G3.10C	rhp42	0.258774	0.574983	-0.104664	0.195536	0.495133	0.0673834	0.0800421	4	4	t-test	E
SPAC4G9.15	SPAC4G9.15	0.250609	0.566655	-0.104643	0.00241622	0.176578	0.00189095	0.121515	4	4	t-test	E
SPBC56F2.11	met6	0.134706	0.452031	-0.104531	0.00106204	0.174159	0.000940118	0.0847303	4	4	t-test	E
SPBC18E5.11C	edc3	0.0155148	0.240952	-0.104331	0.0112045	0.190558	0.00598251	0.037058	4	4	t-test	E
SPBC13E7.03C	SPBC13E7.03c	0.229541	0.552635	-0.104142	0.319626	0.69894	0.038375	0.1078	4	4	t-test	E
SPAC11D3.05	mfs2	0.402826	0.650895	-0.103963	0.0983833	0.333739	0.0735777	0.14626	4	4	t-test	E
SPAC1039.06	SPAC1039.06	0.127016	0.443666	-0.103711	0.0578187	0.266418	0.0315953	0.0785822	4	4	t-test	E
SPAC824.09C	SPAC824.09c	0.0932345	0.395247	-0.103696	0.00747183	0.183355	0.00462344	0.0706187	4	4	t-test	E
SPCC24B10.18	SPCC24B10.18	0.0265103	0.281077	-0.103401	0.120258	0.368892	0.0237769	0.0429856	4	4	t-test	E
SPBC530.04	mod5	0.102476	0.404041	-0.103056	0.315333	0.690068	0.0449231	0.0358264	4	4	t-test	E
SPAC664.01C	swi6	0.418917	0.662735	-0.102888	0.126435	0.378232	0.053522	0.169303	4	4	t-test	E
SPAC8C9.17C	spc34	0.213209	0.536639	-0.102714	0.0700222	0.284902	0.0398548	0.0997257	4	4	t-test	E
SPAC977.12	SPAC977.12	0.0845367	0.382032	-0.10265	0.28695	0.642585	0.0408096	0.0404468	4	4	t-test	E
SPBC8E4.03	SPBC8E4.03	0.226014	0.549342	-0.102568	0.242343	0.568878	0.0413708	0.102663	4	4	t-test	E
SPAC23H3.15C	SPAC23H3.15c	0.189879	0.512751	-0.102503	0.0302564	0.218966	0.0256769	0.098845	4	4	t-test	E
SPBC16H5.11C	skb1	0.0696021	0.359758	-0.102153	0.281687	0.633086	0.0331599	0.0533367	4	4	t-test	E
SPBC3E7.12C	chr1	0.369365	0.643685	-0.102149	0.2365	0.558549	0.0885983	0.0880305	4	4	t-test	E
SPBC19F8.01C	spn7	0.000159066	0.0584657	-0.102033	0.00838932	0.182125	0.00771083	0.0149623	4	4	t-test	E
SPAC5H10.05C	SPAC5H10.05c	0.321764	0.620979	-0.10189	0.113916	0.355939	0.0689298	0.106216	4	4	t-test	E
SPBC30D10.16	pha2	0.0953424	0.399231	-0.101849	0.152493	0.419498	0.0431198	0.0343756	4	4	t-test	E
SPCC1322.03	SPCC1322.03	0.0611011	0.355141	-0.101825	0.012316	0.188258	0.00711337	0.0584274	4	4	t-test	E
SPCC777.17C	SPCC777.17c	0.134513	0.452031	-0.101561	0.104615	0.340056	0.0460174	0.0586639	4	4	t-test	E
SPBC29A10.14	rec8	0.248579	0.56554	-0.101533	0.284932	0.637415	0.0688129	0.0533204	4	4	t-test	E
SPAC2F3.05C	SPAC2F3.05c	0.237478	0.560405	-0.101215	0.0920558	0.31877	0.0333953	0.10921	4	4	t-test	E
SPCC1902.01	gaf1	0.0538097	0.342889	-0.101076	0.156704	0.425168	0.0141192	0.0569125	4	4	t-test	E
SPAC31A2.16	gef2	0.524307	0.738674	-0.101017	0.295208	0.653513	0.131608	0.103991	4	4	t-test	E
SPAC4A8.07C	SPAC4A8.07c	0.217602	0.541223	-0.100805	0.189927	0.479517	0.0429699	0.096198	4	4	t-test	E
SPBC428.07	meu6	0.261529	0.576373	-0.100772	0.173431	0.452256	0.0672394	0.0710493	4	4	t-test	E
SPAC24H6.08	SPAC24H6.08	0.17301	0.499583	-0.100271	0.122809	0.367938	0.0564266	0.0169653	4	4	t-test	E
SPBC337.11	SPBC337.11	0.481105	0.707195	-0.0999569	0.286492	0.637388	0.12069	0.0697261	4	4	t-test	E
SPAC25B8.11	SPAC25B8.11	0.363418	0.637765	-0.099852	0.366782	0.769642	0.030262	0.15074	4	4	t-test	E
SPAC212.04C	SPAC212.04c	0.196672	0.520891	-0.0997785	0.114452	0.353341	0.041217	0.089418	4	4	t-test	E
SPCC970.05	rpl3601	0.181846	0.507269	-0.0997599	0.0580948	0.260357	0.0421423	0.0833474	4	4	t-test	E
SPAC3C7.13C	SPAC3C7.13c	0.350955	0.630693	-0.0996648	0.141999	0.398587	0.0518972	0.135275	4	4	t-test	E
SPAC30.03C	tsn1	0.0747599	0.365837	-0.0994294	0.152633	0.415738	0.037936	0.0170876	4	4	t-test	E
SPBC146.04	SPBC146.04	0.348724	0.630693	-0.0992875	0.288039	0.638835	0.0884273	0.0400212	4	4	t-test	E
SPAC9.13C	cwf16	0.185555	0.509873	-0.0990009	0.125142	0.369689	0.0478398	0.0754881	4	4	t-test	E
SPBC691.04	SPBC691.04	0.138531	0.457592	-0.0988477	0.0796352	0.29438	0.0426305	0.0644047	4	4	t-test	E
SPCC777.10C	ubc12	0.338217	0.626439	-0.0988123	0.345582	0.73296	0.0257992	0.141104	4	4	t-test	E
SPAC16E8.06C	nop12	0.42219	0.664734	-0.098714	0.257216	0.587052	0.0972172	0.0938276	4	4	t-test	E
SPAC3A11.05C	kms1	0.450984	0.685595	-0.0986251	0.283637	0.630483	0.071994	0.161653	4	4	t-test	E
SPCC1840.04	pca1	0.162976	0.489205	-0.0985952	0.181332	0.461697	0.0492353	0.0602083	4	4	t-test	E
SPBC16C6.11	rpl3201	0.442205	0.679565	-0.0984337	0.0856661	0.303644	0.0856661	0.137795	4	4	t-test	E
SPBC30B4.02C	SPBC30B4.02c	0.248749	0.56554	-0.098379	0.283716	0.630208	0.0182025	0.113011	4	4	t-test	E
SPAC4F8.15	itr1	0.304645	0.604175	-0.0983737	0.188666	0.473427	0.0732976	0.0741716	4	4	t-test	E
SPCC645.12C	SPCC645.12c	0.146774	0.47208	-0.0982168	0.0678149	0.273844	0.0430397	0.0663578	4	4	t-test	E
SPBC16D10.02	trm11	0.0340706	0.30481	-0.0978521	0.230496	0.54156	0.0242634	0.0432995	4	4	t-test	E
SPBC16A3.06	SPBC16A3.06	0.417548	0.661202	-0.0977537	0.14182	0.395141	0.0886594	0.112236	4	4	t-test	E
SPACUNK12.02C	cmk1	0.142196	0.464348	-0.0976404	0.293011	0.64432	0.0460433	0.0554532	4	4	t-test	E
SPBC1703.08C	SPBC1703.08c	0.367959	0.642666	-0.0974673	0.227731	0.536365	0.0424317	0.143996	4	4	t-test	E
SPAC664.10	klp2	0.324518	0.621725	-0.0972242	0.108934	0.340027	0.069381	0.0954591	4	4	t-test	E
SPBC30D10.09C	SPBC30D10.09c	0.253201	0.569791	-0.0972169	0.125118	0.366707	0.0661823	0.0547447	4	4	t-test	E
SPAPB1E7.11C	SPAPB1E7.11c	0.537273	0.748617	-0.0971531	0.223416	0.528729	0.0917094	0.202607	8	8	t-test	E
SPBC28F2.02	mep33	0.274951	0.582663	-0.0970991	0.255237	0.581125	0.055921	0.0962471	4	4	t-test	E
SPBC354.09C	SPBC354.09c	0.1754	0.501055	-0.0970493	0.295464	0.647391	0.0544334	0.0383676	4	4	t-test	E
SPAC22F8.09	rrp16	0.339647	0.627861	-0.09703	0.219439	0.521968	0.0409758	0.133567	4	4	t-test	E
SPBP35G2.03C	sgo1	0.470082	0.701729	-0.0970038	0.345231	0.729398	0.116386	0.0407543	4	4	t-test	E
SPAC19B12.11C	SPAC19B12.11c	0.102933	0.404397	-0.0969573	0.245558	0.564926	0.0415976	0.0409262	4	4	t-test	E
SPCP25A2.02C	rhp26	0.0893444	0.388682	-0.0968105	0.00218975	0.163286	0.00211051	0.0644766	4	4	t-test	E
SPBC1E8.02	SPBC1E8.02	0.0968504	0.400501	-0.0965961	0.302284	0.657892	0.0410792	0.017591	4	4	t-test	E
SPBC3E7.09	SPBC3E7.09	0.298651	0.600932	-0.0963929	0.225066	0.530196	0.0698925	0.0751625	4	4	t-test	E
SPAP8A3.04C	hsp9	0.0983857	0.401148	-0.0963422	0.0509528	0.24294	0.00764169	0.067642	4	4	t-test	E
SPCC63.14	SPCC63.14	0.0713838	0.361067	-0.0962072	0.170595	0.44005	0.0360664	0.0168496	4	4	t-test	E
SPCC126.13C	SPCC126.13c	0.342273	0.627975	-0.0961224	0.214536	0.512384	0.0835614	0.0470916	4	4	t-test	E
SPAC11E3.01C	swr1	0.0870591	0.386028	-0.0960106	0.101366	0.325542	0.0392033	0.021142	4	4	t-test	E
SPBPB2B2.10C	gal7	0.282586	0.586814	-0.0954443	0.231211	0.538768	0.0577128	0.0934316	4	4	t-test	E
SPCC330.11	btb1	0.126674	0.443425	-0.0953962	0.101366	0.32453	0.0369426	0.0644868	4	4	t-test	E
SPCC613.03	SPCC613.03	0.11917	0.431179	-0.0952657	0.0286817	0.204432	0.0172654	0.0735022	4	4	t-test	E
SPCC70.02C	SPCC70.02c	0.38884	0.648064	-0.0950592	0.169913	0.437031	0.0911436	0.0606551	4	4	t-test	E
SPCC1450.11C	cek1	0.250296	0.566365	-0.0950505	0.0331528	0.211452	0.0268263	0.107887	4	4	t-test	E
SPCC622.15C	SPCC622.15c	0.260658	0.57599	-0.0950438	0.111737	0.341053	0.0450152	0.100686	4	4	t-test	E
SPAC2F3.18C	SPAC2F3.18c	0.286432	0.591659	-0.0949257	0.324707	0.692119	0.0566907	0.0957468	4	4	t-test	E
SPAC3F10.05C	mug113	0.179938	0.506583	-0.0946386	0.088601	0.302225	0.0544164	0.0147653	4	4	t-test	E
SPBC2D10.12	rhp23	0.471896	0.702825	-0.0943577	0.157754	0.415819	0.095689	0.126283	4	4	t-test	E
SPAC20H4.06C	SPAC20H4.06c	0.385029	0.648064	-0.094355	0.0941722	0.310947	0.03395	0.148691	4	4	t-test	E
SPBC3D6.05	ptp4	0.268671	0.579935	-0.0942063	0.0259246	0.198137	0.0190113	0.113811	4	4	t-test	E
SPAC1834.05	alg9	0.10551	0.409175	-0.0938897	0.180837	0.453119	0.0410984	0.036786	4	4	t-test	E
SPBC13G1.08C	ash2	0.0106795	0.222187	-0.0936563	0.0376082	0.216501	0.020081	0.0202174	4	4	t-test	E
SPBC947.09	SPBC947.09	0.0582645	0.353243	-0.0934426	0.0587028	0.25094	0.0307195	0.0413704	4	4	t-test	E
SPCC663.03	pmd1	0.166745	0.4919	-0.0933305	0.0316147	0.206078	0.0157659	0.0848735	4	4	t-test	E
SPAC688.14	set13	0.106387	0.409915	-0.0932863	0.172684	0.438677	0.0412713	0.0333064	4	4	t-test	E
SPAC23C11.13C	hpt1	0.476422	0.703259	-0.0929743	0.217074	0.511377	0.0733493	0.160454	4	4	t-test	E
SPAC24B11.13	hem3	0.173312	0.499583	-0.0927791	0.0479754	0.232153	0.0243744	0.0847268	4	4	t-test	E
SPBC337.13C	gtr1	0.420956	0.664055	-0.0926957	0.330731	0.698378	0.0905263	0.0897533	4	4	t-test	E
SPAC1786.04	SPAC1786.04	0.493623	0.717445	-0.092677	0.299472	0.646789	0.115508	0.0659001	4	4	t-test	E
SPBC19C7.08C	SPBC19C7.08c	0.386303	0.648064	-0.0926538	0.306679	0.658638	0.0751754	0.106274	4	4	t-test	E
SPCP20C8.01C	SPCP20C8.01c	0.40849	0.655221	-0.0924224	0.121934	0.353548	0.0411447	0.151456	4	4	t-test	E
SPAC4G8.10	gos1	0.237576	0.560405	-0.0923244	0.060412	0.251915	0.0347011	0.0975083	4	4	t-test	E
SPCC16A11.04	snx12	0.474404	0.70293	-0.0921861	0.231596	0.534029	0.0985339	0.112513	4	4	t-test	E
SPCC594.07C	bqt3	0.242679	0.563485	-0.0921513	0.0908106	0.301768	0.0519511	0.0800212	4	4	t-test	E
SPCC11E10.08	rik1	0.0288172	0.289908	-0.0920923	0.0035374	0.157726	0.00129556	0.0384952	4	4	t-test	E
SPAC56E4.06C	ggt2	0.259439	0.575549	-0.0919231	0.094056	0.306744	0.0659462	0.0254717	4	4	t-test	E
SPCC1020.13C	SPCC1020.13c	0.306106	0.605258	-0.0918015	0.236794	0.541968	0.0476657	0.108689	4	4	t-test	E
SPAC15E1.04	SPAC15E1.04	0.183992	0.509873	-0.0916055	4.92739e-05	0.151171	4.92739e-05	0.0878621	4	4	t-test	E
SPBP8B7.28C	stc1	0.213446	0.536639	-0.0914879	0.153393	0.403894	0.0436166	0.0808999	4	4	t-test	E
SPCC663.11	saf1	0.281005	0.586451	-0.0912878	0.0525915	0.237307	0.0346367	0.109026	4	4	t-test	E
SPAC31G5.07	dni1	0.448832	0.68306	-0.0912716	0.181802	0.450393	0.100612	0.0682328	4	4	t-test	E
SPCC1259.08	SPCC1259.08	0.151264	0.478832	-0.09086	0.0685462	0.262916	0.0351559	0.0697592	4	4	t-test	E
SPBC1734.13	atp3	0.22252	0.545853	-0.0908072	0.0660212	0.258664	0.0137765	0.09741	4	4	t-test	E
SPBC14C8.16C	bot1	0.211581	0.53551	-0.0903855	0.153007	0.401439	0.0405608	0.082349	4	4	t-test	E
SPAC6B12.07C	SPAC6B12.07c	0.248654	0.56554	-0.0903042	0.202302	0.482608	0.052638	0.0775956	4	4	t-test	E
SPAP8A3.02C	ofd2	0.39356	0.648064	-0.0900906	0.359998	0.742352	0.0520825	0.134415	4	4	t-test	E
SPBC1685.02C	rps1202	0.311784	0.609333	-0.0899325	0.144811	0.387174	0.0669166	0.073287	4	4	t-test	E
SPAC11D3.07C	SPAC11D3.07c	0.559666	0.762824	-0.0898942	0.342737	0.713559	0.11856	0.136579	4	4	t-test	E
SPCC63.06	SPCC63.06	0.214566	0.537308	-0.0897677	0.286033	0.619826	0.0472393	0.0728039	4	4	t-test	E
SPBC18H10.05	SPBC18H10.05	0.436319	0.673829	-0.0897381	0.231364	0.529608	0.0972115	0.0564642	4	4	t-test	E
SPAC13G7.04C	mac1	0.148931	0.476474	-0.0896265	0.115239	0.337895	0.0274372	0.0738641	4	4	t-test	E
SPAC3G6.05	SPAC3G6.05	0.422134	0.664734	-0.0895417	0.244838	0.551508	0.0890274	0.0816793	4	4	t-test	E
SPAC19D5.06C	din1	0.359476	0.634853	-0.0893452	0.0754572	0.271816	0.0404333	0.128238	4	4	t-test	E
SPBC1348.07	SPBC1348.07	0.218678	0.542675	-0.0892066	0.101373	0.314332	0.0333564	0.0890051	4	4	t-test	E
SPBC32H8.03	bem46	0.34014	0.627861	-0.089015	0.396267	0.800398	0.0495312	0.114247	4	4	t-test	E
SPBC1289.15	SPBC1289.15	0.260462	0.575942	-0.0889629	0.0769081	0.273579	0.0460213	0.0900312	4	4	t-test	E
SPBC543.05C	SPBC543.05c	0.268033	0.579134	-0.0887325	0.401362	0.808336	0.0572852	0.0724908	4	4	t-test	E
SPCC162.11C	SPCC162.11c	0.362997	0.637365	-0.088387	0.00546269	0.154791	0.00425056	0.136167	4	4	t-test	E
SPBC8D2.16C	SPBC8D2.16c	0.578879	0.773293	-0.0883373	0.313042	0.662014	0.132287	0.107633	4	4	t-test	E
SPCC31H12.06	mug111	0.432974	0.670857	-0.0882779	0.188338	0.456236	0.0768141	0.118135	4	4	t-test	E
SPAC19G12.15C	tpp1	0.0946325	0.397265	-0.0881145	0.0109552	0.1634	0.0106493	0.0613069	4	4	t-test	E
SPAC5H10.09C	SPAC5H10.09c	0.317873	0.615646	-0.0881073	0.251257	0.559729	0.0528108	0.100734	4	4	t-test	E
SPCC550.07	SPCC550.07	0.459585	0.691674	-0.0879675	0.133788	0.365751	0.0773033	0.132156	4	4	t-test	E
SPAC19A8.05C	sst4	0.561068	0.763457	-0.0879389	0.102437	0.313996	0.081062	0.192241	4	4	t-test	E
SPAC1782.09C	clp1	0.360579	0.635141	-0.0879197	0.116922	0.337855	0.0592787	0.108957	4	4	t-test	E
SPAPB2B4.07	SPAPB2B4.07	0.400418	0.650582	-0.0876617	0.231514	0.52643	0.0823556	0.078269	4	4	t-test	E
SPAC14C4.03	mek1	0.166461	0.491741	-0.0874668	0.172252	0.428366	0.0477395	0.0340642	4	4	t-test	E
SPBC337.07C	SPBC337.07c	0.0897239	0.389	-0.0874345	0.293518	0.628322	0.0316613	0.0484984	4	4	t-test	E
SPBC36B7.03	sec63	0.34145	0.627861	-0.0872052	0.305873	0.648323	0.0543717	0.106089	4	4	t-test	E
SPBC16H5.05C	cyp7	0.401374	0.650856	-0.0867541	0.300141	0.638124	0.0710432	0.10654	4	4	t-test	E
SPCC1183.06	ung1	0.162875	0.489205	-0.086554	0.296183	0.631266	0.0371294	0.065558	4	4	t-test	E
SPBC354.05C	sre2	0.145256	0.469245	-0.0863658	0.0116679	0.161691	0.0110405	0.0859018	8	8	t-test	E
SPBC1711.08	SPBC1711.08	0.16768	0.493137	-0.0863093	0.090504	0.291626	0.0462237	0.0426276	4	4	t-test	E
SPAPB1A10.09	ase1	0.260232	0.575819	-0.0860861	0.0772104	0.269332	0.0430438	0.0887567	4	4	t-test	E
SPBPB2B2.07C	SPBPB2B2.07c	0.431702	0.670312	-0.0859775	0.219677	0.50413	0.0831651	0.0948954	4	4	t-test	E
SPAC3H5.07	rpl702	0.106775	0.409915	-0.0857645	0.197639	0.46743	0.0369568	0.0389458	4	4	t-test	E
SPAC3A11.07	SPAC3A11.07	0.380043	0.648064	-0.0856819	0.234978	0.528879	0.0517901	0.120715	4	4	t-test	E
SPAC11G7.04	ubi1	0.159487	0.485804	-0.0852711	0.000732187	0.141849	0.000257447	0.0755261	4	4	t-test	E
SPBC28F2.08C	SPBC28F2.08c	0.269735	0.579935	-0.0852178	0.154556	0.39547	0.0200987	0.102768	4	4	t-test	E
SPCC16C4.10	SPCC16C4.10	0.141268	0.463147	-0.0850488	0.0946616	0.296405	0.0363711	0.0570603	4	4	t-test	E
SPCC4F11.03C	SPCC4F11.03c	0.0820272	0.379505	-0.0845052	0.0216524	0.175091	0.0127046	0.0556919	4	4	t-test	E
SPAC27D7.04	omt2	0.61299	0.795517	-0.0844669	0.23695	0.530128	0.148269	0.0504839	4	4	t-test	E
SPAC24C9.16C	cox8	0.457551	0.689557	-0.0842154	0.350887	0.717634	0.0327496	0.158671	4	4	t-test	E
SPBC20F10.10	psl1	0.210275	0.535057	-0.0840991	0.180196	0.435914	0.038846	0.0749494	4	4	t-test	E
SPBC2D10.06	rep1	0.313514	0.610567	-0.084093	0.265555	0.576691	0.0612852	0.0735602	4	4	t-test	E
SPAC959.05C	SPAC959.05c	0.235963	0.559841	-0.084046	0.369263	0.747663	0.030233	0.0890959	4	4	t-test	E
SPAC31A2.15C	dcc1	0.213488	0.536639	-0.0839587	0.19322	0.457164	0.0240188	0.0859088	4	4	t-test	E
SPAC18G6.02C	chp1	0.016694	0.24183	-0.0839429	0.0252288	0.180062	0.0137976	0.0331624	4	4	t-test	E
SPAC4G9.05	mpf1	0.288463	0.592692	-0.0838764	0.237572	0.53018	0.0600491	0.0614506	4	4	t-test	E
SPAC30C2.08	SPAC30C2.08	0.447975	0.683035	-0.083602	0.230237	0.517629	0.0942747	0.0432329	4	4	t-test	E
SPBC660.07	ntp1	0.21931	0.543263	-0.0836017	0.0932789	0.291737	0.0292965	0.0847219	4	4	t-test	E
SPCC188.09C	SPCC188.09c	0.496358	0.719524	-0.0831181	0.246233	0.543214	0.0528543	0.163899	4	4	t-test	E
SPAC32A11.01	mug8	0.305291	0.604371	-0.0829797	0.0723743	0.256232	0.0363328	0.103227	4	4	t-test	E
SPBC27.02C	ask1	0.117421	0.428603	-0.082866	0.105924	0.31138	0.0274947	0.0585095	4	4	t-test	E
SPBC19C2.02	pmt1	0.296217	0.599405	-0.0828169	0.289823	0.614612	0.0269402	0.104947	4	4	t-test	E
SPAC9.11	SPAC9.11	0.45426	0.689248	-0.0827099	0.11448	0.325234	0.0919316	0.0653113	4	4	t-test	E
SPBC11B10.07C	ivn1	0.212917	0.536428	-0.0825043	0.106478	0.311698	0.0142063	0.0860462	4	4	t-test	E
SPAC9G1.02	wis4	0.635973	0.811337	-0.0824516	0.267101	0.576533	0.155858	0.0417246	4	4	t-test	E
SPAC23C11.02C	rps23	0.347641	0.630693	-0.0823862	0.070003	0.251342	0.04292	0.110719	4	4	t-test	E
SPBC1271.09	SPBC1271.09	0.550308	0.758192	-0.0822839	0.294063	0.620726	0.120764	0.0472403	4	4	t-test	E
SPAC22F8.12C	shf1	0.243114	0.563485	-0.0822019	0.0532373	0.223386	0.0330728	0.0869033	4	4	t-test	E
SPBP4G3.03	SPBP4G3.03	0.241995	0.563485	-0.0821117	0.335381	0.68859	0.0536746	0.0489339	4	4	t-test	E
SPAC24H6.11C	SPAC24H6.11c	0.134412	0.452031	-0.0819474	0.0524768	0.221712	0.0326742	0.0565457	4	4	t-test	E
SPAC17A5.08	SPAC17A5.08	0.361108	0.635734	-0.0816523	0.0464434	0.211274	0.0235159	0.122875	4	4	t-test	E
SPAC4H3.03C	SPAC4H3.03c	0.269252	0.579935	-0.0815973	0.184663	0.439155	0.0441806	0.082921	4	4	t-test	E
SPBC32F12.01C	css1	0.0893877	0.388682	-0.0815742	0.00620208	0.144773	0.00364573	0.0545119	4	4	t-test	E
SPBC1773.14	arg7	0.309993	0.609079	-0.0815659	0.175166	0.42344	0.0594162	0.0694625	4	4	t-test	E
SPBP8B7.10C	SPBP8B7.10c	0.465193	0.696631	-0.0814525	0.27638	0.59019	0.0817102	0.106348	4	4	t-test	E
SPAC1783.01	SPAC1783.01	0.278037	0.584337	-0.0814037	0.110877	0.317138	0.0571902	0.0569076	4	4	t-test	E
SPBC1347.11	sro1	0.473149	0.702825	-0.0813575	0.244107	0.536803	0.0497523	0.151098	4	4	t-test	E
SPAC15F9.01C	SPAC15F9.01c	0.294076	0.598649	-0.0809986	0.197512	0.45936	0.0609662	0.0496648	4	4	t-test	E
SPCC594.05C	spf1	0.0839874	0.38112	-0.0809966	0.000250299	0.134004	0.000227666	0.0524023	4	4	t-test	E
SPBCPT2R1.01C	SPBCPT2R1.01c	0.152955	0.479597	-0.0808157	0.0693305	0.247643	0.038719	0.0493981	4	4	t-test	E
SPBC27B12.11C	SPBC27B12.11c	0.0352678	0.30736	-0.0807112	0.00103919	0.134835	0.000620856	0.0364041	4	4	t-test	E
SPBC32F12.03C	gpx1	0.326894	0.622294	-0.0805922	0.172814	0.417954	0.0199345	0.112125	4	4	t-test	E
SPAC7D4.02C	sfp47	0.249902	0.566365	-0.0805433	0.23212	0.515689	0.0262914	0.0901121	4	4	t-test	E
SPAC26A3.07C	rpl1101	0.234306	0.558015	-0.0802846	0.11324	0.319189	0.0465858	0.0636466	4	4	t-test	E
SPAC6B12.02C	mus7	0.300093	0.601909	-0.0802212	0.185246	0.437847	0.0633616	0.0315608	4	4	t-test	E
SPCC1235.04C	SPCC1235.04c	0.332333	0.623218	-0.0801967	0.106062	0.307205	0.0244223	0.111997	4	4	t-test	E
SPBC725.14	arg6	0.197715	0.521564	-0.0801748	0.308646	0.6413	0.0389848	0.064828	4	4	t-test	E
SPCC330.12C	sdh3	0.0650329	0.356174	-0.0801688	0.429136	0.840019	0.025513	0.0408361	4	4	t-test	E
SPAC4F8.11	SPAC4F8.11	0.178732	0.504908	-0.0799393	0.253209	0.549477	0.0423028	0.0490856	4	4	t-test	E
SPBC119.03	SPBC119.03	0.236629	0.55987	-0.0797657	0.0926422	0.28436	0.0301385	0.0839115	4	4	t-test	E
SPCC1259.11C	gyp2	0.266746	0.578792	-0.0796702	0.0915556	0.282411	0.0522946	0.0620082	4	4	t-test	E
SPBC12D12.02C	cdm1	0.376874	0.648064	-0.0795266	0.29303	0.614474	0.0662702	0.0819727	4	4	t-test	E
SPAC22E12.11C	set3	0.282566	0.586814	-0.0794848	0.113755	0.318719	0.0520848	0.0696829	4	4	t-test	E
SPBC16G5.05C	SPBC16G5.05c	0.0923756	0.393787	-0.0793729	0.142447	0.365858	0.0182504	0.0542648	4	4	t-test	E
SPAC5H10.02C	SPAC5H10.02c	0.292597	0.597476	-0.0792347	0.0742545	0.253157	0.0442891	0.0862256	4	4	t-test	E
SPBC4.01	dni2	0.40229	0.650895	-0.0791848	0.26624	0.569724	0.0487108	0.118829	4	4	t-test	E
SPCP1E11.07C	cwf18	0.184741	0.509873	-0.0791611	0.0807432	0.263738	0.036845	0.0624537	4	4	t-test	E
SPAC23H4.01C	SPAC23H4.01c	0.194787	0.51797	-0.0788925	0.341084	0.692686	0.0474215	0.019049	4	4	t-test	E
SPAC19A8.03	SPAC19A8.03	0.137083	0.455749	-0.0787238	0.0974879	0.290634	0.0353902	0.0474224	4	4	t-test	E
SPAC11D3.16C	SPAC11D3.16c	0.29621	0.599405	-0.0785612	0.238853	0.523526	0.0518245	0.073981	4	4	t-test	E
SPBP22H7.06	SPBP22H7.06	0.270477	0.579935	-0.0784999	0.0761753	0.255113	0.0389749	0.0841996	4	4	t-test	E
SPCC550.15C	SPCC550.15c	0.429991	0.67	-0.0781733	0.38252	0.759842	0.0816666	0.060442	4	4	t-test	E
SPBC530.10C	anc1	0.422812	0.66508	-0.0779358	0.325539	0.665469	0.0830577	0.0338704	4	4	t-test	E
SPAPB1E7.02C	mcl1	0.165634	0.490527	-0.0779055	3.22069e-06	0.128498	3.22069e-06	0.0704402	4	4	t-test	E
SPBC651.04	SPBC651.04	0.490691	0.716338	-0.0778502	0.206522	0.469029	0.082232	0.109757	4	4	t-test	E
SPBC23G7.07C	SPBC23G7.07c	0.253202	0.569791	-0.0777736	0.0577397	0.223508	0.0421341	0.0739293	4	4	t-test	E
SPAPB24D3.07C	SPAPB24D3.07c	0.408785	0.655221	-0.0776497	0.183419	0.430592	0.0676617	0.0906827	4	4	t-test	E
SPCC794.12C	mae2	0.397659	0.648239	-0.077511	0.382211	0.75824	0.0286973	0.125827	4	4	t-test	E
SPBC1348.01	SPBC1348.01	0.389859	0.648064	-0.0773005	0.154418	0.382185	0.0754252	0.0398721	4	4	t-test	E
SPCC1393.13	SPCC1393.13	0.474846	0.70293	-0.0770755	0.114345	0.315719	0.0508354	0.141279	4	4	t-test	E
SPAC8E11.07C	alp31	0.322503	0.620979	-0.0769625	0.183987	0.430396	0.0626058	0.0462713	4	4	t-test	E
SPAC6F6.09	eaf6	0.227571	0.550382	-0.07695	0.231935	0.509459	0.0371545	0.0715276	4	4	t-test	E
SPBC651.06	mug166	0.18057	0.507049	-0.0767289	0.248824	0.53695	0.0334703	0.0624774	4	4	t-test	E
SPBC16A3.10	SPBC16A3.10	0.429801	0.67	-0.0766486	0.281531	0.590762	0.0527974	0.12009	4	4	t-test	E
SPBC1773.01	SPBC1773.01	0.481226	0.707195	-0.0764311	0.306079	0.630892	0.0727226	0.117518	4	4	t-test	E
SPAC3G6.01	hrp3	0.290813	0.595302	-0.0762625	0.132847	0.344894	0.0459048	0.0778534	4	4	t-test	E
SPAC24C9.12C	SPAC24C9.12c	0.35777	0.634247	-0.0762568	0.170093	0.406317	0.0616422	0.0731478	4	4	t-test	E
SPCC1393.05	ers1	0.388536	0.648064	-0.0759977	0.057711	0.220532	0.0569878	0.096705	4	4	t-test	E
SPBC1347.03	meu14	0.508985	0.730037	-0.0759095	0.246	0.53094	0.0820778	0.115702	4	4	t-test	E
SPAC694.06C	mrc1	0.137965	0.457303	-0.0757016	0.0161722	0.151532	0.0149134	0.0624365	4	4	t-test	E
SPBC3B9.09	vps36	0.576611	0.772864	-0.0754871	0.16511	0.396828	0.0559592	0.184969	4	4	t-test	E
SPAPB24D3.04C	mag1	0.526606	0.740337	-0.0753066	0.20195	0.457293	0.0884618	0.112277	4	4	t-test	E
SPCC569.04	SPCC569.04	0.24512	0.563485	-0.0752687	0.141624	0.357732	0.0480199	0.0519654	4	4	t-test	E
SPBC28F2.03	ppi1	0.393221	0.648064	-0.0750135	0.398302	0.780661	0.0630327	0.0847225	4	4	t-test	E
SPAC1687.16C	erg31	0.364397	0.63896	-0.0749995	0.184593	0.428158	0.0691148	0.0341645	4	4	t-test	E
SPCC736.02	SPCC736.02	0.41038	0.655807	-0.0749079	0.125185	0.330022	0.0502143	0.111383	4	4	t-test	E
SPAC4D7.07C	SPAC4D7.07c	0.536535	0.748617	-0.0748821	0.347796	0.697143	0.105111	0.0506054	4	4	t-test	E
SPBC800.12C	SPBC800.12c	0.611748	0.795152	-0.0746661	0.384533	0.757379	0.130916	0.0399133	4	4	t-test	E
SPBC2G2.05	rpl1603	0.173827	0.499583	-0.0746245	0.11695	0.315973	0.0398865	0.0415746	4	4	t-test	E
SPBC1711.13	his2	0.45472	0.689248	-0.0745658	0.278703	0.582662	0.0796138	0.074997	4	4	t-test	E
SPBC405.06	SPBC405.06	0.364679	0.63896	-0.0744997	0.14262	0.358106	0.0552598	0.0859501	4	4	t-test	E
SPAC6G9.16C	SPAC6G9.16c	0.317396	0.615285	-0.0744546	0.245365	0.527494	0.0506195	0.0754362	4	4	t-test	E
SPAC144.02	iec1	0.0868418	0.386028	-0.0742897	0.0208743	0.156958	0.00844708	0.0497953	4	4	t-test	E
SPAC22H12.03	SPAC22H12.03	0.0180511	0.245611	-0.0742679	0.0330185	0.176952	0.0134181	0.029593	4	4	t-test	E
SPAC13G7.03	upf3	0.557243	0.761426	-0.0742553	0.240164	0.518586	0.107116	0.07413	4	4	t-test	E
SPAC1296.03C	sxa2	0.505686	0.728838	-0.074185	0.171886	0.405857	0.0917481	0.0752139	4	4	t-test	E
SPBC342.05	crb2	0.457376	0.689557	-0.073939	0.248018	0.531018	0.0820224	0.0631695	4	4	t-test	E
SPBC19G7.07C	ppr3	0.168807	0.494764	-0.0739067	0.0570765	0.216037	0.0352332	0.0517099	4	4	t-test	E
SPBC1604.02C	ppr1	0.286628	0.591659	-0.0738383	0.0205219	0.155633	0.0204948	0.101676	8	8	t-test	E
SPBC32F12.06	pch1	0.259738	0.575549	-0.0737527	0.194576	0.442566	0.0530211	0.0181539	4	4	t-test	E
SPBC3H7.08C	SPBC3H7.08c	0.401743	0.650895	-0.0736979	0.211816	0.470911	0.0497195	0.106098	4	4	t-test	E
SPBC20F10.03	SPBC20F10.03	0.556889	0.761426	-0.0736526	0.219388	0.483325	0.100556	0.0981995	4	4	t-test	E
SPBC23G7.10C	SPBC23G7.10c	0.37389	0.647553	-0.0735498	0.398032	0.777801	0.0689224	0.0384575	4	4	t-test	E
SPAC3H8.05C	mms1	0.300826	0.601909	-0.0735346	0.00155642	0.123851	0.000485989	0.0972457	4	4	t-test	E
SPBC30D10.04	swi3	0.396218	0.648064	-0.0734659	0.0991021	0.284624	0.0460667	0.107371	4	4	t-test	E
SPBP8B7.02	SPBP8B7.02	0.0401421	0.317855	-0.0734565	0.0111646	0.139569	0.00674044	0.0366137	4	4	t-test	E
SPCC18B5.03	wee1	0.10694	0.409915	-0.0733411	0.00199509	0.124255	0.0014614	0.0530868	4	4	t-test	E
SPCC1795.09	yps1	0.145123	0.469245	-0.0731095	0.0119873	0.140354	0.0080519	0.0618963	4	4	t-test	E
SPAPB8E5.06C	rpl302	0.383197	0.648064	-0.0730466	0.219682	0.482811	0.0697271	0.0412135	4	4	t-test	E
SPAC11G7.03	idh1	0.314929	0.612454	-0.072984	0.289348	0.597611	0.033553	0.0922669	4	4	t-test	E
SPCC1259.14C	meu27	0.370065	0.644302	-0.0729593	0.332834	0.669293	0.0587302	0.0769355	4	4	t-test	E
SPBC29B5.03C	rpl26	0.437751	0.674466	-0.0729574	0.264801	0.55708	0.0786049	0.0513009	4	4	t-test	E
SPAC688.10	rev3	0.228028	0.550382	-0.0728491	0.0875924	0.264624	0.0433273	0.0523575	4	4	t-test	E
SPCC1235.08C	pdh1	0.200844	0.526574	-0.0728265	0.0841118	0.258846	0.0427351	0.0396071	4	4	t-test	E
SPCC1906.04	wtf20	0.52366	0.738671	-0.0726623	0.215306	0.47496	0.0895967	0.0939396	4	4	t-test	E
SPBC947.04	SPBC947.04	0.509849	0.730037	-0.0725136	0.228539	0.49654	0.0570063	0.140659	4	4	t-test	E
SPBC365.20C	pnc1	0.420369	0.664055	-0.0725058	0.0961578	0.278184	0.0448752	0.114783	4	4	t-test	E
SPAC56F8.16	esc1	0.281124	0.586451	-0.0723537	0.110675	0.301877	0.0449742	0.0681099	4	4	t-test	E
SPCC74.03C	ssp2	0.573352	0.770959	-0.0723303	0.321027	0.648783	0.111933	0.0547367	4	4	t-test	E
SPCC613.01	SPCC613.01	0.239192	0.561295	-0.0721988	0.173939	0.405966	0.0114673	0.081019	4	4	t-test	E
SPCC550.03C	SPCC550.03c	0.128056	0.443666	-0.0720212	0.0087229	0.133175	0.00374339	0.0570299	4	4	t-test	E
SPBC365.06	pmt3	0.365946	0.640503	-0.0719158	0.245683	0.52383	0.0568396	0.0763554	4	4	t-test	E
SPBC725.05C	SPBC725.05c	0.140407	0.460781	-0.0715631	0.295277	0.605046	0.0325857	0.0433328	4	4	t-test	E
SPCPJ732.03	meu15	0.28651	0.591659	-0.0715611	0.261776	0.549789	0.0508263	0.0528523	4	4	t-test	E
SPCC825.05C	SPCC825.05c	0.152142	0.479529	-0.0713942	0.00321962	0.123064	0.00218696	0.0616841	4	4	t-test	E
SPAPB24D3.09C	pdr1	0.457448	0.689557	-0.0713213	0.248132	0.526889	0.0766127	0.0723125	4	4	t-test	E
SPAC1399.01C	SPAC1399.01c	0.189643	0.512751	-0.0713189	0.320511	0.646264	0.0395528	0.0425915	4	4	t-test	E
SPBC1734.05C	spf31	0.394003	0.648064	-0.0713079	0.175362	0.406844	0.0318739	0.112427	4	4	t-test	E
SPCC1020.06C	tal1	0.586572	0.778331	-0.0712548	0.171991	0.401196	0.0288101	0.190094	4	4	t-test	E
SPAC27F1.06C	SPAC27F1.06c	0.372167	0.646147	-0.071211	0.208351	0.461095	0.0319984	0.105877	4	4	t-test	E
SPAC694.03	SPAC694.03	0.690947	0.843477	-0.0710898	0.267108	0.557804	0.155199	0.095671	4	4	t-test	E
SPAC23H4.12	alp13	0.369516	0.643685	-0.071079	0.0729015	0.237474	0.0301104	0.105848	4	4	t-test	E
SPBC18E5.05C	iki1	0.0663127	0.357884	-0.0710492	0.000527237	0.118054	0.000307922	0.0539244	8	8	t-test	E
SPBC30B4.03C	adn1	0.324629	0.621725	-0.0710082	0.213576	0.469378	0.057912	0.043812	4	4	t-test	E
SPAPB1A10.10C	ypt71	0.112317	0.419763	-0.0709291	0.127433	0.327168	0.0323233	0.0174786	4	4	t-test	E
SPAC1F7.01C	spt6	0.404957	0.65219	-0.070392	0.0813815	0.250327	0.0110946	0.119536	4	4	t-test	E
SPAC29E6.05C	SPAC29E6.05c	0.295584	0.599405	-0.0703724	0.261516	0.547398	0.0509601	0.0534186	4	4	t-test	E
SPCC31H12.02C	mug73	0.474088	0.70293	-0.0703184	0.34178	0.679694	0.0673691	0.103495	4	4	t-test	E
SPBC530.05	SPBC530.05	0.495812	0.719524	-0.0703097	0.146313	0.357286	0.0740517	0.102869	4	4	t-test	E
SPCPJ732.02C	SPCPJ732.02c	0.540664	0.750217	-0.0701442	0.206656	0.45654	0.0713902	0.133791	4	4	t-test	E
SPCC191.09C	gst1	0.367423	0.642067	-0.0700762	0.190666	0.430054	0.0454069	0.0914806	4	4	t-test	E
SPCC1795.10C	SPCC1795.10c	0.203997	0.530937	-0.0700742	0.0844455	0.254856	0.0391116	0.0477553	4	4	t-test	E
SPCC1223.13	cbf12	0.136791	0.455749	-0.0700005	0.149714	0.362385	0.0308787	0.0435233	4	4	t-test	E
SPBC8D2.11	SPBC8D2.11	0.13404	0.452031	-0.0699702	0.0498082	0.197556	0.0279176	0.0481489	4	4	t-test	E
SPAC11E3.11C	SPAC11E3.11c	0.444287	0.681613	-0.0699224	0.25687	0.538993	0.0696695	0.079367	4	4	t-test	E
SPBC19F8.03C	SPBC19F8.03c	0.134735	0.452031	-0.0699036	0.265787	0.553669	0.0215944	0.0544655	4	4	t-test	E
SPAC6G10.02C	tea3	0.382063	0.648064	-0.0691642	0.244448	0.517255	0.0546312	0.0805288	4	4	t-test	E
SPBC28E12.04	SPBC28E12.04	0.197241	0.521564	-0.0686363	0.123294	0.316559	0.0386513	0.0425695	4	4	t-test	E
SPAC328.02	SPAC328.02	0.612053	0.795236	-0.0686314	0.282057	0.578407	0.117648	0.064734	4	4	t-test	E
SPBC776.01	rpl29	0.506787	0.729185	-0.068624	0.213276	0.464951	0.0874245	0.0571765	4	4	t-test	E
SPCC1620.14C	snf22	0.213978	0.537308	-0.0683334	0.0512767	0.197278	0.0162849	0.0708675	4	4	t-test	E
SPAC23H3.14	SPAC23H3.14	0.359189	0.63472	-0.0680346	0.249837	0.52428	0.0401705	0.0905375	4	4	t-test	E
SPAPB1E7.08C	SPAPB1E7.08c	0.323356	0.621584	-0.0679989	0.193555	0.431393	0.0454089	0.072504	4	4	t-test	E
SPAC1D4.11C	lkh1	0.431419	0.670312	-0.0679299	0.228798	0.489407	0.0736935	0.032809	4	4	t-test	E
SPAC4F8.10C	stg1	0.463916	0.695879	-0.0677925	0.307284	0.61863	0.08021	0.026564	4	4	t-test	E
SPAC1002.18	urg3	0.311418	0.609333	-0.0677673	0.177647	0.404773	0.0473425	0.0636854	4	4	t-test	E
SPAPB1A10.12C	alo1	0.221278	0.545852	-0.0676899	0.26822	0.554032	0.0391429	0.049141	4	4	t-test	E
SPBC1709.09	rrf1	0.477573	0.704215	-0.0676526	0.285246	0.582052	0.0799263	0.0541502	4	4	t-test	E
SPACUNK4.15	SPACUNK4.15	0.262901	0.577474	-0.0676067	0.235107	0.499279	0.03319	0.0710191	4	4	t-test	E
SPBC1683.08	ght4	0.233288	0.557197	-0.0674561	0.218225	0.471187	0.0415156	0.0462886	4	4	t-test	E
SPBC6B1.06C	ubp14	0.172689	0.499583	-0.0673967	0.00429615	0.118246	0.00411641	0.0624238	4	4	t-test	E
SPAC3C7.04	SPAC3C7.04	0.242464	0.563485	-0.0673133	0.0853033	0.251718	0.0300614	0.0686944	4	4	t-test	E
SPAC212.01C	SPAC212.01c	0.538423	0.748617	-0.0671803	0.314572	0.629641	0.0822468	0.100879	4	4	t-test	E
SPAC16E8.12C	SPAC16E8.12c	0.501536	0.725123	-0.0670515	0.253247	0.528283	0.0863146	0.038906	4	4	t-test	E
SPBC1734.09	SPBC1734.09	0.333716	0.62389	-0.0669235	0.27392	0.562169	0.0170168	0.0946028	4	4	t-test	E
SPBC409.07C	wis1	0.182022	0.507269	-0.0666366	0.0259812	0.152759	0.0259646	0.0579063	4	4	t-test	E
SPBC354.08C	SPBC354.08c	0.227665	0.550382	-0.0664619	0.119264	0.306326	0.0331583	0.0604204	4	4	t-test	E
SPBC29B5.02C	isp4	0.543991	0.753465	-0.0663565	0.130834	0.325236	0.0701015	0.124828	4	4	t-test	E
SPAPB17E12.03	SPAPB17E12.03	0.187557	0.51075	-0.0662036	0.0580852	0.204995	0.0257093	0.0588011	4	4	t-test	E
SPAC6G9.09C	rpl2401	0.566283	0.766161	-0.066157	0.165809	0.382592	0.0955133	0.0789518	4	4	t-test	E
SPBC4F6.11C	SPBC4F6.11c	0.31169	0.609333	-0.0660815	0.0687619	0.222403	0.0381379	0.0756435	4	4	t-test	E
SPBC577.04	SPBC577.04	0.409612	0.655221	-0.0658181	0.0173116	0.13711	0.0136702	0.112628	4	4	t-test	E
SPAC16C9.01C	SPAC16C9.01c	0.374471	0.647761	-0.0657713	0.193902	0.428292	0.0524475	0.072407	4	4	t-test	E
SPCC1739.14	npp106	0.320811	0.619884	-0.0657354	0.0469682	0.185887	0.0253633	0.087202	4	4	t-test	E
SPCC162.03	SPCC162.03	0.543076	0.752931	-0.065244	0.387289	0.746383	0.0778945	0.106078	4	4	t-test	E
SPCC1753.05	rsm1	0.556666	0.761426	-0.0650975	0.220909	0.471724	0.0973475	0.0359611	4	4	t-test	E
SPBC29A10.10C	SPBC29A10.10c	0.226685	0.550165	-0.065066	0.304332	0.609265	0.0163109	0.0697466	4	4	t-test	E
SPCC1906.02C	SPCC1906.02c	0.564489	0.764985	-0.0650118	0.26256	0.54028	0.0942201	0.0734611	4	4	t-test	E
SPAPYUG7.04C	rpb9	0.374597	0.647761	-0.0647396	0.272753	0.556642	0.0163184	0.101232	4	4	t-test	E
SPAC4F10.20	grx1	0.266668	0.578792	-0.064637	0.104314	0.278659	0.028652	0.0715012	4	4	t-test	E
SPBC21B10.07	SPBC21B10.07	0.100697	0.403113	-0.0644592	0.0588674	0.203408	0.0233327	0.0390853	4	4	t-test	E
SPBC1604.16C	SPBC1604.16c	0.532308	0.744884	-0.0643427	0.246669	0.512967	0.0910984	0.0178382	4	4	t-test	E
SPBC15C4.06C	SPBC15C4.06c	0.134601	0.452031	-0.0642669	0.138723	0.3348	0.0317998	0.0196252	4	4	t-test	E
SPAC1687.22C	puf3	0.337169	0.625392	-0.0641877	0.119368	0.302747	0.0366854	0.080654	4	4	t-test	E
SPAC4G8.07C	SPAC4G8.07c	0.100442	0.40274	-0.0641424	0.225725	0.478092	0.0275299	0.024613	4	4	t-test	E
SPCPB16A4.06C	SPCPB16A4.06c	0.587149	0.778785	-0.0640626	0.22363	0.474505	0.0853733	0.118352	4	4	t-test	E
SPBC8E4.02C	SPBC8E4.02c	0.366676	0.64144	-0.063808	0.133624	0.325633	0.0467437	0.0753528	4	4	t-test	E
SPCC330.03C	SPCC330.03c	0.0337048	0.30481	-0.0635876	0.0134576	0.127074	0.0133007	0.0301172	4	4	t-test	E
SPBC21B10.06C	inp2	0.514528	0.731379	-0.0635664	0.0738852	0.226705	0.0535697	0.121839	4	4	t-test	E
SPAC589.12	SPAC589.12	0.301916	0.601909	-0.0635417	0.048655	0.185051	0.0305582	0.0828617	8	8	t-test	E
SPAC13C5.02	dre4	0.326048	0.622294	-0.0634883	0.0343367	0.161347	0.0164908	0.087981	4	4	t-test	E
SPAC31G5.04	SPAC31G5.04	0.416934	0.661039	-0.0634261	0.435537	0.822962	0.0291546	0.105842	4	4	t-test	E
SPCC576.01C	SPCC576.01c	0.365653	0.640328	-0.0633442	0.0442263	0.177421	0.0294865	0.0919874	4	4	t-test	E
SPBC337.04	ppk27	0.396231	0.648064	-0.0632458	0.316223	0.625875	0.0533935	0.0721792	4	4	t-test	E
SPAC6F12.04	SPAC6F12.04	0.267525	0.578792	-0.0631046	0.205223	0.442565	0.0204061	0.0741605	4	4	t-test	E
SPAC1F5.07C	hem14	0.347505	0.630693	-0.0630769	0.0829243	0.240806	0.021585	0.0907733	4	4	t-test	E
SPAC630.09C	mug58	0.694277	0.844364	-0.0630323	0.261769	0.535711	0.110881	0.173328	4	4	t-test	E
SPAC1952.02	SPAC1952.02	0.678842	0.836665	-0.0630289	0.392259	0.750927	0.135075	0.0581151	4	4	t-test	E
SPAPB24D3.08C	SPAPB24D3.08c	0.239289	0.561295	-0.0629087	0.404256	0.770515	0.0319653	0.0592515	4	4	t-test	E
SPBC25D12.05	trm1	0.294777	0.59897	-0.0628987	0.215455	0.459102	0.0255724	0.0771207	4	4	t-test	E
SPBC32F12.02	rec14	0.440133	0.677505	-0.062823	0.235673	0.492323	0.0640967	0.0637763	4	4	t-test	E
SPCC1223.12C	meu10	0.375588	0.648064	-0.0628086	0.0807229	0.236733	0.041607	0.0833281	4	4	t-test	E
SPAC9G1.05	SPAC9G1.05	0.672749	0.833324	-0.0627252	0.207481	0.445663	0.125624	0.0959203	4	4	t-test	E
SPBC1289.14	SPBC1289.14	0.287029	0.591698	-0.0626698	0.0840886	0.242055	0.0413078	0.0559429	4	4	t-test	E
SPAC30D11.01C	SPAC30D11.01c	0.28846	0.592692	-0.062611	0.103811	0.274487	0.0465516	0.0375845	4	4	t-test	E
SPBC365.16	SPBC365.16	0.574713	0.771885	-0.0624928	0.190201	0.416779	0.0992744	0.0165649	4	4	t-test	E
SPCC622.16C	epe1	0.523315	0.738671	-0.0624326	0.0822366	0.23861	0.0633427	0.11034	4	4	t-test	E
SPBC530.13	lsc1	0.290649	0.595302	-0.0622361	0.0723062	0.221907	0.0354184	0.0664267	4	4	t-test	E
SPBC776.11	rpl2801	0.352075	0.630693	-0.0621954	0.254687	0.522649	0.0214509	0.0904891	4	4	t-test	E
SPBC1709.06	dus2	0.700987	0.850024	-0.0621611	0.165442	0.375396	0.0688962	0.222992	4	4	t-test	E
SPAC4F10.13C	mpd2	0.201737	0.527545	-0.0619615	0.202236	0.435753	0.0286263	0.0532571	4	4	t-test	E
SPAPB8E5.04C	SPAPB8E5.04c	0.038283	0.310905	-0.0619404	0.0152099	0.127248	0.0127074	0.0307824	4	4	t-test	E
SPAC1399.02	SPAC1399.02	0.331953	0.623218	-0.061883	0.212561	0.452653	0.0407063	0.0696144	4	4	t-test	E
SPBC36B7.06C	mug20	0.218242	0.542001	-0.0618757	0.253374	0.519955	0.0147186	0.0649506	4	4	t-test	E
SPBC8D2.12C	SPBC8D2.12c	0.556002	0.761426	-0.0618482	0.31387	0.619689	0.0665279	0.121287	4	4	t-test	E
SPBC577.13	syj2	0.415183	0.659349	-0.0618295	0.190037	0.415415	0.0538107	0.075165	4	4	t-test	E
SPAC1556.08C	cbs2	0.0089011	0.211583	-0.0617815	0.000122342	0.102101	0.000120589	0.0284138	8	8	t-test	E
SPAC140.03	arb1	0.29793	0.600932	-0.0617549	0.103208	0.272081	0.0395185	0.0611154	4	4	t-test	E
SPBC216.02	mcp5	0.596682	0.786051	-0.0616304	0.392918	0.749708	0.102452	0.0436244	4	4	t-test	E
SPBPB2B2.11	SPBPB2B2.11	0.519698	0.736889	-0.061535	0.128204	0.312945	0.0758743	0.0762753	4	4	t-test	E
SPBC13E7.09	vrp1	0.335225	0.625097	-0.0614536	0.437448	0.822862	0.0483135	0.0525848	4	4	t-test	E
SPAC13G7.09C	SPAC13G7.09c	0.505868	0.728838	-0.0613003	0.213398	0.453072	0.0635702	0.0970608	4	4	t-test	E
SPCC13B11.03C	SPCC13B11.03c	0.42366	0.665254	-0.0612379	0.194547	0.421877	0.0591279	0.0633078	4	4	t-test	E
SPAC3G9.05	SPAC3G9.05	0.327136	0.622294	-0.0611137	0.126284	0.309084	0.0496646	0.0407221	4	4	t-test	E
SPCC126.04C	sgf73	0.200137	0.525856	-0.0606622	0.0584932	0.196528	0.0310774	0.04686	4	4	t-test	E
SPBC1198.08	SPBC1198.08	0.381849	0.648064	-0.0606596	0.0982627	0.262118	0.0417322	0.0804054	4	4	t-test	E
SPCC1795.03	gms1	0.33205	0.623218	-0.0606455	0.0955124	0.257559	0.0298335	0.0791525	4	4	t-test	E
SPBC428.02C	eca39	0.0136052	0.23282	-0.0604526	0.00157916	0.102312	0.00140753	0.019412	4	4	t-test	E
SPBC25H2.05	egd2	0.145241	0.469245	-0.0604506	0.249798	0.511707	0.027612	0.0379649	4	4	t-test	E
SPAC1610.04	mug99	0.549773	0.757917	-0.0602558	0.176817	0.391016	0.0370962	0.139906	4	4	t-test	E
SPBC1861.01C	cnp3	0.524843	0.739115	-0.0600634	0.217036	0.457032	0.0721477	0.0842332	4	4	t-test	E
SPAC3G6.11	chl1	0.53359	0.745739	-0.0600225	0.349456	0.675372	0.0652482	0.104386	4	4	t-test	E
SPBC30B4.01C	wsc1	0.298501	0.600932	-0.0599798	0.165985	0.372694	0.0176515	0.0770423	4	4	t-test	E
SPBC21B10.09	SPBC21B10.09	0.406597	0.653876	-0.059921	0.360259	0.693023	0.0521031	0.0692883	4	4	t-test	E
SPBC12C2.08	dnm1	0.595413	0.785338	-0.0598787	0.146151	0.339814	0.0627413	0.141509	4	4	t-test	E
SPAC458.06	SPAC458.06	0.414073	0.65868	-0.0598272	0.096246	0.257419	0.0474299	0.0808068	4	4	t-test	E
SPBC1D7.01	SPBC1D7.01	0.532605	0.744972	-0.0596703	0.282039	0.563596	0.075575	0.0778818	4	4	t-test	E
SPAC56F8.05C	mug64	0.553689	0.759972	-0.059645	0.16616	0.372431	0.0850487	0.0600267	4	4	t-test	E
SPAC21E11.04	ppr1	0.280643	0.586451	-0.0596098	0.0253229	0.140083	0.0123892	0.0742137	4	4	t-test	E
SPAP14E8.02	SPAP14E8.02	0.380059	0.648064	-0.0595938	0.268094	0.540471	0.0535593	0.050271	4	4	t-test	E
SPBC1711.14	rec15	0.0838954	0.38112	-0.0595275	0.0132774	0.120081	0.00727376	0.0394107	4	4	t-test	E
SPBC16G5.03	SPBC16G5.03	0.652021	0.81874	-0.0594063	0.271881	0.546407	0.113117	0.0752851	4	4	t-test	E
SPAC1687.10	mcp1	0.583116	0.776433	-0.0593928	0.251397	0.512601	0.0841379	0.0940759	4	4	t-test	E
SPAC1F5.03C	SPAC1F5.03c	0.131404	0.447781	-0.0592665	0.0499689	0.180167	0.0283865	0.0260074	4	4	t-test	E
SPBC428.17C	wpl1	0.347345	0.630693	-0.0592144	0.279946	0.559392	0.0474332	0.053437	4	4	t-test	E
SPAC3A11.09	sod22	0.245308	0.563528	-0.0590799	0.126278	0.305719	0.0405044	0.023001	4	4	t-test	E
SPCC1494.07	SPCC1494.07	0.0425488	0.320964	-0.0590704	0.031418	0.149247	0.0146913	0.0288468	4	4	t-test	E
SPBC29A10.07	pom152	0.576946	0.773001	-0.0588977	0.219705	0.459513	0.0764565	0.105577	4	4	t-test	E
SPCC1494.09C	SPCC1494.09c	0.6476	0.817043	-0.0587676	0.376235	0.717469	0.103412	0.103161	4	4	t-test	E
SPAC29B12.02C	set2	0.157216	0.483124	-0.0587108	0.0963086	0.255681	0.0263571	0.0412049	4	4	t-test	E
SPAC4A8.03C	ptc4	0.2252	0.548954	-0.0585338	0.0074047	0.108755	0.00576228	0.0633722	4	4	t-test	E
SPAC4A8.10	SPAC4A8.10	0.430813	0.670018	-0.0584327	0.0425423	0.166543	0.0126258	0.105241	4	4	t-test	E
SPBC800.03	clr3	0.0522754	0.342116	-0.0582876	0.00278328	0.100727	0.0021575	0.0310018	4	4	t-test	E
SPAC521.04C	SPAC521.04c	0.356191	0.6329	-0.0581394	0.0722441	0.215048	0.0425331	0.0654052	4	4	t-test	E
SPAC17A2.12	SPAC17A2.12	0.579268	0.773293	-0.058121	0.300618	0.591684	0.0529221	0.136472	4	4	t-test	E
SPAPB17E12.13	rpl1802	0.638146	0.812856	-0.0580274	0.197847	0.422026	0.0866313	0.130079	4	4	t-test	E
SPBC365.01	SPBC365.01	0.652129	0.81874	-0.0579818	0.244718	0.499257	0.102681	0.105852	4	4	t-test	E
SPAC17D4.04	SPAC17D4.04	0.216943	0.539991	-0.057666	0.0688653	0.208694	0.0353363	0.0325002	4	4	t-test	E
SPBC2F12.04	rpl1701	0.0206566	0.252982	-0.0576205	0.006305	0.105435	0.00444228	0.0229644	4	4	t-test	E
SPCC191.10	SPCC191.10	0.539545	0.748977	-0.0573864	0.424904	0.795464	0.0786944	0.0565336	4	4	t-test	E
SPBC31A8.01C	rtn1	0.0312089	0.297538	-0.0572597	0.052953	0.181779	0.0164309	0.013495	4	4	t-test	E
SPCC338.05C	mms2	0.411018	0.655807	-0.0571555	0.0275388	0.13969	0.0175873	0.0970169	4	4	t-test	E
SPCC1223.01	SPCC1223.01	0.513218	0.730833	-0.056976	0.227446	0.46911	0.0708818	0.0628767	4	4	t-test	E
SPBC428.04	apq12	0.508891	0.730037	-0.05693	0.147675	0.337464	0.0484282	0.106443	4	4	t-test	E
SPAC1D4.05C	SPAC1D4.05c	0.553253	0.759972	-0.0568578	0.29056	0.573012	0.032389	0.134618	4	4	t-test	E
SPBC24C6.08C	bhd1	0.445211	0.682009	-0.0568239	0.375064	0.712332	0.0607566	0.0496386	4	4	t-test	E
SPBC409.08	SPBC409.08	0.104206	0.406034	-0.056675	0.00170093	0.0962821	0.000980442	0.0405174	4	4	t-test	E
SPCC1840.08C	SPCC1840.08c	0.0997361	0.402503	-0.0566007	0.0224975	0.13046	0.0103915	0.0403999	4	4	t-test	E
SPAC2F3.07C	SPAC2F3.07c	0.708535	0.855102	-0.0562169	0.31495	0.612183	0.131048	0.0784075	4	4	t-test	E
SPBP16F5.07	apm1	0.506133	0.728902	-0.0560668	0.175271	0.381556	0.0630962	0.0782148	4	4	t-test	E
SPBC1A4.02C	leu1	0.348145	0.630693	-0.0559328	0.0769822	0.219223	0.0453046	0.0492158	4	4	t-test	E
SPBC32H8.02C	nep2	0.279419	0.585753	-0.0559281	0.363319	0.691483	0.0277065	0.0618882	4	4	t-test	E
SPBC21C3.16C	spt4	0.384834	0.648064	-0.0556737	0.00466226	0.0995148	0.00223063	0.0990191	8	8	t-test	E
SPBC6B1.05C	atg7	0.233674	0.557313	-0.0550882	0.000110196	0.0910413	9.30813e-05	0.0610935	4	4	t-test	E
SPCC1235.02	bio2	0.234882	0.558985	-0.055056	0.067793	0.202621	0.032964	0.0412141	4	4	t-test	E
SPAC1486.01	SPAC1486.01	0.480049	0.706721	-0.0549835	0.144374	0.328809	0.0493953	0.0886619	4	4	t-test	E
SPAC17G6.06	rps2401	0.655913	0.820325	-0.054973	0.16965	0.37048	0.107913	0.0580592	4	4	t-test	E
SPBC25B2.07C	mug164	0.403198	0.650941	-0.0549429	0.261226	0.521472	0.02371	0.0891355	4	4	t-test	E
SPAC8C9.11	SPAC8C9.11	0.307526	0.606979	-0.0549005	0.269759	0.535476	0.0275963	0.0661103	4	4	t-test	E
SPAC1786.01C	SPAC1786.01c	0.00716941	0.199832	-0.0546771	0.0454464	0.165138	0.00953371	0.0161932	4	4	t-test	E
SPBC13A2.04C	SPBC13A2.04c	0.0911452	0.392589	-0.054597	0.0282503	0.136644	0.0122583	0.0371964	4	4	t-test	E
SPBC1778.02	rap1	0.597908	0.786433	-0.0542426	0.161492	0.355821	0.0838211	0.0771633	4	4	t-test	E
SPAC24B11.07C	SPAC24B11.07c	0.579266	0.773293	-0.0541447	0.135439	0.31269	0.0207488	0.141707	4	4	t-test	E
SPCC24B10.02C	SPCC24B10.02c	0.490696	0.716338	-0.0541026	0.121336	0.289359	0.0349068	0.104577	4	4	t-test	E
SPAC13C5.07	rad32	0.611745	0.795152	-0.0540896	0.105422	0.263089	0.0933982	0.0448629	4	4	t-test	E
SPAC823.15	ppa1	0.445326	0.682009	-0.0540101	0.176834	0.380742	0.0411595	0.0849123	4	4	t-test	E
SPAC10F6.08C	nht1	0.173177	0.499583	-0.0539863	0.0428554	0.159725	0.0205087	0.0458114	4	4	t-test	E
SPCC584.15C	SPCC584.15c	0.340967	0.627861	-0.0539512	0.124913	0.295009	0.0237502	0.0740117	4	4	t-test	E
SPAC22A12.11	dak1	0.22262	0.545853	-0.0537795	0.0292573	0.136956	0.0178293	0.0555481	4	4	t-test	E
SPCC338.08	ctp1	0.0634018	0.355141	-0.0537701	0.000489402	0.0894927	0.000164225	0.0307686	4	4	t-test	E
SPCC757.02C	SPCC757.02c	0.124085	0.439023	-0.0536976	0.305621	0.59264	0.022506	0.0326203	4	4	t-test	E
SPCC338.16	pof3	0.25031	0.566365	-0.0536073	0.0258062	0.13098	0.0203192	0.0586922	4	4	t-test	E
SPAC637.03	SPAC637.03	0.0776988	0.370029	-0.0535687	0.00860613	0.102548	0.00738492	0.0345027	4	4	t-test	E
SPAC212.03	SPAC212.03	0.286708	0.591659	-0.0535625	0.012912	0.109639	0.00755364	0.068109	4	4	t-test	E
SPBC12C2.01C	SPBC12C2.01c	0.608587	0.792966	-0.0534954	0.179617	0.384483	0.0828008	0.0867513	4	4	t-test	E
SPAP32A8.03C	SPAP32A8.03c	0.78527	0.896059	-0.0534249	0.326175	0.626091	0.157808	0.161981	4	4	t-test	E
SPBC3E7.11C	SPBC3E7.11c	0.527174	0.74056	-0.0531518	0.19492	0.409155	0.073154	0.031695	4	4	t-test	E
SPBC16E9.07	mug100	0.566967	0.766774	-0.0531069	0.123655	0.291542	0.0319134	0.130193	4	4	t-test	E
SPCPB1C11.03	SPCPB1C11.03	0.609529	0.793516	-0.0529185	0.200501	0.417976	0.056225	0.131682	4	4	t-test	E
SPBC1734.07C	SPBC1734.07c	0.503202	0.726579	-0.0529164	0.305266	0.590767	0.0660011	0.0484927	4	4	t-test	E
SPCP31B10.02	SPCP31B10.02	0.617985	0.797518	-0.0522645	0.446393	0.822459	0.0773834	0.102318	4	4	t-test	E
SPAC17A5.02C	dbr1	0.356367	0.6329	-0.0518309	0.000543398	0.0863834	0.000528042	0.078605	4	4	t-test	E
SPAC1F12.02C	SPAC1F12.02c	0.611484	0.795152	-0.0516605	0.232537	0.46874	0.0781031	0.0917873	4	4	t-test	E
SPAC16C9.04C	mot2	0.669152	0.830915	-0.0515216	0.264075	0.520528	0.104391	0.0648398	4	4	t-test	E
SPAC22F3.13	tsc1	0.561284	0.763457	-0.0514814	0.216625	0.4422	0.0698896	0.0735078	4	4	t-test	E
SPBC660.14	mik1	0.167708	0.493137	-0.0509364	0.0414887	0.152441	0.0261567	0.0302734	4	4	t-test	E
SPAC20G4.08	SPAC20G4.08	0.553498	0.759972	-0.0508622	0.251845	0.499269	0.0649266	0.0789235	4	4	t-test	E
SPBC16E9.14C	zrg17	0.00844643	0.208953	-0.0508182	0.166055	0.357698	0.00589959	0.0168738	4	4	t-test	E
SPAC27F1.05C	SPAC27F1.05c	0.483549	0.710294	-0.0506817	0.363752	0.683544	0.0543227	0.0660974	4	4	t-test	E
SPAC13G6.10C	asl1	0.390954	0.648064	-0.0505294	0	0.0833405	0	0.0833307	4	4	t-test	E
SPAC1F7.11C	SPAC1F7.11c	0.668407	0.830301	-0.0503924	0.301166	0.579841	0.0799313	0.129262	4	4	t-test	E
SPAPYUG7.03C	mid2	0.522624	0.738671	-0.0503809	0.164566	0.354522	0.068269	0.0323771	4	4	t-test	E
SPBC106.19	SPBC106.19	0.597679	0.786433	-0.050325	0.228445	0.459789	0.0751109	0.0803834	4	4	t-test	E
SPAC890.03	ppk16	0.665016	0.828265	-0.0501387	0.175055	0.371423	0.0400343	0.164241	4	4	t-test	E
SPAC10F6.11C	atg17	0.514707	0.731379	-0.0501244	0.322126	0.613969	0.039526	0.0987258	4	4	t-test	E
SPAC3G6.06C	rad2	0.172692	0.499583	-0.0499999	0.186736	0.390459	0.0103533	0.0461504	4	4	t-test	E
SPAC10F6.14C	SPAC10F6.14c	0.244736	0.563485	-0.0499801	0.42437	0.782367	0.0204071	0.0528983	4	4	t-test	E
SPAC1F3.03	SPAC1F3.03	0.21105	0.535057	-0.0499034	0.047926	0.161355	0.0177672	0.0491465	4	4	t-test	E
SPCC1919.13C	SPCC1919.13c	0.457247	0.689557	-0.04987	0.0996987	0.24669	0.0195779	0.0938266	4	4	t-test	E
SPAC1687.07	SPAC1687.07	0.491045	0.716382	-0.0498144	0.104571	0.254635	0.0629897	0.0215626	4	4	t-test	E
SPAC19D5.07	uga1	0.44778	0.683035	-0.0498001	0.141385	0.31533	0.0486256	0.0607999	4	4	t-test	E
SPBC29B5.01	atf1	0.116632	0.427775	-0.0497129	0.0120951	0.101943	0.00408804	0.0377486	4	4	t-test	E
SPAC869.08	pcm2	0.493544	0.717445	-0.0496927	0.172616	0.366664	0.0586691	0.0531428	4	4	t-test	E
SPBC4F6.09	str1	0.362127	0.636694	-0.0496256	0.010651	0.099417	0.00613681	0.0761017	4	4	t-test	E
SPAC750.08C	SPAC750.08c	0.390903	0.648064	-0.0494657	0.07045	0.197783	0.0324682	0.0695866	4	4	t-test	E
SPBC106.16	pre6	0.74756	0.875015	-0.049464	0.369869	0.691626	0.135147	0.0746876	4	4	t-test	E
SPBC1703.12	ubp9	0.496359	0.719524	-0.0492973	0.0631026	0.185386	0.0425109	0.0873184	4	4	t-test	E
SPCC1450.02	bdf1	0.744265	0.875015	-0.0492675	0.223582	0.450023	0.132022	0.0784055	4	4	t-test	E
SPAC30C2.04	SPAC30C2.04	0.312257	0.609333	-0.0491072	0.311076	0.594067	0.0266458	0.0581955	4	4	t-test	E
SPBC530.07C	SPBC530.07c	0.389397	0.648064	-0.0490374	0	0.0808796	0	0.0805663	4	4	t-test	E
SPCC364.07	SPCC364.07	0.369212	0.643685	-0.0488811	0.093527	0.23488	0.0397803	0.0501843	4	4	t-test	E
SPBC215.10	SPBC215.10	0.0610016	0.355141	-0.0487189	0.296567	0.569496	0.0153961	0.0239285	4	4	t-test	E
SPAC1952.15C	rec24	0.525373	0.739333	-0.0486831	0.188996	0.392015	0.0656965	0.037762	4	4	t-test	E
SPCC297.03	ssp1	0.690522	0.843477	-0.0486335	0.23696	0.471042	0.0953143	0.107978	4	4	t-test	E
SPCC594.04C	SPCC594.04c	0.486628	0.713413	-0.0485549	0.380397	0.707491	0.0518703	0.065219	4	4	t-test	E
SPAC6C3.04	cit1	0.378735	0.648064	-0.0485	0.0367608	0.140624	0.0246972	0.0716971	4	4	t-test	E
SPBC1105.02C	lys4	0.203833	0.530928	-0.0483477	0.0676884	0.191384	0.0250283	0.0376536	4	4	t-test	E
SPBC36B7.02	SPBC36B7.02	0.630032	0.806958	-0.0483102	0.210871	0.42748	0.0740778	0.0980813	4	4	t-test	E
SPAC22E12.05C	rer1	0.584859	0.77693	-0.0482966	0.225331	0.451307	0.0730552	0.0618769	4	4	t-test	E
SPCPB16A4.04C	trm8	0.646693	0.817043	-0.0482129	0.0668805	0.189829	0.0235063	0.153653	4	4	t-test	E
SPBC651.05C	dot2	0.570879	0.769234	-0.0481713	0.100182	0.244686	0.0408336	0.112263	4	4	t-test	E
SPCC663.02	wtf14	0.173698	0.499583	-0.0481491	0.227683	0.454943	0.0166892	0.042157	4	4	t-test	E
SPAC630.07C	SPAC630.07c	0.148833	0.476474	-0.0481144	0.0238546	0.118702	0.0135595	0.040189	4	4	t-test	E
SPAC630.14C	tup12	0.205818	0.531758	-0.0480037	0.00321615	0.0844792	0.00198601	0.0491883	4	4	t-test	E
SPAC9E9.12C	ybt1	0.379514	0.648064	-0.0479567	0.0759072	0.204294	0.0447943	0.0313165	4	4	t-test	E
SPAC3F10.18C	rpl4102	0.455155	0.689402	-0.0478923	0.192565	0.396597	0.0266994	0.0860509	4	4	t-test	E
SPBC6B1.04	mde4	0.455926	0.689557	-0.0478621	0.138641	0.307609	0.0275051	0.0856862	4	4	t-test	E
SPCC24B10.10C	SPCC24B10.10c	0.624813	0.80236	-0.0477494	0.362072	0.675937	0.0566539	0.120342	4	4	t-test	E
SPAC6B12.12	tom70	0.578531	0.773293	-0.0477196	0.134325	0.300254	0.0452746	0.110097	4	4	t-test	E
SPBC14C8.05C	meu17	0.529478	0.742481	-0.0475145	0.114345	0.266962	0.0603037	0.0594805	4	4	t-test	E
SPCC757.05C	SPCC757.05c	0.527213	0.74056	-0.0473892	0.18117	0.376973	0.0576289	0.0658358	4	4	t-test	E
SPBC31F10.09C	nut2	0.388238	0.648064	-0.0471868	0	0.0778274	0	0.0773088	4	4	t-test	E
SPBC2G5.01	SPBC2G5.01	0.629853	0.806958	-0.0471764	0.221755	0.443561	0.0701198	0.100373	4	4	t-test	E
SPAC11D3.13	SPAC11D3.13	0.331465	0.623218	-0.0471705	0.0806985	0.2109	0.0287094	0.056169	4	4	t-test	E
SPAC22A12.02C	mug103	0.672049	0.832948	-0.0471351	0.246296	0.48397	0.0929021	0.0776072	4	4	t-test	E
SPBC1289.13C	SPBC1289.13c	0.129119	0.44446	-0.0470781	0.00739325	0.0898421	0.00491105	0.0376126	4	4	t-test	E
SPAC926.05C	dph4	0.571384	0.769404	-0.0470369	0.108246	0.256116	0.0185724	0.120226	4	4	t-test	E
SPAC922.07C	SPAC922.07c	0.401259	0.650856	-0.046322	0.161065	0.342052	0.0291921	0.068658	4	4	t-test	E
SPCC777.04	SPCC777.04	0.162067	0.488713	-0.0462755	0.029911	0.125658	0.0171976	0.0379199	4	4	t-test	E
SPBC23G7.16	ctr6	0.349942	0.630693	-0.0461995	0.0943782	0.231861	0.0362604	0.0447316	4	4	t-test	E
SPCC1840.12	SPCC1840.12	0.492524	0.717108	-0.046171	0.235111	0.463931	0.0583306	0.0236778	4	4	t-test	E
SPAC13G6.12C	chs1	0.703557	0.852203	-0.0461555	0.34616	0.647065	0.0275309	0.178082	4	4	t-test	E
SPBC2D10.19C	SPBC2D10.19c	0.582541	0.776433	-0.0460762	0.206716	0.416942	0.0700057	0.0552884	4	4	t-test	E
SPAC6G9.15C	SPAC6G9.15c	0.656368	0.820584	-0.0460253	0.227538	0.4512	0.0616927	0.1259	4	4	t-test	E
SPCC338.14	SPCC338.14	0.22039	0.544881	-0.0459879	0.18349	0.378488	0.0246128	0.037728	4	4	t-test	E
SPAC9G1.06C	cyk3	0.649774	0.817937	-0.0456883	0.23348	0.460445	0.0852268	0.0635855	4	4	t-test	E
SPAC1002.02	pom34	0.583347	0.776433	-0.0452525	0.0620423	0.176966	0.0619518	0.077559	4	4	t-test	E
SPBC26H8.09C	snf59	0.527958	0.740978	-0.0450971	0.335735	0.628125	0.0162719	0.102596	4	4	t-test	E
SPAC20H4.07	rhp57	0.689915	0.843087	-0.0450929	0.228136	0.450649	0.0949994	0.0764068	4	4	t-test	E
SPAPB1A10.08	SPAPB1A10.08	0.342555	0.627998	-0.0450082	0.0417095	0.143027	0.0135614	0.0645271	4	4	t-test	E
SPBC3B9.05	SPBC3B9.05	0.587499	0.778937	-0.045004	0.172024	0.357954	0.0362406	0.11243	4	4	t-test	E
SPBC1773.03C	SPBC1773.03c	0.332169	0.623218	-0.0449167	0.257275	0.498418	0.0236767	0.0573931	4	4	t-test	E
SPBC11C11.11C	SPBC11C11.11c	0.684095	0.840144	-0.0448585	0.334561	0.625794	0.0842495	0.102055	4	4	t-test	E
SPBPJ4664.06	gpt1	0.551192	0.758838	-0.0447466	0.127434	0.283986	0.0640645	0.0406789	4	4	t-test	E
SPAC1952.16	rga9	0.62931	0.806883	-0.0446292	0.0956031	0.231292	0.052111	0.115725	4	4	t-test	E
SPAC13G6.15C	SPAC13G6.15c	0.623453	0.801548	-0.0446045	0.358109	0.664214	0.0722343	0.0750857	4	4	t-test	E
SPAPYUG7.06	mug67	0.117597	0.428603	-0.0445021	0.00863884	0.0876478	0.0056281	0.0340952	4	4	t-test	E
SPBC18E5.07	SPBC18E5.07	0.599262	0.787275	-0.0444597	0.374036	0.690244	0.0494281	0.103613	4	4	t-test	E
SPBC1347.07	rex2	0.417046	0.661039	-0.0443862	0.207447	0.41536	0.0350734	0.0609035	4	4	t-test	E
SPAC343.18	rfp2	0.518934	0.73616	-0.0441487	0.241771	0.471581	0.0312621	0.0910055	4	4	t-test	E
SPCC1322.08	srk1	0.255488	0.573164	-0.0439832	0.0469412	0.149966	0.0310109	0.0166871	4	4	t-test	E
SPCPB16A4.03C	ade10	0.125393	0.440341	-0.0439778	0.143521	0.30925	0.0169197	0.0296644	4	4	t-test	E
SPBC1539.08	arf6	0.603939	0.789968	-0.0439532	0.434652	0.789386	0.0747644	0.0300804	4	4	t-test	E
SPCC11E10.04	ppr6	0.645256	0.816357	-0.0438544	0.35935	0.665024	0.067008	0.100289	4	4	t-test	E
SPAC18B11.08C	SPAC18B11.08c	0.511229	0.73012	-0.0437763	0.285034	0.542321	0.0533865	0.0512146	4	4	t-test	E
SPAC688.13	scn1	0.59148	0.782021	-0.0437306	0.161872	0.339109	0.058589	0.082575	4	4	t-test	E
SPBC16E9.08	mcp4	0.698016	0.847895	-0.0436344	0.136695	0.297426	0.0814831	0.114475	4	4	t-test	E
SPAC11E3.13C	gas5	0.145679	0.469736	-0.0436208	0.0137028	0.0945464	0.00626988	0.037043	4	4	t-test	E
SPBC23E6.05	arx1	0.436213	0.673829	-0.0433787	0.313962	0.589379	0.0348164	0.0636457	4	4	t-test	E
SPBC19G7.17	SPBC19G7.17	0.498499	0.721363	-0.0432564	0.0596129	0.169667	0.0290119	0.0848338	4	4	t-test	E
SPAC9E9.14	vps24	0.66446	0.828048	-0.0430445	0.0998332	0.235655	0.0645196	0.113623	4	4	t-test	E
SPAC9G1.11C	spn4	0.300852	0.601909	-0.0429106	0.0163726	0.0977784	0.00670546	0.056489	4	4	t-test	E
SPAC13G6.03	gpi7	0.6872	0.840701	-0.0427585	0.211296	0.419023	0.091133	0.0625964	4	4	t-test	E
SPAC343.20	SPAC343.20	0.390442	0.648064	-0.0427545	0.181043	0.369119	0.0239172	0.0638229	4	4	t-test	E
SPAC1250.03	ubc14	0.308561	0.60721	-0.0426049	0.0523	0.156531	0.0200051	0.0525831	4	4	t-test	E
SPBC18H10.06C	swd2	0.135888	0.453601	-0.042471	7.63793e-05	0.0701754	6.69408e-05	0.0415761	8	8	t-test	E
SPAC5H10.04	SPAC5H10.04	0.728054	0.865497	-0.0422541	0.378717	0.694326	0.106608	0.0597516	4	4	t-test	E
SPAC11D3.03C	SPAC11D3.03c	0.771042	0.888202	-0.0419751	0.270099	0.514717	0.125493	0.0797688	4	4	t-test	E
SPAC637.11	rpm2	0.772777	0.889474	-0.041972	0.355873	0.656185	0.113086	0.131081	4	4	t-test	E
SPACUNK4.11C	SPACUNK4.11c	0.698462	0.847895	-0.0418993	0.287336	0.543023	0.0975512	0.0239708	4	4	t-test	E
SPBC2A9.05C	tvp23	0.32808	0.622294	-0.0418591	0.251768	0.484292	0.035712	0.0116708	4	4	t-test	E
SPAC3G9.11C	SPAC3G9.11c	0.290032	0.595302	-0.0415557	0.00260731	0.07284	0.00159166	0.0534646	4	4	t-test	E
SPBC36.06C	spo9	0.414363	0.65868	-0.0413673	0.103475	0.238895	0.0381545	0.0447309	4	4	t-test	E
SPCC1020.05	SPCC1020.05	0.312886	0.609917	-0.0413603	0.00374868	0.0744004	0.00160675	0.0563587	4	4	t-test	E
SPBC660.09	mug168	0.563253	0.763937	-0.0412703	0.144986	0.307202	0.0486225	0.0771638	4	4	t-test	E
SPCC757.04	SPCC757.04	0.751805	0.875386	-0.04117	0.312749	0.583735	0.103497	0.110807	4	4	t-test	E
SPBC19G7.18C	SPBC19G7.18c	0.698409	0.847895	-0.0409806	0.352696	0.649308	0.0922833	0.0538873	4	4	t-test	E
SPAC644.13C	SPAC644.13c	0.608419	0.792966	-0.0408558	0.422361	0.764004	0.0462025	0.0981968	4	4	t-test	E
SPAC3G6.02	dss1	0.409428	0.655221	-0.0405209	0.00457638	0.074381	0.00354934	0.0697852	4	4	t-test	E
SPAC18G6.12C	SPAC18G6.12c	0.63225	0.808505	-0.0404599	0.25464	0.486722	0.0705769	0.0576593	4	4	t-test	E
SPAC4A8.02C	SPAC4A8.02c	0.750964	0.875157	-0.0401431	0.240713	0.463229	0.107517	0.082242	4	4	t-test	E
SPCC1620.02	wtf23	0.706018	0.854246	-0.0401401	0.184149	0.369931	0.0242738	0.156233	4	4	t-test	E
SPAC26H5.05	SPAC26H5.05	0.262315	0.577474	-0.0401155	0.0124797	0.0867478	0.0123197	0.0467159	4	4	t-test	E
SPBC12D12.09	rev7	0.634942	0.810662	-0.0397907	0.306246	0.570735	0.0639118	0.0772074	4	4	t-test	E
SPBC30D10.05C	SPBC30D10.05c	0.487937	0.714514	-0.0397638	0.286208	0.537641	0.0390494	0.0610769	4	4	t-test	E
SPBC29A3.13	pdp1	0.704073	0.852516	-0.0392276	0.316588	0.586863	0.0501006	0.137769	4	4	t-test	E
SPBC26H8.13C	SPBC26H8.13c	0.351502	0.630693	-0.038951	0.278387	0.523401	0.0318053	0.0344875	4	4	t-test	E
SPBC18H10.16	can1	0.546526	0.75613	-0.0389451	0.291004	0.544201	0.0509621	0.0531946	4	4	t-test	E
SPCC126.09	SPCC126.09	0.537152	0.748617	-0.0388889	0.265313	0.501734	0.0541225	0.0309233	4	4	t-test	E
SPBC409.17C	SPBC409.17c	0.620491	0.798982	-0.0387738	0.324188	0.59865	0.0211889	0.11293	4	4	t-test	E
SPBC3B9.11C	ctf1	0.391126	0.648064	-0.038729	1.16279e-05	0.0638966	1.16279e-05	0.0638966	4	4	t-test	E
SPBP23A10.02	pkr1	0.587902	0.779044	-0.0386582	0.19895	0.391899	0.0390831	0.0900838	4	4	t-test	E
SPCC965.13	SPCC965.13	0.441949	0.679565	-0.038435	0.21655	0.420559	0.0400967	0.0364044	4	4	t-test	E
SPAC1F8.03C	str3	0.569238	0.767647	-0.0383967	0.0462392	0.139594	0.028869	0.0916166	4	4	t-test	E
SPAC328.09	SPAC328.09	0.693461	0.844302	-0.0379664	0.337747	0.619681	0.0626848	0.1105	4	4	t-test	E
SPAC222.05C	mss1	0.573558	0.770959	-0.037941	0.251518	0.477419	0.0492449	0.0664382	4	4	t-test	E
SPBC1703.07	SPBC1703.07	0.75533	0.877945	-0.037923	0.316011	0.58376	0.104246	0.0754485	4	4	t-test	E
SPAC23C4.03	hrk1	0.404011	0.6513	-0.0378771	0.02691	0.106856	0.0184373	0.0605484	4	4	t-test	E
SPAC23H4.10C	thi4	0.583013	0.776433	-0.0377839	0.290612	0.541638	0.038401	0.0861334	4	4	t-test	E
SPBC24C6.04	SPBC24C6.04	0.682859	0.839426	-0.0377149	0.123757	0.266323	0.0464379	0.121541	4	4	t-test	E
SPAC926.09C	fas1	0.694027	0.844364	-0.0375813	0.333966	0.612811	0.078371	0.0723755	4	4	t-test	E
SPCC4B3.13	SPCC4B3.13	0.775969	0.890978	-0.037543	0.302753	0.561265	0.101212	0.12268	4	4	t-test	E
SPAC19G12.06C	hta2	0.0237726	0.26822	-0.0372018	0.0118819	0.080956	0.00947553	0.0126842	4	4	t-test	E
SPCC569.06	SPCC569.06	0.594329	0.784534	-0.0370467	0.122429	0.26303	0.0556793	0.0557241	4	4	t-test	E
SPAC8C9.05	SPAC8C9.05	0.484753	0.711745	-0.0369285	0.487624	0.865168	0.0343066	0.0590872	4	4	t-test	E
SPBC2D10.13	est1	0.604358	0.790204	-0.0367659	0.227191	0.435356	0.0620092	0.0309397	4	4	t-test	E
SPBP8B7.22	erd2	0.625782	0.803294	-0.0367514	0.427819	0.766237	0.0650154	0.0401702	4	4	t-test	E
SPAC13G6.06C	gcv2	0.720571	0.86106	-0.0367488	0.323936	0.594894	0.0930501	0.0190877	4	4	t-test	E
SPBC543.10	get1	0.682497	0.839426	-0.0367269	0.223814	0.429722	0.0684982	0.0833717	4	4	t-test	E
SPAC688.12C	SPAC688.12c	0.722598	0.86201	-0.036712	0.397766	0.716604	0.0861043	0.0742281	4	4	t-test	E
SPCC569.02C	SPCC569.02c	0.379626	0.648064	-0.0366003	0.0650189	0.167605	0.030994	0.0371371	4	4	t-test	E
SPCC970.07C	raf2	0.0392671	0.316819	-0.0365531	0.00773839	0.073052	0.00746526	0.0183388	4	4	t-test	E
SPCC736.09C	SPCC736.09c	0.43768	0.674466	-0.0363878	0.369121	0.668825	0.0383447	0.0306136	4	4	t-test	E
SPBC887.15C	sur2	0.176858	0.502617	-0.0363131	0.000579307	0.0608484	0.000405032	0.0340553	4	4	t-test	E
SPBC3B8.03	SPBC3B8.03	0.50951	0.730037	-0.0362504	0.350175	0.637349	0.0421834	0.0481771	4	4	t-test	E
SPAC8C9.04	SPAC8C9.04	0.557234	0.761426	-0.0361806	0.193355	0.378583	0.0131475	0.0891439	4	4	t-test	E
SPCC306.09C	cap1	0.272747	0.581332	-0.0361704	0.00125452	0.0617266	0.000682092	0.044524	4	4	t-test	E
SPCC364.02C	bis1	0.749152	0.875015	-0.0360175	0.276982	0.516244	0.101513	0.0326934	4	4	t-test	E
SPCC895.06	elp2	0.486745	0.713413	-0.035904	0.167672	0.335767	0.0386977	0.047399	4	4	t-test	E
SPBC354.07C	SPBC354.07c	0.475831	0.703259	-0.0358136	0.0582093	0.155076	0.0259278	0.063961	4	4	t-test	E
SPCC338.07C	naa15	0.734409	0.869826	-0.0358019	0.158208	0.31999	0.0755303	0.109712	4	4	t-test	E
SPAC25G10.06	rps2801	0.759368	0.879856	-0.0355041	0.21533	0.413712	0.0817797	0.123037	4	4	t-test	E
SPBC20F10.06	mad2	0.724255	0.863364	-0.0353683	0.282183	0.523753	0.0872254	0.0538139	4	4	t-test	E
SPBC83.03C	tas3	0.452636	0.687474	-0.0352781	0.00634905	0.0686575	0.00618353	0.0672452	4	4	t-test	E
SPAC22H10.11C	SPAC22H10.11c	0.508059	0.730037	-0.0352573	0.0335978	0.113566	0.0310588	0.064523	4	4	t-test	E
SPAC19D5.11C	ctf8	0.156255	0.482626	-0.0352333	0.0100044	0.0746125	0.0055534	0.0309928	4	4	t-test	E
SPAP11E10.02C	mam3	0.635198	0.810662	-0.0351714	0.148378	0.302737	0.0469626	0.0864297	4	4	t-test	E
SPAC23G3.04	ies4	0.677035	0.835684	-0.0349711	0.0984632	0.220079	0.0535567	0.0977672	4	4	t-test	E
SPAC22F3.03C	rdh54	0.517707	0.73501	-0.0349574	0.296522	0.546725	0.0157048	0.0764461	4	4	t-test	E
SPBC428.05C	arg12	0.776855	0.891376	-0.0348392	0.265272	0.494987	0.107892	0.062479	4	4	t-test	E
SPBP16F5.08C	SPBP16F5.08c	0.812125	0.910958	-0.0343627	0.364147	0.65728	0.123017	0.0952908	4	4	t-test	E
SPBC30D10.03C	SPBC30D10.03c	0.682133	0.839426	-0.0342446	0.29655	0.545594	0.059098	0.0878933	4	4	t-test	E
SPCC757.12	SPCC757.12	0.684966	0.840144	-0.0338563	0.431801	0.76803	0.0503144	0.101151	4	4	t-test	E
SPAC186.01	SPAC186.01	0.838292	0.925094	-0.0335982	0.253917	0.474212	0.123171	0.161379	4	4	t-test	E
SPBC800.08	gcd10	0.521121	0.737958	-0.0335249	0.517184	0.90831	0.0455962	0.0177378	4	4	t-test	E
SPAC869.03C	SPAC869.03c	0.585634	0.777399	-0.0334533	0.302765	0.554541	0.0289192	0.0816257	4	4	t-test	E
SPAPB24D3.01	SPAPB24D3.01	0.781573	0.893381	-0.0333422	0.285391	0.525701	0.0496282	0.167528	4	4	t-test	E
SPBC29A3.21	SPBC29A3.21	0.388387	0.648064	-0.0330863	0.000117116	0.0547639	7.22294e-05	0.0542267	4	4	t-test	E
SPCC1919.03C	amk2	0.349693	0.630693	-0.0330537	0	0.0545171	0	0.0493212	4	4	t-test	E
SPAC20G4.04C	hus1	0.823026	0.917696	-0.0329971	0.218672	0.41509	0.112722	0.138976	4	4	t-test	E
SPAC1071.06	arp9	0.647855	0.817043	-0.0327624	0.154386	0.308672	0.0446156	0.0848727	4	4	t-test	E
SPBC1105.09	ubc15	0.359073	0.63472	-0.0325524	0.0248082	0.0946075	0.0110346	0.0482694	4	4	t-test	E
SPBC2D10.04	SPBC2D10.04	0.64694	0.817043	-0.0324702	0.341541	0.616873	0.0563249	0.0591154	4	4	t-test	E
SPBC660.05	SPBC660.05	0.330073	0.6229	-0.0323949	0.0206842	0.0875459	0.0115723	0.0444181	4	4	t-test	E
SPAC25G10.02	cce1	0.667067	0.829883	-0.0320594	0.342497	0.617774	0.0491969	0.0842146	4	4	t-test	E
SPAC1851.04C	ric1	0.0646296	0.355141	-0.0319355	0.00209373	0.0561259	0.00176348	0.0239957	8	8	t-test	E
SPBC16C6.05	SPBC16C6.05	0.719414	0.861007	-0.0318005	0.145926	0.293133	0.0653743	0.0877071	4	4	t-test	E
SPBC336.01	fbh1	0.191673	0.514459	-0.0316577	1.07098e-05	0.0522322	1.07098e-05	0.0310918	4	4	t-test	E
SPCC1672.06C	asp1	0.714118	0.85838	-0.031496	0.342663	0.617118	0.0655272	0.0803966	4	4	t-test	E
SPAC23C4.16C	atg15	0.457359	0.689557	-0.0314793	0.429798	0.760807	0.0337456	0.03215	4	4	t-test	E
SPBC1271.08C	SPBC1271.08c	0.714019	0.85838	-0.0312364	0.351135	0.630663	0.0763939	0.0271908	4	4	t-test	E
SPBC530.08	SPBC530.08	0.420509	0.664055	-0.030847	0.0322047	0.103994	0.0185194	0.0493112	4	4	t-test	E
SPAC10F6.17C	SPAC10F6.17c	0.794982	0.900648	-0.0307919	0.326139	0.588703	0.0999422	0.0815938	4	4	t-test	E
SPAC1610.01	SPAC1610.01	0.0637329	0.355141	-0.0306269	0.000458104	0.0512699	0.00023738	0.0175681	4	4	t-test	E
SPAC212.02	SPAC212.02	0.755937	0.878342	-0.0306018	0.183889	0.353769	0.0669753	0.108896	4	4	t-test	E
SPCC1322.14C	vtc4	0.588051	0.779044	-0.0305381	0.233477	0.435452	0.0450293	0.0453851	4	4	t-test	E
SPAC922.05C	SPAC922.05c	0.650909	0.81871	-0.0305176	0.151303	0.299885	0.0555195	0.0496174	4	4	t-test	E
SPAC922.04	SPAC922.04	0.247752	0.56554	-0.0305148	0.0189128	0.0815232	0.0186598	0.0240697	4	4	t-test	E
SPBC27B12.03C	erg32	0.653312	0.81924	-0.030513	0.0795323	0.181503	0.0454467	0.075691	4	4	t-test	E
SPCC584.13	SPCC584.13	0.747142	0.875015	-0.0305118	0.259085	0.477646	0.0522655	0.120711	4	4	t-test	E
SPCC1620.13	SPCC1620.13	0.65117	0.818727	-0.030057	0.372434	0.663847	0.0395477	0.0809913	4	4	t-test	E
SPAC19A8.02	SPAC19A8.02	0.717982	0.860442	-0.0300169	0.30512	0.552757	0.0643475	0.0751948	4	4	t-test	E
SPAC959.08	rpl2102	0.768224	0.886392	-0.0297028	0.177634	0.341971	0.0680047	0.112508	4	4	t-test	E
SPBC30B4.08	eri1	0.802611	0.906465	-0.0296917	0.197685	0.375023	0.105473	0.0529957	4	4	t-test	E
SPCC417.05C	chr2	0.546852	0.756175	-0.0295719	0.0507582	0.132492	0.0261357	0.0624136	4	4	t-test	E
SPBC32F12.08C	duo1	0.333674	0.62389	-0.0295466	0.000273209	0.0491831	0.000208446	0.0423936	4	4	t-test	E
SPCC285.13C	nup60	0.460629	0.692618	-0.0295296	0.0247217	0.0894791	0.0243336	0.046864	4	4	t-test	E
SPAC19G12.08	scs7	0.736147	0.870637	-0.0295042	0.122706	0.251047	0.0776822	0.0369492	4	4	t-test	E
SPAC17A2.05	osm1	0.757454	0.879224	-0.0294801	0.202089	0.381937	0.0700838	0.0958626	4	4	t-test	E
SPAC20H4.04	fml2	0.837936	0.925094	-0.0294155	0.376332	0.669218	0.102162	0.152168	4	4	t-test	E
SPBC16A3.12C	SPBC16A3.12c	0.502153	0.725698	-0.0294096	0.0349612	0.10617	0.0258859	0.052634	4	4	t-test	E
SPCC16C4.14C	sfc4	0.788783	0.897813	-0.02938	0.321832	0.579269	0.100241	0.009662	4	4	t-test	E
SPBC685.03	SPBC685.03	0.693169	0.844257	-0.0292593	0.301742	0.545936	0.0335505	0.100712	4	4	t-test	E
SPBC25H2.09	SPBC25H2.09	0.812371	0.910958	-0.0287076	0.256172	0.469865	0.101363	0.0862238	4	4	t-test	E
SPBP8B7.27	mug30	0.684762	0.840144	-0.0286548	0.240306	0.443609	0.0583951	0.051464	4	4	t-test	E
SPAC27D7.02C	SPAC27D7.02c	0.744574	0.875015	-0.0286347	0.229808	0.426261	0.0458437	0.11475	4	4	t-test	E
SPAC25A8.01C	fft3	0.746555	0.875015	-0.0285735	0.0850044	0.187329	0.0793639	0.029177	4	4	t-test	E
SPAC1002.14	itt1	0.786815	0.896276	-0.0284904	0.311064	0.560042	0.0893696	0.0701285	4	4	t-test	E
SPBC354.01	gtp1	0.686923	0.840701	-0.0284639	0.294587	0.532823	0.0440719	0.0836712	4	4	t-test	E
SPBC16G5.11C	bag101	0.734044	0.869826	-0.0284406	0.227926	0.422837	0.0598008	0.0872492	4	4	t-test	E
SPAC18G6.01C	SPAC18G6.01c	0.859533	0.93574	-0.0283835	0.189148	0.358785	0.131762	0.125042	4	4	t-test	E
SPBC26H8.12	SPBC26H8.12	0.246192	0.565165	-0.0283145	0.00219868	0.0503268	0.00142106	0.032486	4	4	t-test	E
SPCC622.19	jmj4	0.698723	0.8479	-0.0283033	0.18626	0.353889	0.0381997	0.0951243	4	4	t-test	E
SPBC409.20C	psh3	0.354226	0.63202	-0.0282626	0.00237524	0.0505325	0.00122094	0.042626	4	4	t-test	E
SPAC869.05C	SPAC869.05c	0.606666	0.79197	-0.0282358	0.205693	0.385829	0.0187755	0.0774019	4	4	t-test	E
SPCC1322.12C	bub1	0.779631	0.892592	-0.0281932	0.203465	0.382085	0.091539	0.0214507	4	4	t-test	E
SPBC3H7.07C	ser2	0.824167	0.917961	-0.0281854	0.253195	0.464093	0.100205	0.110909	4	4	t-test	E
SPAC1786.02	SPAC1786.02	0.0745731	0.365638	-0.0281112	0.000897533	0.0478454	0.000500349	0.0172696	4	4	t-test	E
SPBC557.04	ppk29	0.765144	0.884071	-0.0279669	0.428146	0.752288	0.0779925	0.0678442	4	4	t-test	E
SPBC1683.03C	SPBC1683.03c	0.575178	0.772195	-0.0277831	0.271222	0.493162	0.0133666	0.0710939	4	4	t-test	E
SPBC106.05C	tim11	0.2317	0.554785	-0.0274642	0.00640195	0.0558569	0.00319109	0.0302598	4	4	t-test	E
SPAC1805.05	cki3	0.655528	0.820154	-0.027408	0.214423	0.398862	0.0362569	0.0752379	4	4	t-test	E
SPBC1773.08C	omh4	0.831069	0.922543	-0.0273048	0.278327	0.504093	0.11585	0.0382648	4	4	t-test	E
SPBC1685.08	cti6	0.619886	0.798514	-0.0273021	0.276726	0.501448	0.0233408	0.075324	4	4	t-test	E
SPAC9E9.11	plr1	0.258778	0.574983	-0.0271607	0.0116604	0.0640293	0.0048959	0.0320494	4	4	t-test	E
SPAC26A3.14C	SPAC26A3.14c	0.837988	0.925094	-0.0271133	0.34395	0.612012	0.115189	0.0765235	4	4	t-test	E
SPBC660.06	SPBC660.06	0.718422	0.860442	-0.0270248	0.119311	0.241359	0.0585556	0.06639	4	4	t-test	E
SPCC191.03C	SPCC191.03c	0.743986	0.875015	-0.0269151	0.138045	0.272076	0.0336611	0.11478	4	4	t-test	E
SPAC3F10.04	gsa1	0.775708	0.890978	-0.0268878	0.19453	0.365194	0.0418128	0.129502	4	4	t-test	E
SPAC23A1.04C	mnl1	0.848729	0.930011	-0.0268804	0.338994	0.603454	0.122434	0.0815299	4	4	t-test	E
SPBC543.08	SPBC543.08	0.712273	0.858177	-0.0267631	0.297408	0.534671	0.0323182	0.0990629	4	4	t-test	E
SPBC713.03	SPBC713.03	0.458538	0.69073	-0.0267569	0.0269592	0.0885965	0.0136563	0.0492146	4	4	t-test	E
SPAC23H4.16C	SPAC23H4.16c	0.643113	0.816065	-0.0267499	0.190981	0.359113	0.0432333	0.0552176	4	4	t-test	E
SPAC30D11.05	aps3	0.592357	0.782868	-0.0264704	0.0627647	0.147179	0.0338095	0.0534197	4	4	t-test	E
SPAC22A12.17C	SPAC22A12.17c	0.204451	0.531367	-0.0264604	0.0112942	0.0622704	0.00668668	0.0266214	4	4	t-test	E
SPAC14C4.16	dad3	0.512845	0.730773	-0.0263852	0.134461	0.265291	0.0185966	0.0534274	4	4	t-test	E
SPBC25D12.02C	dnt1	0.113829	0.422226	-0.0263255	1.19679e-06	0.0434218	1.19679e-06	0.0196242	4	4	t-test	E
SPAC24H6.07	rps901	0.506494	0.729105	-0.0262983	0.0235193	0.0821665	0.0135057	0.0551187	4	4	t-test	E
SPBC4B4.06	vps25	0.76132	0.880883	-0.0262668	0.105621	0.217529	0.0738904	0.0546451	4	4	t-test	E
SPCC1682.08C	SPCC1682.08c	0.208185	0.53303	-0.0262426	0.000245703	0.0436883	0.000134558	0.0270741	4	4	t-test	E
SPAC7D4.04	taf1	0.719895	0.86106	-0.0261996	0.130535	0.25851	0.0630673	0.0419743	4	4	t-test	E
SPAC25G10.09C	pan1	0.202185	0.5283	-0.0261632	0.0065276	0.0539185	0.00286131	0.0265274	4	4	t-test	E
SPAPB17E12.04C	csn2	0.671683	0.832948	-0.0259289	0.0642696	0.148769	0.0260594	0.0840532	4	4	t-test	E
SPAC27D7.06	SPAC27D7.06	0.699607	0.848662	-0.025816	0.274994	0.49614	0.0523081	0.0589663	4	4	t-test	E
SPBC660.08	SPBC660.08	0.779905	0.892592	-0.0257896	0.220997	0.407037	0.0741469	0.076569	4	4	t-test	E
SPAC6B12.15	cpc2	0.667426	0.830017	-0.0254979	0.0528198	0.129173	0.0331458	0.0748583	4	4	t-test	E
SPAC1093.01	ppr5	0.655131	0.820154	-0.0254365	0.161721	0.308687	0.0291126	0.0743997	4	4	t-test	E
SPAC11H11.05C	fta6	0.747297	0.875015	-0.0251505	0.316338	0.563233	0.0629387	0.0636832	4	4	t-test	E
SPAC25B8.05	SPAC25B8.05	0.786319	0.896276	-0.0251011	0.0817334	0.176207	0.0816203	0.0450452	4	4	t-test	E
SPAC688.11	end4	0.343291	0.628797	-0.0249172	3.29788e-05	0.0411514	2.26538e-05	0.0366039	4	4	t-test	E
SPAC767.01C	vps1	0.792014	0.899781	-0.0248645	0.0961416	0.199581	0.0511152	0.121557	4	4	t-test	E
SPAC27E2.09	mak2	0.0368016	0.308402	-0.0248573	0.00047431	0.0417806	0.000198505	0.0114005	4	4	t-test	E
SPAC343.04C	SPAC343.04c	0.762579	0.882032	-0.0248214	0.17834	0.335084	0.0735753	0.0298569	4	4	t-test	E
SPAC186.09	SPAC186.09	0.749635	0.875015	-0.0246221	0.173764	0.327208	0.0588671	0.0723364	4	4	t-test	E
SPBC1A4.04	SPBC1A4.04	0.824124	0.917961	-0.024613	0.143901	0.277939	0.0748664	0.1238	4	4	t-test	E
SPBC776.02C	dis2	0.739656	0.872294	-0.024586	0.198659	0.368209	0.0161163	0.109139	4	4	t-test	E
SPCC162.12	tco89	0.838402	0.925094	-0.0245498	0.0990139	0.203799	0.0783019	0.139464	4	4	t-test	E
SPAPB1A10.07C	SPAPB1A10.07c	0.725408	0.863948	-0.0245426	0.23169	0.422617	0.0368366	0.0907483	4	4	t-test	E
SPBC1685.04	SPBC1685.04	0.792366	0.89981	-0.0245153	0.231294	0.421917	0.0770346	0.0699893	4	4	t-test	E
SPAC8E11.04C	SPAC8E11.04c	0.631501	0.808425	-0.0245147	0.327794	0.58108	0.0154953	0.0731974	4	4	t-test	E
SPBC216.04C	SPBC216.04c	0.803752	0.906878	-0.0242411	0.326203	0.578003	0.0831883	0.0633307	4	4	t-test	E
SPAC4A8.05C	myp2	0.658469	0.821968	-0.0240791	0.211602	0.38872	0.0369071	0.0599617	4	4	t-test	E
SPAC607.08C	SPAC607.08c	0.612546	0.795252	-0.0240733	0.0845624	0.179178	0.0331475	0.0503574	4	4	t-test	E
SPBC800.11	SPBC800.11	0.828285	0.920378	-0.0238946	0.363065	0.638231	0.0972606	0.0540029	4	4	t-test	E
SPBC1198.14C	fbp1	0.65733	0.820856	-0.0238562	0.0639491	0.144821	0.0380931	0.0562011	4	4	t-test	E
SPBC713.11C	pmp3	0.618313	0.797518	-0.023815	0.250124	0.451819	0.04048	0.0295827	4	4	t-test	E
SPBPB10D8.06C	SPBPB10D8.06c	0.888026	0.953099	-0.0237466	0.378572	0.663562	0.149504	0.080859	4	4	t-test	E
SPCC663.12	cid12	0.806335	0.90819	-0.0237118	0.175885	0.329205	0.0754131	0.0871103	4	4	t-test	E
SPAC6B12.05C	ies2	0.6897	0.843087	-0.0236533	0.0573527	0.133607	0.0282664	0.0793229	4	4	t-test	E
SPAC1A6.06C	meu31	0.768751	0.88669	-0.0235269	0.204848	0.37667	0.0605572	0.0763868	4	4	t-test	E
SPAC25G10.03	zip1	0.676356	0.835469	-0.0233151	0.0403323	0.104977	0.0193187	0.0792991	4	4	t-test	E
SPAC16A10.04	rho4	0.840691	0.926384	-0.0231729	0.304284	0.54009	0.102066	0.0549566	4	4	t-test	E
SPAC13G6.14	aps1	0.277922	0.584337	-0.0230445	0	0.0380084	0	0.0287501	4	4	t-test	E
SPAC977.16C	dak2	0.876636	0.947025	-0.0229502	0.255434	0.459151	0.109888	0.146836	4	4	t-test	E
SPBC21H7.04	dbp7	0.343784	0.629253	-0.0228887	0.000917548	0.0392647	0.000559561	0.0371759	8	8	t-test	E
SPBC119.16C	SPBC119.16c	0.855798	0.934009	-0.0227101	0.385922	0.673975	0.106412	0.08288	4	4	t-test	E
SPAC56F8.09	rrp8	0.859239	0.93574	-0.0225677	0.280514	0.499886	0.106938	0.0903774	4	4	t-test	E
SPBC1105.08	SPBC1105.08	0.707649	0.855102	-0.0225498	0.174712	0.325353	0.0382715	0.0703227	4	4	t-test	E
SPBC409.19C	SPBC409.19c	0.270567	0.579935	-0.0224585	0.0221299	0.0735417	0.010247	0.0249157	4	4	t-test	E
SPCC338.02	mug112	0.779673	0.892592	-0.0224298	0.181441	0.336254	0.0553985	0.0873636	4	4	t-test	E
SPAC6G9.03C	mug183	0.74657	0.875015	-0.0223129	0.07855	0.166358	0.0438327	0.0811423	4	4	t-test	E
SPBC3B9.15C	scp1	0.537776	0.748617	-0.0222891	0.0454968	0.111802	0.0300202	0.0239254	4	4	t-test	E
SPAC1486.08	SPAC1486.08	0.390669	0.648064	-0.0222786	0	0.0367452	0	0.0367156	4	4	t-test	E
SPBC6B1.10	prp17	0.861627	0.93697	-0.0222469	0.204877	0.374606	0.102259	0.107823	4	4	t-test	E
SPAPB17E12.05	rpl3703	0.131242	0.447781	-0.022223	0.00140892	0.0389773	0.00126413	0.0178205	4	4	t-test	E
SPBC1539.03C	SPBC1539.03c	0.862555	0.937055	-0.0222011	0.297331	0.527019	0.115831	0.0428373	4	4	t-test	E
SPBPB2B2.01	SPBPB2B2.01	0.286088	0.591659	-0.0219356	0.0012146	0.0381827	0.00120723	0.0279335	4	4	t-test	E
SPBC17A3.08	SPBC17A3.08	0.745631	0.875015	-0.0218939	0.36462	0.637494	0.029073	0.0930233	4	4	t-test	E
SPBC83.18C	fic1	0.665838	0.82893	-0.0215008	0.46628	0.804518	0.0233661	0.066833	4	4	t-test	E
SPBC354.10	def1	0.205285	0.531758	-0.0214698	0.00923719	0.0506464	0.00417601	0.0218667	4	4	t-test	E
SPAC27D7.12C	but1	0.50515	0.728838	-0.0213348	0.0202039	0.0685117	0.0161322	0.0413005	4	4	t-test	E
SPBC3E7.02C	hsp16	0.852413	0.932404	-0.0212158	0.375545	0.654395	0.064961	0.144057	4	4	t-test	E
SPBC1D7.03	mug80	0.208127	0.53303	-0.0210772	0.0056011	0.0440018	0.00551553	0.0213846	4	4	t-test	E
SPAC1F5.08C	yam8	0.867226	0.939969	-0.0210722	0.159491	0.297811	0.0824041	0.145567	4	4	t-test	E
SPBC1778.05C	SPBC1778.05c	0.383012	0.648064	-0.0210301	0.025969	0.0775178	0.017571	0.0224875	4	4	t-test	E
SPBC428.14	SPBC428.14	0.863787	0.937778	-0.0209808	0.24691	0.441845	0.102486	0.0880471	4	4	t-test	E
SPAC5D6.07C	pxa1	0.756579	0.878779	-0.0209367	0.212992	0.38583	0.0434949	0.0785489	4	4	t-test	E
SPAC17G6.08	pep7	0.558421	0.762062	-0.0209265	0.337552	0.591255	0.0262658	0.0348105	4	4	t-test	E
SPAC11D3.01C	SPAC11D3.01c	0.774432	0.890758	-0.0209214	0.145456	0.274414	0.0491413	0.0817122	4	4	t-test	E
SPCC4B3.12	set9	0.715064	0.858789	-0.0205193	0.317794	0.557996	0.0373016	0.0634877	4	4	t-test	E
SPAC31A2.14	bun107	0.649987	0.817937	-0.0205127	0.0587771	0.130776	0.0394609	0.0216556	4	4	t-test	E
SPAC521.02	SPAC521.02	0.836709	0.924769	-0.0204701	0.124097	0.238442	0.0715409	0.103168	4	4	t-test	E
SPBC32F12.07C	SPBC32F12.07c	0.905878	0.96331	-0.020442	0.384099	0.667228	0.157643	0.042387	4	4	t-test	E
SPBC21B10.13C	yox1	0.771136	0.888202	-0.0204365	0.379925	0.660335	0.0467872	0.0794304	4	4	t-test	E
SPBC428.15	SPBC428.15	0.805045	0.907975	-0.0202988	0.275826	0.488412	0.0682505	0.0611384	4	4	t-test	E
SPBC1271.10C	SPBC1271.10c	0.793905	0.900321	-0.0202719	0.138067	0.261155	0.0393869	0.102585	4	4	t-test	E
SPCC1450.08C	wtf16	0.258102	0.57495	-0.0202673	0.0028585	0.0381425	0.00168459	0.0239911	4	4	t-test	E
SPCC297.04C	set7	0.710484	0.857141	-0.0201014	0.175782	0.323079	0.0484996	0.0174868	4	4	t-test	E
SPAC227.13C	isu1	0.855279	0.93375	-0.0200288	0.206386	0.373436	0.0954889	0.0632036	4	4	t-test	E
SPBC83.11	SPBC83.11	0.684825	0.840144	-0.0199715	0.0569865	0.12693	0.0377381	0.0452017	4	4	t-test	E
SPAC1805.07C	dad2	0.843444	0.928182	-0.0199523	0.14315	0.269011	0.0730782	0.104378	4	4	t-test	E
SPBC106.12C	SPBC106.12c	0.216144	0.538817	-0.0199143	0.000292269	0.0333276	0.000292269	0.0210235	4	4	t-test	E
SPAC631.02	SPAC631.02	0.406106	0.653403	-0.0198575	0.00347057	0.0384761	0.00326389	0.0338009	4	4	t-test	E
SPAC227.18	lys3	0.575949	0.772607	-0.0198233	0.131547	0.249663	0.0205671	0.043444	4	4	t-test	E
SPAC11D3.14C	SPAC11D3.14c	0.854482	0.933496	-0.0197639	0.191623	0.34865	0.0405291	0.152986	4	4	t-test	E
SPAC1782.07	qcr8	0.800385	0.904569	-0.0196117	0.107426	0.209529	0.0551974	0.0816901	4	4	t-test	E
SPBC713.07C	SPBC713.07c	0.682241	0.839426	-0.0196068	0.0871029	0.176001	0.0278393	0.0592794	4	4	t-test	E
SPBC27B12.04C	SPBC27B12.04c	0.797072	0.902359	-0.0195344	0.236955	0.423039	0.0568867	0.0741176	4	4	t-test	E
SPBC16E9.09C	SPBC16E9.09c	0.875382	0.946328	-0.0194681	0.134405	0.253791	0.0949158	0.117194	4	4	t-test	E
SPCC622.08C	hta1	0.245063	0.563485	-0.0191747	0.000415733	0.0323114	0.000378411	0.0219364	4	4	t-test	E
SPAC17G6.02C	tco1	0.766212	0.884996	-0.0190507	0.341709	0.595017	0.0523926	0.0500413	4	4	t-test	E
SPAC17A5.07C	ulp2	0.808052	0.908698	-0.0190417	0.367072	0.636836	0.0291689	0.111227	4	4	t-test	E
SPAC31G5.11	pac2	0.128661	0.44446	-0.0190378	0.019788	0.0640372	0.00758118	0.0127061	4	4	t-test	E
SPAC26F1.02	pnn1	0.876314	0.947025	-0.0190342	0.218923	0.392474	0.102961	0.0863113	4	4	t-test	E
SPAC57A7.04C	pabp	0.721281	0.86106	-0.0190218	0.340285	0.592622	0.0449102	0.0361087	4	4	t-test	E
SPAC3A11.14C	pkl1	0.845746	0.929169	-0.0189713	0.302561	0.530317	0.0873289	0.0390489	4	4	t-test	E
SPAC19B12.04	rps3001	0.750149	0.875157	-0.0188029	0.259119	0.45839	0.0203689	0.0843449	4	4	t-test	E
SPCC825.01	SPCC825.01	0.839584	0.925781	-0.0187065	0.113594	0.21821	0.0643743	0.100121	4	4	t-test	E
SPBC216.06C	swi1	0.86543	0.938636	-0.0186803	0.349049	0.606512	0.0860202	0.0995976	4	4	t-test	E
SPCC132.03	SPCC132.03	0.748576	0.875015	-0.018566	0.258273	0.456603	0.0454161	0.0511075	4	4	t-test	E
SPAC1556.05C	cgr1	0.890352	0.954402	-0.0184432	0.318614	0.555924	0.0872195	0.154987	4	4	t-test	E
SPAC2E1P3.01	SPAC2E1P3.01	0.742385	0.874887	-0.018212	0.140063	0.261051	0.0387907	0.0592881	4	4	t-test	E
SPBC25B2.10	SPBC25B2.10	0.436127	0.673829	-0.0181234	0.00230486	0.0336933	0.00230486	0.0332569	4	4	t-test	E
SPBC18A7.02C	SPBC18A7.02c	0.0841209	0.38112	-0.0181173	0.00376681	0.0360945	0.0037651	0.0120091	4	4	t-test	E
SPBC1718.06	msp1	0.257939	0.57495	-0.0181136	0.00935791	0.04531	0.00926895	0.0182774	4	4	t-test	E
SPBC15D4.01C	klp9	0.773544	0.890047	-0.0181046	0.268179	0.472181	0.0322921	0.0827732	4	4	t-test	E
SPBC1105.11C	hht3	0.879977	0.948505	-0.0180321	0.312327	0.544877	0.067257	0.151827	4	4	t-test	E
SPCC4B3.06C	SPCC4B3.06c	0.399745	0.650446	-0.0180236	0.000760309	0.0309812	0.000458804	0.0303591	4	4	t-test	E
SPAC869.06C	SPAC869.06c	0.760062	0.880044	-0.0179842	0.240973	0.42711	0.0160704	0.0859698	4	4	t-test	E
SPAP8A3.13C	SPAP8A3.13c	0.850602	0.931102	-0.0179097	0.251769	0.444793	0.0114948	0.143162	4	4	t-test	E
SPAC23C11.07	SPAC23C11.07	0.889581	0.953885	-0.0179042	0.320851	0.558724	0.117713	0.0288714	4	4	t-test	E
SPAC20H4.02	dsc3	0.241154	0.563485	-0.0178589	0.00137382	0.0317214	0.00101042	0.0202117	4	4	t-test	E
SPAC17H9.03C	rdl1	0.752097	0.875418	-0.0177976	0.470514	0.805395	0.0451867	0.0467781	4	4	t-test	E
SPAC13F5.01C	msh1	0.844611	0.928884	-0.0177809	0.289254	0.506407	0.0352662	0.128086	4	4	t-test	E
SPAC8C9.08	rps5	0.878323	0.94734	-0.0177718	0.244851	0.433155	0.0846405	0.118774	4	4	t-test	E
SPCC188.02	par1	0.352654	0.630693	-0.0176847	0	0.0291682	0	0.0265793	4	4	t-test	E
SPBC887.02	SPBC887.02	0.219407	0.543263	-0.0171868	0.075779	0.153333	0.00844047	0.0152577	4	4	t-test	E
SPAC8C9.19	SPAC8C9.19	0.885204	0.95135	-0.0170874	0.184467	0.332433	0.0970848	0.0930188	4	4	t-test	E
SPAC25H1.09	mde5	0.809833	0.909409	-0.0170499	0.196271	0.35184	0.0521489	0.0711893	4	4	t-test	E
SPAC27D7.03C	mei2	0.456411	0.689557	-0.0170073	0.0243397	0.0681956	0.0181073	0.0176464	4	4	t-test	E
SPBC582.04C	SPBC582.04c	0.852861	0.932404	-0.0168407	0.105089	0.201104	0.065869	0.0934758	4	4	t-test	E
SPBC17D11.02C	hrd1	0.858408	0.93574	-0.0167599	0.329995	0.571919	0.073466	0.0844305	4	4	t-test	E
SPCC1442.03	SPCC1442.03	0.88469	0.951141	-0.0166541	0.334145	0.578589	0.0893688	0.104532	4	4	t-test	E
SPBC725.15	ura5	0.502938	0.726515	-0.0165429	0.0315065	0.07925	0.0207477	0.014425	4	4	t-test	E
SPAC3C7.02C	SPAC3C7.02c	0.775569	0.890978	-0.0163664	0.249451	0.438425	0.0171832	0.0833085	4	4	t-test	E
SPAC17A2.11	SPAC17A2.11	0.858407	0.93574	-0.0162773	0.236126	0.4163	0.069529	0.0866059	4	4	t-test	E
SPBC25H2.15	SPBC25H2.15	0.237827	0.560405	-0.0162582	0	0.0268153	0	0.0182376	4	4	t-test	E
SPBC16A3.03C	ppr7	0.470555	0.702118	-0.016168	0.0309252	0.0776729	0.0161291	0.0220551	4	4	t-test	E
SPAC186.06	SPAC186.06	0.806041	0.90819	-0.0161364	0.165661	0.299847	0.0588916	0.0249837	4	4	t-test	E
SPAC4G8.06C	trm12	0.831925	0.922564	-0.0161251	0.131775	0.243939	0.0578597	0.0720819	4	4	t-test	E
SPAC31G5.18C	sde2	0.274569	0.582228	-0.0161204	0.00107693	0.0283644	0.000755222	0.0199326	4	4	t-test	E
SPBC31F10.05	mug37	0.746575	0.875015	-0.0161045	0.315661	0.547197	0.0422237	0.0329676	4	4	t-test	E
SPAC1071.07C	rps1502	0.272067	0.580644	-0.0160743	0	0.0265121	0	0.0197527	4	4	t-test	E
SPBC21.05C	ral2	0.254401	0.571885	-0.0160202	0.00573354	0.0358794	0.00535059	0.0199363	8	8	t-test	E
SPBC119.08	pmk1	0.477708	0.704215	-0.0159966	0.0142776	0.0499326	0.00395491	0.0322919	4	4	t-test	E
SPAC15A10.06	SPAC15A10.06	0.123965	0.439023	-0.0159176	7.25921e-06	0.0262656	7.25921e-06	0.012373	4	4	t-test	E
SPAC1751.01C	gti1	0.838975	0.925419	-0.0157337	0.177193	0.318202	0.0617579	0.0660864	4	4	t-test	E
SPBC609.03	iqw1	0.860657	0.93653	-0.015632	0.441794	0.754453	0.0803442	0.0306149	4	4	t-test	E
SPBC21D10.09C	SPBC21D10.09c	0.734202	0.869826	-0.0156107	0.0509348	0.109756	0.0351445	0.0428528	4	4	t-test	E
SPAC22A12.10	SPAC22A12.10	0.844644	0.928884	-0.0155097	0.310318	0.537403	0.0670291	0.0539534	4	4	t-test	E
SPBC23E6.10C	SPBC23E6.10c	0.779966	0.892592	-0.0153476	0.222438	0.392191	0.0278147	0.0726399	4	4	t-test	E
SPBC365.11	SPBC365.11	0.209062	0.533214	-0.0151541	0.0055279	0.0341117	0.00219154	0.0156584	4	4	t-test	E
SPCC794.09C	ef1a-a	0.786041	0.896276	-0.0151111	0.101543	0.192403	0.0347848	0.0663469	4	4	t-test	E
SPCC1322.05C	SPCC1322.05c	0.88856	0.953099	-0.015014	0.439504	0.749658	0.0909833	0.0725465	4	4	t-test	E
SPAC22F8.03C	SPAC22F8.03c	0.79501	0.900648	-0.0149269	0.165595	0.297744	0.00840768	0.0860063	4	4	t-test	E
SPCC1827.04	SPCC1827.04	0.922974	0.971093	-0.0147219	0.385615	0.660293	0.0912733	0.187383	4	4	t-test	E
SPBC1921.05	ape2	0.788979	0.897813	-0.0146847	0.125439	0.231113	0.0357231	0.0633606	4	4	t-test	E
SPBC365.13C	hba1	0.170303	0.497669	-0.0146178	9.56549e-05	0.0242675	6.819e-05	0.0134217	4	4	t-test	E
SPAC17G8.05	med20	0.114628	0.422731	-0.0144827	0.00292789	0.028716	0.00203885	0.01098	4	4	t-test	E
SPAC23H3.06	apl6	0.796888	0.902359	-0.014405	0.0532932	0.111658	0.047566	0.0369927	4	4	t-test	E
SPBC146.13C	myo1	0.454845	0.689248	-0.0143753	0.00234134	0.0275715	0.00234134	0.0275715	4	4	t-test	E
SPAC22G7.08	ppk8	0.7477	0.875015	-0.0143018	0.0398156	0.0892584	0.0304641	0.0487726	4	4	t-test	E
SPAC688.06C	slx4	0.846972	0.929281	-0.0138212	0.22227	0.389396	0.0639675	0.030113	4	4	t-test	E
SPAC29A4.18	prw1	0.940102	0.976924	-0.0137398	0.322415	0.554436	0.127691	0.208304	8	8	t-test	E
SPAC25H1.03	mug66	0.459792	0.691674	-0.0136825	0.0126691	0.0434629	0.00485224	0.0260709	4	4	t-test	E
SPAC186.03	SPAC186.03	0.863769	0.937778	-0.0136693	0.374341	0.639963	0.061639	0.073354	4	4	t-test	E
SPBC26H8.03	cho2	0.829176	0.92075	-0.0136334	0.425129	0.723671	0.0571292	0.0195791	4	4	t-test	E
SPCC1223.06	tea1	0.808819	0.908885	-0.0135509	0.149628	0.269138	0.0502539	0.0207558	4	4	t-test	E
SPBC16G5.02C	SPBC16G5.02c	0.827179	0.920034	-0.0135308	0.149104	0.268242	0.0220068	0.0885913	4	4	t-test	E
SPBC28F2.11	SPBC28F2.11	0.908008	0.964576	-0.0135071	0.415408	0.707429	0.0718077	0.141613	4	4	t-test	E
SPCC1450.16C	SPCC1450.16c	0.632542	0.80852	-0.0135066	0.289687	0.500071	0.0164791	0.03474	4	4	t-test	E
SPAC24H6.13	SPAC24H6.13	0.834243	0.923896	-0.0134549	0.181482	0.321518	0.0538488	0.0461899	4	4	t-test	E
SPAC732.02C	SPAC732.02c	0.82605	0.919439	-0.0133664	0.390926	0.666818	0.042899	0.0648804	4	4	t-test	E
SPAP8A3.03	SPAP8A3.03	0.824786	0.918341	-0.0132612	0.209574	0.367533	0.0533991	0.0255609	4	4	t-test	E
SPAC16E8.14C	tae1	0.912102	0.965272	-0.0131981	0.382049	0.651899	0.103508	0.0720758	4	4	t-test	E
SPACUNK4.08	SPACUNK4.08	0.901124	0.960348	-0.0131908	0.30864	0.530811	0.0960694	0.0349567	4	4	t-test	E
SPAC1006.03C	red1	0.373108	0.646943	-0.0131145	8.35675e-05	0.0217682	4.77355e-05	0.0207138	4	4	t-test	E
SPAC3F10.02C	trk1	0.529251	0.742478	-0.01292	0.0124886	0.0419075	0.0122587	0.0246098	4	4	t-test	E
SPAC23A1.11	rpl1602	0.834732	0.924075	-0.0129047	0.316939	0.544026	0.0546184	0.0303593	4	4	t-test	E
SPAC3A11.02	cps3	0.33218	0.623218	-0.0127044	7.78249e-05	0.0210823	7.01098e-05	0.0181617	4	4	t-test	E
SPAC25A8.02	SPAC25A8.02	0.808159	0.908698	-0.0123943	0.368045	0.627476	0.0371905	0.0520819	4	4	t-test	E
SPCC736.08	cbf11	0.479725	0.706721	-0.0123699	0.00703971	0.0320132	0.00500421	0.0246218	4	4	t-test	E
SPAC3C7.09	set8	0.865406	0.938636	-0.0123491	0.147273	0.263272	0.0664931	0.0155035	4	4	t-test	E
SPAC3F10.13	ucp6	0.892654	0.955941	-0.0122133	0.149094	0.266051	0.0765428	0.0626101	4	4	t-test	E
SPAC26F1.01	sec74	0.923403	0.971093	-0.0121994	0.219565	0.38226	0.115274	0.0372868	4	4	t-test	E
SPAC926.03	rlc1	0.939891	0.976924	-0.0121663	0.286711	0.492952	0.112057	0.17599	4	4	t-test	E
SPBC409.11	meu18	0.842803	0.928093	-0.0121417	0.119591	0.217273	0.0394496	0.0714988	4	4	t-test	E
SPCC1682.13	laf2	0.812679	0.910993	-0.0120873	0.272219	0.46892	0.0398633	0.0457216	4	4	t-test	E
SPCP31B10.04	SPCP31B10.04	0.412222	0.656538	-0.0120064	0.0155287	0.0454148	0.00968773	0.0158094	4	4	t-test	E
SPBC15C4.02	SPBC15C4.02	0.931238	0.973742	-0.0119988	0.233627	0.405122	0.117633	0.0964711	4	4	t-test	E
SPBC2D10.05	exg3	0.568841	0.767482	-0.0119678	0.0254259	0.0616752	0.0150266	0.0213569	4	4	t-test	E
SPBC23E6.02	SPBC23E6.02	0.944048	0.976983	-0.0118991	0.349481	0.596041	0.131066	0.156972	4	4	t-test	E
SPCC24B10.21	tpi1	0.923467	0.971093	-0.0117607	0.240387	0.415879	0.0778784	0.144741	4	4	t-test	E
SPCC11E10.01	SPCC11E10.01	0.165129	0.490313	-0.0116446	0.000479867	0.0199975	0.000333376	0.0105142	4	4	t-test	E
SPAC9G1.07	SPAC9G1.07	0.262898	0.577474	-0.0114803	0.0011218	0.0207852	0.00074865	0.0137667	4	4	t-test	E
SPCC1795.06	map2	0.244302	0.563485	-0.01146	0	0.0189015	0	0.0130839	4	4	t-test	E
SPBPB2B2.18	SPBPB2B2.18	0.910536	0.965272	-0.0114193	0.380661	0.646677	0.0881848	0.060227	4	4	t-test	E
SPAC1D4.01	SPAC1D4.01	0.158672	0.48472	-0.0113208	0.00506388	0.0270239	0.00410705	0.00923753	4	4	t-test	E
SPAC1071.12C	stp1	0.898473	0.959982	-0.0112947	0.301038	0.515145	0.0483544	0.114185	4	4	t-test	E
SPAC11D3.08C	SPAC11D3.08c	0.819796	0.915249	-0.0112227	0.182599	0.319678	0.040392	0.0384727	4	4	t-test	E
SPAC20H4.05C	SPAC20H4.05c	0.924124	0.971093	-0.011221	0.440214	0.744572	0.106191	0.0434935	4	4	t-test	E
SPAC1635.01	SPAC1635.01	0.89962	0.959982	-0.0111623	0.292788	0.50132	0.0794762	0.0347589	4	4	t-test	E
SPAC20G8.02	SPAC20G8.02	0.861515	0.93697	-0.011117	0.113052	0.204798	0.0559953	0.0334299	4	4	t-test	E
SPAC6F12.06	SPAC6F12.06	0.248064	0.56554	-0.0110154	0.00346542	0.0238839	0.00297407	0.0124645	4	4	t-test	E
SPAC1952.12C	csn71	0.277617	0.584197	-0.0109214	0.00315538	0.0232175	0.00168827	0.0135579	4	4	t-test	E
SPAC17A2.14	SPAC17A2.14	0.879053	0.947819	-0.0108301	0.171642	0.30096	0.0401823	0.0903766	4	4	t-test	E
SPBC14C8.17C	spt8	0.269848	0.579935	-0.0108126	0.000615592	0.018849	0.000533235	0.0132065	4	4	t-test	E
SPBC16E9.13	ksp1	0.352468	0.630693	-0.0107239	0.00398671	0.0242628	0.00175024	0.0160254	4	4	t-test	E
SPAC26H5.10C	tif51	0.239029	0.561295	-0.0106732	1.10231e-05	0.0176219	1.10231e-05	0.0120121	4	4	t-test	E
SPBC3E7.05C	SPBC3E7.05c	0.843297	0.928182	-0.0105839	0.290388	0.496407	0.0487944	0.011776	4	4	t-test	E
SPAC23H4.17C	srb10	0.271301	0.580132	-0.0105765	0.00055151	0.0183539	0.000468278	0.0129678	4	4	t-test	E
SPCC16C4.04	SPCC16C4.04	0.907689	0.964547	-0.0105453	0.372122	0.631151	0.0697112	0.0855672	4	4	t-test	E
SPCC1682.12C	ubp16	0.912902	0.965348	-0.0105152	0.392901	0.665373	0.0836423	0.055824	4	4	t-test	E
SPBC17G9.08C	cnt5	0.337219	0.625392	-0.0104462	0.00566987	0.026581	0.00364669	0.0146201	4	4	t-test	E
SPAC5H10.06C	adh4	0.624256	0.802238	-0.0103771	0.0359738	0.0764486	0.0109255	0.0275101	4	4	t-test	E
SPCC1223.03C	gut2	0.819174	0.915249	-0.0102877	0.109175	0.197035	0.0275691	0.0544547	4	4	t-test	E
SPAC15A10.03C	rhp54	0.331953	0.623218	-0.0102137	0	0.0168459	0	0.014593	4	4	t-test	E
SPAC13G7.11	SPAC13G7.11	0.420836	0.664055	-0.0100976	0.000880009	0.0181058	0.000880009	0.0178785	4	4	t-test	E
SPAC1142.01	SPAC1142.01	0.929228	0.972993	-0.0100223	0.304741	0.519153	0.0988935	0.0617762	4	4	t-test	E
SPBC106.13	SPBC106.13	0.857588	0.935654	-0.00993358	0.233916	0.402192	0.0397771	0.0577576	4	4	t-test	E
SPCC1672.03C	SPCC1672.03c	0.927205	0.97217	-0.00973023	0.261063	0.446631	0.0925341	0.0626506	4	4	t-test	E
SPCC24B10.17	emp24	0.899166	0.959982	-0.00972356	0.206453	0.35655	0.0601229	0.0688392	4	4	t-test	E
SPBC1539.04	tts1	0.614864	0.796265	-0.00970987	0.0182958	0.046191	0.0149111	0.0171853	4	4	t-test	E
SPBC16A3.19	eaf7	0.871954	0.943239	-0.0097072	0.346378	0.587308	0.0221108	0.0858517	4	4	t-test	E
SPBC1604.09C	SPBC1604.09c	0.511276	0.73012	-0.00968547	0.0103966	0.0331222	0.00519779	0.0204711	4	4	t-test	E
SPAC12G12.10	wdr21	0.940795	0.976924	-0.00952752	0.382986	0.647391	0.107632	0.0925808	4	4	t-test	E
SPBC557.02C	SPBC557.02c	0.685498	0.840426	-0.00933125	0.0253235	0.0571576	0.015881	0.0249716	4	4	t-test	E
SPAC17A5.16	ftp105	0.925796	0.971616	-0.00921339	0.281469	0.479435	0.07585	0.0930883	4	4	t-test	E
SPAC343.07	mug28	0.506991	0.729185	-0.00918694	0.0187187	0.0460261	0.010634	0.0121066	4	4	t-test	E
SPCC1183.09C	pmp31	0.68265	0.839426	-0.00917128	0.0119072	0.0347658	0.0115313	0.0293152	4	4	t-test	E
SPAC227.17C	SPAC227.17c	0.913112	0.965348	-0.00904636	0.134172	0.236216	0.0734808	0.0401686	4	4	t-test	E
SPAC22A12.01C	pso2	0.559339	0.762693	-0.009025	0.0180054	0.0445825	0.00905131	0.018815	4	4	t-test	E
SPCC1919.07	SPCC1919.07	0.904228	0.962415	-0.00896463	0.360607	0.609552	0.0370875	0.0995216	4	4	t-test	E
SPCC16C4.13C	rpl1201	0.391772	0.648064	-0.008748	4.42651e-05	0.0145015	4.42651e-05	0.0144553	4	4	t-test	E
SPBC15C4.05	SPBC15C4.05	0.921605	0.970604	-0.00871881	0.382878	0.645878	0.0725097	0.0703723	4	4	t-test	E
SPBC115.03	SPBC115.03	0.298301	0.600932	-0.00869081	0.00294908	0.0191982	0.00234067	0.0112137	4	4	t-test	E
SPBC1198.06C	SPBC1198.06c	0.3017	0.601909	-0.00868013	0.00023268	0.0147003	0.000151311	0.0128394	8	8	t-test	E
SPAC13G6.01C	rad8	0.916381	0.967258	-0.00865038	0.275569	0.468775	0.0689252	0.0601266	4	4	t-test	E
SPBC1683.11C	SPBC1683.11c	0.93389	0.974093	-0.00856868	0.257383	0.438647	0.0724928	0.111322	4	4	t-test	E
SPBC26H8.05C	SPBC26H8.05c	0.269077	0.579935	-0.00853753	0.00197796	0.0173437	0.000866825	0.010395	4	4	t-test	E
SPAC57A7.05	SPAC57A7.05	0.813875	0.912025	-0.00848195	0.0590831	0.111438	0.0256642	0.03793	4	4	t-test	E
SPCC594.02C	SPCC594.02c	0.0735846	0.36306	-0.00844914	3.51053e-06	0.0139413	3.51053e-06	0.00515515	4	4	t-test	E
SPBC577.03C	SPBC577.03c	0.921465	0.970604	-0.00840374	0.434869	0.73111	0.0542914	0.100686	4	4	t-test	E
SPAC17G8.06C	SPAC17G8.06c	0.753631	0.876586	-0.00833858	0.0280845	0.0600742	0.0132883	0.0352206	4	4	t-test	E
SPBC16G5.15C	fkh2	0.142346	0.46438	-0.0082226	0.000139527	0.013792	0.000139527	0.00685798	4	4	t-test	E
SPCC16A11.08	atg20	0.915953	0.96721	-0.00820862	0.332118	0.561316	0.0455977	0.0969507	4	4	t-test	E
SPAC11D3.10	SPAC11D3.10	0.950027	0.979336	-0.00820665	0.210722	0.361089	0.1174	0.054168	4	4	t-test	E
SPAC630.10	SPAC630.10	0.197611	0.521564	-0.00817981	0.000812313	0.0148311	0.0002844	0.00818023	4	4	t-test	E
SPAC2G11.05C	SPAC2G11.05c	0.953414	0.980688	-0.00817731	0.358711	0.605126	0.0897298	0.164599	4	4	t-test	E
SPAC1399.04C	SPAC1399.04c	0.929103	0.972993	-0.00813854	0.148659	0.258613	0.0779557	0.0610156	4	4	t-test	E
SPAC140.01	sdh2	0.187903	0.51075	-0.0081009	4.31527e-05	0.0134324	3.82564e-05	0.0078647	4	4	t-test	E
SPCC16A11.03C	SPCC16A11.03c	0.875129	0.946328	-0.00807631	0.29256	0.495853	0.0297725	0.0644072	4	4	t-test	E
SPAC5H10.07	SPAC5H10.07	0.884314	0.951141	-0.00803766	0.175838	0.303275	0.0354859	0.0647596	4	4	t-test	E
SPAC24H6.09	gef1	0.943094	0.976924	-0.00796426	0.284174	0.481837	0.0987105	0.055577	4	4	t-test	E
SPBP35G2.05C	cki2	0.888491	0.953099	-0.00794806	0.360692	0.608014	0.0374458	0.0649231	4	4	t-test	E
SPAC22E12.19	snt1	0.921581	0.970604	-0.00791079	0.176854	0.304742	0.0721935	0.031732	4	4	t-test	E
SPBC15D4.13C	SPBC15D4.13c	0.934635	0.974093	-0.00789652	0.1109	0.195937	0.0755026	0.0863349	4	4	t-test	E
SPAC823.14	ptf1	0.751111	0.875157	-0.00787051	0.4392	0.737374	0.0209451	0.0167931	4	4	t-test	E
SPCC1183.10	wtf10	0.941646	0.976924	-0.00780379	0.329515	0.556356	0.0875669	0.0837195	4	4	t-test	E
SPBC1198.12	mfr1	0.610043	0.793872	-0.00767773	0.0121761	0.0327458	0.00888872	0.0183451	4	4	t-test	E
SPAC1687.23C	SPAC1687.23c	0.923473	0.971093	-0.00766942	0.226285	0.385871	0.0511055	0.0939495	4	4	t-test	E
SPCC1795.01C	mad3	0.942383	0.976924	-0.00764059	0.247162	0.420258	0.0617135	0.132129	4	4	t-test	E
SPAC17H9.09C	ras1	0.3492	0.630693	-0.00752989	4.81079e-05	0.0124987	4.81079e-05	0.0123803	8	8	t-test	E
SPCC16C4.20C	SPCC16C4.20c	0.30832	0.607098	-0.00726148	0.00363897	0.0179786	0.00227313	0.00952388	4	4	t-test	E
SPAC2F7.09C	SPAC2F7.09c	0.943257	0.976924	-0.00725457	0.299979	0.506735	0.0210926	0.152055	4	4	t-test	E
SPCC1442.11C	SPCC1442.11c	0.896543	0.959174	-0.00704912	0.301233	0.508463	0.0128384	0.080322	4	4	t-test	E
SPAC1F3.07C	rsc58	0.20846	0.533214	-0.00704467	0.001251	0.0136824	0.001251	0.00822629	8	8	t-test	E
SPAC26F1.14C	aif1	0.90336	0.961801	-0.00698997	0.309015	0.521201	0.0509549	0.0282712	4	4	t-test	E
SPAC23D3.09	arp42	0.236088	0.559841	-0.00678814	7.23678e-05	0.0113153	6.38569e-05	0.00757832	4	4	t-test	E
SPBC725.11C	php2	0.707377	0.855102	-0.00678599	0.0089349	0.0259292	0.00766483	0.0249327	4	4	t-test	E
SPAC11D3.17	SPAC11D3.17	0.948475	0.97905	-0.00671753	0.176428	0.30207	0.0873473	0.0745564	4	4	t-test	E
SPCC1442.04C	SPCC1442.04c	0.729652	0.866675	-0.00670939	0.0136899	0.0336455	0.0131815	0.0214715	4	4	t-test	E
SPBC1711.15C	SPBC1711.15c	0.902605	0.961306	-0.0066192	0.0561547	0.103536	0.0187076	0.0777729	4	4	t-test	E
SPAC19G12.16C	adg2	0.326013	0.622294	-0.00660824	0.000106251	0.0110745	6.17201e-05	0.00930442	4	4	t-test	E
SPAC27E2.11C	SPAC27E2.11c	0.306666	0.605879	-0.00657909	3.41913e-05	0.0109076	2.54235e-05	0.00882895	4	4	t-test	E
SPAC821.10C	sod1	0.102094	0.40331	-0.00639361	0.000545075	0.0114443	0.000492684	0.00456224	4	4	t-test	E
SPAC1D4.09C	rtf2	0.448691	0.68306	-0.00631488	0.00817707	0.0239022	0.00524581	0.00949496	4	4	t-test	E
SPAC4F10.19C	SPAC4F10.19c	0.913518	0.965388	-0.00621602	0.145986	0.251033	0.0319439	0.0731414	4	4	t-test	E
SPAC20G4.07C	sts1	0.705128	0.853481	-0.00615997	0.0103001	0.0271484	0.010278	0.0191509	4	4	t-test	E
SPAC14C4.12C	laf1	0.952136	0.980225	-0.00613493	0.224121	0.379772	0.0718477	0.109961	4	4	t-test	E
SPAC23D3.12	SPAC23D3.12	0.30415	0.603919	-0.00605499	0.00699606	0.0215257	0.00415707	0.00560561	4	4	t-test	E
SPAC1687.12C	coq4	0.384556	0.648064	-0.00592276	6.83352e-05	0.00988139	6.83352e-05	0.00961734	4	4	t-test	E
SPCC16C4.06C	SPCC16C4.06c	0.952407	0.980225	-0.00590041	0.21381	0.362379	0.0729633	0.0995446	4	4	t-test	E
SPBC12C2.03C	SPBC12C2.03c	0.918031	0.96815	-0.00579463	0.0633274	0.114006	0.0481961	0.0365823	4	4	t-test	E
SPBC609.04	caf5	0.85523	0.93375	-0.00572365	0.298665	0.502042	0.0213244	0.0349247	4	4	t-test	E
SPBC18H10.02	lcf1	0.11739	0.428603	-0.0056682	0	0.00934882	0	0.0052367	8	8	t-test	E
SPCC4G3.17	SPCC4G3.17	0.934211	0.974093	-0.00566517	0.181002	0.307878	0.0469083	0.0761535	4	4	t-test	E
SPBC25H2.11C	spt7	0.240562	0.562785	-0.00557317	0.000860345	0.0106111	0.000599118	0.00712465	8	8	t-test	E
SPBC1773.05C	tms1	0.934576	0.974093	-0.00552358	0.0939406	0.164051	0.0530629	0.0595322	4	4	t-test	E
SPBC359.06	mug14	0.936946	0.97558	-0.0054382	0.17468	0.297077	0.0534725	0.0627917	4	4	t-test	E
SPCC126.01C	SPCC126.01c	0.949616	0.979218	-0.00541612	0.253259	0.426645	0.0279047	0.12419	4	4	t-test	E
SPAC4G9.10	arg3	0.849965	0.930714	-0.00536804	0.0221584	0.0454006	0.0117596	0.0396257	4	4	t-test	E
SPBC13G1.10C	mug81	0.976509	0.993198	-0.00533384	0.251472	0.423561	0.163257	0.0680452	4	4	t-test	E
SPBC29A3.09C	SPBC29A3.09c	0.932573	0.974093	-0.00525496	0.395901	0.661646	0.036095	0.077805	4	4	t-test	E
SPAC4G9.16C	rpl901	0.346214	0.630693	-0.0051414	0	0.00847994	0	0.00839762	8	8	t-test	E
SPAC1B2.04	cox6	0.120005	0.432437	-0.0051371	0.000530429	0.00934771	0.000530429	0.0039635	4	4	t-test	E
SPAC167.06C	mug143	0.931808	0.973909	-0.00502403	0.0739279	0.130219	0.0271434	0.0801692	4	4	t-test	E
SPAC1420.03	rpn501	0.95983	0.984533	-0.00494047	0.255951	0.430301	0.0563047	0.123719	4	4	t-test	E
SPBC3H7.03C	SPBC3H7.03c	0.779223	0.892592	-0.00487924	0.0124631	0.0286035	0.00629876	0.0247576	4	4	t-test	E
SPCC663.04	rpl39	0.356869	0.633328	-0.004863	0	0.00802077	0	0.00738421	4	4	t-test	E
SPCC613.07	SPCC613.07	0.953833	0.980815	-0.00484612	0.311554	0.521854	0.0731242	0.0472878	4	4	t-test	E
SPAC6B12.04C	SPAC6B12.04c	0.932417	0.974093	-0.00484018	0.274075	0.460027	0.0355137	0.0685814	4	4	t-test	E
SPBC27.04	uds1	0.954941	0.981343	-0.00480778	0.296762	0.497392	0.0771515	0.0272124	4	4	t-test	E
SPAC1F5.05C	SPAC1F5.05c	0.509285	0.730037	-0.00479235	0.00319003	0.0131657	0.00318758	0.00972945	4	4	t-test	E
SPAC4A8.09C	cwf21	0.382349	0.648064	-0.00471705	1.73312e-06	0.00778291	1.73312e-06	0.00761891	4	4	t-test	E
SPAC6C3.05	SPAC6C3.05	0.9442	0.976983	-0.0046635	0.202908	0.342357	0.0266411	0.0938682	4	4	t-test	E
SPAC16A10.05C	dad1	0.186347	0.509873	-0.00448808	0.000137122	0.00762856	7.32369e-05	0.00505211	8	8	t-test	E
SPBC713.08	mim1	0.39305	0.648064	-0.00435327	4.90428e-05	0.00726093	4.90428e-05	0.00721553	4	4	t-test	E
SPBC2G5.03	ctu1	0.942876	0.976924	-0.00406848	0.249281	0.417861	0.0471564	0.0427802	4	4	t-test	E
SPAC22F8.04	SPAC22F8.04	0.978121	0.993198	-0.00403297	0.169389	0.286033	0.10137	0.161808	4	4	t-test	E
SPAC24C9.15C	spn5	0.925278	0.971616	-0.00393878	0.0402293	0.0728484	0.0115487	0.0617157	4	4	t-test	E
SPBC1711.05	SPBC1711.05	0.356281	0.6329	-0.00384211	7.79359e-05	0.00646551	3.71793e-05	0.0058256	4	4	t-test	E
SPCC1682.11C	SPCC1682.11c	0.0986929	0.401569	-0.00384113	4.55959e-05	0.00641056	2.72438e-05	0.00267578	4	4	t-test	E
SPAC589.06C	SPAC589.06c	0.958602	0.984189	-0.00382378	0.375717	0.625994	0.0662118	0.0291484	4	4	t-test	E
SPAC12G12.13C	cid14	0.408158	0.655113	-0.00379758	0.000527242	0.00713313	0.000527242	0.00650613	4	4	t-test	E
SPBC1105.13C	SPBC1105.13c	0.266511	0.578792	-0.00374875	0.000404777	0.0068506	0.000269597	0.00453747	4	4	t-test	E
SPAP27G11.06C	vas2	0.686203	0.840426	-0.00371787	0.00465634	0.013812	0.00461234	0.0121343	4	4	t-test	E
SPAC3F10.15C	spo12	0.780074	0.892592	-0.00362979	0.0132992	0.0279218	0.00970037	0.0127404	4	4	t-test	E
SPAC25G10.04C	rec10	0.965643	0.988345	-0.00350912	0.209789	0.351802	0.069436	0.054455	4	4	t-test	E
SPAC8C9.03	cgs1	0.303038	0.603157	-0.00344902	0.00109613	0.00749653	0.000950654	0.00494205	8	8	t-test	E
SPCC613.06	rpl902	0.0583549	0.353243	-0.00344404	7.42266e-05	0.00580284	7.42266e-05	0.00190718	4	4	t-test	E
SPCC1259.07	rxt3	0.123373	0.439023	-0.00342574	0	0.00565024	0	0.00265656	4	4	t-test	E
SPAC644.06C	cdr1	0.418636	0.662606	-0.00332035	0.000300786	0.0059725	0.000134472	0.00585366	4	4	t-test	E
SPAC8F11.10C	pvg1	0.488755	0.715083	-0.00328604	0.000855659	0.00683109	0.000853805	0.00681484	4	4	t-test	E
SPAC1F8.02C	SPAC1F8.02c	0.0703785	0.359758	-0.00325173	0	0.00536323	0	0.00194591	4	4	t-test	E
SPAC1782.08C	rex3	0.17682	0.502617	-0.00323414	0.000612141	0.00634385	0.000400664	0.00303844	4	4	t-test	E
SPAPB1E7.06C	eme1	0.963988	0.987573	-0.00312651	0.123559	0.208948	0.0502693	0.071472	4	4	t-test	E
SPCC126.02C	pku70	0.969481	0.989523	-0.00310555	0.371223	0.617397	0.0682858	0.05796	4	4	t-test	E
SPBC839.05C	rps1701	0.31859	0.616675	-0.00307258	0.000449983	0.00580992	0.000449142	0.00423024	4	4	t-test	E
SPAC22A12.06C	SPAC22A12.06c	0.916043	0.96721	-0.0030642	0.026913	0.0494428	0.0230412	0.0253642	4	4	t-test	E
SPCC1281.08	wtf11	0.437105	0.6741	-0.00305854	0.00361402	0.0110054	0.00287282	0.00374276	4	4	t-test	E
SPCC594.01	SPCC594.01	0.577366	0.77325	-0.00303778	0.00453478	0.0124898	0.00263616	0.00719245	4	4	t-test	E
SPCC13B11.01	adh1	0.951303	0.979735	-0.00287075	0.0344618	0.0615743	0.0298958	0.0556126	4	4	t-test	E
SPAC17G8.09	shg1	0.964313	0.9876	-0.00287023	0.0966296	0.16411	0.0513671	0.0545932	4	4	t-test	E
SPBC14F5.13C	SPBC14F5.13c	0.934126	0.974093	-0.00285656	0.0299366	0.0540872	0.0226684	0.0398726	4	4	t-test	E
SPAC664.02C	arp8	0.688301	0.841738	-0.00282799	0.00654923	0.0154663	0.00325335	0.00952296	4	4	t-test	E
SPAPB18E9.01	trm5	0.594718	0.784734	-0.00277562	0.00736577	0.0167267	0.00346377	0.00581424	4	4	t-test	E
SPCC553.08C	SPCC553.08c	0.358929	0.63472	-0.0027459	3.31392e-06	0.0045344	3.31392e-06	0.00419041	4	4	t-test	E
SPAC144.05	SPAC144.05	0.968702	0.989523	-0.00269726	0.276601	0.46066	0.0464294	0.0772399	4	4	t-test	E
SPBC1A4.03C	top2	0.252682	0.569791	-0.00265037	5.70015e-05	0.00446539	5.03885e-05	0.00309479	4	4	t-test	E
SPBC365.07C	SPBC365.07c	0.981118	0.993272	-0.00263586	0.254366	0.423884	0.100438	0.0412745	4	4	t-test	E
SPAC19B12.07C	SPAC19B12.07c	0.978089	0.993198	-0.00260649	0.311654	0.518325	0.0696222	0.0964756	4	4	t-test	E
SPAC29B12.12	SPAC29B12.12	0.983793	0.994313	-0.00259658	0.321217	0.53408	0.088882	0.139314	4	4	t-test	E
SPAC694.02	SPAC694.02	0.186106	0.509873	-0.00258328	0	0.00426072	0	0.00249405	4	4	t-test	E
SPAC821.07C	moc3	0.957084	0.98324	-0.00256628	0.0563657	0.0971992	0.0431882	0.0158176	4	4	t-test	E
SPBC2F12.11C	rep2	0.381863	0.648064	-0.00256256	5.26158e-05	0.00431332	5.26158e-05	0.00413383	4	4	t-test	E
SPAC890.05	SPAC890.05	0.969439	0.989523	-0.00255804	0.400999	0.665605	0.0515499	0.0620157	4	4	t-test	E
SPAC13G7.12C	SPAC13G7.12c	0.395286	0.648064	-0.00253922	0.00037175	0.00480119	0.000182301	0.00422775	4	4	t-test	E
SPBC1734.04	anp1	0.353097	0.630693	-0.0025391	2.35801e-05	0.00422674	2.35801e-05	0.0042108	8	8	t-test	E
SPAP11E10.01	SPAP11E10.01	0.476319	0.703259	-0.0024998	0.000829853	0.00549175	0.000425475	0.00505568	4	4	t-test	E
SPAC7D4.03C	SPAC7D4.03c	0.308081	0.606987	-0.00243351	0.000962713	0.00560154	0.000438378	0.00325585	4	4	t-test	E
SPCC61.05	SPCC61.05	0.728138	0.865497	-0.00242514	0.00854487	0.0180933	0.004831	0.00755253	4	4	t-test	E
SPAC7D4.13C	SPAC7D4.13c	0.975216	0.992622	-0.00241837	0.444864	0.737724	0.0642696	0.0600741	4	4	t-test	E
SPBC4B4.07C	usp102	0.64973	0.817937	-0.00241825	0.0051917	0.0125514	0.00393798	0.00521327	4	4	t-test	E
SPCC1235.11	SPCC1235.11	0.340118	0.627861	-0.00229498	3.58383e-05	0.00384433	2.52236e-05	0.00334524	4	4	t-test	E
SPAC9.12C	atp12	0.980659	0.993272	-0.00226643	0.360527	0.598371	0.0721387	0.0869458	4	4	t-test	E
SPBC32H8.09	SPBC32H8.09	0.392005	0.648064	-0.00225136	5.46151e-06	0.00372227	5.46151e-06	0.00372227	4	4	t-test	E
SPAC10F6.13C	SPAC10F6.13c	0.547663	0.756438	-0.0022291	0.00224415	0.00737793	0.00128621	0.00518474	4	4	t-test	E
SPAC2E1P3.02C	amt3	0.979949	0.993272	-0.00219463	0.434538	0.720323	0.00899804	0.132109	4	4	t-test	E
SPAC23H3.12C	SPAC23H3.12c	0.978186	0.993198	-0.00217861	0.399818	0.663032	0.0640995	0.0669273	4	4	t-test	E
SPCC737.04	SPCC737.04	0.979599	0.993272	-0.00211145	0.282051	0.468682	0.0705477	0.0544654	4	4	t-test	E
SPAC9E9.15	SPAC9E9.15	0.990538	0.998081	-0.00210369	0.434108	0.719464	0.157802	0.0830065	4	4	t-test	E
SPCC338.06C	SPCC338.06c	0.735417	0.870397	-0.00207152	0.00487557	0.0114582	0.00362626	0.00754383	4	4	t-test	E
SPBC1198.09	ubc16	0.862416	0.937055	-0.00203227	0.0124184	0.0238342	0.0106074	0.00375353	4	4	t-test	E
SPBC16G5.17	SPBC16G5.17	0.405696	0.653063	-0.00202653	0.000213054	0.00369385	0.000107519	0.00346169	4	4	t-test	E
SPAC1296.02	cox4	0.224297	0.548393	-0.00201709	0.000119573	0.0035241	0.000119573	0.00217915	4	4	t-test	E
SPAC26H5.11	mug56	0.548918	0.757538	-0.00196181	0.00114566	0.00512529	0.000863879	0.00468194	4	4	t-test	E
SPAC1071.11	SPAC1071.11	0.163443	0.489205	-0.00192969	5.55767e-06	0.00319189	5.55767e-06	0.00173209	4	4	t-test	E
SPCC1739.10	mug33	0.327192	0.622294	-0.00192356	0.00084569	0.00456745	0.000597912	0.00264825	4	4	t-test	E
SPAC30C2.02	mmd1	0.977873	0.993198	-0.00191596	0.121543	0.203626	0.0427303	0.0833841	4	4	t-test	E
SPBC776.17	SPBC776.17	0.371727	0.646147	-0.00191197	0	0.0031535	0	0.00300979	4	4	t-test	E
SPAC1782.11	met14	0.23142	0.554785	-0.00191133	2.69503e-05	0.00319689	1.78886e-05	0.00240562	8	8	t-test	E
SPBC649.03	rhp14	0.206937	0.531893	-0.00190414	0.00014923	0.00338672	0.000148829	0.00195775	4	4	t-test	E
SPAC14C4.14	atp1	0.315769	0.613728	-0.00187435	4.86938e-05	0.00317177	2.61205e-05	0.00257298	4	4	t-test	E
SPCP1E11.04C	pal1	0.207476	0.53225	-0.00187223	3.40403e-06	0.00309357	3.40403e-06	0.00192756	4	4	t-test	E
SPCC1840.03	sal3	0.389351	0.648064	-0.00185496	0	0.00305947	0	0.00304727	4	4	t-test	E
SPBC16H5.13	SPBC16H5.13	0.391744	0.648064	-0.00181031	5.04151e-05	0.00306898	4.72859e-05	0.00299083	4	4	t-test	E
SPCC1322.16	phb2	0.0841696	0.38112	-0.00175048	0.000208645	0.00323127	0.000110486	0.00114365	4	4	t-test	E
SPBC2D10.18	abc1	0.868245	0.940457	-0.00173279	0.00687105	0.0141907	0.00645773	0.0131236	8	8	t-test	E
SPBPB7E8.01	SPBPB7E8.01	0.0776788	0.370029	-0.00172302	0.000225902	0.00321444	8.83743e-05	0.0010843	4	4	t-test	E
SPBC83.02C	rpl4302	0.549879	0.757917	-0.00170664	0.00112924	0.00467734	0.000904332	0.00402974	4	4	t-test	E
SPAC644.07	SPAC644.07	0.0401585	0.317855	-0.00168682	0.000759747	0.00403524	0.00045555	0.00096454	8	8	t-test	E
SPCC1682.01	qcr9	0.522441	0.738671	-0.00167248	0.000645519	0.00382318	0.000392032	0.00379159	4	4	t-test	E
SPAC31G5.21	SPAC31G5.21	0.215522	0.538817	-0.00166981	8.03789e-05	0.00288666	4.52168e-05	0.0017597	4	4	t-test	E
SPCC4B3.05C	hem12	0.972979	0.991605	-0.00166919	0.556041	0.919857	0.0364132	0.0495429	4	4	t-test	E
SPCC320.12	atp23	0.189812	0.512751	-0.00165159	0	0.00272404	0	0.00161287	4	4	t-test	E
SPAC2C4.16C	rps801	0.203308	0.530143	-0.00164261	0.000115267	0.00289935	0.000115267	0.00167104	4	4	t-test	E
SPAPB8E5.03	mae1	0.984638	0.994734	-0.00163885	0.210389	0.349707	0.0428156	0.113421	4	4	t-test	E
SPBC530.06C	SPBC530.06c	0.21133	0.535283	-0.00158947	1.59808e-07	0.00262185	1.59808e-07	0.00165489	4	4	t-test	E
SPAC13G7.02C	ssa1	0.426901	0.667386	-0.00156868	0.000427447	0.0032923	0.000375202	0.00279237	4	4	t-test	E
SPCC1919.15	brl1	0.0849261	0.382225	-0.00154376	0.00040858	0.00322008	0.000397833	0.00100158	4	4	t-test	E
SPBC1348.14C	ght7	0.430196	0.670005	-0.00148054	0.000446252	0.00317794	0.000281833	0.00266788	4	4	t-test	E
SPAC25B8.19C	SPAC25B8.19c	0.891249	0.955054	-0.00147198	0.00874649	0.0168538	0.00582061	0.0139456	4	4	t-test	E
SPBC106.07C	SPBC106.07c	0.0239193	0.26822	-0.0014264	1.98385e-05	0.00238534	1.98385e-05	0.000555887	4	4	t-test	E
SPAPYUG7.02C	sin1	0.150987	0.478832	-0.00141035	0.000338739	0.00288485	0.000338739	0.00137672	8	8	t-test	E
SPAC13G7.07	arb2	0.973532	0.991821	-0.00131713	0.0776789	0.130292	0.0345512	0.0231405	4	4	t-test	E
SPCC1739.05	set5	0.243742	0.563485	-0.00131565	2.61576e-05	0.00221311	2.61576e-05	0.00149977	4	4	t-test	E
SPBC83.04	apc15	0.987571	0.996305	-0.00130821	0.271142	0.449365	0.0525664	0.100537	4	4	t-test	E
SPBC25D12.06	SPBC25D12.06	0.395844	0.648064	-0.00130434	0.000146126	0.00239233	0.000143974	0.0023699	8	8	t-test	E
SPAC13F5.03C	gld1	0.192849	0.516137	-0.0012468	0.000377666	0.00267931	0.000215322	0.00122733	4	4	t-test	E
SPBC1703.11	SPBC1703.11	0.583823	0.776553	-0.00122653	0.00123154	0.00405421	0.000824565	0.00312309	4	4	t-test	E
SPAC13G6.04	tim8	0.988829	0.996966	-0.00120105	0.399694	0.661214	0.0712088	0.0648555	4	4	t-test	E
SPAC22E12.18	SPAC22E12.18	0.352791	0.630693	-0.00120059	0	0.00198019	0	0.00180503	4	4	t-test	E
SPBC16C6.02C	vps1302	0.522968	0.738671	-0.00117533	0.00111251	0.00377345	0.000734509	0.00266359	8	8	t-test	E
SPCC24B10.07	gad8	0.37161	0.646147	-0.00111957	0	0.00184656	0	0.00176191	4	4	t-test	E
SPCC569.07	SPCC569.07	0.981261	0.993272	-0.00108614	0.221556	0.367214	0.0275626	0.0571409	4	4	t-test	E
SPAC1805.08	dlc1	0.991797	0.998167	-0.00108263	0.165896	0.275405	0.0912205	0.0636384	4	4	t-test	E
SPAC29B12.10C	pgt1	0.26147	0.576373	-0.0010767	0	0.00177586	0	0.00128693	4	4	t-test	E
SPBC27B12.08	sip1	0.267272	0.578792	-0.00104981	2.92001e-05	0.00177965	1.70293e-05	0.00127399	4	4	t-test	E
SPCC74.02C	SPCC74.02c	0.39042	0.648064	-0.00104016	1.66904e-06	0.00171834	1.66904e-06	0.00171317	4	4	t-test	E
SPBC1604.20C	tea2	0.971458	0.991235	-0.00099034	0.0354695	0.0601349	0.0205223	0.0276771	4	4	t-test	E
SPBC12C2.04	SPBC12C2.04	0.176437	0.502617	-0.000971622	1.39651e-05	0.00162557	1.03369e-05	0.000909984	4	4	t-test	E
SPBC18H10.19	atg14	0.849461	0.930469	-0.000949141	0.00636888	0.0120699	0.0028699	0.00629228	4	4	t-test	E
SPAC25B8.06C	SPAC25B8.06c	0.388407	0.648064	-0.00094757	0.000101237	0.00172985	0.000101237	0.00169356	8	8	t-test	E
SPCC1672.04C	SPCC1672.04c	0.231775	0.554785	-0.000942787	4.59714e-05	0.00163081	2.66678e-05	0.00104006	4	4	t-test	E
SPBC11G11.01	fis1	0.913733	0.965388	-0.000921066	0.00889726	0.0161938	0.00474798	0.0108622	4	4	t-test	E
SPBC2F12.12C	SPBC2F12.12c	0.931311	0.973742	-0.000912448	0.00871608	0.0158808	0.00862128	0.00855219	4	4	t-test	E
SPCC794.11C	SPCC794.11c	0.982831	0.994109	-0.000899789	0.195114	0.323294	0.0343009	0.0330186	4	4	t-test	E
SPBC16H5.09C	omh2	0.992227	0.998263	-0.000861046	0.130366	0.216439	0.0517255	0.110364	4	4	t-test	E
SPCC613.10	qcr2	0.283015	0.586967	-0.000860913	3.84787e-05	0.00148341	3.84787e-05	0.00108791	4	4	t-test	E
SPAC26F1.07	SPAC26F1.07	0.473408	0.702825	-0.000831448	0.00060774	0.00237372	0.000374141	0.00161423	4	4	t-test	E
SPAC1002.07C	ats1	0.208985	0.533214	-0.000824006	1.46259e-05	0.00138319	1.33257e-05	0.000852113	4	4	t-test	E
SPAC10F6.05C	ubc6	0.31625	0.614139	-0.000818803	0	0.00135049	0	0.00112537	4	4	t-test	E
SPBC31F10.14C	hip3	0.261491	0.576373	-0.000818662	0.000203083	0.00168521	0.00014282	0.000973375	4	4	t-test	E
SPBC23G7.14	SPBC23G7.14	0.988034	0.996468	-0.000739484	0.362865	0.599709	0.0135895	0.0724977	4	4	t-test	E
SPAC22G7.11C	SPAC22G7.11c	0.246835	0.565252	-0.000731616	0.000142596	0.00144188	5.48957e-05	0.000840606	4	4	t-test	E
SPAC31F12.01	zds1	0.341878	0.627861	-0.000723065	9.98055e-05	0.0013572	5.72024e-05	0.001167	8	8	t-test	E
SPAC22G7.05	SPAC22G7.05	0.832705	0.923119	-0.000711378	0.00270943	0.00564209	0.00266986	0.00319776	8	8	t-test	E
SPAC977.05C	SPAC977.05c	0.926937	0.97217	-0.000690369	0.00576134	0.0106411	0.00545933	0.00777699	4	4	t-test	E
SPCC1739.01	SPCC1739.01	0.294616	0.59897	-0.000625487	0	0.00103164	0	0.000814323	4	4	t-test	E
SPBC725.06C	ppk31	0.984811	0.994734	-0.000610902	0.0351706	0.0590161	0.0200639	0.0384471	4	4	t-test	E
SPAC57A10.02	cdr2	0.380455	0.648064	-0.000610012	0.000301711	0.00150375	0.000301711	0.000911757	4	4	t-test	E
SPBPB2B2.13	gal1	0.819513	0.915249	-0.000573472	0.00298619	0.00587111	0.00169992	0.00280741	4	4	t-test	E
SPBC609.05	pob3	0.276492	0.583441	-0.000556607	8.2239e-05	0.00105368	4.72749e-05	0.000691152	4	4	t-test	E
SPAC6B12.08	mug185	0.524082	0.738671	-0.000537314	0.000613822	0.00189862	0.000256326	0.00119033	4	4	t-test	E
SPAC3G9.08	png1	0.0766563	0.367909	-0.00053338	0	0.000879728	0	0.000331331	4	4	t-test	E
SPBC336.13C	SPBC336.13c	0.469316	0.701536	-0.00053255	0.000109563	0.00105907	8.39762e-05	0.00105907	4	4	t-test	E
SPCC1393.10	ctr4	0.138583	0.457592	-0.000500706	5.95938e-06	0.000835667	5.95938e-06	0.000411824	4	4	t-test	E
SPAC1142.05	ctr5	0.391002	0.648064	-0.00050063	0	0.000825711	0	0.000825711	4	4	t-test	E
SPAC4F10.05C	SPAC4F10.05c	0.757712	0.879224	-0.000482169	0.000873208	0.00223549	0.000547651	0.0022296	4	4	t-test	E
SPAC227.07C	pab1	0.341896	0.627861	-0.000481334	1.60551e-06	0.000796534	1.60551e-06	0.000778688	8	8	t-test	E
SPBC725.02	mpr1	0.677946	0.836496	-0.000467224	0.00106172	0.00252176	0.000684941	0.00135457	4	4	t-test	E
SPAC1D4.13	byr1	0.350617	0.630693	-0.000465105	0	0.000767119	0	0.000767119	8	8	t-test	E
SPBC24C6.11	cwf14	0.181696	0.507269	-0.000432564	0	0.000713447	0	0.000411916	4	4	t-test	E
SPCC736.11	ago1	0.391002	0.648064	-0.000411319	0	0.000678407	0	0.000678407	4	4	t-test	E
SPBC9B6.03	SPBC9B6.03	0.981127	0.993272	-0.000377354	0.0330897	0.0551988	0.00943434	0.0197996	4	4	t-test	E
SPBC29A3.08	pof4	0.45087	0.685595	-0.000366981	0.000171481	0.000888109	0.000156786	0.000674641	4	4	t-test	E
SPAC1039.02	SPAC1039.02	0.158535	0.48472	-0.000358654	4.42045e-05	0.000664453	4.42045e-05	0.000317861	4	4	t-test	E
SPCPB1C11.01	amt1	0.89184	0.955377	-0.000355609	0.00249654	0.00470418	0.00183151	0.0028221	4	4	t-test	E
SPBC337.16	cho1	0.0621018	0.355141	-0.000326505	1.0388e-05	0.000555653	1.0388e-05	0.000185996	4	4	t-test	E
SPAC1783.07C	pap1	0.492079	0.717092	-0.000319831	8.6337e-05	0.000669911	7.74901e-05	0.000669911	4	4	t-test	E
SPCC4G3.04C	coq5	0.225116	0.548954	-0.000297276	8.03485e-06	0.000503563	4.86301e-06	0.00032192	4	4	t-test	E
SPAPB1A10.14	SPAPB1A10.14	0.674603	0.834238	-0.000286142	0.000340017	0.00103275	0.000339325	0.000899813	4	4	t-test	E
SPAC23E2.03C	ste7	0.212102	0.536146	-0.000259938	0	0.000428727	0	0.000312244	8	8	t-test	E
SPBC29A3.10C	atp14	0.391002	0.648064	-0.000259795	0	0.000428491	0	0.000428491	4	4	t-test	E
SPBC25B2.02C	mam1	0.998238	1	-0.000221716	0.211392	0.349024	0.032386	0.145677	4	4	t-test	E
SPAC31A2.02	trm112	0.998511	1	-0.000217653	0.118319	0.195507	0.0894235	0.10986	4	4	t-test	E
SPBP35G2.08C	air1	0.214564	0.537308	-0.000204121	9.16492e-07	0.000338178	9.16492e-07	0.000214515	4	4	t-test	E
SPCC1450.03	SPCC1450.03	0.991435	0.998167	-0.000202486	0.0193092	0.0321814	0.0159991	0.0129502	4	4	t-test	E
SPBP4H10.09	rsv1	0.139781	0.459639	-0.00018397	4.42255e-05	0.000376374	4.04365e-05	0.000152114	4	4	t-test	E
SPAC1A6.04C	plb1	0.934395	0.974093	-0.000164381	0.0015157	0.00277103	0.000873659	0.00276328	4	4	t-test	E
SPAC2F7.04	pmc2	0.521044	0.737958	-0.000160073	0.000141959	0.000498154	9.44173e-05	0.000364287	8	8	t-test	E
SPAC22F3.09C	res2	0.402851	0.650895	-0.000155814	1.84635e-05	0.000287445	1.84635e-05	0.000287445	8	8	t-test	E
SPAP27G11.14C	SPAP27G11.14c	0.758822	0.879856	-0.000143427	0.000351091	0.000815631	0.000351091	0.000451149	4	4	t-test	E
SPBC12D12.07C	trx2	0.18522	0.509873	-0.000142858	0	0.000235622	0	0.000137545	4	4	t-test	E
SPCC1827.02C	SPCC1827.02c	0.402408	0.650895	-0.000140113	3.91267e-06	0.000237548	2.26082e-06	0.000237548	4	4	t-test	E
SPCC550.11	SPCC550.11	0.32357	0.621584	-0.000133865	6.28875e-06	0.000231162	6.28875e-06	0.000187281	4	4	t-test	E
SPAC19G12.12	dlp1	0.91062	0.965272	-0.000124781	0.00128021	0.00231732	0.000850186	0.00112702	8	8	t-test	E
SPCC736.06	SPCC736.06	0.530853	0.743779	-0.000123399	4.76466e-05	0.000282114	4.76466e-05	0.000282114	4	4	t-test	E
SPAC15E1.07C	moa1	0.302423	0.602296	-0.000107334	0	0.000177032	0	0.000142516	4	4	t-test	E
SPAC4G9.13C	vps26	0.267793	0.578993	-0.000103627	0	0.000170917	0	0.000141982	8	8	t-test	E
SPCC23B6.04C	SPCC23B6.04c	0.99831	1	-9.59935e-05	0.0478596	0.0790953	0.0391796	0.0277293	4	4	t-test	E
SPAC1039.09	isp5	0.998154	1	-8.74952e-05	0.0372775	0.0616277	0.0319971	0.0262945	4	4	t-test	E
SPBC1718.07C	zfs1	0.859379	0.93574	-7.54028e-05	0.000288279	0.000599837	0.000167804	0.000599837	4	4	t-test	E
SPBC12D12.06	srb11	0.340549	0.627861	-7.02449e-05	0	0.000115858	0	0.000102502	4	4	t-test	E
SPBC25H2.10C	SPBC25H2.10c	0.671873	0.832948	-6.86485e-05	7.61883e-05	0.000238886	4.5617e-05	0.000234399	4	4	t-test	E
SPAC323.07C	SPAC323.07c	0.328454	0.622294	-6.68601e-05	7.44254e-06	0.000122551	7.44254e-06	0.000104479	8	8	t-test	E
SPCC965.07C	gst2	0.716327	0.8598	-6.29941e-05	8.7354e-05	0.000247976	5.78193e-05	0.000247976	4	4	t-test	E
SPAC9E9.09C	SPAC9E9.09c	0.544144	0.753465	-6.29179e-05	2.70418e-05	0.000148375	2.70418e-05	0.000148375	4	4	t-test	E
SPAC1F7.13C	rpl801	0.124753	0.439023	-5.62926e-05	3.93575e-06	9.93375e-05	3.93575e-06	5.30628e-05	8	8	t-test	E
SPCC548.06C	ght8	0.0906188	0.390831	-5.22077e-05	1.22116e-05	0.00010625	7.26402e-06	3.57699e-05	4	4	t-test	E
SPBC16A3.08C	SPBC16A3.08c	0.391611	0.648064	-5.17009e-05	7.62078e-08	8.53983e-05	7.62078e-08	8.53983e-05	4	4	t-test	E
SPAC6G10.12C	ace2	0.391002	0.648064	-3.99218e-05	0	6.58449e-05	0	6.58449e-05	4	4	t-test	E
SPCC1235.09	hif2	0.328071	0.622294	-3.81985e-05	3.31392e-06	6.84684e-05	3.31392e-06	5.3985e-05	4	4	t-test	E
SPBC9B6.07	nop52	0.355871	0.6329	-3.48778e-05	0	5.75256e-05	0	5.28317e-05	4	4	t-test	E
SPAC1142.07C	vps32	0.942007	0.976924	-3.21901e-05	0.000337622	0.000609948	0.000196992	0.000609948	4	4	t-test	E
SPAC56F8.04C	ppt1	0.333496	0.62389	-3.20875e-05	2.47579e-06	5.70068e-05	2.47579e-06	4.59705e-05	4	4	t-test	E
SPBC428.06C	rxt2	0.391002	0.648064	-2.47434e-05	0	4.08105e-05	0	4.08105e-05	4	4	t-test	E
SPBC776.09	ste13	0.963628	0.987509	-1.31851e-05	0.000195941	0.000344921	0.000188879	0.000334869	4	4	t-test	E
SPAC16E8.05C	mde1	0.994352	0.998578	-8.50156e-06	0.000939692	0.0015639	0.000803456	0.00136215	4	4	t-test	E
SPAC3F10.16C	SPAC3F10.16c	0.899067	0.959982	-6.18056e-06	3.50333e-05	6.79759e-05	2.56732e-05	6.6303e-05	8	8	t-test	E
SPBC651.02	SPBC651.02	0.391002	0.648064	-5.28064e-06	0	8.7096e-06	0	8.7096e-06	4	4	t-test	E
SPAC9G1.03C	rpl3001	0.993611	0.998578	-4.51095e-06	0.000651024	0.0010812	0.00043034	0.000534523	4	4	t-test	E
SPCC830.06	SPCC830.06	0.391002	0.648064	-4.21225e-06	0	6.94745e-06	0	6.94745e-06	4	4	t-test	E
SPCC162.05	coq3	0.833545	0.923484	-1.59012e-06	4.2444e-06	9.62314e-06	4.2444e-06	9.62314e-06	4	4	t-test	E
SPBC1685.07C	avt5	0.391002	0.648064	-1.50469e-06	0	2.48176e-06	0	2.48176e-06	4	4	t-test	E
SPCC1494.05C	ubp12	0.98299	0.994109	-4.00396e-07	1.25374e-05	2.1339e-05	1.25374e-05	2.1339e-05	4	4	t-test	E
SPBC21C3.08C	car2	1	1	0	0	0	0	0	4	4	t-test	E
SPBC685.07C	rpl2701	1	1	0	0	0	0	0	4	4	t-test	E
SPBC887.18C	hfi1	1	1	0	0	0	0	0	4	4	t-test	E
SPCC5E4.07	rpl2802	1	1	0	0	0	0	0	4	4	t-test	E
SPCC63.02C	aah3	1	1	0	0	0	0	0	4	4	t-test	E
SPAC24B11.06C	sty1	0.350617	0.630693	3.32558e-07	3.32558e-07	0	3.32558e-07	0	8	8	t-test	S
SPCC576.11	rpl15	0.391002	0.648064	4.30164e-06	4.30164e-06	0	4.30164e-06	0	4	4	t-test	S
SPBC26H8.11C	SPBC26H8.11c	0.979612	0.993272	7.46631e-06	0.000278241	0.000446601	0.000197967	0.000327254	4	4	t-test	S
SPCC663.01C	ekc1	0.391002	0.648064	9.11684e-06	9.11684e-06	0	9.11684e-06	0	4	4	t-test	S
SPBC1734.08	hse1	0.22377	0.547509	1.18823e-05	1.18823e-05	0	7.77203e-06	0	4	4	t-test	S
SPBC342.01C	alg6	0.644737	0.816357	1.57722e-05	4.55922e-05	4.91835e-05	2.43914e-05	3.53722e-05	4	4	t-test	S
SPAC30D11.10	rad22	0.337273	0.625392	2.43488e-05	2.43488e-05	0	2.13697e-05	0	4	4	t-test	S
SPBP8B7.11	nxt3	0.999757	1	3.75047e-05	0.182558	0.301039	0.107447	0.0700733	4	4	t-test	S
SPBC342.03	gas4	0.999018	1	4.94079e-05	0.289257	0.477003	0.0333961	0.0301176	4	4	t-test	S
SPAPB21F2.03	SPAPB21F2.03	0.402079	0.650895	5.30133e-05	5.4446e-05	2.36287e-06	5.4446e-05	2.36287e-06	4	4	t-test	S
SPCC1442.01	ste6	0.563718	0.764254	5.38576e-05	8.06471e-05	4.41851e-05	8.06471e-05	4.41851e-05	4	4	t-test	S
SPCC794.01C	SPCC794.01c	0.97883	0.993272	5.6847e-05	0.0023809	0.00383317	0.00185689	0.00128859	4	4	t-test	S
SPCC338.10C	cox5	0.523967	0.738671	8.03801e-05	0.000213622	0.000219761	0.000109498	4.98342e-05	4	4	t-test	S
SPBPJ4664.01	dps1	0.938071	0.976137	9.15677e-05	0.00176018	0.00275213	0.000895379	0.00112929	4	4	t-test	S
SPBPB10D8.07C	SPBPB10D8.07c	0.467145	0.699221	0.0001245	0.000149095	4.05661e-05	0.000149095	3.74539e-05	4	4	t-test	S
SPCC790.03	SPCC790.03	0.357141	0.63347	0.000127493	0.000174498	7.7528e-05	0.000113257	7.7528e-05	4	4	t-test	S
SPBC16A3.07C	nrm1	0.276553	0.583441	0.00013022	0.000130679	7.56362e-07	9.81528e-05	7.56362e-07	4	4	t-test	S
SPBC3H7.12	rav2	0.900986	0.960348	0.000131674	0.000838951	0.00116654	0.000836315	0.000930168	4	4	t-test	S
SPAC29B12.14C	SPAC29B12.14c	0.355105	0.632581	0.000169322	0.000175736	1.05791e-05	0.000155176	1.05791e-05	4	4	t-test	S
SPAC23H3.09C	gly1	0.391002	0.648064	0.000171627	0.000171627	0	0.000171627	0	4	4	t-test	S
SPBC1105.10	rav1	0.391002	0.648064	0.000186574	0.000186574	0	0.000186574	0	4	4	t-test	S
SPBC1685.05	SPBC1685.05	0.99846	1	0.000192051	0.310792	0.512287	0.0410227	0.139451	4	4	t-test	S
SPAC3H5.10	rpl3202	0.34879	0.630693	0.000209647	0.000251597	6.91896e-05	0.000187675	6.91896e-05	4	4	t-test	S
SPAC27D7.05C	apc14	0.995679	0.999304	0.000224663	0.367425	0.60564	0.0283432	0.0460878	4	4	t-test	S
SPCC24B10.11C	mft1	0.539231	0.748856	0.000262703	0.000394008	0.000216567	0.000371529	0.000177176	4	4	t-test	S
SPBC31F10.15C	atp15	0.941715	0.976924	0.000291366	0.00348154	0.0052617	0.00327893	0.00348979	8	8	t-test	S
SPCC23B6.01C	SPCC23B6.01c	0.117631	0.428603	0.000300758	0.000385763	0.000140204	0.000139919	8.69749e-05	4	4	t-test	S
SPBC3E7.15C	lac1	0.395412	0.648064	0.000301215	0.000310153	1.47415e-05	0.000304423	9.88499e-06	4	4	t-test	S
SPBC21.02	SPBC21.02	0.298137	0.600932	0.000341015	0.000347845	1.12654e-05	0.000271566	1.12654e-05	4	4	t-test	S
SPBC1773.12	SPBC1773.12	0.617545	0.797361	0.00037699	0.000760932	0.000633254	0.000661306	0.000325401	4	4	t-test	S
SPAC20G8.08C	fft1	0.647732	0.817043	0.000387931	0.00103768	0.00107166	0.000681772	0.000685035	4	4	t-test	S
SPAC31G5.09C	spk1	0.358177	0.634627	0.000391136	0.000404033	2.12715e-05	0.000397677	1.41698e-05	8	8	t-test	S
SPAC1952.10C	SPAC1952.10c	0.994299	0.998578	0.000416185	0.079979	0.131227	0.0448519	0.0544221	4	4	t-test	S
SPBC1734.11	mas5	0.428167	0.668733	0.000431515	0.00111193	0.00112223	0.00039766	0.000515857	4	4	t-test	S
SPAC328.03	tps1	0.148934	0.476474	0.000434081	0.000546621	0.000185617	0.000224987	0.000149277	4	4	t-test	S
SPBCPT2R1.08C	tlh2	0.124475	0.439023	0.000457743	0.000545507	0.000144753	0.000218523	0.000130789	4	4	t-test	S
SPBC3D6.04C	mad1	0.472526	0.702825	0.000484389	0.000586808	0.000168925	0.000586808	0.000168925	4	4	t-test	S
SPAC22E12.04	ccs1	0.393184	0.648064	0.000488817	0.000736305	0.000408193	0.000476146	0.000294906	4	4	t-test	S
SPCC1393.03	rps1501	0.993656	0.998578	0.000522782	0.276233	0.454742	0.0361359	0.0846859	4	4	t-test	S
SPBC337.15C	coq7	0.431104	0.670156	0.000526221	0.00143087	0.00149209	0.000567389	0.000287311	4	4	t-test	S
SPBC336.05C	SPBC336.05c	0.989649	0.997489	0.000529915	0.194905	0.320592	0.0274493	0.0461245	4	4	t-test	S
SPAC7D4.08	SPAC7D4.08	0.911407	0.965272	0.000564617	0.00532294	0.00784812	0.0031259	0.00613699	4	4	t-test	S
SPBC18H10.08C	ubp4	0.560507	0.763457	0.000585142	0.000871885	0.000472939	0.000871885	0.000450037	4	4	t-test	S
SPBC776.06C	SPBC776.06c	0.290575	0.595302	0.000596797	0.000722108	0.000206681	0.000465328	0.000109286	4	4	t-test	S
SPAC6G9.10C	sen1	0.966906	0.988419	0.000602909	0.0183996	0.0293529	0.0105705	0.0149559	4	4	t-test	S
SPAC1250.02	mug95	0.426839	0.667386	0.000656687	0.000857465	0.000331153	0.000711725	0.000203108	4	4	t-test	S
SPAC1071.08	rpp203	0.991102	0.998167	0.000666113	0.273022	0.44921	0.0474661	0.0518909	4	4	t-test	S
SPAC29A4.16	hal4	0.995517	0.999304	0.000667034	0.221098	0.363567	0.0773805	0.137797	4	4	t-test	S
SPBC11C11.09C	rpl502	0.124142	0.439023	0.000764387	0.000792225	4.59142e-05	0.000437142	4.59142e-05	8	8	t-test	S
SPAC1039.08	SPAC1039.08	0.396518	0.648064	0.000768204	0.000778495	1.69744e-05	0.000778495	1.69744e-05	4	4	t-test	S
SPAC4D7.10C	spt20	0.664591	0.828048	0.000775409	0.00185306	0.00177742	0.00162369	0.000979756	8	8	t-test	S
SPAC3C7.05C	mug191	0.982726	0.994109	0.000812623	0.240473	0.395282	0.0221003	0.0466999	4	4	t-test	S
SPCC1322.10	SPCC1322.10	0.644633	0.816357	0.000836279	0.003735	0.00478099	0.00120019	0.00203881	4	4	t-test	S
SPBC1348.02	SPBC1348.02	0.34961	0.630693	0.000845582	0.000991794	0.000241154	0.000762858	0.000163503	4	4	t-test	S
SPCC794.07	lat1	0.636875	0.812175	0.000905603	0.00210107	0.00197175	0.00156883	0.00144288	4	4	t-test	S
SPAC17A5.09C	SPAC17A5.09c	0.991831	0.998167	0.00091298	0.220763	0.362609	0.0664291	0.0884947	4	4	t-test	S
SPBC32H8.11	mei4	0.993409	0.998578	0.000915032	0.291106	0.478625	0.0994592	0.0448889	4	4	t-test	S
SPAC17A2.10C	SPAC17A2.10c	0.994246	0.998578	0.00096982	0.348858	0.573788	0.118159	0.0722944	4	4	t-test	S
SPAC167.04	pam17	0.754883	0.877734	0.00102693	0.00350241	0.00408293	0.00290222	0.00154083	4	4	t-test	S
SPCC895.05	for3	0.986946	0.995978	0.00104293	0.161999	0.265471	0.0523916	0.0500065	4	4	t-test	S
SPCC285.14	trs130	0.337509	0.625478	0.00107572	0.00116673	0.000150101	0.000943856	0.000121604	4	4	t-test	S
SPAC977.17	SPAC977.17	0.627385	0.804726	0.00117982	0.00228421	0.00182152	0.00201013	0.00173332	4	4	t-test	S
SPCC553.04	cyp9	0.743884	0.875015	0.00119137	0.00373718	0.00419891	0.00322168	0.00165894	4	4	t-test	S
SPBC947.14C	cbp6	0.402972	0.650895	0.00119523	0.0012334	6.29489e-05	0.00123013	6.29489e-05	4	4	t-test	S
SPAC57A10.12C	ura3	0.372296	0.646147	0.00123355	0.00129372	9.92369e-05	0.00129372	7.42173e-05	8	8	t-test	S
SPBC119.06	sco1	0.737424	0.871214	0.00130203	0.0032084	0.00314427	0.00314761	0.00310926	4	4	t-test	S
SPAC1093.06C	dhc1	0.666051	0.82893	0.00132794	0.00269721	0.0022584	0.00259089	0.00203592	4	4	t-test	S
SPBC16C6.01C	SPBC16C6.01c	0.0767404	0.367909	0.00139697	0.00147089	0.000121915	0.000672152	0.000121915	8	8	t-test	S
SPBP16F5.03C	tra1	0.206241	0.531758	0.00142122	0.00157448	0.000252788	0.00088408	0.000118262	4	4	t-test	S
SPBC4F6.12	pxl1	0.975648	0.992754	0.00150383	0.279603	0.458682	0.0281506	0.0622862	4	4	t-test	S
SPAC869.11	cat1	0.972899	0.991605	0.00150389	0.0744379	0.120293	0.0242317	0.057111	4	4	t-test	S
SPBC18H10.07	SPBC18H10.07	0.748978	0.875015	0.00151157	0.00398027	0.00407174	0.00396309	0.00329689	4	4	t-test	S
SPCC1393.08	SPCC1393.08	0.310543	0.609333	0.0015513	0.00191691	0.000603018	0.00127307	0.000206125	4	4	t-test	S
SPBC4F6.10	vps901	0.567253	0.766847	0.00172987	0.00268923	0.00158231	0.00268923	0.000527705	4	4	t-test	S
SPBC1711.09C	SPBC1711.09c	0.925281	0.971616	0.00176174	0.0176231	0.0261608	0.01622	0.0115576	4	4	t-test	S
SPCC330.06C	SPCC330.06c	0.446787	0.683035	0.00190634	0.00217609	0.00044491	0.00217609	0.000432184	4	4	t-test	S
SPBC56F2.01	pof12	0.835522	0.924075	0.00194785	0.00761034	0.00933941	0.00695323	0.00933941	4	4	t-test	S
SPAC14C4.08	mug5	0.986427	0.995758	0.00195403	0.237178	0.387966	0.0929372	0.0948676	4	4	t-test	S
SPAC1B3.05	not3	0.869991	0.942039	0.00200524	0.0157625	0.0226905	0.00946783	0.0113142	4	4	t-test	S
SPAC3A11.04	SPAC3A11.04	0.985385	0.995011	0.00200864	0.248452	0.40647	0.0907153	0.0840076	4	4	t-test	S
SPBC1718.03	ker1	0.578879	0.773293	0.00203205	0.00327116	0.00204372	0.00323258	0.00114387	4	4	t-test	S
SPBC1105.05	exg1	0.959638	0.984533	0.00209879	0.421704	0.692074	0.0337721	0.033553	4	4	t-test	S
SPBC25B2.11	pof2	0.983633	0.994313	0.00209897	0.374324	0.613928	0.0453492	0.141231	4	4	t-test	S
SPCC4G3.09C	gyp3	0.877745	0.947025	0.0021062	0.0124961	0.0171366	0.0118887	0.0080177	4	4	t-test	S
SPBC21C3.01C	vps13a	0.396414	0.648064	0.00221598	0.0022451	4.80353e-05	0.0022451	4.80353e-05	4	4	t-test	S
SPCC18.13	SPCC18.13	0.908328	0.964607	0.00225638	0.015269	0.0214623	0.0150823	0.0182853	4	4	t-test	S
SPBC23E6.03C	nta1	0.691614	0.843797	0.00234705	0.00686999	0.0074599	0.00414422	0.00629731	4	4	t-test	S
SPAC31A2.09C	apm4	0.2413	0.563485	0.00237844	0.00283609	0.000754823	0.0016318	0.000367857	4	4	t-test	S
SPAC1782.04	cox24	0.538851	0.748643	0.00238706	0.00360754	0.002013	0.00341514	0.00111384	4	4	t-test	S
SPBC651.10	nse5	0.679335	0.83696	0.00244465	0.00520504	0.00455284	0.00520504	0.002627	4	4	t-test	S
SPCC777.13	vps35	0.38895	0.648064	0.00257699	0.00260329	4.3378e-05	0.00256418	4.3378e-05	4	4	t-test	S
SPAC1565.04C	ste4	0.476055	0.703259	0.00261665	0.00505697	0.00402493	0.00329839	0.00201126	8	8	t-test	S
SPAC6B12.16	meu26	0.976902	0.993198	0.00262654	0.179219	0.291261	0.0752973	0.0686032	4	4	t-test	S
SPBC32H8.13C	mok12	0.980426	0.993272	0.00262883	0.370121	0.606122	0.0633389	0.133027	4	4	t-test	S
SPAC30.04C	abc4	0.979258	0.993272	0.00275626	0.196604	0.319723	0.0690919	0.123035	4	4	t-test	S
SPBC839.17C	fkh1	0.966578	0.988389	0.00276452	0.260546	0.42517	0.0400068	0.0806728	4	4	t-test	S
SPCC126.08C	SPCC126.08c	0.975218	0.992622	0.00284099	0.234107	0.381437	0.0385625	0.127602	4	4	t-test	S
SPBC21C3.13	rps1901	0.496639	0.71956	0.00287965	0.00374788	0.00143202	0.00371513	0.000853245	4	4	t-test	S
SPBP4H10.11C	lcf2	0.965937	0.988345	0.00297802	0.265102	0.432334	0.06164	0.0352022	4	4	t-test	S
SPAC5D6.06C	alg14	0.184669	0.509873	0.0030477	0.00413358	0.001791	0.00200317	0.00110438	8	8	t-test	S
SPBC21C3.20C	git1	0.974022	0.992015	0.00310188	0.11566	0.185648	0.0719486	0.0923047	4	4	t-test	S
SPCC1442.07C	SPCC1442.07c	0.952667	0.980225	0.00311827	0.494633	0.810677	0.034814	0.0600773	4	4	t-test	S
SPCC1919.01	ppk34	0.247062	0.565252	0.00319291	0.00490881	0.00283012	0.0022218	0.000702116	4	4	t-test	S
SPBC19C7.01	mni1	0.387053	0.648064	0.00337202	0.00342284	8.38196e-05	0.00333985	7.6959e-05	4	4	t-test	S
SPAC977.11	SPAC977.11	0.96589	0.988345	0.00347468	0.236866	0.384943	0.0287355	0.116626	4	4	t-test	S
SPAC1F7.09C	SPAC1F7.09c	0.977263	0.993198	0.00363867	0.261354	0.425062	0.109636	0.0817177	4	4	t-test	S
SPAC3A12.10	rpl2001	0.949158	0.97905	0.00396836	0.219304	0.355163	0.0534042	0.039952	4	4	t-test	S
SPAC144.14	klp8	0.947355	0.978716	0.00401012	0.308762	0.502641	0.0108506	0.0910381	4	4	t-test	S
SPAC6B12.03C	SPAC6B12.03c	0.947833	0.978904	0.00403225	0.153044	0.245773	0.0519862	0.0434015	4	4	t-test	S
SPBC16H5.03C	fub2	0.958935	0.984225	0.00411364	0.2442	0.395986	0.0308371	0.113236	4	4	t-test	S
SPBC14C8.04	SPBC14C8.04	0.958235	0.984117	0.00415373	0.502311	0.821634	0.0606455	0.0751154	4	4	t-test	S
SPBC25H2.03	SPBC25H2.03	0.910747	0.965272	0.00416327	0.0606558	0.0931757	0.0224343	0.0454834	4	4	t-test	S
SPAC22A12.07C	ogm1	0.162715	0.489205	0.00418248	0.00472941	0.000902069	0.00227847	0.000902069	4	4	t-test	S
SPBP35G2.11C	SPBP35G2.11c	0.910358	0.965272	0.00420249	0.037867	0.0555244	0.0317151	0.0252623	4	4	t-test	S
SPAC3H8.02	SPAC3H8.02	0.759159	0.879856	0.00429546	0.0127051	0.0138703	0.0109829	0.0123865	4	4	t-test	S
SPBC8D2.03C	hhf2	0.411499	0.655961	0.00434547	0.00634948	0.00330531	0.00450954	0.00180866	4	4	t-test	S
SPBC1921.03C	mex67	0.971815	0.991293	0.00439841	0.358677	0.584329	0.104437	0.0900151	4	4	t-test	S
SPAC8E11.05C	SPAC8E11.05c	0.720886	0.86106	0.00443994	0.0122161	0.0128255	0.0106643	0.00748122	4	4	t-test	S
SPBC365.03C	rpl2101	0.243392	0.563485	0.00450991	0.00502275	0.000845851	0.00351857	0.000809404	8	8	t-test	S
SPBC13G1.02	SPBC13G1.02	0.97302	0.991605	0.00454985	0.304242	0.494296	0.10976	0.108212	4	4	t-test	S
SPAC25H1.05	meu29	0.544422	0.753534	0.00465166	0.00761852	0.00489339	0.00671108	0.00274773	4	4	t-test	S
SPBC1347.08C	SPBC1347.08c	0.960225	0.984633	0.00479079	0.198796	0.319981	0.0247938	0.141832	4	4	t-test	S
SPCC63.08C	atg1	0.900695	0.960348	0.00479557	0.347679	0.565533	0.0307927	0.0325577	4	4	t-test	S
SPBC31F10.08	mde2	0.946277	0.978364	0.0048078	0.238271	0.385061	0.0437654	0.0865833	4	4	t-test	S
SPBC16D10.11C	rps1801	0.907203	0.964341	0.00490034	0.406221	0.661917	0.03731	0.0199879	4	4	t-test	S
SPBC800.04C	rpl4301	0.406823	0.653921	0.00490154	0.00511205	0.00034719	0.00509113	0.00034719	4	4	t-test	S
SPBC660.11	tcg1	0.190454	0.513885	0.0049768	0.00504828	0.000117882	0.00295259	0.000117882	4	4	t-test	S
SPBC21C3.14C	SPBC21C3.14c	0.931275	0.973742	0.0051477	0.226637	0.365312	0.0217635	0.085291	4	4	t-test	S
SPAC11E3.10	SPAC11E3.10	0.961978	0.986125	0.00535083	0.237769	0.383338	0.0823134	0.114149	4	4	t-test	S
SPAC57A7.12	SPAC57A7.12	0.0565711	0.349845	0.005363	0.00567578	0.000515888	0.00235061	0.00020702	8	8	t-test	S
SPCC4G3.15C	not2	0.912165	0.965272	0.00538975	0.0784899	0.120568	0.0389402	0.0420343	4	4	t-test	S
SPBC56F2.10C	alg5	0.420812	0.664055	0.00549704	0.00809235	0.00428057	0.00576197	0.00313729	4	4	t-test	S
SPBC582.10C	SPBC582.10c	0.72468	0.86356	0.00553865	0.0194456	0.0229373	0.011142	0.0165526	4	4	t-test	S
SPBC1778.01C	zuo1	0.29052	0.595302	0.00555591	0.00633231	0.00128055	0.00484563	0.000740632	8	8	t-test	S
SPAC19B12.10	sst2	0.968132	0.989367	0.00557107	0.184326	0.294829	0.120831	0.0840221	4	4	t-test	S
SPBC2F12.05C	SPBC2F12.05c	0.389897	0.648064	0.00564135	0.00632354	0.00112516	0.00561232	0.00108081	4	4	t-test	S
SPAC20H4.03C	tfs1	0.793675	0.900321	0.00567209	0.0415681	0.0592049	0.0106571	0.028975	4	4	t-test	S
SPAC637.06	SPAC637.06	0.848762	0.930011	0.00571102	0.022974	0.0284726	0.0228716	0.0282889	4	4	t-test	S
SPAC13C5.06C	mug121	0.67336	0.833324	0.00588803	0.0208103	0.0246119	0.00951651	0.0153099	4	4	t-test	S
SPAC1639.02C	trk2	0.523778	0.738671	0.00591575	0.00903103	0.00513817	0.00855909	0.00388368	8	8	t-test	S
SPBC28E12.02	SPBC28E12.02	0.89417	0.957254	0.0059194	0.0769685	0.117184	0.0353229	0.0386399	4	4	t-test	S
SPAC6G10.06	SPAC6G10.06	0.933173	0.974093	0.00592521	0.408783	0.664452	0.0531642	0.0688992	4	4	t-test	S
SPAC4C5.02C	ryh1	0.899322	0.959982	0.00592738	0.0704277	0.106383	0.0365703	0.0423936	4	4	t-test	S
SPAC13D6.04C	btb3	0.936127	0.975341	0.00599685	0.369601	0.599709	0.0661181	0.0377808	4	4	t-test	S
SPBP8B7.09C	los1	0.201293	0.526801	0.00602189	0.00646855	0.000736698	0.00369183	0.000474114	4	4	t-test	S
SPBC1198.07C	SPBC1198.07c	0.950836	0.979559	0.00603632	0.340865	0.552248	0.0856388	0.0546545	4	4	t-test	S
SPAC22G7.06C	ura1	0.948638	0.97905	0.00604235	0.188327	0.300651	0.0280713	0.136993	4	4	t-test	S
SPAC1805.04	nup132	0.883902	0.951141	0.00608836	0.0444821	0.0633246	0.0339648	0.0335486	4	4	t-test	S
SPAC27E2.02	SPAC27E2.02	0.966313	0.988389	0.00619871	0.286347	0.462062	0.112967	0.137203	4	4	t-test	S
SPBC31F10.16	SPBC31F10.16	0.917036	0.967641	0.00632623	0.174683	0.277679	0.00682542	0.0917196	4	4	t-test	S
SPBC405.02C	SPBC405.02c	0.805571	0.90819	0.00632656	0.0494028	0.0710476	0.0223752	0.0143858	4	4	t-test	S
SPAC1D4.02C	SPAC1D4.02c	0.923873	0.971093	0.00635201	0.217036	0.347491	0.0462221	0.0723891	4	4	t-test	S
SPBC887.06C	snx3	0.969208	0.989523	0.00635668	0.369335	0.598678	0.136197	0.126237	4	4	t-test	S
SPAC22H12.02	tfg3	0.727213	0.865156	0.00645579	0.0282394	0.0359287	0.0119166	0.0214789	4	4	t-test	S
SPBPB2B2.12C	gal10	0.913005	0.965348	0.00660299	0.109298	0.16938	0.0419487	0.0659373	4	4	t-test	S
SPAC3G9.03	rpl2301	0.472898	0.702825	0.0066869	0.00837693	0.00278745	0.00813896	0.00163046	4	4	t-test	S
SPAPJ696.01C	vps17	0.456773	0.689557	0.00674822	0.00788606	0.00187669	0.00788606	0.00178134	4	4	t-test	S
SPBP8B7.31	SPBP8B7.31	0.350547	0.630693	0.00682285	0.00684281	3.29149e-05	0.00618544	3.29149e-05	4	4	t-test	S
SPAC1071.04C	spc2	0.568224	0.767482	0.00682907	0.0104389	0.00595379	0.0103299	0.0058335	4	4	t-test	S
SPBC1703.13C	SPBC1703.13c	0.734968	0.870177	0.00683166	0.0185939	0.0194	0.0173963	0.0118286	4	4	t-test	S
SPBC24C6.06	gpa1	0.605788	0.791297	0.0068908	0.0125944	0.00940723	0.0125562	0.00407954	8	8	t-test	S
SPCC1020.10	oca2	0.910621	0.965272	0.00693019	0.0943285	0.14415	0.0475149	0.05762	4	4	t-test	S
SPAPJ698.02C	rps002	0.376885	0.648064	0.00700771	0.00715453	0.000242161	0.00677206	0.000200813	4	4	t-test	S
SPAC4F8.03	sdo1	0.848725	0.930011	0.00700887	0.028758	0.0358718	0.0287379	0.0358193	8	8	t-test	S
SPBC27B12.05	SPBC27B12.05	0.945737	0.978267	0.00708947	0.355873	0.575265	0.0889229	0.0689173	4	4	t-test	S
SPAPB17E12.08	SPAPB17E12.08	0.562108	0.763683	0.00718539	0.0189774	0.0194491	0.00850688	0.0132758	4	4	t-test	S
SPAC23C4.09C	SPAC23C4.09c	0.532317	0.744884	0.00740815	0.010877	0.00572134	0.0104526	0.00284173	4	4	t-test	S
SPAC17G6.15C	SPAC17G6.15c	0.946718	0.978364	0.00755289	0.303872	0.488733	0.0979911	0.0676863	4	4	t-test	S
SPBC1D7.05	byr2	0.342665	0.627998	0.00756161	0.00756161	0	0.00742955	0	8	8	t-test	S
SPCC31H12.03C	SPCC31H12.03c	0.266531	0.578792	0.00758729	0.00801012	0.000697392	0.00557124	0.000401841	4	4	t-test	S
SPBC530.01	gyp1	0.621323	0.79943	0.00764631	0.0220054	0.0236831	0.0125244	0.0120593	4	4	t-test	S
SPAC458.02C	SPAC458.02c	0.926394	0.971936	0.00764649	0.26427	0.423261	0.0678544	0.0653942	4	4	t-test	S
SPAC652.01	SPAC652.01	0.292592	0.597476	0.00789308	0.00837212	0.000790106	0.00692882	0.000646018	8	8	t-test	S
SPAC12B10.11	exg2	0.831408	0.922564	0.00807492	0.386575	0.624277	0.0261674	0.0415237	4	4	t-test	S
SPAC9E9.03	leu2	0.722551	0.86201	0.00813381	0.0245019	0.0269966	0.0172045	0.0220605	4	4	t-test	S
SPBC21C3.17C	SPBC21C3.17c	0.936692	0.97558	0.00825176	0.318305	0.511385	0.0499516	0.140342	4	4	t-test	S
SPAC139.03	SPAC139.03	0.954834	0.981343	0.00826432	0.214871	0.340766	0.123992	0.0990807	4	4	t-test	S
SPAC8F11.09C	nnt1	0.949111	0.97905	0.0083429	0.410291	0.662951	0.0821667	0.15599	4	4	t-test	S
SPBC11G11.03	mrt4	0.900492	0.960348	0.00837514	0.340295	0.54745	0.0548657	0.0529715	4	4	t-test	S
SPCC1620.12C	SPCC1620.12c	0.928521	0.972933	0.0084319	0.326026	0.523822	0.0755911	0.0789218	4	4	t-test	S
SPBC646.09C	int6	0.841383	0.926838	0.00845225	0.396746	0.64043	0.0277779	0.0484764	4	4	t-test	S
SPAC17G6.04C	cpp1	0.360255	0.635141	0.00852983	0.00867447	0.000238564	0.00791735	0.000228637	4	4	t-test	S
SPAC3H1.13	ppk13	0.334577	0.624594	0.00855326	0.00916554	0.00100987	0.00745136	0.000941005	4	4	t-test	S
SPBC359.04C	SPBC359.04c	0.905942	0.96331	0.00860052	0.306175	0.490803	0.0553224	0.0696132	4	4	t-test	S
SPAC1F7.07C	fip1	0.941118	0.976924	0.00860582	0.300181	0.480909	0.0932811	0.0991136	4	4	t-test	S
SPAPB2C8.01	SPAPB2C8.01	0.886716	0.952047	0.00868824	0.333944	0.536459	0.0227582	0.0867704	4	4	t-test	S
SPAC1834.04	hht1	0.814379	0.912281	0.00870846	0.297763	0.47675	0.0231177	0.0443535	4	4	t-test	S
SPAC6G9.05	pcd1	0.911316	0.965272	0.00871726	0.20637	0.325998	0.0528784	0.0878284	4	4	t-test	S
SPBC18E5.08	SPBC18E5.08	0.946454	0.978364	0.0087322	0.329787	0.52953	0.109734	0.0913337	4	4	t-test	S
SPCC584.11C	SPCC584.11c	0.379751	0.648064	0.00880277	0.00889015	0.000144111	0.00856629	0.000144111	4	4	t-test	S
SPAC3H1.10	SPAC3H1.10	0.92818	0.972884	0.00885367	0.330454	0.53043	0.0875025	0.0447012	4	4	t-test	S
SPBC1289.10C	adn2	0.846729	0.929281	0.00897887	0.2964	0.474057	0.0354307	0.0439822	4	4	t-test	S
SPCC777.06C	SPCC777.06c	0.726491	0.864783	0.00914168	0.0447404	0.0587146	0.00707177	0.0380814	4	4	t-test	S
SPAC30D11.06C	SPAC30D11.06c	0.931354	0.973742	0.00915002	0.288404	0.460587	0.0187517	0.159232	4	4	t-test	S
SPBC21C3.09C	SPBC21C3.09c	0.938615	0.976396	0.0093112	0.373485	0.600648	0.0893475	0.121473	4	4	t-test	S
SPAC890.06	nup155	0.899407	0.959982	0.00942339	0.147744	0.228138	0.0622142	0.0548804	4	4	t-test	S
SPAC30D11.02C	SPAC30D11.02c	0.882821	0.950641	0.00950013	0.0886629	0.130567	0.0507602	0.0570598	4	4	t-test	S
SPBC11C11.10	SPBC11C11.10	0.46406	0.695879	0.00955527	0.0116148	0.00339682	0.0113905	0.00190682	4	4	t-test	S
SPAC13D6.02C	byr3	0.939222	0.97672	0.00955882	0.21774	0.343362	0.0861618	0.138318	4	4	t-test	S
SPAC1782.05	SPAC1782.05	0.918103	0.96815	0.00962026	0.331921	0.531585	0.0311221	0.135177	4	4	t-test	S
SPCC1450.06C	grx3	0.566099	0.766161	0.00970762	0.0167441	0.0116056	0.0148964	0.00544552	4	4	t-test	S
SPAC1687.13C	csn5	0.89817	0.959982	0.00974994	0.182863	0.285524	0.0541665	0.0807346	4	4	t-test	S
SPBC3D6.02	but2	0.8812	0.949504	0.00977525	0.460861	0.743997	0.0255922	0.0923656	4	4	t-test	S
SPAC17G6.13	slt1	0.950679	0.979559	0.00981784	0.414786	0.667932	0.132972	0.115406	4	4	t-test	S
SPBC1683.12	SPBC1683.12	0.944077	0.976983	0.00989948	0.263733	0.418659	0.117864	0.103945	4	4	t-test	S
SPBC887.08	SPBC887.08	0.816004	0.913751	0.00998053	0.209849	0.329652	0.0360199	0.0303188	4	4	t-test	S
SPAC27D7.14C	tpr1	0.346475	0.630693	0.0100131	0.0122641	0.00371269	0.00985102	0.00229676	8	8	t-test	S
SPBC16D10.08C	SPBC16D10.08c	0.394603	0.648064	0.0101905	0.0103312	0.000232065	0.0102795	0.00013527	4	4	t-test	S
SPBP4H10.13	rps2302	0.925536	0.971616	0.0102295	0.23401	0.369092	0.0957005	0.0611207	4	4	t-test	S
SPCC645.11C	mug117	0.929462	0.972993	0.0103752	0.355756	0.569653	0.102647	0.0645537	4	4	t-test	S
SPCC306.11	SPCC306.11	0.221792	0.545853	0.0108412	0.0118856	0.00172252	0.00705144	0.000970804	4	4	t-test	S
SPAC1F7.08	fio1	0.658878	0.822168	0.0109426	0.0252171	0.0235436	0.0212101	0.0146535	4	4	t-test	S
SPAC824.02	SPAC824.02	0.845378	0.929169	0.0109642	0.0455828	0.0570981	0.0422713	0.0546618	4	4	t-test	S
SPAC12B10.12C	rhp41	0.943042	0.976924	0.0111908	0.209615	0.327271	0.137409	0.0851173	4	4	t-test	S
SPCC306.08C	SPCC306.08c	0.881478	0.949504	0.0112664	0.0680597	0.0936718	0.0562529	0.0748767	4	4	t-test	S
SPBC337.03	SPBC337.03	0.393781	0.648064	0.0114575	0.0115491	0.000151106	0.0115346	0.000151106	4	4	t-test	S
SPAC12G12.07C	SPAC12G12.07c	0.940797	0.976924	0.0115293	0.329971	0.525221	0.12393	0.133114	4	4	t-test	S
SPAC30C2.05	erv14	0.910186	0.965272	0.0116803	0.453333	0.728438	0.0929259	0.0415066	4	4	t-test	S
SPCC126.03	pus1	0.273577	0.581369	0.0117596	0.0121072	0.000573243	0.00879489	0.0005596	4	4	t-test	S
SPAPB1A11.02	SPAPB1A11.02	0.816601	0.913755	0.0119042	0.129492	0.193942	0.0454207	0.024284	4	4	t-test	S
SPCC18B5.01C	bfr1	0.276851	0.583698	0.0119696	0.0159788	0.00661259	0.00902356	0.00131108	4	4	t-test	S
SPBC577.11	SPBC577.11	0.747013	0.875015	0.012015	0.0555506	0.0718053	0.0203869	0.0476977	4	4	t-test	S
SPBC24C6.09C	SPBC24C6.09c	0.898462	0.959982	0.0120929	0.13632	0.204893	0.0627436	0.108353	4	4	t-test	S
SPBC1921.07C	sgf29	0.222403	0.545853	0.0121133	0.0139497	0.00302892	0.00788662	0.0023344	4	4	t-test	S
SPAC17H9.19C	cdt2	0.51458	0.731379	0.0121522	0.0397761	0.0455613	0.0130667	0.0192936	4	4	t-test	S
SPAC1F7.10	SPAC1F7.10	0.912002	0.965272	0.0122431	0.181006	0.278348	0.0841676	0.106053	4	4	t-test	S
SPBC1773.06C	SPBC1773.06c	0.165179	0.490313	0.012323	0.0127244	0.000662012	0.00674583	0.000288228	4	4	t-test	S
SPAC29B12.05C	SPAC29B12.05c	0.341285	0.627861	0.0123423	0.0129699	0.00103519	0.0120786	0.00101052	8	8	t-test	S
SPBC2G2.10C	mug110	0.619501	0.798329	0.0124196	0.0228895	0.0172684	0.0228144	0.0128915	8	8	t-test	S
SPBC2G2.02	syj1	0.85425	0.933496	0.0125603	0.432301	0.692297	0.057656	0.0477249	4	4	t-test	S
SPCC550.01C	SPCC550.01c	0.821662	0.916714	0.0125828	0.122978	0.18208	0.0202924	0.0795272	4	4	t-test	S
SPAC17C9.07	alg8	0.536717	0.748617	0.0128029	0.019182	0.0105214	0.0182226	0.00582025	4	4	t-test	S
SPAC1A6.07	SPAC1A6.07	0.923997	0.971093	0.0128398	0.181702	0.278512	0.0957754	0.142563	4	4	t-test	S
SPBPB2B2.02	mug180	0.901524	0.960464	0.0128775	0.378486	0.603014	0.0696769	0.117783	4	4	t-test	S
SPAC25H1.06	pcf3	0.885578	0.951443	0.0129746	0.263178	0.412672	0.0819992	0.0243698	4	4	t-test	S
SPAC6F6.13C	SPAC6F6.13c	0.280684	0.586451	0.0130691	0.0152005	0.00351531	0.0099496	0.0014668	4	4	t-test	S
SPAC977.14C	SPAC977.14c	0.870765	0.942569	0.0132341	0.175514	0.267656	0.0595011	0.0828172	4	4	t-test	S
SPCC306.02C	SPCC306.02c	0.823096	0.917696	0.0132367	0.0879107	0.123163	0.047332	0.050132	4	4	t-test	S
SPCC364.04C	SPCC364.04c	0.733555	0.869826	0.013247	0.327681	0.51861	0.0211172	0.0499797	4	4	t-test	S
SPBC19G7.16	iws1	0.395785	0.648064	0.0132938	0.0153392	0.00337355	0.0146302	0.00267874	8	8	t-test	S
SPAC1782.02C	SPAC1782.02c	0.803204	0.906825	0.0133133	0.0636417	0.0830088	0.0376139	0.0570378	4	4	t-test	S
SPBC12C2.02C	ste20	0.352671	0.630693	0.0133844	0.0180362	0.00767246	0.0133578	0.00297233	8	8	t-test	S
SPCC4G3.02	aph1	0.417548	0.661202	0.0134719	0.014381	0.00149931	0.0143624	0.000865642	4	4	t-test	S
SPBC20F10.02C	SPBC20F10.02c	0.877737	0.947025	0.0134894	0.283738	0.445733	0.0544275	0.105406	4	4	t-test	S
SPCC1235.03	SPCC1235.03	0.937497	0.975846	0.013613	0.339624	0.537705	0.135965	0.156129	4	4	t-test	S
SPBC1773.09C	mug184	0.864281	0.938006	0.0136526	0.439226	0.701917	0.0694798	0.0459492	4	4	t-test	S
SPBC115.02C	SPBC115.02c	0.430789	0.670018	0.0136567	0.0267487	0.0215933	0.0149401	0.00433033	4	4	t-test	S
SPBC3D6.15	rps2501	0.378338	0.648064	0.0137196	0.0145797	0.00141861	0.0145797	0.0010356	8	8	t-test	S
SPAC3H1.03	mug151	0.818669	0.915249	0.0138288	0.340031	0.538021	0.051991	0.0366928	4	4	t-test	S
SPCC757.07C	ctt1	0.738307	0.871667	0.0138361	0.0761821	0.10283	0.0306119	0.0410606	4	4	t-test	S
SPBC56F2.14	mrpl44	0.794443	0.900623	0.0139268	0.255093	0.397766	0.0100412	0.0795563	4	4	t-test	S
SPAC25G10.05C	his1	0.919881	0.969715	0.0140825	0.288207	0.452126	0.115778	0.107139	4	4	t-test	S
SPBC2F12.09C	atf21	0.329491	0.622476	0.0142803	0.0209915	0.0110691	0.0122315	0.00382832	4	4	t-test	S
SPBCPT2R1.03	SPBCPT2R1.03	0.759051	0.879856	0.014408	0.161751	0.24302	0.035476	0.0449626	4	4	t-test	S
SPBC29A10.02	spo5	0.708236	0.855102	0.0144249	0.179214	0.271793	0.0283262	0.038446	4	4	t-test	S
SPCC965.06	SPCC965.06	0.786773	0.896276	0.0145156	0.368095	0.583176	0.033741	0.0636734	4	4	t-test	S
SPAC2C4.07C	SPAC2C4.07c	0.885953	0.951536	0.0145947	0.355538	0.562334	0.0804086	0.0893534	4	4	t-test	S
SPBC2G2.01C	liz1	0.859647	0.93574	0.0146037	0.173946	0.26281	0.0691979	0.0594682	4	4	t-test	S
SPAC8E11.02C	rad24	0.760431	0.880163	0.0147138	0.0400101	0.0417224	0.0387893	0.0398438	4	4	t-test	S
SPAC2F7.11	nrd1	0.701403	0.850217	0.0148985	0.0620499	0.077769	0.0236351	0.046896	4	4	t-test	S
SPAC23E2.01	fep1	0.352075	0.630693	0.0150001	0.0215176	0.0107495	0.013324	0.00772912	4	4	t-test	S
SPBC18E5.01	SPBC18E5.01	0.768175	0.886392	0.0150315	0.236064	0.364559	0.0286981	0.0645573	4	4	t-test	S
SPBC56F2.02	rpl1901	0.299475	0.601496	0.0154435	0.0195515	0.00677556	0.0122863	0.00390681	4	4	t-test	S
SPAC57A10.03	cyp1	0.866467	0.939453	0.0154731	0.26404	0.409973	0.0486507	0.120197	4	4	t-test	S
SPAC8F11.02C	dph3	0.884503	0.951141	0.0157062	0.242644	0.374299	0.0675762	0.129378	4	4	t-test	S
SPAC1327.01C	SPAC1327.01c	0.798801	0.903087	0.0157494	0.114578	0.163003	0.0389575	0.0732145	4	4	t-test	S
SPAC30.01C	sec72	0.827131	0.920034	0.0157496	0.189518	0.286603	0.0451978	0.0859517	4	4	t-test	S
SPCC1840.09	SPCC1840.09	0.835226	0.924075	0.0160954	0.347554	0.54669	0.0558658	0.0801184	4	4	t-test	S
SPCC11E10.03	mug1	0.8168	0.913755	0.0161826	0.406194	0.643263	0.0579168	0.0522461	4	4	t-test	S
SPAC1006.09	win1	0.362423	0.636694	0.0162548	0.0186822	0.00400361	0.0151519	0.00203985	4	4	t-test	S
SPAC10F6.04	SPAC10F6.04	0.848384	0.930011	0.0163342	0.20057	0.303868	0.0722944	0.0585421	4	4	t-test	S
SPAC823.10C	SPAC823.10c	0.89618	0.959096	0.0164469	0.226276	0.346081	0.106189	0.0888937	4	4	t-test	S
SPAC3A12.06C	SPAC3A12.06c	0.840391	0.926363	0.0164482	0.19764	0.298849	0.0700901	0.051484	4	4	t-test	S
SPBC30D10.13C	pdb1	0.775889	0.890978	0.0164503	0.0809605	0.1064	0.0513549	0.0248167	4	4	t-test	S
SPCC736.04C	gma12	0.846662	0.929281	0.0165888	0.174543	0.260522	0.0652059	0.081761	4	4	t-test	S
SPAC16.05C	sfp1	0.615216	0.796265	0.0166876	0.19469	0.293588	0.0276632	0.0226545	4	4	t-test	S
SPBC1778.09	SPBC1778.09	0.877196	0.947025	0.0168614	0.24899	0.38286	0.0958176	0.057913	4	4	t-test	S
SPAC12B10.13	SPAC12B10.13	0.793482	0.900321	0.0168859	0.130944	0.188121	0.0504838	0.0574932	4	4	t-test	S
SPCC1020.11C	SPCC1020.11c	0.1506	0.478832	0.0169003	0.0239809	0.0116784	0.00857353	0.00810145	4	4	t-test	S
SPAC22E12.06C	gmh3	0.845483	0.929169	0.0170802	0.225314	0.343449	0.0778169	0.0403259	4	4	t-test	S
SPBC17A3.05C	SPBC17A3.05c	0.424465	0.665651	0.0170849	0.0186554	0.00259021	0.0185155	0.00172647	4	4	t-test	S
SPAC26H5.08C	bgl2	0.411161	0.655807	0.0171169	0.0179713	0.0014092	0.0179713	0.000572611	4	4	t-test	S
SPBC4F6.08C	mrpl39	0.721164	0.86106	0.0172921	0.452094	0.717138	0.0395363	0.0377399	4	4	t-test	S
SPBC28E12.06C	lvs1	0.738861	0.871667	0.0173443	0.251381	0.386008	0.0374084	0.0537797	4	4	t-test	S
SPCC18B5.09C	SPCC18B5.09c	0.835259	0.924075	0.0173833	0.188344	0.281973	0.0764819	0.0115484	4	4	t-test	S
SPAC664.15	caf4	0.904728	0.962638	0.0174605	0.344005	0.538585	0.121829	0.107147	4	4	t-test	S
SPCC1795.12C	SPCC1795.12c	0.711336	0.857856	0.0176074	0.368996	0.579562	0.0251731	0.0616476	4	4	t-test	S
SPAC4F10.02	aap1	0.833593	0.923484	0.0177185	0.336504	0.525787	0.0748044	0.0390737	4	4	t-test	S
SPAC22H10.03C	kap114	0.807714	0.908698	0.0178215	0.295834	0.458538	0.0633525	0.0431589	4	4	t-test	S
SPBC365.10	arp5	0.871241	0.942776	0.0179727	0.0995552	0.134558	0.0994876	0.0436825	4	4	t-test	S
SPCC1020.09	gnr1	0.824003	0.917961	0.0180734	0.190097	0.283727	0.0489005	0.0994794	4	4	t-test	S
SPCC830.07C	psi1	0.399958	0.650473	0.0181151	0.0297036	0.0191135	0.0184447	0.0041919	4	4	t-test	S
SPAC30D11.09	cwf19	0.537591	0.748617	0.0181946	0.0466919	0.0470019	0.0254146	0.0139957	4	4	t-test	S
SPAC2E12.03C	SPAC2E12.03c	0.86195	0.937013	0.0182445	0.34929	0.546008	0.0870297	0.078867	4	4	t-test	S
SPAC8E11.03C	dmc1	0.684785	0.840144	0.018338	0.207948	0.312733	0.0371334	0.0338521	4	4	t-test	S
SPBPB2B2.08	SPBPB2B2.08	0.330657	0.6229	0.018404	0.0203581	0.00322292	0.0158619	0.00308962	4	4	t-test	S
SPCC895.09C	ucp12	0.273604	0.581369	0.0184756	0.0190011	0.000866678	0.0138201	0.000105216	4	4	t-test	S
SPBP4G3.02	pho1	0.576185	0.772607	0.0186434	0.0422402	0.0389193	0.0286469	0.0174863	4	4	t-test	S
SPBC11B10.06	sws1	0.74843	0.875015	0.0188448	0.262509	0.401887	0.0391843	0.0662448	4	4	t-test	S
SPAC19D5.01	pyp2	0.766547	0.885074	0.0188698	0.13055	0.1842	0.0499861	0.0557931	4	4	t-test	S
SPBC21B10.12	rec6	0.851477	0.931752	0.0190821	0.29498	0.455051	0.0469938	0.138974	4	4	t-test	S
SPCC4B3.11C	SPCC4B3.11c	0.772208	0.889128	0.0193365	0.241262	0.366032	0.0234859	0.0953262	4	4	t-test	S
SPBC947.01	SPBC947.01	0.779806	0.892592	0.0198248	0.134295	0.188801	0.0500256	0.0754027	4	4	t-test	S
SPCC132.04C	gdh2	0.828175	0.920378	0.0198586	0.299078	0.460529	0.0670698	0.0926272	4	4	t-test	S
SPBC31F10.10C	SPBC31F10.10c	0.395751	0.648064	0.019878	0.0304338	0.0174103	0.0196821	0.0102469	4	4	t-test	S
SPAC1002.20	SPAC1002.20	0.777788	0.892137	0.0198864	0.231058	0.348295	0.0388924	0.090069	4	4	t-test	S
SPAC25H1.07	emc1	0.868	0.940457	0.0199039	0.225337	0.33883	0.0570711	0.161945	4	4	t-test	S
SPAC926.02	SPAC926.02	0.808875	0.908885	0.0199164	0.403683	0.632964	0.0517516	0.0978481	4	4	t-test	S
SPAC16E8.17C	SPAC16E8.17c	0.358602	0.63472	0.0201655	0.0258823	0.00942903	0.0186111	0.00321865	4	4	t-test	S
SPAP14E8.04	oma1	0.838235	0.925094	0.0203425	0.366756	0.571356	0.088469	0.0456818	4	4	t-test	S
SPBC215.01	SPBC215.01	0.572354	0.769967	0.020405	0.223276	0.334605	0.0120726	0.0509245	4	4	t-test	S
SPBC887.17	SPBC887.17	0.806624	0.908207	0.0208616	0.289109	0.442433	0.0419476	0.113876	4	4	t-test	S
SPAC1A6.01C	SPAC1A6.01c	0.712899	0.858177	0.0212432	0.434286	0.681251	0.0385655	0.064794	4	4	t-test	S
SPAC11G7.02	pub1	0.876976	0.947025	0.0212556	0.118775	0.160844	0.117121	0.0905133	4	4	t-test	S
SPBC30D10.14	SPBC30D10.14	0.827419	0.920034	0.0213563	0.333285	0.514478	0.0832659	0.0652061	4	4	t-test	S
SPCC553.03	pex1	0.718422	0.860442	0.0214038	0.31869	0.490327	0.0529346	0.0219758	4	4	t-test	S
SPAC29B12.08	SPAC29B12.08	0.746485	0.875015	0.0218744	0.0921791	0.115957	0.0566604	0.0476273	4	4	t-test	S
SPAC24B11.12C	SPAC24B11.12c	0.745893	0.875015	0.0219893	0.153874	0.217524	0.0523965	0.0620063	4	4	t-test	S
SPAC19G12.02C	pms1	0.789294	0.897862	0.0220402	0.330689	0.509069	0.067299	0.0651898	4	4	t-test	S
SPBC27B12.09C	SPBC27B12.09c	0.474924	0.70293	0.0222826	0.351937	0.543715	0.0250538	0.0231577	4	4	t-test	S
SPBC354.12	gpd3	0.231082	0.55473	0.0223605	0.0276011	0.00864355	0.0149141	0.00409535	4	4	t-test	S
SPCC330.01C	rhp16	0.816244	0.913751	0.0224158	0.466297	0.732113	0.0868469	0.0332165	4	4	t-test	S
SPAC1851.03	ckb1	0.672903	0.833324	0.0224527	0.0844795	0.102304	0.0399767	0.0507702	4	4	t-test	S
SPBC23E6.09	ssn6	0.846164	0.929281	0.0224559	0.22075	0.327055	0.103428	0.0482331	4	4	t-test	S
SPBC23E6.08	sat1	0.645336	0.816357	0.0226325	0.0846961	0.102364	0.0288432	0.0603691	4	4	t-test	S
SPAC11D3.06	SPAC11D3.06	0.734198	0.869826	0.0229582	0.444367	0.695049	0.0460662	0.0745382	4	4	t-test	S
SPAC56F8.12	SPAC56F8.12	0.664166	0.828048	0.0229592	0.257387	0.386652	0.0293183	0.0669215	4	4	t-test	S
SPCC16C4.07	scw1	0.714038	0.85838	0.0231444	0.384255	0.595597	0.0381748	0.0766123	4	4	t-test	S
SPBC18H10.18C	SPBC18H10.18c	0.763505	0.882794	0.0232419	0.408221	0.634963	0.0537917	0.0833236	4	4	t-test	S
SPBC16E9.02C	SPBC16E9.02c	0.647441	0.817043	0.0232601	0.0985978	0.124258	0.0428515	0.0331984	4	4	t-test	S
SPBC839.06	cta3	0.538188	0.748617	0.0233242	0.299676	0.455799	0.0285421	0.0349926	4	4	t-test	S
SPBC646.06C	agn2	0.644476	0.816357	0.0233854	0.390868	0.606106	0.0254193	0.0665704	4	4	t-test	S
SPBC3H7.13	SPBC3H7.13	0.797611	0.902359	0.0234085	0.341663	0.524913	0.0540782	0.112645	4	4	t-test	S
SPAC630.13C	tsc2	0.206616	0.531788	0.0235375	0.0298307	0.0103797	0.0146588	0.00333664	4	4	t-test	S
SPBC14F5.03C	kap123	0.205364	0.531758	0.0236515	0.0308474	0.0118685	0.0144475	0.0100565	4	4	t-test	S
SPAC20G8.07C	erg2	0.741475	0.874127	0.0236909	0.316627	0.483153	0.059204	0.0540655	4	4	t-test	S
SPAC12G12.11C	SPAC12G12.11c	0.831758	0.922564	0.0237249	0.320119	0.488857	0.0798563	0.11711	4	4	t-test	S
SPBP35G2.06C	nup131	0.745761	0.875015	0.0237752	0.424641	0.661166	0.0343953	0.0990336	4	4	t-test	S
SPAC23G3.05C	SPAC23G3.05c	0.653761	0.819493	0.0239275	0.13205	0.178331	0.0474154	0.0182736	4	4	t-test	S
SPAC806.07	ndk1	0.820597	0.915834	0.0239765	0.422142	0.656712	0.0696614	0.121044	4	4	t-test	S
SPBPB2B2.19C	SPBPB2B2.19c	0.242206	0.563485	0.0240546	0.0243669	0.000515056	0.0165565	0.000515056	4	4	t-test	S
SPAC222.15	meu13	0.859484	0.93574	0.0240674	0.285638	0.43142	0.0847774	0.162805	4	4	t-test	S
SPAC26A3.06	SPAC26A3.06	0.783444	0.894592	0.0242111	0.300246	0.455277	0.080534	0.00556608	4	4	t-test	S
SPBC17G9.12C	SPBC17G9.12c	0.748283	0.875015	0.0243383	0.413605	0.642036	0.0501127	0.0862339	4	4	t-test	S
SPCC1739.08C	SPCC1739.08c	0.63812	0.812856	0.0243505	0.446166	0.69572	0.0429493	0.0365687	4	4	t-test	S
SPCC622.14	SPCC622.14	0.790833	0.899297	0.0245444	0.272227	0.408514	0.0740907	0.0776928	4	4	t-test	S
SPCC70.09C	mug9	0.807102	0.908436	0.0245767	0.271743	0.407663	0.0234211	0.148711	4	4	t-test	S
SPAC17H9.11	gmf1	0.678704	0.836665	0.0246296	0.271197	0.406675	0.037379	0.070016	4	4	t-test	S
SPCC16A11.01	SPCC16A11.01	0.558642	0.762062	0.0247312	0.0728706	0.0793985	0.0341032	0.0324735	4	4	t-test	S
SPAC57A10.09C	nhp6	0.749504	0.875015	0.0248783	0.19913	0.287401	0.0673622	0.0449735	4	4	t-test	S
SPAC22F8.07C	rtf1	0.752673	0.87578	0.0250155	0.142862	0.19437	0.0324968	0.110575	4	4	t-test	S
SPCC1442.14C	SPCC1442.14c	0.783097	0.894505	0.0253364	0.582184	0.918434	0.0603819	0.105553	4	4	t-test	S
SPAC23D3.01	SPAC23D3.01	0.780875	0.893146	0.0253929	0.280517	0.420788	0.0776008	0.0599368	4	4	t-test	S
SPAC5D6.01	rps2202	0.687022	0.840701	0.0255596	0.263351	0.3922	0.0476741	0.0607173	4	4	t-test	S
SPBP35G2.12	SPBP35G2.12	0.792069	0.899781	0.0255935	0.377599	0.580579	0.0834076	0.0598537	4	4	t-test	S
SPAC328.04	SPAC328.04	0.800908	0.904851	0.0256377	0.361438	0.553851	0.0844192	0.0753469	4	4	t-test	S
SPBC1105.01	rrp12	0.551895	0.759113	0.0258045	0.262785	0.390863	0.0265197	0.0513496	4	4	t-test	S
SPAC513.05	ams1	0.884722	0.951141	0.0258349	0.43584	0.676241	0.150125	0.125489	4	4	t-test	S
SPAC1F8.06	fta5	0.508941	0.730037	0.0259428	0.413543	0.639287	0.027915	0.0398128	4	4	t-test	S
SPBC1703.09	SPBC1703.09	0.692937	0.844257	0.0260675	0.424315	0.656848	0.0377324	0.0825147	4	4	t-test	S
SPBP8B7.24C	atg8	0.601534	0.788557	0.0260881	0.354958	0.542421	0.0432122	0.0250746	4	4	t-test	S
SPAC21E11.03C	pcr1	0.725528	0.863948	0.026095	0.18529	0.262567	0.0526392	0.0782912	4	4	t-test	S
SPAC6C3.08	SPAC6C3.08	0.423727	0.665254	0.0261538	0.0536651	0.0453756	0.0247676	0.0285456	4	4	t-test	S
SPBC21D10.10	bdc1	0.618631	0.797518	0.0263926	0.101709	0.124223	0.0453523	0.030385	4	4	t-test	S
SPBC2A9.07C	SPBC2A9.07c	0.733646	0.869826	0.0267767	0.203121	0.290853	0.0269276	0.112383	4	4	t-test	S
SPAC22F8.02C	pvg5	0.557402	0.761426	0.0269232	0.26732	0.396498	0.0292142	0.0527791	4	4	t-test	S
SPBC8D2.19	mde3	0.810366	0.909634	0.0269409	0.416175	0.641982	0.0620402	0.143656	4	4	t-test	S
SPAC16E8.13	SPAC16E8.13	0.650047	0.817937	0.0269936	0.288654	0.431568	0.0524657	0.0242822	4	4	t-test	S
SPAPB1A10.13	SPAPB1A10.13	0.615564	0.796265	0.0270499	0.242463	0.35529	0.0407775	0.0501895	4	4	t-test	S
SPBC21.03C	SPBC21.03c	0.776645	0.891376	0.0274048	0.176459	0.245842	0.0661705	0.106226	4	4	t-test	S
SPAC6G9.12	cfr1	0.568695	0.767482	0.0274648	0.179989	0.251566	0.0158998	0.0679479	4	4	t-test	S
SPBC800.10C	SPBC800.10c	0.480626	0.707195	0.0277247	0.230433	0.334336	0.0237595	0.0463763	4	4	t-test	S
SPCC18.10	SPCC18.10	0.786529	0.896276	0.0278257	0.317991	0.478583	0.0745548	0.105275	4	4	t-test	S
SPAC637.07	moe1	0.535147	0.747579	0.0278861	0.052795	0.0410835	0.0366652	0.032548	4	4	t-test	S
SPBC1683.09C	frp1	0.389188	0.648064	0.0278958	0.0279532	9.47445e-05	0.0277736	9.23861e-05	4	4	t-test	S
SPAC3A12.17C	cys12	0.56303	0.763937	0.0279361	0.354301	0.538288	0.0336988	0.0507421	4	4	t-test	S
SPBC646.08C	SPBC646.08c	0.803799	0.906878	0.0279435	0.229886	0.333074	0.0781812	0.121927	4	4	t-test	S
SPCC1494.08C	SPCC1494.08c	0.585046	0.77693	0.0280885	0.270352	0.399577	0.034019	0.0574656	4	4	t-test	S
SPAC2F7.03C	pom1	0.714365	0.85838	0.0281714	0.121741	0.154328	0.0623641	0.0613715	4	4	t-test	S
SPAC20G8.09C	SPAC20G8.09c	0.775651	0.890978	0.0281833	0.233641	0.338871	0.0826109	0.0709758	4	4	t-test	S
SPAC2F3.02	SPAC2F3.02	0.806234	0.90819	0.028219	0.320869	0.482681	0.0662647	0.144237	4	4	t-test	S
SPAC637.13C	SPAC637.13c	0.79758	0.902359	0.0282875	0.373219	0.568911	0.0948945	0.0674413	4	4	t-test	S
SPCC70.03C	SPCC70.03c	0.605911	0.791297	0.028351	0.474449	0.73577	0.0327975	0.0665105	4	4	t-test	S
SPAC3G6.03C	SPAC3G6.03c	0.718369	0.860442	0.0284944	0.354576	0.537821	0.0639308	0.0633429	4	4	t-test	S
SPAC2G11.03C	vps45	0.433839	0.671568	0.0286495	0.276787	0.409264	0.0200987	0.0451259	4	4	t-test	S
SPBC1271.06C	mug96	0.697527	0.847895	0.0286737	0.208133	0.29599	0.0508947	0.0799709	4	4	t-test	S
SPBC18E5.10	SPBC18E5.10	0.793823	0.900321	0.0286936	0.232018	0.335352	0.0589193	0.142144	4	4	t-test	S
SPAC17G6.05C	SPAC17G6.05c	0.70754	0.855102	0.0287208	0.318309	0.477632	0.0283926	0.108005	4	4	t-test	S
SPAC806.08C	mod21	0.781098	0.893146	0.0287999	0.217494	0.311222	0.0609024	0.128374	4	4	t-test	S
SPBC21D10.08C	SPBC21D10.08c	0.33367	0.62389	0.0290911	0.0495452	0.033736	0.0248282	0.0134353	4	4	t-test	S
SPAC22E12.03C	SPAC22E12.03c	0.82876	0.920597	0.0291155	0.323841	0.486105	0.114916	0.0874211	4	4	t-test	S
SPBC29B5.04C	SPBC29B5.04c	0.608868	0.792966	0.0292205	0.378402	0.575921	0.0461411	0.0445069	4	4	t-test	S
SPAC5D6.09C	mug86	0.811484	0.910579	0.0298036	0.448179	0.690046	0.10717	0.0784428	4	4	t-test	S
SPCC550.09	SPCC550.09	0.713965	0.85838	0.0298126	0.188929	0.262439	0.0594454	0.0818764	4	4	t-test	S
SPAC22H12.05C	SPAC22H12.05c	0.819138	0.915249	0.0299875	0.251602	0.365518	0.114407	0.0724862	4	4	t-test	S
SPAC1556.03	azr1	0.749355	0.875015	0.0300909	0.301798	0.44814	0.0824817	0.0481177	4	4	t-test	S
SPAC1610.03C	crp79	0.712019	0.858177	0.0301421	0.246733	0.357233	0.0335507	0.113342	4	4	t-test	S
SPCC830.08C	yop1	0.569707	0.767967	0.0302124	0.209532	0.295759	0.0387939	0.0524	4	4	t-test	S
SPAC2C4.10C	SPAC2C4.10c	0.750582	0.875157	0.0302457	0.31059	0.462385	0.0553334	0.118333	4	4	t-test	S
SPBPJ4664.03	mfm3	0.562143	0.763683	0.0303735	0.392175	0.596736	0.0380677	0.0519782	4	4	t-test	S
SPAC13G7.13C	msa1	0.173736	0.499583	0.0303812	0.0340544	0.00605839	0.0171217	0.00344255	4	4	t-test	S
SPBC1289.11	spf38	0.819576	0.915249	0.0305081	0.319901	0.477309	0.11796	0.0661049	4	4	t-test	S
SPBC19G7.06	mbx1	0.496179	0.719524	0.0306502	0.043538	0.0212565	0.0391549	0.0148911	4	4	t-test	S
SPCC1442.02	SPCC1442.02	0.791099	0.899297	0.0306879	0.200639	0.280308	0.0788946	0.128309	4	4	t-test	S
SPCP31B10.07	eft202	0.527746	0.740978	0.0307663	0.0462436	0.0255275	0.043134	0.00552185	4	4	t-test	S
SPAC23H3.08C	bub3	0.638032	0.812856	0.0308803	0.261806	0.380876	0.0412843	0.0769633	4	4	t-test	S
SPBC24C6.05	sec28	0.557306	0.761426	0.0309099	0.233545	0.334215	0.0208794	0.0724261	4	4	t-test	S
SPBC1289.06C	ppr8	0.708043	0.855102	0.0309119	0.237308	0.340418	0.0499085	0.100058	4	4	t-test	S
SPBC13G1.14C	SPBC13G1.14c	0.52301	0.738671	0.0309964	0.359124	0.541196	0.0408082	0.0288833	4	4	t-test	S
SPCPB16A4.05C	SPCPB16A4.05c	0.690999	0.843477	0.0309964	0.145484	0.18883	0.0598473	0.071606	4	4	t-test	S
SPCC24B10.13	skb5	0.576001	0.772607	0.0311345	0.117841	0.14301	0.0280794	0.0724773	4	4	t-test	S
SPAC3H1.06C	SPAC3H1.06c	0.446905	0.683035	0.0315515	0.455266	0.698852	0.0353158	0.0180579	4	4	t-test	S
SPBC18E5.13	SPBC18E5.13	0.644997	0.816357	0.0316901	0.275211	0.40165	0.0244458	0.0970483	4	4	t-test	S
SPACUNK4.13C	SPACUNK4.13c	0.693828	0.844364	0.0317859	0.366569	0.552173	0.0630262	0.0713596	4	4	t-test	S
SPBC4B4.12C	SPBC4B4.12c	0.668171	0.830301	0.0318801	0.343906	0.514639	0.0664095	0.0231475	4	4	t-test	S
SPAC3A12.09C	SPAC3A12.09c	0.479935	0.706721	0.0318965	0.434785	0.664502	0.0262973	0.0544781	4	4	t-test	S
SPBPB8B6.05C	SPBPB8B6.05c	0.722927	0.862092	0.0319781	0.347885	0.52104	0.0683164	0.0854815	4	4	t-test	S
SPACUNK4.14	mdb1	0.737035	0.871066	0.0320696	0.379467	0.572979	0.0516973	0.122817	4	4	t-test	S
SPAC1805.01C	ppk6	0.681765	0.839426	0.0320848	0.292911	0.430192	0.0564493	0.0799878	4	4	t-test	S
SPAC2C4.17C	SPAC2C4.17c	0.770504	0.888094	0.0321692	0.103778	0.118107	0.0901717	0.0862136	4	4	t-test	S
SPBC1773.16C	SPBC1773.16c	0.738475	0.871667	0.0322989	0.355356	0.532833	0.0864575	0.0353163	4	4	t-test	S
SPBC2A9.03	SPBC2A9.03	0.835935	0.924222	0.0323074	0.342334	0.511341	0.140522	0.0544068	4	4	t-test	S
SPCC70.08C	SPCC70.08c	0.578799	0.773293	0.0323285	0.424643	0.647063	0.0449921	0.0513745	4	4	t-test	S
SPBC1703.06	pof10	0.738607	0.871667	0.0323341	0.396715	0.600991	0.0217029	0.142758	4	4	t-test	S
SPAC31G5.17C	rps1001	0.381269	0.648064	0.0326533	0.0371654	0.00744208	0.0318608	0.00405069	4	4	t-test	S
SPBC1685.09	rps29	0.7697	0.887476	0.0326675	0.262701	0.379406	0.0859778	0.102744	4	4	t-test	S
SPBC19C7.12C	omh1	0.22885	0.551775	0.0327119	0.196921	0.270838	0.00803217	0.0353122	4	4	t-test	S
SPCC162.10	ppk33	0.590259	0.78103	0.0328213	0.0849134	0.0859178	0.0499223	0.0446244	4	4	t-test	S
SPCC4G3.19	alp16	0.729361	0.86664	0.0328561	0.333861	0.496461	0.0578809	0.114708	4	4	t-test	S
SPAC23C4.08	rho3	0.639247	0.813423	0.0328702	0.368168	0.553022	0.0519039	0.0684319	4	4	t-test	S
SPBC1921.06C	pvg3	0.674444	0.834238	0.032882	0.10721	0.122592	0.058771	0.0749086	4	4	t-test	S
SPBC32F12.11	tdh1	0.667905	0.830301	0.0331177	0.31716	0.468484	0.0155132	0.113465	4	4	t-test	S
SPAC9.06C	SPAC9.06c	0.678265	0.836578	0.0331302	0.256476	0.368374	0.0548156	0.0868882	4	4	t-test	S
SPAC869.04	SPAC869.04	0.547016	0.756175	0.0334386	0.480471	0.737311	0.0342618	0.0652739	4	4	t-test	S
SPBC19C7.09C	uve1	0.735813	0.870555	0.0336143	0.271716	0.392712	0.0872726	0.0501924	4	4	t-test	S
SPBP8B7.30C	thi5	0.467345	0.699221	0.0337053	0.21696	0.30225	0.0194412	0.0622875	4	4	t-test	S
SPCC18.15	SPCC18.15	0.376327	0.648064	0.0338191	0.0955506	0.101817	0.0234645	0.0436356	4	4	t-test	S
SPAC1F3.10C	SPAC1F3.10c	0.568883	0.767482	0.0338574	0.338056	0.501728	0.0449447	0.054882	4	4	t-test	S
SPAC19B12.08	atg4	0.781884	0.893427	0.0339133	0.268248	0.3865	0.074071	0.149182	4	4	t-test	S
SPAC589.10C	SPAC589.10c	0.589881	0.780842	0.0340032	0.228552	0.320878	0.0556403	0.0214902	4	4	t-test	S
SPAC227.15	SPAC227.15	0.473218	0.702825	0.0341564	0.292199	0.425602	0.0267895	0.0584487	4	4	t-test	S
SPAC821.05	SPAC821.05	0.489932	0.715855	0.0345031	0.0666421	0.0530084	0.041073	0.033533	4	4	t-test	S
SPAC1556.06.1	meu1-1	0.64161	0.814759	0.0346515	0.0706916	0.0594426	0.0662063	0.0240773	4	4	t-test	S
SPBC17D1.07C	SPBC17D1.07c	0.78385	0.894747	0.0346906	0.306231	0.447863	0.050954	0.176984	4	4	t-test	S
SPCP1E11.06	apl4	0.301766	0.601909	0.0347798	0.0350763	0.000488936	0.0279523	0.000475946	4	4	t-test	S
SPAC2C4.15C	ubx2	0.638946	0.813423	0.0347828	0.321793	0.473379	0.0633521	0.0436148	4	4	t-test	S
SPBC1711.04	SPBC1711.04	0.692366	0.844211	0.0347988	0.161678	0.209268	0.0533927	0.106213	4	4	t-test	S
SPCC1235.12C	mug146	0.852919	0.932404	0.0348989	0.458898	0.699322	0.160848	0.122254	4	4	t-test	S
SPBC405.05	SPBC405.05	0.809891	0.909409	0.0349372	0.259649	0.370627	0.12245	0.100512	4	4	t-test	S
SPBC17G9.10	rpl1102	0.616215	0.796265	0.0349682	0.333064	0.491663	0.0371612	0.0894161	4	4	t-test	S
SPCC663.14C	SPCC663.14c	0.7208	0.86106	0.0354225	0.42074	0.635521	0.0875294	0.0442016	4	4	t-test	S
SPCC24B10.16C	SPCC24B10.16c	0.757759	0.879224	0.0355004	0.32257	0.473478	0.101914	0.0514416	4	4	t-test	S
SPBC14C8.03	fma2	0.514582	0.731379	0.0355764	0.0724276	0.0607804	0.0472352	0.0223251	4	4	t-test	S
SPAPB1E7.04C	SPAPB1E7.04c	0.290277	0.595302	0.0357976	0.0454319	0.0158903	0.0277699	0.0106293	4	4	t-test	S
SPBC15D4.06	naa30	0.407144	0.654106	0.0358402	0.0389952	0.0052038	0.0372497	0.00308214	4	4	t-test	S
SPCC285.10C	SPCC285.10c	0.313645	0.610567	0.0358585	0.0494064	0.0223453	0.0292218	0.0151981	4	4	t-test	S
SPAC1805.12C	uep1	0.736837	0.871066	0.0359015	0.397858	0.596991	0.0789525	0.105948	4	4	t-test	S
SPCC126.11C	SPCC126.11c	0.670758	0.832284	0.0359383	0.365582	0.543696	0.035904	0.116214	4	4	t-test	S
SPAC6C3.07	mug68	0.744224	0.875015	0.0359917	0.311038	0.453647	0.0917583	0.0800472	4	4	t-test	S
SPBC29A10.03C	pcf1	0.562718	0.763937	0.0360968	0.319382	0.467235	0.0549765	0.0188572	4	4	t-test	S
SPCC4G3.08	psk1	0.62672	0.804185	0.0361678	0.108649	0.119546	0.0613687	0.0535582	4	4	t-test	S
SPAC589.03C	SPAC589.03c	0.749626	0.875015	0.0363095	0.488898	0.746475	0.0914576	0.0937565	4	4	t-test	S
SPAC630.06C	SPAC630.06c	0.718789	0.86057	0.0364019	0.293206	0.423559	0.0832886	0.0758541	4	4	t-test	S
SPAC688.04C	gst3	0.556379	0.761426	0.0364828	0.114531	0.128728	0.0545843	0.0192398	4	4	t-test	S
SPBC215.07C	SPBC215.07c	0.685769	0.840426	0.0364912	0.294686	0.425853	0.0564395	0.106627	4	4	t-test	S
SPBC21C3.07C	SPBC21C3.07c	0.693122	0.844257	0.0366572	0.479338	0.730134	0.0572179	0.111112	4	4	t-test	S
SPCC1442.16C	zta1	0.398193	0.648239	0.0368089	0.371826	0.552559	0.0240716	0.0531622	4	4	t-test	S
SPBC713.09	SPBC713.09	0.560851	0.763457	0.0369237	0.461559	0.70037	0.0363085	0.0782822	4	4	t-test	S
SPBC83.17	SPBC83.17	0.500177	0.723474	0.0371466	0.140157	0.1699	0.0409378	0.0517247	4	4	t-test	S
SPAC22H10.13	zym1	0.492497	0.717108	0.0372352	0.0978611	0.0999931	0.0381189	0.0556596	4	4	t-test	S
SPAC11G7.01	SPAC11G7.01	0.448061	0.683035	0.0376193	0.433164	0.65239	0.0405292	0.0329146	4	4	t-test	S
SPBC13E7.11	SPBC13E7.11	0.580355	0.774119	0.0377869	0.365428	0.540394	0.0545891	0.0548579	4	4	t-test	S
SPBC2D10.09	SPBC2D10.09	0.599719	0.787562	0.03817	0.424673	0.637476	0.0614421	0.0451457	4	4	t-test	S
SPBC839.13C	rpl1601	0.717726	0.860442	0.0382725	0.152947	0.189138	0.0782348	0.104774	4	4	t-test	S
SPAC3H8.07C	pac10	0.727327	0.865156	0.0385841	0.300211	0.431513	0.0912722	0.0828352	4	4	t-test	S
SPAC1952.07	rad1	0.578095	0.773293	0.0388842	0.416878	0.623442	0.0471575	0.0765119	4	4	t-test	S
SPAC17H9.06C	SPAC17H9.06c	0.798643	0.903087	0.0389262	0.374804	0.553979	0.11253	0.152714	4	4	t-test	S
SPAC1782.12C	SPAC1782.12c	0.621261	0.79943	0.0390222	0.230799	0.316307	0.0270183	0.111663	4	4	t-test	S
SPAC4F10.16C	SPAC4F10.16c	0.730349	0.867191	0.0390353	0.245404	0.340373	0.0944617	0.0808343	4	4	t-test	S
SPBC2G2.17C	SPBC2G2.17c	0.787778	0.897063	0.0390468	0.378705	0.560214	0.125278	0.0859269	4	4	t-test	S
SPAC11H11.03C	SPAC11H11.03c	0.613749	0.796189	0.0392995	0.176927	0.226996	0.0587348	0.0730276	4	4	t-test	S
SPBC18E5.04	rpl1001	0.430651	0.670018	0.039436	0.0547733	0.0252965	0.042383	0.0224074	4	4	t-test	S
SPBP35G2.07	ilv1	0.255567	0.573164	0.0394784	0.0710678	0.0521018	0.0250349	0.0305196	4	4	t-test	S
SPAC4C5.01	SPAC4C5.01	0.59741	0.786404	0.0396306	0.366304	0.538798	0.0121781	0.109964	4	4	t-test	S
SPAC1952.17C	SPAC1952.17c	0.214397	0.537308	0.0396369	0.0981417	0.0964947	0.019331	0.0346041	4	4	t-test	S
SPBC1861.02	abp2	0.352662	0.630693	0.0396421	0.213425	0.286629	0.0326221	0.0346249	4	4	t-test	S
SPAC4G8.03C	SPAC4G8.03c	0.347006	0.630693	0.0397315	0.0969385	0.0943541	0.0278696	0.0448645	4	4	t-test	S
SPBC25B2.06C	btb2	0.557489	0.761426	0.0398388	0.375468	0.553568	0.0240877	0.0948683	4	4	t-test	S
SPAC17A5.11	rec12	0.675781	0.835071	0.0398809	0.407468	0.606278	0.0633558	0.107204	4	4	t-test	S
SPAC1A6.10	SPAC1A6.10	0.231685	0.554785	0.040012	0.293266	0.417704	0.0257509	0.0217371	4	4	t-test	S
SPBC32H8.06	mug93	0.414165	0.65868	0.0400326	0.443248	0.665041	0.0262982	0.0608097	4	4	t-test	S
SPAC227.01C	SPAC227.01c	0.751344	0.875157	0.0401337	0.300516	0.429461	0.107159	0.0846263	4	4	t-test	S
SPBP4H10.08	qcr10	0.516834	0.734086	0.0401595	0.401054	0.59524	0.0519339	0.0374999	4	4	t-test	S
SPBC317.01	mbx2	0.686212	0.840426	0.0403247	0.164832	0.205356	0.0564857	0.125319	4	4	t-test	S
SPBPJ4664.05	SPBPJ4664.05	0.674933	0.834334	0.040774	0.387085	0.571187	0.0748359	0.088458	4	4	t-test	S
SPBC685.02	exo5	0.670185	0.831884	0.0407971	0.419283	0.624254	0.0329906	0.135996	4	4	t-test	S
SPAC6F6.11C	SPAC6F6.11c	0.472425	0.702825	0.0409349	0.453485	0.680437	0.0333273	0.0684725	4	4	t-test	S
SPAC18B11.04	ncs1	0.593283	0.783777	0.0410605	0.287889	0.407106	0.0556894	0.0770796	4	4	t-test	S
SPAC2F7.07C	cph2	0.421524	0.664317	0.0411663	0.0443306	0.00521896	0.0443055	0.00337748	4	4	t-test	S
SPBP35G2.14	SPBP35G2.14	0.583499	0.776433	0.0411674	0.253682	0.350511	0.0652107	0.0346023	4	4	t-test	S
SPCC965.14C	SPCC965.14c	0.608593	0.792966	0.0412519	0.430869	0.642614	0.0568122	0.0840898	4	4	t-test	S
SPBC1711.06	rpl401	0.631734	0.808425	0.0413378	0.309909	0.442967	0.0759502	0.0347449	4	4	t-test	S
SPBC337.10C	SPBC337.10c	0.395686	0.648064	0.0413973	0.108301	0.110348	0.0338061	0.0495266	4	4	t-test	S
SPBC409.18	SPBC409.18	0.684784	0.840144	0.0415715	0.208493	0.275311	0.0709648	0.110295	4	4	t-test	S
SPAC20G8.10C	atg6	0.354344	0.63202	0.0415887	0.0663628	0.0408612	0.037619	0.0158036	4	4	t-test	S
SPBC106.11C	plg7	0.43479	0.672724	0.0416576	0.325476	0.468115	0.0349546	0.0584689	4	4	t-test	S
SPCC737.07C	SPCC737.07c	0.616559	0.796399	0.0417747	0.191988	0.247754	0.0593638	0.0861617	4	4	t-test	S
SPBC582.08	SPBC582.08	0.634354	0.810523	0.0418788	0.350991	0.509832	0.0663192	0.083177	4	4	t-test	S
SPAC13D6.01	pof14	0.598991	0.787232	0.0419844	0.413228	0.612309	0.0693554	0.0377637	4	4	t-test	S
SPAC12G12.15	sif3	0.387268	0.648064	0.0421941	0.0431474	0.00157219	0.0418115	0.00147348	4	4	t-test	S
SPBC582.06C	mcp6	0.615929	0.796265	0.0426264	0.0813774	0.0639138	0.0732493	0.045167	4	4	t-test	S
SPAC17G8.07	yaf9	0.764145	0.883225	0.0426295	0.292608	0.412302	0.103524	0.144422	4	4	t-test	S
SPBC32F12.05C	cwf12	0.410827	0.655807	0.0426482	0.0447479	0.00346316	0.0447294	0.00304371	4	4	t-test	S
SPBC947.06C	SPBC947.06c	0.618612	0.797518	0.0427664	0.250443	0.34253	0.0733343	0.0500822	4	4	t-test	S
SPBC16A3.01	spn3	0.299312	0.601496	0.0428665	0.079582	0.0605567	0.0334679	0.02066	4	4	t-test	S
SPCC1739.12	ppe1	0.369511	0.643685	0.0429353	0.165087	0.201471	0.0402138	0.017673	4	4	t-test	S
SPAC5H10.01	SPAC5H10.01	0.326179	0.622294	0.0430046	0.461294	0.689903	0.0318636	0.0397958	4	4	t-test	S
SPAC186.05C	SPAC186.05c	0.583437	0.776433	0.043033	0.213719	0.28152	0.0516518	0.0880319	4	4	t-test	S
SPCC1739.06C	SPCC1739.06c	0.333862	0.62389	0.0430673	0.1215	0.129363	0.0318409	0.0421348	4	4	t-test	S
SPAC607.06C	SPAC607.06c	0.70835	0.855102	0.0433009	0.388227	0.568903	0.10088	0.060292	4	4	t-test	S
SPBC18H10.04C	sce3	0.65208	0.81874	0.0433137	0.351598	0.508468	0.0843197	0.042675	4	4	t-test	S
SPAC2F7.08C	snf5	0.425243	0.666053	0.0434746	0.0793339	0.0591443	0.047086	0.00960197	4	4	t-test	S
SPAC1006.04C	mcp3	0.43242	0.670312	0.0437605	0.23277	0.311743	0.0203312	0.0759742	4	4	t-test	S
SPCC1672.12C	get4	0.511118	0.73012	0.0438044	0.306938	0.433998	0.0516502	0.0570629	4	4	t-test	S
SPBC418.02	SPBC418.02	0.461395	0.693455	0.0438588	0.407331	0.599491	0.00792787	0.0854069	4	4	t-test	S
SPAC890.07C	rmt1	0.431971	0.670312	0.0440817	0.271524	0.375131	0.0476033	0.024373	4	4	t-test	S
SPCC18B5.10C	SPCC18B5.10c	0.310906	0.609333	0.0443004	0.0548919	0.017469	0.0362778	0.0107925	4	4	t-test	S
SPAC26F1.12C	SPAC26F1.12c	0.533604	0.745739	0.0443881	0.333745	0.47725	0.00848025	0.103897	4	4	t-test	S
SPAC12G12.09	SPAC12G12.09	0.336014	0.625392	0.0444098	0.283346	0.394088	0.0142461	0.062383	4	4	t-test	S
SPAC1F8.05	isp3	0.416375	0.660926	0.044539	0.0568718	0.020341	0.0473302	0.00444811	4	4	t-test	S
SPAC105.03C	SPAC105.03c	0.652171	0.81874	0.0447187	0.320664	0.45513	0.0666119	0.110133	4	4	t-test	S
SPCC663.10	SPCC663.10	0.384625	0.648064	0.0450288	0.382021	0.555816	0.034543	0.0550163	4	4	t-test	S
SPAPB1A10.03	nxt1	0.743593	0.875015	0.0451261	0.37004	0.535895	0.115132	0.0985933	4	4	t-test	S
SPAC10F6.15	SPAC10F6.15	0.673214	0.833324	0.0451271	0.196197	0.249167	0.0939753	0.0486606	4	4	t-test	S
SPBC106.08C	mug2	0.294995	0.599044	0.045531	0.42523	0.626254	0.0263437	0.0488518	4	4	t-test	S
SPAC19A8.14	SPAC19A8.14	0.622703	0.800895	0.0455829	0.384604	0.559163	0.0732583	0.0778011	4	4	t-test	S
SPAC1071.03C	SPAC1071.03c	0.374321	0.647761	0.045633	0.189311	0.236975	0.0367169	0.0494538	4	4	t-test	S
SPCC794.15	SPCC794.15	0.50887	0.730037	0.046428	0.215616	0.27905	0.0585877	0.0439248	4	4	t-test	S
SPCC5E4.05C	SPCC5E4.05c	0.614833	0.796265	0.0465856	0.284044	0.391651	0.0312536	0.130985	4	4	t-test	S
SPAC2F3.11	SPAC2F3.11	0.601121	0.788465	0.046699	0.354	0.506846	0.0632077	0.0927265	4	4	t-test	S
SPAC3G6.04	rnp24	0.554697	0.760491	0.0467778	0.499541	0.746763	0.0659763	0.05186	4	4	t-test	S
SPAC630.04C	SPAC630.04c	0.652735	0.818827	0.0468217	0.208866	0.267268	0.0920417	0.0401097	4	4	t-test	S
SPCC777.08C	bit61	0.712746	0.858177	0.0468508	0.469272	0.696719	0.113253	0.0487085	4	4	t-test	S
SPBC557.05	SPBC557.05	0.563175	0.763937	0.0469661	0.380546	0.550189	0.0410179	0.105557	4	4	t-test	S
SPCP1E11.02	ppk38	0.486751	0.713413	0.0475195	0.339568	0.481689	0.0494913	0.0668797	4	4	t-test	S
SPAC6G9.14	SPAC6G9.14	0.732476	0.869405	0.0476116	0.368265	0.528868	0.122798	0.0645024	4	4	t-test	S
SPAC29A4.19C	cta5	0.281754	0.586558	0.0476214	0.146341	0.162823	0.0219931	0.0544872	4	4	t-test	S
SPBC685.04C	aps2	0.554736	0.760491	0.0477239	0.392323	0.568363	0.0631659	0.0685749	4	4	t-test	S
SPAC144.17C	SPAC144.17c	0.469946	0.701729	0.0477502	0.176994	0.213169	0.0208412	0.0921078	4	4	t-test	S
SPCC18.17C	SPCC18.17c	0.632286	0.808505	0.0481227	0.444521	0.653798	0.0885663	0.0405026	4	4	t-test	S
SPAC1565.07C	SPAC1565.07c	0.634994	0.810662	0.0482045	0.319201	0.446967	0.0548622	0.12963	4	4	t-test	S
SPAC1A6.08C	mug125	0.655475	0.820154	0.0482362	0.286936	0.393699	0.0961612	0.0364953	4	4	t-test	S
SPBC902.04	SPBC902.04	0.538349	0.748617	0.0482872	0.310617	0.432673	0.0635483	0.058668	4	4	t-test	S
SPAC821.09	eng1	0.474526	0.70293	0.0486174	0.227272	0.294664	0.0560817	0.0438854	4	4	t-test	S
SPBC12C2.12C	glo1	0.657091	0.820856	0.0488192	0.289788	0.397441	0.070324	0.127552	4	4	t-test	S
SPCC18.02	SPCC18.02	0.400655	0.650646	0.0490372	0.381847	0.548918	0.0385279	0.0629279	4	4	t-test	S
SPBC19F5.01C	puc1	0.553898	0.759972	0.0494919	0.288252	0.393799	0.0297067	0.116706	4	4	t-test	S
SPAC1782.06C	phb1	0.438489	0.675289	0.0496746	0.458447	0.674206	0.0423738	0.0697683	4	4	t-test	S
SPAC17A5.01	pex6	0.198121	0.521629	0.0496851	0.116056	0.109469	0.0301836	0.00794976	4	4	t-test	S
SPAC2G11.09	SPAC2G11.09	0.51363	0.731104	0.0497045	0.478145	0.706647	0.0371051	0.0993151	4	4	t-test	S
SPAC1834.03C	hhf1	0.392426	0.648064	0.0497131	0.305609	0.422061	0.0453323	0.0455894	4	4	t-test	S
SPAC823.09C	SPAC823.09c	0.447816	0.683035	0.0498536	0.479946	0.709371	0.0469649	0.0648953	4	4	t-test	S
SPAC139.02C	oac1	0.51268	0.730773	0.0498668	0.193313	0.236592	0.0640348	0.0448424	4	4	t-test	S
SPCC18.06C	caf1	0.602419	0.788821	0.049919	0.362146	0.514971	0.0758111	0.0798733	4	4	t-test	S
SPAC57A10.04	mug10	0.584324	0.776907	0.0502437	0.291704	0.398252	0.0361426	0.126866	4	4	t-test	S
SPAC17H9.13C	SPAC17H9.13c	0.26525	0.578792	0.0503878	0.100957	0.0834062	0.0355823	0.0275875	4	4	t-test	S
SPCC338.18	SPCC338.18	0.57998	0.773931	0.0504577	0.367829	0.523455	0.0777442	0.0515931	4	4	t-test	S
SPCPB1C11.02	SPCPB1C11.02	0.487377	0.714014	0.0504598	0.279056	0.377034	0.0555026	0.0639146	4	4	t-test	S
SPAC24H6.10C	SPAC24H6.10c	0.46215	0.693775	0.0505244	0.331659	0.463688	0.0528292	0.0588014	4	4	t-test	S
SPAC23G3.12C	SPAC23G3.12c	0.462237	0.693775	0.0506878	0.283447	0.383901	0.0591642	0.0271911	4	4	t-test	S
SPBC1271.12	kes1	0.662649	0.826563	0.0512995	0.127019	0.124888	0.0837955	0.121993	4	4	t-test	S
SPAC19D5.02C	SPAC19D5.02c	0.511179	0.73012	0.0513964	0.28656	0.387867	0.0274329	0.10867	4	4	t-test	S
SPCC576.17C	SPCC576.17c	0.236777	0.55987	0.051452	0.0786794	0.0449074	0.0325295	0.0333723	4	4	t-test	S
SPAC1687.21	SPAC1687.21	0.60059	0.788081	0.0515759	0.145882	0.155544	0.08082	0.0719468	4	4	t-test	S
SPAC105.02C	SPAC105.02c	0.560818	0.763457	0.0516641	0.489665	0.722415	0.0486096	0.111856	4	4	t-test	S
SPBP26C9.02C	car1	0.596174	0.785715	0.052271	0.339717	0.474099	0.0611178	0.116373	4	4	t-test	S
SPCC962.05	ast1	0.412643	0.656893	0.0523955	0.317448	0.437163	0.0446729	0.0647156	4	4	t-test	S
SPCC320.04C	SPCC320.04c	0.159899	0.486164	0.0523991	0.356355	0.501329	0.0263846	0.0301954	4	4	t-test	S
SPAC12B10.07	acp1	0.649674	0.817937	0.0525104	0.473452	0.694278	0.0825574	0.119384	4	4	t-test	S
SPBC839.15C	ef1a-c	0.302046	0.601909	0.052723	0.0607137	0.0131795	0.0423731	0.00578641	4	4	t-test	S
SPCC74.09	mug24	0.568564	0.767482	0.0527925	0.217801	0.272157	0.0793512	0.0491605	4	4	t-test	S
SPAC19A8.11C	SPAC19A8.11c	0.46821	0.700198	0.0529649	0.361407	0.508727	0.0249466	0.100967	4	4	t-test	S
SPAC5D6.08C	mes1	0.596904	0.786051	0.0530076	0.412015	0.592127	0.0676932	0.10984	4	4	t-test	S
SPBC11B10.02C	his3	0.639329	0.813423	0.053043	0.546477	0.813844	0.0942971	0.0782974	4	4	t-test	S
SPBC12C2.05C	bzz1	0.64066	0.81449	0.0530661	0.339896	0.473081	0.025886	0.165827	4	4	t-test	S
SPAC1039.05C	klf1	0.574646	0.771885	0.053083	0.225588	0.284521	0.072145	0.0858788	4	4	t-test	S
SPBC543.07	pek1	0.608647	0.792966	0.053167	0.301725	0.409958	0.0638262	0.123368	4	4	t-test	S
SPAC22E12.01	SPAC22E12.01	0.566277	0.766161	0.0531715	0.520666	0.77106	0.0814062	0.032532	4	4	t-test	S
SPCC61.03	SPCC61.03	0.52246	0.738671	0.0532435	0.391885	0.558537	0.0408487	0.108587	4	4	t-test	S
SPAC607.10	spo3	0.548882	0.757538	0.053268	0.338851	0.471026	0.0645683	0.0878819	4	4	t-test	S
SPCC417.07C	mto1	0.427348	0.66777	0.0534933	0.391483	0.557461	0.0539447	0.0489278	4	4	t-test	S
SPCC285.05	SPCC285.05	0.359103	0.63472	0.0536108	0.159111	0.174006	0.0322896	0.0706835	4	4	t-test	S
SPCC1739.15	wtf21	0.402352	0.650895	0.0536748	0.0551688	0.00246421	0.0551612	0.00246421	4	4	t-test	S
SPBP19A11.02C	SPBP19A11.02c	0.602585	0.788821	0.0537358	0.328759	0.453609	0.0672943	0.117048	4	4	t-test	S
SPCC306.07C	SPCC306.07c	0.652567	0.818827	0.0537792	0.395274	0.563243	0.101875	0.0721185	4	4	t-test	S
SPCC11E10.09C	SPCC11E10.09c	0.531099	0.743808	0.0537994	0.208566	0.255264	0.032908	0.11831	4	4	t-test	S
SPBC27.08C	sua1	0.571471	0.769404	0.0541267	0.226544	0.284376	0.0473611	0.125201	4	4	t-test	S
SPAC57A7.07C	SPAC57A7.07c	0.389563	0.648064	0.054305	0.387082	0.548865	0.0445282	0.0624441	4	4	t-test	S
SPBC2A9.11C	SPBC2A9.11c	0.65423	0.81977	0.0545245	0.396529	0.564084	0.0653809	0.156066	4	4	t-test	S
SPAC1805.06C	hem2	0.630101	0.806958	0.0545663	0.388024	0.549987	0.092761	0.0846173	4	4	t-test	S
SPBC16C6.04	SPBC16C6.04	0.384806	0.648064	0.0545723	0.0816594	0.0446761	0.0527335	0.0265813	4	4	t-test	S
SPAC6F6.02C	pof5	0.760032	0.880044	0.0545864	0.358574	0.50138	0.140207	0.157705	4	4	t-test	S
SPAC9.02C	SPAC9.02c	0.281347	0.586451	0.0548567	0.149201	0.155606	0.0162904	0.0673628	4	4	t-test	S
SPCP1E11.05C	are2	0.267473	0.578792	0.0549555	0.254986	0.32992	0.0217871	0.062676	4	4	t-test	S
SPAC13C5.04	SPAC13C5.04	0.44445	0.681613	0.0552499	0.211645	0.25795	0.0518194	0.0709766	4	4	t-test	S
SPAC1834.10C	SPAC1834.10c	0.67691	0.835684	0.0553054	0.297359	0.39923	0.110845	0.0922917	4	4	t-test	S
SPAC24B11.08C	SPAC24B11.08c	0.547598	0.756438	0.0553271	0.272269	0.357812	0.0701235	0.0830444	4	4	t-test	S
SPCC320.03	SPCC320.03	0.511393	0.73012	0.0554086	0.218634	0.269216	0.0473961	0.10427	4	4	t-test	S
SPAC13A11.06	SPAC13A11.06	0.400375	0.650582	0.055567	0.0568365	0.00209383	0.0568365	0.00196443	4	4	t-test	S
SPAPB17E12.14C	SPAPB17E12.14c	0.641299	0.814759	0.0555815	0.424276	0.608105	0.107554	0.0100942	4	4	t-test	S
SPAC1565.01	SPAC1565.01	0.348995	0.630693	0.0556287	0.317123	0.431295	0.0473251	0.0401867	4	4	t-test	S
SPAC32A11.03C	phx1	0.380503	0.648064	0.0557577	0.320893	0.4373	0.0467143	0.0582896	4	4	t-test	S
SPCC4G3.11	mug154	0.207239	0.53225	0.055793	0.39411	0.558002	0.0277077	0.0463659	4	4	t-test	S
SPAC5H10.11	gmh1	0.191188	0.514363	0.0558392	0.248146	0.31718	0.0263586	0.0449265	4	4	t-test	S
SPAC110.02	pds5	0.614357	0.796265	0.0560616	0.0980979	0.0693324	0.098032	0.0423615	4	4	t-test	S
SPAC23H4.09	cdb4	0.624475	0.802238	0.0561718	0.369429	0.51667	0.0960656	0.076694	4	4	t-test	S
SPBC18H10.10C	saf4	0.643132	0.816065	0.0564866	0.351201	0.486087	0.109153	0.0296235	4	4	t-test	S
SPBC9B6.11C	SPBC9B6.11c	0.47159	0.702825	0.0565756	0.372328	0.520784	0.0400549	0.100458	4	4	t-test	S
SPAPB8E5.05	mfm1	0.553605	0.759972	0.0565947	0.439202	0.631052	0.0682709	0.0970107	4	4	t-test	S
SPBC16H5.12C	SPBC16H5.12c	0.553424	0.759972	0.0567522	0.294283	0.39177	0.0610508	0.109954	4	4	t-test	S
SPCC1020.12C	xap5	0.718031	0.860442	0.0569298	0.31168	0.420171	0.113154	0.16303	4	4	t-test	S
SPAC24C9.08	SPAC24C9.08	0.52571	0.739391	0.0569623	0.335158	0.458841	0.054449	0.106432	4	4	t-test	S
SPCC1183.11	SPCC1183.11	0.262787	0.577474	0.0569905	0.0628151	0.0096067	0.0414243	0.0059499	4	4	t-test	S
SPAC6F6.01	cch1	0.691771	0.843797	0.0570187	0.284086	0.374512	0.123695	0.0835934	4	4	t-test	S
SPAC23H4.02	ppk9	0.465033	0.696631	0.0572917	0.241224	0.303368	0.0238445	0.109521	4	4	t-test	S
SPCC1827.08C	pof7	0.641389	0.814759	0.0574152	0.46202	0.667333	0.101317	0.0909703	4	4	t-test	S
SPAC18B11.09C	SPAC18B11.09c	0.310063	0.609079	0.0575597	0.256807	0.328628	0.0389172	0.0564996	4	4	t-test	S
SPCP1E11.03	mug170	0.185094	0.509873	0.0579361	0.0579361	0	0.0338072	0	4	4	t-test	S
SPBC365.04C	SPBC365.04c	0.033498	0.30481	0.0583003	0.269147	0.347759	0.0138894	0.0262555	4	4	t-test	S
SPAC922.03	SPAC922.03	0.53596	0.748399	0.0585141	0.28373	0.371459	0.0806603	0.0500893	4	4	t-test	S
SPBC215.14C	vps20	0.697834	0.847895	0.0586686	0.232989	0.287514	0.133329	0.0663038	4	4	t-test	S
SPBC660.10	SPBC660.10	0.53685	0.748617	0.0590917	0.392942	0.550634	0.0790235	0.0650197	4	4	t-test	S
SPBPJ4664.02	SPBPJ4664.02	0.486513	0.713413	0.0593959	0.460754	0.661978	0.0590965	0.0891447	4	4	t-test	S
SPBC2A9.13	SPBC2A9.13	0.643725	0.816191	0.0594611	0.391185	0.547127	0.0546214	0.176288	4	4	t-test	S
SPBC15D4.09C	SPBC15D4.09c	0.433317	0.671073	0.0595118	0.407497	0.573949	0.0311051	0.101799	4	4	t-test	S
SPCC645.08C	snd1	0.343921	0.629253	0.0600194	0.482334	0.696543	0.0520674	0.032443	4	4	t-test	S
SPBC365.12C	ish1	0.24006	0.562406	0.0602357	0.062231	0.00329103	0.0412168	0.00242873	4	4	t-test	S
SPAC17H9.04C	SPAC17H9.04c	0.656881	0.820856	0.0602358	0.370853	0.512315	0.095715	0.142339	4	4	t-test	S
SPCC1223.04C	set11	0.589123	0.780151	0.0604018	0.320041	0.428234	0.0555735	0.146517	4	4	t-test	S
SPBC15D4.07C	atg9	0.186002	0.509873	0.0608324	0.468295	0.672047	0.0253773	0.052058	4	4	t-test	S
SPCC584.02	cuf2	0.275892	0.583441	0.0611167	0.356035	0.486422	0.0429646	0.0414638	4	4	t-test	S
SPBC16G5.16	SPBC16G5.16	0.525445	0.739333	0.0611868	0.41391	0.581763	0.017582	0.13926	4	4	t-test	S
SPBC660.17C	SPBC660.17c	0.35511	0.632581	0.0614519	0.154969	0.154242	0.0416203	0.0742503	4	4	t-test	S
SPAC25B8.01	dap1	0.275644	0.583441	0.0615352	0.159735	0.161965	0.0369406	0.0587228	4	4	t-test	S
SPCC584.03C	SPCC584.03c	0.351394	0.630693	0.0615438	0.0620697	0.000867348	0.0559093	0.000562542	4	4	t-test	S
SPBC146.10	mug57	0.38808	0.648064	0.0615712	0.482593	0.69441	0.0469021	0.0770061	4	4	t-test	S
SPBC800.07C	tsf1	0.750675	0.875157	0.0620114	0.529246	0.770632	0.177793	0.0207998	4	4	t-test	S
SPCC4G3.05C	mus81	0.447437	0.683035	0.0620227	0.540288	0.788824	0.0469077	0.0986658	4	4	t-test	S
SPBC2D10.20	ubc1	0.407333	0.654106	0.0620705	0.087124	0.0413218	0.063359	0.03084	4	4	t-test	S
SPAC19B12.12C	yip11	0.6158	0.796265	0.0621314	0.358657	0.489074	0.0942355	0.114073	4	4	t-test	S
SPAC23D3.04C	gpd2	0.643389	0.816078	0.0621827	0.364695	0.498947	0.0610888	0.181397	4	4	t-test	S
SPAC23C4.07	tht2	0.367181	0.641984	0.0622843	0.0713525	0.0149565	0.0587177	0.00867277	4	4	t-test	S
SPBC83.01	ucp8	0.331513	0.623218	0.0623214	0.481718	0.69173	0.0230832	0.0854456	4	4	t-test	S
SPBC21C3.19	SPBC21C3.19	0.203371	0.530143	0.062578	0.067447	0.00803076	0.0385987	0.00409012	4	4	t-test	S
SPBC15D4.10C	amo1	0.650028	0.817937	0.0626495	0.216966	0.254521	0.097893	0.143993	4	4	t-test	S
SPAC11E3.15	rpl22	0.607134	0.792268	0.062971	0.354192	0.480325	0.101639	0.0849567	4	4	t-test	S
SPAC19A8.04	erg5	0.461875	0.693775	0.0634955	0.392416	0.542504	0.0716377	0.0524289	4	4	t-test	S
SPAC3H8.09C	nab3	0.360413	0.635141	0.0637637	0.154324	0.149365	0.0573339	0.037155	4	4	t-test	S
SPAC18G6.10	lem2	0.35301	0.630693	0.0637692	0.536614	0.779885	0.0566221	0.0342757	4	4	t-test	S
SPAC3C7.14C	obr1	0.409104	0.655221	0.0638444	0.52623	0.762633	0.0536617	0.0789008	4	4	t-test	S
SPCC74.06	mak3	0.252594	0.569791	0.0640094	0.207095	0.235997	0.0251848	0.0700074	4	4	t-test	S
SPCC13B11.02C	SPCC13B11.02c	0.385646	0.648064	0.0640629	0.37647	0.515268	0.0594944	0.0493751	4	4	t-test	S
SPCC550.12	arp6	0.378438	0.648064	0.0642587	0.407809	0.566633	0.0298836	0.0966152	4	4	t-test	S
SPAC29B12.11C	SPAC29B12.11c	0.572023	0.769834	0.0643849	0.229083	0.271643	0.0737728	0.129496	4	4	t-test	S
SPBC17A3.02	SPBC17A3.02	0.325759	0.622294	0.0645882	0.363251	0.492599	0.0470981	0.0615309	4	4	t-test	S
SPCC584.12	mug42	0.440662	0.678005	0.0647064	0.386741	0.531146	0.0404899	0.108554	4	4	t-test	S
SPAC688.03C	SPAC688.03c	0.378738	0.648064	0.0648663	0.415119	0.577687	0.055738	0.0630096	4	4	t-test	S
SPBC19C2.04C	ubp11	0.472415	0.702825	0.0649112	0.208682	0.237128	0.062533	0.0940569	4	4	t-test	S
SPAC25H1.04	mug105	0.703437	0.852203	0.0649272	0.331478	0.439634	0.152442	0.0574608	4	4	t-test	S
SPBC23E6.01C	SPBC23E6.01c	0.224953	0.548954	0.0650163	0.0650211	7.83065e-06	0.0426679	5.8034e-06	4	4	t-test	S
SPAC2E1P3.05C	SPAC2E1P3.05c	0.712578	0.858177	0.0652066	0.317652	0.416369	0.159969	0.037263	4	4	t-test	S
SPBPB8B6.04C	grt1	0.352566	0.630693	0.0653591	0.311804	0.406473	0.0161556	0.0968847	4	4	t-test	S
SPAC222.16C	csn3	0.429935	0.67	0.065507	0.349334	0.46813	0.0553347	0.0893038	4	4	t-test	S
SPCC1450.09C	SPCC1450.09c	0.476222	0.703259	0.06579	0.402146	0.554767	0.023876	0.130598	4	4	t-test	S
SPAC3F10.06C	SPAC3F10.06c	0.12035	0.433209	0.0659971	0.361	0.486563	0.0268581	0.0405856	4	4	t-test	S
SPBC365.08C	SPBC365.08c	0.601988	0.788663	0.0664451	0.409121	0.565192	0.0725118	0.158236	4	4	t-test	S
SPAC959.07	rps403	0.473775	0.702825	0.0667477	0.353847	0.473525	0.0809738	0.0257979	4	4	t-test	S
SPAC1296.06	tah18	0.293541	0.598511	0.0668885	0.104136	0.061434	0.0567382	0.0308894	8	8	t-test	S
SPAP27G11.16	SPAP27G11.16	0.551653	0.759096	0.0670189	0.371298	0.501862	0.0438696	0.155115	4	4	t-test	S
SPCC13B11.04C	SPCC13B11.04c	0.715225	0.858789	0.0670783	0.306964	0.395655	0.138109	0.176794	4	4	t-test	S
SPAC1F3.09	mug161	0.447963	0.683035	0.0671003	0.163384	0.158806	0.0425663	0.114619	4	4	t-test	S
SPBC29A3.12	rps902	0.410691	0.655807	0.0675104	0.468435	0.661264	0.0674701	0.0495369	4	4	t-test	S
SPAC31G5.03	rps1101	0.391414	0.648064	0.0675789	0.067666	0.000143557	0.0676463	0.000143557	4	4	t-test	S
SPCC737.06C	SPCC737.06c	0.270646	0.579935	0.0678311	0.35395	0.471909	0.0429957	0.0584157	4	4	t-test	S
SPBC13G1.04C	SPBC13G1.04c	0.598852	0.787232	0.0681086	0.438702	0.611237	0.109892	0.0775798	4	4	t-test	S
SPCC188.07	ccq1	0.56166	0.763655	0.0681634	0.113594	0.0749313	0.103798	0.0314064	4	4	t-test	S
SPBC3E7.10	fma1	0.411661	0.655961	0.0682712	0.130848	0.103211	0.0608701	0.0778965	4	4	t-test	S
SPBC29A10.11C	vps902	0.509828	0.730037	0.0689248	0.480225	0.678377	0.0499781	0.137207	4	4	t-test	S
SPAC664.14	amt2	0.448903	0.68306	0.0689876	0.437874	0.608421	0.0356956	0.123356	4	4	t-test	S
SPAC4D7.02C	SPAC4D7.02c	0.64678	0.817043	0.0690527	0.38585	0.522509	0.12571	0.103918	4	4	t-test	S
SPAC22F3.08C	rok1	0.565722	0.766161	0.0692252	0.212927	0.237015	0.0770149	0.138372	4	4	t-test	S
SPBC25B2.08	SPBC25B2.08	0.495728	0.719524	0.0694958	0.298876	0.378328	0.0555812	0.127551	4	4	t-test	S
SPCC825.04C	naa40	0.334871	0.624789	0.0698893	0.487357	0.688549	0.0187987	0.0988562	4	4	t-test	S
SPAC1A6.03C	SPAC1A6.03c	0.119287	0.431179	0.0699789	0.16296	0.153357	0.0315917	0.0329477	4	4	t-test	S
SPAC3H5.08C	SPAC3H5.08c	0.300957	0.601909	0.0700296	0.337908	0.441823	0.042708	0.0738281	4	4	t-test	S
SPCC16A11.10C	oca8	0.171992	0.499583	0.0701264	0.428844	0.591649	0.0340708	0.0487537	4	4	t-test	S
SPAC26F1.10C	pyp1	0.321811	0.620979	0.0702059	0.161312	0.150265	0.0516514	0.0639375	4	4	t-test	S
SPAPB1E7.07	glt1	0.243563	0.563485	0.0708023	0.478722	0.672801	0.018005	0.0794181	4	4	t-test	S
SPBC215.04	git11	0.381092	0.648064	0.0708599	0.131077	0.0993183	0.067631	0.0367652	4	4	t-test	S
SPAC25B8.03	psd2	0.00674061	0.197487	0.0709067	0.119829	0.0806905	0.0130576	0.0189304	4	4	t-test	S
SPBC14C8.11C	SPBC14C8.11c	0.423427	0.665254	0.0710029	0.422321	0.579446	0.0553056	0.101219	4	4	t-test	S
SPBC15D4.12C	mug98	0.192175	0.515166	0.0710342	0.287582	0.357162	0.0423364	0.0191629	4	4	t-test	S
SPCC737.09C	hmt1	0.605486	0.791297	0.0712118	0.210151	0.22916	0.123523	0.0184492	4	4	t-test	S
SPCC663.15C	SPCC663.15c	0.442704	0.679565	0.0712346	0.240111	0.278535	0.0448454	0.120032	4	4	t-test	S
SPBC1709.05	sks2	0.603371	0.789538	0.0712688	0.490631	0.691673	0.111916	0.102716	4	4	t-test	S
SPAC11G7.06C	mug132	0.401172	0.650856	0.0713645	0.213896	0.235084	0.0141147	0.119732	4	4	t-test	S
SPBC4F6.06	kin1	0.165028	0.490313	0.0714907	0.0981932	0.0440417	0.0383401	0.0326658	4	4	t-test	S
SPAC17H9.10C	ddb1	0.505792	0.728838	0.0715397	0.178477	0.176377	0.0869026	0.0794129	4	4	t-test	S
SPBC11B10.08	SPBC11B10.08	0.10022	0.402503	0.0716776	0.507806	0.719327	0.0279543	0.039358	4	4	t-test	S
SPAC13G7.06	met16	0.396897	0.648239	0.0717466	0.304078	0.383195	0.044934	0.105137	4	4	t-test	S
SPBC1685.15C	klp6	0.481108	0.707195	0.0719096	0.303476	0.381933	0.0511302	0.131439	4	4	t-test	S
SPACUNK4.10	SPACUNK4.10	0.590701	0.781304	0.0720455	0.299567	0.375262	0.102102	0.122326	4	4	t-test	S
SPBC30D10.18C	rpl102	0.349287	0.630693	0.0722367	0.455856	0.632722	0.0643166	0.0305962	4	4	t-test	S
SPAC869.09	SPAC869.09	0.329347	0.622476	0.0724008	0.423022	0.578295	0.0426663	0.0872152	4	4	t-test	S
SPBC13A2.02	nup82	0.38842	0.648064	0.0724068	0.355958	0.467673	0.0416392	0.106557	4	4	t-test	S
SPAC29B12.03	spd1	0.457091	0.689557	0.0724467	0.459727	0.638759	0.0468355	0.126529	4	4	t-test	S
SPBC6B1.09C	nbs1	0.356437	0.6329	0.0725643	0.522715	0.742454	0.0641249	0.0456644	4	4	t-test	S
SPAC1805.15C	pub2	0.493906	0.717541	0.0727746	0.42006	0.572794	0.0684625	0.120019	4	4	t-test	S
SPBC29A10.09C	SPBC29A10.09c	0.543946	0.753465	0.0727786	0.423237	0.578026	0.050456	0.162885	4	4	t-test	S
SPCC4E9.02	cig1	0.130293	0.44667	0.0728037	0.335568	0.433389	0.0277443	0.0508541	4	4	t-test	S
SPCC70.10	SPCC70.10	0.161088	0.487539	0.0728288	0.45497	0.630283	0.0347118	0.0482173	4	4	t-test	S
SPCC1322.07C	mug150	0.319287	0.6173	0.0731769	0.422917	0.576842	0.035489	0.0923689	4	4	t-test	S
SPAC4D7.01C	sec71	0.386692	0.648064	0.073292	0.308813	0.388455	0.0648894	0.0700725	4	4	t-test	S
SPAC1002.19	urg1	0.404527	0.651814	0.0734161	0.528076	0.749891	0.0222717	0.122707	4	4	t-test	S
SPBC16E9.12C	pab2	0.27087	0.579959	0.0739157	0.341294	0.440999	0.041468	0.0736184	4	4	t-test	S
SPAC12B10.05	icp55	0.520699	0.737958	0.0742915	0.450592	0.62065	0.0621991	0.145977	4	4	t-test	S
SPBC336.03	efc25	0.266927	0.578792	0.0743003	0.161683	0.144124	0.0544082	0.0188318	4	4	t-test	S
SPCC622.11	SPCC622.11	0.593824	0.784179	0.0747627	0.441832	0.605424	0.117044	0.0933474	4	4	t-test	S
SPCC1183.02	SPCC1183.02	0.250257	0.566365	0.074777	0.326105	0.414527	0.0411335	0.0692045	4	4	t-test	S
SPAC2F3.16	SPAC2F3.16	0.397829	0.648239	0.074819	0.37086	0.488273	0.0583292	0.0955382	4	4	t-test	S
SPAC13F5.07C	SPAC13F5.07c	0.496819	0.71956	0.0749952	0.421814	0.572025	0.089851	0.0783664	4	4	t-test	S
SPAC14C4.05C	man1	0.442488	0.679565	0.0751265	0.207669	0.218608	0.0726194	0.0901903	4	4	t-test	S
SPAC3C7.03C	rhp55	0.264796	0.578792	0.0755144	0.293129	0.358922	0.0479482	0.0623594	4	4	t-test	S
SPCC1739.07	cti1	0.422622	0.66508	0.07557	0.147488	0.118618	0.0772879	0.0591545	4	4	t-test	S
SPCC191.05C	SPCC191.05c	0.452051	0.686902	0.0755887	0.543936	0.772466	0.0588518	0.12031	4	4	t-test	S
SPAC26F1.09	gyp51	0.292236	0.597476	0.0760206	0.330058	0.418996	0.0198926	0.0967189	4	4	t-test	S
SPBC20F10.07	SPBC20F10.07	0.128034	0.443666	0.0761029	0.102678	0.0438314	0.0368097	0.021659	4	4	t-test	S
SPBC21B10.02	SPBC21B10.02	0.600537	0.788081	0.0764325	0.381191	0.502652	0.124486	0.0843037	4	4	t-test	S
SPAC17C9.16C	SPAC17C9.16c	0.464537	0.696279	0.0764743	0.402437	0.537626	0.0870375	0.0623779	4	4	t-test	S
SPCC1739.04C	SPCC1739.04c	0.193759	0.516912	0.0770311	0.403925	0.539162	0.0370043	0.0617659	4	4	t-test	S
SPBC1773.02C	SPBC1773.02c	0.423281	0.665254	0.0771125	0.468377	0.645331	0.0604383	0.109335	4	4	t-test	S
SPCC1259.04	iec3	0.601668	0.788557	0.0773338	0.470414	0.648325	0.126792	0.0830576	4	4	t-test	S
SPAC11E3.06	map1	0.340334	0.627861	0.0774327	0.393821	0.521833	0.0645963	0.0547066	4	4	t-test	S
SPBC1271.03C	SPBC1271.03c	0.225357	0.548954	0.0776389	0.401801	0.534655	0.0436293	0.0612468	4	4	t-test	S
SPAC1527.03	SPAC1527.03	0.382242	0.648064	0.0777209	0.469055	0.645446	0.0729337	0.0518963	4	4	t-test	S
SPAC25G10.01	SPAC25G10.01	0.454623	0.689248	0.077781	0.290928	0.351554	0.0644182	0.1201	4	4	t-test	S
SPAC56E4.03	SPAC56E4.03	0.386203	0.648064	0.0778238	0.312725	0.387434	0.0659097	0.0827661	4	4	t-test	S
SPCC132.01C	SPCC132.01c	0.33704	0.625392	0.0780607	0.40389	0.537406	0.0662504	0.0446272	4	4	t-test	S
SPAC4C5.03	SPAC4C5.03	0.328307	0.622294	0.0781223	0.225434	0.242968	0.0503364	0.0881268	4	4	t-test	S
SPAC56F8.02	SPAC56F8.02	0.428469	0.668889	0.0781503	0.380033	0.497909	0.0675274	0.103092	4	4	t-test	S
SPAC3A11.03	SPAC3A11.03	0.231967	0.554842	0.0782219	0.253841	0.289656	0.0277539	0.0821499	4	4	t-test	S
SPBC215.08C	arg4	0.249294	0.566365	0.0784616	0.153598	0.123926	0.0498031	0.0573423	4	4	t-test	S
SPAC2E1P5.02C	mug109	0.112204	0.419763	0.0793034	0.485431	0.669845	0.0285971	0.0520001	4	4	t-test	S
SPBC17D11.01	nep1	0.424584	0.665651	0.0793428	0.621074	0.893503	0.0736547	0.0912397	4	4	t-test	S
SPAC1851.02	slc1	0.244893	0.563485	0.0798628	0.494975	0.684664	0.0489262	0.0614282	4	4	t-test	S
SPAC23C11.10	SPAC23C11.10	0.340798	0.627861	0.0798823	0.467924	0.640014	0.0653422	0.0627852	4	4	t-test	S
SPAC869.07C	mel1	0.342021	0.627861	0.0799135	0.438947	0.59217	0.0694372	0.0390456	4	4	t-test	S
SPCC830.10	SPCC830.10	0.577616	0.773272	0.0800354	0.423448	0.566406	0.0369921	0.206743	4	4	t-test	S
SPAP27G11.10C	nup184	0.549554	0.757917	0.0801915	0.358775	0.459481	0.0690927	0.172558	4	4	t-test	S
SPBC18H10.15	ppk23	0.426122	0.667113	0.0801954	0.446845	0.604731	0.0509235	0.128127	4	4	t-test	S
SPBC725.09C	hob3	0.368918	0.643685	0.0802312	0.132931	0.086921	0.0748967	0.034905	4	4	t-test	S
SPAC17A2.09C	csx1	0.098468	0.401148	0.0803797	0.181663	0.167052	0.0114917	0.0570389	4	4	t-test	S
SPBC1711.01C	mat1-m	0.371548	0.646147	0.0805045	0.260321	0.29658	0.06261	0.0905242	4	4	t-test	S
SPAC27F1.03C	uch1	0.551236	0.758838	0.0805371	0.49687	0.686676	0.116705	0.0633883	4	4	t-test	S
SPAC637.10C	rpn10	0.200888	0.526574	0.0807895	0.137198	0.0930369	0.0262818	0.0783769	4	4	t-test	S
SPAC13G6.13	SPAC13G6.13	0.183824	0.509873	0.0809027	0.483993	0.664835	0.0358438	0.0661351	4	4	t-test	S
SPBC3D6.13C	pdi2	0.330219	0.6229	0.0810458	0.426661	0.570038	0.0244961	0.112635	4	4	t-test	S
SPBC1685.14C	SPBC1685.14c	0.720944	0.86106	0.0815417	0.576867	0.816963	0.205723	0.060037	4	4	t-test	S
SPCC1020.07	SPCC1020.07	0.522212	0.738671	0.0818132	0.392161	0.51187	0.0513729	0.174543	4	4	t-test	S
SPBC11B10.05C	rsp1	0.328154	0.622294	0.0821804	0.311807	0.378733	0.0339588	0.11007	4	4	t-test	S
SPAC1687.08	SPAC1687.08	0.640515	0.81449	0.0822037	0.45391	0.613072	0.158	0.034681	4	4	t-test	S
SPAC521.05	rps802	0.42068	0.664055	0.0824092	0.343422	0.4305	0.022065	0.144024	4	4	t-test	S
SPCC306.05C	ins1	0.416648	0.661039	0.0825728	0.629619	0.902269	0.086942	0.0319327	4	4	t-test	S
SPAC222.12C	atp2	0.448755	0.68306	0.0827201	0.458864	0.620392	0.0885202	0.0760076	4	4	t-test	S
SPBC2D10.07C	SPBC2D10.07c	0.273093	0.581332	0.0827451	0.242979	0.264282	0.0366844	0.0933544	4	4	t-test	S
SPBC146.09C	lsd1	0.558646	0.762062	0.0830616	0.365058	0.46511	0.120912	0.079434	4	4	t-test	S
SPCC23B6.02C	SPCC23B6.02c	0.170883	0.498924	0.0831885	0.514701	0.711713	0.041729	0.0541289	4	4	t-test	S
SPCC962.04	rps1201	0.19464	0.51797	0.0836109	0.386848	0.500142	0.0317553	0.0767353	4	4	t-test	S
SPBP22H7.05C	abo2	0.265196	0.578792	0.0837593	0.379019	0.486985	0.0427293	0.0869747	4	4	t-test	S
SPCC18B5.07C	nup61	0.491159	0.716382	0.0838392	0.417366	0.5501	0.0418233	0.168995	4	4	t-test	S
SPBC3D6.09	dpb4	0.328945	0.622476	0.0838622	0.457651	0.616506	0.0497656	0.100479	4	4	t-test	S
SPCC4B3.07	nro1	0.328194	0.622294	0.08408	0.507997	0.699187	0.0692118	0.0518942	4	4	t-test	S
SPBC27B12.10C	tom7	0.347763	0.630693	0.0842742	0.208545	0.204966	0.0550936	0.101641	4	4	t-test	S
SPBC11C11.01	SPBC11C11.01	0.403819	0.6513	0.0844032	0.405279	0.529235	0.0674013	0.108051	4	4	t-test	S
SPAC56F8.06C	alg10	0.152187	0.479529	0.0844471	0.207505	0.202965	0.0404712	0.0511984	4	4	t-test	S
SPAC2F3.15	lsk1	0.584609	0.77693	0.0847985	0.428236	0.566447	0.138256	0.0288633	4	4	t-test	S
SPAC22G7.03	SPAC22G7.03	0.293647	0.598511	0.0850706	0.487707	0.664086	0.0257718	0.1077	4	4	t-test	S
SPAC144.06	apl5	0.0551697	0.34566	0.0851003	0.13142	0.0763972	0.0287843	0.0130334	4	4	t-test	S
SPAC4G8.08	SPAC4G8.08	0.334011	0.62389	0.0853125	0.393307	0.507989	0.0674291	0.0709252	4	4	t-test	S
SPBC56F2.05C	SPBC56F2.05c	0.489512	0.715557	0.0854592	0.143133	0.0951241	0.106796	0.0476619	4	4	t-test	S
SPCC162.02C	SPCC162.02c	0.447896	0.683035	0.0856058	0.304036	0.360267	0.0928895	0.0712852	4	4	t-test	S
SPBC21D10.07	cmc1	0.351077	0.630693	0.0857768	0.461617	0.619891	0.0749531	0.0526751	4	4	t-test	S
SPAC1093.02	SPAC1093.02	0.222132	0.545853	0.0858167	0.454775	0.608539	0.0472504	0.0684551	4	4	t-test	S
SPBC15C4.01C	oca3	0.348218	0.630693	0.0859885	0.431475	0.569827	0.0543287	0.106343	4	4	t-test	S
SPAC167.07C	SPAC167.07c	0.316352	0.614139	0.0860283	0.493613	0.672247	0.0483504	0.101608	4	4	t-test	S
SPAC9E9.10C	cbh1	0.322391	0.620979	0.0861504	0.339226	0.417409	0.0253869	0.117571	4	4	t-test	S
SPBC23G7.04C	nif1	0.408977	0.655221	0.0861925	0.4696	0.632372	0.0855617	0.0643722	4	4	t-test	S
SPAC1952.11C	ure2	0.324558	0.621725	0.0863511	0.381331	0.486524	0.0684344	0.0637286	4	4	t-test	S
SPAC1399.05C	SPAC1399.05c	0.403968	0.6513	0.0865914	0.417166	0.545232	0.0378139	0.140563	4	4	t-test	S
SPAC23C11.01	SPAC23C11.01	0.538606	0.748617	0.0868219	0.370522	0.46792	0.0964589	0.151407	4	4	t-test	S
SPAC29B12.13	SPAC29B12.13	0.309473	0.608643	0.0869602	0.470544	0.632663	0.0614252	0.0790611	4	4	t-test	S
SPACUNK4.09	SPACUNK4.09	0.493267	0.717445	0.0869932	0.330732	0.402009	0.0764245	0.150535	4	4	t-test	S
SPAC139.04C	fap2	0.530167	0.743132	0.0872492	0.323808	0.390168	0.0993628	0.140343	4	4	t-test	S
SPBC21C3.03	SPBC21C3.03	0.117538	0.428603	0.0872507	0.442672	0.586213	0.00940941	0.0667039	4	4	t-test	S
SPBC359.03C	aat1	0.291902	0.597163	0.0872973	0.403752	0.521943	0.0546866	0.0859684	4	4	t-test	S
SPBP22H7.04	SPBP22H7.04	0.281951	0.5866	0.0874673	0.457443	0.610219	0.0634906	0.0547969	4	4	t-test	S
SPBC23G7.11	mag2	0.243339	0.563485	0.0874885	0.398792	0.513447	0.0326708	0.0941209	4	4	t-test	S
SPBC21D10.12	hob1	0.348686	0.630693	0.0875738	0.348036	0.429593	0.0727422	0.0708774	4	4	t-test	S
SPBP4H10.12	SPBP4H10.12	0.300575	0.601909	0.0881986	0.548332	0.758919	0.0580637	0.0853368	4	4	t-test	S
SPAC2C4.08	SPAC2C4.08	0.336223	0.625392	0.0883884	0.325356	0.390841	0.015568	0.126817	4	4	t-test	S
SPAC12G12.16C	SPAC12G12.16c	0.212692	0.536268	0.0884115	0.392948	0.502286	0.0474614	0.0690739	4	4	t-test	S
SPBC215.13	SPBC215.13	0.393111	0.648064	0.0886182	0.307147	0.36043	0.0848382	0.0634619	4	4	t-test	S
SPBC1289.08	uap1	0.38998	0.648064	0.0893416	0.334599	0.404514	0.0799748	0.0851244	4	4	t-test	S
SPBC13G1.03C	pex14	0.655477	0.820154	0.0894356	0.460226	0.611562	0.178262	0.068039	4	4	t-test	S
SPAC227.06	SPAC227.06	0.35304	0.630693	0.0894917	0.356296	0.440053	0.0773823	0.0624351	4	4	t-test	S
SPBC3F6.05	rga1	0.415127	0.659349	0.0906079	0.402155	0.513849	0.0952466	0.0316596	4	4	t-test	S
SPBC21B10.04C	nrf1	0.189689	0.512751	0.090738	0.341409	0.413444	0.0487627	0.0596376	4	4	t-test	S
SPAC27F1.10	SPAC27F1.10	0.229354	0.552587	0.0910098	0.407049	0.521257	0.0542979	0.0656477	4	4	t-test	S
SPCC1919.09	tif6	0.612505	0.795252	0.0910385	0.435045	0.567385	0.139889	0.157138	4	4	t-test	S
SPAC4G9.19	SPAC4G9.19	0.0968916	0.400501	0.09105	0.410943	0.527614	0.0380735	0.0380492	4	4	t-test	S
SPCC1739.03	hrr1	0.191679	0.514459	0.0910511	0.438915	0.573748	0.045382	0.0693055	4	4	t-test	S
SPBC342.06C	rtt109	0.0494439	0.335453	0.0912179	0.385175	0.484837	0.0299223	0.0319671	4	4	t-test	S
SPAC23G3.03	sib2	0.157621	0.483234	0.0914856	0.310545	0.361305	0.0489521	0.0272489	4	4	t-test	S
SPCC417.06C	mug27	0.512955	0.730773	0.0915153	0.237713	0.241131	0.119136	0.0725633	4	4	t-test	S
SPBC4C3.08	mug136	0.052652	0.342116	0.091663	0.398506	0.506089	0.0310991	0.0219824	4	4	t-test	S
SPAC4A8.04	isp6	0.0816013	0.379505	0.0918044	0.344986	0.417585	0.0355802	0.0385304	4	4	t-test	S
SPAC1805.16C	SPAC1805.16c	0.266652	0.578792	0.0921793	0.380048	0.474794	0.0675558	0.0191856	4	4	t-test	S
SPCC14G10.03C	ump1	0.0469572	0.328194	0.0921832	0.175556	0.137511	0.014164	0.0497032	4	4	t-test	S
SPBC3E7.16C	leu3	0.33659	0.625392	0.0924297	0.393778	0.497027	0.0753391	0.0699921	4	4	t-test	S
SPCC1840.10	lsm8	0.43696	0.6741	0.0924742	0.344231	0.415234	0.0929196	0.095779	4	4	t-test	S
SPAC8E11.10	SPAC8E11.10	0.103372	0.405327	0.0927393	0.505419	0.680651	0.039481	0.0414461	4	4	t-test	S
SPAC16A10.07C	taz1	0.153757	0.481101	0.0928052	0.417587	0.535677	0.0409963	0.0649502	4	4	t-test	S
SPCC1620.04C	mug55	0.155628	0.482491	0.0933063	0.387788	0.485703	0.0340836	0.0750087	4	4	t-test	S
SPBC1703.14C	top1	0.512438	0.730773	0.0933389	0.347412	0.419054	0.0565583	0.194648	4	4	t-test	S
SPBC800.05C	atb2	0.317501	0.615285	0.0935857	0.347771	0.41924	0.0506053	0.113017	4	4	t-test	S
SPBC1539.07C	SPBC1539.07c	0.34758	0.630693	0.0936485	0.236971	0.236388	0.0750038	0.0847204	4	4	t-test	S
SPBC4B4.08	ght2	0.287084	0.591698	0.0939757	0.310605	0.357296	0.0176291	0.119188	4	4	t-test	S
SPCC584.01C	SPCC584.01c	0.00551516	0.189852	0.0945231	0.184149	0.147824	0.0169986	0.0228293	4	4	t-test	S
SPCC285.15C	rps2802	0.296441	0.599405	0.0948627	0.405058	0.511619	0.00834331	0.123917	4	4	t-test	S
SPAC1B3.08	SPAC1B3.08	0.488151	0.714514	0.0950896	0.533413	0.722947	0.0970998	0.139122	4	4	t-test	S
SPBC16H5.08C	SPBC16H5.08c	0.137026	0.455749	0.0950898	0.183557	0.145912	0.042749	0.057247	4	4	t-test	S
SPCC965.11C	SPCC965.11c	0.33034	0.6229	0.0951538	0.241806	0.24188	0.0803136	0.0463352	4	4	t-test	S
SPCC1450.12	SPCC1450.12	0.176583	0.502617	0.0952465	0.535686	0.726436	0.0352324	0.0826565	4	4	t-test	S
SPBP4H10.18C	SPBP4H10.18c	0.341492	0.627861	0.0952522	0.363406	0.442279	0.067727	0.103116	4	4	t-test	S
SPAC2F7.02C	SPAC2F7.02c	0.312082	0.609333	0.0953788	0.419441	0.534491	0.0571897	0.106629	4	4	t-test	S
SPBC36.04	cys11	0.377408	0.648064	0.0953827	0.327953	0.38359	0.0719051	0.114819	4	4	t-test	S
SPAC20H4.10	ufd2	0.14699	0.47208	0.0955854	0.337122	0.398377	0.038453	0.0701287	4	4	t-test	S
SPBC8D2.02C	SPBC8D2.02c	0.248717	0.56554	0.0957253	0.412565	0.522578	0.026701	0.108279	4	4	t-test	S
SPAC16C9.07	pom2	0.393752	0.648064	0.0957582	0.499179	0.665381	0.0833409	0.101373	4	4	t-test	S
SPBC25B2.03	SPBC25B2.03	0.190753	0.514271	0.0960651	0.398278	0.498454	0.0436841	0.0795314	4	4	t-test	S
SPAC4G8.05	ppk14	0.543009	0.752931	0.096168	0.395492	0.49369	0.136913	0.0695295	4	4	t-test	S
SPCC1840.02C	bgs4	0.364558	0.63896	0.0962952	0.539914	0.731681	0.0733394	0.107376	4	4	t-test	S
SPBC1921.01C	rpl35b	0.0470049	0.328194	0.0963711	0.390253	0.484713	0.0249791	0.0481769	4	4	t-test	S
SPAC1D4.03C	aut12	0.473791	0.702825	0.0964597	0.349994	0.418166	0.117837	0.0180184	4	4	t-test	S
SPAC227.10	SPAC227.10	0.244541	0.563485	0.0966979	0.267058	0.280983	0.0482937	0.0940831	4	4	t-test	S
SPBC1683.04	SPBC1683.04	0.188149	0.510998	0.0968923	0.401961	0.503165	0.0220792	0.0934136	4	4	t-test	S
SPAC1142.02C	SPAC1142.02c	0.22624	0.549487	0.0970049	0.49479	0.656085	0.0565518	0.0719487	4	4	t-test	S
SPAC26A3.17C	SPAC26A3.17c	0.101911	0.40331	0.0970089	0.494251	0.655189	0.0421768	0.0176207	4	4	t-test	S
SPAC328.01C	SPAC328.01c	0.25506	0.572802	0.0970581	0.27202	0.288573	0.0634275	0.0686311	4	4	t-test	S
SPAC26F1.04C	etr1	0.306786	0.605879	0.0971402	0.528382	0.711267	0.0277829	0.127661	4	4	t-test	S
SPAC1296.01C	SPAC1296.01c	0.373146	0.646943	0.0971504	0.356864	0.428357	0.0385207	0.147214	4	4	t-test	S
SPAC17C9.10	stm1	0.271751	0.580343	0.0971678	0.324787	0.375422	0.0504292	0.102348	4	4	t-test	S
SPBC17G9.09	tif213	0.341431	0.627861	0.0973801	0.586493	0.806717	0.0771967	0.0859788	4	4	t-test	S
SPAP32A8.02	SPAP32A8.02	0.191756	0.514459	0.0974485	0.441536	0.56752	0.0468062	0.077345	4	4	t-test	S
SPAC23H3.05C	swd1	0.645693	0.816496	0.0979912	0.429342	0.546512	0.191572	0.038851	4	4	t-test	S
SPCC285.17	spp27	0.128084	0.443666	0.0980206	0.455096	0.588941	0.0474342	0.0257055	4	4	t-test	S
SPAC22F3.02	atf31	0.398069	0.648239	0.0980469	0.440676	0.565115	0.0551077	0.149464	4	4	t-test	S
SPAC17A5.14	exo2	0.297094	0.600358	0.0987012	0.460515	0.596756	0.0470264	0.117197	4	4	t-test	S
SPAC513.03	mfm2	0.249573	0.566365	0.0988625	0.100983	0.00349671	0.069413	0.0013816	4	4	t-test	S
SPAC4F10.18	nup37	0.397908	0.648239	0.0988869	0.270784	0.283517	0.0904891	0.0947379	4	4	t-test	S
SPCC622.17	apn1	0.423936	0.665266	0.098973	0.432677	0.550394	0.0966157	0.0990359	4	4	t-test	S
SPBC106.03	SPBC106.03	0.282212	0.586773	0.0990661	0.182267	0.137228	0.0752871	0.029566	4	4	t-test	S
SPAC4H3.06	SPAC4H3.06	0.301576	0.601909	0.0992163	0.432543	0.549771	0.0256483	0.129331	4	4	t-test	S
SPCC1620.08	SPCC1620.08	0.204553	0.531367	0.0994431	0.406901	0.507104	0.0590832	0.0537727	4	4	t-test	S
SPCC1682.15	mug122	0.518961	0.73616	0.0997423	0.147799	0.0792618	0.136702	0.0167838	4	4	t-test	S
SPBC56F2.03	SPBC56F2.03	0.293979	0.598649	0.100011	0.501952	0.66294	0.0587965	0.105586	4	4	t-test	S
SPAC1565.03	SPAC1565.03	0.187693	0.51075	0.100065	0.345596	0.404966	0.0581259	0.0412874	4	4	t-test	S
SPBC14C8.15	SPBC14C8.15	0.128822	0.44446	0.100136	0.543408	0.731109	0.0457496	0.0527766	4	4	t-test	S
SPCC1235.15	dga1	0.394585	0.648064	0.100399	0.482743	0.630618	0.0386569	0.161184	4	4	t-test	S
SPAC823.13C	SPAC823.13c	0.354412	0.63202	0.100416	0.368907	0.442835	0.0660567	0.123707	4	4	t-test	S
SPAC11E3.04C	ubc13	0.0872857	0.386028	0.100423	0.484695	0.633798	0.034438	0.0579351	4	4	t-test	S
SPBC336.10C	tif512	0.471933	0.702825	0.100537	0.386002	0.470832	0.0643365	0.184106	4	4	t-test	S
SPAC664.12C	SPAC664.12c	0.510011	0.730037	0.100665	0.431102	0.545005	0.112702	0.145859	4	4	t-test	S
SPBC3E7.08C	rad13	0.491739	0.716912	0.101133	0.33264	0.381836	0.128998	0.0264991	4	4	t-test	S
SPCC188.13C	dcr1	0.32354	0.621584	0.101134	0.321593	0.363612	0.0770988	0.0853364	4	4	t-test	S
SPBC215.06C	SPBC215.06c	0.304609	0.604175	0.101325	0.428456	0.539553	0.0141316	0.134792	4	4	t-test	S
SPCC965.09	SPCC965.09	0.0607892	0.355141	0.101369	0.473956	0.614525	0.0273789	0.0558964	4	4	t-test	S
SPAC19G12.13C	poz1	0.409602	0.655221	0.101626	0.40079	0.493425	0.0998783	0.0821673	4	4	t-test	S
SPBC1683.02	SPBC1683.02	0.312195	0.609333	0.101635	0.427678	0.537758	0.0245622	0.136425	4	4	t-test	S
SPBC1861.06C	mug131	0.156853	0.483124	0.102016	0.46555	0.599594	0.0442552	0.0740925	4	4	t-test	S
SPBC1683.07	mal1	0.616035	0.796265	0.102192	0.518661	0.686903	0.176669	0.101579	4	4	t-test	S
SPAC4G9.12	SPAC4G9.12	0.317447	0.615285	0.102694	0.502689	0.65973	0.0771597	0.0856092	4	4	t-test	S
SPAC222.07C	hri2	0.435034	0.672788	0.103461	0.268845	0.272775	0.108328	0.086611	4	4	t-test	S
SPBC685.06	rps001	0.0934889	0.395475	0.103489	0.401061	0.490799	0.0435937	0.0255573	4	4	t-test	S
SPCC569.05C	SPCC569.05c	0.230923	0.55473	0.104113	0.400287	0.488494	0.0629213	0.0736413	4	4	t-test	S
SPAC29A4.02C	SPAC29A4.02c	0.263321	0.578013	0.104442	0.518018	0.682129	0.0749702	0.0424217	4	4	t-test	S
SPBP23A10.16	sdh4	0.34026	0.627861	0.104866	0.504247	0.658717	0.0868032	0.0773401	4	4	t-test	S
SPAC22F8.11	plc1	0.283009	0.586967	0.104908	0.137134	0.0531526	0.0791122	0.0443183	4	4	t-test	S
SPBC29A3.03C	SPBC29A3.03c	0.025317	0.276398	0.105209	0.5169	0.679019	0.018873	0.0465628	4	4	t-test	S
SPBC13E7.06	msd1	0.112428	0.419763	0.105513	0.265694	0.264195	0.0412329	0.0642801	4	4	t-test	S
SPAC6G10.03C	SPAC6G10.03c	0.167522	0.493137	0.10552	0.446332	0.562118	0.0270639	0.0947864	4	4	t-test	S
SPAC17G8.08C	SPAC17G8.08c	0.281529	0.58646	0.105542	0.444092	0.558386	0.0804563	0.0172868	4	4	t-test	S
SPCC23B6.03C	tel1	0.157129	0.483124	0.105566	0.546296	0.726916	0.0528566	0.0598656	4	4	t-test	S
SPAC5D6.04	SPAC5D6.04	0.397828	0.648239	0.105733	0.355657	0.412211	0.0894605	0.121386	4	4	t-test	S
SPAC1687.14C	SPAC1687.14c	0.301323	0.601909	0.105976	0.192123	0.142086	0.0743341	0.0923275	4	4	t-test	S
SPAC186.08C	SPAC186.08c	0.336577	0.625392	0.106046	0.236564	0.21527	0.0887283	0.0685421	4	4	t-test	S
SPBC30D10.10C	tor1	0.188666	0.511982	0.106054	0.313674	0.342437	0.0525216	0.0799408	4	4	t-test	S
SPCC16C4.09	sts5	0.38018	0.648064	0.106196	0.528255	0.696121	0.0989869	0.0718011	4	4	t-test	S
SPBC1773.17C	SPBC1773.17c	0.280884	0.586451	0.106413	0.287535	0.298734	0.0630732	0.105453	4	4	t-test	S
SPBC19F8.04C	SPBC19F8.04c	0.191198	0.514363	0.106541	0.412664	0.504903	0.0621758	0.0476472	4	4	t-test	S
SPAC1751.04	SPAC1751.04	0.238208	0.560405	0.106554	0.38186	0.454074	0.0662295	0.0745119	4	4	t-test	S
SPBC947.15C	SPBC947.15c	0.394887	0.648064	0.106757	0.44837	0.563439	0.0871694	0.127199	4	4	t-test	S
SPCC663.09C	SPCC663.09c	0.324959	0.621725	0.107019	0.476799	0.609895	0.089082	0.0524489	4	4	t-test	S
SPCC1450.05C	rox3	0.0878966	0.386616	0.107047	0.648065	0.892326	0.0438164	0.0363127	4	4	t-test	S
SPBC1604.03C	SPBC1604.03c	0.151974	0.479529	0.107305	0.455392	0.574115	0.0437349	0.0799849	4	4	t-test	S
SPAC12B10.16C	mug157	0.154758	0.481936	0.107323	0.357786	0.4131	0.0563691	0.042089	4	4	t-test	S
SPAC1687.09	SPAC1687.09	0.200025	0.525856	0.107402	0.351096	0.401935	0.0127863	0.108201	4	4	t-test	S
SPAC343.11C	msc1	0.164593	0.490141	0.107498	0.428239	0.529014	0.0541442	0.0652612	4	4	t-test	S
SPAC24B11.10C	chr3	0.489077	0.715238	0.107587	0.368598	0.430497	0.12925	0.0970861	4	4	t-test	S
SPBC13E7.07	SPBC13E7.07	0.175271	0.501055	0.107637	0.383818	0.455517	0.0572852	0.062235	4	4	t-test	S
SPBC1703.04	mlh1	0.0669321	0.358605	0.107706	0.28624	0.294463	0.0393264	0.0395485	4	4	t-test	S
SPAC328.05	SPAC328.05	0.329116	0.622476	0.108647	0.558028	0.741185	0.0810694	0.101127	4	4	t-test	S
SPAC8F11.03	msh3	0.118663	0.430381	0.10866	0.553143	0.733106	0.0163281	0.0837166	4	4	t-test	S
SPBC1215.01	shy1	0.121984	0.43689	0.108766	0.572804	0.765359	0.0507359	0.0438227	4	4	t-test	S
SPBC1306.02	SPBC1306.02	0.103581	0.405327	0.108803	0.183925	0.123903	0.0472201	0.042794	4	4	t-test	S
SPBC725.04	SPBC725.04	0.336812	0.625392	0.108934	0.450778	0.563819	0.0531972	0.144435	4	4	t-test	S
SPAC630.05	gyp7	0.023349	0.265424	0.109013	0.270161	0.265788	0.0203503	0.0467768	4	4	t-test	S
SPBC21C3.11	ubx4	0.426655	0.667386	0.109067	0.353883	0.403787	0.113781	0.0792445	4	4	t-test	S
SPAP27G11.15	slx1	0.135421	0.452956	0.10911	0.480963	0.613315	0.0453646	0.0727444	4	4	t-test	S
SPCC1620.07C	SPCC1620.07c	0.31166	0.609333	0.109301	0.368952	0.428254	0.0247334	0.146825	4	4	t-test	S
SPCC794.03	SPCC794.03	0.0226255	0.263539	0.10941	0.273116	0.270008	0.0255617	0.0416142	4	4	t-test	S
SPBC4C3.12	SPBC4C3.13	0.165593	0.490527	0.10973	0.215126	0.173834	0.0537862	0.0715496	4	4	t-test	S
SPAC1B3.02C	SPAC1B3.02c	0.0725425	0.36263	0.11021	0.441645	0.546651	0.0413838	0.0416485	4	4	t-test	S
SPBC2G2.07C	mug178	0.222465	0.545853	0.110425	0.36975	0.427716	0.0565361	0.0959899	4	4	t-test	S
SPAC1B1.04C	SPAC1B1.04c	0.178448	0.504827	0.110576	0.395962	0.470699	0.0620306	0.0496048	4	4	t-test	S
SPAC13A11.04C	ubp8	0.256727	0.574207	0.110593	0.184347	0.121645	0.0579118	0.109446	4	4	t-test	S
SPAC222.14C	SPAC222.14c	0.180344	0.507049	0.111233	0.164583	0.0879921	0.0635175	0.0416383	4	4	t-test	S
SPAC17H9.01	cid16	0.233659	0.557313	0.11126	0.451647	0.561417	0.0477142	0.111925	4	4	t-test	S
SPBC776.16	SPBC776.16	0.164548	0.490141	0.111429	0.364708	0.417745	0.0520382	0.0779834	4	4	t-test	S
SPAC1705.02	SPAC1705.02	0.13942	0.458907	0.111608	0.15747	0.0756421	0.0553872	0.0462307	4	4	t-test	S
SPBC405.03C	SPBC405.03c	0.131287	0.447781	0.111775	0.398966	0.473678	0.048532	0.0681468	4	4	t-test	S
SPBC19C2.06C	mug124	0.0810924	0.379425	0.112678	0.26229	0.246761	0.00874938	0.0727334	4	4	t-test	S
SPAC16A10.02	sub1	0.118731	0.430381	0.112994	0.46959	0.588151	0.0506028	0.0546206	4	4	t-test	S
SPAC56E4.07	SPAC56E4.07	0.13789	0.457303	0.11304	0.269173	0.257518	0.0490093	0.072784	4	4	t-test	S
SPAC1002.12C	SPAC1002.12c	0.180967	0.507269	0.113214	0.460252	0.572386	0.0288573	0.106135	4	4	t-test	S
SPAC824.08	gda1	0.322097	0.620979	0.113275	0.374467	0.430796	0.0722858	0.12554	4	4	t-test	S
SPAC1B3.11C	ypt4	0.174345	0.499769	0.113588	0.409309	0.487746	0.0615009	0.0600181	4	4	t-test	S
SPAC29A4.13	SPAC29A4.13	0.304855	0.60423	0.113634	0.33779	0.369711	0.0610863	0.131942	4	4	t-test	S
SPCC1494.03	arz1	0.0869822	0.386028	0.113687	0.593713	0.791729	0.0291056	0.074632	4	4	t-test	S
SPBPB10D8.05C	SPBPB10D8.05c	0.0581675	0.353243	0.113714	0.492693	0.625068	0.0398505	0.0368679	4	4	t-test	S
SPBC19G7.02	SPBC19G7.02	0.13782	0.457303	0.113858	0.521497	0.672338	0.032765	0.0910763	4	4	t-test	S
SPAPB21F2.02	SPAPB21F2.02	0.136926	0.455749	0.113902	0.362198	0.409526	0.0516791	0.0672195	4	4	t-test	S
SPAC1556.04C	cdd1	0.389531	0.648064	0.114541	0.467149	0.581572	0.0963323	0.126221	4	4	t-test	S
SPAC22A12.16	SPAC22A12.16	0.307945	0.606987	0.1148	0.327353	0.350574	0.0649447	0.131182	4	4	t-test	S
SPBC691.05C	SPBC691.05c	0.194484	0.51797	0.115263	0.457177	0.563934	0.0679264	0.0516271	4	4	t-test	S
SPCPB16A4.02C	SPCPB16A4.02c	0.0839846	0.38112	0.115354	0.532539	0.688083	0.0147978	0.0764945	4	4	t-test	S
SPBC14F5.09C	ade8	0.0372642	0.308402	0.115554	0.287425	0.283475	0.0322134	0.0475004	4	4	t-test	S
SPBC211.06	gfh1	0.454252	0.689248	0.115583	0.416121	0.495693	0.126371	0.102589	4	4	t-test	S
SPAC11H11.02C	mug162	0.17615	0.50233	0.115807	0.324278	0.343841	0.0443328	0.0991009	4	4	t-test	S
SPAC27D7.08C	SPAC27D7.08c	0.0873093	0.386028	0.115954	0.347464	0.381839	0.0473901	0.0383138	4	4	t-test	S
SPCC11E10.05C	ynd1	0.100885	0.403113	0.116347	0.439829	0.533534	0.0239324	0.0831843	4	4	t-test	S
SPBP8B7.07C	set6	0.178551	0.504827	0.116439	0.437879	0.530166	0.0223955	0.109628	4	4	t-test	S
SPAC20G8.04C	SPAC20G8.04c	0.0972505	0.400501	0.116501	0.534143	0.688837	0.0230948	0.0821281	4	4	t-test	S
SPAC20H4.11C	rho5	0.271075	0.580022	0.11672	0.567251	0.743081	0.027807	0.141195	4	4	t-test	S
SPBC2G5.04C	SPBC2G5.04c	0.274365	0.582168	0.116858	0.307686	0.314741	0.0797416	0.0872521	4	4	t-test	S
SPCC1840.05C	SPCC1840.05c	0.287402	0.591984	0.116929	0.541096	0.699599	0.0268278	0.147697	4	4	t-test	S
SPAC23H4.08	iwr1	0.201068	0.52663	0.117125	0.352871	0.388827	0.0595696	0.0918058	4	4	t-test	S
SPAC26A3.11	SPAC26A3.11	0.073296	0.36306	0.117318	0.359011	0.398635	0.0448132	0.0376773	4	4	t-test	S
SPCP1E11.11	puf6	0.2366	0.55987	0.117494	0.433212	0.520728	0.0313457	0.12897	4	4	t-test	S
SPBC8E4.04	SPBC8E4.04	0.237864	0.560405	0.11776	0.431896	0.518117	0.0500099	0.120523	4	4	t-test	S
SPAC6C3.03C	SPAC6C3.03c	0.266419	0.578792	0.117876	0.402486	0.469421	0.0655728	0.116013	4	4	t-test	S
SPAC31A2.13C	sft1	0.105241	0.408613	0.118026	0.190697	0.119861	0.0521856	0.0253353	4	4	t-test	S
SPBC29A3.14C	trt1	0.329439	0.622476	0.118125	0.330385	0.35009	0.10154	0.0179446	4	4	t-test	S
SPBC3H7.14	mug176	0.0373791	0.308402	0.118264	0.513114	0.651245	0.0307485	0.0528093	4	4	t-test	S
SPAC23C4.02	crn1	0.0708498	0.359758	0.118267	0.171529	0.0878469	0.0437609	0.0149225	4	4	t-test	S
SPAC14C4.04	B22918-2	0.134319	0.452031	0.118432	0.346718	0.376522	0.0582627	0.0425864	4	4	t-test	S
SPAC2H10.01	SPAC2H10.01	0.377513	0.648064	0.118462	0.299441	0.298498	0.107518	0.0918561	4	4	t-test	S
SPAC8C9.12C	SPAC8C9.12c	0.615626	0.796265	0.11851	0.564773	0.736042	0.204131	0.121109	4	4	t-test	S
SPBP8B7.04	mug45	0.108714	0.412416	0.118573	0.479034	0.594525	0.0532834	0.0325057	4	4	t-test	S
SPBC4C3.04C	SPBC4C3.04c	0.142868	0.464706	0.118644	0.404804	0.471977	0.0155025	0.0997549	4	4	t-test	S
SPAC4F10.06	SPAC4F10.06	0.160521	0.486268	0.118746	0.411921	0.483547	0.0379031	0.101173	4	4	t-test	S
SPAC1002.17C	urg2	0.0407193	0.318286	0.11888	0.301974	0.301986	0.0248069	0.0601907	4	4	t-test	S
SPBC359.05	abc3	0.108852	0.412467	0.119079	0.265189	0.240986	0.0466752	0.0702347	4	4	t-test	S
SPBC21C3.06	SPBC21C3.06	0.260206	0.575819	0.119098	0.381185	0.432272	0.080586	0.0780888	4	4	t-test	S
SPAC23C4.05C	SPAC23C4.05c	0.324892	0.621725	0.119201	0.340514	0.365022	0.101309	0.0189515	4	4	t-test	S
SPBC2D10.14C	myo51	0.0170784	0.242796	0.119345	0.474761	0.586204	0.0103076	0.0456192	4	4	t-test	S
SPAC1B3.04C	SPAC1B3.04c	0.262434	0.577474	0.119594	0.203055	0.137656	0.081633	0.0775793	4	4	t-test	S
SPAC8C9.07	SPAC8C9.07	0.22802	0.550382	0.119687	0.14717	0.0453281	0.0788398	0.0363896	4	4	t-test	S
SPBC1711.12	SPBC1711.12	0.172965	0.499583	0.119758	0.393047	0.450748	0.0442298	0.102597	4	4	t-test	S
SPAC14C4.13	rad17	0.193665	0.516912	0.119987	0.474945	0.58545	0.0713119	0.0448132	4	4	t-test	S
SPBC17D1.05	SPBC17D1.05	0.0593754	0.354597	0.120101	0.405222	0.470263	0.0383814	0.0569238	4	4	t-test	S
SPBC19F8.08	rps401	0.130657	0.447425	0.120416	0.347138	0.373944	0.033954	0.0940521	4	4	t-test	S
SPAC22H10.08	SPAC22H10.08	0.324074	0.621725	0.120482	0.43772	0.523236	0.0873353	0.114799	4	4	t-test	S
SPCC126.15C	sec65	0.273023	0.581332	0.120621	0.285379	0.271743	0.0897654	0.029293	4	4	t-test	S
SPAPJ760.02C	abp1	0.146859	0.47208	0.121346	0.481013	0.593216	0.0582482	0.0691968	4	4	t-test	S
SPAC1B3.06C	SPAC1B3.06c	0.21226	0.536146	0.121408	0.441959	0.5287	0.0328652	0.124354	4	4	t-test	S
SPAC4F10.11	spn1	0.0819145	0.379505	0.121514	0.320825	0.328732	0.0291961	0.0785701	4	4	t-test	S
SPAC8E11.06	SPAC8E11.06	0.261161	0.576373	0.121566	0.271685	0.247598	0.0708372	0.111676	4	4	t-test	S
SPBC8D2.18C	SPBC8D2.18c	0.276318	0.583441	0.121613	0.421773	0.495068	0.0734876	0.115581	4	4	t-test	S
SPBC8D2.17	SPBC8D2.17	0.281024	0.586451	0.121723	0.125609	0.00640974	0.0928022	0.00503619	4	4	t-test	S
SPAC4G8.04	SPAC4G8.04	0.296044	0.599405	0.121997	0.3876	0.438072	0.0884679	0.0925935	4	4	t-test	S
SPBPB10D8.01	SPBPB10D8.01	0.347975	0.630693	0.122126	0.314019	0.316498	0.109914	0.0150192	4	4	t-test	S
SPCC1672.09	SPCC1672.09	0.142798	0.464706	0.122152	0.478293	0.587399	0.0352523	0.0994843	4	4	t-test	S
SPAC23A1.16C	rtr1	0.180597	0.507049	0.122209	0.279671	0.25971	0.0693067	0.0521589	4	4	t-test	S
SPBC651.03C	gyp10	0.180717	0.507049	0.122291	0.542485	0.693045	0.0644342	0.0775921	4	4	t-test	S
SPBC577.12	mug71	0.0871643	0.386028	0.12234	0.482625	0.594235	0.0495772	0.045568	4	4	t-test	S
SPBC23G7.06C	SPBC23G7.06c	0.0612392	0.355141	0.122393	0.273314	0.248921	0.0357159	0.0649014	4	4	t-test	S
SPBC16A3.02C	SPBC16A3.02c	0.156017	0.482626	0.122472	0.513572	0.645059	0.0255558	0.107176	4	4	t-test	S
SPCC61.02	spt3	0.265226	0.578792	0.12255	0.357539	0.387579	0.0871261	0.0627138	4	4	t-test	S
SPBC16D10.01C	SPBC16D10.01c	0.16649	0.491741	0.123425	0.447056	0.533779	0.0593137	0.0839372	4	4	t-test	S
SPAC1142.03C	swi2	0.313774	0.610567	0.123703	0.448638	0.53593	0.100091	0.0607188	4	4	t-test	S
SPBP4H10.05C	spe2	0.206735	0.531788	0.123717	0.437039	0.516777	0.07549	0.056369	4	4	t-test	S
SPBP16F5.05C	SPBP16F5.05c	0.154683	0.481936	0.123862	0.332422	0.343988	0.0639797	0.0578461	4	4	t-test	S
SPAC23G3.10C	ssr3	0.251659	0.568639	0.123996	0.463336	0.559688	0.0541938	0.131426	4	4	t-test	S
SPAC29A4.14C	SPAC29A4.14c	0.00790696	0.205502	0.124353	0.336765	0.350341	0.0141946	0.0406071	4	4	t-test	S
SPBC1773.04	SPBC1773.04	0.493322	0.717445	0.124511	0.289692	0.27244	0.15692	0.0718244	4	4	t-test	S
SPAC22F3.06C	lon1	0.444775	0.681796	0.124802	0.400701	0.455052	0.139438	0.0663914	4	4	t-test	S
SPBC1778.10C	ppk21	0.238359	0.560405	0.124995	0.5907	0.768109	0.021958	0.139774	4	4	t-test	S
SPCC63.03	SPCC63.03	0.166841	0.4919	0.125151	0.416476	0.480495	0.069048	0.020362	4	4	t-test	S
SPBC31F10.07	lsb5	0.0541556	0.343193	0.125196	0.325408	0.330219	0.0301281	0.0683834	4	4	t-test	S
SPAC23D3.10C	eng2	0.138862	0.457592	0.125277	0.381393	0.422423	0.0399424	0.0984376	4	4	t-test	S
SPAC23C11.08	php3	0.102738	0.404397	0.125375	0.41612	0.479538	0.0413202	0.0822771	4	4	t-test	S
SPBC2G2.14	SPBC2G2.14	0.0124715	0.227019	0.125708	0.341	0.355092	0.0143356	0.0457351	4	4	t-test	S
SPBC4C3.09	SPBC4C3.09	0.104331	0.406034	0.125725	0.549345	0.698695	0.0252196	0.0912799	4	4	t-test	S
SPCC1840.11	csl4	0.214266	0.537308	0.125855	0.428161	0.498606	0.0799542	0.0331031	4	4	t-test	S
SPBC16A3.14	SPBC16A3.14	0.0945383	0.397265	0.126133	0.578589	0.746257	0.0382858	0.0821319	4	4	t-test	S
SPBC146.06C	SPBC146.06c	0.596099	0.785715	0.126188	0.526636	0.660479	0.211533	0.0630929	4	4	t-test	S
SPCC188.12	spn6	0.132754	0.449949	0.126189	0.468522	0.564625	0.062064	0.0271761	4	4	t-test	S
SPAC3G6.13C	rpl4101	0.209043	0.533214	0.126249	0.403744	0.457685	0.0787851	0.0408199	4	4	t-test	S
SPBC1539.02	SPBC1539.02	0.0887684	0.388682	0.126402	0.42725	0.496203	0.0464637	0.0680219	4	4	t-test	S
SPAC1A6.09C	lag1	0.130111	0.44667	0.126717	0.256107	0.21341	0.0560767	0.0737308	4	4	t-test	S
SPBC1271.07C	SPBC1271.07c	0.145692	0.469736	0.126795	0.401749	0.453495	0.0219413	0.107615	4	4	t-test	S
SPBC776.04	sec2302	0.360431	0.635141	0.127251	0.518664	0.645575	0.101476	0.128225	4	4	t-test	S
SPAC1805.03C	trm13	0.197577	0.521564	0.127577	0.565204	0.721799	0.0602059	0.105891	4	4	t-test	S
SPBC19C7.02	ubr1	0.178285	0.504827	0.127841	0.131295	0.00569678	0.0730278	0.00459842	4	4	t-test	S
SPAC2G11.06	vps4	0.0287338	0.289908	0.127948	0.190787	0.103643	0.0334348	0.0483976	4	4	t-test	S
SPAC343.16	lys2	0.206098	0.531758	0.128379	0.493594	0.602366	0.0796929	0.0336415	4	4	t-test	S
SPAC24C9.02C	SPAC24C9.02c	0.163552	0.489205	0.128518	0.641648	0.846329	0.019265	0.115774	4	4	t-test	S
SPCC70.04C	SPCC70.04c	0.0592285	0.354597	0.128597	0.507349	0.624692	0.0387002	0.0652877	4	4	t-test	S
SPBC577.06C	stt4	0.239416	0.561295	0.128601	0.47358	0.56899	0.0808518	0.0877762	4	4	t-test	S
SPBC947.02	apl2	0.097704	0.400501	0.128655	0.418301	0.477725	0.0415397	0.0829291	4	4	t-test	S
SPBPB2B2.06C	SPBPB2B2.06c	0.0601595	0.354737	0.128758	0.492475	0.599894	0.0431453	0.0564074	4	4	t-test	S
SPBC725.07	pex5	0.121286	0.435629	0.128787	0.441593	0.515924	0.0525105	0.0795726	4	4	t-test	S
SPBC2D10.16	mhf1	0.0616877	0.355141	0.128949	0.415246	0.472203	0.0409206	0.0635098	4	4	t-test	S
SPAC922.06	SPAC922.06	0.160322	0.486268	0.129177	0.430109	0.496342	0.0691334	0.0502164	4	4	t-test	S
SPBC215.11C	SPBC215.11c	0.18753	0.51075	0.129221	0.455922	0.538843	0.0756467	0.0442045	4	4	t-test	S
SPAC20H4.08	SPAC20H4.08	0.0643157	0.355141	0.129695	0.610703	0.793349	0.0448271	0.056653	4	4	t-test	S
SPBC27.06C	mgr2	0.0224212	0.26224	0.130297	0.184155	0.0888306	0.0254928	0.0545972	4	4	t-test	S
SPCC24B10.03	SPCC24B10.03	0.101331	0.40331	0.130306	0.544569	0.683264	0.0426124	0.0851828	4	4	t-test	S
SPAC17A5.04C	mde10	0.0735055	0.36306	0.13056	0.367049	0.390052	0.044966	0.0657961	4	4	t-test	S
SPBC21B10.08C	SPBC21B10.08c	0.244394	0.563485	0.130883	0.467857	0.555786	0.0444529	0.143464	4	4	t-test	S
SPBC1706.03	fzo1	0.305065	0.604284	0.130918	0.519691	0.641221	0.0955434	0.106316	4	4	t-test	S
SPAC22A12.14C	SPAC22A12.14c	0.0842197	0.38112	0.131129	0.40964	0.459359	0.0528311	0.0431304	4	4	t-test	S
SPAC14C4.01C	SPAC14C4.01c	0.432343	0.670312	0.131141	0.503354	0.613908	0.144294	0.0351836	4	4	t-test	S
SPAC630.11	vps55	0.124522	0.439023	0.13124	0.497214	0.603618	0.0527309	0.0844893	4	4	t-test	S
SPCC1281.03C	emc4	0.110255	0.416373	0.131463	0.651988	0.858526	0.0144504	0.09763	4	4	t-test	S
SPAC9G1.10C	SPAC9G1.10c	0.355577	0.6329	0.131735	0.434213	0.498891	0.0851648	0.16495	4	4	t-test	S
SPAC11H11.04	mam2	0.270683	0.579935	0.131819	0.383595	0.415265	0.0919376	0.0864636	4	4	t-test	S
SPBC776.15C	kgd2	0.273637	0.581369	0.132285	0.424999	0.482787	0.0979026	0.0483969	4	4	t-test	S
SPCC4B3.15	mid1	0.383303	0.648064	0.132387	0.211312	0.130176	0.127986	0.0581203	4	4	t-test	S
SPAC144.11	rps1102	0.328239	0.622294	0.132655	0.351369	0.360736	0.11182	0.0598164	4	4	t-test	S
SPAC12G12.03	cip2	0.0698001	0.359758	0.132817	0.510237	0.622497	0.0473093	0.0591214	4	4	t-test	S
SPAC2C4.05	SPAC2C4.05	0.171762	0.499583	0.132868	0.463351	0.545081	0.0617713	0.0977821	4	4	t-test	S
SPAC4G9.20C	SPAC4G9.20c	0.171675	0.499583	0.13329	0.429261	0.488159	0.0744607	0.0431524	4	4	t-test	S
SPAC29E6.09	SPAC29E6.09	0.17403	0.499732	0.133709	0.443449	0.510869	0.0754946	0.0242903	4	4	t-test	S
SPBC146.11C	mug97	0.0112093	0.22473	0.133785	0.573868	0.72585	0.0241657	0.04571	4	4	t-test	S
SPCC1393.09C	SPCC1393.09c	0.151142	0.478832	0.134501	0.426965	0.482375	0.0360531	0.113955	4	4	t-test	S
SPAC3H5.09C	SPAC3H5.09c	0.395612	0.648064	0.134587	0.494897	0.594276	0.111904	0.156822	4	4	t-test	S
SPAC12G12.12	SPAC12G12.12	0.00837576	0.208953	0.134839	0.215261	0.132644	0.0251042	0.0400549	4	4	t-test	S
SPAC821.06	spn2	0.348404	0.630693	0.135223	0.363887	0.377147	0.111183	0.113476	4	4	t-test	S
SPBC29A10.01	ccr1	0.266716	0.578792	0.13537	0.46601	0.545339	0.0976614	0.0595391	4	4	t-test	S
SPAC24C9.07C	bgs2	0.152656	0.479597	0.135587	0.384836	0.411098	0.0620122	0.0900286	4	4	t-test	S
SPBC1271.14	SPBC1271.14	0.142066	0.464348	0.135742	0.307165	0.282734	0.0662554	0.0678316	4	4	t-test	S
SPBC3B8.06	SPBC3B8.06	0.259763	0.575549	0.136194	0.416599	0.462484	0.093353	0.0828911	4	4	t-test	S
SPAC3F10.10C	map3	0.34821	0.630693	0.136813	0.527575	0.644501	0.0976106	0.15247	4	4	t-test	S
SPBC1685.06	cid11	0.152952	0.479597	0.136933	0.496247	0.592633	0.0704343	0.0630958	4	4	t-test	S
SPBC646.17C	dic1	0.0801133	0.376364	0.136968	0.55563	0.690519	0.0404774	0.0828981	4	4	t-test	S
SPCC4B3.02C	SPCC4B3.02c	0.359648	0.634853	0.137218	0.547356	0.676459	0.107554	0.142168	4	4	t-test	S
SPCC1494.10	adn3	0.000534253	0.103959	0.137455	0.173573	0.0595719	0.0147606	0.0147048	4	4	t-test	S
SPCC1259.09C	pdx1	0.0940016	0.396629	0.13769	0.423034	0.47063	0.0246595	0.0959142	4	4	t-test	S
SPAC30D11.12	rpl3802	0.152072	0.479529	0.137785	0.586672	0.740371	0.0715547	0.0559226	4	4	t-test	S
SPAC644.09	SPAC644.09	0.153871	0.481101	0.13799	0.430933	0.483165	0.0527776	0.10785	4	4	t-test	S
SPAPB17E12.02	yip12	0.138882	0.457592	0.138295	0.29276	0.254766	0.0658993	0.0726852	4	4	t-test	S
SPAC3H1.04C	mdm31	0.126908	0.443666	0.138339	0.56131	0.697625	0.0279877	0.109598	4	4	t-test	S
SPAC3H1.11	hsr1	0.0852723	0.383069	0.138435	0.500555	0.597262	0.0562004	0.0356693	4	4	t-test	S
SPAC6F6.03C	SPAC6F6.03c	0.0550282	0.34566	0.138755	0.449913	0.513207	0.0437107	0.0632694	4	4	t-test	S
SPAC2F7.17	SPAC2F7.17	0.0832355	0.38112	0.139134	0.555853	0.687314	0.0111479	0.0908651	4	4	t-test	S
SPBC2F12.15C	pfa3	0.15339	0.480506	0.139278	0.424067	0.469715	0.0451417	0.115235	4	4	t-test	S
SPBC2D10.15C	pth1	0.107757	0.410252	0.139297	0.527915	0.640966	0.0621174	0.0473749	4	4	t-test	S
SPAC9G1.12	cpd1	0.0454755	0.328194	0.139458	0.28394	0.238301	0.0450581	0.0416977	4	4	t-test	S
SPCC338.11C	rrg1	0.0964306	0.400501	0.139534	0.374463	0.38748	0.0567756	0.0657169	4	4	t-test	S
SPAC9.07C	SPAC9.07c	0.469719	0.701729	0.139641	0.455265	0.520573	0.168768	0.0295614	4	4	t-test	S
SPBC1711.03	aim27	0.510793	0.73012	0.13968	0.488314	0.575017	0.18114	0.108086	4	4	t-test	S
SPBC3B8.08	SPBC3B8.08	0.0704335	0.359758	0.139834	0.379039	0.394533	0.0252208	0.086967	4	4	t-test	S
SPAC2G11.10C	SPAC2G11.10c	0.0880055	0.386616	0.139934	0.277082	0.226204	0.0237524	0.0949261	4	4	t-test	S
SPCC132.02	hst2	0.0735738	0.36306	0.14002	0.47736	0.556391	0.0386723	0.0835855	4	4	t-test	S
SPAC343.15	tit1	0.0325411	0.304527	0.140207	0.445451	0.503454	0.0370988	0.0567146	4	4	t-test	S
SPCC162.01C	SPCC162.01c	0.154576	0.481936	0.140264	0.463923	0.533825	0.0726199	0.0641549	4	4	t-test	S
SPAC22H12.01C	mug35	0.159868	0.486164	0.140973	0.293159	0.251009	0.045033	0.119811	4	4	t-test	S
SPBC1815.01	eno101	0.0358091	0.30736	0.141184	0.239376	0.161952	0.0399875	0.0545045	4	4	t-test	S
SPCC736.13	SPCC736.13	0.198213	0.521629	0.14136	0.518272	0.621659	0.0363398	0.1395	4	4	t-test	S
SPBC651.11C	apm3	0.436728	0.6741	0.141503	0.381756	0.396261	0.152346	0.0974449	4	4	t-test	S
SPBC530.09C	SPBC530.09c	0.0460269	0.328194	0.141556	0.448192	0.50575	0.0310934	0.0741963	4	4	t-test	S
SPCC1494.01	SPCC1494.01	0.00545048	0.189852	0.141647	0.525568	0.633218	0.0246851	0.0367511	4	4	t-test	S
SPAC6C3.06C	SPAC6C3.06c	0.0657564	0.357884	0.141698	0.522542	0.628144	0.0434785	0.0752938	4	4	t-test	S
SPAC824.04	SPAC824.04	0.307909	0.606987	0.14186	0.174582	0.0539696	0.115642	0.0197692	4	4	t-test	S
SPAC31A2.06	atp25	0.104554	0.40642	0.14188	0.602954	0.760471	0.0624429	0.0272302	4	4	t-test	S
SPACUNK4.19	mug153	0.288063	0.592607	0.141976	0.480325	0.558054	0.0830841	0.146814	4	4	t-test	S
SPCC18.01C	adg3	0.0624953	0.355141	0.142083	0.321257	0.29552	0.0368241	0.0805781	4	4	t-test	S
SPAC6F6.06C	rax2	0.215665	0.538817	0.142158	0.497052	0.585343	0.0391608	0.14684	4	4	t-test	S
SPAC17D4.03C	cis4	0.244237	0.563485	0.142376	0.423241	0.463244	0.0475963	0.156325	4	4	t-test	S
SPAPB24D3.02C	SPAPB24D3.02c	0.185888	0.509873	0.142929	0.526806	0.633146	0.0555185	0.126159	4	4	t-test	S
SPCC1442.17C	ist1	0.14189	0.464267	0.142953	0.531421	0.640719	0.0270641	0.119619	4	4	t-test	S
SPAC3H8.03	img2	0.25591	0.573543	0.143033	0.531029	0.639939	0.0995453	0.0700732	4	4	t-test	S
SPCC191.06	SPCC191.06	0.276459	0.583441	0.143111	0.401443	0.426079	0.107182	0.0424922	4	4	t-test	S
SPAC1805.11C	rps2602	0.00523326	0.189852	0.143369	0.54788	0.667178	0.0156041	0.0425143	4	4	t-test	S
SPBC691.03C	apl3	0.240263	0.562484	0.143748	0.532537	0.641247	0.0764504	0.131092	4	4	t-test	S
SPBC36B7.08C	SPBC36B7.08c	0.127977	0.443666	0.143866	0.41858	0.453099	0.0602913	0.090151	4	4	t-test	S
SPBC3B8.04C	SPBC3B8.04c	0.212531	0.536268	0.14411	0.316066	0.283614	0.0496561	0.143493	4	4	t-test	S
SPCC663.13C	naa50	0.505346	0.728838	0.144181	0.533412	0.641977	0.189538	0.056074	4	4	t-test	S
SPAC323.01C	pos5	0.411168	0.655807	0.144319	0.435463	0.480198	0.148547	0.0736047	4	4	t-test	S
SPAC4D7.06C	SPAC4D7.06c	0.142489	0.464386	0.144523	0.317745	0.285704	0.0668359	0.0863948	4	4	t-test	S
SPBC29A3.18	cyt1	0.425128	0.666053	0.144691	0.326434	0.299757	0.159266	0.114266	8	8	t-test	S
SPCC970.02	SPCC970.02	0.0764705	0.367909	0.144871	0.488554	0.566853	0.0559783	0.0507161	4	4	t-test	S
SPAC3H1.08C	SPAC3H1.08c	0.280734	0.586451	0.145994	0.495406	0.576301	0.10866	0.0702233	4	4	t-test	S
SPAC13A11.03	mcp7	0.0649699	0.356174	0.146183	0.447853	0.497558	0.041396	0.0813551	4	4	t-test	S
SPBC902.03	SPBC902.03	0.477301	0.704215	0.146278	0.254	0.177671	0.160264	0.17118	4	4	t-test	S
SPAC17H9.12C	SPAC17H9.12c	0.242687	0.563485	0.14649	0.430941	0.469158	0.0916087	0.105047	4	4	t-test	S
SPAC18B11.02C	SPAC18B11.02c	0.297787	0.600932	0.146539	0.419641	0.45044	0.0910504	0.149688	4	4	t-test	S
SPCC297.06C	SPCC297.06c	0.0760256	0.367902	0.147366	0.563916	0.687035	0.0566566	0.0532848	4	4	t-test	S
SPBC31F10.03	SPBC31F10.03	0.3059	0.605214	0.147478	0.468494	0.529466	0.111063	0.108051	4	4	t-test	S
SPAC6B12.14C	SPAC6B12.14c	0.154909	0.481936	0.147711	0.644875	0.819996	0.0429325	0.125475	4	4	t-test	S
SPBC725.10	SPBC725.10	0.0216727	0.256939	0.147797	0.334093	0.307268	0.0366895	0.0213319	4	4	t-test	S
SPBC28F2.07	sfr1	0.215453	0.538817	0.148906	0.343125	0.320334	0.0921709	0.0758447	4	4	t-test	S
SPBC337.09	erg28	0.110965	0.417601	0.149047	0.160151	0.0183141	0.0669298	0.017349	4	4	t-test	S
SPAC4F10.08	mug126	0.246764	0.565252	0.149105	0.320257	0.28229	0.097905	0.0934398	4	4	t-test	S
SPBC8E4.01C	SPBC8E4.01c	0.162485	0.489205	0.149342	0.501394	0.580656	0.0630804	0.11426	4	4	t-test	S
SPBC1778.04	spo6	0.195959	0.520668	0.149505	0.457	0.507166	0.0902154	0.0324462	4	4	t-test	S
SPBC1347.09	SPBC1347.09	0.084102	0.38112	0.149929	0.54122	0.645374	0.0197074	0.099535	4	4	t-test	S
SPAC19A8.10	rfp1	0.0296678	0.294382	0.150272	0.543288	0.648219	0.0172247	0.069144	4	4	t-test	S
SPBC4B4.04	SPBC4B4.04	0.220218	0.544863	0.150534	0.369334	0.360876	0.0965288	0.0562385	4	4	t-test	S
SPAC17C9.11C	SPAC17C9.11c	0.0726795	0.36263	0.150567	0.514528	0.600298	0.0560998	0.0601269	4	4	t-test	S
SPAC1783.06C	atg12	0.140052	0.460073	0.150702	0.435639	0.469959	0.0417528	0.122262	4	4	t-test	S
SPAC23H3.13C	gpa2	0.0487917	0.332789	0.151196	0.298167	0.242407	0.031134	0.0817462	4	4	t-test	S
SPBC1683.06C	SPBC1683.06c	0.102084	0.40331	0.151382	0.515069	0.599847	0.0632809	0.0714478	4	4	t-test	S
SPCC794.10	SPCC794.10	0.207558	0.53225	0.151474	0.388099	0.390277	0.0492375	0.150006	4	4	t-test	S
SPAPB18E9.04C	SPAPB18E9.04c	0.300091	0.601909	0.151716	0.401864	0.41258	0.110544	0.118094	4	4	t-test	S
SPCC63.04	mok14	0.118784	0.430381	0.151925	0.364258	0.35021	0.0163475	0.116715	4	4	t-test	S
SPBC19G7.01C	msh2	0.0794225	0.375865	0.151943	0.225888	0.121961	0.0562154	0.0718999	4	4	t-test	S
SPAC24B11.05	SPAC24B11.05	0.0923167	0.393787	0.151995	0.321409	0.279423	0.0626645	0.015246	4	4	t-test	S
SPBC3B8.10C	nem1	0.138677	0.457592	0.152276	0.38735	0.387718	0.0755009	0.0618175	4	4	t-test	S
SPBC31F10.12	SPBC31F10.12	0.0272501	0.285157	0.152282	0.528424	0.620389	0.0309469	0.0674763	4	4	t-test	S
SPAC1B1.02C	SPAC1B1.02c	0.303402	0.603157	0.15233	0.480993	0.542079	0.122398	0.0381669	4	4	t-test	S
SPAC17C9.09C	tim13	0.293421	0.598511	0.15255	0.398476	0.405618	0.111822	0.107589	4	4	t-test	S
SPCC1840.07C	SPCC1840.07c	0.0149384	0.239885	0.152619	0.404362	0.415212	0.0351173	0.0278432	4	4	t-test	S
SPBC725.01	SPBC725.01	0.0202435	0.250807	0.153345	0.597217	0.732097	0.02535	0.0639803	4	4	t-test	S
SPBC19C2.09	sre1	0.149445	0.477185	0.153578	0.399937	0.406331	0.0744727	0.0876502	4	4	t-test	S
SPAC8E11.01C	SPAC8E11.01c	0.0657898	0.357884	0.15369	0.4719	0.524838	0.0229251	0.0931251	4	4	t-test	S
SPAC6B12.06C	rrg9	0.163028	0.489205	0.153864	0.503505	0.57668	0.056216	0.12739	4	4	t-test	S
SPAC2F3.08	sut1	0.113623	0.422226	0.153934	0.449479	0.487456	0.063813	0.0866123	4	4	t-test	S
SPBC9B6.09C	mdl1	0.0689263	0.359758	0.15432	0.371148	0.357625	0.0571731	0.0284462	4	4	t-test	S
SPAC11D3.09	SPAC11D3.09	0.104107	0.406034	0.154525	0.440276	0.471303	0.0239726	0.112381	4	4	t-test	S
SPBC21.07C	ppk24	0.116642	0.427775	0.154787	0.451178	0.488851	0.031513	0.117968	4	4	t-test	S
SPCC1827.03C	SPCC1827.03c	0.0802106	0.376364	0.155508	0.493783	0.557932	0.0603067	0.0624483	4	4	t-test	S
SPBC83.16C	SPBC83.16c	0.14922	0.476929	0.156033	0.338351	0.300705	0.0161587	0.133936	4	4	t-test	S
SPAC4H3.01	SPAC4H3.01	0.0692709	0.359758	0.156056	0.431182	0.453778	0.0371792	0.0943096	4	4	t-test	S
SPAC1002.03C	gls2	0.187438	0.51075	0.156289	0.429187	0.450104	0.0785709	0.114545	4	4	t-test	S
SPBC1D7.04	mlo3	0.219048	0.543187	0.156656	0.260976	0.172059	0.0941062	0.0997906	4	4	t-test	S
SPAC22F3.07C	atp20	0.0680686	0.359758	0.156872	0.445618	0.476242	0.056779	0.0632976	4	4	t-test	S
SPAC22F3.04	mug62	0.0617425	0.355141	0.156887	0.370011	0.351515	0.0321551	0.0924046	4	4	t-test	S
SPAC227.11C	SPAC227.11c	0.161864	0.488713	0.157042	0.40766	0.413356	0.0690848	0.115725	4	4	t-test	S
SPCC965.08C	alr1	0.0643628	0.355141	0.15734	0.482589	0.536448	0.0158503	0.0933021	4	4	t-test	S
SPAPB2B4.03	cig2	0.181624	0.507269	0.157561	0.357721	0.330134	0.0864433	0.0879895	4	4	t-test	S
SPAC9.08C	SPAC9.08c	0.0478725	0.329922	0.157564	0.484372	0.53902	0.0503339	0.059611	4	4	t-test	S
SPBC15D4.15	pho2	0.183017	0.508756	0.157832	0.543849	0.636675	0.0893218	0.0747042	4	4	t-test	S
SPBC1347.12	arp1	0.175035	0.500879	0.158196	0.599534	0.72792	0.0776407	0.110594	4	4	t-test	S
SPBC19C7.05	SPBC19C7.05	0.15672	0.483124	0.158769	0.432511	0.451495	0.0508321	0.133353	4	4	t-test	S
SPAC3H8.04	SPAC3H8.04	0.117883	0.428995	0.158781	0.272033	0.186791	0.0725615	0.0667319	4	4	t-test	S
SPBC19G7.10C	SPBC19G7.10c	0.390482	0.648064	0.159011	0.15915	0.00022983	0.158811	0.000203497	4	4	t-test	S
SPAPJ691.03	SPAPJ691.03	0.24793	0.56554	0.15959	0.476775	0.523147	0.0776245	0.159673	4	4	t-test	S
SPBC839.04	rpl803	0.0990125	0.401881	0.159761	0.420024	0.429263	0.0638626	0.082329	4	4	t-test	S
SPCC364.01	cif1	0.0896747	0.389	0.159925	0.445505	0.47102	0.0431977	0.105229	4	4	t-test	S
SPAC2H10.02C	SPAC2H10.02c	0.0469947	0.328194	0.16017	0.525386	0.602366	0.0338639	0.0851486	4	4	t-test	S
SPAC17G6.03	SPAC17G6.03	0.12977	0.446235	0.160665	0.371959	0.348497	0.068285	0.100062	4	4	t-test	S
SPBC23G7.12C	rpt6	0.0728234	0.362801	0.160982	0.574918	0.682723	0.0470216	0.0933618	4	4	t-test	S
SPAC144.04C	spe1	0.04212	0.320964	0.161162	0.329258	0.277249	0.0419299	0.0763523	4	4	t-test	S
SPAC29A4.05	cam2	0.16886	0.494764	0.161175	0.177569	0.0270388	0.0893349	0.00903661	4	4	t-test	S
SPAP8A3.12C	tpp2	0.0599214	0.354597	0.161589	0.469105	0.507201	0.0517786	0.0768335	4	4	t-test	S
SPBC2G2.06C	apl1	0.061332	0.355141	0.162127	0.451708	0.477618	0.0216547	0.095463	4	4	t-test	S
SPAC1952.08C	SPAC1952.08c	0.152391	0.479597	0.162135	0.481614	0.526932	0.070383	0.114689	4	4	t-test	S
SPCC126.06	twf1	0.0565887	0.349845	0.162249	0.553094	0.644638	0.0563748	0.0374683	4	4	t-test	S
SPBP4H10.04	ppb1	0.171234	0.499068	0.163092	0.405206	0.399329	0.089217	0.0747937	4	4	t-test	S
SPBC543.02C	SPBC543.02c	0.041386	0.319309	0.16321	0.374511	0.348509	0.0442985	0.0740891	4	4	t-test	S
SPBC25H2.08C	mrs2	0.250094	0.566365	0.163448	0.452497	0.476741	0.105934	0.112758	4	4	t-test	S
SPBC18E5.09C	EMPTY	0.129006	0.44446	0.163643	0.488986	0.536602	0.0786304	0.0633961	4	4	t-test	S
SPAC8F11.08C	SPAC8F11.08c	0.119925	0.432437	0.163699	0.458862	0.486826	0.0588059	0.112414	4	4	t-test	S
SPBC21D10.11C	nfs1	0.0213096	0.255973	0.16396	0.391756	0.375714	0.0208054	0.0691571	4	4	t-test	S
SPCC126.12	SPCC126.12	0.0814346	0.379505	0.163971	0.358899	0.321503	0.0367174	0.106666	4	4	t-test	S
SPAC1F5.10	SPAC1F5.10	0.475253	0.703103	0.164053	0.247872	0.138246	0.193186	0.12763	4	4	t-test	S
SPCC18.03	SPCC18.03	0.0152394	0.240952	0.164225	0.506502	0.564534	0.0339344	0.0579842	4	4	t-test	S
SPAC57A10.06	mug15	0.0174587	0.244717	0.164415	0.38288	0.360324	0.0382632	0.0533219	4	4	t-test	S
SPCC1450.07C	SPCC1450.07c	0.0616474	0.355141	0.164613	0.430191	0.43803	0.035182	0.0965234	4	4	t-test	S
SPCC18.09C	SPCC18.09c	0.0354955	0.30736	0.164731	0.472195	0.507115	0.0130625	0.0780384	4	4	t-test	S
SPBC14F5.11C	mug186	0.264284	0.578792	0.16479	0.438142	0.450851	0.111246	0.114776	4	4	t-test	S
SPBC36B7.04	SPBC36B7.04	0.0865668	0.386028	0.164851	0.457863	0.483278	0.0412308	0.108442	4	4	t-test	S
SPAC11D3.02C	SPAC11D3.02c	0.0430711	0.323082	0.164989	0.401232	0.389647	0.00690928	0.0815344	4	4	t-test	S
SPCC1840.06	atp5	0.0669348	0.358605	0.165083	0.477457	0.515214	0.0499582	0.0895885	4	4	t-test	S
SPBC26H8.01	thi2	0.0982465	0.401148	0.165879	0.475301	0.510344	0.0710973	0.0563728	4	4	t-test	S
SPBC3B9.06C	atg3	0.274211	0.582168	0.165985	0.461181	0.48688	0.107641	0.140363	4	4	t-test	S
SPBC106.10	pka1	0.0598371	0.354597	0.16612	0.353361	0.308825	0.0589259	0.051872	4	4	t-test	S
SPBC3D6.10	apn2	0.000595785	0.109492	0.166273	0.353111	0.30816	0.0190652	0.023789	4	4	t-test	S
SPBPB10D8.04C	SPBPB10D8.04c	0.0231839	0.264456	0.166604	0.489237	0.532133	0.0242454	0.0723975	4	4	t-test	S
SPBCPT2R1.02	SPBCPT2R1.02	0.158306	0.48472	0.16665	0.37886	0.350007	0.0853802	0.087872	4	4	t-test	S
SPBC902.06	mto2	0.167933	0.493359	0.166981	0.429137	0.432386	0.0820482	0.110466	4	4	t-test	S
SPAC9E9.05	SPAC9E9.05	0.114882	0.423196	0.167213	0.519426	0.580921	0.0766429	0.0580185	4	4	t-test	S
SPBC17D11.03C	SPBC17D11.03c	0.00578963	0.190272	0.167322	0.395786	0.376816	0.0293449	0.0444934	4	4	t-test	S
SPAC17D4.01	pex7	0.247825	0.56554	0.167947	0.474792	0.506095	0.0658609	0.181227	4	4	t-test	S
SPAC25B8.04C	mss51	0.189191	0.512751	0.168198	0.542626	0.617561	0.0364855	0.162974	4	4	t-test	S
SPAC823.02	SPAC823.02	0.429231	0.669762	0.168413	0.539369	0.611834	0.183213	0.0596418	4	4	t-test	S
SPAC589.08C	dam1	0.104243	0.406034	0.168561	0.558454	0.643069	0.0219388	0.122415	4	4	t-test	S
SPCC1223.02	nmt1	0.0194489	0.247449	0.169013	0.541898	0.615016	0.0424206	0.0421763	4	4	t-test	S
SPCC417.09C	SPCC417.09c	0.294644	0.59897	0.169107	0.493454	0.53496	0.131561	0.0690184	4	4	t-test	S
SPBC83.05	SPBC83.05	0.0315795	0.299327	0.169274	0.39168	0.366823	0.0481524	0.0547068	4	4	t-test	S
SPCC576.02	SPCC576.02	0.110387	0.416373	0.170098	0.529808	0.593286	0.0571514	0.115227	4	4	t-test	S
SPAC1420.01C	SPAC1420.01c	0.166286	0.491741	0.170265	0.423343	0.417413	0.0848359	0.107924	4	4	t-test	S
SPAC57A7.13	SPAC57A7.13	0.0874663	0.386028	0.170542	0.436751	0.43907	0.0696118	0.0587158	4	4	t-test	S
SPAC2F7.10	akr1	0.196431	0.520669	0.170697	0.560618	0.643114	0.0600256	0.160867	4	4	t-test	S
SPAC57A10.08C	SPAC57A10.08c	0.0492384	0.335146	0.170787	0.616156	0.734566	0.0567238	0.0433948	4	4	t-test	S
SPBC17G9.02C	SPBC17G9.02c	0.0058094	0.190272	0.170914	0.520806	0.577093	0.0286571	0.0480771	4	4	t-test	S
SPBC119.14	rti1	0.18979	0.512751	0.17189	0.626302	0.749484	0.101772	0.0438582	4	4	t-test	S
SPAC1A6.05C	SPAC1A6.05c	0.0462083	0.328194	0.172903	0.583584	0.677354	0.0553481	0.0308101	4	4	t-test	S
SPBC2G2.15C	mrm2	0.0039987	0.169586	0.172955	0.35079	0.293312	0.0232376	0.0480347	4	4	t-test	S
SPCC1884.02	nic1	0.0199502	0.249982	0.173461	0.534385	0.595288	0.0438082	0.0404462	4	4	t-test	S
SPCP31B10.06	mug190	0.185603	0.509873	0.173626	0.593599	0.692681	0.0969499	0.0949332	4	4	t-test	S
SPAC13F5.05	SPAC13F5.05	0.0131483	0.228891	0.174467	0.551804	0.622358	0.0394599	0.0414416	4	4	t-test	S
SPBC17G9.05	rct1	0.0338279	0.30481	0.175729	0.43219	0.422993	0.0394657	0.0816145	4	4	t-test	S
SPAC1F8.08	SPAC1F8.08	0.362298	0.636694	0.17581	0.466781	0.479912	0.136508	0.18811	4	4	t-test	S
SPBC1685.11	rlp1	0.361761	0.636546	0.175818	0.463604	0.474658	0.162009	0.0658743	4	4	t-test	S
SPAC607.07C	SPAC607.07c	0.0943853	0.397265	0.175832	0.55688	0.62848	0.043161	0.120423	4	4	t-test	S
SPAC13G6.02C	rps101	0.0598015	0.354597	0.175989	0.555926	0.626647	0.0589926	0.0765132	4	4	t-test	S
SPBP4H10.10	SPBP4H10.10	0.161507	0.48836	0.176084	0.497416	0.529987	0.0905742	0.0959575	4	4	t-test	S
SPAC14C4.15C	SPAC14C4.15c	0.10745	0.410252	0.176161	0.480987	0.502764	0.0690445	0.102685	4	4	t-test	S
SPBC16E9.15	SPBC16E9.15	0.0110881	0.22473	0.176223	0.524367	0.57421	0.0370884	0.050015	4	4	t-test	S
SPAC1556.02C	sdh1	0.0354668	0.30736	0.176569	0.652016	0.784176	0.0527276	0.0430558	4	4	t-test	S
SPBP8B7.23	SPBP8B7.23	0.0422358	0.320964	0.176756	0.471053	0.485396	0.0242517	0.0917291	4	4	t-test	S
SPAC3H8.08C	SPAC3H8.08c	0.114593	0.422731	0.176922	0.513821	0.555663	0.0576532	0.124138	4	4	t-test	S
SPBC1289.09	tim21	0.052213	0.342116	0.177387	0.432395	0.420597	0.0493976	0.0893273	4	4	t-test	S
SPAC1805.02C	SPAC1805.02c	0.210092	0.535014	0.177599	0.58136	0.665941	0.0780521	0.16264	4	4	t-test	S
SPAC13G6.08	SPAC13G6.08	0.0701853	0.359758	0.177784	0.509581	0.547248	0.0637714	0.0780683	4	4	t-test	S
SPAC4D7.03	pop2	0.0417272	0.319522	0.177786	0.396272	0.360359	0.0173241	0.0901201	4	4	t-test	S
SPBC1604.18C	SPBC1604.18c	0.0164422	0.24183	0.177794	0.373134	0.322183	0.0333331	0.0680822	4	4	t-test	S
SPBPB7E8.02	SPBPB7E8.02	0.0777419	0.370029	0.177828	0.371945	0.320166	0.0163942	0.113274	4	4	t-test	S
SPAC3A11.10C	SPAC3A11.10c	0.0528556	0.342116	0.178043	0.388788	0.347592	0.0433456	0.0959819	4	4	t-test	S
SPAC227.14	SPAC227.14	0.115672	0.425632	0.178053	0.530494	0.581298	0.0493698	0.131324	4	4	t-test	S
SPAC24C9.14	otu1	0.0470547	0.328194	0.178455	0.565069	0.637661	0.046849	0.0886275	4	4	t-test	S
SPAC17G8.11C	imt3	0.133086	0.450483	0.179037	0.507361	0.541519	0.0767232	0.113046	4	4	t-test	S
SPAC2G11.07C	ptc3	0.0100754	0.21841	0.179083	0.21098	0.0526091	0.0339154	0.0162442	4	4	t-test	S
SPAC8C9.09C	mug129	0.204644	0.531367	0.17949	0.623049	0.731583	0.109992	0.0691937	4	4	t-test	S
SPAC18G6.04C	shm2	0.232695	0.556182	0.179846	0.433264	0.417973	0.111536	0.119536	4	4	t-test	S
SPBC336.14C	ppk26	0.181467	0.507269	0.179877	0.404622	0.370683	0.0849336	0.137513	4	4	t-test	S
SPBC4F6.16C	ero11	0.0663254	0.357884	0.180166	0.575221	0.651583	0.0620606	0.0822681	4	4	t-test	S
SPAC1296.04	mug65	0.010583	0.221574	0.180184	0.364228	0.303552	0.0351154	0.0569045	4	4	t-test	S
SPCC417.12	SPCC417.12	0.106667	0.409915	0.180268	0.299447	0.196567	0.0796402	0.0670126	4	4	t-test	S
SPAC1B9.02C	sck1	0.0900364	0.389843	0.180368	0.652074	0.778005	0.0679633	0.0944004	4	4	t-test	S
SPAC13A11.01C	rga8	0.25271	0.569791	0.180392	0.247946	0.111419	0.126048	0.0714835	4	4	t-test	S
SPAC3H8.10	spo20	0.00227749	0.150622	0.180959	0.499314	0.525077	0.0232413	0.043805	4	4	t-test	S
SPAC22H12.04C	rps102	0.0304732	0.297361	0.181321	0.708677	0.869791	0.0503833	0.0619561	4	4	t-test	S
SPBC1734.12C	alg12	0.0584111	0.353243	0.181615	0.44272	0.430653	0.0555485	0.0899484	4	4	t-test	S
SPBC776.03	SPBC776.03	0.0661181	0.357884	0.181989	0.53314	0.579169	0.0532315	0.100356	4	4	t-test	S
SPAC26A3.02	myh1	0.0149062	0.239885	0.182643	0.474232	0.480931	0.0307138	0.0696424	4	4	t-test	S
SPAC1093.03	SPAC1093.03	0.0818311	0.379505	0.182937	0.293611	0.18254	0.07305	0.055145	4	4	t-test	S
SPAC631.01C	acp2	0.0706532	0.359758	0.183327	0.525704	0.564698	0.0551507	0.102925	4	4	t-test	S
SPBC4B4.10C	atg5	0.0153708	0.240952	0.183342	0.553679	0.610813	0.0403041	0.0605441	4	4	t-test	S
SPBC12C2.07C	SPBC12C2.07c	0.0336966	0.30481	0.183448	0.426057	0.400147	0.0539133	0.0442543	4	4	t-test	S
SPBC21C3.12C	SPBC21C3.12c	0.258321	0.574983	0.184593	0.342079	0.259749	0.140947	0.100472	8	8	t-test	S
SPAC328.10C	rps502	0.0688464	0.359758	0.184621	0.454372	0.444913	0.0552334	0.102568	4	4	t-test	S
SPCC338.04	cid2	0.0544796	0.344586	0.184685	0.49931	0.518926	0.0461069	0.100018	4	4	t-test	S
SPBPB2B2.05	SPBPB2B2.05	0.0343695	0.30481	0.18489	0.548834	0.600269	0.0520372	0.0696824	4	4	t-test	S
SPAC30C2.07	SPAC30C2.07	0.0550476	0.34566	0.184949	0.465106	0.462075	0.0524951	0.0944703	4	4	t-test	S
SPAC6F12.12	par2	0.00423011	0.177129	0.185282	0.3473	0.267223	0.0229431	0.0526534	4	4	t-test	S
SPBC6B1.08C	ofd1	0.0448554	0.326832	0.186076	0.543583	0.589652	0.05928	0.0626445	4	4	t-test	S
SPBC646.13	sds23	0.275726	0.583441	0.186149	0.192409	0.0103245	0.140008	0.00300706	4	4	t-test	S
SPAC2G11.12	rqh1	0.00740329	0.200627	0.186274	0.346012	0.263462	0.0361812	0.0456314	4	4	t-test	S
SPBC1861.09	ppk22	0.135095	0.452642	0.186538	0.489644	0.499926	0.0923658	0.0319848	4	4	t-test	S
SPAC5D6.02C	mug165	0.0719128	0.362079	0.187346	0.213945	0.0438698	0.070005	0.0270458	4	4	t-test	S
SPAC821.03C	SPAC821.03c	0.200647	0.526574	0.187493	0.466194	0.459674	0.079097	0.168954	4	4	t-test	S
SPBC582.09	pex11	0.0944712	0.397265	0.187514	0.44575	0.425921	0.0329412	0.130913	4	4	t-test	S
SPAC1834.09	mug51	0.00308125	0.152131	0.187701	0.474995	0.473848	0.0231111	0.0495593	4	4	t-test	S
SPBC2G2.03C	sbh1	0.279142	0.585544	0.188203	0.371466	0.302264	0.142475	0.0375693	4	4	t-test	S
SPAC23C4.17	SPAC23C4.17	0.198014	0.521629	0.188267	0.190157	0.00311655	0.114277	0.00311655	4	4	t-test	S
SPBP4H10.16C	SPBP4H10.16c	0.000752936	0.113214	0.188715	0.446267	0.424792	0.0226479	0.0292964	4	4	t-test	S
SPAC1F8.01	ght3	0.0355688	0.30736	0.188905	0.597582	0.674049	0.0299016	0.0932357	4	4	t-test	S
SPAC16E8.08	SPAC16E8.08	0.0374565	0.308402	0.189124	0.61666	0.705155	0.0554296	0.0255433	4	4	t-test	S
SPBC1604.01	mug158	0.0520513	0.342116	0.189157	0.447286	0.425745	0.0217508	0.104407	4	4	t-test	S
SPAC23C11.15	pst2	0.0207236	0.252982	0.189598	0.61646	0.704044	0.0482495	0.0522461	4	4	t-test	S
SPAPB1A11.01	mfc1	0.0539329	0.342889	0.190255	0.460239	0.445296	0.050072	0.100487	4	4	t-test	S
SPCC1919.12C	SPCC1919.12c	0.0164398	0.24183	0.19072	0.435411	0.403579	0.0269291	0.0754232	4	4	t-test	S
SPAC2F7.06C	pol4	0.0184951	0.246701	0.190814	0.488647	0.491229	0.0383373	0.0740641	4	4	t-test	S
SPAC29A4.12C	mug108	0.0915434	0.393546	0.190854	0.534175	0.566254	0.0710741	0.103536	4	4	t-test	S
SPBP8B7.25	cyp4	0.0444605	0.326109	0.190908	0.426938	0.389295	0.0571969	0.0795072	4	4	t-test	S
SPAC8C9.06C	ppr4	0.0197133	0.2489	0.191197	0.351925	0.265096	0.0456892	0.0249219	4	4	t-test	S
SPBC1604.12	SPBC1604.12	0.0970809	0.400501	0.191473	0.496888	0.503734	0.0283185	0.135119	4	4	t-test	S
SPBC31E1.01C	atg2	0.056686	0.349845	0.19156	0.517249	0.537174	0.0167737	0.107672	4	4	t-test	S
SPBP4H10.14C	SPBP4H10.14c	0.11327	0.421957	0.191705	0.510547	0.525881	0.0401763	0.144038	4	4	t-test	S
SPCC297.05	SPCC297.05	0.0378471	0.309408	0.191999	0.593126	0.661597	0.0435095	0.0927978	4	4	t-test	S
SPBC354.15	fap1	0.108714	0.412416	0.192093	0.514249	0.531347	0.0788656	0.104632	4	4	t-test	S
SPAPB2B4.04C	SPAPB2B4.04c	0.16401	0.490104	0.192951	0.294178	0.166959	0.105554	0.0427355	4	4	t-test	S
SPCC4B3.04C	nte1	0.0441454	0.325718	0.193226	0.550434	0.589161	0.0602466	0.0711822	4	4	t-test	S
SPAP27G11.08C	meu32	0.050077	0.336697	0.193876	0.477585	0.467935	0.0275296	0.106574	4	4	t-test	S
SPBP8B7.21	ubp3	0.0160699	0.24183	0.194392	0.341322	0.242338	0.0398217	0.0706753	4	4	t-test	S
SPCC1827.07C	SPCC1827.07c	0.0177042	0.245611	0.194541	0.588206	0.649289	0.0460557	0.0610822	4	4	t-test	S
SPBC36.11	SPBC36.11	0.0415034	0.319309	0.194719	0.31125	0.192201	0.0231556	0.0997406	4	4	t-test	S
SPAC26F1.05	mug106	0.10139	0.40331	0.195866	0.60745	0.678845	0.0765064	0.108533	4	4	t-test	S
SPAC5D6.05	SPAC5D6.06	0.285746	0.591659	0.195898	0.395245	0.328791	0.156479	0.124757	8	8	t-test	S
SPCC1259.03	rpa12	0.0214342	0.255973	0.19618	0.650086	0.748648	0.049903	0.0375393	4	4	t-test	S
SPAC25A8.03C	SPAC25A8.03c	0.0589687	0.354597	0.196404	0.457095	0.429971	0.0597866	0.0983517	4	4	t-test	S
SPBC15D4.05	SPBC15D4.05	0.0191662	0.247449	0.196554	0.480467	0.46827	0.0292012	0.0810469	4	4	t-test	S
SPCC1620.03	mug163	0.0335987	0.30481	0.196647	0.610396	0.682416	0.0445079	0.0908216	4	4	t-test	S
SPAC1805.10	SPAC1805.10	0.00838534	0.208953	0.196771	0.560062	0.599192	0.0395419	0.037622	4	4	t-test	S
SPAC4H3.07C	SPAC4H3.07c	0.0119077	0.225954	0.197001	0.548632	0.579961	0.0399936	0.0213989	4	4	t-test	S
SPAC521.03	SPAC521.03	0.0284852	0.289908	0.197518	0.422142	0.370484	0.0552616	0.0519393	4	4	t-test	S
SPAPB1A11.03	SPAPB1A11.03	0.18547	0.509873	0.197767	0.582951	0.635302	0.102823	0.134951	4	4	t-test	S
SPAC10F6.07C	mug94	0.26618	0.578792	0.197855	0.328247	0.215061	0.139801	0.110168	4	4	t-test	S
SPBC16C6.08C	qcr6	0.327505	0.622294	0.197971	0.446428	0.409793	0.150909	0.172945	4	4	t-test	S
SPAC23G3.07C	snf30	0.0974168	0.400501	0.198335	0.40485	0.340614	0.0846655	0.0680739	4	4	t-test	S
SPBC530.14C	dsk1	0.0147623	0.239885	0.199034	0.460867	0.431852	0.0342454	0.0753667	4	4	t-test	S
SPAC22G7.04	ubp13	0.160277	0.486268	0.199069	0.355223	0.257552	0.106044	0.0827573	4	4	t-test	S
SPCC24B10.08C	ada2	0.05733	0.352505	0.199521	0.29707	0.160892	0.0100518	0.110705	4	4	t-test	S
SPBC23G7.08C	rga7	0.0684351	0.359758	0.199664	0.557022	0.589408	0.059727	0.110573	4	4	t-test	S
SPBC1685.01	pmp1	0.00988772	0.21841	0.199898	0.427843	0.37596	0.0269426	0.0694043	4	4	t-test	S
SPAC20G4.01	caf16	0.122171	0.43689	0.200315	0.519146	0.525863	0.0943262	0.0709592	4	4	t-test	S
SPCC645.13	SPCC645.13	0.041183	0.319309	0.200386	0.425928	0.371997	0.0613376	0.0715152	4	4	t-test	S
SPBC11C11.06C	SPBC11C11.06c	0.0846657	0.382093	0.200614	0.583488	0.631491	0.0669042	0.116245	4	4	t-test	S
SPAC824.05	vps16	0.323347	0.621584	0.200794	0.438523	0.392097	0.171683	0.148404	8	8	t-test	S
SPCC576.12C	mhf2	0.390243	0.648064	0.200868	0.50225	0.497083	0.200108	0.0342316	4	4	t-test	S
SPCC622.18	rpl6	0.101651	0.40331	0.201025	0.450062	0.410749	0.0867297	0.024042	4	4	t-test	S
SPAC11H11.01	sst6	0.0872461	0.386028	0.201443	0.400385	0.328123	0.0824444	0.0632527	4	4	t-test	S
SPBC2D10.03C	SPBC2D10.03c	0.0925237	0.39391	0.201475	0.546163	0.568511	0.0841334	0.0389851	4	4	t-test	S
SPAP27G11.12	SPAP27G11.12	0.0480257	0.330289	0.201919	0.594754	0.647921	0.0643413	0.0254755	4	4	t-test	S
SPAC17A5.05C	SPAC17A5.05c	0.0572049	0.352391	0.202306	0.540289	0.557452	0.0202621	0.114763	4	4	t-test	S
SPAC3G6.09C	tps2	0.0753747	0.367216	0.202945	0.70055	0.820723	0.0735116	0.0950527	4	4	t-test	S
SPAC186.07C	SPAC186.07c	0.0720217	0.362079	0.203379	0.49659	0.483605	0.0384747	0.127411	4	4	t-test	S
SPAC30D11.11	SPAC30D11.11	0.00232097	0.150622	0.203868	0.377817	0.286903	0.0116067	0.0453361	4	4	t-test	S
SPAC10F6.12C	mam4	0.286009	0.591659	0.204022	0.554592	0.578211	0.155305	0.082808	4	4	t-test	S
SPBC947.08C	hip4	0.0535381	0.342561	0.2045	0.582425	0.623328	0.0526285	0.108707	4	4	t-test	S
SPCC285.16C	msh6	0.456889	0.689557	0.204627	0.626369	0.695598	0.238625	0.0670353	4	4	t-test	S
SPAC144.03	ade2	0.0338597	0.30481	0.205157	0.389391	0.303866	0.0484771	0.0932238	4	4	t-test	S
SPAC1B3.01C	SPAC1B3.01c	0.163561	0.489205	0.205316	0.580955	0.619558	0.0939618	0.1465	4	4	t-test	S
SPCC24B10.19C	SPCC24B10.19c	0.107596	0.410252	0.205458	0.38548	0.296919	0.0916524	0.0415142	4	4	t-test	S
SPAC16C9.02C	SPAC16C9.02c	0.0368262	0.308402	0.205523	0.456183	0.413425	0.00832385	0.0956504	4	4	t-test	S
SPCC24B10.20	SPCC24B10.20	0.00902826	0.211812	0.205637	0.434915	0.378159	0.0279237	0.069813	4	4	t-test	S
SPAPB8E5.10	SPAPB8E5.10	0.015939	0.24183	0.206047	0.469041	0.433768	0.0473517	0.0636953	4	4	t-test	S
SPCC1259.10	pgp1	0.0504841	0.337377	0.206719	0.452698	0.405705	0.0384069	0.114014	4	4	t-test	S
SPAC23G3.08C	ubp7	0.0999672	0.402503	0.206859	0.361908	0.25573	0.088681	0.0269518	4	4	t-test	S
SPAC2G11.04	SPAC2G11.04	0.0442102	0.325718	0.207045	0.433764	0.373939	0.0274725	0.108893	4	4	t-test	S
SPAC23C4.11	atp18	0.00157506	0.150622	0.207323	0.566692	0.592724	0.0263667	0.0450271	4	4	t-test	S
SPAC5D6.10C	mug116	0.0483316	0.331586	0.207334	0.513963	0.505737	0.0656958	0.0818804	4	4	t-test	S
SPAC664.07C	rad9	0.0230041	0.264227	0.207396	0.48104	0.451333	0.0292678	0.0898464	4	4	t-test	S
SPBC1604.19C	SPBC1604.19c	0.0119438	0.225954	0.207404	0.44004	0.383697	0.045205	0.0559119	4	4	t-test	S
SPBC1718.02	hop1	0.0358858	0.30736	0.207404	0.575662	0.607385	0.05566	0.0876537	4	4	t-test	S
SPAC926.07C	dlc2	0.0922364	0.393787	0.207817	0.548587	0.562048	0.0867852	0.0700746	4	4	t-test	S
SPAC343.10	met11	0.0183694	0.246016	0.208178	0.443428	0.388009	0.0508472	0.0601842	4	4	t-test	S
SPAC869.02C	SPAC869.02c	0.00689829	0.199821	0.208595	0.420507	0.349517	0.0162282	0.0625382	4	4	t-test	S
SPAC17G8.14C	pck1	0.0366424	0.308402	0.208775	0.41589	0.341604	0.0460386	0.100522	4	4	t-test	S
SPAC630.15	mug177	0.0732167	0.36306	0.208943	0.393944	0.30513	0.0794945	0.0425737	4	4	t-test	S
SPBC24C6.10C	dip1	0.000701815	0.110553	0.208995	0.54617	0.556119	0.0214914	0.0400747	4	4	t-test	S
SPAC3C7.07C	SPAC3C7.07c	0.396219	0.648064	0.209512	0.569918	0.594434	0.210941	0.0604153	4	4	t-test	S
SPAC9.05	fml1	0.0359578	0.30736	0.210087	0.492607	0.465974	0.059563	0.0812281	4	4	t-test	S
SPAC7D4.05	SPAC7D4.05	0.106864	0.409915	0.210229	0.507699	0.490631	0.0306706	0.154558	4	4	t-test	S
SPCC191.11	inv1	0.339064	0.627658	0.210485	0.213704	0.00530788	0.185543	0.00179343	4	4	t-test	S
SPCC1322.15	rpl3402	0.206473	0.531788	0.210797	0.449266	0.393318	0.129794	0.0821613	4	4	t-test	S
SPBC1A4.09	SPBC1A4.09	0.241703	0.563485	0.211521	0.404802	0.318787	0.153426	0.120764	8	8	t-test	S
SPBC1711.11	SPBC1711.11	0.0361112	0.307876	0.212099	0.671532	0.757765	0.0327818	0.105149	4	4	t-test	S
SPAC1783.02C	vps66	0.0139097	0.23282	0.212194	0.340162	0.211063	0.0485194	0.044494	4	4	t-test	S
SPAC1071.02	mms19	0.326247	0.622294	0.212341	0.224878	0.0206769	0.181337	0.0126102	4	4	t-test	S
SPCC777.03C	SPCC777.03c	0.114501	0.422731	0.212459	0.492672	0.462169	0.0966456	0.0196499	4	4	t-test	S
SPAC1002.06C	bqt2	0.00651812	0.197487	0.21331	0.482175	0.443452	0.0363751	0.0619461	4	4	t-test	S
SPBC2G2.08	ade9	0.257507	0.574785	0.213928	0.474963	0.430537	0.131572	0.178444	4	4	t-test	S
SPAC458.04C	dil1	0.056038	0.349103	0.213983	0.478276	0.435912	0.00414927	0.116472	4	4	t-test	S
SPCC1919.11	mug137	0.218084	0.542001	0.215742	0.378653	0.268697	0.135585	0.102129	4	4	t-test	S
SPAC57A10.14	sgf11	0.00108923	0.133636	0.215834	0.244354	0.0470392	0.0275446	0.0387191	4	4	t-test	S
SPAC1782.01	ecm29	0.00144539	0.150622	0.215885	0.532973	0.522988	0.0285715	0.0430237	4	4	t-test	S
SPBC1105.04C	cbp1	0.0199153	0.249982	0.215886	0.575307	0.592809	0.0535372	0.0389823	4	4	t-test	S
SPAC2E1P5.03	SPAC2E1P5.03	0.0101149	0.21841	0.216009	0.559599	0.566699	0.0161538	0.0705674	4	4	t-test	S
SPBC1685.10	rps27	0.0641255	0.355141	0.21696	0.376962	0.2639	0.0766398	0.0214764	4	4	t-test	S
SPBC215.02	bob1	0.0477104	0.329819	0.218397	0.297126	0.129853	0.0636246	0.100185	4	4	t-test	S
SPAC139.05	SPAC139.05	0.0578909	0.353243	0.218862	0.237912	0.0314202	0.0750554	0.0303615	4	4	t-test	S
SPCC777.07	omh3	0.0108915	0.223782	0.218992	0.451237	0.383052	0.0465535	0.0586066	4	4	t-test	S
SPCC1223.09	SPCC1223.09	0.0440089	0.325686	0.219068	0.299547	0.132737	0.0288766	0.11501	4	4	t-test	S
SPAC6G9.04	spo7	0.230304	0.55407	0.219538	0.456928	0.391539	0.144414	0.0869214	4	4	t-test	S
SPBC16A3.13	meu7	0.059802	0.354597	0.219669	0.546762	0.53949	0.0228671	0.126884	4	4	t-test	S
SPAPB8E5.08	SPAPB8E5.08	0.102164	0.40331	0.220272	0.570601	0.577814	0.0928536	0.100531	4	4	t-test	S
SPBC56F2.04	utp20	0.010886	0.223782	0.220993	0.460425	0.394905	0.0155748	0.0729321	4	4	t-test	S
SPBC1105.14	rsv2	0.0688165	0.359758	0.221282	0.403395	0.300366	0.0821557	0.0765555	4	4	t-test	S
SPAC139.01C	SPAC139.01c	0.171063	0.49901	0.221466	0.241065	0.0323259	0.123782	0.0285841	4	4	t-test	S
SPAC1687.06C	rpl44	0.0746088	0.365638	0.221738	0.457989	0.38966	0.0493736	0.139344	4	4	t-test	S
SPAC589.09	SPAC589.09	0.107113	0.410105	0.221764	0.561825	0.560879	0.091782	0.116389	4	4	t-test	S
SPBC106.20	exo70	0.00499306	0.186961	0.222216	0.505627	0.467442	0.0337163	0.0632239	4	4	t-test	S
SPAC5H10.12C	SPAC5H10.12c	0.0256287	0.277687	0.222767	0.400075	0.292441	0.0598333	0.0449496	4	4	t-test	S
SPAC11D3.04C	SPAC11D3.04c	0.00662212	0.197487	0.222923	0.463658	0.397055	0.0327522	0.0694492	4	4	t-test	S
SPBC11C11.08	srp1	0.0620953	0.355141	0.223629	0.499259	0.454609	0.0804367	0.0546529	4	4	t-test	S
SPBC28F2.10C	ngg1	0.0403294	0.317855	0.223635	0.589018	0.602642	0.049043	0.111709	4	4	t-test	S
SPAC17A5.18C	rec25	0.00380335	0.163396	0.224055	0.536127	0.514714	0.0347686	0.0569644	4	4	t-test	S
SPBC6B1.02	ppk30	0.0451064	0.327219	0.224111	0.456291	0.382945	0.0705374	0.0820494	4	4	t-test	S
SPAC1B3.16C	vht1	0.000982673	0.133636	0.224158	0.262594	0.0633938	0.0153532	0.044546	4	4	t-test	S
SPAC14C4.07	SPAC14C4.07	0.0575938	0.353243	0.224939	0.512874	0.474904	0.0788361	0.0668487	4	4	t-test	S
SPAC17C9.15C	SPAC17C9.15c	0.0471257	0.328194	0.225015	0.660825	0.718802	0.0708793	0.0255847	4	4	t-test	S
SPAC1F3.06C	spo15	0.0449988	0.327156	0.225249	0.455403	0.379603	0.0716006	0.0415628	4	4	t-test	S
SPBC3B9.08C	mnh1	0.0231664	0.264456	0.225551	0.45536	0.379035	0.059125	0.0644887	4	4	t-test	S
SPBC1604.08C	imp1	0.278806	0.58521	0.226057	0.425826	0.329489	0.16465	0.130011	4	4	t-test	S
SPCC70.06	SPCC70.06	0.0343501	0.30481	0.226165	0.540246	0.518028	0.0668964	0.0634914	4	4	t-test	S
SPAC513.07	SPAC513.07	0.0613653	0.355141	0.226699	0.66364	0.720667	0.0670921	0.119129	4	4	t-test	S
SPCC18B5.11C	cds1	0.040796	0.318286	0.227357	0.469005	0.398561	0.0669291	0.0175207	4	4	t-test	S
SPBC11C11.02	imp2	0.0931131	0.395247	0.228175	0.504817	0.456278	0.0954333	0.0804917	4	4	t-test	S
SPBC16A3.16	SPBC16A3.16	0.0904457	0.390831	0.228326	0.606984	0.624537	0.0308904	0.156234	4	4	t-test	S
SPAC3A11.13	SPAC3A11.13	0.0672113	0.358605	0.228553	0.384247	0.256792	0.0569085	0.135194	4	4	t-test	S
SPAC227.05	SPAC227.05	0.0337325	0.30481	0.228806	0.393762	0.27207	0.0671374	0.052457	4	4	t-test	S
SPCC1259.02C	SPCC1259.02c	0.172263	0.499583	0.229449	0.609515	0.626861	0.128587	0.0122057	4	4	t-test	S
SPBC19G7.09	ulp1	0.0323538	0.304527	0.230144	0.536946	0.506023	0.0377945	0.110311	4	4	t-test	S
SPAC18B11.03C	SPAC18B11.03c	0.000517811	0.103959	0.231184	0.498052	0.440158	0.0172746	0.0419767	4	4	t-test	S
SPAC644.08	SPAC644.08	0.029723	0.294382	0.231434	0.506595	0.453836	0.0655232	0.0563703	4	4	t-test	S
SPAC1527.02	sft2	0.0644486	0.355141	0.231434	0.552178	0.529018	0.0635917	0.13015	4	4	t-test	S
SPAC1527.01	mok11	0.00336683	0.15272	0.231499	0.588422	0.58869	0.0277448	0.0625278	4	4	t-test	S
SPCC24B10.09	rps1702	0.0384402	0.310905	0.231797	0.33117	0.1639	0.0710467	0.0645744	4	4	t-test	S
SPBC106.17C	cys2	0.00218046	0.150622	0.232429	0.298611	0.109158	0.0225115	0.0568643	4	4	t-test	S
SPCC548.05C	SPCC548.05c	0.0111465	0.22473	0.232802	0.482583	0.411975	0.042204	0.079245	4	4	t-test	S
SPCC1753.02C	git3	0.000199507	0.0659968	0.23348	0.373736	0.23133	0.0212001	0.0324909	4	4	t-test	S
SPAC30D11.07	nth1	0.0922775	0.393787	0.233762	0.49994	0.43902	0.0979744	0.0694081	4	4	t-test	S
SPBC646.15C	SPBC646.15c	0.168578	0.494764	0.234191	0.57927	0.569155	0.129992	0.0479289	4	4	t-test	S
SPBC146.12	coq6	0.0244766	0.271707	0.234785	0.467747	0.384235	0.058574	0.0236201	4	4	t-test	S
SPCC188.08C	ubp5	0.0967049	0.400501	0.234869	0.46856	0.385436	0.0538193	0.163789	4	4	t-test	S
SPAC56F8.14C	mug115	0.0670109	0.358605	0.234909	0.430853	0.32318	0.0857513	0.0387645	4	4	t-test	S
SPAC13A11.05	SPAC13A11.05	0.0099312	0.21841	0.237266	0.55863	0.53004	0.042827	0.0776863	4	4	t-test	S
SPCC126.07C	SPCC126.07c	0.0786189	0.373666	0.237715	0.434863	0.325165	0.0807311	0.128675	4	4	t-test	S
SPAC17A5.10	SPAC17A5.10	0.0348891	0.306949	0.237775	0.527213	0.477383	0.0456729	0.115598	4	4	t-test	S
SPAC1039.03	SPAC1039.03	0.00284607	0.150622	0.237883	0.544399	0.505552	0.0299568	0.061399	4	4	t-test	S
SPCC663.08C	SPCC663.08c	0.0217482	0.256939	0.238111	0.493503	0.42123	0.0615998	0.0562137	4	4	t-test	S
SPAC1687.19C	SPAC1687.19c	0.0216245	0.256939	0.239897	0.342072	0.168522	0.0592395	0.0330823	4	4	t-test	S
SPBC16D10.03	pgp2	0.179933	0.506583	0.241259	0.589957	0.575124	0.0948426	0.207234	4	4	t-test	S
SPAP8A3.14C	SPAP8A3.14c	2.34361e-05	0.0110752	0.241585	0.52254	0.463392	0.0150309	0.0229691	4	4	t-test	S
SPBC83.19C	SPBC83.19c	0.0401671	0.317855	0.241777	0.557342	0.520476	0.0594229	0.115834	4	4	t-test	S
SPBC543.09	yta12	0.0717104	0.361613	0.241854	0.509025	0.440659	0.0912065	0.0838809	4	4	t-test	S
SPBC2A9.02	SPBC2A9.02	0.0267557	0.282772	0.242196	0.586335	0.567605	0.0417341	0.109391	4	4	t-test	S
SPAC16A10.01	SPAC16A10.01	0.0164497	0.24183	0.242288	0.380901	0.228621	0.0467585	0.0917955	4	4	t-test	S
SPCC24B10.15	SPCC24B10.15	0.0660007	0.357884	0.242997	0.469733	0.373966	0.0894714	0.0710669	4	4	t-test	S
SPAC3A12.12	atp11	0.0187946	0.247449	0.243691	0.527688	0.468409	0.00801773	0.0885656	4	4	t-test	S
SPAC3F10.17	SPAC3F10.17	0.0919551	0.393787	0.245145	0.542166	0.489891	0.0942878	0.126048	4	4	t-test	S
SPAC4G9.09C	arg11	0.126575	0.443425	0.245429	0.510962	0.437955	0.114564	0.113111	4	4	t-test	S
SPAC12B10.01C	SPAC12B10.01c	0.0169914	0.242796	0.245506	0.405788	0.26436	0.059175	0.0525328	4	4	t-test	S
SPAC14C4.11	SPAC14C4.11	0.054004	0.342889	0.245597	0.59131	0.570202	0.0840753	0.0751428	4	4	t-test	S
SPAC1399.03	fur4	0.0129219	0.227019	0.245933	0.440967	0.32168	0.0297333	0.0907313	4	4	t-test	S
SPBC16G5.07C	SPBC16G5.07c	0.108532	0.412416	0.24681	0.602979	0.587446	0.110804	0.0713072	4	4	t-test	S
SPCC285.09C	cgs2	0.235417	0.559051	0.250981	0.507316	0.422785	0.169524	0.0286892	4	4	t-test	S
SPAC22G7.01C	SPAC22G7.01c	0.174229	0.499769	0.251017	0.598813	0.573636	0.141653	0.0247479	4	4	t-test	S
SPAPB2B4.06	SPAPB2B4.06	0.0076787	0.203209	0.251587	0.411601	0.263919	0.048008	0.0681131	4	4	t-test	S
SPAC17A2.01	bsu1	0.0115026	0.225954	0.252011	0.548496	0.489008	0.0533501	0.0395447	4	4	t-test	S
SPAC2E1P3.04	cao1	0.0516973	0.342116	0.252961	0.687939	0.71743	0.0854686	0.0709735	4	4	t-test	S
SPBP4H10.03	oxa102	0.0335625	0.30481	0.254156	0.328566	0.122729	0.0701643	0.0979249	4	4	t-test	S
SPCC965.05C	thp1	0.0139837	0.23282	0.254167	0.598322	0.567631	0.0403753	0.0958774	4	4	t-test	S
SPBP18G5.03	toc1	0.0671428	0.358605	0.25427	0.648239	0.649791	0.0936522	0.0864168	4	4	t-test	S
SPBC1604.11	atp17	0.0192149	0.247449	0.2548	0.556733	0.497991	0.0474583	0.102824	4	4	t-test	S
SPBC839.03C	SPBC839.03c	0.0989245	0.401881	0.255488	0.624391	0.608449	0.110041	0.0821864	4	4	t-test	S
SPAC6G9.08	ubp6	0.0296552	0.294382	0.255914	0.641945	0.636698	0.0674266	0.097677	4	4	t-test	S
SPBC2G2.09C	crs1	0.0401094	0.317855	0.256589	0.383981	0.210114	0.0756719	0.0247883	4	4	t-test	S
SPBC1271.15C	SPBC1271.15c	0.00490188	0.186384	0.257111	0.562947	0.504429	0.0427833	0.0676241	4	4	t-test	S
SPBC16E9.11C	pub3	0.107772	0.410252	0.257473	0.570771	0.516737	0.114292	0.0355183	4	4	t-test	S
SPAC4G9.02	rnh201	0.032355	0.304527	0.258512	0.542262	0.468003	0.0751394	0.0664398	4	4	t-test	S
SPAC17A2.13C	rad25	0.0125339	0.227019	0.259459	0.383015	0.203787	0.0548882	0.0345402	4	4	t-test	S
SPBC18H10.11C	ppr2	0.00666778	0.197487	0.260168	0.547525	0.473952	0.0498025	0.0546804	4	4	t-test	S
SPBC31F10.02	SPBC31F10.02	0.0434132	0.324178	0.261562	0.458365	0.324596	0.0706416	0.122398	4	4	t-test	S
SPAC3C7.10	pex13	0.0128074	0.227019	0.261797	0.417622	0.25701	0.0138174	0.087109	4	4	t-test	S
SPAC9.10	thi9	0.0304058	0.297361	0.262611	0.492726	0.379538	0.0700872	0.0997886	4	4	t-test	S
SPAC222.13C	SPAC222.13c	0.00694662	0.199821	0.262959	0.430202	0.275842	0.0389831	0.0828396	4	4	t-test	S
SPAP7G5.06	per1	0.0640341	0.355141	0.264238	0.475125	0.347826	0.0955213	0.0531856	4	4	t-test	S
SPAC4F8.01	did4	0.0148201	0.239885	0.265105	0.543374	0.458961	0.034181	0.10169	4	4	t-test	S
SPAC6C3.02C	SPAC6C3.02c	0.0166782	0.24183	0.267283	0.638145	0.61168	0.0607676	0.0879034	4	4	t-test	S
SPAC22H10.09	SPAC22H10.09	0.178264	0.504827	0.27077	0.646846	0.620281	0.154848	0.068358	4	4	t-test	S
SPAC13G6.07C	rps601	0.0697554	0.359758	0.27121	0.669126	0.656301	0.0367942	0.167541	4	4	t-test	S
SPAC1142.06	get3	0.131644	0.448022	0.272065	0.674208	0.663273	0.115699	0.171769	4	4	t-test	S
SPAC23D3.13C	SPAC23D3.13c	0.0127078	0.227019	0.272194	0.678199	0.669643	0.036644	0.100604	4	4	t-test	S
SPAC29A4.17C	SPAC29A4.17c	0.0709489	0.359758	0.272437	0.53846	0.438763	0.0861568	0.147748	4	4	t-test	S
SPBC215.05	gpd1	0.0939834	0.396629	0.272692	0.640236	0.606207	0.112083	0.116486	4	4	t-test	S
SPAC23G3.02C	sib1	0.0228796	0.264227	0.272796	0.649825	0.621852	0.0713241	0.0770335	4	4	t-test	S
SPAC10F6.06	vip1	0.0643518	0.355141	0.275813	0.591554	0.520767	0.0732583	0.15711	4	4	t-test	S
SPAC1F7.06	SPAC1F7.06	0.010235	0.218435	0.275915	0.534945	0.42723	0.0478033	0.0931406	4	4	t-test	S
SPBC31F10.17C	SPBC31F10.17c	0.0760436	0.367902	0.276349	0.729389	0.74722	0.106197	0.0481278	4	4	t-test	S
SPCC965.10	SPCC965.10	0.030775	0.297538	0.277212	0.598157	0.529349	0.0790625	0.081393	4	4	t-test	S
SPBC21B10.10	rps402	0.00910791	0.212176	0.278108	0.567783	0.477774	0.0553293	0.0418658	4	4	t-test	S
SPBC887.10	mcs4	0.0244212	0.271707	0.279691	0.55167	0.448587	0.0691956	0.0252302	4	4	t-test	S
SPAC29E6.01	pof11	0.0657215	0.357884	0.280095	0.32671	0.0768849	0.102283	0.0570648	4	4	t-test	S
SPAC17C9.05C	pmc3	0.091744	0.393631	0.280954	0.644195	0.59911	0.117508	0.0744105	4	4	t-test	S
SPBC18H10.20C	SPBC18H10.20c	0.0437378	0.325686	0.282782	0.551805	0.443713	0.0860111	0.111879	4	4	t-test	S
SPAC4G9.14	SPAC4G9.14	0.0665994	0.358229	0.283374	0.529817	0.40647	0.104503	0.0676945	4	4	t-test	S
SPBC18H10.13	rps1402	0.11393	0.422226	0.284219	0.648957	0.601579	0.115783	0.165419	4	4	t-test	S
SPAC3A12.08	SPAC3A12.08	0.0308886	0.297538	0.284433	0.688408	0.666294	0.0249562	0.129713	4	4	t-test	S
SPAC17H9.08	SPAC17H9.08	0.0310867	0.297538	0.285318	0.656242	0.611782	0.0805283	0.0522232	4	4	t-test	S
SPAC11D3.15	SPAC11D3.15	0.0348575	0.306949	0.28671	0.672895	0.636953	0.0820055	0.038555	4	4	t-test	S
SPCC1020.08	SPCC1020.08	0.0258112	0.277687	0.287891	0.610116	0.53146	0.0781153	0.0669481	4	4	t-test	S
SPAC19E9.01C	nup40	0.0528503	0.342116	0.289132	0.500244	0.348197	0.0231637	0.157731	4	4	t-test	S
SPAC16.04	dus3	0.0046386	0.178424	0.289428	0.509817	0.363497	0.0267016	0.0818942	4	4	t-test	S
SPAC22E12.14C	sck2	0.0560098	0.349103	0.29334	0.589704	0.488807	0.101879	0.0781226	4	4	t-test	S
SPAC12B10.14C	ppk2	0.205627	0.531758	0.294258	0.720136	0.702419	0.180579	0.116903	4	4	t-test	S
SPBP8B7.26	SPBP8B7.26	0.106792	0.409915	0.294372	0.6695	0.618717	0.130668	0.0536036	4	4	t-test	S
SPBC2G5.06C	hmt2	0.00109074	0.133636	0.295609	0.332212	0.060371	0.0314514	0.0198368	4	4	t-test	S
SPBC1683.13C	cha4	0.00674609	0.197487	0.296815	0.525219	0.376717	0.0174503	0.0843284	4	4	t-test	S
SPAC3C7.01C	SPAC3C7.01c	0.00655314	0.197487	0.29776	0.542341	0.403399	0.0530187	0.0363233	4	4	t-test	S
SPBC577.05C	rec27	0.12388	0.439023	0.299411	0.431519	0.217891	0.142577	0.0680518	4	4	t-test	S
SPAC1002.01	SPAC1002.01	0.0633937	0.355141	0.300298	0.702078	0.662676	0.108309	0.0628342	4	4	t-test	S
SPBC14C8.09C	SPBC14C8.09c	0.0122295	0.227019	0.300615	0.603012	0.498758	0.0628613	0.0385309	4	4	t-test	S
SPAC25H1.02	jmj1	0.00558878	0.189852	0.301188	0.630374	0.542941	0.0496145	0.029369	4	4	t-test	S
SPAC222.04C	ies6	0.157293	0.483124	0.301582	0.363433	0.102014	0.161166	0.0424387	4	4	t-test	S
SPBP23A10.05	ssr4	0.0213606	0.255973	0.301842	0.741984	0.725946	0.0223961	0.121045	4	4	t-test	S
SPBC16H5.04	SPBC16H5.04	0.00759429	0.202596	0.30246	0.66743	0.601961	0.040287	0.0984689	4	4	t-test	S
SPAC144.01	SPAC144.01	0.0137891	0.23282	0.302518	0.702248	0.659292	0.0632675	0.100597	4	4	t-test	S
SPBC29A3.05	vps71	0.00551575	0.189852	0.305473	0.535295	0.379056	0.0460018	0.0898338	4	4	t-test	S
SPBC29A10.06C	ely5	0.066093	0.357884	0.305713	0.593572	0.474779	0.108336	0.128019	4	4	t-test	S
SPAC6G10.11C	ubi3	0.0146687	0.239885	0.305903	0.643213	0.55634	0.0648146	0.103442	4	4	t-test	S
SPAC14C4.10C	SPAC14C4.10c	0.114145	0.422362	0.309416	0.590813	0.464121	0.141865	0.0674146	4	4	t-test	S
SPAC1002.05C	jmj2	0.0356054	0.30736	0.310365	0.57222	0.43189	0.0925741	0.0709194	4	4	t-test	S
SPAC5H10.13C	gmh2	0.216146	0.538817	0.318497	0.62509	0.505678	0.203862	0.0396793	4	4	t-test	S
SPAC664.04C	rps1602	0.00550839	0.189852	0.318718	0.562188	0.401565	0.0544266	0.0858232	4	4	t-test	S
SPAC57A7.09	SPAC57A7.09	0.0402429	0.317855	0.319059	0.629198	0.511526	0.0958777	0.118538	4	4	t-test	S
SPBC119.04	mei3	0.0300433	0.295784	0.320099	0.546674	0.3737	0.0903105	0.067434	4	4	t-test	S
SPBC365.02C	cox10	0.00790391	0.205502	0.321722	0.481157	0.262963	0.0486982	0.104548	4	4	t-test	S
SPAC1952.05	gcn5	0.00604076	0.192443	0.32191	0.501562	0.296308	0.0428471	0.0991575	4	4	t-test	S
SPAC20G4.03C	hri1	0.00338883	0.15272	0.323638	0.640925	0.523316	0.0453459	0.084783	4	4	t-test	S
SPAP8A3.07C	SPAP8A3.07c	0.0170687	0.242796	0.333005	0.611796	0.459822	0.0799648	0.0664318	4	4	t-test	S
SPAC1687.15	gsk3	0.0252573	0.276398	0.339254	0.505902	0.27486	0.091191	0.097933	4	4	t-test	S
SPAPB17E12.12C	SPAPB17E12.12c	0.00456588	0.178424	0.341504	0.576141	0.386997	0.00805866	0.0772142	4	4	t-test	S
SPBC1198.01	SPBC1198.01	0.00866074	0.209122	0.342094	0.616635	0.452813	0.0532048	0.113401	4	4	t-test	S
SPBC21B10.03C	SPBC21B10.03c	0.0171326	0.242796	0.343043	0.617105	0.452023	0.0742801	0.122527	4	4	t-test	S
SPAC57A7.08	pzh1	0.0167409	0.24183	0.343543	0.523328	0.296528	0.0354939	0.133323	4	4	t-test	S
SPBC25B2.04C	mtg1	0.0105408	0.221574	0.343984	0.6232	0.460524	0.0734079	0.071657	4	4	t-test	S
SPAC9E9.13	wos2	0.00503238	0.186961	0.345514	0.591518	0.405746	0.0611178	0.0577656	4	4	t-test	S
SPAC1F3.05	SPAC1F3.05	0.0045151	0.178424	0.34659	0.705067	0.591253	0.0456153	0.0995569	4	4	t-test	S
SPAC27E2.01	SPAC27E2.01	0.040438	0.317855	0.346739	0.392156	0.074909	0.107306	0.0742726	4	4	t-test	S
SPAC17C9.12	SPAC17C9.12	0.0615684	0.355141	0.347354	0.538995	0.316082	0.119252	0.0120799	4	4	t-test	S
SPAC222.08C	SPAC222.08c	0.0853452	0.383069	0.350475	0.523458	0.285309	0.141209	0.062033	4	4	t-test	S
SPAPB8E5.02C	rpn502	0.0140058	0.23282	0.351032	0.657756	0.505893	0.0783959	0.0568705	4	4	t-test	S
SPAC22G7.02	kap111	0.0463447	0.328194	0.352666	0.467486	0.189378	0.113729	0.0706369	4	4	t-test	S
SPAC343.19	lsb6	0.00444205	0.178424	0.354918	0.449159	0.155437	0.0616424	0.0643166	4	4	t-test	S
SPCC16A11.07	coq10	0.00211077	0.150622	0.35949	0.73336	0.616641	0.0245212	0.0819297	4	4	t-test	S
SPBC19G7.03C	rps3002	0.0181906	0.245611	0.360001	0.518024	0.260635	0.0840441	0.0468424	4	4	t-test	S
SPBC30B4.06C	SPBC30B4.06c	0.0033717	0.15272	0.36446	0.774618	0.676492	0.0564361	0.0879055	4	4	t-test	S
SPAC26A3.16	dph1	0.00189458	0.150622	0.3677	0.576165	0.343832	0.0531327	0.0680333	4	4	t-test	S
SPBC725.03	SPBC725.03	0.00227937	0.150622	0.371238	0.749467	0.62383	0.0545676	0.0524091	4	4	t-test	S
SPAC110.01	ppk1	1.03704e-05	0.00874028	0.371356	0.639648	0.442505	0.0132708	0.0315689	4	4	t-test	S
SPAC23C4.12	hhp2	0.00138736	0.150622	0.372104	0.416061	0.0724997	0.0185791	0.0723482	4	4	t-test	S
SPAC15A10.13	ppk3	0.00221515	0.150622	0.372476	0.743744	0.612349	0.0241387	0.0846563	4	4	t-test	S
SPAC23C4.06C	SPAC23C4.06c	0.00341635	0.15272	0.380424	0.543945	0.269704	0.0116837	0.0816793	4	4	t-test	S
SPAC343.12	rds1	0.0193708	0.247449	0.381896	0.574206	0.317186	0.095404	0.103949	4	4	t-test	S
SPBC16E9.18	psd1	0.021959	0.258506	0.383932	0.845119	0.760658	0.093014	0.0412045	4	4	t-test	S
SPBC19F8.02	SPBC19F8.02	0.00329509	0.15272	0.385963	0.598108	0.3499	0.0523901	0.0263468	4	4	t-test	S
SPAC23C11.14	zhf1	0.00248536	0.150622	0.39448	0.469544	0.123807	0.0541632	0.0377213	4	4	t-test	S
SPBC3B8.02	php5	0.0582451	0.353243	0.402277	0.702266	0.494786	0.137325	0.046006	4	4	t-test	S
SPBC56F2.09C	arg5	0.00234817	0.150622	0.406725	0.680226	0.451097	0.0505975	0.0267146	4	4	t-test	S
SPAC3C7.06C	pit1	0.00541562	0.189852	0.413	0.593972	0.298484	0.0746573	0.095188	4	4	t-test	S
SPAC664.13	SPAC664.13	0.0210948	0.254678	0.418477	0.587308	0.278459	0.104274	0.0675652	4	4	t-test	S
SPCC790.02	pep3	0.00801385	0.205502	0.43951	0.777624	0.557667	0.0760416	0.0323771	4	4	t-test	S
SPAC2G11.13	atg22	0.0261408	0.278948	0.441781	0.712479	0.446473	0.11871	0.138878	4	4	t-test	S
SPBC216.03	SPBC216.03	0.00197459	0.150622	0.443328	0.704339	0.430497	0.0562403	0.0370861	4	4	t-test	S
SPCC24B10.12	cgi121	0.0178574	0.245611	0.453295	0.618924	0.27318	0.100531	0.0366632	4	4	t-test	S
SPBC16H5.06	rip1	0.0966449	0.400501	0.460439	0.69017	0.378905	0.196018	0.0927558	4	4	t-test	S
SPBC776.05	SPBC776.05	0.00459776	0.178424	0.46421	0.738988	0.453204	0.0607091	0.00428993	4	4	t-test	S
SPCC1322.01	rpm1	0.00255582	0.150622	0.467219	0.731593	0.436044	0.0663797	0.0504829	4	4	t-test	S
SPAC4G8.11C	atp10	0.020725	0.252982	0.468165	0.531882	0.105092	0.110147	0.0439769	4	4	t-test	S
SPAC16E8.01	shd1	0.155304	0.481936	0.482921	0.538374	0.0914609	0.256645	0.0889165	4	4	t-test	S
SPBC1861.05	SPBC1861.05	0.0469349	0.328194	0.485954	0.532686	0.0770777	0.152055	0.0483957	4	4	t-test	S
SPAC22F3.11C	snu23	0.0206452	0.252982	0.512307	0.762009	0.411845	0.115262	0.0181235	4	4	t-test	S
SPBC29A10.05	exo1	0.0161485	0.24183	0.570685	0.813213	0.400013	0.129751	0.0787281	4	4	t-test	S
SPBC2A9.04C	SPBC2A9.04c	4.90353e-06	0.00811043	0.760905	1.07198	0.51307	0.0270978	0.0587283	4	4	t-test	S
