# Supplementary material for: Quantitative Fitness Analysis Identifies exo1∆ and Other Suppressors or Enhancers of Telomere Defects in Schizosaccharomyces pombe
Source: PLoS One. 2015 Jul 13;10(7):e0132240. doi: 10.1371/journal.pone.0132240 (PMC4500466; doi:10.1371/journal.pone.0132240)
Supplement: S6 Supporting Information — (TXT) [file pone.0132240.s012.txt]

R package version: 0.0-19
Treatment: 30
Medium: YE5S_CGN
Screen ID: SGA0004
Screen name: his3_K
Libraries: PDLV3_768
Client: JPC
User: APB
PI: JPC
Date: 2012/04/03
Fitness definition: Trimmed
Condition: YE5S_CGN
#########################################################
Gene	ORF	MedianFit	MeanFit	VarianceFit	NumRepeats	SEFit
SPAC1002.01	SPAC1002.01	393864.724758984	418010.403739325	5771610785.52133	4	37985.5590505172
pom34	SPAC1002.02	384574.445369923	387035.292440488	28111344660.2309	4	83832.1905061399
gls2	SPAC1002.03C	439111.336608936	434457.068411574	658317047.511313	4	12828.8449159629
jmj2	SPAC1002.05C	407056.143896503	400441.903363046	1828871372.47549	4	21382.6528550335
bqt2	SPAC1002.06C	268937.926629571	250587.873536965	1550877258.46432	4	19690.5894938694
ats1	SPAC1002.07C	250931.569150505	269834.526489478	9863668209.11616	4	49658.0008888703
SPAC1002.12c	SPAC1002.12C	455913.287245393	458635.774175841	1618339611.3293	4	20114.2959815233
itt1	SPAC1002.14	405092.153680673	366369.713101524	38184501159.562	4	97704.2746756276
urg2	SPAC1002.17C	430300.681144528	448859.964091617	4928725086.9847	4	35102.4396836769
urg3	SPAC1002.18	398062.422839168	393702.996867773	1224026949.85864	4	17493.0482610853
urg1	SPAC1002.19	493880.225265197	495267.224955941	214525471.031015	4	7323.34402836257
SPAC1002.20	SPAC1002.20	337907.888363703	332192.095926713	1534475027.73034	4	19586.1879122147
psp3	SPAC1006.01	335988.978953801	351294.555217386	3419447418.29111	4	29238.0207020376
red1	SPAC1006.03C	778.383446364082	73331.5395719755	21207143479.8424	4	72813.3632649982
mcp3	SPAC1006.04C	446967.382609751	459109.611738808	5874839291.56376	4	38323.7501151824
rgf2	SPAC1006.06	274525.672369341	286528.446894478	3472513369.29867	4	29464.0177559794
win1	SPAC1006.09	478506.993999711	383098.178146219	67417059204.3765	4	129823.976218163
SPAC1039.02	SPAC1039.02	342012.338969762	333177.730195402	10431267700.2123	4	51066.7888656911
SPAC1039.03	SPAC1039.03	521028.281764116	524325.907034135	1925423135.33141	4	21939.8218733164
SPAC1039.04	SPAC1039.04	389696.352582298	359846.830055303	61072046581.1499	4	123563.795851728
klf1	SPAC1039.05C	378042.870257762	365932.636790611	2760964336.24769	4	26272.4396290471
SPAC1039.06	SPAC1039.06	300761.516444168	249876.622107513	30175743112.7726	4	86855.8332997453
SPAC1039.08	SPAC1039.08	138890.783933235	133691.605280625	2499834594.31921	4	24999.1729579161
isp5	SPAC1039.09	441559.550230064	399862.029335098	16613618046.2317	4	64446.9123508483
kha1	SPAC105.01C	557546.991443974	561108.864095908	708430169.777122	4	13308.1757744734
SPAC105.02c	SPAC105.02C	423072.208458546	335174.921719794	46247231487.1091	4	107525.847459005
SPAC105.03c	SPAC105.03C	429880.226354454	424381.781814136	5578115872.24764	4	37343.3925622982
mms19	SPAC1071.02	266561.221750383	221172.635678255	27642472171.2599	4	83130.1271670805
SPAC1071.03c	SPAC1071.03C	388605.207159264	352005.301588806	10229338369.1726	4	50570.0958303735
spc2	SPAC1071.04C	64068.8740558961	96854.3905423793	13255562710.9809	4	57566.4023345669
SPAC1071.05	SPAC1071.05	264565.791513114	205405.002506781	19107210063.2635	4	69114.4161215001
arp9	SPAC1071.06	483132.499902877	479036.784660382	339728255.385757	4	9215.85936559577
rps1502	SPAC1071.07C	0	0	0	4	0
rpp203	SPAC1071.08	322630.947142488	311480.408146251	4025943216.30499	4	31725.160426328
SPAC1071.09c	SPAC1071.09C	227380.797250193	192657.194576423	19320846749.9326	4	69499.7243698359
SPAC1071.11	SPAC1071.11	200773.953710779	223740.42759059	5442040036.86132	4	36885.0919643063
stp1	SPAC1071.12C	266648.499329324	251866.22855239	12870140633.044	4	56723.3211145205
ppr5	SPAC1093.01	414808.909596735	350101.518515637	36991900581.0074	4	96166.3930136295
SPAC1093.02	SPAC1093.02	523429.235038159	507584.114056385	17191898493.0467	4	65558.9400712189
SPAC1093.03	SPAC1093.03	414104.503824775	410142.755113284	1576981427.8124	4	19855.6127317467
dhc1	SPAC1093.06C	412747.031535191	375400.675777576	12993409647.4965	4	56994.3191193133
SPAC10F6.04	SPAC10F6.04	403022.807423849	391670.583795518	1386602891.37451	4	18618.5585597712
ubc6	SPAC10F6.05C	436427.59218575	442296.49852299	6881869272.30403	4	41478.5163437171
vip1	SPAC10F6.06	429891.886380923	446265.405168216	5181999886.59636	4	35993.0544917917
mug94	SPAC10F6.07C	318380.330063548	333088.135905277	3558415196.29361	4	29826.2266985518
nht1	SPAC10F6.08C	357746.788177251	342224.715134256	7760879133.34594	4	44047.9259822354
atg17	SPAC10F6.11C	228763.253495477	213024.77378536	16170010886.5984	4	63580.6788391694
mam4	SPAC10F6.12C	324074.328192211	289239.554428068	8984140564.83268	4	47392.3531934021
SPAC10F6.13c	SPAC10F6.13C	209771.256957103	201016.164050713	362338260.516901	4	9517.59240192735
SPAC10F6.14c	SPAC10F6.14C	446479.551828221	446684.364461723	159469147.506109	4	6314.05470965584
SPAC10F6.15	SPAC10F6.15	390358.121759409	383702.081211479	3369475977.34059	4	29023.5937529305
mug134	SPAC10F6.16	436804.429115006	418002.367214037	2994251339.81142	4	27359.8763694731
SPAC10F6.17c	SPAC10F6.17C	256311.941640994	253179.871768823	77572810647.9428	4	139259.479612649
ppk1	SPAC110.01	373409.672561052	371677.150124708	2185510484.13645	4	23374.7218386468
pds5	SPAC110.02	224060.763300505	205359.551887515	23768872801.993	4	77085.7846849744
SPAC1142.01	SPAC1142.01	221968.062228475	178244.903332311	15899917488.4046	4	63047.4374745013
SPAC1142.02c	SPAC1142.02C	290289.870036491	252392.470032736	27180354112.8785	4	82432.3269610874
swi2	SPAC1142.03C	279169.302442877	262863.670043017	30763486991.8795	4	87697.6154064059
ctr5	SPAC1142.05	30.5677653915645	52067.2602955725	10835512444.8641	4	52046.8837800692
get3	SPAC1142.06	396002.111549285	380143.696510441	2956862044.9467	4	27188.5180036845
vps32	SPAC1142.07C	88616.3358035	107293.051045211	16279250916.0404	4	63795.0838937461
fhl1	SPAC1142.08	185820.761005258	203127.097909552	8961854541.76791	4	47333.5360547041
SPAC11D3.01c	SPAC11D3.01C	296355.178600352	299809.323708864	7060600272.54752	4	42013.6890565073
SPAC11D3.02c	SPAC11D3.02C	363183.669574675	372078.271355876	51719997960.9365	4	113710.155616084
SPAC11D3.03c	SPAC11D3.03C	283182.994546095	240995.055396615	24410624674.4476	4	78119.4992854658
SPAC11D3.04c	SPAC11D3.04C	398785.881733517	403832.606661938	12985372032.9155	4	56976.6882876573
mfs2	SPAC11D3.05	297164.153097943	284620.331949136	2164279540.72697	4	23260.9089500333
SPAC11D3.06	SPAC11D3.06	376868.493706308	361483.0878441	7350530637.91963	4	42867.617842375
SPAC11D3.07c	SPAC11D3.07C	351682.060916179	355479.925434976	858316886.092124	4	14648.5228444042
SPAC11D3.08c	SPAC11D3.08C	425744.907241224	431571.859392849	3521405976.908	4	29670.7177908961
SPAC11D3.09	SPAC11D3.09	347336.890535448	329705.013563209	19839365047.1299	4	70426.1404720043
SPAC11D3.10	SPAC11D3.10	337957.071117078	330889.497551994	9360452794.52022	4	48374.7165224775
SPAC11D3.13	SPAC11D3.13	325180.706672327	356055.299902103	10091040067.045	4	50227.0844939386
SPAC11D3.14c	SPAC11D3.14C	370996.568733018	374319.451045558	12095065956.0336	4	54988.785120317
SPAC11D3.15	SPAC11D3.15	328991.801782692	323408.473959113	549896479.788238	4	11724.9358184623
SPAC11D3.16c	SPAC11D3.16C	436349.940926587	379257.072699053	51972700608.8738	4	113987.60964341
SPAC11D3.17	SPAC11D3.17	294103.355264065	347954.492292076	18057049907.7938	4	67188.2614520457
SPAC11D3.18c	SPAC11D3.18C	0	78.4905315718217	24643.0541857086	4	78.4905315718217
swr1	SPAC11E3.01C	491818.671286048	487695.832377177	2754474392.17057	4	26241.5433624366
pcs1	SPAC11E3.03	262955.632166217	227816.11900527	9276147518.6662	4	48156.3794285508
ubc13	SPAC11E3.04C	397550.127894813	409793.984316015	2458936234.88637	4	24793.8310618104
SPAC11E3.05	SPAC11E3.05	191238.882872035	152755.578154417	10441368730.4382	4	51091.5079304727
map1	SPAC11E3.06	0	0	0	4	0
nse6	SPAC11E3.08C	269690.804965994	297752.634953707	18322572305.8032	4	67680.4482583471
pyp3	SPAC11E3.09	405292.466722302	416590.322538017	3264232882.14855	4	28566.7327592278
SPAC11E3.10	SPAC11E3.10	395405.855083463	405130.451657485	12441478016.0481	4	55770.686780889
SPAC11E3.11c	SPAC11E3.11C	105656.446731323	140965.596731336	20808367619.0319	4	72125.5288005431
SPAC11E3.12	SPAC11E3.12	353436.157627669	353192.862585415	781188713.821448	4	13974.8766883777
gas5	SPAC11E3.13C	286539.098675897	292987.772805788	2054199700.4215	4	22661.6399473951
SPAC11E3.14	SPAC11E3.14	366051.471522031	404928.038032004	8540089629.96154	4	46206.3026814566
rpl22	SPAC11E3.15	14347.2063305237	42804.4011781073	4602454183.20405	4	33920.6949486742
SPAC11G7.01	SPAC11G7.01	395763.387113616	380459.650419361	9636071979.17232	4	49081.7480820832
pub1	SPAC11G7.02	408353.337008838	410808.090381025	7601786878.57401	4	43594.1133599882
idh1	SPAC11G7.03	390375.79536306	411254.080245679	7092022362.60682	4	42107.0729290425
ubi1	SPAC11G7.04	19165.7154653616	34752.3382188506	2258147505.86205	4	23759.984774101
mug132	SPAC11G7.06C	362813.257309044	361614.625409918	7681764554.49482	4	43822.8380941229
sst6	SPAC11H11.01	524417.035278545	524409.886147202	3592829041.1677	4	29970.1061107885
mug162	SPAC11H11.02C	472046.017414653	393404.220377651	29061861339.2795	4	85237.6990234947
SPAC11H11.03c	SPAC11H11.03C	309448.227015963	269607.265975237	26548824346.0177	4	81469.0498686737
mam2	SPAC11H11.04	416844.42389677	427523.724311039	3102030836.21166	4	27847.9390449799
fta6	SPAC11H11.05C	434561.165718045	338543.958807036	45070757083.2961	4	106149.37244668
mug95	SPAC1250.02	390860.111799589	400745.880197568	1238590837.34904	4	17596.8096351941
ubc14	SPAC1250.03	383038.047330032	387456.017766902	581386668.381325	4	12055.9805530422
atl1	SPAC1250.04C	509072.22336171	467998.097123078	8111427651.67463	4	45031.7322886724
rpl3002	SPAC1250.05	382299.978782083	397366.448317056	1039831370.64574	4	16123.2082000275
SPAC1296.01c	SPAC1296.01C	384565.088822454	367120.483293584	1888787258.25971	4	21730.0900726372
cox4	SPAC1296.02	280752.375085576	285061.828148318	711129773.343406	4	13333.5082906132
sxa2	SPAC1296.03C	391954.579167704	398573.433615166	3206892903.27878	4	28314.7174773066
mug65	SPAC1296.04	341276.979085017	334574.71896758	673315370.317949	4	12974.1605732119
SPAC1296.05c	SPAC1296.05C	388234.039483603	324674.37745395	40561281414.531	4	100699.157660989
tah18	SPAC1296.06	0	7.98545608492532	255.070035537084	4	7.98545608492532
SPAC12B10.01c	SPAC12B10.01C	445937.900540564	435928.07949733	6546818747.97059	4	40456.2070267672
SPAC12B10.04	SPAC12B10.04	365311.237293023	364148.419426633	1317455504.76183	4	18148.3849471642
icp55	SPAC12B10.05	345395.905187832	273893.755985794	29138531049.4711	4	85350.060119298
acp1	SPAC12B10.07	390002.975435062	351669.902694341	10130587124.6284	4	50325.4089020358
SPAC12B10.09	SPAC12B10.09	252788.457282365	244758.203545314	5842835199.40204	4	38219.2202935972
SPAC12B10.10	SPAC12B10.10	565238.194814458	561201.502017213	10781841012.6817	4	51917.8221150543
exg2	SPAC12B10.11	492068.02344318	469592.635651752	4526839192.44541	4	33640.8947281631
rhp41	SPAC12B10.12C	537113.485087075	538470.322384928	1200704794.3398	4	17325.5937440814
SPAC12B10.13	SPAC12B10.13	422713.381833825	395038.706380578	12800671455.3406	4	56570.0261961682
ppk2	SPAC12B10.14C	416644.873722955	368842.689994657	46903430749.908	4	108285.999498906
SPAC12B10.15c	SPAC12B10.15C	254641.740019848	260958.636571763	1228350615.1877	4	17523.916622631
mug157	SPAC12B10.16C	462718.636303266	464754.497049454	392895541.79744	4	9910.79640843056
SPAC12G12.01c	SPAC12G12.01C	363206.855250653	352969.297374672	2180985258.44585	4	23350.5099432852
cip2	SPAC12G12.03	455797.407263405	451221.393178049	4739530799.10062	4	34422.1251490252
SPAC12G12.07c	SPAC12G12.07C	466175.595962141	364633.939376824	59317270670.4243	4	121775.685863829
SPAC12G12.09	SPAC12G12.09	415945.549108739	397419.199789876	4154212551.53204	4	32226.5905407788
wdr21	SPAC12G12.10	383037.950250616	388507.303431495	7786899057.29367	4	44121.7040052106
SPAC12G12.11c	SPAC12G12.11C	387572.763468888	383962.784437315	15801040008.9704	4	62851.0938826255
SPAC12G12.12	SPAC12G12.12	578644.626394683	553363.843935875	12041148052.8831	4	54866.0825394048
cid14	SPAC12G12.13C	31000.5173638208	37829.1894158387	2029791667.61115	4	22526.6046465682
sif3	SPAC12G12.15	281168.033771378	233109.639020915	22065811220.6885	4	74272.8268290101
SPAC12G12.16c	SPAC12G12.16C	534177.497185388	547200.482600195	3284747713.41727	4	28656.3593004121
SPAC1327.01c	SPAC1327.01C	382255.439137834	387255.836152091	7206251404.43231	4	42444.8212519275
SPAC139.01c	SPAC139.01C	352966.336551632	372397.156917267	6105777711.47719	4	39069.7380061512
oac1	SPAC139.02C	299979.285410224	317421.563489167	2581039925.17438	4	25401.9680594554
SPAC139.03	SPAC139.03	334172.77065145	330653.748261166	1387794741.37766	4	18626.5586017497
fap2	SPAC139.04C	468290.569275471	455835.340680841	9364224464.29231	4	48384.4615147578
SPAC139.05	SPAC139.05	420811.913663784	406482.375116009	41088383606.6744	4	101351.348790574
hat1	SPAC139.06	349511.04595991	349876.490497416	2057120054.99305	4	22677.7426951684
SPAC1399.01c	SPAC1399.01C	366619.368403496	399171.496704555	8256102735.90243	4	45431.5494340178
SPAC1399.02	SPAC1399.02	418780.762001856	434844.449072559	51140544725.3462	4	113071.37648997
fur4	SPAC1399.03	226484.208329416	213155.071792741	17562115529.7957	4	66261.0661131325
SPAC1399.04c	SPAC1399.04C	357913.227542186	359932.399144499	1538021299.25257	4	19608.8073276562
SPAC1399.05c	SPAC1399.05C	322636.07262514	262679.936940651	24970889998.2102	4	79010.9011437824
rga8	SPAC13A11.01C	310689.092365396	244401.371024714	19253609583.2832	4	69378.6883403024
mcp7	SPAC13A11.03	302262.825862173	324179.910476773	3293071082.79854	4	28692.6431459291
ubp8	SPAC13A11.04C	388703.490177243	398555.003632743	720204927.352564	4	13418.3170270396
SPAC13A11.05	SPAC13A11.05	521119.850315846	523198.158018132	668602293.133251	4	12928.6725259523
SPAC13A11.06	SPAC13A11.06	378284.185787066	375451.172178539	1916793480.28139	4	21890.6000390658
dre4	SPAC13C5.02	118020.980391177	121521.326144863	7964865833.67885	4	44623.0485110521
tht1	SPAC13C5.03	0	0	0	4	0
SPAC13C5.04	SPAC13C5.04	205551.406533584	224260.071030828	2261637871.00737	4	23778.3403069231
SPAC13C5.05c	SPAC13C5.05C	159458.774094723	177011.984599091	15108923891.6047	4	61459.1813556053
mug121	SPAC13C5.06C	396599.026710588	385223.511230213	6935497494.10986	4	41639.817164914
rad32	SPAC13C5.07	185551.232879213	222345.978825157	7743266061.16979	4	43997.9148970999
pof14	SPAC13D6.01	395353.363562595	405538.786776785	6593548267.85555	4	40600.3333356253
byr3	SPAC13D6.02C	398346.356798562	405358.475152212	426717060.966347	4	10328.5654977633
trm9	SPAC13D6.03C	396403.061215562	324562.217932218	26314021228.5898	4	81107.9854708983
btb3	SPAC13D6.04C	333267.382115434	358989.12646463	3516661384.78313	4	29650.7225240091
msh1	SPAC13F5.01C	372658.236212943	374298.545107597	2298076618.95347	4	23969.1292027551
gld1	SPAC13F5.03C	278542.185219368	284991.245792042	6522674537.56737	4	40381.5382865963
SPAC13F5.04c	SPAC13F5.04C	471114.306709848	439672.416156005	7718798226.10575	4	43928.3457066896
SPAC13F5.05	SPAC13F5.05	360896.424131549	334235.646953573	3488435613.85468	4	29531.4900312136
SPAC13F5.07c	SPAC13F5.07C	466495.62317521	381844.657649106	55222583370.4475	4	117497.429089371
rad8	SPAC13G6.01C	450777.41737077	442332.359026329	2319700128.20449	4	24081.6326699649
rps101	SPAC13G6.02C	471386.970155049	528972.709667351	23966881487.4167	4	77406.2037039291
gpi7	SPAC13G6.03	382446.848261876	382011.260198458	5817117983.92448	4	38135.0166642303
tim8	SPAC13G6.04	368759.637256338	345021.402793485	8365602302.51689	4	45731.8332852426
gcv2	SPAC13G6.06C	319756.012525063	257770.527990766	29207783961.1446	4	85451.4247411133
rps601	SPAC13G6.07C	387927.713609491	387282.851191852	130658761.629972	4	5715.3031772158
SPAC13G6.08	SPAC13G6.08	268383.319281296	295087.040469272	3951507211.3555	4	31430.5075179971
SPAC13G6.09	SPAC13G6.09	0	97606.4425882235	38108070538.9127	4	97606.4425882235
asl1	SPAC13G6.10C	275197.326895192	279985.319046466	370489782.894866	4	9624.05557567684
chs1	SPAC13G6.12C	456431.200262617	454898.625042567	3494731101.2123	4	29558.1253685526
SPAC13G6.13	SPAC13G6.13	379688.448118886	373768.771625859	2208772253.77758	4	23498.7885526977
aps1	SPAC13G6.14	0	0	0	4	0
SPAC13G6.15c	SPAC13G6.15C	281366.917839375	286153.30328648	9762594456.90946	4	49402.921110268
ssa1	SPAC13G7.02C	316741.647900924	325650.981591327	772941950.34716	4	13900.9167894348
upf3	SPAC13G7.03	224313.460150567	232295.620814602	10880922583.0978	4	52155.8304101704
mac1	SPAC13G7.04C	415832.549067474	407862.394009135	7265454267.9339	4	42618.8170528403
are1	SPAC13G7.05	519390.969697933	486631.51417216	36744420357.0443	4	95844.170867409
met16	SPAC13G7.06	436230.654728051	422458.375252277	41075652807.2043	4	101335.646254421
arb2	SPAC13G7.07	228854.920596204	218704.14348186	6050823260.07637	4	38893.5189333531
SPAC13G7.09c	SPAC13G7.09C	227774.858845076	205241.093691467	4943757039.43074	4	35155.9278053884
SPAC13G7.11	SPAC13G7.11	7379.04264662157	9385.32334840738	126605230.990931	4	5625.94949743887
SPAC13G7.12c	SPAC13G7.12C	203448.490909662	215784.838267197	56078511819.0265	4	118404.509858183
msa1	SPAC13G7.13C	364535.094663715	348825.276679575	4589404699.91937	4	33872.5726064591
sdh2	SPAC140.01	358721.471393402	354126.836302948	672417173.795537	4	12965.5039797489
gar2	SPAC140.02	119874.06089514	137115.232420043	7763929550.72398	4	44056.5816613249
arb1	SPAC140.03	431007.863361763	439858.439511135	3977321696.7093	4	31533.0053147068
SPAC140.04	SPAC140.04	98891.4053062902	121850.170055732	21116086663.2745	4	72656.8762459455
SPAC1420.01c	SPAC1420.01C	408163.19441808	377183.459748636	6675883785.09745	4	40853.0408448914
rpn501	SPAC1420.03	300925.449088699	301796.42944962	5456130052.91475	4	36932.8107951275
SPAC144.01	SPAC144.01	305171.529632007	300461.10899611	15483878479.416	4	62217.1167754823
iec1	SPAC144.02	291091.115930891	246517.59377492	29861353637.9539	4	86402.1898419738
ade2	SPAC144.03	407927.942358248	336312.955016519	53810698720.488	4	115985.665839025
spe1	SPAC144.04C	489022.308376911	484875.932233855	8110211851.29656	4	45028.3573187401
SPAC144.05	SPAC144.05	395865.18750294	402114.239133346	1133506611.24682	4	16833.7949616747
apl5	SPAC144.06	363861.737280474	352997.113728482	1457301754.17803	4	19087.3109301574
rps1102	SPAC144.11	278180.55198064	274957.958445005	1516310966.89567	4	19469.9188936143
klp8	SPAC144.14	398366.512091037	413370.73115256	9758410345.57859	4	49392.3332754654
SPAC144.17c	SPAC144.17C	396808.022342264	394230.08214106	6381027917.90343	4	39940.6682402267
SPAC1486.01	SPAC1486.01	115883.580576582	135663.647745528	19808959003.7982	4	70372.1518141199
dsc2	SPAC1486.02C	73682.7393591745	81579.8129304045	9039991226.31818	4	47539.4342265402
alm1	SPAC1486.04C	256966.032034562	212939.487828457	9026952376.74732	4	47505.137555709
SPAC1486.08	SPAC1486.08	0	0	0	4	0
SPAC14C4.01c	SPAC14C4.01C	425342.63681857	423030.292133832	2679323211.4043	4	25881.0896766553
mek1	SPAC14C4.03	338107.922729468	359390.338225572	4168701045.65142	4	32282.7393728112
B22918-2	SPAC14C4.04	362586.098574839	376686.560469108	12299311567.2059	4	55451.1306629674
man1	SPAC14C4.05C	401162.601641784	411090.589560103	733827738.162308	4	13544.6275157561
SPAC14C4.06c	SPAC14C4.06C	340572.940272777	343525.282495597	3273984687.16329	4	28609.3720971087
SPAC14C4.07	SPAC14C4.07	460312.285323292	444633.617374366	19079579665.2218	4	69064.4258378035
mug5	SPAC14C4.08	457831.071235152	453981.903674633	1474460340.42698	4	19199.3511636916
agn1	SPAC14C4.09	380522.524411778	360876.456705148	3731909276.54103	4	30544.6774272582
SPAC14C4.10c	SPAC14C4.10C	409375.867139338	399005.89720702	1360523159.94333	4	18442.6351150218
SPAC14C4.11	SPAC14C4.11	398313.524353373	397625.757207161	630196194.44319	4	12551.8543893242
laf1	SPAC14C4.12C	390496.564301855	389285.682977309	583198499.326909	4	12074.7515432711
rad17	SPAC14C4.13	362143.046002739	370802.98211272	1120107134.7635	4	16734.0008273836
atp1	SPAC14C4.14	0	7.74762875950618	240.103005580509	4	7.74762875950618
SPAC14C4.15c	SPAC14C4.15C	402626.733618942	391496.427773617	7751507079.28889	4	44021.3217636888
dad3	SPAC14C4.16	149222.064950617	149778.77174882	15290727969.9643	4	61827.8415642263
mok11	SPAC1527.01	453745.018657529	455904.317936289	871636281.42969	4	14761.7434728227
sft2	SPAC1527.02	572365.387763632	540428.291276544	19642823203.0758	4	70076.4282820475
SPAC1527.03	SPAC1527.03	380774.211638294	314278.0184962	18323781311.5063	4	67682.6811516548
rad50	SPAC1556.01C	9117.25586801115	45618.4621929503	6327626958.93493	4	39773.1912188818
sdh1	SPAC1556.02C	356743.834768475	340484.517248733	2217751698.58662	4	23546.5055718817
azr1	SPAC1556.03	174868.015122866	189208.659277409	48281633193.452	4	109865.409926705
cdd1	SPAC1556.04C	321035.094039608	321704.726166368	224460085.063403	4	7490.99601293784
cgr1	SPAC1556.05C	439251.876790505	450045.184290392	2283714301.02404	4	23894.1117277042
meu1-1	SPAC1556.06.1	193424.52854567	193213.825619537	25463587715.2822	4	79786.571105798
cbs2	SPAC1556.08C	0	0	0	4	0
SPAC1565.01	SPAC1565.01	366863.315178664	387889.637727001	4162015067.62827	4	32256.8406219064
SPAC1565.03	SPAC1565.03	408053.34554441	421773.427470829	3539919144.61538	4	29748.6098188444
ste4	SPAC1565.04C	0	2547.68966765702	25962890.5707454	4	2547.68966765702
SPAC1565.07c	SPAC1565.07C	326439.757341946	348117.351353602	2791848486.60049	4	26418.9727591767
rhp54	SPAC15A10.03C	0	0	0	4	0
mug182	SPAC15A10.05C	9374.6833316358	85476.6698134251	25185714367.1229	4	79350.0383855026
SPAC15A10.06	SPAC15A10.06	0	0	0	4	0
SPAC15A10.07	SPAC15A10.07	142812.86088327	154870.45478216	30669439479.2278	4	87563.4619564973
ain1	SPAC15A10.08	0	13971.5733905375	780819452.028702	4	13971.5733905375
SPAC15A10.09c	SPAC15A10.09C	323572.59563783	284724.24980882	52298662182.9048	4	114344.503784512
mde6	SPAC15A10.10	0	2965.4372775327	35175272.9879222	4	2965.4372775327
ubr11	SPAC15A10.11	0	0	0	4	0
ppk3	SPAC15A10.13	471234.333316793	470137.028099636	1217230225.38196	4	17444.4133276385
sgo2	SPAC15A10.15	6199.06050218075	71841.1681576999	18371901382.9072	4	67771.4936070234
bud6	SPAC15A10.16	2113.32781879154	3682.99053106215	24656135.0833051	4	2482.74722249896
SPAC15E1.02c	SPAC15E1.02C	40498.3384722427	108878.94518576	27966247935.5006	4	83615.5606563464
SPAC15E1.04	SPAC15E1.04	174886.999244657	155239.460538113	13169166559.6583	4	57378.4945769282
SPAC15E1.05c	SPAC15E1.05C	0	0	0	4	0
vps29	SPAC15E1.06	486254.488835522	481571.40535918	5049519370.35662	4	35529.9851194615
moa1	SPAC15E1.07C	1399.53077255143	102382.368454836	41169621844.2071	4	101451.49314353
grx2	SPAC15E1.09	495.51621791823	62982.3920307844	15701174976.1756	4	62652.1647195362
SPAC15E1.10	SPAC15E1.10	0	104960.837993115	44067110048.8677	4	104960.837993115
SPAC15F9.01c	SPAC15F9.01C	328899.343046141	360069.957636212	19086153419.9102	4	69076.3226798992
seh1	SPAC15F9.02	331676.326452416	318674.741713041	1892187607.85019	4	21749.6414214705
rho2	SPAC16.01	294532.365487354	278954.363600936	1089790898.9521	4	16505.9905712449
dus3	SPAC16.04	574595.135722689	534505.441028078	14709259446.0292	4	60640.8679151881
sfp1	SPAC16.05C	368057.329991512	371483.345998219	1938655537.50146	4	22015.0831107985
SPAC1610.01	SPAC1610.01	281524.178521664	287242.776358325	331442991.315997	4	9102.78791519385
SPAC1610.02c	SPAC1610.02C	69423.9756520237	74126.6431740578	2109303849.9038	4	22963.5790432578
crp79	SPAC1610.03C	295055.527204738	299677.045340217	15661674883.1576	4	62573.3067752488
mug99	SPAC1610.04	482281.703785615	378480.844936053	65420061592.5839	4	127886.728780378
SPAC1635.01	SPAC1635.01	231494.121768262	233596.1249925	2047706153.3649	4	22625.7936510794
SPAC1639.01c	SPAC1639.01C	0	0	0	4	0
trk2	SPAC1639.02C	322036.595185934	317577.257245017	5530809584.77812	4	37184.7064825652
ire1	SPAC167.01	327072.839525331	365484.002478094	9537133635.48685	4	48829.1245966146
pam17	SPAC167.04	342209.585769864	352128.590113867	3897189171.38954	4	31213.7356439018
mug143	SPAC167.06C	374921.781795128	391411.87381428	11184292470.8152	4	52877.9076524763
SPAC167.07c	SPAC167.07C	239886.606763973	242473.658025537	27306931644.1713	4	82624.0455983779
pli1	SPAC1687.05	285025.226971139	259673.424264217	5585286783.29167	4	37367.3881322058
rpl44	SPAC1687.06C	336011.877962079	352786.753415124	3480348835.92395	4	29497.24070114
SPAC1687.07	SPAC1687.07	412100.099277874	403452.977924895	523385789.914024	4	11438.8132023609
SPAC1687.08	SPAC1687.08	272257.892417842	226451.429604643	11162316576.8173	4	52825.932497253
SPAC1687.09	SPAC1687.09	428714.655518983	392292.554481113	7108447213.29629	4	42155.8039103048
mcp1	SPAC1687.10	315307.667798995	326571.101586871	12711979212.7236	4	56373.706665261
coq4	SPAC1687.12C	258681.853798526	203056.842184428	19482771654.3377	4	69790.3497167368
csn5	SPAC1687.13C	381740.969183317	369859.572816621	905880284.677853	4	15048.9225916496
SPAC1687.14c	SPAC1687.14C	493639.479273804	396026.043234426	64462765495.2211	4	126947.593020921
gsk3	SPAC1687.15	399401.75410358	400228.791848121	573732185.066592	4	11976.3536298261
erg31	SPAC1687.16C	399994.308533775	398665.515449234	2308492503.82455	4	24023.3870625301
SPAC1687.19c	SPAC1687.19C	518820.597583201	515554.387832187	8028688849.27064	4	44801.4755596025
SPAC1687.21	SPAC1687.21	428267.248870354	413573.591542302	3243648951.62492	4	28476.5208181447
puf3	SPAC1687.22C	278471.776758416	291567.231240652	4254490068.70379	4	32613.2261080677
SPAC1687.23c	SPAC1687.23C	406898.501736184	408754.789968211	173551695.734628	4	6586.95103470923
SPAC16A10.01	SPAC16A10.01	403638.68455854	360056.965710133	55591688413.3879	4	117889.448651467
sub1	SPAC16A10.02	284342.307463976	237181.796641687	29559574645.6148	4	85964.4907005427
SPAC16A10.03c	SPAC16A10.03C	311480.359314514	300383.020178451	7077422103.01225	4	42063.707941087
rho4	SPAC16A10.04	389583.917199482	404524.341820103	5848501682.4483	4	38237.7486341975
dad1	SPAC16A10.05C	0	0	0	4	0
taz1	SPAC16A10.07C	352977.149885892	308992.273151394	44330545987.4178	4	105274.10173853
SPAC16C9.01c	SPAC16C9.01C	433781.282732759	425890.675312864	4226761281.53676	4	32506.7734539156
SPAC16C9.02c	SPAC16C9.02C	384607.353964917	398961.479960806	13806328022.4395	4	58750.1660049559
mot2	SPAC16C9.04C	278718.033669689	301002.689823619	104946517345.99	4	161977.249441079
cph1	SPAC16C9.05	261203.832207375	312215.560949108	41410546437.2972	4	101747.907149603
upf1	SPAC16C9.06C	371800.174618672	366601.890818661	1397871064.42272	4	18694.0569728906
pom2	SPAC16C9.07	380912.534010812	391576.123196657	4066093586.3586	4	31882.9640496245
shd1	SPAC16E8.01	261579.827028398	241079.390229174	2822098855.18771	4	26561.7151892894
mde1	SPAC16E8.05C	246571.715813697	203096.043477479	13892554563.6053	4	58933.3406562136
nop12	SPAC16E8.06C	324052.832005835	251121.96756639	28262428442.4049	4	84057.1657302411
SPAC16E8.08	SPAC16E8.08	361603.512380179	327550.478666666	5957457163.28827	4	38592.2827884289
SPAC16E8.12c	SPAC16E8.12C	311220.180710676	299882.315305445	22303202177.1385	4	74671.283263947
SPAC16E8.13	SPAC16E8.13	365424.373011452	292254.225038361	28803495100.7478	4	84857.9623558506
tae1	SPAC16E8.14C	330010.979895809	335134.905088564	5334900072.001	4	36520.2001363663
SPAC16E8.17c	SPAC16E8.17C	296070.478685039	299350.967985467	544885973.341275	4	11671.3963746982
SPAC16E8.18	SPAC16E8.18	310577.963617874	338916.14990585	16228773839.6058	4	63696.102391759
SPAC1705.02	SPAC1705.02	387419.18551913	384053.181511255	39650270669.825	4	99561.8785854116
gti1	SPAC1751.01C	345664.971056646	267705.777357723	32215736801.272	4	89743.7139877662
SPAC1751.04	SPAC1751.04	379921.672331508	378789.97872567	2935349029.83692	4	27089.4307333917
ecm29	SPAC1782.01	426218.113014613	430467.667371277	15099375292.7074	4	61439.757675115
SPAC1782.02c	SPAC1782.02C	441351.129220687	439336.563265656	6430220421.74375	4	40094.3275967553
cox24	SPAC1782.04	323286.45297991	374022.67421919	11776377602.4576	4	54259.5097712319
SPAC1782.05	SPAC1782.05	370255.86618806	344069.117600742	76348932608.7566	4	138156.553055543
phb1	SPAC1782.06C	315034.770560251	295081.301969413	46837708244.3841	4	108210.106095023
qcr8	SPAC1782.07	352800.900494357	332354.93288556	24053692905.6514	4	77546.2650706844
rex3	SPAC1782.08C	276768.792945686	283858.606092569	679000698.052175	4	13028.8209179896
clp1	SPAC1782.09C	369183.69565349	368088.197258596	905531506.252082	4	15046.0252745707
met14	SPAC1782.11	290762.607473396	289657.266851325	1823950792.81495	4	21353.868459924
SPAC1782.12c	SPAC1782.12C	382979.98882556	374182.40441559	5394482304.47696	4	36723.5697627456
SPAC1783.01	SPAC1783.01	307100.514106955	335326.194840188	11102595499.9403	4	52684.4272530799
vps66	SPAC1783.02C	447941.174652574	438656.82451151	7147245749.8582	4	42270.6924176142
hrp1	SPAC1783.05	13963.9802407499	82278.5625200127	21471368205.7866	4	73265.558425816
atg12	SPAC1783.06C	385156.211336051	385729.677167817	6195249967.09718	4	39354.9551108154
pap1	SPAC1783.07C	218549.996726458	263156.444635528	73737465247.6719	4	135773.216474819
rpl1502	SPAC1783.08C	327541.080786912	319443.786091651	3522056682.35477	4	29673.4590263537
SPAC1786.01c	SPAC1786.01C	319454.105109575	357371.848817221	27446746231.6814	4	82835.2977777008
SPAC1786.02	SPAC1786.02	402144.478818401	402883.693227562	2125648742.65083	4	23052.3791757534
SPAC1786.04	SPAC1786.04	379270.003231494	380757.053689263	1825769101.67657	4	21364.5097163296
bsu1	SPAC17A2.01	229003.894139209	227990.566766479	11715339976.3513	4	54118.7120512657
SPAC17A2.02c	SPAC17A2.02C	268750.232277179	242393.730293749	21650075539.9243	4	73569.823195255
osm1	SPAC17A2.05	339106.728944138	278674.88036729	38072883010.4363	4	97561.3691612058
vps8	SPAC17A2.06C	315442.070260557	264203.528092939	27811298951.8143	4	83383.5999340012
SPAC17A2.07c	SPAC17A2.07C	408916.469249613	420671.176269915	15438669771.3894	4	62126.2218620073
csx1	SPAC17A2.09C	403719.96282806	335378.753927804	54829897731.3857	4	117078.923948106
SPAC17A2.10c	SPAC17A2.10C	429654.452704417	419212.082328008	6922073119.10084	4	41599.4985519683
SPAC17A2.11	SPAC17A2.11	360837.60496258	354719.355451174	9132620490.81301	4	47782.3725101972
SPAC17A2.12	SPAC17A2.12	405029.210657786	423355.534274425	8947262989.47738	4	47294.9864929608
rad25	SPAC17A2.13C	374349.045409803	372189.11976429	5607481191.72864	4	37441.5584335396
SPAC17A2.14	SPAC17A2.14	199651.576209011	215838.826886399	43614326120.0422	4	104420.216098276
pex6	SPAC17A5.01	462547.857484463	438185.43109259	7428673037.71425	4	43094.8750947089
dbr1	SPAC17A5.02C	262675.578760663	255486.739816885	940498234.593036	4	15333.7718337094
mde10	SPAC17A5.04C	369556.634280586	359666.990090184	8423103042.5148	4	45888.7323929165
SPAC17A5.05c	SPAC17A5.05C	455632.940138354	440243.028638178	1192529491.71365	4	17266.5101548753
ulp2	SPAC17A5.07C	9962.67525929055	16310.8607187187	462190792.853372	4	10749.3115227601
SPAC17A5.08	SPAC17A5.08	236383.429460268	211621.714998329	26180214915.3235	4	80901.5063446342
SPAC17A5.09c	SPAC17A5.09C	237290.010377094	230337.454581072	28063151297.8333	4	83760.2998111775
SPAC17A5.10	SPAC17A5.10	441429.434792912	453655.443650755	7070895073.37937	4	42044.3072049575
rec12	SPAC17A5.11	444412.208425603	435670.216085738	6739024587.98362	4	41045.7811108024
exo2	SPAC17A5.14	396139.925170757	407743.618096924	2036755021.88588	4	22565.2111771964
ftp105	SPAC17A5.16	426430.868889571	367038.688455935	56926683864.7508	4	119296.567285851
rec25	SPAC17A5.18C	397396.389948781	442316.898872956	19357268599.8377	4	69565.2007109835
pmc3	SPAC17C9.05C	278633.981038616	280494.13504455	58168696547.1761	4	120590.937208374
alg8	SPAC17C9.07	286120.471808937	310084.383443401	6590466353.5112	4	40590.8436519593
pnu1	SPAC17C9.08	424858.547494143	412509.545512144	1122550114.21527	4	16752.2395086095
tim13	SPAC17C9.09C	464353.768279155	428542.401071963	9335120631.51953	4	48309.2140060246
stm1	SPAC17C9.10	360594.114195091	371987.375140844	2076652585.93867	4	22785.1518863638
SPAC17C9.11c	SPAC17C9.11C	424721.262177445	409545.770083834	4443860978.79657	4	33331.1452653392
SPAC17C9.12	SPAC17C9.12	427553.695497948	423755.435844763	2699145210.02068	4	25976.6491777744
SPAC17C9.14	SPAC17C9.14	167118.648990204	172569.411373599	19320742331.0189	4	69499.5365650357
SPAC17C9.15c	SPAC17C9.15C	0	74148.9600024122	21992273077.7573	4	74148.9600024122
SPAC17C9.16c	SPAC17C9.16C	371437.479271525	373480.279432313	3821627793.97139	4	30909.6578514361
pex7	SPAC17D4.01	516972.430256176	504146.003895033	9728584115.41396	4	49316.7925645362
cis4	SPAC17D4.03C	287798.365225156	289185.396212926	1084652055.40563	4	16467.0280819402
SPAC17D4.04	SPAC17D4.04	0	15.7630142712296	993.890475659955	4	15.7630142712296
tco1	SPAC17G6.02C	296434.029699398	280092.720017598	23433469895.9766	4	76539.9730467299
SPAC17G6.03	SPAC17G6.03	353236.871792525	360496.645655812	13571042270.9933	4	58247.4082491945
cpp1	SPAC17G6.04C	342255.480541322	336936.28502912	4581507031.41213	4	33843.4152805687
SPAC17G6.05c	SPAC17G6.05C	277572.753566476	286787.535852896	6385047288.98618	4	39953.2454532363
rps2401	SPAC17G6.06	226803.584119404	227694.467662534	4263660534.94898	4	32648.3557585561
pep7	SPAC17G6.08	207570.542254059	188858.86133363	20470440773.1291	4	71537.4740487968
slt1	SPAC17G6.13	381660.676358966	383494.646504758	2940970105.20599	4	27115.3559132367
SPAC17G6.15c	SPAC17G6.15C	340252.193495666	354128.491094954	2328853524.40933	4	24129.098223977
pof8	SPAC17G6.17	240572.794945244	181056.026739608	14571718608.1091	4	60356.68688743
med20	SPAC17G8.05	375614.623873112	363608.011670767	4788726646.13939	4	34600.3130265443
SPAC17G8.06c	SPAC17G8.06C	163754.54770262	138045.909224265	9329986756.38458	4	48295.9282869285
yaf9	SPAC17G8.07	344738.543002966	361230.732156834	3298119251.6162	4	28714.6271594121
SPAC17G8.08c	SPAC17G8.08C	360137.890259002	356910.029805158	811112883.439453	4	14240.0217998381
shg1	SPAC17G8.09	367073.372134655	384934.104682455	2328144427.22456	4	24125.424489657
dma1	SPAC17G8.10C	332918.325998698	356265.14586594	3393465719.21639	4	29126.7305031666
imt3	SPAC17G8.11C	298306.928783512	308901.669195205	2022764091.04545	4	22487.574852824
mst2	SPAC17G8.13C	0	8.919110346665	318.202117503947	4	8.919110346665
pck1	SPAC17G8.14C	200874.898694398	206812.871442445	9284721894.92632	4	48178.6308827013
cid16	SPAC17H9.01	250123.46190656	273505.279093052	23497772204.3603	4	76644.9153635782
rdl1	SPAC17H9.03C	408894.152108188	365573.590885798	70176363132.8514	4	132454.108215687
SPAC17H9.04c	SPAC17H9.04C	410473.599751201	413255.339672453	2459042730.82675	4	24794.3679634446
SPAC17H9.06c	SPAC17H9.06C	442705.69194664	451498.894110618	6836333156.97491	4	41341.0605723139
SPAC17H9.08	SPAC17H9.08	435771.593456507	378680.27302732	19461977696.6309	4	69753.096161803
ras1	SPAC17H9.09C	40106.5397424194	42231.0900989368	1734479980.02691	4	20823.544246999
ddb1	SPAC17H9.10C	258494.58462472	208389.656795024	14918312810.86	4	61070.2726595763
gmf1	SPAC17H9.11	458190.695291218	476621.880505176	10099519696.4637	4	50248.1832916965
SPAC17H9.12c	SPAC17H9.12C	503139.706813281	492666.480662458	1149286181.17618	4	16950.5617987737
SPAC17H9.13c	SPAC17H9.13C	350874.416257028	369589.076015539	10795467372.2047	4	51950.6192749535
SPAC17H9.14c	SPAC17H9.14C	375233.420573512	393129.8827188	5106689299.06646	4	35730.5516997235
cdt2	SPAC17H9.19C	222530.505917072	200252.862595794	21992931628.1448	4	74150.0701755312
ppk6	SPAC1805.01C	365315.254194765	329255.999410763	9365339906.60949	4	48387.3431452107
SPAC1805.02c	SPAC1805.02C	496319.768642736	506527.8477257	7395324613.7831	4	42998.0366231503
trm13	SPAC1805.03C	401029.175368532	427088.21781989	9674671800.51949	4	49179.9547593313
nup132	SPAC1805.04	387201.828966309	365840.434554586	13168734191.4258	4	57377.5526478469
cki3	SPAC1805.05	425736.803511365	368127.229516234	30471694879.0785	4	87280.7179150677
hem2	SPAC1805.06C	523209.935493648	533085.834921348	6095737639.60175	4	39037.6025121989
dad2	SPAC1805.07C	370491.696748898	331400.489731772	61736905132.2831	4	124234.561548189
dlc1	SPAC1805.08	393223.148958387	385027.671662014	743560614.443259	4	13634.1539382103
fmt1	SPAC1805.09C	361733.611468978	382232.525673675	4497679738.88499	4	33532.3714449373
SPAC1805.10	SPAC1805.10	387855.229187389	405441.901466577	5239637313.19175	4	36192.6695381529
rps2602	SPAC1805.11C	449438.730449678	459963.558123114	7923281919.8236	4	44506.4094255636
uep1	SPAC1805.12C	359563.000677751	297594.524525611	25630000224.7134	4	80046.8616260398
SPAC1805.14	SPAC1805.14	317230.416913498	252899.211518149	23537683670.3435	4	76709.9792568469
pub2	SPAC1805.15C	481028.288959144	471298.00549267	8646387880.99149	4	46492.9776444559
SPAC1805.16c	SPAC1805.16C	290605.794421916	287019.295969362	114418828.045265	4	5348.33684534886
hhf1	SPAC1834.03C	369865.0351263	377275.863862583	4899150284.91813	4	34996.965171705
hht1	SPAC1834.04	431333.724009052	420693.09569803	2471172265.51175	4	24855.4433953196
alg9	SPAC1834.05	283842.142719052	291652.799560847	2062330959.52606	4	22706.4470994807
klp3	SPAC1834.07	329105.306336425	334950.671653449	8831887133.13175	4	46989.0602511152
mak1	SPAC1834.08	307884.2091493	310119.320019366	145720850.303416	4	6035.74457510041
mug51	SPAC1834.09	201094.518964869	205473.516620875	56343623031.322	4	118684.058566559
SPAC1834.10c	SPAC1834.10C	385857.36319413	386890.722023416	3635929892.81543	4	30149.3361983951
slc1	SPAC1851.02	417081.074059383	392371.299763402	2704174108.52859	4	26000.8370467596
ckb1	SPAC1851.03	282414.996755264	225570.838342789	21666705396.9109	4	73598.0729994185
ric1	SPAC1851.04C	51.1257370372155	94.934992617081	17134.8727628389	4	65.4501198678026
SPAC186.01	SPAC186.01	356741.778248569	368253.111325702	1617962989.5729	4	20111.9553349053
SPAC186.03	SPAC186.03	277442.673348152	311026.544313879	7361954419.37551	4	42900.9161305896
SPAC186.05c	SPAC186.05C	382817.301056621	412157.658300498	5040983719.06841	4	35499.9426727298
SPAC186.06	SPAC186.06	374504.870862092	399552.952272502	8025916362.78756	4	44793.7394140843
SPAC186.07c	SPAC186.07C	432240.331214139	428352.874264941	4063992845.32722	4	31874.72684325
SPAC186.08c	SPAC186.08C	366104.189956728	376940.997981636	719627948.756355	4	13412.9410342806
SPAC186.09	SPAC186.09	413388.466004752	426429.394145865	6871072825.92701	4	41445.967312656
SPAC18B11.02c	SPAC18B11.02C	360223.914682889	375473.803648224	2916497813.36034	4	27002.3045931285
SPAC18B11.03c	SPAC18B11.03C	430299.322519841	447563.71550427	4727275321.82452	4	34377.5919816402
ncs1	SPAC18B11.04	577783.385043739	573054.968475673	7632773213.62391	4	43682.8719683811
rhp6	SPAC18B11.07C	394726.613046679	395816.330771929	512140106.36358	4	11315.256364347
SPAC18B11.08c	SPAC18B11.08C	454282.41184632	455901.14918671	654763860.838475	4	12794.1770039975
SPAC18B11.09c	SPAC18B11.09C	371813.147988093	424000.551591319	11158210160.726	4	52816.2147468133
SPAC18G6.01c	SPAC18G6.01C	407076.214344172	396448.985675914	1514986749.5365	4	19461.4153489443
chp1	SPAC18G6.02C	385237.711657602	364641.66206618	3333662185.87082	4	28868.93739762
shm2	SPAC18G6.04C	362908.450617098	386937.313084583	9079667929.2342	4	47643.6457705385
SPAC18G6.05c	SPAC18G6.05C	306470.257245491	328442.547119574	3114106572.1179	4	27902.0902985686
lem2	SPAC18G6.10	325263.801195042	321711.45592285	6447388805.16344	4	40147.8168932118
SPAC18G6.12c	SPAC18G6.12C	386400.138789895	423708.627438013	14270252901.8605	4	59729.0819071005
SPAC18G6.13	SPAC18G6.13	258434.354872457	256991.46566584	25890285513.095	4	80452.292560708
mal3	SPAC18G6.15	266932.592087219	252142.093166853	32878367289.5595	4	90661.9645848791
SPAC1952.02	SPAC1952.02	241937.637202454	188447.46784267	16117411647.4577	4	63477.1841834877
otu2	SPAC1952.03	331774.444523226	317901.954932996	10289594281.5751	4	50718.818700693
gcn5	SPAC1952.05	397191.910138991	400899.39068414	3888023477.05582	4	31177.0086644623
SPAC1952.06c	SPAC1952.06C	459758.678987779	437102.68626465	4270169617.28042	4	32673.2674264467
rad1	SPAC1952.07	394027.144386773	398782.031080998	1094597468.26755	4	16542.3507116397
SPAC1952.08c	SPAC1952.08C	466526.211999668	479240.745285196	17631893886.7772	4	66392.5709074013
SPAC1952.09c	SPAC1952.09C	325696.396003523	330749.657953019	9590473652.91081	4	48965.48185434
SPAC1952.10c	SPAC1952.10C	367087.465998629	386691.984634558	3735849260.06435	4	30560.7970284822
ure2	SPAC1952.11C	298190.142876373	317093.308409609	11027178888.9074	4	52505.1875744372
csn71	SPAC1952.12C	381816.725264473	382237.100240482	2833795571.58862	4	26616.7032687588
rec24	SPAC1952.15C	462008.514147992	449938.252162927	1786887373.60655	4	21135.7953103647
rga9	SPAC1952.16	310518.670178031	281226.887723427	45600005705.2243	4	106770.789199603
SPAC1952.17c	SPAC1952.17C	291527.857976564	253435.227329753	33675928196.2609	4	91755.0110297264
sec73	SPAC19A8.01C	407142.782794228	338272.859636737	34367825368.414	4	92692.8063125909
SPAC19A8.02	SPAC19A8.02	357513.496898819	360235.293106476	4041335557.73435	4	31785.7497856129
SPAC19A8.03	SPAC19A8.03	402361.710456023	400991.896790974	4027260187.42288	4	31730.348987298
erg5	SPAC19A8.04	399102.719475445	406289.118497534	1516138547.63032	4	19468.811902825
sst4	SPAC19A8.05C	270495.767146466	276017.122472953	2805862874.57481	4	26485.1981046717
rfp1	SPAC19A8.10	387307.183904705	381889.432739356	11721812977.0884	4	54133.6609169572
SPAC19A8.11c	SPAC19A8.11C	305382.543592114	296818.63074088	1035362665.02654	4	16088.5259193201
SPAC19A8.14	SPAC19A8.14	444593.75364306	446347.634616313	5174950272.86488	4	35968.5636106895
rps3001	SPAC19B12.04	225647.07808739	218121.372529408	25005687842.894	4	79065.9342620038
SPAC19B12.07c	SPAC19B12.07C	437599.929287184	438842.504718219	9153435756.30459	4	47836.794824446
atg4	SPAC19B12.08	365275.16378054	352526.769833766	3140797527.39119	4	28021.4093479931
sst2	SPAC19B12.10	317904.852133263	324557.154344708	944951916.735238	4	15370.0351067852
SPAC19B12.11c	SPAC19B12.11C	476053.26352961	391778.205036396	60403463525.0868	4	122885.580444866
yip11	SPAC19B12.12C	353167.262567846	292723.943499381	41898252179.03	4	102345.312763983
pyp2	SPAC19D5.01	449149.731746837	426884.818710524	3170501919.4824	4	28153.6050954509
SPAC19D5.02c	SPAC19D5.02C	427223.047757572	451254.596150134	10638109338.1114	4	51570.6053341227
cid1	SPAC19D5.03	360249.673083785	343690.3436034	4891318189.01938	4	34968.9797857307
din1	SPAC19D5.06C	357664.494314271	354838.719227568	10382144092.0232	4	50946.4034354321
uga1	SPAC19D5.07	412934.270675615	425355.609305052	5809641889.129	4	38110.5034377959
ctf8	SPAC19D5.11C	363731.558836544	361780.108873183	2315578433.19435	4	24060.2287665472
nup40	SPAC19E9.01C	407027.216120805	396625.593985673	7853799905.13637	4	44310.8336220849
fin1	SPAC19E9.02	290694.528086219	305468.905349587	19305109227.4387	4	69471.4135947994
pms1	SPAC19G12.02C	224148.4535832	196128.019090488	20452351833.9083	4	71505.859609385
cda1	SPAC19G12.03	407679.615458118	401138.034863652	2709879619.30123	4	26028.2520509025
SPAC19G12.04	SPAC19G12.04	396518.149535307	419291.443384554	6850724895.41677	4	41384.5529618745
hta2	SPAC19G12.06C	411456.220949463	397175.647322327	4604183531.02087	4	33927.0671110135
scs7	SPAC19G12.08	490299.57681814	460543.27595894	7656213798.52174	4	43749.8965670827
SPAC19G12.09	SPAC19G12.09	425655.893513276	414246.853687541	7657788087.00657	4	43754.3943136189
cpy1	SPAC19G12.10C	459920.251103326	367140.424291137	61872779041.7687	4	124371.197471288
dlp1	SPAC19G12.12	0	284.170779635235	323012.127993989	4	284.170779635235
poz1	SPAC19G12.13C	365280.751932799	373891.332229259	1173170011.27999	4	17125.7847358886
tpp1	SPAC19G12.15C	366422.586786169	348190.765759297	2167939728.10666	4	23280.5698389594
adg2	SPAC19G12.16C	320625.616778582	319648.229433755	47844330232.0831	4	109366.734238619
SPAC1A6.01c	SPAC1A6.01C	251141.547037994	241364.603880103	5250502822.88654	4	36230.1767277174
SPAC1A6.03c	SPAC1A6.03C	453048.662302589	454614.179053409	500494556.980118	4	11185.8678360255
plb1	SPAC1A6.04C	332365.979435088	291470.849985746	41020447293.4704	4	101267.526005959
SPAC1A6.05c	SPAC1A6.05C	416786.070273604	423000.953108584	10723683962.9484	4	51777.6109021757
meu31	SPAC1A6.06C	263640.400767498	249855.436945621	14122817066.1056	4	59419.7296066417
SPAC1A6.07	SPAC1A6.07	505364.802703375	487113.086182586	4514532712.06214	4	33595.1362255838
mug125	SPAC1A6.08C	280847.809449699	293885.300592414	12566169476.5827	4	56049.4635937372
lag1	SPAC1A6.09C	308798.850909599	298982.327157876	1299794832.89397	4	18026.3337432627
SPAC1A6.10	SPAC1A6.10	313285.479869842	311502.135498426	1592252542.26497	4	19951.5196305004
SPAC1B1.02c	SPAC1B1.02C	333145.563278241	338132.011331355	2248477978.32508	4	23709.0593356478
SPAC1B1.04c	SPAC1B1.04C	373263.654262824	370041.807688157	9424291362.11621	4	48539.3947276751
SPAC1B2.03c	SPAC1B2.03C	304295.115443947	314088.666678234	2447368799.42394	4	24735.4442017115
cox6	SPAC1B2.04	1383.95917157491	1719.12598787204	3161056.23030097	4	888.967973312449
SPAC1B3.01c	SPAC1B3.01C	370808.747911189	364020.030621613	8460489754.99804	4	45990.4603015616
SPAC1B3.02c	SPAC1B3.02C	482281.676161285	454413.653583755	3633841892.28274	4	30140.6780459678
wis2	SPAC1B3.03C	391167.709905187	384022.379225903	1266387313.82619	4	17793.1680275477
SPAC1B3.04c	SPAC1B3.04C	386502.070454572	372395.002902201	2087837258.01921	4	22846.4289223678
not3	SPAC1B3.05	71229.523238143	78849.3070014328	8444447231.73971	4	45946.8367565704
SPAC1B3.06c	SPAC1B3.06C	425345.448028589	426418.003724115	321419416.587635	4	8964.08691094127
vps28	SPAC1B3.07C	383255.128327192	305516.136453295	43626384523.7855	4	104434.650049427
SPAC1B3.08	SPAC1B3.08	257507.297296745	239263.304474768	20974753578.0524	4	72413.3164170314
SPAC1B3.10c	SPAC1B3.10C	289798.252209362	282050.667859495	945730418.294094	4	15376.3651287788
ypt4	SPAC1B3.11C	370399.044284072	341480.347786838	16558491930.8758	4	64339.9019483162
SPAC1B3.15c	SPAC1B3.15C	574245.956113544	581954.299071664	2864982302.61417	4	26762.7647236518
vht1	SPAC1B3.16C	416162.198839372	407944.772989982	3336229403.95888	4	28880.051090497
clr2	SPAC1B3.17	343724.352449664	285846.252561167	39505015704.0372	4	99379.3435579512
sck1	SPAC1B9.02C	392065.272664152	401182.631268596	6949439629.57104	4	41681.6495282128
SPAC1D4.01	SPAC1D4.01	293613.067234079	307828.135859885	10904045291.1423	4	52211.2183614362
SPAC1D4.02c	SPAC1D4.02C	404647.086159492	434288.192201631	5620799916.01294	4	37485.9971056291
aut12	SPAC1D4.03C	351507.212626893	389799.480429796	7858382313.09595	4	44323.7586207892
SPAC1D4.05c	SPAC1D4.05C	344014.595773594	345167.023028493	4985475517.83783	4	35303.9499129978
csk1	SPAC1D4.06C	311718.432179027	268597.576414645	28271764474.9283	4	84071.0480411187
rtf2	SPAC1D4.09C	362704.380175375	348464.59522177	3402638054.15859	4	29166.0678450087
lkh1	SPAC1D4.11C	338057.337089068	337682.759440915	3913437676.11497	4	31278.7374909657
byr1	SPAC1D4.13	0	0	0	4	0
SPAC1F12.02c	SPAC1F12.02C	414832.674836151	413369.226003206	5824400145.62722	4	38158.8788672676
SPAC1F12.04c	SPAC1F12.04C	390298.656446154	304313.272481153	33642181467.3544	4	91709.0255473179
SPAC1F12.05	SPAC1F12.05	0	0	0	4	0
SPAC1F3.03	SPAC1F3.03	363051.953459896	375574.2687631	1901700781.96443	4	21804.2471892773
SPAC1F3.05	SPAC1F3.05	422377.502998178	423765.406341831	3895364799.30441	4	31206.4288220569
spo15	SPAC1F3.06C	333742.459379873	329554.794801404	13345148421.4148	4	57760.6016706346
rsc58	SPAC1F3.07C	227596.206739557	217888.511392519	33573870205.0425	4	91615.86953831
mug161	SPAC1F3.09	207157.225998904	231580.612597278	66252335226.692	4	128697.644915022
SPAC1F3.10c	SPAC1F3.10C	418172.873077658	342612.272019797	45772082583.0094	4	106972.055443243
SPAC1F5.03c	SPAC1F5.03C	212422.049911131	200889.723781384	33235278921.2124	4	91152.7274978818
SPAC1F5.05c	SPAC1F5.05C	120448.8756546	130647.013469589	14177482523.0193	4	59534.6170790979
hem14	SPAC1F5.07C	319606.65505524	319261.276999695	229127939.324751	4	7568.48629721874
yam8	SPAC1F5.08C	347196.213195515	338711.862295276	13358238686.779	4	57788.9234342945
shk2	SPAC1F5.09C	396302.625850455	397223.403895439	3192129403.18541	4	28249.4663807363
SPAC1F5.10	SPAC1F5.10	76998.3921812128	63612.2025304069	2274856872.18242	4	23847.7298300196
spt6	SPAC1F7.01C	351901.769530241	343866.51888599	11103888791.3017	4	52687.4956495886
SPAC1F7.06	SPAC1F7.06	323607.083209191	317820.83948177	23424423670.1144	4	76525.1979254455
fip1	SPAC1F7.07C	433309.959061161	436677.764113433	13973091294.8316	4	59103.9154685027
fio1	SPAC1F7.08	122809.515225583	130795.343280494	19611352012.0664	4	70020.268515742
SPAC1F7.09c	SPAC1F7.09C	426244.157410383	421271.369955175	8107425297.13859	4	45020.6211006095
SPAC1F7.10	SPAC1F7.10	492605.536768486	491214.39679144	2354139811.73752	4	24259.7393418474
SPAC1F7.11c	SPAC1F7.11C	299825.193840655	242464.597329813	22189103536.2244	4	74480.0368156199
yak3	SPAC1F7.12	225030.750167946	236927.10966258	55731513044.3453	4	118037.613755473
rpl801	SPAC1F7.13C	0	0	0	4	0
ght3	SPAC1F8.01	448770.916992746	452111.788700677	97817985.9746868	4	4945.14878377504
SPAC1F8.02c	SPAC1F8.02C	274406.237681595	272038.263918536	7663312032.24667	4	43770.1725843258
str3	SPAC1F8.03C	326063.765028939	346643.269849146	3789740089.69622	4	30780.4324599908
SPAC1F8.04c	SPAC1F8.04C	331107.427428966	358390.223703909	14503323880.8981	4	60214.873330636
isp3	SPAC1F8.05	431242.48473774	422399.704325831	9191683527.19809	4	47936.6340265931
fta5	SPAC1F8.06	215831.489299676	232841.792951248	5763994274.80548	4	37960.4869397294
SPAC1F8.08	SPAC1F8.08	318446.417563858	309162.349100096	3202355369.6277	4	28294.6786941807
caf16	SPAC20G4.01	369707.008266012	332635.457114952	60001395136.563	4	122475.911036174
fus1	SPAC20G4.02C	66996.8338603365	129404.760503359	32713454208.9248	4	90434.3051735966
hri1	SPAC20G4.03C	363765.563595538	389757.82305148	2722091808.29411	4	26086.8348419951
hus1	SPAC20G4.04C	353892.173018921	298909.749640019	21731646316.5039	4	73708.2870451211
sts1	SPAC20G4.07C	8538.7634013242	10344.0056409445	151355002.383082	4	6151.32104476515
SPAC20G4.08	SPAC20G4.08	457894.434671257	441167.569081254	2140358523.66059	4	23132.0044724868
SPAC20G8.02	SPAC20G8.02	545484.986483719	541405.009770251	340381246.743461	4	9224.71201099879
SPAC20G8.04c	SPAC20G8.04C	437721.876597159	425778.568261658	2829540946.00864	4	26596.714768974
erg2	SPAC20G8.07C	396090.352811496	394355.000134187	4594017366.38535	4	33889.590460735
fft1	SPAC20G8.08C	217477.632624816	234130.418590071	9514051375.96234	4	48769.99942578
SPAC20G8.09c	SPAC20G8.09C	341105.600741241	345877.674079598	2613672625.53532	4	25562.0452308463
atg6	SPAC20G8.10C	365925.803557261	352301.379509937	6332529199.28053	4	39788.5950973408
dsc3	SPAC20H4.02	93815.2203703996	126414.226598609	22909519861.5203	4	75679.4553718516
tfs1	SPAC20H4.03C	412130.806607732	416479.502736695	6780640379.85034	4	41172.3219525276
fml2	SPAC20H4.04	284522.78972286	286296.005722736	5376422130.61215	4	36662.0448509495
SPAC20H4.05c	SPAC20H4.05C	413474.649865115	417645.997688311	572723607.504294	4	11965.8222398661
SPAC20H4.06c	SPAC20H4.06C	390984.030443995	398787.309574221	13768044345.0722	4	58668.6550576034
rhp57	SPAC20H4.07	319111.529481838	312419.837721605	1145957118.30802	4	16925.9941975946
SPAC20H4.08	SPAC20H4.08	354318.283562135	353131.689434799	3300807077.05814	4	28726.3253700249
ufd2	SPAC20H4.10	264713.708819183	242177.871972959	41278804502.5207	4	101585.929762099
rho5	SPAC20H4.11C	291130.83190924	247743.387677097	17050960847.612	4	65289.6638979173
SPAC212.01c	SPAC212.01C	380999.943662441	393831.968154156	3161931938.85077	4	28115.5292447553
SPAC212.02	SPAC212.02	322379.530923986	333347.053093009	6038519693.65481	4	38853.9563418412
SPAC212.03	SPAC212.03	210506.567771617	253262.503560658	87791865598.8591	4	148148.460672782
SPAC212.04c	SPAC212.04C	323174.719554957	327318.084160383	2010668617.99791	4	22420.2398403647
SPAC212.08c	SPAC212.08C	386566.027999067	371508.698104617	2675365014.11601	4	25861.9653841119
pcr1	SPAC21E11.03C	350662.012289614	353154.190167625	836976407.146763	4	14465.2722679765
ppr1	SPAC21E11.04	404428.584519261	421001.889173461	2706473980.83762	4	26011.8914192991
cyp8	SPAC21E11.05C	417155.735280288	388974.948058029	4346986573.98376	4	32965.8405549735
ies6	SPAC222.04C	163575.529713113	178350.50123153	2069298599.87	4	22744.7719260383
mss1	SPAC222.05C	308179.485256742	318691.353451534	1151219389.91683	4	16964.812037839
hri2	SPAC222.07C	402159.017535084	378734.463623249	4184671855.2339	4	32344.5198419837
SPAC222.08c	SPAC222.08C	301774.297565034	300581.561685027	1541582790.35981	4	19631.4975890774
atp2	SPAC222.12C	460371.721363413	383545.657983222	58677140560.7437	4	121116.824348172
SPAC222.13c	SPAC222.13C	442715.359803297	446527.065849245	375384514.629377	4	9687.42115618724
SPAC222.14c	SPAC222.14C	374953.472243511	381106.953762174	7555026550.88245	4	43459.827861148
meu13	SPAC222.15	352587.413663653	345444.763733745	2817129770.19657	4	26538.3202661575
csn3	SPAC222.16C	367123.264779254	352133.901974757	21464465731.6101	4	73253.7810143786
SPAC227.01c	SPAC227.01C	343292.051828515	343182.369108369	13104312834.1338	4	57237.0352877701
SPAC227.03c	SPAC227.03C	291129.700344033	319684.927610683	5026020705.17812	4	35447.2167637253
SPAC227.04	SPAC227.04	324321.918481726	342041.642030741	2773237254.71433	4	26330.7674342884
SPAC227.05	SPAC227.05	423543.670120421	457145.87209854	7793241393.35972	4	44139.6686478266
SPAC227.06	SPAC227.06	276664.598577695	270067.699798898	620038957.990177	4	12450.2907394785
pab1	SPAC227.07C	0	0	0	4	0
SPAC227.10	SPAC227.10	447593.673578608	481759.228754206	7732170619.42107	4	43966.38096154
SPAC227.11c	SPAC227.11C	431939.508926547	460939.471547185	3944806372.1721	4	31403.8467873448
isu1	SPAC227.13C	275959.224268247	252739.479377102	3074087781.40056	4	27722.2283619146
SPAC227.14	SPAC227.14	431124.521004168	435741.915131404	5306882866.11445	4	36424.1776369572
SPAC227.15	SPAC227.15	127089.6792923	138577.33228728	25956812488.7006	4	80555.5902602367
SPAC227.17c	SPAC227.17C	311266.355385881	310834.627103277	22246680653.8807	4	74576.6060066438
lys3	SPAC227.18	376924.011230757	308273.773476595	45088729285.3404	4	106170.534148299
pso2	SPAC22A12.01C	483809.985473017	483161.164593925	7942867027.53392	4	44561.3819005143
mug103	SPAC22A12.02C	345194.70051283	357113.438930954	2617872537.01863	4	25582.5748167509
csn4	SPAC22A12.03C	411084.229158057	407564.427968596	1210929016.01662	4	17399.2026830011
rps2201	SPAC22A12.04C	148236.796996094	142038.886994238	11760930401.2833	4	54223.9117025029
SPAC22A12.06c	SPAC22A12.06C	283850.907944671	263018.391750097	31252135698.5141	4	88391.3679305198
ogm1	SPAC22A12.07C	359967.955901704	374229.982832561	3422037438.35347	4	29249.0916027894
SPAC22A12.10	SPAC22A12.10	490154.468309105	470044.230503752	34667131786.9793	4	93095.5581472329
dak1	SPAC22A12.11	344860.963517414	376109.79867798	12320593829.2871	4	55499.0851935578
SPAC22A12.14c	SPAC22A12.14C	296651.195204832	305186.659778781	7731452032.2685	4	43964.3379123026
SPAC22A12.16	SPAC22A12.16	354194.295042633	333038.631248593	3914506543.64971	4	31283.0087413667
SPAC22A12.17c	SPAC22A12.17C	285989.937771155	275310.109687664	3133568053.32877	4	27989.1409895372
SPAC22E12.01	SPAC22E12.01	411532.709931367	411706.219174123	13656743691.65	4	58431.0356138971
SPAC22E12.03c	SPAC22E12.03C	0	113931.462225336	51921512339.2122	4	113931.462225336
ccs1	SPAC22E12.04	388973.22400654	387328.284135237	2998886985.37761	4	27381.0472105141
rer1	SPAC22E12.05C	340309.708978345	359922.977653979	3787641815.11727	4	30771.9101418699
gmh3	SPAC22E12.06C	398897.50724685	402155.117982551	155564358.018672	4	6236.27208391904
set3	SPAC22E12.11C	451127.252105669	439481.684138578	2645245243.10027	4	25715.9738445789
sck2	SPAC22E12.14C	370912.352861066	346966.704570678	7851456820.91114	4	44304.2233339868
SPAC22E12.18	SPAC22E12.18	108453.584755038	148342.793841561	26889727685.0351	4	81990.437986748
snt1	SPAC22E12.19	363310.546952728	308905.282488308	34551425628.0089	4	92940.0688992764
atf31	SPAC22F3.02	466605.376410754	376391.89102172	58709714807.8238	4	121150.438306908
rdh54	SPAC22F3.03C	422546.447788768	436729.197376046	16344176925.9243	4	63922.1732380954
mug62	SPAC22F3.04	407061.184226239	389545.293256835	7405518309.27896	4	43027.6606070995
lon1	SPAC22F3.06C	415497.754296804	412718.05898109	3307269121.59621	4	28754.4306220633
atp20	SPAC22F3.07C	415916.954742079	420273.085456853	7147517098.55361	4	42271.4948237982
rok1	SPAC22F3.08C	230418.083217101	235442.652197274	2778396202.8108	4	26355.2471189837
res2	SPAC22F3.09C	0	95834.6330802405	36737107590.4973	4	95834.6330802405
snu23	SPAC22F3.11C	362175.701097863	324928.780054198	18900262077.572	4	68739.1120061425
rgs1	SPAC22F3.12C	0	145.007366145409	84108.5449457145	4	145.007366145409
tsc1	SPAC22F3.13	355239.116507803	363570.383437963	8378129245.81882	4	45766.0606940854
pvg5	SPAC22F8.02C	132850.366908744	129293.624404609	9442419261.86364	4	48586.0557718561
SPAC22F8.03c	SPAC22F8.03C	509496.472909948	481964.277638475	3347346703.68629	4	28928.1294922705
SPAC22F8.04	SPAC22F8.04	103404.094598562	106311.297322182	12674803633.2401	4	56291.2151966009
SPAC22F8.05	SPAC22F8.05	293022.342544085	295880.424912583	2153266227.60398	4	23201.6498745454
rtf1	SPAC22F8.07C	192511.732947354	212072.514660646	3221220459.96839	4	28377.8983540377
rrp16	SPAC22F8.09	265596.996608734	256597.327963826	1811858002.46042	4	21282.9626841543
plc1	SPAC22F8.11	183359.04859314	175885.055760156	13942901263.5709	4	59040.0314692727
shf1	SPAC22F8.12C	266658.625761011	272509.394391968	1377949082.48073	4	18560.3682781399
SPAC22G7.01c	SPAC22G7.01C	435693.605171276	396224.922296304	8436394980.77003	4	45924.9250972988
kap111	SPAC22G7.02	379838.28888196	381930.796989357	3508149606.34437	4	29614.817264101
SPAC22G7.03	SPAC22G7.03	450515.295355048	435003.356620927	2467940432.19888	4	24839.1849312678
ubp13	SPAC22G7.04	297507.550135125	269252.120890297	19080307330.1716	4	69065.7428291544
SPAC22G7.05	SPAC22G7.05	0	58811.4992857323	13835169792.9427	4	58811.4992857323
ura1	SPAC22G7.06C	341335.485674966	354582.690028978	8417033045.45689	4	45872.1948609855
SPAC22G7.07c	SPAC22G7.07C	264649.292413583	210412.707726387	21437185935.4239	4	73207.2160641011
ppk8	SPAC22G7.08	395845.4412632	417712.580539123	10034583427.7581	4	50086.3839475312
SPAC22G7.11c	SPAC22G7.11C	289506.778310647	267199.150538281	31409675181.5815	4	88613.874734126
SPAC22H10.02	SPAC22H10.02	438556.138723366	448393.317979208	2832949730.55579	4	26612.7306498027
kap114	SPAC22H10.03C	318729.771839686	331293.967956396	13295542062.6341	4	57653.1483585982
SPAC22H10.04	SPAC22H10.04	312263.735763541	368897.186461038	17114165019.5646	4	65410.5592002633
scd2	SPAC22H10.07	6488.5714108177	113283.050416205	47524228004.8859	4	109000.261473179
SPAC22H10.08	SPAC22H10.08	431277.799592695	422211.802735401	3887487248.77121	4	31174.8586555385
SPAC22H10.09	SPAC22H10.09	360460.544414889	339098.091637628	16208721003.6986	4	63656.7376710796
SPAC22H10.11c	SPAC22H10.11C	0	0	0	4	0
zym1	SPAC22H10.13	407894.556982967	407531.770079036	277587090.357102	4	8330.47253097179
mug35	SPAC22H12.01C	433606.479603925	433176.84319551	309564777.135631	4	8797.22651089011
tfg3	SPAC22H12.02	299191.628578154	308487.769262162	7652721560.85904	4	43739.9175835387
SPAC22H12.03	SPAC22H12.03	403441.49549129	404976.525438741	18222429526.4967	4	67495.2396960273
rps102	SPAC22H12.04C	414270.999726958	424014.885205654	2772859005.23862	4	26328.9717100698
SPAC22H12.05c	SPAC22H12.05C	316579.30964094	248699.988999685	25584959751.8139	4	79976.4961595185
SPAC23A1.02c	SPAC23A1.02C	423045.644994891	426860.95400619	31856048873.1843	4	89241.3145258186
apt1	SPAC23A1.03	318408.068222504	336914.20611085	2692293072.66666	4	25943.6556438499
mnl1	SPAC23A1.04C	343965.31538279	273137.723260871	28689091777.1455	4	84689.2728997385
cmk2	SPAC23A1.06C	438002.789301903	438085.664380162	3310924682.06323	4	28770.3175254603
SPAC23A1.07	SPAC23A1.07	248294.254933085	224408.538603492	36190947225.3017	4	95119.592126572
SPAC23A1.09	SPAC23A1.09	359341.933255599	350225.092463432	5695955150.25795	4	37735.7759634606
rpl1602	SPAC23A1.11	0	0	0	4	0
SPAC23A1.14c	SPAC23A1.14C	299529.438013899	313112.9767005	7923284418.1232	4	44506.416442248
sec20	SPAC23A1.15C	393269.826822995	399395.261005535	976004779.912452	4	15620.5376020838
rtr1	SPAC23A1.16C	462379.651483984	464387.821009044	4233929278.66982	4	32534.3252529917
SPAC23A1.17	SPAC23A1.17	424428.524151993	413691.14189935	1908964743.52442	4	21845.8505414897
SPAC23C11.01	SPAC23C11.01	304193.337921905	372425.508658176	25199798803.6372	4	79372.2224768168
rps23	SPAC23C11.02C	0	69290.1770146825	19204514522.9041	4	69290.1770146825
pnk1	SPAC23C11.04C	300652.894423077	297236.76446559	4504551699.56522	4	33557.9785578826
SPAC23C11.06c	SPAC23C11.06C	536817.226815669	535247.538660366	11808175801.7305	4	54332.7152867647
SPAC23C11.07	SPAC23C11.07	334110.992386797	330403.912086194	5948434778.47239	4	38563.0483055748
php3	SPAC23C11.08	460084.81183524	451163.730572122	2731805364.00448	4	26133.3377317387
SPAC23C11.10	SPAC23C11.10	436769.320700843	427156.859213412	1149548176.07482	4	16952.4937404119
hpt1	SPAC23C11.13C	285502.737089169	221460.300742464	22072600061.8154	4	74284.2514632399
zhf1	SPAC23C11.14	398011.468018377	384125.762972827	2439408510.38425	4	24695.1842996983
pst2	SPAC23C11.15	427112.131098281	422081.76250397	964254880.411573	4	15526.2268469481
crn1	SPAC23C4.02	317761.488701122	290191.452534751	9901580354.96754	4	49753.3424881373
hrk1	SPAC23C4.03	443227.234048437	423245.179769733	14409524914.8606	4	60019.8402923162
SPAC23C4.05c	SPAC23C4.05C	109853.384012796	137294.046851817	19117851624.9691	4	69133.6597197218
SPAC23C4.06c	SPAC23C4.06C	294662.488206769	312689.875206422	2176845070.34535	4	23328.3361512633
tht2	SPAC23C4.07	439304.85663175	434807.479295025	792324594.24665	4	14074.1304726673
rho3	SPAC23C4.08	430823.5114746	401411.2862552	13828503353.298	4	58797.3284964929
SPAC23C4.09c	SPAC23C4.09C	447441.454663406	457300.402237414	4990510877.26505	4	35321.7740114545
atp18	SPAC23C4.11	507453.48907392	474319.888723153	21034947781.832	4	72517.1493197162
hhp2	SPAC23C4.12	585045.031886105	569516.704556809	3708604608.48928	4	30449.1568376256
atg15	SPAC23C4.16C	311948.182520725	241597.520341299	24916958270.6801	4	78925.5317857918
SPAC23C4.17	SPAC23C4.17	445380.493358177	429711.002090689	6771531160.02679	4	41144.6568828408
SPAC23D3.01	SPAC23D3.01	424974.670799622	426598.636622494	59626959.0508307	4	3860.92472896166
SPAC23D3.03c	SPAC23D3.03C	349016.583927409	353100.978071262	174403367.359306	4	6603.09335386275
gpd2	SPAC23D3.04C	422272.96981676	439780.717739783	12309787474.7068	4	55474.7408166698
arp42	SPAC23D3.09	262691.826900785	267566.663379079	3641398525.5026	4	30172.000785093
eng2	SPAC23D3.10C	240650.575150498	289155.776052452	11569349843.4344	4	53780.4561235642
ayr1	SPAC23D3.11	405543.966725614	413690.44967823	3973706019.29276	4	31518.6691473988
SPAC23D3.12	SPAC23D3.12	363947.994631059	357634.693047273	2936751327.1986	4	27095.9006456632
SPAC23D3.13c	SPAC23D3.13C	498142.201334097	512539.326708298	2720566999.26497	4	26079.5274078393
fep1	SPAC23E2.01	271011.040039164	228437.949355639	10423273461.7829	4	51047.2170195959
ste7	SPAC23E2.03C	341.90223648343	338.554600852545	123501.443887866	4	175.713861069543
sib1	SPAC23G3.02C	309796.300605269	299714.365724658	2318799139.62679	4	24076.9554742018
sib2	SPAC23G3.03	389096.542091226	388113.247869934	9043922252.66526	4	47549.7693282135
ies4	SPAC23G3.04	389993.926166796	390374.807168656	1778871782.40061	4	21088.3367196219
SPAC23G3.05c	SPAC23G3.05C	246975.92689026	281979.47077352	7706920510.80925	4	43894.5341438124
snf30	SPAC23G3.07C	391351.928369676	392185.378006059	3916313684.5062	4	31290.2288442662
ubp7	SPAC23G3.08C	323674.396944939	285317.018220407	20984265621.1906	4	72429.7342622328
ssr3	SPAC23G3.10C	359362.872369654	277265.928402866	31399461195.7987	4	88599.4655680815
SPAC23G3.12c	SPAC23G3.12C	402863.371011102	380287.758695279	9558169681.6339	4	48882.9461101566
npr2	SPAC23H3.03C	391485.71991312	391568.179344825	1559288726.13807	4	19743.9150508332
SPAC23H3.04	SPAC23H3.04	448028.719673651	457935.099209612	4355620846.43987	4	32998.5637810188
swd1	SPAC23H3.05C	354558.035194127	274504.915599984	33910537984.8343	4	92074.0707051045
apl6	SPAC23H3.06	377248.063158473	373259.040242463	3583484845.47582	4	29931.1077537895
bub3	SPAC23H3.08C	453827.321807039	454142.822431255	605562161.537267	4	12304.0863287087
gly1	SPAC23H3.09C	266542.166209931	252636.962074639	4024456819.01848	4	31719.3033459851
SPAC23H3.11c	SPAC23H3.11C	324814.82595442	270435.026654382	28702227624.1312	4	84708.6589790725
SPAC23H3.12c	SPAC23H3.12C	341969.785857173	336429.539946952	2360414770.68104	4	24292.049989045
gpa2	SPAC23H3.13C	321824.600365694	320367.880933411	883597525.064206	4	14862.6841877923
SPAC23H3.14	SPAC23H3.14	306510.367823567	291095.341292619	1235314415.77142	4	17573.519964505
SPAC23H3.15c	SPAC23H3.15C	338229.746400394	347232.258611399	2874959481.57578	4	26809.3243181164
SPAC23H4.01c	SPAC23H4.01C	307049.347211586	308852.091277369	1771253699.4019	4	21043.1324866445
ppk9	SPAC23H4.02	366300.684279735	368691.030824916	6798441829.4485	4	41226.3320871761
iwr1	SPAC23H4.08	530318.94166835	511473.227471204	4444051439.06215	4	33331.8595305683
cdb4	SPAC23H4.09	416578.5996048	419488.084829383	2562135970.08018	4	25308.7730346622
thi4	SPAC23H4.10C	500652.958543677	512595.895861867	763653782.161878	4	13817.1431757969
alp13	SPAC23H4.12	420880.758221024	418751.76820682	2495469460.34305	4	24977.3370295106
SPAC23H4.16c	SPAC23H4.16C	529322.705880533	505626.279890083	7898284860.51632	4	44436.1476180044
srb10	SPAC23H4.17C	827.592854707815	2570.5069517597	16910673.4512658	4	2056.12946158953
SPAC24B11.05	SPAC24B11.05	517194.295134188	522604.482758655	19292429152.232	4	69448.5945722301
sty1	SPAC24B11.06C	0	28569.821908441	3264938895.52014	4	28569.821908441
SPAC24B11.07c	SPAC24B11.07C	395927.146126837	341824.267775361	47067656892.5426	4	108475.408379668
SPAC24B11.08c	SPAC24B11.08C	366445.233610661	369001.998709291	1199583783.33652	4	17317.5040301462
chr3	SPAC24B11.10C	404284.902403535	423565.150715254	6131254213.56723	4	39151.1628612971
SPAC24B11.12c	SPAC24B11.12C	333856.970136793	357745.203142697	11736437004.1693	4	54167.4187223494
hem3	SPAC24B11.13	295953.292928542	236220.358486566	23188254831.6447	4	76138.4509161513
SPAC24C9.02c	SPAC24C9.02C	505294.576612885	490509.526130017	8336441328.95854	4	45652.0572618544
mug70	SPAC24C9.05C	290129.651675866	274620.849010393	2297595032.54627	4	23966.617578135
bgs2	SPAC24C9.07C	432885.446482197	420797.649593742	653691482.196631	4	12783.6954965752
SPAC24C9.08	SPAC24C9.08	597528.222093197	596488.005420592	4452871668.50629	4	33364.9204573692
SPAC24C9.12c	SPAC24C9.12C	551555.412459882	551493.955853525	9292328169.7202	4	48198.3614081438
otu1	SPAC24C9.14	461314.91952023	461261.916477283	231763398.056678	4	7611.8886955978
spn5	SPAC24C9.15C	387762.21350775	381370.084701271	8371601097.44952	4	45748.2270078566
cox8	SPAC24C9.16C	494208.846190157	516752.029259	2787613632.29576	4	26398.9281614602
cul3	SPAC24H6.03	418016.27447679	395050.349414141	14117253505.1549	4	59408.0245109086
rps901	SPAC24H6.07	25037.5182749155	63414.098255912	9289162186.24814	4	48190.1498914668
SPAC24H6.08	SPAC24H6.08	337894.667531693	328564.237958588	2551449365.44281	4	25255.9367547653
gef1	SPAC24H6.09	391478.591344881	396672.867584247	5238204072.32	4	36187.7191610635
SPAC24H6.10c	SPAC24H6.10C	316171.06382813	341305.199702105	17239731226.1898	4	65650.0784961256
SPAC24H6.11c	SPAC24H6.11C	302835.516987244	305888.943804563	6023759389.16671	4	38806.4407964925
SPAC24H6.13	SPAC24H6.13	319885.587620103	323114.804200423	6620105023.965	4	40682.0139126771
fft3	SPAC25A8.01C	188336.570337964	201749.283760053	2955678666.02359	4	27183.0768403045
SPAC25A8.02	SPAC25A8.02	410131.560499641	421087.958431947	1262191893.80201	4	17763.6700445179
SPAC25A8.03c	SPAC25A8.03C	391712.252908971	401232.491255302	3522689724.90155	4	29676.1256100824
dap1	SPAC25B8.01	380539.688426823	337847.42798059	8211613129.04247	4	45308.9757361675
psd2	SPAC25B8.03	258225.275435146	259203.481442038	1037899610.99762	4	16108.2246926657
mss51	SPAC25B8.04C	404319.491097467	412809.121201381	12884784058.8071	4	56755.5813528658
SPAC25B8.05	SPAC25B8.05	333255.533755829	329565.348795392	19747290072.1184	4	70262.5257020384
SPAC25B8.06c	SPAC25B8.06C	0	65.7120692788077	17272.3041956113	4	65.7120692788077
SPAC25B8.07c	SPAC25B8.07C	311403.306122292	318963.088682155	1967917453.43692	4	22180.6078221322
SPAC25B8.09	SPAC25B8.09	391412.024769134	418425.243305371	6348880291.92794	4	39839.9306347537
SPAC25B8.10	SPAC25B8.10	286499.998913718	290328.930799897	762965990.27627	4	13810.9195048363
SPAC25B8.11	SPAC25B8.11	296779.860951588	301796.344644392	24400865581.6568	4	78103.8820764641
isp7	SPAC25B8.13C	307061.911612227	310842.193603695	675055921.01669	4	12990.9191458562
SPAC25B8.15c	SPAC25B8.15C	373843.439582772	288998.618596656	37415464607.1795	4	96715.3873579322
SPAC25B8.17	SPAC25B8.17	249072.995358941	269305.686265272	3279567157.99586	4	28633.7526269081
SPAC25B8.18	SPAC25B8.18	2015.71675704654	3426.02433676842	20954103.5932953	4	2288.78262365036
SPAC25B8.19c	SPAC25B8.19C	179600.296039271	157575.716530087	16385461649.5684	4	64002.8547206458
SPAC25G10.01	SPAC25G10.01	387000.302790252	336193.466044597	63859196160.1436	4	126351.8857795
cce1	SPAC25G10.02	488363.798151197	478805.709875751	833183487.150183	4	14432.4589653858
zip1	SPAC25G10.03	208065.175827915	229904.251917728	18758607644.4082	4	68481.0332216303
rec10	SPAC25G10.04C	430777.595747786	376102.406779886	20943590392.0203	4	72359.5024720669
his1	SPAC25G10.05C	391109.963118754	391357.443426649	1278548968.08058	4	17878.4015510376
rps2801	SPAC25G10.06	1448.11174534885	89031.5708801502	31024460321.896	4	88068.8087830987
pan1	SPAC25G10.09C	225438.365090298	188937.174275151	14132089980.0566	4	59439.2336341423
jmj1	SPAC25H1.02	361155.044459684	377957.569524899	10762969664.6122	4	51872.3665948746
mug66	SPAC25H1.03	314738.348043246	305418.512295239	5760057717.67907	4	37947.5220458433
mug105	SPAC25H1.04	288954.332194321	320131.762101322	7152365209.2368	4	42285.82862271
meu29	SPAC25H1.05	210929.464102677	224093.782801824	67419496085.4087	4	129826.322528801
pcf3	SPAC25H1.06	534881.576511365	538231.4444016	8850937627.88913	4	47039.7109575759
emc1	SPAC25H1.07	296497.722063809	321360.570314388	16300601489.5407	4	63836.904470574
mde5	SPAC25H1.09	425670.184878865	424575.596656746	3014745457.82308	4	27453.3488750602
myh1	SPAC26A3.02	204725.396273765	207986.071079512	20093597129.7042	4	70875.9429032592
rpl2002	SPAC26A3.04	145276.778094812	143616.760086467	11332076588.6965	4	53226.113395345
SPAC26A3.06	SPAC26A3.06	295517.668369219	327491.165917874	7470108519.28961	4	43214.8947681514
rpl1101	SPAC26A3.07C	384727.173422106	312509.335905491	42509957480.0811	4	103089.715151514
rga2	SPAC26A3.09C	415138.788922825	435039.918177628	17373750288.765	4	65904.7613772423
cnt6	SPAC26A3.10	393920.237927629	399123.130866284	19225307669.5783	4	69327.6778595286
SPAC26A3.11	SPAC26A3.11	345123.38633363	385934.891568012	11118857163.6251	4	52722.995845326
SPAC26A3.14c	SPAC26A3.14C	341670.052585441	282509.906448041	37925095216.0023	4	97371.8327033058
dph1	SPAC26A3.16	440103.272008677	417844.49903674	15242268985.9691	4	61729.7922116403
SPAC26A3.17c	SPAC26A3.17C	383008.894610507	317545.047075384	44571263067.2256	4	105559.536598104
sec74	SPAC26F1.01	312966.732240723	281375.256630605	35746383677.0127	4	94533.5703295563
pnn1	SPAC26F1.02	543288.236400616	524593.977804891	28104440905.3306	4	83821.8958645809
etr1	SPAC26F1.04C	244235.683310129	293249.489365946	30510186217.8028	4	87335.8262939711
mug106	SPAC26F1.05	445531.086208656	468673.458800866	9731711369.22956	4	49324.7183702795
SPAC26F1.07	SPAC26F1.07	326190.361917538	332684.834781819	2777664533.69335	4	26351.7766654041
SPAC26F1.08c	SPAC26F1.08C	294855.271819115	288549.699046125	2042361898.53002	4	22596.2491275102
gyp51	SPAC26F1.09	278453.723279942	232821.69893426	29237800673.4174	4	85495.3224940075
pyp1	SPAC26F1.10C	245813.891348699	246579.84580758	3238771445.65432	4	28455.1025549651
SPAC26F1.12c	SPAC26F1.12C	348511.137410828	320288.574288686	13319949324.7855	4	57706.0424149533
aif1	SPAC26F1.14C	418022.570720166	374016.774755952	15370992699.4924	4	61989.9038140333
SPAC26H5.02c	SPAC26H5.02C	288058.121440344	253433.378634305	6921521103.6841	4	41597.8397987326
pcf2	SPAC26H5.03	257346.685517893	283952.003548778	5223807021.70643	4	36137.9544997584
SPAC26H5.04	SPAC26H5.04	328110.452137133	324368.146756585	4862748450.64255	4	34866.7049297842
SPAC26H5.05	SPAC26H5.05	87099.8132840898	90587.772391276	10217416577.2302	4	50540.6187566748
SPAC26H5.07c	SPAC26H5.07C	350216.606974373	281318.896133041	30875451213.8007	4	87857.0589278413
bgl2	SPAC26H5.08C	382579.98467859	356291.227025398	3447129886.34366	4	29356.1317544719
SPAC26H5.09c	SPAC26H5.09C	449666.106485953	445652.31069338	363427174.453747	4	9531.88300460286
tif51	SPAC26H5.10C	502621.741311822	503548.878789947	313708025.796534	4	8855.90235092582
mug56	SPAC26H5.11	197129.570973067	212571.258153127	36814448353.5705	4	95935.4579308017
SPAC27D7.02c	SPAC27D7.02C	330033.498833463	322627.60344106	2040491733.18442	4	22585.9012061973
mei2	SPAC27D7.03C	372235.484070843	389484.570348502	30636957028.0148	4	87517.0798016233
omt2	SPAC27D7.04	369707.379066983	364697.982186532	86472808628.2577	4	147031.296522422
apc14	SPAC27D7.05C	407771.741438685	412857.686813003	582363407.263883	4	12066.1034230596
SPAC27D7.06	SPAC27D7.06	428441.756937592	424769.023144214	20608463580.0673	4	71778.2410972631
SPAC27D7.08c	SPAC27D7.08C	461139.650427919	500900.582349377	17397150152.7762	4	65949.128411178
SPAC27D7.09c	SPAC27D7.09C	349838.995500437	352449.200293285	141883563.501697	4	5955.7443594755
EMPTY	SPAC27D7.10C	450792.253713633	432408.533237832	3128754812.63747	4	27967.6367103008
SPAC27D7.11c	SPAC27D7.11C	392963.695075045	359814.279254894	65638203006.0694	4	128099.768741077
but1	SPAC27D7.12C	481699.556576543	472726.733255305	4571473584.63359	4	33806.3366273011
ssm4	SPAC27D7.13C	357913.600986444	380934.578464466	3107018519.50232	4	27870.318079914
tpr1	SPAC27D7.14C	26.4756622205186	2169.63157146394	18524714.2113908	4	2152.01732168859
SPAC27E2.01	SPAC27E2.01	346081.047615788	368400.421767704	6711731352.55503	4	40962.5785094
SPAC27E2.02	SPAC27E2.02	502833.312065147	499427.694332852	9906505542.18405	4	49765.7149606635
SPAC27E2.03c	SPAC27E2.03C	274024.807682351	276406.972159786	1288326225.69765	4	17946.6307819716
pvg2	SPAC27E2.07	222690.3142614	228309.453595146	1731248861.13233	4	20804.1393785728
mak2	SPAC27E2.09	337069.540007905	339953.401825078	796451601.344735	4	14110.7370585729
SPAC27E2.11c	SPAC27E2.11C	61036.8011271805	61647.9255764548	2652415509.0958	4	25750.8034296786
uch1	SPAC27F1.03C	331940.167938913	337998.183233502	226931288.915397	4	7532.11937165425
SPAC27F1.05c	SPAC27F1.05C	331572.397022854	333745.823362481	4866139855.91762	4	34878.8612769885
SPAC27F1.06c	SPAC27F1.06C	269131.22466547	230811.487430198	34869786732.2733	4	93367.2677284085
pdt1	SPAC27F1.08	351814.546378372	328484.405465916	25701294588.9342	4	80158.1165399584
SPAC27F1.10	SPAC27F1.10	432099.885564985	438980.95585233	1468122458.87611	4	19158.0430816675
SPAC29A4.02c	SPAC29A4.02C	364537.994209073	336339.849060757	9535719351.93726	4	48825.5039706127
cam2	SPAC29A4.05	460553.741281744	462295.362995451	9902965746.50643	4	49756.8230158097
SPAC29A4.09	SPAC29A4.09	192864.558632596	174495.076743992	17701834067.4938	4	66524.1198128426
rga3	SPAC29A4.11	283199.258635206	255142.949635044	25176543475.65	4	79335.5901781319
mug108	SPAC29A4.12C	460799.517794186	450836.841701962	4628647876.69141	4	34017.0834901062
SPAC29A4.13	SPAC29A4.13	261022.370170264	282845.175633637	4612643599.08202	4	33958.2228594269
SPAC29A4.14c	SPAC29A4.14C	418358.14050572	412972.011679519	8981758802.66418	4	47386.0707451678
hal4	SPAC29A4.16	453460.29844413	440830.388547558	1595102824.80206	4	19969.3691988634
SPAC29A4.17c	SPAC29A4.17C	424012.148268163	367345.227032784	56524414185.5174	4	118874.318279346
prw1	SPAC29A4.18	2732.6531287379	50213.5674676652	9373702414.33449	4	48408.941359873
cta5	SPAC29A4.19C	320392.766651966	320610.695849716	344747488.437693	4	9283.68849700501
elp3	SPAC29A4.20	215202.91551068	220622.448579691	3913698154.40785	4	31279.7784295535
set2	SPAC29B12.02C	358434.74628233	377180.438583975	5471577708.78937	4	36985.0568094378
spd1	SPAC29B12.03	465318.221177347	467239.001126677	1903503685.79606	4	21814.5804784097
snz1	SPAC29B12.04	333452.322251337	292543.385896613	44755725556.0474	4	105777.745244507
SPAC29B12.05c	SPAC29B12.05C	223920.272109565	201121.404333845	22970200737.9128	4	75779.6158902788
rcd1	SPAC29B12.06C	202048.611390571	197436.75715499	24700462436.79	4	78581.9038277739
SPAC29B12.08	SPAC29B12.08	273995.118808017	298973.598411849	17292017737.669	4	65749.5584351503
pgt1	SPAC29B12.10C	339714.464266666	342082.216952247	3092213056.18884	4	27803.835419726
SPAC29B12.11c	SPAC29B12.11C	424027.29712141	405428.750569531	4696446678.28929	4	34265.3129209748
SPAC29B12.12	SPAC29B12.12	397864.754670152	420052.850474045	4531161399.87207	4	33656.9509903678
SPAC29B12.13	SPAC29B12.13	264175.200783976	311311.99221144	16706006421.1829	4	64625.8586426186
SPAC29B12.14c	SPAC29B12.14C	315106.589088831	259491.168015713	34019771933.5438	4	92222.2477680193
pof11	SPAC29E6.01	423110.593158993	348543.07597498	64680120908.08	4	127161.433725088
SPAC29E6.05c	SPAC29E6.05C	301953.813902344	301547.98021184	3018099759.58904	4	27468.617364135
SPAC29E6.07	SPAC29E6.07	315017.474968474	313233.666711854	1303411650.25372	4	18051.3964158851
SPAC29E6.09	SPAC29E6.09	325138.98094117	326935.985164305	1143192198.48375	4	16905.5626827662
SPAC29E6.10c	SPAC29E6.10C	413346.319092866	415267.300229812	7430819876.82679	4	43101.1017168552
SPAC2C4.05	SPAC2C4.05	323141.218398751	318038.676550446	4403120824.28388	4	33178.0078677272
SPAC2C4.06c	SPAC2C4.06C	317738.359491301	300320.38878861	57020550253.5852	4	119394.880809004
SPAC2C4.07c	SPAC2C4.07C	393241.748852655	410726.886284326	16926479923.9237	4	65050.9029989662
SPAC2C4.08	SPAC2C4.08	407386.453415104	405510.974532749	1322600823.46425	4	18183.7896453424
SPAC2C4.09	SPAC2C4.09	383296.491837708	380385.962667533	3517039503.99699	4	29652.3165368112
SPAC2C4.10c	SPAC2C4.10C	407486.409207333	396268.406901973	1365443383.60826	4	18475.9531797974
ppk11	SPAC2C4.14C	437850.454368421	451463.22902079	960270200.202004	4	15494.1133999497
ubx2	SPAC2C4.15C	221896.158709654	227104.334183499	672403662.78806	4	12965.3737199132
rps801	SPAC2C4.16C	65155.4692788668	74691.1726031099	4077196075.27562	4	31926.4626731322
SPAC2C4.17c	SPAC2C4.17C	354614.107768739	352645.304425315	1586557737.90402	4	19915.8086573457
SPAC2E12.03c	SPAC2E12.03C	293140.472870812	292992.444187475	8387489521.91441	4	45791.6191074153
SPAC2E1P3.01	SPAC2E1P3.01	244110.367869071	241731.646277647	9226163930.72893	4	48026.4612758657
amt3	SPAC2E1P3.02C	334205.309197947	302364.804443698	18131537488.2252	4	67326.6988055726
cao1	SPAC2E1P3.04	440001.992176694	448296.776253601	4215386103.91394	4	32463.0024178061
SPAC2E1P3.05c	SPAC2E1P3.05C	444437.110840051	354985.678311512	61574087774.9294	4	124070.632881969
mug109	SPAC2E1P5.02C	482223.959242862	479934.517282083	6065685906.83142	4	38941.2567427896
SPAC2E1P5.03	SPAC2E1P5.03	396311.24648533	368872.961365101	7830590005.04022	4	44245.3105002107
SPAC2F3.02	SPAC2F3.02	378905.066002319	375622.845900912	161950617.912099	4	6362.99100093853
SPAC2F3.05c	SPAC2F3.05C	335244.724982269	316216.232004149	3549677628.68278	4	29789.5855488239
SPAC2F3.07c	SPAC2F3.07C	301642.725200897	252653.686637571	14747360939.8478	4	60719.3563450895
sut1	SPAC2F3.08	326230.142458732	265180.699371397	25273456351.8565	4	79488.1380330683
SPAC2F3.11	SPAC2F3.11	353633.808829065	359678.77974528	4615572079.44006	4	33969.0008663784
plp1	SPAC2F3.12C	349115.588843959	366632.423856317	3994411789.32233	4	31600.6795390634
lsk1	SPAC2F3.15	369551.884394713	373186.693464359	853238330.717636	4	14605.1217961169
SPAC2F3.16	SPAC2F3.16	390998.566684379	398257.999689468	4610382911.36878	4	33949.9002626251
SPAC2F3.18c	SPAC2F3.18C	394713.391741486	317280.939985953	46280586629.1379	4	107564.616195496
SPAC2F7.02c	SPAC2F7.02C	327158.069858651	314118.44532023	22301259424.3448	4	74668.031017874
pom1	SPAC2F7.03C	177804.630129622	184180.343708401	1006656630.4721	4	15863.9262989345
pmc2	SPAC2F7.04	208133.515078345	197523.60785949	1812828603.59593	4	21288.6624967137
pol4	SPAC2F7.06C	425393.896398278	426610.262073843	3756867726.74079	4	30646.6463366744
cph2	SPAC2F7.07C	367938.706309862	361999.442480657	17659222330.3271	4	66444.0033605876
snf5	SPAC2F7.08C	355405.605746198	361804.656384064	1939034440.15101	4	22017.2343866743
SPAC2F7.09c	SPAC2F7.09C	307141.377952051	298976.268811113	1033737128.92278	4	16075.8913354966
akr1	SPAC2F7.10	374079.437131249	362972.993132288	13614548137.7433	4	58340.697925512
nrd1	SPAC2F7.11	278982.939396024	274714.872803625	3423295835.82412	4	29254.4690424562
SPAC2F7.17	SPAC2F7.17	381680.156296654	386186.34442186	3539878451.0619	4	29748.4388290457
vps45	SPAC2G11.03C	453897.778782807	444385.389526834	1291015492.69193	4	17965.352019178
SPAC2G11.04	SPAC2G11.04	370677.689615199	367294.639591241	3812429335.79136	4	30872.4364757276
SPAC2G11.05c	SPAC2G11.05C	484313.329058327	485803.711056766	3994801806.06714	4	31602.2222559868
vps4	SPAC2G11.06	402020.842492176	380038.384990818	4022394589.56433	4	31711.175433766
ptc3	SPAC2G11.07C	470570.182510518	474084.059646529	2450927893.83145	4	24753.4234694489
SPAC2G11.09	SPAC2G11.09	296509.75310579	292821.552286512	2779548440.313	4	26360.7114865712
SPAC2G11.10c	SPAC2G11.10C	290569.921381858	236551.176771491	28269891340.4141	4	84068.2629480562
rqh1	SPAC2G11.12	295829.699155803	286009.869043428	2576531248.51664	4	25379.7717115257
atg22	SPAC2G11.13	337921.630058053	348046.188149906	8326335330.13778	4	45624.3776125707
SPAC2H10.01	SPAC2H10.01	443347.871838512	441552.279294378	2460154935.17269	4	24799.9744716234
SPAC2H10.02c	SPAC2H10.02C	468360.878199431	425732.521503886	21124744000.7372	4	72671.7689352908
sec72	SPAC30.01C	331296.817091049	314552.363704165	4285721801.21337	4	32732.7122356725
SPAC30.02c	SPAC30.02C	353283.321794942	357569.753723202	1014614653.45067	4	15926.5081974257
tsn1	SPAC30.03C	334696.629927324	340863.648486337	534708035.80083	4	11561.8773973005
abc4	SPAC30.04C	374193.476586447	290354.887039383	38470936092.3684	4	98070.0465131535
mmd1	SPAC30C2.02	307078.43272451	296541.109461323	2037190296.83819	4	22567.6222542284
SPAC30C2.04	SPAC30C2.04	152895.372237986	134064.970957616	7362683985.03772	4	42903.0418066066
erv14	SPAC30C2.05	415116.491858604	399007.621960188	2080231892.51772	4	22804.7796115075
dml1	SPAC30C2.06C	214756.740813388	217389.598345749	890718832.409514	4	14922.4565036182
SPAC30C2.07	SPAC30C2.07	403427.881872577	390867.435171973	2850339992.83833	4	26694.2877449387
SPAC30C2.08	SPAC30C2.08	290069.93495209	293670.092499578	1214384503.5655	4	17424.010040498
SPAC30D11.01c	SPAC30D11.01C	429994.338910967	437191.606092361	4452143836.14033	4	33362.1935585039
SPAC30D11.02c	SPAC30D11.02C	353733.30694805	355454.579090863	1085473793.76603	4	16473.2646564519
aps3	SPAC30D11.05	225229.599980331	245622.3907628	3284645971.5905	4	28655.9154957161
SPAC30D11.06c	SPAC30D11.06C	446361.769379676	357633.500842844	54228793507.5925	4	116435.382839144
nth1	SPAC30D11.07	271223.068662008	263932.50656615	1563520059.38404	4	19770.685745467
cwf19	SPAC30D11.09	394641.877307666	397056.807995379	2761893602.01154	4	26276.8605526399
rad22	SPAC30D11.10	53703.012619246	76037.5348921	9039157977.04073	4	47537.2432337024
SPAC30D11.11	SPAC30D11.11	350922.973707177	284474.765592986	31062857947.3722	4	88123.2913981489
rpl3802	SPAC30D11.12	187456.118738519	181102.04908614	9342997107.95417	4	48329.5900767691
hus5	SPAC30D11.13	2731.56760867678	6369.65810656722	89391932.4483184	4	4727.36534573747
SPAC30D11.14c	SPAC30D11.14C	336569.48514051	351302.083439198	4393591922.70566	4	33142.0877537372
trm112	SPAC31A2.02	317478.581063795	321262.945650543	492127684.512042	4	11091.9755286428
atp25	SPAC31A2.06	311875.011378919	323863.209802121	1211341627.93192	4	17402.166732421
apm4	SPAC31A2.09C	326329.537372785	315529.983767927	1207743334.32824	4	17376.3009176884
cuf1	SPAC31A2.11C	491135.246743547	447259.780228134	9391069757.11604	4	48453.7659968656
SPAC31A2.12	SPAC31A2.12	321249.137620956	292917.974647349	4544282563.6498	4	33705.6470181548
sft1	SPAC31A2.13C	247241.074695378	214372.6793453	22665352880.4661	4	75275.0836606412
bun107	SPAC31A2.14	190661.97395709	173109.150398143	20011866059.3619	4	70731.651435835
dcc1	SPAC31A2.15C	457838.651569334	415743.15661187	12761482561.0624	4	56483.3660493566
gef2	SPAC31A2.16	338963.616619469	360596.913241087	8153604520.23892	4	45148.6559053504
zds1	SPAC31F12.01	0	0	0	4	0
rps1101	SPAC31G5.03	83993.5901265025	95339.9223861035	12462905749.4384	4	55818.6925443403
SPAC31G5.04	SPAC31G5.04	291058.337712746	312962.544875034	3239786028.1656	4	28459.5591505104
dni1	SPAC31G5.07	486172.000124051	463021.227101352	26428758749.8228	4	81284.6214695972
spk1	SPAC31G5.09C	0	176.453905510528	124543.923079673	4	176.453905510528
eta2	SPAC31G5.10	378454.97293185	376218.730126094	2347277326.44969	4	24224.3541010369
pac2	SPAC31G5.11	285331.793116977	292188.13739631	2477123639.90801	4	24885.3553315399
maf1	SPAC31G5.12C	287710.742295428	278887.139456721	1131868539.54674	4	16821.6269987979
gcv1	SPAC31G5.14	384684.040745059	371599.31569197	1711645894.38338	4	20686.0212123029
psd3	SPAC31G5.15	376991.59562411	326360.013443937	22547407145.8949	4	75078.9703344
rps1001	SPAC31G5.17C	340430.389294234	282466.482046547	18231185133.7495	4	67511.4529797528
sde2	SPAC31G5.18C	310827.3468095	242738.307749273	27157072694.114	4	82397.0155620245
abo1	SPAC31G5.19	321355.446796116	261025.380932366	26658657522.5275	4	81637.3957242137
SPAC31G5.21	SPAC31G5.21	447153.288462339	424889.321178891	3340668914.93655	4	28899.2600032274
pos5	SPAC323.01C	69831.7786393785	66888.5059612415	3859608298.72482	4	31062.8729302556
SPAC323.03c	SPAC323.03C	194074.858341954	229766.132313518	64288481095.5192	4	126775.866291183
SPAC323.04	SPAC323.04	0	7684.4389543767	236202408.174168	4	7684.4389543767
SPAC323.05c	SPAC323.05C	76018.7017390413	84834.4976056087	5692666061.56395	4	37724.8792627755
SPAC323.07c	SPAC323.07C	0	0	0	4	0
SPAC328.01c	SPAC328.01C	318491.106823954	318542.272978807	671815826.27532	4	12959.7051111833
SPAC328.02	SPAC328.02	355284.768006389	350996.777585195	2930524116.9905	4	27067.1577607924
tps1	SPAC328.03	108101.693889989	133824.38501951	17809339402.5991	4	66725.8184711869
SPAC328.04	SPAC328.04	369924.524626572	406065.691503363	10560030831.9472	4	51381.0053228506
SPAC328.05	SPAC328.05	372404.187954978	370722.123278697	1593258270.49906	4	19957.8197112
ubp2	SPAC328.06	353408.962926797	353008.326443944	2699679902.07616	4	25979.2219960306
SPAC328.09	SPAC328.09	396222.443575936	400784.683556698	2583452123.37103	4	25413.8354217296
rps502	SPAC328.10C	273209.263017386	284923.898741224	885536460.994399	4	14878.9823324245
mug8	SPAC32A11.01	385601.219269459	371196.561966678	3796581601.16695	4	30808.2034577113
SPAC32A11.02c	SPAC32A11.02C	438849.240232747	458462.910021351	3968710759.42264	4	31498.8521990193
phx1	SPAC32A11.03C	473110.81035267	374269.990928263	50692814553.5401	4	112575.324287275
SPAC343.04c	SPAC343.04C	447912.234782025	448813.361263124	1204150910.72669	4	17350.4388325389
SPAC343.06c	SPAC343.06C	343533.746826658	339233.027159147	1112610259.09676	4	16677.9064865525
mug28	SPAC343.07	404661.07862529	399872.981690662	239480752.498432	4	7737.58283474936
met11	SPAC343.10	384469.324558335	383817.914619291	656327043.582926	4	12809.4403037655
msc1	SPAC343.11C	412351.438800241	415489.897850595	1308566260.23704	4	18087.055179306
rds1	SPAC343.12	307889.599879757	299070.480821706	1020163532.60102	4	15969.9994724563
tit1	SPAC343.15	336090.043293503	330716.955184878	3319700824.16721	4	28808.4224844368
lys2	SPAC343.16	248662.002727435	204949.43974598	16414534376.5423	4	64059.6096939059
rfp2	SPAC343.18	409528.482782046	411139.987484897	1158956244.48642	4	17021.7232124601
lsb6	SPAC343.19	290441.510914244	265141.228070543	3294368766.81865	4	28698.295972142
SPAC343.20	SPAC343.20	413080.910066688	411304.816684196	2339846362.61523	4	24185.9792163519
cps3	SPAC3A11.02	440018.54005964	431528.499067542	2765375139.15212	4	26293.4171379079
SPAC3A11.03	SPAC3A11.03	440155.803964118	345118.286532456	53789019525.014	4	115962.299396198
SPAC3A11.04	SPAC3A11.04	345929.820174297	275776.950876656	36243777874.071	4	95188.9934210765
kms1	SPAC3A11.05C	333181.505392193	339690.667131009	2445788336.49644	4	24727.4560787015
mvp1	SPAC3A11.06	388126.885317636	383554.22598522	2133041813.09562	4	23092.432814104
SPAC3A11.07	SPAC3A11.07	549228.662386869	449734.016049653	94222896555.2365	4	153478.741651113
sod22	SPAC3A11.09	389307.852372576	363459.629746189	19722345040.6208	4	70218.1334140633
SPAC3A11.10c	SPAC3A11.10C	283910.795351101	277285.885729292	40114231809.7418	4	100142.687962903
SPAC3A11.11c	SPAC3A11.11C	474401.833813328	462059.81158938	3355733346.77848	4	28964.3459566174
SPAC3A11.13	SPAC3A11.13	455698.337445394	485162.083485671	10168871298.0874	4	50420.4107928708
pkl1	SPAC3A11.14C	253773.831486357	220366.055500426	23939192031.6913	4	77361.4762522201
meu34	SPAC3A12.03C	331521.02138353	348106.021522129	6332978059.77114	4	39790.0052141588
SPAC3A12.06c	SPAC3A12.06C	503732.271973357	461071.463358255	11220466517.4366	4	52963.3517572213
SPAC3A12.08	SPAC3A12.08	550201.780146118	515303.219114447	12633837418.5812	4	56200.1721940895
SPAC3A12.09c	SPAC3A12.09C	365058.596316467	399444.795819186	9247893499.50425	4	48082.9842550986
rpl2001	SPAC3A12.10	131070.700391776	140363.795226875	7607346261.27539	4	43610.0511960127
atp11	SPAC3A12.12	416384.793134487	426967.521001772	9383074082.54896	4	48433.134532438
SPAC3A12.13c	SPAC3A12.13C	158026.674878303	147463.437069544	6077979530.54817	4	38980.6988474686
cys12	SPAC3A12.17C	281734.320466717	250477.61583365	30029843446.0267	4	86645.6049751323
SPAC3C7.01c	SPAC3C7.01C	438477.493763184	438296.811288276	4733733457.19691	4	34401.0663250317
SPAC3C7.02c	SPAC3C7.02C	358229.692920356	350148.145481257	8272212725.64874	4	45475.8527288074
rhp55	SPAC3C7.03C	192380.109646422	188803.567471558	3024962737.12395	4	27499.8306227691
SPAC3C7.04	SPAC3C7.04	154189.545820053	190281.859227388	42173005352.6281	4	102680.335693632
mug191	SPAC3C7.05C	301147.229316732	302426.108786127	3059621160.09464	4	27656.9211956729
pit1	SPAC3C7.06C	252233.139907353	195826.701368597	14000593159.6047	4	59162.0510961308
SPAC3C7.07c	SPAC3C7.07C	360291.783643099	357830.267250761	14025125749.3667	4	59213.8618681613
elf1	SPAC3C7.08C	40690.7237601354	57470.8609246395	2826592776.10797	4	26582.8552647565
set8	SPAC3C7.09	401353.583943233	405909.314587313	9902462965.50509	4	49755.5599041582
pex13	SPAC3C7.10	455824.981339604	457594.738641485	663446619.899735	4	12878.7287794616
tip1	SPAC3C7.12	346814.209757178	354952.377406442	3643909213.92629	4	30182.4005586297
SPAC3C7.13c	SPAC3C7.13C	323187.017349976	330908.321723862	2730848898.51156	4	26128.7624013823
obr1	SPAC3C7.14C	424013.091901817	418518.530482419	6452359566.55879	4	40163.2903487712
trk1	SPAC3F10.02C	356233.36826924	358324.370283113	2540801678.85189	4	25203.1827298255
gsa1	SPAC3F10.04	505405.087205835	487025.017302011	4877130732.55548	4	34918.2285223473
mug113	SPAC3F10.05C	301419.235654777	281532.191631893	2002854765.21041	4	22376.6327069692
SPAC3F10.06c	SPAC3F10.06C	450034.884767742	436675.100718576	1678516582.0154	4	20484.8516104913
SPAC3F10.09	SPAC3F10.09	523080.730189244	528224.650929362	14417832739.0355	4	60037.1400447995
map3	SPAC3F10.10C	280996.347926195	291844.303098152	3256142080.01253	4	28531.3077163163
abc2	SPAC3F10.11C	307554.048070311	277680.722364499	29309142813.8913	4	85599.566023858
SPAC3F10.12c	SPAC3F10.12C	356290.895400759	355919.2367202	6933866356.15871	4	41634.9203078339
ucp6	SPAC3F10.13	480855.054015053	471446.020757181	4193633127.6159	4	32379.1334334935
spo12	SPAC3F10.15C	386281.783327747	424347.098339623	10848403794.2284	4	52077.8354826419
SPAC3F10.16c	SPAC3F10.16C	0	4789.79316683135	91768474.3240972	4	4789.79316683135
SPAC3F10.17	SPAC3F10.17	286980.741848606	250828.681146525	30984296584.9867	4	88011.784132846
rpl4102	SPAC3F10.18C	458629.162963774	438052.235846316	6961195226.11651	4	41716.8887445975
hrp3	SPAC3G6.01	323343.811812514	322547.861322854	226361597.704628	4	7522.65906619176
dss1	SPAC3G6.02	0	0	0	4	0
SPAC3G6.03c	SPAC3G6.03C	224654.718612952	225417.37674521	2255848155.57835	4	23747.8849351808
rnp24	SPAC3G6.04	291211.629970951	315073.182092574	10575541782.8939	4	51418.7266054252
SPAC3G6.05	SPAC3G6.05	342314.888378587	345217.148571867	966979099.557133	4	15548.1437763253
rad2	SPAC3G6.06C	298429.405910583	328596.992791157	25827904723.7406	4	80355.3120890906
tps2	SPAC3G6.09C	386447.927877279	367051.091338527	7014805681.58955	4	41877.2183937447
chl1	SPAC3G6.11	304808.586811447	314902.778977718	17177878061.8417	4	65532.2021258285
rpl4101	SPAC3G6.13C	494115.1348729	485929.988403641	439004008.107813	4	10476.2112439065
nsk1	SPAC3G9.01	445416.963435791	436605.656871213	790983121.559798	4	14062.2110775635
rpl2301	SPAC3G9.03	328137.676984602	320652.711763653	3304284773.37565	4	28741.4542663365
ssu72	SPAC3G9.04	198668.453243054	248286.759124471	23343472867.0526	4	76392.8544875968
SPAC3G9.05	SPAC3G9.05	359573.26000152	341121.705134245	4044776642.18601	4	31799.2792457078
hos2	SPAC3G9.07C	294723.018658679	297372.089440486	4298641114.17233	4	32782.0115084947
png1	SPAC3G9.08	322925.35743473	321122.7234759	7804249259.08541	4	44170.8310400806
SPAC3G9.11c	SPAC3G9.11C	329802.681453345	348552.979459036	9358416487.94726	4	48369.4544313538
mug151	SPAC3H1.03	321460.417493681	288375.133761702	44911389557.8987	4	105961.537311775
mdm31	SPAC3H1.04C	492093.475623935	498071.183181691	914220381.006672	4	15118.0387369416
SPAC3H1.05	SPAC3H1.05	380788.313903061	353310.989578056	10004303842.4684	4	50010.7584487287
SPAC3H1.06c	SPAC3H1.06C	361206.475449306	370742.823016122	27182127312.5237	4	82435.0157889894
aru1	SPAC3H1.07	414192.520445729	411032.365923245	1894889641.60576	4	21765.1650671765
SPAC3H1.08c	SPAC3H1.08C	403744.74788081	414577.914989749	2362207466.93987	4	24301.2729447444
SPAC3H1.10	SPAC3H1.10	360743.479167658	285139.106073795	37500434880.0625	4	96825.1450813042
hsr1	SPAC3H1.11	262407.121587882	294784.148020358	12195276056.9182	4	55216.1119079346
snt2	SPAC3H1.12C	298824.677451953	339238.518061696	8227179399.2446	4	45351.900178616
ppk13	SPAC3H1.13	455316.531876942	395395.785410353	24582470847.6462	4	78393.9902793036
SPAC3H1.14	SPAC3H1.14	493585.909355558	459647.387385808	7851312150.21456	4	44303.8151579933
aar2	SPAC3H5.04	412326.912986344	439905.070371021	39537678715.4257	4	99420.418822576
rpl702	SPAC3H5.07	72999.906219057	74200.7111540963	7344839201.0102	4	42851.0186606171
SPAC3H5.08c	SPAC3H5.08C	333087.095012687	270940.823770202	34215810290.3999	4	92487.580639781
SPAC3H5.09c	SPAC3H5.09C	318295.52614162	316534.858579089	310250223.244753	4	8806.96064548879
rpl3202	SPAC3H5.10	249.840884286051	1039.89091563766	3106308.2940041	4	881.23610542296
rpl501	SPAC3H5.12C	0	0	0	4	0
SPAC3H8.02	SPAC3H8.02	244907.754250271	242747.93054597	763826034.647274	4	13818.7014101115
img2	SPAC3H8.03	331908.706016771	357331.218856452	6220806652.96423	4	39436.0452282054
SPAC3H8.04	SPAC3H8.04	378766.87841499	350622.423869826	5512606857.19974	4	37123.4658174575
mms1	SPAC3H8.05C	243264.192779723	187453.677804715	15841872806.2111	4	62932.250885796
pac10	SPAC3H8.07C	365062.926021999	368010.176030729	505204124.511764	4	11238.3731530832
SPAC3H8.08c	SPAC3H8.08C	378022.266146094	372583.143220076	8815696867.23528	4	46945.971252162
nab3	SPAC3H8.09C	349232.024266513	322246.724131993	5815526760.60293	4	38129.8005522024
spo20	SPAC3H8.10	312515.053325035	311164.46636318	2922444159.47364	4	27029.8176070134
SPAC458.02c	SPAC458.02C	380203.256494894	381208.353519309	270787580.764453	4	8227.81229678419
dil1	SPAC458.04C	344595.436379986	337166.689417232	4788516240.37155	4	34599.5528886269
SPAC458.06	SPAC458.06	360689.625714452	363835.027113537	6991258237.69809	4	41806.8721554785
SPAC4A8.02c	SPAC4A8.02C	312084.418139799	254258.236722932	31053941859.5225	4	88110.6433121484
ptc4	SPAC4A8.03C	185679.322506143	188194.040780472	565773384.401523	4	11892.9956739411
isp6	SPAC4A8.04	325782.950337269	356941.301731018	10652470646.6667	4	51605.4034154047
myp2	SPAC4A8.05C	280870.075886718	241618.145802976	35164858508.0301	4	93761.4773081543
SPAC4A8.06c	SPAC4A8.06C	345083.838406309	271108.258940751	33491094559.3809	4	91502.861375179
SPAC4A8.07c	SPAC4A8.07C	472821.340184039	383983.287825823	52750169826.8146	4	114837.025635044
cwf21	SPAC4A8.09C	297361.381237605	298673.132106259	201650978.054482	4	7100.19327297649
SPAC4A8.10	SPAC4A8.10	369383.706818689	358069.836862081	1783476508.76131	4	21115.6133510331
SPAC4A8.14	SPAC4A8.14	390194.448451901	413120.585365298	162207766493.078	4	201375.126625086
SPAC4C5.01	SPAC4C5.01	310443.094495219	339652.994969786	6009767262.0377	4	38761.3443460031
ryh1	SPAC4C5.02C	0	55471.9078304095	12308530233.3818	4	55471.9078304095
SPAC4C5.03	SPAC4C5.03	367015.255613588	331572.601432955	12779085455.3823	4	56522.3085502138
sec71	SPAC4D7.01C	503578.066008997	522048.393212342	6605745662.17393	4	40637.8692298634
SPAC4D7.02c	SPAC4D7.02C	464770.734573409	395914.909683056	28088259751.9009	4	83797.7621298757
pop2	SPAC4D7.03	436493.205720217	433776.619296231	3341155144.22747	4	28901.363048425
SPAC4D7.06c	SPAC4D7.06C	423430.031082793	440545.139946201	7086921025.45618	4	42091.9262610307
SPAC4D7.07c	SPAC4D7.07C	311421.144171265	313225.381768789	951664625.3516	4	15424.5309924775
spt20	SPAC4D7.10C	0	0	0	4	0
dsc4	SPAC4D7.11	205891.068101094	202907.496870197	341158227.358377	4	9235.23453083862
aap1	SPAC4F10.02	214634.345660477	231031.880201714	65153070810.6458	4	127625.497854706
SPAC4F10.04	SPAC4F10.04	266652.010393185	290659.177663686	8940414561.37119	4	47276.88272658
SPAC4F10.05c	SPAC4F10.05C	115751.632864903	138902.299073637	27154340506.3446	4	82392.8706053269
SPAC4F10.06	SPAC4F10.06	441068.631673685	394949.66222688	37703575361.5823	4	97087.042597844
atg13	SPAC4F10.07C	362997.164340272	294621.394512211	40386167223.1096	4	100481.549578902
mug126	SPAC4F10.08	223430.849680635	226433.679135659	43359906938.6047	4	104115.208949755
spn1	SPAC4F10.11	360844.824807	353836.603007373	4996162237.51594	4	35341.7679153008
mpd2	SPAC4F10.13C	523084.030558821	394953.948083932	69366694423.94	4	131687.788370771
btf3	SPAC4F10.14C	0	3779.04277409725	57124657.1538266	4	3779.04277409725
SPAC4F10.16c	SPAC4F10.16C	408720.260006791	395930.269197115	17740469629.4041	4	66596.6771494721
SPAC4F10.17	SPAC4F10.17	299766.726347817	333555.149573207	8729693419.61887	4	46716.4141914244
nup37	SPAC4F10.18	255714.650381759	252915.229214653	3205442501.39067	4	28308.3137143078
SPAC4F10.19c	SPAC4F10.19C	241054.797217867	238011.245374605	5295625081.52592	4	36385.5228130843
grx1	SPAC4F10.20	485339.184329116	518009.226268535	11568678252.212	4	53778.8951453356
did4	SPAC4F8.01	299994.195615501	304171.37838103	358849904.32025	4	9471.66701695444
sdo1	SPAC4F8.03	0	0	0	4	0
mug114	SPAC4F8.08	379715.509103737	365822.086140342	46001566950.4744	4	107239.879418147
stg1	SPAC4F8.10C	301907.910413176	281217.038834629	3171381705.82952	4	28157.5110131805
SPAC4F8.11	SPAC4F8.11	270227.233061524	283679.152980278	3218471857.57669	4	28365.7886263395
itr1	SPAC4F8.15	297666.51210245	297236.987578265	6522992614.51781	4	40382.5228735087
SPAC4G8.03c	SPAC4G8.03C	361337.91929231	366325.933134346	5874630338.26782	4	38323.0685692959
SPAC4G8.04	SPAC4G8.04	79031.8927511169	88557.8474630489	10691919705.3228	4	51700.8696864057
ppk14	SPAC4G8.05	207113.810929967	157744.326559908	11079964504.6297	4	52630.7051649266
trm12	SPAC4G8.06C	420408.968629715	418562.952721455	6526024139.97045	4	40391.9055627809
SPAC4G8.07c	SPAC4G8.07C	283442.884409531	234774.217063701	26047768613.735	4	80696.6055880528
SPAC4G8.08	SPAC4G8.08	435575.233933982	439412.444758099	905875008.086497	4	15048.8787629386
gos1	SPAC4G8.10	348495.602426824	291624.106948342	33444326382.8571	4	91438.9501017716
atp10	SPAC4G8.11C	207677.147094717	194657.466864316	1643251966.08355	4	20268.5221839405
prz1	SPAC4G8.13C	0	3349.3769306855	44873303.2952329	4	3349.3769306855
rnh201	SPAC4G9.02	393333.354137307	412006.352560146	1853148781.43695	4	21524.1073069068
mpf1	SPAC4G9.05	528970.782097359	540749.87843184	2458431164.1181	4	24791.2845780433
chz1	SPAC4G9.06C	427511.831118479	357812.952599581	24161427559.396	4	77719.732950191
arg11	SPAC4G9.09C	382271.764162598	382002.063904635	4492449451.48509	4	33512.8686159701
arg3	SPAC4G9.10	388550.914463863	381986.760888888	9017119782.62677	4	47479.2580571421
cmb1	SPAC4G9.11C	284075.434428692	279838.767747178	14273662059.2161	4	59736.2161071826
SPAC4G9.12	SPAC4G9.12	432859.961540597	441383.338344062	8656768756.09218	4	46520.8790654588
vps26	SPAC4G9.13C	0	14.2492082999214	812.159748698199	4	14.2492082999214
SPAC4G9.14	SPAC4G9.14	435523.329764082	418202.147672744	13457662020.1854	4	58003.5818294556
SPAC4G9.15	SPAC4G9.15	0	0	0	4	0
rpl901	SPAC4G9.16C	0	1173.0018848929	5503733.68784921	4	1173.0018848929
SPAC4G9.19	SPAC4G9.19	425455.243699039	446999.408359221	6201022395.52934	4	39373.285345299
SPAC4G9.20c	SPAC4G9.20C	378468.477751336	366206.509595972	2323628289.965	4	24102.0138679582
SPAC4H3.01	SPAC4H3.01	192311.122967782	215491.994802183	59755334230.2859	4	122224.521097738
swc3	SPAC4H3.02C	170220.227344061	187401.438033201	45748680887.0967	4	106944.706375651
SPAC4H3.03c	SPAC4H3.03C	125219.402525584	141223.347527633	20229807939.1575	4	71115.7646713397
SPAC4H3.04c	SPAC4H3.04C	314550.479838275	270101.862454948	37827433163.1108	4	97246.3793196317
srs2	SPAC4H3.05	357697.179943856	326341.467672626	9222835413.40475	4	48017.7972563422
SPAC4H3.06	SPAC4H3.06	350840.198347329	278698.45368983	37011147255.2076	4	96191.4071723764
SPAC4H3.07c	SPAC4H3.07C	290804.705235616	243038.311565205	29000128745.1349	4	85147.1208337882
SPAC4H3.14c	SPAC4H3.14C	300357.564157894	266088.099482626	20023715153.3252	4	70752.5885627607
SPAC513.02	SPAC513.02	495507.81737084	462524.420850057	5542048949.89758	4	37222.4695241247
mfm2	SPAC513.03	351196.705709095	351405.991644304	2155369380.41854	4	23212.9779456371
SPAC513.04	SPAC513.04	490570.016157207	487403.596647887	1753742394.15326	4	20938.8538019232
ams1	SPAC513.05	369332.363370559	380048.612262928	10981164098.4128	4	52395.5248528268
SPAC513.06c	SPAC513.06C	434619.67423664	383686.241132138	23417529080.0124	4	76513.9351360463
SPAC513.07	SPAC513.07	361401.563125912	334727.404457933	5074025280.51612	4	35616.096362867
SPAC521.02	SPAC521.02	405985.190738923	394164.808605851	2370576589.55427	4	24344.2836696537
SPAC521.03	SPAC521.03	433912.784301537	430135.037544068	846258820.753847	4	14545.2640123327
SPAC521.04c	SPAC521.04C	309808.110882929	278015.764440386	10522055492.7088	4	51288.5354945644
rps802	SPAC521.05	282637.188962738	268738.06301514	48679105006.6578	4	110316.708850765
SPAC56E4.03	SPAC56E4.03	314891.004992683	303760.331415929	2227590007.14924	4	23598.6758481765
ggt2	SPAC56E4.06C	321866.993115468	321842.712191558	3710693482.1104	4	30457.7308827759
SPAC56E4.07	SPAC56E4.07	268984.313604193	246193.837203749	18586251328.2553	4	68165.7012878458
SPAC56F8.02	SPAC56F8.02	33332.4540056122	116379.966588381	30401634275.7197	4	87180.3221428432
ppt1	SPAC56F8.04C	225699.946396279	234472.230345484	1179799033.995	4	17174.1013883914
mug64	SPAC56F8.05C	366101.427112248	332766.151232021	15813534978.2518	4	62875.9393135638
alg10	SPAC56F8.06C	346129.905828718	331009.574603214	4470453517.27639	4	33430.7250791708
rrp8	SPAC56F8.09	312818.522805065	306189.656491056	7666177672.73723	4	43778.3555902264
SPAC56F8.12	SPAC56F8.12	474829.846967766	459241.379631024	3297347806.52372	4	28711.2687220703
mug115	SPAC56F8.14C	555776.284409025	589775.255318796	10132613445.2953	4	50330.4416960931
esc1	SPAC56F8.16	415244.377054997	416721.933214299	9635144802.4043	4	49079.3867178582
cdr2	SPAC57A10.02	187794.482712614	201736.451220308	5284216716.31601	4	36346.309015896
cyp1	SPAC57A10.03	416230.421907824	415107.647805497	1234287719.82171	4	17566.2155843377
mug10	SPAC57A10.04	453605.137484623	437121.440717221	3001686068.34039	4	27393.8226081191
mug15	SPAC57A10.06	530576.490124224	417283.162368964	78722106705.3989	4	140287.300481368
SPAC57A10.07	SPAC57A10.07	299849.03110082	298544.783373797	2614747297.75422	4	25567.299905124
SPAC57A10.08c	SPAC57A10.08C	575835.950471545	530368.892754694	32992308768.2607	4	90818.9252967969
nhp6	SPAC57A10.09C	507192.058706331	501964.475158802	306108960.513449	4	8747.98491816042
sla1	SPAC57A10.10C	409497.736520102	403520.955553188	1288175853.00531	4	17945.5833912227
ura3	SPAC57A10.12C	0	2801.41941604925	31391802.9784709	4	2801.41941604925
sgf11	SPAC57A10.14	288372.249692762	290495.241303583	2389875625.99307	4	24443.177095015
pabp	SPAC57A7.04C	299810.864365499	283730.082407799	1511683940.46108	4	19440.1899454524
SPAC57A7.05	SPAC57A7.05	324610.01074529	341555.967538948	5392303392.68688	4	36716.152415139
SPAC57A7.07c	SPAC57A7.07C	263368.494186806	300682.332006751	6389978960.46116	4	39968.6719833833
pzh1	SPAC57A7.08	472858.18683426	453468.180676715	3801093664.66473	4	30826.5050916607
SPAC57A7.09	SPAC57A7.09	451400.062820154	439180.384253814	1166118470.63657	4	17074.2384210583
SPAC57A7.12	SPAC57A7.12	27947.5876396974	44085.9424018204	3276568849.78911	4	28620.6605871926
SPAC57A7.13	SPAC57A7.13	277959.70692012	306117.853603606	4500473539.18245	4	33542.7843924086
med13	SPAC589.02C	201667.457849262	209276.181499111	752966609.946752	4	13720.118530344
SPAC589.03c	SPAC589.03C	546080.384033137	508096.020375669	9956783599.86032	4	49891.8420181604
SPAC589.05c	SPAC589.05C	247638.87899177	225388.221875861	3126710879.34775	4	27958.4999568457
SPAC589.06c	SPAC589.06C	381422.056540288	399266.064085377	5410912337.68184	4	36779.4519320294
atg18	SPAC589.07C	235268.626463768	213454.677241891	19994771339.4205	4	70701.4344610851
dam1	SPAC589.08C	453818.656952449	470951.110177958	1281088623.23395	4	17896.1491893784
SPAC589.09	SPAC589.09	335286.733696579	332150.076208577	3026583338.99554	4	27507.1960539217
SPAC589.10c	SPAC589.10C	191530.261841312	172880.059370637	9426034585.18683	4	48543.883716661
mug82	SPAC589.11	357684.281845209	359149.085688455	2902855912.29588	4	26939.0790130986
SPAC589.12	SPAC589.12	0	0	0	4	0
rps2202	SPAC5D6.01	409040.422755074	411287.664989298	125213103.376288	4	5594.93305090168
mug165	SPAC5D6.02C	261729.881421203	262181.983276396	3103560050.4529	4	27854.8023258688
SPAC5D6.04	SPAC5D6.04	406415.274338789	364833.54058641	12363317572.7159	4	55595.228151155
SPAC5D6.06	SPAC5D6.05	0	3021.73222188377	36523462.4830826	4	3021.73222188377
alg14	SPAC5D6.06C	1400.64010400323	7471.23949647952	172252959.525947	4	6562.25874844072
pxa1	SPAC5D6.07C	433029.874047123	365414.306433751	46881158264.3197	4	108260.286190643
mes1	SPAC5D6.08C	298148.754039	333887.301028925	8665286587.36066	4	46543.7605575674
mug86	SPAC5D6.09C	348924.852202349	355450.578854148	2261860598.70867	4	23779.5111320054
mug116	SPAC5D6.10C	416475.016313776	402017.318242943	3680730955.05216	4	30334.5139859375
SPAC5D6.12	SPAC5D6.12	325263.202874332	340289.359861181	2154150937.30708	4	23206.415800954
SPAC5D6.13	SPAC5D6.13	206283.360275	237807.02511866	5789430902.77118	4	38044.1549478076
SPAC5H10.01	SPAC5H10.01	401907.676437014	410884.735277437	11728334332.8856	4	54148.7172814038
SPAC5H10.02c	SPAC5H10.02C	404216.297208668	406590.318524817	676214815.329684	4	13002.0653679491
SPAC5H10.04	SPAC5H10.04	338488.703266478	334605.248070483	12941662314.1028	4	56880.713590159
SPAC5H10.05c	SPAC5H10.05C	430779.287444677	393767.919525548	10105662624.9321	4	50263.4624377692
adh4	SPAC5H10.06C	375526.31196583	310991.678637144	36783782534.3877	4	95895.493291379
SPAC5H10.07	SPAC5H10.07	370687.19059121	372329.615243737	6611972778.0555	4	40657.0190067333
SPAC5H10.09c	SPAC5H10.09C	283314.125870152	281098.19356158	496660994.592377	4	11142.9461386159
SPAC5H10.10	SPAC5H10.10	289785.047276426	318852.531944601	4747133194.14931	4	34449.7213129123
gmh1	SPAC5H10.11	345034.684813737	347018.80508817	1755522683.2158	4	20949.4790103227
SPAC5H10.12c	SPAC5H10.12C	403519.100008475	375136.812804439	17487984799.6476	4	66121.07228344
gmh2	SPAC5H10.13C	370100.087993316	372451.890294302	5919087319.22058	4	38467.8025081385
SPAC607.06c	SPAC607.06C	385409.746829148	390660.915085138	4371010476.89488	4	33056.8089691628
SPAC607.07c	SPAC607.07C	373388.308609226	342740.687927234	29139678368.9613	4	85351.740417172
SPAC607.08c	SPAC607.08C	446463.49396786	457599.168239026	5298466379.08667	4	36395.2825895289
spo3	SPAC607.10	422537.252980447	426870.559913798	1211063045.49264	4	17400.1655559124
SPAC630.04c	SPAC630.04C	213893.507838041	229588.247354659	70903169923.0222	4	133138.245747627
gyp7	SPAC630.05	372223.323155305	373560.434128726	17161107054.5544	4	65500.2043022661
SPAC630.06c	SPAC630.06C	335292.166776626	347019.527581719	3365919009.65631	4	29008.2704140402
SPAC630.07c	SPAC630.07C	353248.366296996	368718.550642977	1674157564.91506	4	20458.2352911673
mug58	SPAC630.09C	326333.250188886	323764.070145335	5628058592.6273	4	37510.1939232101
SPAC630.10	SPAC630.10	316128.006414874	315628.521552166	2583462668.39464	4	25413.8872882261
vps55	SPAC630.11	341352.950410533	328644.32626632	12331653066.2595	4	55523.9882083849
tsc2	SPAC630.13C	552363.864197311	540628.953677849	4615097807.66238	4	33967.2555841003
tup12	SPAC630.14C	149631.181388743	118405.607869689	6564043158.5632	4	40509.3913758378
mug177	SPAC630.15	412230.074017085	352387.627973187	62188650305.015	4	124688.261581649
acp2	SPAC631.01C	316713.486543686	329345.079614911	7946723377.52701	4	44572.1981102767
SPAC631.02	SPAC631.02	195927.332156565	191835.775340671	5206401588.16722	4	36077.6994422012
SPAC637.03	SPAC637.03	441800.422910369	398239.129619939	12604961197.5176	4	56135.9091792357
SPAC637.06	SPAC637.06	208438.53055974	206582.926692349	200283192.933166	4	7076.07223205723
moe1	SPAC637.07	234577.233682532	202628.166419547	19142046813.4832	4	69177.3930079098
SPAC637.09	SPAC637.09	358866.946516073	362451.419597686	17616201327.0731	4	66363.0193087104
rpn10	SPAC637.10C	498999.453619314	500135.677879588	2252180642.19209	4	23728.5726614144
rpm2	SPAC637.11	233006.794057888	267609.656344327	12398812624.2732	4	55674.9778272817
SPAC637.13c	SPAC637.13C	253847.076144285	250333.407363871	1818795649.0139	4	21323.6702341195
cdr1	SPAC644.06C	213246.922272476	218531.884539582	1102773069.85182	4	16604.0135950003
SPAC644.07	SPAC644.07	278090.167733497	245492.770602795	29171798000.0358	4	85398.7675555623
SPAC644.08	SPAC644.08	467988.652668113	390942.013926551	60562055485.585	4	123046.795453584
SPAC644.09	SPAC644.09	368772.964136034	301301.98212677	44212516030.2835	4	105133.862325946
pkp1	SPAC644.11C	362345.759216983	362206.280550189	2449137647.1267	4	24744.3814184488
SPAC644.13c	SPAC644.13C	268772.070752315	272199.514702118	2842245275.67693	4	26656.3560697863
rhp51	SPAC644.14C	303750.388271773	332208.689565347	5208733593.55707	4	36085.7783398012
SPAC652.01	SPAC652.01	0	0	0	4	0
swi6	SPAC664.01C	368165.928904291	294987.517784991	33393191332.3536	4	91369.0200948242
arp8	SPAC664.02C	434289.893776592	446458.543054554	5627956737.21035	4	37509.8544958866
SPAC664.03	SPAC664.03	315697.01752219	294922.848827012	5841203984.62459	4	38213.8848608218
rps1602	SPAC664.04C	259630.084251433	250000.836441343	9483101688.40121	4	48690.6091777491
rad9	SPAC664.07C	495896.234983553	494206.03402703	3198950481.25072	4	28279.6326056878
klp2	SPAC664.10	338255.645582545	405466.854152033	28058628425.6926	4	83753.5498138625
SPAC664.12c	SPAC664.12C	370671.761420246	353170.717963845	4433232999.55179	4	33291.2638673864
SPAC664.13	SPAC664.13	379674.27310559	376892.793206659	541232339.253395	4	11632.2003427275
amt2	SPAC664.14	417375.893927841	374587.251571871	15056125779.052	4	61351.7028676711
caf4	SPAC664.15	356371.572880618	353941.063847371	2656560065.54652	4	25770.9141550437
SPAC683.02c	SPAC683.02C	285271.338445746	288998.539296534	3111705703.16623	4	27891.3324491957
SPAC683.03	SPAC683.03	290982.026855586	311783.494503386	2151537361.7638	4	23192.3336566407
SPAC688.03c	SPAC688.03C	415293.521709505	411727.691437288	4590754768.90658	4	33877.5544015008
gst3	SPAC688.04C	260743.402614585	270542.949303055	898731610.600995	4	14989.426361614
slx4	SPAC688.06C	429274.853319462	424794.863353351	8562358147.48464	4	46266.5055614876
rev3	SPAC688.10	357421.449655626	348921.07709505	1425471892.02373	4	18877.7110107643
end4	SPAC688.11	46277.4124305967	49144.9665099939	2440517153.57929	4	24700.7952988324
SPAC688.12c	SPAC688.12C	401668.646203348	409049.231975346	1530073065.74045	4	19558.0742005728
scn1	SPAC688.13	384221.92877621	421741.999191651	10300351075.4115	4	50745.3226302965
set13	SPAC688.14	417181.750965451	430620.521589545	2987804239.24644	4	27330.4054088411
SPAC694.02	SPAC694.02	424991.579004883	448293.103606004	7237387320.44363	4	42536.417692501
SPAC694.03	SPAC694.03	320940.368238637	300289.668675189	4142893164.82618	4	32182.6551298451
SPAC694.04c	SPAC694.04C	311799.718731539	318995.810542916	278814464.740952	4	8348.86915607365
rps2502	SPAC694.05C	286260.621005927	297162.52526576	117965647593.045	4	171730.63762259
mrc1	SPAC694.06C	426930.068572485	415246.39025824	2303123756.65728	4	23995.4357985914
mus7	SPAC6B12.02C	0	0	0	4	0
SPAC6B12.03c	SPAC6B12.03C	415447.549918864	360431.468232396	16530348536.3266	4	64285.2015170028
SPAC6B12.04c	SPAC6B12.04C	360741.233921524	334137.839363992	10462986939.3075	4	51144.3714872603
ies2	SPAC6B12.05C	477856.551302846	501590.750027457	6917183880.13966	4	41584.8045568921
rrg9	SPAC6B12.06C	305988.74684519	291269.085802729	13699721485.9745	4	58522.9046740985
SPAC6B12.07c	SPAC6B12.07C	359921.130010844	377433.449049533	6318781625.68782	4	39745.3822024893
mug185	SPAC6B12.08	270459.751427425	315713.265878402	17410383279.7645	4	65974.2057166369
trm10	SPAC6B12.09	333020.597784318	360189.339838212	6864807383.11521	4	41427.0665842852
tom70	SPAC6B12.12	247249.695658763	241292.831331572	1132937662.90546	4	16829.5696833391
SPAC6B12.14c	SPAC6B12.14C	396436.602039466	388781.83077583	11182748605.1051	4	52874.2579264832
cpc2	SPAC6B12.15	345725.56682825	344325.588803557	815522748.212356	4	14278.679457607
meu26	SPAC6B12.16	313042.733469091	314406.392743546	1834094458.27084	4	21413.1645154963
SPAC6C3.02c	SPAC6C3.02C	402562.543241352	380733.87309022	7738375538.34575	4	43984.0185133923
SPAC6C3.03c	SPAC6C3.03C	501202.873096801	501164.723359905	3007999758.41692	4	27422.6173004006
cit1	SPAC6C3.04	232695.040305807	252395.313869754	5184476423.12605	4	36001.6542089598
SPAC6C3.05	SPAC6C3.05	215041.062933983	206797.027573373	22212719375.7538	4	74519.6607878649
SPAC6C3.06c	SPAC6C3.06C	319780.509879909	331305.272952112	9515508656.73965	4	48773.734367843
mug68	SPAC6C3.07	371440.497664622	299917.885715588	36250326413.5452	4	95197.5924243166
SPAC6C3.08	SPAC6C3.08	394944.322385561	398139.868769346	3959574254.37894	4	31462.574014132
fsv1	SPAC6F12.03C	266489.219340343	228272.643154683	23385309562.5797	4	76461.2803361605
SPAC6F12.04	SPAC6F12.04	270828.96209542	284037.484378978	1897575535.95965	4	21780.5850240509
SPAC6F12.06	SPAC6F12.06	465695.285044283	437646.828410315	7719134862.62123	4	43929.3036099516
rdp1	SPAC6F12.09	257560.101647262	267621.489436632	1711520586.56004	4	20685.2639973487
par2	SPAC6F12.12	397489.047774683	389350.424381775	822574681.155624	4	14340.2813880658
cch1	SPAC6F6.01	298425.553370954	311485.362280471	5550309288.9989	4	37250.1989558408
pof5	SPAC6F6.02C	426200.206439394	400225.903889122	8094169760.33927	4	44983.8019745421
SPAC6F6.03c	SPAC6F6.03C	89196.3603972918	111964.77087681	14788442168.4037	4	60803.8694665144
SPAC6F6.04c	SPAC6F6.04C	337025.87412132	320937.262912133	5424007222.78392	4	36823.9297970217
rax2	SPAC6F6.06C	547962.594931593	534423.930144738	6093451763.58466	4	39030.2823573717
eaf6	SPAC6F6.09	305010.424721444	314332.493460412	4942466794.45094	4	35151.3399262779
SPAC6F6.11c	SPAC6F6.11C	273210.234518503	236293.755493706	25412561929.6758	4	79706.5899560316
SPAC6F6.13c	SPAC6F6.13C	371519.48818869	369913.247038468	14860748608.2187	4	60952.3350828717
rif1	SPAC6F6.17	385171.851984579	384116.224798348	1046157161.47775	4	16172.1764264875
tea3	SPAC6G10.02C	379854.659609203	372172.533743662	2187366489.44814	4	23384.6450125298
SPAC6G10.03c	SPAC6G10.03C	484507.005726739	412406.237637864	25482394262.645	4	79816.0295032349
SPAC6G10.06	SPAC6G10.06	322735.740651126	344389.219403623	6165523976.19592	4	39260.4252912393
idp1	SPAC6G10.08	264687.287780938	217620.986767904	21655510091.9515	4	73579.0562795411
ubi3	SPAC6G10.11C	420900.820070378	412755.45206283	6676430704.03355	4	40854.7142446057
ace2	SPAC6G10.12C	116801.600009711	126447.294405416	21431986079.5051	4	73198.3368655073
SPAC6G9.01c	SPAC6G9.01C	382706.491790511	367918.478726057	5942366544.45493	4	38543.3734397202
mug183	SPAC6G9.03C	420912.571220513	340850.579466663	40855406412.0265	4	101063.601771393
spo7	SPAC6G9.04	407445.486350134	397667.487318297	648796563.311729	4	12735.7426492503
pcd1	SPAC6G9.05	305797.485474908	322420.973308139	2420145598.33353	4	24597.4876681213
ubp6	SPAC6G9.08	235526.335450698	213960.217862767	13096975888.1664	4	57221.009883098
rpl2401	SPAC6G9.09C	315826.954091172	325414.959226692	3381199833.97068	4	29074.0426926265
sen1	SPAC6G9.10C	249446.187255117	216830.407481337	17990350347.481	4	67064.0558486455
cfr1	SPAC6G9.12	386202.898734716	425887.449955065	12673363401.5967	4	56288.0169343277
bqt1	SPAC6G9.13C	362061.591298641	379515.843299183	6984565736.64453	4	41786.8571941123
SPAC6G9.14	SPAC6G9.14	304725.028677284	327754.93553641	9229556646.31636	4	48035.2907931147
SPAC6G9.15c	SPAC6G9.15C	401129.214473296	411083.804191655	9264690998.46288	4	48126.6324358532
SPAC6G9.16c	SPAC6G9.16C	363156.399627317	319152.3109849	51931251621.3151	4	113942.14718588
SPAC732.02c	SPAC732.02C	358223.683263977	376458.246667061	2195185374.79833	4	23426.4027050587
SPAC750.06c	SPAC750.06C	296526.289238467	316109.186427035	7655729809.54152	4	43748.513716301
SPAC750.08c	SPAC750.08C	355126.52197616	335687.96803876	4829708397.62885	4	34748.051735417
vps1	SPAC767.01C	362502.07785607	370585.394812244	15361575431.7945	4	61970.9113854929
sfp47	SPAC7D4.02C	449495.293020827	454952.611964498	1758589025.31361	4	20967.7670801734
SPAC7D4.03c	SPAC7D4.03C	324971.057395871	316812.294966999	10465925646.8116	4	51151.5533654933
taf1	SPAC7D4.04	389327.68995344	427198.868813537	23592924891.1497	4	76799.9428566677
SPAC7D4.05	SPAC7D4.05	344831.378831169	267525.152360534	32164037254.0787	4	89671.6750904078
SPAC7D4.08	SPAC7D4.08	375033.697046464	296997.115284549	32209410257.7477	4	89734.9015959617
SPAC7D4.12c	SPAC7D4.12C	378152.523646195	373295.957418522	976935307.792204	4	15627.9821777493
SPAC7D4.13c	SPAC7D4.13C	378375.925995384	383926.794276916	5356405745.39614	4	36593.7349330324
SPAC806.04c	SPAC806.04C	332122.401380533	328357.573872952	6292553980.07204	4	39662.809973803
ndk1	SPAC806.07	350363.354601008	310240.335832984	25926791655.3151	4	80508.9927512993
mod21	SPAC806.08C	333454.063233908	282538.825251648	31746499544.1316	4	89087.7370126377
SPAC821.03c	SPAC821.03C	447155.406690925	425780.431968747	4127237046.79967	4	32121.787959264
SPAC821.05	SPAC821.05	179586.33757522	172272.581140461	18513403909.7087	4	68031.9849587469
spn2	SPAC821.06	308478.768194114	301456.542602257	11290316058.7395	4	53127.9494680989
moc3	SPAC821.07C	318018.35643939	291069.990002604	9041885393.72024	4	47544.4144819353
eng1	SPAC821.09	276638.839459435	298425.947952679	10308050638.5286	4	50764.285276483
sod1	SPAC821.10C	415602.497195641	337627.192327905	51725606946.9064	4	113716.321329555
SPAC821.13c	SPAC821.13C	328986.200670318	311818.141456404	15500925196.5432	4	62251.3558015871
SPAC823.02	SPAC823.02	396119.320701758	395344.579425264	2396826722.1864	4	24478.6985059786
ppk15	SPAC823.03	332506.603930743	317253.811094076	8846495766.27721	4	47027.9059875017
tlg2	SPAC823.05C	300283.491318075	227910.135008435	23118142731.9173	4	76023.2575136012
SPAC823.09c	SPAC823.09C	372147.204076192	362932.513731553	952812199.081882	4	15433.8280983841
SPAC823.10c	SPAC823.10C	445939.922238562	451301.709934842	4495407113.57503	4	33523.8986156705
SPAC823.13c	SPAC823.13C	459410.411742239	468333.846615272	4128024026.65499	4	32124.8502979196
ptf1	SPAC823.14	448590.376659679	439701.919187446	5249636329.08323	4	36227.1870598699
ppa1	SPAC823.15	447320.76712885	439377.338485421	2250683290.11277	4	23720.6834329914
mug179	SPAC823.16C	244813.611000506	244746.438800465	28992737489.8063	4	85136.2694299649
SPAC824.02	SPAC824.02	209630.373232574	209685.987805223	430795080.698468	4	10377.801798773
SPAC824.04	SPAC824.04	271970.073091749	252387.59541449	3621588781.5827	4	30089.8187996484
vps16	SPAC824.05	0	3037.46582369138	36904794.5203725	4	3037.46582369138
SPAC824.07	SPAC824.07	428397.999457673	427918.545464345	1777479219.4314	4	21080.0807602307
gda1	SPAC824.08	463858.065881321	460112.466218363	195394047.386073	4	6989.17104144105
SPAC824.09c	SPAC824.09C	288105.805000607	286235.111963233	7098467595.78338	4	42126.2020474888
SPAC869.02c	SPAC869.02C	465941.05561178	466928.6267952	3981832220.29315	4	31550.8804167695
SPAC869.03c	SPAC869.03C	417306.053817652	427842.773053746	646229336.384772	4	12710.520606812
SPAC869.04	SPAC869.04	278787.915195366	283206.68480996	624753452.580278	4	12497.5342826123
SPAC869.05c	SPAC869.05C	366150.478772962	387782.066909239	7567756000.84585	4	43496.4251428949
SPAC869.06c	SPAC869.06C	398811.078838133	399690.098361048	4681937206.00886	4	34212.3413624706
mel1	SPAC869.07C	305674.107909332	301785.891799291	6798211411.53646	4	41225.633444304
pcm2	SPAC869.08	236839.170611727	243354.170635381	74829460984.2174	4	136774.870667292
SPAC869.09	SPAC869.09	298103.47590835	294319.803467102	2711088005.04442	4	26034.0546450434
put4	SPAC869.10C	557282.005090877	548673.772337815	3911332623.66838	4	31270.3238857082
cat1	SPAC869.11	465114.444433282	467193.480932787	6850494862.27383	4	41383.8581522851
ppk16	SPAC890.03	355428.54000412	358044.063305088	1712602079.94301	4	20691.7983748574
SPAC890.05	SPAC890.05	232222.502187192	236378.927384567	34141735331.6206	4	92387.4116582187
nup155	SPAC890.06	432995.62570769	365269.463117688	54466116486.8789	4	116689.884401861
rmt1	SPAC890.07C	377434.138136888	381669.271125312	11867056143.6887	4	54468.009289143
cgs1	SPAC8C9.03	0	87.442080861422	30584.4700215019	4	87.442080861422
SPAC8C9.04	SPAC8C9.04	229740.448144099	180044.764328615	15111392005.993	4	61464.200975025
SPAC8C9.05	SPAC8C9.05	0	38.0301671304385	5785.17444787634	4	38.0301671304385
ppr4	SPAC8C9.06C	333178.947227862	331018.082984293	962357674.587646	4	15510.9451242312
SPAC8C9.07	SPAC8C9.07	305963.61196854	305022.38965287	46718102.4564909	4	3417.53209408818
rps5	SPAC8C9.08	439898.506999912	421484.087867458	10677175181.431	4	51665.2087517098
mug129	SPAC8C9.09C	276454.299301649	210557.466683518	19745873305.388	4	70260.0051689935
SPAC8C9.10c	SPAC8C9.10C	397529.942682757	358117.565543861	71315368609.0375	4	133524.687426181
SPAC8C9.11	SPAC8C9.11	36.9900899117996	39438.0492555561	6213662207.77718	4	39413.3930529242
SPAC8C9.12c	SPAC8C9.12C	22050.9707161671	80337.7415596581	17665130706.1729	4	66455.1177603593
prr1	SPAC8C9.14	17697.9531588749	122525.770659663	45962252629.1499	4	107194.044411467
mug63	SPAC8C9.16C	238442.874239623	238962.141658374	72514429034.0349	4	134642.51653363
spc34	SPAC8C9.17C	70940.9229148905	106724.657888138	11875543490.7862	4	54487.483633368
SPAC8C9.19	SPAC8C9.19	107598.150910691	85545.3401123706	3265115391.52464	4	28570.5941114489
SPAC8E11.01c	SPAC8E11.01C	465567.837529398	449765.709072994	3015953766.33814	4	27458.8499683533
rad24	SPAC8E11.02C	152746.074155823	190953.496973016	52510469763.8494	4	114575.815253317
dmc1	SPAC8E11.03C	433678.86366359	356275.580271176	47667073506.6347	4	109163.951818623
SPAC8E11.04c	SPAC8E11.04C	311725.359604568	295936.778745137	1154705443.60325	4	16990.4785365455
SPAC8E11.05c	SPAC8E11.05C	321381.110586058	335844.107863344	4502116813.36774	4	33548.907632618
SPAC8E11.06	SPAC8E11.06	387352.485724933	383817.029067678	1148806865.18629	4	16947.0267686274
alp31	SPAC8E11.07C	178944.111646376	147398.884094343	8130131413.59645	4	45083.620677571
SPAC8E11.10	SPAC8E11.10	433569.844765863	433757.473579184	116999563.407046	4	5408.31682242835
dph3	SPAC8F11.02C	470831.579943513	477635.94901654	2426355677.00055	4	24629.0259500886
msh3	SPAC8F11.03	415035.96211204	418655.134306956	2463590716.34395	4	24817.2858928205
mug130	SPAC8F11.05C	355650.046684369	322275.11392677	9318118654.90857	4	48265.2013745633
SPAC8F11.08c	SPAC8F11.08C	310920.308634201	302955.659930407	12203269249.5393	4	55234.2041889337
nnt1	SPAC8F11.09C	392211.553310544	379466.28453239	2229818355.66462	4	23610.4762534803
pvg1	SPAC8F11.10C	260246.38178802	239889.403239237	4813332569.82998	4	34689.0925574235
SPAC9.02c	SPAC9.02C	300461.747571229	309645.215169416	429567232.29552	4	10363.0018852589
fml1	SPAC9.05	318964.794996382	265582.804356681	36332852596.4153	4	95305.8925203675
SPAC9.06c	SPAC9.06C	460004.091939915	444973.130067698	5078907394.42581	4	35633.2267498532
SPAC9.07c	SPAC9.07C	455158.856605011	436019.366719066	4520532492.19777	4	33617.4526555693
SPAC9.08c	SPAC9.08C	409804.914537802	421436.441640375	2482583295.89979	4	24912.7642780753
thi9	SPAC9.10	439494.883413841	429202.780625212	5920770131.18317	4	38473.2703678254
SPAC9.11	SPAC9.11	298165.821249269	259502.749500101	9743436369.69443	4	49354.423230584
atp12	SPAC9.12C	263083.759061806	253429.668213383	1655632272.74385	4	20344.7307228668
cwf16	SPAC9.13C	261564.622869323	260017.83720044	2924216344.87061	4	27038.0118762022
SPAC922.03	SPAC922.03	387632.157635711	407803.363688591	3782532024.48269	4	30751.1464196162
SPAC922.04	SPAC922.04	366928.816898077	347493.271965822	2989360787.8307	4	27337.5236068974
SPAC922.05c	SPAC922.05C	334582.514539363	317522.919842674	63917555367.1827	4	126409.607395149
SPAC922.06	SPAC922.06	537254.598834864	547289.267040913	1057156483.95576	4	16256.9714580834
SPAC922.07c	SPAC922.07C	301342.276239576	255908.94807059	32521711425.3999	4	90168.8851896816
SPAC926.02	SPAC926.02	417248.221320953	420681.492160994	2779237719.08027	4	26359.2380347018
rlc1	SPAC926.03	32516.3503469805	77835.8162474312	13438066444.6818	4	57961.3372099925
dph4	SPAC926.05C	429455.860496123	433865.060697252	2975356000.0517	4	27273.4119613393
SPAC926.06c	SPAC926.06C	237563.255159569	190359.0996893	11399005283.2506	4	53383.0621153625
dlc2	SPAC926.07C	396045.930808628	401958.787792112	4993728722.76473	4	35333.1597892289
fas1	SPAC926.09C	104596.064944518	162586.163250591	44213284644.8588	4	105134.776174274
SPAC959.05c	SPAC959.05C	520530.23162656	523694.372795717	3488261716.95521	4	29530.7539564909
SPAC959.06c	SPAC959.06C	310014.591997516	298023.767180677	923233322.157491	4	15192.3773827329
rps403	SPAC959.07	192415.978137764	149988.653281751	8209924374.1279	4	45304.3164999978
rpl2102	SPAC959.08	161693.662335709	181559.349735351	29079707782.2251	4	85263.8665881174
SPAC977.05c	SPAC977.05C	445156.402034755	443808.621318802	3967857962.65491	4	31495.4677797255
SPAC977.11	SPAC977.11	506919.068545721	498930.858181871	882354674.657074	4	14852.2277340562
SPAC977.12	SPAC977.12	330838.370402661	331601.135174707	5529193023.08775	4	37179.2718563978
SPAC977.14c	SPAC977.14C	436592.292350185	394558.163177888	15200500429.6001	4	61645.154776349
SPAC977.15	SPAC977.15	478372.009945416	463539.356353412	2914893761.42181	4	26994.8780392772
dak2	SPAC977.16C	340683.070934384	360752.549373258	10219762950.3329	4	50546.4216100728
SPAC977.17	SPAC977.17	275832.989926576	300514.987600128	8383582374.8631	4	45780.9523024126
leu2	SPAC9E9.03	261592.880988414	241259.841840272	3184160391.88466	4	28214.1825678357
SPAC9E9.05	SPAC9E9.05	489432.036943745	478921.736676133	4807085786.24713	4	34666.5753509311
rad26	SPAC9E9.08	432508.087271046	421783.772203098	2218111791.42686	4	23548.4170987503
SPAC9E9.09c	SPAC9E9.09C	307856.496151411	299100.559401641	5076063775.09822	4	35623.2500450837
cbh1	SPAC9E9.10C	520689.74697063	519664.33458154	403611834.709542	4	10045.0464746255
plr1	SPAC9E9.11	390008.946364423	346403.096668294	67066606384.1624	4	129486.105803058
ybt1	SPAC9E9.12C	288854.845632146	288857.390024886	559406417.160852	4	11825.8870403117
wos2	SPAC9E9.13	459730.116048788	447463.221600176	3479899551.2529	4	29495.3367129996
vps24	SPAC9E9.14	400257.53535176	398919.962366597	4567269278.76452	4	33790.787497351
SPAC9E9.15	SPAC9E9.15	462794.570111781	444831.102765399	9756181427.53022	4	49386.6921030611
wis4	SPAC9G1.02	334955.2855649	262470.218135858	31106676332.6839	4	88185.4244372105
rpl3001	SPAC9G1.03C	260917.362971066	211224.809589643	20831594998.3912	4	72165.7727014531
oxa101	SPAC9G1.04	358360.146393896	364327.541410709	7996850821.06526	4	44712.5564608681
SPAC9G1.05	SPAC9G1.05	292628.583631985	292916.787425677	3542733774.63209	4	29760.4341980762
cyk3	SPAC9G1.06C	386634.581525005	391053.353194193	1954644031.29736	4	22105.6781806019
SPAC9G1.07	SPAC9G1.07	374748.165949636	379335.954728859	38419575262.524	4	98004.5601777336
SPAC9G1.08c	SPAC9G1.08C	353334.131486306	356896.632879735	8539153488.67474	4	46203.7701077378
SPAC9G1.10c	SPAC9G1.10C	487545.806031865	474711.878806601	3040462967.53813	4	27570.196623973
spn4	SPAC9G1.11C	375303.566676026	361420.092686465	15680731086.8673	4	62611.3629600636
cpd1	SPAC9G1.12	332310.628154557	295796.124283801	35611630312.8532	4	94355.2201958815
cmk1	SPACUNK12.02C	458227.714302726	469374.553284731	9721715237.30931	4	49299.3794010364
SPACUNK4.08	SPACUNK4.08	432484.383005783	457689.614568078	7696061638.74018	4	43863.6000538607
SPACUNK4.09	SPACUNK4.09	474448.02406348	417537.953712087	39287708203.8888	4	99105.6358184145
SPACUNK4.10	SPACUNK4.10	338464.491491062	347669.505232135	5975854647.59801	4	38651.826113387
SPACUNK4.11c	SPACUNK4.11C	404720.693335899	389920.730111998	1786289702.52229	4	21132.2603057641
mug138	SPACUNK4.12C	58544.810727331	163971.686870325	65488488695.5204	4	127953.593829482
SPACUNK4.13c	SPACUNK4.13C	359394.930170691	357159.642725612	1895099430.23009	4	21766.3698755103
mdb1	SPACUNK4.14	305789.515135928	291483.37159709	2493048746.76801	4	24965.2195402324
SPACUNK4.15	SPACUNK4.15	351121.746484	350356.561231535	2282223206.93995	4	23886.3099229451
SPACUNK4.16c	SPACUNK4.16C	393486.219913663	406436.172964324	6408933927.53927	4	40027.9087873051
SPACUNK4.17	SPACUNK4.17	308079.070316725	317065.74777878	36246888791.323	4	95193.0785185076
mug153	SPACUNK4.19	255480.932005872	261519.504161455	3028245906.04629	4	27514.7501626232
SPAP11E10.01	SPAP11E10.01	319554.549725301	340425.408693014	2747279655.03099	4	26207.2492596561
mam3	SPAP11E10.02C	433639.944818569	353264.890901217	48198494686.5651	4	109770.777858414
SPAP14E8.02	SPAP14E8.02	314165.428903957	245185.512132278	27161763178.3345	4	82404.1309315475
oma1	SPAP14E8.04	299003.793069059	309235.081377656	4243348820.27882	4	32570.4959291335
SPAP27G11.02	SPAP27G11.02	386854.601164822	357770.659466762	23665304695.9988	4	76917.6584016942
vas2	SPAP27G11.06C	0	24.1026735976526	2323.75549821991	4	24.1026735976526
meu32	SPAP27G11.08C	485989.219083705	488999.606051335	3602549696.73401	4	30010.6218559946
nup184	SPAP27G11.10C	507883.581102391	509210.794232716	2008934863.27246	4	22410.5715192209
SPAP27G11.12	SPAP27G11.12	322971.425326852	284380.558936948	32114462387.8312	4	89602.5423576687
SPAP27G11.14c	SPAP27G11.14C	261625.587432549	276896.989326338	10380999925.2982	4	50943.5960776675
slx1	SPAP27G11.15	330784.651435476	344425.06891612	1296655392.08472	4	18004.5507586605
SPAP27G11.16	SPAP27G11.16	311040.826399205	326777.458243891	3170074067.56492	4	28151.70539934
SPAP32A8.02	SPAP32A8.02	416886.740965935	425253.059877746	814385091.082201	4	14268.7165775535
SPAP32A8.03c	SPAP32A8.03C	279333.691257191	289834.800958488	9305209298.40891	4	48231.7563914298
prm1	SPAP7G5.03	30417.6479659694	109694.33302962	32803243050.901	4	90558.3279589749
lys1	SPAP7G5.04C	0	4955.5988901059	98231841.4384753	4	4955.5988901059
rpl1002	SPAP7G5.05	12302.9254179421	161153.564032437	93628671311.8892	4	152994.012392552
per1	SPAP7G5.06	287037.385185918	294264.27732649	4795831396.70621	4	34625.9707326243
ofd2	SPAP8A3.02C	420847.652770358	440931.589659925	4116407385.0177	4	32079.6173021815
SPAP8A3.03	SPAP8A3.03	496111.39489365	450766.66747867	22547969895.452	4	75079.9072579541
hsp9	SPAP8A3.04C	430599.776186889	444210.950489267	10481445388.3467	4	51189.4651963338
SPAP8A3.07c	SPAP8A3.07C	312195.450044532	276781.762191562	40763092162.3921	4	100949.358792407
tpp2	SPAP8A3.12C	392333.826224211	315397.787215321	37804355563.993	4	97216.7109657504
SPAP8A3.13c	SPAP8A3.13C	542327.804640218	537834.29845589	3165075787.28986	4	28129.5031385637
SPAP8A3.14c	SPAP8A3.14C	445423.218572768	450581.939698576	2316273054.57512	4	24063.8372593354
yip12	SPAPB17E12.02	271002.962055317	285806.90452729	1520142674.47468	4	19494.5035489153
SPAPB17E12.03	SPAPB17E12.03	299774.692798428	299654.183176326	1113192930.44574	4	16682.2730049426
csn2	SPAPB17E12.04C	248445.956327928	272836.171070292	3722633799.57385	4	30506.6951650529
rpl3703	SPAPB17E12.05	73985.2855336163	101581.793576618	14168113963.5311	4	59514.9434250153
SPAPB17E12.08	SPAPB17E12.08	260647.320430163	263770.880877748	979597774.182323	4	15649.2633547263
SPAPB17E12.12c	SPAPB17E12.12C	284786.650312385	285155.696175422	498301079.367148	4	11161.3292148286
rpl1802	SPAPB17E12.13	299028.749051525	334295.836801021	11915882304.779	4	54579.9466488814
SPAPB17E12.14c	SPAPB17E12.14C	327516.538433412	334890.897692767	21935451241.9995	4	74053.1080407829
trm5	SPAPB18E9.01	94340.6317339372	75626.5063048121	2221014570.38765	4	23563.8206281773
SPAPB18E9.04c	SPAPB18E9.04C	327872.158836723	344099.331784042	15398195965.1196	4	62044.7337916757
nxt1	SPAPB1A10.03	338612.885480997	278065.856431483	29884008561.8794	4	86434.9590181534
SPAPB1A10.05	SPAPB1A10.05	401171.411675352	439650.822112307	12778745562.4465	4	56521.5568664878
SPAPB1A10.07c	SPAPB1A10.07C	80298.7170065414	99845.3166684705	2234330367.10921	4	23634.3519432478
SPAPB1A10.08	SPAPB1A10.08	660252.596007888	619142.346173463	16230431663.1257	4	63699.3556936131
ase1	SPAPB1A10.09	353574.530327861	371374.62909494	4404907036.21455	4	33184.7368386979
ypt71	SPAPB1A10.10C	200603.786761709	209071.910347133	42227759993.424	4	102746.970750266
alo1	SPAPB1A10.12C	434198.118991196	392906.149870524	11628814163.2555	4	53918.489786101
SPAPB1A10.13	SPAPB1A10.13	397088.537706555	417789.755926324	4024189227.796	4	31718.2488001623
SPAPB1A10.14	SPAPB1A10.14	318690.231233496	317329.968314074	661081456.440439	4	12855.7521798652
arv1	SPAPB1A10.15	264784.658855527	273804.804445893	3998332306.57321	4	31616.1837773521
mfc1	SPAPB1A11.01	540614.242706324	528901.543666991	3609051601.3873	4	30037.6913285097
SPAPB1A11.02	SPAPB1A11.02	218519.132415445	198387.512939143	23275358939.6185	4	76281.3196982369
SPAPB1A11.03	SPAPB1A11.03	353067.438569372	348917.421022198	1354825695.41278	4	18403.9784789375
SPAPB1A11.04c	SPAPB1A11.04C	352142.291865921	381590.213745339	8125055157.43251	4	45069.5439222334
mcl1	SPAPB1E7.02C	128652.242808354	132447.674934002	17372244936.5885	4	65901.906149573
SPAPB1E7.04c	SPAPB1E7.04C	425504.81916622	426673.404816365	1439841451.74736	4	18972.6214039294
gde1	SPAPB1E7.05	434523.13560011	442097.964119679	2312145748.44939	4	24042.3883404363
eme1	SPAPB1E7.06C	176145.060731933	170109.432090003	6351908998.78277	4	39849.4322380594
glt1	SPAPB1E7.07	320255.442384089	324429.119968586	1370073312.48424	4	18507.2506905013
SPAPB1E7.08c	SPAPB1E7.08C	463234.828811544	465186.525281791	2604673662.80129	4	25518.0017967771
SPAPB1E7.11c	SPAPB1E7.11C	0	0	0	4	0
rps602	SPAPB1E7.12	474762.904113809	374233.648918892	53363161039.4421	4	115502.338763596
SPAPB21F2.02	SPAPB21F2.02	182401.607465211	181715.902391242	40436536061.8535	4	100544.189366981
SPAPB21F2.03	SPAPB21F2.03	310594.421758143	302443.907699527	20507449291.8063	4	71602.1111626716
SPAPB24D3.01	SPAPB24D3.01	389822.059718017	354612.843707635	12343383978.7403	4	55550.3914899352
SPAPB24D3.02c	SPAPB24D3.02C	415846.291781766	399720.266581356	5831307818.38107	4	38181.5001616655
SPAPB24D3.03	SPAPB24D3.03	311397.421663402	295492.173150376	6811182483.2044	4	41264.9442117774
mag1	SPAPB24D3.04C	312854.677196602	285169.628180579	7454366355.3141	4	43169.3362101912
SPAPB24D3.07c	SPAPB24D3.07C	355350.75718331	357813.195171124	13768783123.8032	4	58670.2290855491
SPAPB24D3.08c	SPAPB24D3.08C	398890.71135809	404961.048481424	6910453856.96902	4	41564.5698190448
pdr1	SPAPB24D3.09C	391963.288310191	373629.861633992	36514813388.9325	4	95544.2481117159
grx5	SPAPB2B4.02	294131.019108896	303240.723165202	1587166317.82255	4	19919.6279949109
cig2	SPAPB2B4.03	299056.398352982	311158.567672147	25342512805.4166	4	79596.6594861503
SPAPB2B4.04c	SPAPB2B4.04C	513238.219450871	513217.952881882	4743678463.07408	4	34437.1836213201
SPAPB2B4.06	SPAPB2B4.06	379379.952719358	377083.112336934	1439859025.76193	4	18972.7371889373
SPAPB2B4.07	SPAPB2B4.07	389461.237223703	399388.467654553	1112004930.1216	4	16673.3689616226
SPAPB2C8.01	SPAPB2C8.01	471236.591292911	468508.830093455	6943735153.65985	4	41664.538739976
rpn502	SPAPB8E5.02C	433964.108635627	434260.911356413	2265820077.23539	4	23800.3155296069
mae1	SPAPB8E5.03	274578.097978971	263512.171432137	26688960715.4259	4	81683.7816145683
SPAPB8E5.04c	SPAPB8E5.04C	261197.669423362	246297.542317799	6605434567.99098	4	40636.9123088571
mfm1	SPAPB8E5.05	288578.093776728	302204.876341247	1767514370.47558	4	21020.9084632158
rpl302	SPAPB8E5.06C	279666.096951996	283132.449959308	7934202262.83911	4	44537.0695680551
SPAPB8E5.08	SPAPB8E5.08	366738.013059935	366597.587454861	462316066.925829	4	10750.7681926203
SPAPB8E5.10	SPAPB8E5.10	414485.557827038	393872.944673538	5572036667.62821	4	37323.0380181873
SPAPJ691.02	SPAPJ691.02	386953.718701509	347939.560995602	23690994474.278	4	76959.3959082938
SPAPJ691.03	SPAPJ691.03	475881.83709927	462882.103826178	2266680078.03418	4	23804.8318521376
SPAPJ695.01c	SPAPJ695.01C	433577.721213093	423265.140060432	3306553934.89662	4	28751.3214257041
vps17	SPAPJ696.01C	340.401307386914	2016.11112746956	12883408.0423612	4	1794.67323225993
rps002	SPAPJ698.02C	0	603.01487477237	1454507.75678695	4	603.01487477237
abp1	SPAPJ760.02C	528414.091145504	517559.014379353	1554254665.91229	4	19712.0183258354
sin1	SPAPYUG7.02C	0	0	0	4	0
mid2	SPAPYUG7.03C	413239.654493243	413075.603789406	3561750752.08025	4	29840.2025465657
rpb9	SPAPYUG7.04C	401392.818265337	372250.364205344	22064830347.8171	4	74271.176017041
mug67	SPAPYUG7.06	517310.50908787	435924.375613035	36419050884.7133	4	95418.8803181967
syn1	SPAPYUK71.03C	183376.7782685	209859.065936275	8975758728.8634	4	47370.240470319
mph1	SPBC106.01	364116.210831348	407544.509674223	11632146620.1545	4	53926.2149148131
srx1	SPBC106.02C	166913.502962759	218920.379408744	71028545121.1925	4	133255.905236121
SPBC106.03	SPBC106.03	406324.143384982	399236.643292775	8984945543.48232	4	47394.4763223583
ada1	SPBC106.04	336327.36704574	335471.851753654	8232454086.30337	4	45366.4360687044
tim11	SPBC106.05C	445742.720382654	419853.190346601	5036228900.87071	4	35483.1963782532
SPBC106.07c	SPBC106.07C	109572.320076018	111009.250490767	15782993418.58	4	62815.1920688379
mug2	SPBC106.08C	418496.063024267	419110.864243976	1037238941.87075	4	16103.0970768883
pka1	SPBC106.10	86163.6749020941	144576.289750512	36014291719.5764	4	94887.1589304586
plg7	SPBC106.11C	415053.291422136	418623.859782451	2859764716.64514	4	26738.3840042977
SPBC106.12c	SPBC106.12C	370955.34811753	361397.79785649	9999895562.32034	4	49999.7389051191
SPBC106.13	SPBC106.13	519512.918013038	515405.350215283	124600046.889931	4	5581.21955512258
pre6	SPBC106.16	381330.713340416	393981.807616962	2367326528.71661	4	24327.5899377467
cys2	SPBC106.17C	271427.342826716	279409.811836167	3141118646.41696	4	28022.841783164
SPBC106.19	SPBC106.19	349800.041471584	357807.982523078	11126910034.6522	4	52742.084796328
exo70	SPBC106.20	424358.821855834	415163.236508454	5013373152.56219	4	35402.5887208908
rrp12	SPBC1105.01	252125.505139807	308447.230593441	33795094901.0514	4	91917.2112569939
lys4	SPBC1105.02C	315567.313250705	285768.648940806	11966902833.487	4	54696.6699934442
cbp1	SPBC1105.04C	351648.442935184	298029.075025316	31280602271.4811	4	88431.6152055942
exg1	SPBC1105.05	374390.833181669	346639.803815536	9353883092.39613	4	48357.7374687757
SPBC1105.08	SPBC1105.08	433510.292973302	422458.300611433	519856121.000618	4	11400.1767639872
ubc15	SPBC1105.09	439779.410015834	443747.939576373	1432916398.56773	4	18926.9411063154
rav1	SPBC1105.10	259282.297898755	279628.091397236	7674153689.57862	4	43801.123528908
hht3	SPBC1105.11C	348074.635876799	343249.365889229	2426207587.041	4	24628.2743358168
SPBC1105.13c	SPBC1105.13C	402027.94668175	326817.051608945	51730392241.3704	4	113721.581330645
rsv2	SPBC1105.14	335021.098874002	321213.52649906	8566868675.06034	4	46278.6902230939
SPBC115.02c	SPBC115.02C	313642.685758181	324232.4084526	3736378737.73096	4	30562.9626252551
SPBC115.03	SPBC115.03	340421.321688871	337325.125704616	1125283777.37736	4	16772.6248495679
SPBC119.03	SPBC119.03	509116.11005493	481762.27993586	7116955837.0007	4	42181.0260573421
mei3	SPBC119.04	401021.463471352	313503.803830091	34123321362.5901	4	92362.4942314115
SPBC119.05c	SPBC119.05C	435896.343990819	440795.008010564	4815879535.00495	4	34698.269175151
sco1	SPBC119.06	8350.8836380054	51356.0492760907	8448443120.48875	4	45957.7064279995
pmk1	SPBC119.08	353250.378560912	357616.479598565	14371055075.0285	4	59939.6677397959
SPBC119.12	SPBC119.12	326593.343968865	272513.722982529	17074859226.4365	4	65335.4023987695
rti1	SPBC119.14	332361.666948252	330455.956086626	2895155233.24785	4	26903.3233692784
SPBC119.16c	SPBC119.16C	290856.10750116	257939.366270553	8428440169.27461	4	45903.2683184831
SPBC1198.01	SPBC1198.01	404143.919242968	379803.617931034	14547707036.2917	4	60306.9379016455
SPBC1198.03c	SPBC1198.03C	381892.216507984	328345.57798248	30376462272.1585	4	87144.2228035779
SPBC1198.06c	SPBC1198.06C	0	0	0	4	0
SPBC1198.07c	SPBC1198.07C	356294.011631044	338414.410796271	2490164637.82973	4	24950.7747265978
SPBC1198.08	SPBC1198.08	486568.871634179	479827.322451207	6539320621.33113	4	40433.0329722219
ubc16	SPBC1198.09	440711.471553917	428954.842573222	1021814095.02619	4	15982.9134939956
reb1	SPBC1198.11C	231051.102437259	200018.578411468	13785781592.7871	4	58706.4340442917
mfr1	SPBC1198.12	278664.136256307	266432.757385968	1150123688.49095	4	16956.7367769491
fbp1	SPBC1198.14C	195743.188226236	169013.367367347	13644911665.6606	4	58405.7181825131
his3	SPBC11B10.02C	15803.5917854008	21350.8377657323	295356606.608473	4	8592.97106082164
rsp1	SPBC11B10.05C	250710.519452193	290345.554283032	26175882731.2463	4	80894.812459215
sws1	SPBC11B10.06	534067.734641568	555709.484220378	4289380047.18415	4	32746.6794010635
ivn1	SPBC11B10.07C	145144.48558044	153857.774081886	2315483717.41563	4	24059.7366850493
SPBC11B10.08	SPBC11B10.08	237148.60255638	258004.763186953	15849065037.7498	4	62946.5349279644
pht1	SPBC11B10.10C	22535.591301964	24874.6317139285	150072160.230731	4	6125.19714439322
SPBC11C11.01	SPBC11C11.01	318006.153960368	324138.88852372	604517577.876267	4	12293.4695862912
imp2	SPBC11C11.02	314000.814638347	307144.504309158	3588543427.73882	4	29952.2262433814
SPBC11C11.06c	SPBC11C11.06C	290509.447144895	323492.423148204	7590782134.27764	4	43562.5473723635
rpl1801	SPBC11C11.07	0	59273.9092071058	14053585250.7689	4	59273.9092071058
srp1	SPBC11C11.08	353580.573713864	363022.583396448	8050053437.42046	4	44861.0450096196
rpl502	SPBC11C11.09C	0	1495.80000214415	8949670.5856577	4	1495.80000214415
SPBC11C11.10	SPBC11C11.10	374436.319869649	380049.303433986	2324962007.13123	4	24108.9299178294
SPBC11C11.11c	SPBC11C11.11C	341974.315765296	361437.967944166	6909406060.20566	4	41561.4185880537
fis1	SPBC11G11.01	23801.9452502378	114999.266123899	36331463891.2622	4	95304.0711240372
mrt4	SPBC11G11.03	232140.354379522	245184.320185102	4289431408.51076	4	32746.8754559529
shy1	SPBC1215.01	117869.721885292	101081.396220484	2524414469.59653	4	25121.775761262
pof13	SPBC1271.01C	420184.53373176	339528.028088282	49323023140.0749	4	111043.93628208
SPBC1271.03c	SPBC1271.03C	406018.371432516	412916.22236458	895846439.937023	4	14965.3469717296
SPBC1271.05c	SPBC1271.05C	211727.185361025	200748.212896836	18736268878.8053	4	68440.2456139758
mug96	SPBC1271.06C	303391.011240041	316346.671103136	14011204997.9179	4	59184.4679749634
SPBC1271.07c	SPBC1271.07C	256856.790171149	246883.842244012	1434057162.56732	4	18934.4736035051
SPBC1271.08c	SPBC1271.08C	326149.351347301	337914.711136073	13126824828.0395	4	57286.1781497934
SPBC1271.09	SPBC1271.09	354250.732155406	368729.82065538	4290759469.88245	4	32751.9444838106
SPBC1271.10c	SPBC1271.10C	471830.332267378	491219.326727154	2900450914.29104	4	26927.9172713517
kes1	SPBC1271.12	324300.513839755	251163.45634115	28292052072.2141	4	84101.2069952241
SPBC1271.14	SPBC1271.14	264029.535778366	202904.517403046	16681356283.9774	4	64578.1624931707
SPBC1271.15c	SPBC1271.15C	293562.318222311	294781.251477659	3168589764.49579	4	28145.1139831401
ppr8	SPBC1289.06C	459271.835862353	459393.186631167	7816333467.85543	4	44205.015178867
uap1	SPBC1289.08	211121.842098591	202915.62001603	27238832142.3977	4	82520.9551301936
tim21	SPBC1289.09	503518.974359501	486364.153596608	4239020904.46878	4	32553.8818901402
adn2	SPBC1289.10C	437197.863288378	442483.040906221	830214462.170211	4	14406.7211933373
spf38	SPBC1289.11	420673.775765239	406777.234313442	8218878445.90111	4	45329.0151169786
SPBC1289.13c	SPBC1289.13C	380729.676641659	379066.121371187	5526666825.65243	4	37170.7775868774
SPBC1289.14	SPBC1289.14	364202.32184921	322275.972698355	34459938643.4535	4	92816.9416694138
SPBC1289.15	SPBC1289.15	329944.485227994	322720.253989367	3802054907.43009	4	30830.4026385891
cao2	SPBC1289.16C	319126.375114173	314683.901829968	5023130813.97121	4	35437.0244728984
SPBC12C2.01c	SPBC12C2.01C	362515.473033603	377892.84640645	2784909742.69516	4	26386.1220279485
ste20	SPBC12C2.02C	0	0	0	4	0
SPBC12C2.03c	SPBC12C2.03C	406860.528936489	349449.933623544	69817883921.0347	4	132115.369962237
SPBC12C2.04	SPBC12C2.04	298602.571485045	286190.901381101	3744749371.11739	4	30597.1786735207
bzz1	SPBC12C2.05C	290997.920817406	233740.183212619	22525634616.5376	4	75042.7121986832
SPBC12C2.07c	SPBC12C2.07C	306456.514238951	297324.99478662	2389441409.46242	4	24440.9564535761
dnm1	SPBC12C2.08	495993.980401227	498860.148946492	4376471716.01102	4	33077.4534842505
SPBC12C2.09c	SPBC12C2.09C	455359.352324923	415158.619481685	9712580331.3254	4	49276.2121396455
glo1	SPBC12C2.12C	438778.027591746	439744.876597743	854431445.347675	4	14615.3296691152
cdm1	SPBC12D12.02C	461950.964278626	451650.303072209	3047658739.75869	4	27602.8021211556
srb11	SPBC12D12.06	152117.727580315	133173.827923903	12147407041.5961	4	55107.6379497345
trx2	SPBC12D12.07C	179155.289401898	174777.70718087	1986852379.12598	4	22287.0611517421
rev7	SPBC12D12.09	397038.948950889	405155.588475207	494905762.638041	4	11123.2387666322
SPBC1306.02	SPBC1306.02	278246.661069016	220131.098397423	14720087347.0004	4	60663.1835362282
fkbp39	SPBC1347.02	128368.153542161	126390.610113505	19336919925.9061	4	69528.6270645159
meu14	SPBC1347.03	342072.936642423	378155.977685613	8110475558.18627	4	45029.0893706121
rex2	SPBC1347.07	475583.719760131	479806.002992522	4308667644.98545	4	32820.2210724785
SPBC1347.08c	SPBC1347.08C	381714.779382962	315237.305603733	47105210302.2081	4	108518.673856401
SPBC1347.09	SPBC1347.09	468036.697900973	461739.181882892	3615843571.2772	4	30065.942406971
sro1	SPBC1347.11	342414.884835681	292926.347462211	43767417027.4567	4	104603.318574815
arp1	SPBC1347.12	414185.787895566	420678.733105014	12284746632.83	4	55418.2881205068
SPBC1347.13c	SPBC1347.13C	336237.629734515	303705.288483541	12562251041.7348	4	56040.7241248157
SPBC1348.01	SPBC1348.01	360699.540298375	361032.032725983	544291365.132463	4	11665.0264158773
SPBC1348.02	SPBC1348.02	396941.116275863	366404.750113331	8874624455.76117	4	47102.6126020658
SPBC1348.07	SPBC1348.07	387344.557745765	374292.587029428	7907577427.45308	4	44462.2801581663
ght7	SPBC1348.14C	238704.227389814	246885.001617069	1509208497.72886	4	19424.2663807984
nup82	SPBC13A2.02	334130.074293918	325892.701703318	411759693.950106	4	10145.9313760505
SPBC13A2.04c	SPBC13A2.04C	479165.239221089	459025.167347604	3807852303.24622	4	30853.89887537
SPBC13E7.03c	SPBC13E7.03C	369893.592783885	344732.626829428	15103533434.3797	4	61448.2168870254
atp16	SPBC13E7.04	0	0	0	4	0
msd1	SPBC13E7.06	364258.315255551	306838.416307085	38241055108.3333	4	97776.6013782609
SPBC13E7.07	SPBC13E7.07	533701.235412513	541113.640115988	7260701915.80438	4	42604.8762344299
SPBC13E7.08c	SPBC13E7.08C	362263.067464863	370465.813479391	5285247458.69426	4	36349.8537091082
vrp1	SPBC13E7.09	433275.866462757	415284.482711095	7737692019.27914	4	43982.0759494113
SPBC13E7.11	SPBC13E7.11	412092.768850522	408728.642633746	8033530616.26487	4	44814.9824731218
SPBC13G1.02	SPBC13G1.02	375929.685592314	382689.153572204	12404429370.3803	4	55687.5869704826
pex14	SPBC13G1.03C	351118.290889673	353888.133262701	745357420.442301	4	13650.6173893555
SPBC13G1.04c	SPBC13G1.04C	324410.051089264	355558.542932982	9320975072.07384	4	48272.5985215055
ash2	SPBC13G1.08C	319102.505579687	310440.717529991	1832853497.18874	4	21405.9191416109
mug81	SPBC13G1.10C	248082.952951758	251528.57621027	1277713684.93711	4	17872.5605673691
did2	SPBC13G1.12	398186.585283492	394830.251421417	1142886582.86799	4	16903.3028049845
tfb2	SPBC13G1.13	439444.91631259	417778.864451077	16852266387.4066	4	64908.1396810265
SPBC13G1.14c	SPBC13G1.14C	28.6351474006019	807.494346043978	2487053.8953544	4	788.519799268604
SPBC146.02	SPBC146.02	340817.380305627	364590.133481926	13676482960.2308	4	58473.2480717267
SPBC146.04	SPBC146.04	372913.742061752	365704.173829773	1947668763.19255	4	22066.2001893878
SPBC146.06c	SPBC146.06C	242819.113212214	192972.250956623	14363663711.813	4	59924.2515844232
lsd1	SPBC146.09C	0	0	0	4	0
mug57	SPBC146.10	322286.301337223	328383.311427174	4387268201.31474	4	33118.2283694144
mug97	SPBC146.11C	449229.55841769	453133.328439722	1647755326.70204	4	20296.2763007284
coq6	SPBC146.12	0	8.74121661355605	305.635471540433	4	8.74121661355605
myo1	SPBC146.13C	348025.937928392	339720.552364911	7135797195.74992	4	42236.8239683985
fma2	SPBC14C8.03	465631.723043841	365295.918061281	50436347662.962	4	112290.190647894
SPBC14C8.04	SPBC14C8.04	446314.428965386	419095.90879828	40707639021.8618	4	100880.670871409
meu17	SPBC14C8.05C	391760.059572267	386969.04897473	759760974.562339	4	13781.8809906553
SPBC14C8.09c	SPBC14C8.09C	333118.726041506	346934.511139277	4089482527.75606	4	31974.5309885699
SPBC14C8.11c	SPBC14C8.11C	445912.57435337	449828.640121021	1412696500.77144	4	18792.927531198
SPBC14C8.15	SPBC14C8.15	242304.509832927	250859.778523902	2805246767.19621	4	26482.2901539699
bot1	SPBC14C8.16C	299880.652150383	271394.243879496	5887669441.19049	4	38365.5751983158
spt8	SPBC14C8.17C	214872.030696457	172237.859945374	14294046126.2794	4	59778.8552213059
kap123	SPBC14F5.03C	352898.725940693	351435.079775119	194899658.910039	4	6980.3233970576
doa10	SPBC14F5.07	298227.396256572	272193.139357772	5052511479.25255	4	35540.5102638262
ade8	SPBC14F5.09C	358426.849889441	332812.352448921	5782121927.9153	4	38020.1325876019
SPBC14F5.10c	SPBC14F5.10C	70728.266777305	88501.5075822468	11285724029.0018	4	53117.1441932871
mug186	SPBC14F5.11C	352252.962578207	342856.236355009	5748084860.79055	4	37908.0626674279
SPBC14F5.13c	SPBC14F5.13C	256458.974804747	256257.927742269	1808419435.76854	4	21262.757557338
SPBC1539.02	SPBC1539.02	444093.207522571	424853.529601839	6415706984.1764	4	40049.0542465624
SPBC1539.03c	SPBC1539.03C	311341.999958586	326648.655233201	2238364685.03271	4	23655.6794714964
tts1	SPBC1539.04	191500.876090479	214634.389785801	6790215008.40543	4	41201.3804635398
SPBC1539.06	SPBC1539.06	395967.177324619	396877.276721015	868549843.218898	4	14735.5848477325
SPBC1539.07c	SPBC1539.07C	386886.743734765	318638.077043795	29428814582.4023	4	85774.1432227719
arf6	SPBC1539.08	179142.394000319	174836.616041147	28691971281.385	4	84693.5228948841
nop16	SPBC1539.10	293981.568753048	292581.711088866	51649875.3687234	4	3593.39238633646
oca3	SPBC15C4.01C	469204.037625952	458944.920533413	894185431.849388	4	14951.4667495315
SPBC15C4.02	SPBC15C4.02	416867.162870863	392541.010754206	5059366879.87327	4	35564.6133111035
SPBC15C4.04c	SPBC15C4.04C	485573.951911155	432574.448249651	19343858167.2458	4	69541.0996592048
SPBC15C4.05	SPBC15C4.05	327790.491213184	333810.318732527	4192278538.96362	4	32373.9036067773
SPBC15C4.06c	SPBC15C4.06C	506804.798479334	514755.499739631	1698093080.78362	4	20603.9624877329
klp9	SPBC15D4.01C	466039.460132555	463780.687074976	750482196.718983	4	13697.4650640089
slm9	SPBC15D4.03	315357.613622407	322978.151913232	1930464607.31292	4	21968.5263918231
SPBC15D4.05	SPBC15D4.05	345710.232272836	302514.34767118	12434988959.481	4	55756.1408265516
naa30	SPBC15D4.06	459752.156372239	446945.007788582	1379526296.93707	4	18570.987432936
atg9	SPBC15D4.07C	431051.109474214	444209.690080078	3233503736.49821	4	28431.9526962985
SPBC15D4.09c	SPBC15D4.09C	387532.266501534	318836.209199976	52006161657.8908	4	114024.297474147
amo1	SPBC15D4.10C	312993.332280858	306685.43860525	1891850061.45525	4	21747.7013811532
mug98	SPBC15D4.12C	399323.300470945	418045.333904178	17998932404.799	4	67080.0499492939
SPBC15D4.13c	SPBC15D4.13C	466630.010534073	447759.081459109	14558206053.8944	4	60328.6956056038
pho2	SPBC15D4.15	417712.612498411	428549.999626691	3481342742.30128	4	29501.4522621399
mug158	SPBC1604.01	389614.123615429	375024.346538303	7823858063.25532	4	44226.287610581
ppr1	SPBC1604.02C	7144.83830987465	55329.7562350321	10273272741.2485	4	50678.5771831859
SPBC1604.03c	SPBC1604.03C	154026.994517063	188623.181435169	28027595305.0585	4	83707.2208729009
atp4	SPBC1604.07	181200.9201295	184003.588000014	25898237537.6818	4	80464.6467985814
imp1	SPBC1604.08C	300197.942155672	297634.04930028	2785012929.96414	4	26386.6108564748
SPBC1604.09c	SPBC1604.09C	425860.83831593	454100.766965703	3914175058.82333	4	31281.6841731041
atp17	SPBC1604.11	479796.224345175	493760.234378003	25638067458.6539	4	80059.4583085814
SPBC1604.12	SPBC1604.12	352185.709484818	350277.282977647	509538159.007865	4	11286.4759669246
SPBC1604.16c	SPBC1604.16C	419879.921450866	415956.8576844	6046736737.95243	4	38880.3830290817
SPBC1604.18c	SPBC1604.18C	375866.083160602	395964.914859006	4714551617.65545	4	34331.296282166
SPBC1604.19c	SPBC1604.19C	414525.805597589	422882.042766572	4800303415.03317	4	34642.1109887705
tea2	SPBC1604.20C	231265.719692121	226973.479448837	28297542126.8071	4	84109.3664920963
SPBC1652.01	SPBC1652.01	345510.381533704	376385.266242395	7858069158.07958	4	44322.8754653835
SPBC1652.02	SPBC1652.02	475344.281409422	440442.025670775	5739691163.60092	4	37880.3747460374
SPBC1683.02	SPBC1683.02	471533.678640144	464087.025343244	13404461833.0652	4	57888.819803709
SPBC1683.03c	SPBC1683.03C	395026.878050874	409486.090498839	1323202182.35888	4	18187.9230697108
SPBC1683.04	SPBC1683.04	504787.963361233	484722.349538943	3721456651.39182	4	30501.8714646816
SPBC1683.06c	SPBC1683.06C	428490.538087361	423379.041871939	2141294681.88307	4	23137.0627018809
mal1	SPBC1683.07	406576.253773949	401222.489944027	1823921506.73496	4	21353.6970261297
ght4	SPBC1683.08	327420.110494385	339512.982138417	3030536595.20762	4	27525.1548370197
frp1	SPBC1683.09C	480313.419268827	480908.706627346	147669598.054611	4	6075.96901849019
pcl1	SPBC1683.10C	304323.403005412	300443.41663759	1533776655.59154	4	19581.7303601568
SPBC1683.11c	SPBC1683.11C	369349.926394977	359538.334069354	29787121257.8975	4	86294.7293551255
SPBC1683.12	SPBC1683.12	486214.888397044	461445.917265981	2802821083.37932	4	26470.8381213143
cha4	SPBC1683.13C	437994.746076093	424132.108756102	2970080334.05183	4	27249.2217047195
pmp1	SPBC1685.01	394458.281497497	391437.080599874	3164028651.84071	4	28124.8495633342
rps1202	SPBC1685.02C	230848.81405379	227746.469548244	878966026.510323	4	14823.6806032638
SPBC1685.04	SPBC1685.04	315697.388891992	265434.496639568	37113361618.1194	4	96324.1423763007
SPBC1685.05	SPBC1685.05	430067.802395205	418491.806071048	6388630368.12502	4	39964.4541065089
cid11	SPBC1685.06	244526.012130285	228400.323970976	30150282992.1576	4	86819.1842166201
avt5	SPBC1685.07C	277038.057408062	244803.718289535	40942591883.6473	4	101171.379208311
cti6	SPBC1685.08	337022.162806866	305922.785957437	50580122926.2641	4	112450.125529348
rps29	SPBC1685.09	420636.901431871	348530.52116007	46568026737.9255	4	107898.131051846
rps27	SPBC1685.10	349157.181738393	362194.652093683	5028542181.78777	4	35456.1073081485
rlp1	SPBC1685.11	444753.059687902	463389.242204157	8182959658.7008	4	45229.8564520738
fhn1	SPBC1685.13	472102.192905145	462703.546166561	2593074173.49633	4	25461.1182663701
SPBC1685.14c	SPBC1685.14C	374042.303788481	293072.550884762	33691728335.211	4	91776.533404802
klp6	SPBC1685.15C	394882.032570424	404178.368649864	5776417388.05799	4	38001.3729622299
spn3	SPBC16A3.01	314513.822817529	336435.604146538	10060936340.985	4	50152.1094795249
SPBC16A3.02c	SPBC16A3.02C	272268.39144442	326881.115223043	31950549600.2738	4	89373.5833457988
ppr7	SPBC16A3.03C	297233.819210264	291985.020688269	1015972490.52425	4	15937.1616867955
SPBC16A3.06	SPBC16A3.06	493416.450059154	383843.594502651	66581186302.2508	4	129016.652318849
nrm1	SPBC16A3.07C	0	60106.623061061	14451224543.2179	4	60106.623061061
SPBC16A3.08c	SPBC16A3.08C	300558.233834876	228254.70214235	23225648846.7863	4	76199.8176618328
SPBC16A3.10	SPBC16A3.10	402182.059660126	406348.768241399	1707016583.74959	4	20658.0286072364
SPBC16A3.12c	SPBC16A3.12C	349468.152952532	352040.450625155	4288835908.71237	4	32744.6022601908
meu7	SPBC16A3.13	383153.752361381	398955.353711025	22299697326.9114	4	74665.415901392
SPBC16A3.14	SPBC16A3.14	391858.664865823	401153.732351969	17094405946.715	4	65372.7885796433
SPBC16A3.16	SPBC16A3.16	461949.078157582	459963.90129124	3068115274.23737	4	27695.285132299
SPBC16A3.17c	SPBC16A3.17C	237138.309291204	213914.936502825	25234241855.2848	4	79426.4468789911
cip1	SPBC16A3.18	315540.059830297	278348.319476068	32785190688.5116	4	90533.4063875203
eaf7	SPBC16A3.19	347672.288013814	368129.9207023	3073189124.4114	4	27718.1760060587
SPBC16C6.01c	SPBC16C6.01C	0	4421.75004746672	78207493.9290879	4	4421.75004746672
vps1302	SPBC16C6.02C	0	57.7939617962285	13360.5680804157	4	57.7939617962285
SPBC16C6.03c	SPBC16C6.03C	275591.3449924	271775.359415979	4382399764.53669	4	33099.8480530375
SPBC16C6.04	SPBC16C6.04	0	0	0	4	0
SPBC16C6.05	SPBC16C6.05	281280.06522871	234159.545727267	18942092327.238	4	68815.1370107588
vps10	SPBC16C6.06	450404.321765534	342893.597409767	52350430109.9978	4	114401.081845844
qcr6	SPBC16C6.08C	466447.201355628	425649.020550938	10074188945.9738	4	50185.1296351164
ogm4	SPBC16C6.09	0	58.1581720521012	13529.4919057672	4	58.1581720521012
rpl3201	SPBC16C6.11	0	0	0	4	0
SPBC16D10.01c	SPBC16D10.01C	448843.211991001	446309.146193641	19031435303.7338	4	68977.2341133902
trm11	SPBC16D10.02	403992.249920803	396319.103353952	1790617893.71894	4	21157.846616084
pgp2	SPBC16D10.03	328740.837034818	286538.398733477	42646380550.1156	4	103255.000544908
mok13	SPBC16D10.05	463157.346809403	463443.579121964	437265623.164372	4	10455.4486174001
sir2	SPBC16D10.07C	29286.6635520847	43616.6268767774	3084141117.17612	4	27767.5220229323
SPBC16D10.08c	SPBC16D10.08C	311881.371881607	319478.04894293	3906487766.71188	4	31250.9510523755
rps1801	SPBC16D10.11C	289689.440882518	267767.841282604	5757800860.25607	4	37940.0871778653
SPBC16E9.02c	SPBC16E9.02C	223629.719222497	231494.565370797	37734774598.6828	4	97127.2034482138
uvi31	SPBC16E9.06C	488634.619335691	381680.544817997	57997506422.5042	4	120413.357255855
mug100	SPBC16E9.07	441423.696084626	469877.835087934	7914042070.90828	4	44480.4509613726
mcp4	SPBC16E9.08	363890.27210245	349870.680329041	1099438247.72542	4	16578.8890439424
SPBC16E9.09c	SPBC16E9.09C	108221.778141491	116635.562892238	18327250771.8042	4	67689.0884334473
pub3	SPBC16E9.11C	436424.940849219	434506.950503909	2549742994.85952	4	25247.4899488024
pab2	SPBC16E9.12C	321055.499106442	313873.959208005	1035619449.42864	4	16090.5208852032
ksp1	SPBC16E9.13	334866.252836659	260550.755198888	31254457947.7156	4	88394.6519136135
zrg17	SPBC16E9.14C	340988.6191289	342922.389968578	4763631246.8805	4	34509.5321863413
SPBC16E9.15	SPBC16E9.15	344624.411370188	359172.916332058	7955864290.37604	4	44597.8258729505
rem1	SPBC16E9.17C	374503.103281923	375763.650503666	631541858.549631	4	12565.2482919124
psd1	SPBC16E9.18	363.415302187516	2260.12848256182	16404296.7131978	4	2025.11090518506
SPBC16G5.02c	SPBC16G5.02C	434566.627558826	443614.54368723	11182633469.3954	4	52873.9857335236
SPBC16G5.03	SPBC16G5.03	395607.070931026	432739.48137069	11953281502.8097	4	54665.5318798091
SPBC16G5.05c	SPBC16G5.05C	343245.890191452	331424.769264491	4058810369.02748	4	31854.3967492224
SPBC16G5.06	SPBC16G5.06	305320.397117657	261063.423480675	26929555388.9589	4	82051.1355633774
SPBC16G5.07c	SPBC16G5.07C	333916.085206216	357250.232708234	13135533066.2068	4	57305.1766121674
SPBC16G5.09	SPBC16G5.09	553406.180561961	507477.268679688	58496662370.8068	4	120930.416325678
bag101	SPBC16G5.11C	323851.875837809	282441.097188254	48798718725.9661	4	110452.160148598
ptf2	SPBC16G5.13	487816.647873601	499557.419994027	3845945330.46979	4	31007.8430823146
fkh2	SPBC16G5.15C	113816.033142615	199336.71902753	72162012260.1541	4	134314.939843037
SPBC16G5.16	SPBC16G5.16	416685.461202393	415744.442666195	1892440817.98679	4	21751.0966274507
SPBC16G5.17	SPBC16G5.17	36557.8053698615	49519.027664889	3717494223.5177	4	30485.6286777791
fub2	SPBC16H5.03C	365515.910332397	373013.511461475	5349194201.87995	4	36569.0928308317
SPBC16H5.04	SPBC16H5.04	478206.742768671	475777.813598605	118347396.375205	4	5439.37947690739
cyp7	SPBC16H5.05C	458838.722102121	458528.257920786	900270072.174235	4	15002.2504326371
rip1	SPBC16H5.06	3873.80843788519	114549.337401481	50015515977.3372	4	111820.744919421
ppa2	SPBC16H5.07C	309375.781499378	309510.469168258	23237992507.4522	4	76220.0638077865
SPBC16H5.08c	SPBC16H5.08C	448684.065774389	460605.1051858	1455383799.47029	4	19074.7463906489
omh2	SPBC16H5.09C	441123.31195648	400137.881591393	39247610739.0027	4	99055.0487595189
skb1	SPBC16H5.11C	456732.584137182	430171.886470608	8194630641.34858	4	45262.0996015115
SPBC16H5.12c	SPBC16H5.12C	339107.266064269	279263.981487508	37033522946.0645	4	96220.4798185716
SPBC16H5.13	SPBC16H5.13	382404.810219238	397738.793403732	2319403977.37404	4	24080.0953973092
SPBC1703.03c	SPBC1703.03C	289262.844972911	222156.825887682	22213872773.6294	4	74521.5954835063
mlh1	SPBC1703.04	514407.188483261	511565.200391851	561998979.930633	4	11853.2588338675
pof10	SPBC1703.06	224520.248887734	219587.725043678	32198818595.3369	4	89720.146281837
SPBC1703.07	SPBC1703.07	291376.932906667	283533.444435079	4767450523.43559	4	34523.3635507738
SPBC1703.08c	SPBC1703.08C	449160.665306228	359104.816511146	59129833549.9522	4	121583.133647262
SPBC1703.09	SPBC1703.09	479423.838576832	434582.946302776	10562437722.8444	4	51386.8604870069
SPBC1703.11	SPBC1703.11	424434.757625492	391252.442597176	23722072235.825	4	77009.8568947914
ubp9	SPBC1703.12	248514.679282677	218775.143788873	28898279043.7573	4	84997.4691443182
SPBC1703.13c	SPBC1703.13C	258016.620754182	282172.660754881	107717918686.027	4	164102.040424568
top1	SPBC1703.14C	496459.408594495	499128.368927987	6403738689.84536	4	40011.6816999903
tea4	SPBC1706.01	237106.468184622	197682.613776375	12434509458.2649	4	55755.065819764
fzo1	SPBC1706.03	336071.078966524	302811.829337382	9858285339.32939	4	49644.4491844995
chs2	SPBC1709.01	451750.201705472	444154.064310304	4565446091.36533	4	33784.0424289535
cyp3	SPBC1709.04C	297566.038069392	303833.901457516	1330190381.60151	4	18235.8875682095
sks2	SPBC1709.05	478998.344200504	491835.473351454	3028568541.00324	4	27516.2158599399
dus2	SPBC1709.06	359410.407133591	294413.190163776	43632820706.3099	4	104442.353365756
rrf1	SPBC1709.09	0	7211.13490303998	208001866.359365	4	7211.13490303998
atx1	SPBC1709.10C	431436.106871379	415141.118708786	10329480947.2392	4	50817.0270363172
png2	SPBC1709.11C	583392.534811919	565595.023614599	5997466387.98514	4	38721.6554010322
rid1	SPBC1709.12	562776.559491756	550666.020009377	17213809786.5404	4	65600.704619959
set10	SPBC1709.13C	293937.770773701	317777.669198584	16405847941.2386	4	64042.6575440905
SPBC1709.14	SPBC1709.14	416263.544220733	399355.898287965	1371259156.3042	4	18515.258277325
SPBC1709.16c	SPBC1709.16C	407580.638565739	420077.256581323	63383766021.0057	4	125880.663746468
tif452	SPBC1709.18	340333.879525938	347546.4013264	3250779554.21237	4	28507.8039938732
mat1-m	SPBC1711.01C	363941.609486897	373621.109431611	2674043582.64341	4	25855.5776508833
matmc_1	SPBC1711.02	448397.900558216	453613.614053992	1609819223.13021	4	20061.2762750168
aim27	SPBC1711.03	379185.266498178	396865.470958656	2380922217.79419	4	24397.3472830254
SPBC1711.04	SPBC1711.04	453500.398599711	455026.151435182	5319998396.54645	4	36469.1595616983
SPBC1711.05	SPBC1711.05	255124.565349146	257211.72023532	4865538177.24461	4	34876.704894688
rpl401	SPBC1711.06	442962.316595944	346452.808834259	54799071475.8105	4	117046.007488306
SPBC1711.08	SPBC1711.08	506034.15694508	458907.98320728	17928851553.3823	4	66949.3307535302
SPBC1711.09c	SPBC1711.09C	527632.428902689	485407.233031033	11382884711.0158	4	53345.3013652933
SPBC1711.11	SPBC1711.11	314375.359547633	368286.441453256	26119076062.8465	4	80806.9861813422
SPBC1711.12	SPBC1711.12	455626.189427965	457458.817241533	2409584958.36676	4	24543.7617245541
his2	SPBC1711.13	350978.231035682	352306.225797501	2130971789.67351	4	23081.2249982183
rec15	SPBC1711.14	446107.457213017	427697.540317799	3834756405.3066	4	30962.7050066148
SPBC1711.15c	SPBC1711.15C	404762.539800213	419698.326097512	4169028524.21159	4	32284.0073574037
hop1	SPBC1718.02	356328.551309355	368449.633486614	8486882793.57657	4	46062.1395333971
ker1	SPBC1718.03	0	0	0	4	0
msp1	SPBC1718.06	412220.634852212	438812.97117172	12055961920.8821	4	54899.8222239429
zfs1	SPBC1718.07C	173516.264556783	177260.038078654	585253667.687794	4	12096.0083053026
anp1	SPBC1734.04	0	0	0	4	0
spf31	SPBC1734.05C	398369.10027781	386545.185751361	13283333041.8225	4	57626.6714330753
rhp18	SPBC1734.06	173697.609295264	190128.971762793	2968742740.31955	4	27243.0850874105
SPBC1734.07c	SPBC1734.07C	348782.695536016	352106.404033593	10126778367.9392	4	50315.9476904172
hse1	SPBC1734.08	353329.310762955	357963.116912015	3960051973.0844	4	31464.4719210589
SPBC1734.09	SPBC1734.09	355783.139778557	297996.64072106	41290826550.3082	4	101600.721639056
mas5	SPBC1734.11	59657.737900103	70250.036407711	6879281587.51103	4	41470.7173422134
alg12	SPBC1734.12C	444639.57504484	445228.262350801	693523030.704487	4	13167.4127176193
atp3	SPBC1734.13	416967.672308768	427931.224843517	3387451939.93534	4	29100.9103806708
rsc4	SPBC1734.15	174788.300913781	176257.938103795	26969841823.0419	4	82112.486600763
SPBC1773.01	SPBC1773.01	331976.532954672	339305.063988194	527704052.811817	4	11485.9049797112
SPBC1773.02c	SPBC1773.02C	276525.867012086	277191.491055902	1504605960.9416	4	19394.6252924722
SPBC1773.03c	SPBC1773.03C	357813.469858166	354400.239586714	1040487922.96745	4	16128.2975152947
SPBC1773.04	SPBC1773.04	413531.967833678	406725.785320632	1489212877.61225	4	19295.1605176807
tms1	SPBC1773.05C	367233.322633439	380949.005426737	1866555466.23955	4	21601.825537669
SPBC1773.06c	SPBC1773.06C	505051.552599369	459583.936098923	10098852667.6282	4	50246.5239285967
omh4	SPBC1773.08C	400070.892331487	404533.679017207	7541543755.29295	4	43421.0310658699
mug184	SPBC1773.09C	379883.847132931	393597.516193115	3051687292.40547	4	27621.0395007387
SPBC1773.12	SPBC1773.12	442900.21054084	423521.603369967	7291866917.14798	4	42696.2144608512
arg7	SPBC1773.14	383358.79870412	385248.428435252	1662929804.40504	4	20389.5181674619
SPBC1773.16c	SPBC1773.16C	501177.732421694	500665.297463553	5862843715.19253	4	38284.6043312208
SPBC1773.17c	SPBC1773.17C	310039.613445435	307390.276938284	1071314067.43672	4	16365.4672056492
zuo1	SPBC1778.01C	0	103.01343343267	42447.0698703489	4	103.01343343267
rap1	SPBC1778.02	335487.417813041	308875.14980426	6764124441.69407	4	41122.1486601019
SPBC1778.03c	SPBC1778.03C	425076.861659186	364663.265159048	55383771247.2362	4	117668.784355958
spo6	SPBC1778.04	441278.34653234	456460.715872187	3046029468.37615	4	27595.422937401
SPBC1778.05c	SPBC1778.05C	293377.681640941	301307.643363269	695710561.460528	4	13188.1628881786
SPBC1778.09	SPBC1778.09	391082.961101536	387506.605565905	10175139090.7813	4	50435.947227105
ppk21	SPBC1778.10C	391768.042077077	364349.474115676	11466170649.6813	4	53540.1033097651
SPBC17A3.02	SPBC17A3.02	90738.0278373906	109690.518250421	7686458011.67424	4	43836.2236388875
SPBC17A3.03c	SPBC17A3.03C	548049.473019831	549278.353267997	309487607.916436	4	8796.12994328238
SPBC17A3.05c	SPBC17A3.05C	0	2048.54849097952	16786203.6795779	4	2048.54849097952
SPBC17A3.06	SPBC17A3.06	71729.0881028127	78696.7137137947	3012379664.47795	4	27442.574881368
SPBC17A3.08	SPBC17A3.08	17960.0563216917	65481.2534676431	9292986540.69552	4	48200.0688295554
aim22	SPBC17A3.09C	238664.739361194	235014.235273205	9479524526.5004	4	48681.424913668
pas4	SPBC17A3.10	140841.895047773	128831.573134511	7137168829.63762	4	42240.8831277165
dph2	SPBC17D1.02	180560.965385156	199868.457584173	46294989975.9061	4	107581.352910142
SPBC17D1.05	SPBC17D1.05	313872.723575092	353897.831245041	7839649431.70146	4	44270.8974149538
dbp3	SPBC17D1.06	289688.714261852	312292.473723787	5871859479.4348	4	38314.029673981
SPBC17D1.07c	SPBC17D1.07C	344555.91940338	344247.75789661	3127116219.65357	4	27960.3121390551
nep1	SPBC17D11.01	295752.362055892	247100.950595232	22220304323.7061	4	74532.3827669995
hrd1	SPBC17D11.02C	297997.974683018	272243.013224118	5300712709.04138	4	36402.9968170252
SPBC17D11.03c	SPBC17D11.03C	440086.745127048	424164.215894929	7505414089.29972	4	43316.8964992291
nto1	SPBC17D11.04C	389939.354782948	415517.716459007	8579815912.01937	4	46313.6478589718
SPBC17D11.08	SPBC17D11.08	276232.920915955	280307.694525628	1195830608.81569	4	17290.3919042895
rga5	SPBC17F3.01C	279274.188086946	284710.329530568	5425196883.32267	4	36827.9679161187
SPBC17G9.02c	SPBC17G9.02C	341653.716033974	350399.20007611	6988050341.08924	4	41797.2796396166
rct1	SPBC17G9.05	408842.185710919	376946.437571078	6377860001.52293	4	39930.7525646679
rps2402	SPBC17G9.07	374086.327611648	379178.088806967	1641194153.91671	4	20255.82727215
cnt5	SPBC17G9.08C	430333.392366661	410873.062448717	14721428326.6878	4	60665.9466395436
tif213	SPBC17G9.09	499145.821249396	493079.305229095	2651126795.66467	4	25744.5469743821
rpl1102	SPBC17G9.10	293685.603647159	261310.300613525	11743396800.238	4	54183.4771868649
SPBC17G9.12c	SPBC17G9.12C	405086.479838441	375533.145767766	9640042219.06708	4	49091.8583348275
eno101	SPBC1815.01	444606.983841782	444855.887751896	436307799.572116	4	10443.9910902408
cnp3	SPBC1861.01C	65121.9316019861	160353.569636987	52008357272.0022	4	114026.704407347
abp2	SPBC1861.02	429814.781360536	423025.347542691	8197143964.23586	4	45269.0400942958
mak10	SPBC1861.03	381747.280480824	393479.016608003	15175630917.4944	4	61594.7053680232
SPBC1861.05	SPBC1861.05	108591.204145847	110399.434967263	12194784869.1651	4	55214.9999301935
mug131	SPBC1861.06C	496421.325912821	392090.570257229	63075834835.3228	4	125574.51456737
SPBC1861.07	SPBC1861.07	301731.486154585	247967.35775502	30315319217.8299	4	87056.474799164
ppk22	SPBC1861.09	277612.263663976	301806.311033187	9459977985.72479	4	48631.2090784426
SPBC18A7.01	SPBC18A7.01	419299.609695169	403457.261131001	7483716806.60883	4	43254.239117712
SPBC18A7.02c	SPBC18A7.02C	440498.225278524	427232.59166581	4834983590.33892	4	34767.0231337791
SPBC18E5.01	SPBC18E5.01	496200.970230459	487005.358311099	2920942028.93659	4	27022.870077661
rpl1001	SPBC18E5.04	109.181746766314	116.108324590372	18102.7973331849	4	67.2733181379974
iki1	SPBC18E5.05C	364735.505787838	371334.978098434	2294443216.46534	4	23950.1733629704
SPBC18E5.07	SPBC18E5.07	435556.240597564	436900.848437164	1719662158.53556	4	20734.4047330491
SPBC18E5.08	SPBC18E5.08	413533.206144026	440860.311038492	5980542128.70185	4	38666.9824550024
EMPTY	SPBC18E5.09C	335215.716640237	348535.991904541	12081770399.1934	4	54958.5534725793
SPBC18E5.10	SPBC18E5.10	397966.718255281	407872.975978526	2263859649.64318	4	23790.0170746218
edc3	SPBC18E5.11C	484328.922467135	482130.477165804	826616406.045697	4	14375.4687405811
SPBC18E5.13	SPBC18E5.13	360173.231402664	355210.104962146	1330928099.4182	4	18240.9436393666
SPBC18E5.14c	SPBC18E5.14C	445214.733618357	455202.707666414	3768942414.96725	4	30695.8564588417
lcf1	SPBC18H10.02	0	0	0	4	0
sce3	SPBC18H10.04C	309207.515745521	298783.297315144	2063043631.17233	4	22710.370049673
SPBC18H10.05	SPBC18H10.05	364600.488828021	380819.322342386	5990286514.49742	4	38698.4706238419
swd2	SPBC18H10.06C	0	0	0	4	0
SPBC18H10.07	SPBC18H10.07	345876.858469195	293005.652817624	20322115960.3641	4	71277.8295831952
ubp4	SPBC18H10.08C	370882.902885732	382851.808243126	8023762362.34374	4	44787.7281248551
SPBC18H10.09	SPBC18H10.09	436160.917000875	411715.143343478	94687558516.527	4	153856.717855061
saf4	SPBC18H10.10C	342175.690140085	289004.633373485	31201175492.888	4	88319.2723771091
ppr2	SPBC18H10.11C	274558.712557057	278132.068736393	119975384.356122	4	5476.66377359706
rps1402	SPBC18H10.13	295100.266906715	294620.703298183	6156134838.39475	4	39230.5201290868
ppk23	SPBC18H10.15	341726.122420684	366832.979254456	3437326357.38486	4	29314.3580749471
can1	SPBC18H10.16	587567.729436923	587573.393247143	6646542003.27689	4	40763.1635281074
SPBC18H10.18c	SPBC18H10.18C	431736.581886966	448464.19423169	5576410435.97765	4	37337.6834979677
atg14	SPBC18H10.19	232571.517473457	249455.593454513	1811063041.84099	4	21278.2931754463
SPBC18H10.20c	SPBC18H10.20C	343327.611510911	373223.369090499	6811027026.23923	4	41264.4732979813
rpl35b	SPBC1921.01C	448141.273380312	426415.090048263	2458560639.88811	4	24791.9373985178
mex67	SPBC1921.03C	301740.830380667	271185.490559677	9887752451.68196	4	49718.5892088713
SPBC1921.04c	SPBC1921.04C	389449.019349242	365296.306235163	5366598732.61523	4	36628.5364593483
ape2	SPBC1921.05	481440.210238014	455993.322307421	3866836024.98712	4	31091.9443947589
pvg3	SPBC1921.06C	398950.684990731	395964.778705447	7467388726.19331	4	43207.0269927049
sgf29	SPBC1921.07C	228376.46844007	202457.452307463	4527067360.55744	4	33641.7425253116
pmt1	SPBC19C2.02	356613.298083654	377838.366441153	10075106898.2871	4	50187.4159981541
ubp11	SPBC19C2.04C	352991.257758006	337601.289067974	11449907345.28	4	53502.1199236067
mug124	SPBC19C2.06C	406447.890848465	402687.856780458	5143938283.88682	4	35860.6270298179
sre1	SPBC19C2.09	417806.498958115	405088.459297724	3662050168.29784	4	30257.4377975806
SPBC19C2.10	SPBC19C2.10	260556.130960934	267515.586404119	1667933824.18245	4	20420.1727721783
ctu2	SPBC19C2.13C	305831.238752433	298461.489224742	11127182763.7739	4	52742.7311668962
mni1	SPBC19C7.01	486845.872206728	491983.407064191	3065713813.73759	4	27684.4442500549
ubr1	SPBC19C7.02	229384.356627639	227505.039342727	3429403867.96851	4	29280.5561250487
SPBC19C7.05	SPBC19C7.05	399236.690383171	336571.087670506	63309671002.9208	4	125807.065583497
SPBC19C7.08c	SPBC19C7.08C	365691.607445962	378129.342629551	6535268961.83465	4	40420.5051979643
uve1	SPBC19C7.09C	413711.015091674	428785.539339109	2396922933.99098	4	24479.1898047657
bqt4	SPBC19C7.10	401039.437922235	330377.906531089	52058578653.1738	4	114081.745530534
omh1	SPBC19C7.12C	472416.632450693	469615.675874562	623153144.270463	4	12481.5177790049
puc1	SPBC19F5.01C	378061.091804194	407612.439750326	8572870012.19383	4	46294.8971599296
spn7	SPBC19F8.01C	296151.09498568	300019.309294352	4775860665.73488	4	34553.8010417627
SPBC19F8.02	SPBC19F8.02	213094.789927473	227541.944782893	39366343123.0777	4	99204.7669256343
SPBC19F8.03c	SPBC19F8.03C	367980.387342646	335529.752306734	5159443496.97989	4	35914.6331492467
SPBC19F8.04c	SPBC19F8.04C	354933.240687075	284888.19054956	40624733653.4909	4	100777.891491005
meu22	SPBC19F8.06C	220713.782784929	214172.484903037	20098543077.9056	4	70884.6652632035
rps401	SPBC19F8.08	176971.464790899	208287.182156164	5955880814.32649	4	38587.1766728485
msh2	SPBC19G7.01C	467328.281372797	490408.846142489	3039848248.2873	4	27567.4094189466
SPBC19G7.02	SPBC19G7.02	344751.861949781	290276.768678876	33967747883.5423	4	92151.7062830937
rps3002	SPBC19G7.03C	246796.272814859	246943.203681842	2842519224.56685	4	26657.6406709542
SPBC19G7.04	SPBC19G7.04	0	45.264110266111	8195.35871273062	4	45.264110266111
mbx1	SPBC19G7.06	412376.297407237	325322.520358169	42722156880.7328	4	103346.694287641
ppr3	SPBC19G7.07C	352965.913536151	357112.722943494	772256539.008856	4	13894.7520579611
ulp1	SPBC19G7.09	362158.967442919	407388.221566823	42776794245.7353	4	103412.758214032
SPBC19G7.10c	SPBC19G7.10C	52029.5921237195	59008.454141355	4772542253.69972	4	34541.7944441937
iws1	SPBC19G7.16	297661.786861378	259577.368522893	29500148663.2488	4	85878.0365740403
SPBC19G7.17	SPBC19G7.17	500258.355095613	488555.258552402	1394983842.8531	4	18674.7412488975
SPBC19G7.18c	SPBC19G7.18C	483935.04281225	484794.654732392	14680577466.0328	4	60581.7164374549
leu1	SPBC1A4.02C	398654.464602114	372617.541371611	25723253773.9876	4	80192.3527744192
top2	SPBC1A4.03C	275183.092466364	251553.573609061	8610032529.01731	4	46395.1304799796
SPBC1A4.04	SPBC1A4.04	365823.736115652	309661.23316366	48022120768.0143	4	109569.750351105
SPBC1A4.09	SPBC1A4.09	0	72.3489397366575	20937.476324074	4	72.3489397366575
SPBC1D7.01	SPBC1D7.01	372801.415611034	359396.633844979	927685186.273377	4	15228.9624258629
mug80	SPBC1D7.03	305573.180277544	297920.672739175	2984718245.09591	4	27316.287472385
mlo3	SPBC1D7.04	16252.8584917054	51848.6448628745	6631077217.5335	4	40715.7132368251
byr2	SPBC1D7.05	0	54.8189654762105	12020.4759035278	4	54.8189654762105
SPBC1E8.02	SPBC1E8.02	514177.207423277	517123.137202741	5592491199.43553	4	37391.4803111469
SPBC1E8.03c	SPBC1E8.03C	332254.974611024	362832.925240441	7289246368.47326	4	42688.5416958499
SPBC20F10.02c	SPBC20F10.02C	397311.336565893	391793.676847024	24760394681.6052	4	78677.1801121603
SPBC20F10.03	SPBC20F10.03	425563.904675912	421972.45056334	9241949705.04054	4	48067.5298539475
nrl1	SPBC20F10.05	354237.361679662	360500.957152531	7508088945.84002	4	43324.6146718006
mad2	SPBC20F10.06	385706.003063724	366308.808089855	3577882610.8277	4	29907.7022304778
SPBC20F10.07	SPBC20F10.07	368686.970854989	373128.124337992	13544632298.9426	4	58190.7043670693
psl1	SPBC20F10.10	245479.932089293	212583.751302312	21741142101.4522	4	73724.3889453351
SPBC21.02	SPBC21.02	0	24.5801370706209	2416.73255364205	4	24.5801370706209
SPBC21.03c	SPBC21.03C	316876.032150372	303162.521009671	2500267198.11401	4	25001.3359548745
ral2	SPBC21.05C	0	0	0	4	0
ppk24	SPBC21.07C	339479.058681205	351467.278717353	1855172032.7523	4	21535.8540157588
gfh1	SPBC211.06	379166.183903336	378802.245043729	16316574191.5654	4	63868.1731998915
SPBC215.01	SPBC215.01	546301.120902122	496675.756820601	12790440630.7974	4	56547.4151283625
bob1	SPBC215.02	329996.747537756	336073.950319846	6532344918.51626	4	40411.461612135
csn1	SPBC215.03C	253431.109527947	245156.388390885	1618260660.83011	4	20113.8053388097
git11	SPBC215.04	427849.153761678	430868.493467878	2933960969.01297	4	27083.0249834328
gpd1	SPBC215.05	350873.468350548	306409.871169326	39554974150.3431	4	99442.1617704773
SPBC215.06c	SPBC215.06C	513183.748533459	529697.207572121	13338520695.8526	4	57746.2567961175
SPBC215.07c	SPBC215.07C	431114.418340553	385949.74483855	24574204630.9497	4	78380.8086060448
arg4	SPBC215.08C	315651.683428252	289190.472269151	7596004380.35429	4	43577.5297038344
SPBC215.10	SPBC215.10	379522.482349859	401881.755566546	37468240074.7487	4	96783.5730828697
SPBC215.11c	SPBC215.11C	457261.020547906	353196.315850353	50309855817.36	4	112149.293151317
SPBC215.13	SPBC215.13	455011.328495414	449001.654772989	1389086908.95057	4	18635.2281241106
vps20	SPBC215.14C	453706.150785873	449058.706218618	902927938.467505	4	15024.3796749442
SPBC216.01c	SPBC216.01C	341549.209898897	363106.092745161	2863132734.09698	4	26754.1246076982
mcp5	SPBC216.02	415684.402550006	407237.258109963	31591051565.4919	4	88869.3585628532
SPBC216.03	SPBC216.03	0	2096.18450767475	17575957.9608626	4	2096.18450767475
SPBC216.04c	SPBC216.04C	359252.187499431	363968.352006065	17989507341.0822	4	67062.4845593314
rad3	SPBC216.05	349736.273795788	339545.110776793	4323014830.26609	4	32874.8187457592
swi1	SPBC216.06C	504765.3132314	532591.405816516	18726085515.5381	4	68421.6440820048
SPBC21B10.02	SPBC21B10.02	366793.006154501	348016.921572761	4992577203.61163	4	35329.0857637571
SPBC21B10.03c	SPBC21B10.03C	275107.252160764	252335.171759959	37270584318.6191	4	96527.9549128374
nrf1	SPBC21B10.04C	352773.177700425	365847.667169607	21081463209.4598	4	72597.2850894919
pop3	SPBC21B10.05C	97899.8597446271	171695.130641547	53823797346.7659	4	115999.781623465
inp2	SPBC21B10.06C	22054.1460530824	79014.9565177755	16859437984.2951	4	64921.9492627398
SPBC21B10.07	SPBC21B10.07	338410.675607679	300357.426300157	42162508445.7211	4	102667.556274756
SPBC21B10.08c	SPBC21B10.08C	456782.089176329	425305.752658768	16452844332.7143	4	64134.3206339522
SPBC21B10.09	SPBC21B10.09	327003.478558864	332550.378689948	3574870649.96433	4	29895.1110131921
rps402	SPBC21B10.10	309542.845204455	334235.507024526	6273600510.6149	4	39603.0317987616
rec6	SPBC21B10.12	301341.125847097	283133.539493171	6310163505.77022	4	39718.2687996664
yox1	SPBC21B10.13C	176999.809524315	181129.919007112	19243930828.926	4	69361.2478782749
vps13a	SPBC21C3.01C	399431.377607286	395695.444649354	8754323173.34724	4	46782.2700746427
dep1	SPBC21C3.02C	367841.240822561	354407.58612769	6154348454.35953	4	39224.8277700474
SPBC21C3.03	SPBC21C3.03	357359.020682745	332309.07035423	54929765901.9789	4	117185.500278382
SPBC21C3.06	SPBC21C3.06	319114.786889432	305783.223567499	5950469789.82341	4	38569.6441188644
SPBC21C3.07c	SPBC21C3.07C	0	255.81046971859	261755.985670583	4	255.81046971859
car2	SPBC21C3.08C	0	0	0	4	0
SPBC21C3.09c	SPBC21C3.09C	402963.532203258	406232.949675482	11598482224.0049	4	53848.1249070126
ubx4	SPBC21C3.11	435865.726152527	447787.437606994	6075604042.37853	4	38973.0805889736
SPBC21C3.12c	SPBC21C3.12C	0	2165.37977410825	18755478.2644685	4	2165.37977410825
rps1901	SPBC21C3.13	14531.3956310293	14450.0161845737	265381071.589627	4	8145.2604560816
SPBC21C3.14c	SPBC21C3.14C	185681.413776517	210958.647678	59382349797.0827	4	121842.469809466
spt4	SPBC21C3.16C	0	0	0	4	0
SPBC21C3.17c	SPBC21C3.17C	321951.210047582	307599.09756368	5166392232.69219	4	35938.8099159258
spo4	SPBC21C3.18	378995.288015887	384889.592731985	4109631731.05453	4	32053.2047190859
SPBC21C3.19	SPBC21C3.19	266518.102846596	291796.522844097	9975895456.65306	4	49939.7022834865
git1	SPBC21C3.20C	286354.79691614	307279.827187613	16431174297.5805	4	64092.0710727554
cmc1	SPBC21D10.07	391437.922445939	393679.059044144	7573597247.10282	4	43513.2084748494
SPBC21D10.08c	SPBC21D10.08C	503308.162090069	477493.403287815	7222318731.31093	4	42492.1131838337
SPBC21D10.09c	SPBC21D10.09C	419095.997168335	406961.797811246	4569609977.81754	4	33799.4451796828
bdc1	SPBC21D10.10	453967.073953192	480342.546411745	13445879672.8302	4	57978.1848474713
nfs1	SPBC21D10.11C	426658.936928287	404309.417459096	9120266871.75886	4	47750.0441668876
hob1	SPBC21D10.12	368565.038671277	328389.633742042	21846253190.6993	4	73902.3903380319
dbp7	SPBC21H7.04	0	7.3035542110628	213.367616455733	4	7.3035542110628
SPBC21H7.06c	SPBC21H7.06C	411293.6134787	381188.339136473	7825380004.021	4	44230.5889742071
his5	SPBC21H7.07C	455693.355545365	450016.388625863	1225377294.43256	4	17502.6947527557
SPBC23E6.01c	SPBC23E6.01C	448613.78455479	434529.29768202	27619657646.5308	4	83095.814645701
SPBC23E6.02	SPBC23E6.02	212939.315700465	218006.818315987	2135736857.92335	4	23107.016563824
nta1	SPBC23E6.03C	306012.066203929	321777.866650522	3992030221.534	4	31591.2575783792
arx1	SPBC23E6.05	443751.34174043	423695.155209691	17027908188.4836	4	65245.5136168067
sat1	SPBC23E6.08	74.3558948812465	73491.7985300696	21575048289.8223	4	73442.2362980293
ssn6	SPBC23E6.09	325688.016300237	289346.646088771	15298357569.8527	4	61843.2647299864
SPBC23E6.10c	SPBC23E6.10C	479174.280593393	452399.177605049	9275753470.10216	4	48155.3565818543
nif1	SPBC23G7.04C	401097.83025702	398308.523497747	776679536.599624	4	13934.4854282426
SPBC23G7.06c	SPBC23G7.06C	427348.9819325	424236.27480181	5680474531.37386	4	37684.4614243519
SPBC23G7.07c	SPBC23G7.07C	397288.068650984	390905.969572489	9733167789.20879	4	49328.409130056
rga7	SPBC23G7.08C	219499.904598257	210439.039935361	14390286428.173	4	59979.7599782063
SPBC23G7.10c	SPBC23G7.10C	512161.398307764	462735.100892973	23777710099.937	4	77100.1136509166
mag2	SPBC23G7.11	354257.95907709	362289.399932171	7070718339.57984	4	42043.7817625265
rpt6	SPBC23G7.12C	664468.565063544	654296.467352806	3896950946.78423	4	31212.7816238165
SPBC23G7.13c	SPBC23G7.13C	405818.001421452	392039.452055654	7447904137.78154	4	43150.6203251516
SPBC23G7.14	SPBC23G7.14	500151.601390945	491102.672741934	6895872544.72158	4	41520.6952757344
rpp202	SPBC23G7.15C	402079.730266574	410612.526330694	1292797190.2976	4	17977.7445074292
ctr6	SPBC23G7.16	350860.530919155	343355.154822177	1001979932.54137	4	15827.0333017702
SPBC24C6.04	SPBC24C6.04	477141.2865309	460698.979725574	2781099715.04084	4	26368.0664585064
sec28	SPBC24C6.05	281466.991907442	293199.111105076	1455380963.8272	4	19074.7278081969
gpa1	SPBC24C6.06	0	0	0	4	0
bhd1	SPBC24C6.08C	389412.043495407	414941.117031204	3918775006.15362	4	31300.0599286712
SPBC24C6.09c	SPBC24C6.09C	470627.699232044	442608.04774629	8193532504.54679	4	45259.0667837583
dip1	SPBC24C6.10C	379832.600099112	376172.03495132	798838525.197559	4	14131.8658109745
cwf14	SPBC24C6.11	129005.385692782	122189.531891002	9306980351.34699	4	48236.3461285859
SPBC25B2.01	SPBC25B2.01	318206.1890945	289748.644232448	53536872312.8178	4	115690.181425238
mam1	SPBC25B2.02C	513325.17837631	504751.106287696	15240382675.3973	4	61725.9724010025
SPBC25B2.03	SPBC25B2.03	493519.675314668	494871.047482893	860677391.626435	4	14668.6518776133
mtg1	SPBC25B2.04C	338481.074958656	342015.847961953	2209756847.24774	4	23504.0254384634
btb2	SPBC25B2.06C	511983.249435289	487480.682676048	6828143423.98529	4	41316.2904433145
mug164	SPBC25B2.07C	437215.041021573	426148.822530723	5501076341.81141	4	37084.6206054862
SPBC25B2.08	SPBC25B2.08	393816.722341428	374176.815821095	5328721880.7401	4	36499.0475243536
SPBC25B2.10	SPBC25B2.10	305595.879361592	311444.901109773	1017645475.50214	4	15950.2780187536
pof2	SPBC25B2.11	343656.671206892	359456.609452468	1810598674.18743	4	21275.5650582272
dnt1	SPBC25D12.02C	0	0	0	4	0
trm1	SPBC25D12.05	432208.877183908	330008.071821287	43597932517.7605	4	104400.589698718
SPBC25D12.06	SPBC25D12.06	88883.0950994922	129266.95193195	26244913640.2559	4	81001.4099263956
SPBC25H2.03	SPBC25H2.03	175454.710655802	170768.325751926	26333276204.2341	4	81137.654951684
egd2	SPBC25H2.05	363905.159795678	350114.330328213	1370737877.21641	4	18511.7386893858
mrs2	SPBC25H2.08C	393975.159201644	398584.124147977	957585222.460029	4	15472.4369643249
SPBC25H2.09	SPBC25H2.09	291250.989071763	262267.983203942	31518625525.9354	4	88767.4286069156
SPBC25H2.10c	SPBC25H2.10C	186944.613071495	238869.750152407	26911768571.4018	4	82024.0339342711
spt7	SPBC25H2.11C	0	0	0	4	0
mug16	SPBC25H2.14	335678.352359178	321311.983745859	2712786542.73294	4	26042.2087328098
SPBC25H2.15	SPBC25H2.15	79172.1489002156	108457.905169398	16133186123.1557	4	63508.2398653034
thi2	SPBC26H8.01	465938.053742817	436267.976144681	7560274343.85648	4	43474.9190449404
cho2	SPBC26H8.03	91766.279556225	133297.999959825	28290832523.5404	4	84099.3943550434
SPBC26H8.05c	SPBC26H8.05C	384210.112564992	352587.925778238	70251411128.1142	4	132524.913816341
snf59	SPBC26H8.09C	482363.846140601	475666.77977497	3080527423.52124	4	27751.2496273647
SPBC26H8.11c	SPBC26H8.11C	0	0	0	4	0
SPBC26H8.12	SPBC26H8.12	0	0	0	4	0
SPBC26H8.13c	SPBC26H8.13C	242541.734865174	227381.832908561	34301249783.6502	4	92602.9829212458
ask1	SPBC27.02C	237726.847943095	220395.122707442	3518463897.34392	4	29658.3204908164
uds1	SPBC27.04	335101.479155387	268572.867927733	22937815238.1536	4	75726.1765147191
mgr2	SPBC27.06C	45302.5999557273	80343.8222152399	7042526876.18182	4	41959.8822572878
sua1	SPBC27.08C	285980.792517871	226926.180387469	23530158092.2253	4	76697.7152401317
erg32	SPBC27B12.03C	356704.277072332	304132.482404371	35699207672.6867	4	94471.169772432
SPBC27B12.04c	SPBC27B12.04C	453317.403432383	436029.782665149	7237065171.02273	4	42535.470994873
SPBC27B12.05	SPBC27B12.05	330556.255779207	283376.39615935	18688979406.0841	4	68353.8210455057
sip1	SPBC27B12.08	274878.783548349	214539.772107414	20855344182.7468	4	72206.8974938454
SPBC27B12.09c	SPBC27B12.09C	335759.971199561	336261.113960963	8693389279.56224	4	46619.1733076699
tom7	SPBC27B12.10C	122668.040317521	105776.625091384	6387689079.84544	4	39961.5098558771
SPBC27B12.11c	SPBC27B12.11C	0	0	0	4	0
SPBC28E12.02	SPBC28E12.02	518208.390781179	511212.336687681	4019295143.41919	4	31698.955595647
SPBC28E12.04	SPBC28E12.04	300462.23919515	305868.926128777	8547054927.45152	4	46225.1417722313
lvs1	SPBC28E12.06C	346037.859402431	344474.280851548	1083573528.94272	4	16458.8390306145
mep33	SPBC28F2.02	413211.506094611	380231.408304227	13463895201.133	4	58017.0130244849
ppi1	SPBC28F2.03	321272.156061726	350620.879538788	5159051474.61088	4	35913.2686990856
SPBC28F2.05c	SPBC28F2.05C	310986.311702106	297271.401586483	14824292497.0762	4	60877.5256089557
sfr1	SPBC28F2.07	415806.642723284	405572.78779996	4907333980.32987	4	35026.1829933333
SPBC28F2.08c	SPBC28F2.08C	289701.916328939	293451.976118284	1652158317.42892	4	20323.3751959961
ngg1	SPBC28F2.10C	290780.968903373	240100.931439401	30465239797.5358	4	87271.4727123587
SPBC28F2.11	SPBC28F2.11	207891.091360399	219991.976126166	41657543954.4256	4	102050.8990093
ccr1	SPBC29A10.01	370773.122719345	365758.673339499	7038213928.76743	4	41947.0318639097
spo5	SPBC29A10.02	350814.299417733	379533.071276926	10802549475.7774	4	51967.6569506876
pcf1	SPBC29A10.03C	350393.881786669	343884.734131344	286048271.109144	4	8456.48081516691
exo1	SPBC29A10.05	346009.688565844	363283.707132742	2551075083.01654	4	25254.0842390718
ely5	SPBC29A10.06C	500196.279185778	464651.60515451	10096751771.7334	4	50241.2971860137
pom152	SPBC29A10.07	251978.845502789	250715.657833366	27082932338.9481	4	82284.4644190932
SPBC29A10.09c	SPBC29A10.09C	390598.197473453	402370.865593276	4568358620.76964	4	33794.8169871122
SPBC29A10.10c	SPBC29A10.10C	445293.566176849	414361.268629065	12159770531.5722	4	55135.6747749862
vps902	SPBC29A10.11C	369269.857009673	369393.882408413	3119252592.69551	4	27925.134702878
SPBC29A10.12	SPBC29A10.12	461487.130340433	442798.854862364	11980150358.9303	4	54726.9366010247
rec8	SPBC29A10.14	463083.116783003	424915.203637202	7647729599.72284	4	43725.6492225183
SPBC29A10.16c	SPBC29A10.16C	202885.106907372	207747.805630973	578463870.294093	4	12025.637927924
his7	SPBC29A3.02C	443829.14286373	441491.216979021	95982743.9111421	4	4898.53916773006
SPBC29A3.03c	SPBC29A3.03C	499782.498552432	457653.280952981	10063867772.2826	4	50159.4152983331
vps71	SPBC29A3.05	463673.59667935	462882.460647902	1416341895.66544	4	18817.1590288321
sab14	SPBC29A3.07C	470589.557609534	459635.716376072	3742712345.91321	4	30588.8555928185
pof4	SPBC29A3.08	410995.673287945	404571.249659144	5541277778.53501	4	37219.8796966588
SPBC29A3.09c	SPBC29A3.09C	447036.700713075	439171.765781253	721856955.888559	4	13433.6978889708
atp14	SPBC29A3.10C	1907.39696229277	1913.7392154611	4883304.3108589	4	1104.90998624989
rps902	SPBC29A3.12	246130.60809317	251798.956744112	1205518056.08628	4	17360.2855397476
pdp1	SPBC29A3.13	450075.947658134	438480.090726089	1583520487.57429	4	19896.7364633895
trt1	SPBC29A3.14C	210555.312128317	212252.98352995	32528334740.4012	4	90178.0665411512
cyt1	SPBC29A3.18	311599.704538711	256994.374753443	29484212903.0698	4	85854.8381034374
SPBC29A3.21	SPBC29A3.21	374.231223200232	1043.70117366747	2647589.55876278	4	813.570765017214
atf1	SPBC29B5.01	376413.253715965	398368.538502536	15187897599.3892	4	61619.5942849943
isp4	SPBC29B5.02C	134375.241956185	145530.471394385	10605003419.7649	4	51490.2986487864
rpl26	SPBC29B5.03C	361135.855226545	331943.418838411	22559773678.9096	4	75099.5567212443
SPBC29B5.04c	SPBC29B5.04C	415260.320439245	398833.697537173	19339049204.8688	4	69532.455020783
SPBC2A9.02	SPBC2A9.02	307121.463972231	283018.02079314	7621534196.8553	4	43650.6992981078
SPBC2A9.03	SPBC2A9.03	403883.16484012	396863.575909215	1348169997.18476	4	18358.7172562842
SPBC2A9.04c	SPBC2A9.04C	332317.438495917	337544.314357986	5948419628.30874	4	38562.9991971214
tvp23	SPBC2A9.05C	277575.553801847	304947.333548917	15602542481.7507	4	62455.0688130088
SPBC2A9.06c	SPBC2A9.06C	265809.07113975	284178.179228193	3777383308.13205	4	30730.2103317405
SPBC2A9.07c	SPBC2A9.07C	341448.976659983	278876.28788929	25854779418.9357	4	80397.1072535195
SPBC2A9.11c	SPBC2A9.11C	334363.952732238	350057.519002007	4630794041.00844	4	34024.9689236024
SPBC2A9.13	SPBC2A9.13	386064.808497594	379300.127174942	13067166356.787	4	57155.8534989791
SPBC2D10.03c	SPBC2D10.03C	299040.924296948	312960.130325405	12989167908.6662	4	56985.0153739257
SPBC2D10.04	SPBC2D10.04	309952.451809172	267607.797416029	22617130649.152	4	75194.9643412909
exg3	SPBC2D10.05	280226.64740251	231791.616605869	25586989999.2405	4	79979.6692904524
rep1	SPBC2D10.06	145793.77850384	130508.499232999	12596124687.2501	4	56116.2291303731
SPBC2D10.07c	SPBC2D10.07C	410747.971155061	407362.006972671	6947472279.4483	4	41675.7491817733
SPBC2D10.09	SPBC2D10.09	485864.604107092	484232.67321714	1663998366.08548	4	20396.0680407124
nap2	SPBC2D10.11C	370576.676335635	284717.957939519	36207218958.9785	4	95140.9729808595
rhp23	SPBC2D10.12	360427.716068664	353453.151792068	1236248217.81044	4	17580.1608198734
est1	SPBC2D10.13	68302.3364658507	108139.527331014	19101421056.3922	4	69103.9453584095
myo51	SPBC2D10.14C	439782.28898465	449663.092307632	13745245694.4818	4	58620.0599080251
pth1	SPBC2D10.15C	330330.084947185	380308.708279291	14903410780.4445	4	61039.7632294811
mhf1	SPBC2D10.16	307887.964675526	309083.906178709	6789951807.38034	4	41200.5819357577
clr1	SPBC2D10.17	82719.1055097533	113175.98485289	18497631618.5978	4	68002.9992327503
abc1	SPBC2D10.18	125.620384258011	617.839930239448	1155048.45638751	4	537.365903362761
SPBC2D10.19c	SPBC2D10.19C	399262.952879297	406294.647238702	535526347.265563	4	11570.7211018324
ubc1	SPBC2D10.20	360598.043219588	359834.94973696	1960158480.10712	4	22136.8385282718
SPBC2F12.03c	SPBC2F12.03C	325739.474010557	332696.96577354	5036428658.97928	4	35483.9000779906
rpl1701	SPBC2F12.04	426167.137760255	415337.010079427	722050456.202895	4	13435.4982807012
SPBC2F12.05c	SPBC2F12.05C	322030.062117694	287298.429606409	5772731372.92546	4	37989.2464156814
atf21	SPBC2F12.09C	351989.055363629	334943.16002413	5969770012.73007	4	38632.1433935851
rep2	SPBC2F12.11C	77220.0951149004	63897.4804171862	2087225189.99066	4	22843.0798601604
SPBC2F12.12c	SPBC2F12.12C	0	102236.314588614	41809056082.6484	4	102236.314588614
pfa3	SPBC2F12.15C	357863.471708173	315535.983372592	57475305465.8257	4	119870.039486339
liz1	SPBC2G2.01C	248146.951546857	255455.279904598	5387974327.0847	4	36701.4111686618
syj1	SPBC2G2.02	324653.184108585	320419.43534762	1621483879.22666	4	20133.8265068184
sbh1	SPBC2G2.03C	761.432576357434	11428.4889877622	477191490.577957	4	10922.3565517927
rpl1603	SPBC2G2.05	364181.51048343	369494.089158946	8827063481.75166	4	46976.2266517641
apl1	SPBC2G2.06C	545618.832432354	512638.212481475	8380702215.08154	4	45773.087658256
mug178	SPBC2G2.07C	320231.919841952	298451.044364807	5970201165.14662	4	38633.5384256562
ade9	SPBC2G2.08	373063.46405974	400158.880313176	13250331454.3906	4	57555.0420345398
crs1	SPBC2G2.09C	359076.042025533	366878.925101648	2741646589.29354	4	26180.3675933587
mug110	SPBC2G2.10C	0	0	0	4	0
SPBC2G2.13c	SPBC2G2.13C	348754.71878969	363544.647393983	2640313154.22045	4	25691.9888010857
SPBC2G2.14	SPBC2G2.14	323650.759462673	316471.779549384	767859872.771388	4	13855.142301429
mrm2	SPBC2G2.15C	458246.75868168	460224.247990824	385590765.881482	4	9818.23260420991
SPBC2G2.17c	SPBC2G2.17C	432267.950938312	357407.083602955	24325104203.915	4	77982.5368334395
SPBC2G5.01	SPBC2G5.01	356961.484216528	348813.079797372	26599435270.5234	4	81546.6665022602
SPBC2G5.02c	SPBC2G5.02C	302746.683323704	299784.42006786	12955468938.0412	4	56911.0466826106
ctu1	SPBC2G5.03	344068.385437535	326545.755220061	6861241215.18883	4	41416.3048061655
SPBC2G5.04c	SPBC2G5.04C	421278.152248109	413593.756701187	4633953289.97109	4	34036.5733071467
hmt2	SPBC2G5.06C	373832.55561108	375358.337376503	10717098498.1103	4	51761.7100232168
wsc1	SPBC30B4.01C	262657.88893583	214512.905546319	10768679777.6032	4	51886.1247772543
SPBC30B4.02c	SPBC30B4.02C	270831.752625411	268389.562709365	1877149601.69112	4	21663.0422707149
adn1	SPBC30B4.03C	439831.708520813	412282.965401577	3555219065.8532	4	29812.8288906521
sol1	SPBC30B4.04C	288306.584805735	296380.190859319	8105928927.11226	4	45016.4662293484
SPBC30B4.06c	SPBC30B4.06C	295715.697844526	265388.435420588	18792825666.5754	4	68543.4637047462
eri1	SPBC30B4.08	232767.321912421	232227.274171677	5921742013.85329	4	38476.4278937549
SPBC30D10.03c	SPBC30D10.03C	367096.557544435	385697.55069661	17022405603.299	4	65234.9706892304
swi3	SPBC30D10.04	379707.110183078	288691.272012816	37107272892.9808	4	96316.2407034514
SPBC30D10.05c	SPBC30D10.05C	388248.095497073	384047.507727545	3575746309.31007	4	29898.7721709022
SPBC30D10.09c	SPBC30D10.09C	387820.278705488	419017.055657945	24597266575.4947	4	78417.5786662255
tor1	SPBC30D10.10C	454890.385156084	459704.165687377	4506920586.31177	4	33566.8012562702
pdb1	SPBC30D10.13C	203924.408465071	230610.615329567	7474268997.52881	4	43226.9273645745
SPBC30D10.14	SPBC30D10.14	487380.520381085	474360.53786155	824916400.045411	4	14360.6789537039
pha2	SPBC30D10.16	344855.045179126	300463.13576971	64793489098.0127	4	127272.826143302
rpl102	SPBC30D10.18C	473170.793113149	460385.597232296	6674326855.69538	4	40848.2767558663
mbx2	SPBC317.01	327292.265096701	322273.130493616	10993249820.6367	4	52424.3498305815
rtn1	SPBC31A8.01C	273414.509963723	248513.046695098	13986285155.4364	4	59131.8128325109
atg2	SPBC31E1.01C	364498.807154613	378102.262892117	2397948599.56072	4	24484.4266808553
pmr1	SPBC31E1.02C	326478.31236439	318243.717403935	5939408016.42001	4	38533.7774440166
SPBC31F10.02	SPBC31F10.02	368626.792433153	390988.382151929	2814464395.48172	4	26525.7629272078
SPBC31F10.03	SPBC31F10.03	255102.540562137	305829.102079108	20070893833.4513	4	70835.891032462
mug37	SPBC31F10.05	402304.711383435	409273.684139448	7096469859.84776	4	42120.2737997029
lsb5	SPBC31F10.07	433360.425488562	418117.906493886	4192166839.82909	4	32373.4723185091
mde2	SPBC31F10.08	436177.32452516	429479.257326248	2208723889.78744	4	23498.5312827602
nut2	SPBC31F10.09C	0	1869.51840994904	13980396.3405535	4	1869.51840994904
SPBC31F10.10c	SPBC31F10.10C	315180.843117292	316608.582390724	1350687661.96733	4	18375.8514222289
SPBC31F10.12	SPBC31F10.12	314190.406625943	315534.502560333	2369881265.66564	4	24340.7131451897
hip1	SPBC31F10.13C	354774.909937459	353156.813922201	470728218.385337	4	10848.1359963975
hip3	SPBC31F10.14C	420495.053148595	341647.35743378	55867922314.4495	4	118181.980769542
atp15	SPBC31F10.15C	0	0	0	4	0
SPBC31F10.16	SPBC31F10.16	404024.5063932	379795.619034255	8885832616.87017	4	47132.3472173575
SPBC31F10.17c	SPBC31F10.17C	339025.249762615	319934.446856812	2371492940.67563	4	24348.9883808118
ppk25	SPBC32C12.03C	291980.365996902	293322.479190549	14007133045.2401	4	59175.8672205995
css1	SPBC32F12.01C	223465.705469576	236853.487406533	6258827226.96282	4	39556.3750455057
rec14	SPBC32F12.02	260870.18898174	267551.446134754	8160093913.33977	4	45166.6190713334
gpx1	SPBC32F12.03C	415892.786506473	406872.674255387	3173066631.0715	4	28164.989930193
cwf12	SPBC32F12.05C	308526.462940889	331591.169817929	3925012459.51003	4	31324.9599341724
pch1	SPBC32F12.06	400022.091654289	391552.540299614	3240243396.59686	4	28461.567932024
SPBC32F12.07c	SPBC32F12.07C	351839.762968904	317579.81880347	5656669032.21882	4	37605.4152756582
duo1	SPBC32F12.08C	258036.021563967	251383.60975305	974115268.880147	4	15605.4098702994
tdh1	SPBC32F12.11	192864.002196927	194337.381190099	8705013749.95785	4	46650.3315903485
SPBC32F12.12c	SPBC32F12.12C	390216.720730394	385741.16117946	1140310867.02956	4	16884.2446309389
SPBC32H8.01c	SPBC32H8.01C	127419.798059017	135260.392706758	14168448043.8651	4	59515.6450940951
nep2	SPBC32H8.02C	158038.699679364	149412.831833436	8544702581.65413	4	46218.7802242068
bem46	SPBC32H8.03	19772.6647690171	19892.2671689233	3998168.16719638	4	999.770994677829
SPBC32H8.05	SPBC32H8.05	68550.6958915656	68682.6832950212	139494097.451907	4	5905.38096679434
mug93	SPBC32H8.06	60938.0687439721	112169.608625468	17376225829.7711	4	65909.4565099939
omh5	SPBC32H8.08C	135110.147311948	108023.216118055	3622304358.78618	4	30092.7913244442
SPBC32H8.09	SPBC32H8.09	0	0	0	4	0
mei4	SPBC32H8.11	344656.670663204	285611.363704097	41873300971.1001	4	102314.833933184
mok12	SPBC32H8.13C	61866.3677182153	76354.7753173523	3861288046.53474	4	31069.6316623433
fbh1	SPBC336.01	107522.531437966	128149.455887497	12773986582.7483	4	56511.0311858409
efc25	SPBC336.03	273035.47131298	267537.992104398	1267018664.28802	4	17797.6028181327
SPBC336.05c	SPBC336.05C	296637.556959375	298747.964614998	114406973071.474	4	169120.499253842
rnh1	SPBC336.06C	297346.369217755	277239.861509249	10500973992.6688	4	51237.1300734848
tif512	SPBC336.10C	478892.160593549	472039.148094442	2280579280.00624	4	23877.70550119
SPBC336.13c	SPBC336.13C	255754.492982581	219951.761568933	8623350344.56958	4	46430.9981170166
ppk26	SPBC336.14C	469945.240132898	476419.337057459	400481497.382755	4	10006.0169071259
SPBC337.03	SPBC337.03	360586.051758974	378550.410439378	3716355647.69583	4	30480.9598261596
ppk27	SPBC337.04	392323.382538783	395218.271880084	5686790480.3814	4	37705.405714504
SPBC337.07c	SPBC337.07C	461682.101101047	409016.151679908	43837322690.1303	4	104686.821866616
erg28	SPBC337.09	162601.072502773	167138.723977074	22156223027.0087	4	74424.8329306299
SPBC337.10c	SPBC337.10C	379478.856454473	379095.956368179	1474791902.50139	4	19201.5097225543
SPBC337.11	SPBC337.11	453613.606737318	395916.719561232	26204910102.5363	4	80939.6536046088
gtr1	SPBC337.13C	402685.41724491	403834.092198747	1516062701.06364	4	19468.3249219318
coq7	SPBC337.15C	0	0	0	4	0
cho1	SPBC337.16	325849.956480641	308225.109097903	7509566959.56954	4	43328.8788210863
alg6	SPBC342.01C	235624.519188988	239259.701709887	618170893.335897	4	12431.5213603957
gas4	SPBC342.03	419154.179624251	421033.061259427	7990620561.04362	4	44695.1355324145
rpn1301	SPBC342.04	252885.12382124	259163.191547537	10111528852.0251	4	50278.0490175013
crb2	SPBC342.05	345353.248079724	313758.94929914	5553685625.397	4	37261.5271607224
rtt109	SPBC342.06C	338514.351693974	336171.371338828	22599084590.6224	4	75164.9595732985
gtp1	SPBC354.01	408186.934680981	402918.8277576	19892968448.2813	4	70521.2174602108
swd3	SPBC354.03	338366.329871945	337668.269928427	2042157383.66634	4	22595.1177451366
SPBC354.04	SPBC354.04	324633.5331334	261500.484098578	28240752889.474	4	84024.9261967454
sre2	SPBC354.05C	0	44853.7506451662	8047435787.75501	4	44853.7506451662
SPBC354.07c	SPBC354.07C	464071.242935673	457180.052018658	862327207.101195	4	14682.7041710748
SPBC354.08c	SPBC354.08C	318614.246461249	319073.080950877	700839302.320086	4	13236.6848410023
SPBC354.09c	SPBC354.09C	320592.395604306	334780.731347937	3099992497.04846	4	27838.7881248828
def1	SPBC354.10	268811.811311443	277178.142710653	303799374.429646	4	8714.92074590536
gpd3	SPBC354.12	240464.427085973	209984.900912952	15522156063.6091	4	62293.9725487328
rga6	SPBC354.13	284933.991532488	262741.333199238	19910254511.5913	4	70551.8506341103
fap1	SPBC354.15	379325.889553723	375957.77882398	6025851396.96791	4	38813.1788087755
SPBC359.01	SPBC359.01	451268.3877921	410709.822905215	14981473924.0992	4	61199.4156918577
aat1	SPBC359.03C	361549.465248625	369090.742969128	7412448129.75291	4	43047.7877763565
SPBC359.04c	SPBC359.04C	300431.402632269	329366.951155711	9663211588.64773	4	49150.8178686981
abc3	SPBC359.05	333627.794871593	285221.891701346	47208510822.0844	4	108637.598029048
mug14	SPBC359.06	447725.223195807	437656.022193533	5610778044.12416	4	37452.5634774315
cys11	SPBC36.04	455555.818883118	426232.661352142	9021956298.93904	4	47491.9895849264
spo9	SPBC36.06C	274692.346314513	222908.854020828	23388036711.089	4	76465.738587764
iki3	SPBC36.07	408871.169336016	423859.652413917	15427219534.2977	4	62103.1793354771
SPBC36.10	SPBC36.10	373941.374089104	309445.052447989	45523163715.9188	4	106680.789877933
SPBC36.11	SPBC36.11	375385.584981625	308501.188831563	39459550395.6049	4	99322.1405271817
SPBC365.01	SPBC365.01	300905.26423986	306793.823794838	485879345.574854	4	11021.3355086266
cox10	SPBC365.02C	354101.182333394	375765.731811812	5955452124.53584	4	38585.7879423754
rpl2101	SPBC365.03C	4532.59603334777	5218.00423936678	37556182.7464082	4	3064.15497104863
SPBC365.04c	SPBC365.04C	431987.594731897	432007.121230848	221832091.998168	4	7447.01436815735
pmt3	SPBC365.06	411016.522215742	413359.864043251	1230781477.88335	4	17541.2476600394
SPBC365.07c	SPBC365.07C	479707.107903484	478786.869357638	1164162689.29517	4	17059.9141945027
SPBC365.08c	SPBC365.08C	448162.68817121	443415.270673218	960928078.237934	4	15499.4199749372
arp5	SPBC365.10	236102.064849221	248255.526553915	3543569807.38957	4	29763.945502023
SPBC365.11	SPBC365.11	380265.273798353	372719.151893646	7593704099.44746	4	43570.9309616155
ish1	SPBC365.12C	480759.781910088	483766.466398223	7476081201.03354	4	43232.167424944
hba1	SPBC365.13C	414145.148793948	415160.975825652	5601438473.51032	4	37421.3791618852
uge1	SPBC365.14C	224856.982331968	212066.384112833	5216699837.5923	4	36113.3626154928
SPBC365.16	SPBC365.16	258383.607668032	262866.45875565	827317912.473665	4	14381.567303963
pnc1	SPBC365.20C	381863.910688502	377522.645938671	12814747344.996	4	56601.1204504734
SPBC36B7.02	SPBC36B7.02	469594.098529635	474601.942742826	356431282.431311	4	9439.69388316315
sec63	SPBC36B7.03	448505.932056167	468980.967445264	10700016595.4075	4	51720.4422723925
SPBC36B7.04	SPBC36B7.04	429405.33383329	416736.434164366	5888503615.00579	4	38368.2929481029
SPBC36B7.05c	SPBC36B7.05C	461723.930711358	412882.872806194	43895432087.9805	4	104756.183693351
mug20	SPBC36B7.06C	421607.499108824	340579.102410831	53783276089.4719	4	115956.108171877
SPBC36B7.08c	SPBC36B7.08C	304083.50093051	317864.62093358	3255458772.57345	4	28528.3138853905
php5	SPBC3B8.02	409773.049097186	401052.414871992	4509726748.68053	4	33577.2495474262
SPBC3B8.03	SPBC3B8.03	436523.97298329	358946.123256588	61855053297.1103	4	124353.380831715
SPBC3B8.04c	SPBC3B8.04C	407526.182630633	381284.143423448	40050627931.2036	4	100063.264901766
SPBC3B8.05	SPBC3B8.05	361405.305022415	382981.884275689	4714962398.31752	4	34332.7918989904
SPBC3B8.06	SPBC3B8.06	299340.646807074	301326.296727935	2807984777.91449	4	26495.2107838119
dsd1	SPBC3B8.07C	387525.597645444	369196.749516051	17300066175.1311	4	65764.8579697605
SPBC3B8.08	SPBC3B8.08	441243.394891929	454279.215515845	20793999337.0383	4	72100.6229810782
nem1	SPBC3B8.10C	130244.264846821	154089.018628195	33167826736.3545	4	91060.181660749
SPBC3B9.04	SPBC3B9.04	358567.129159295	333731.318039669	4109933686.08975	4	32054.3822514557
SPBC3B9.05	SPBC3B9.05	415667.514497906	415688.465814745	35896790.685981	4	2995.69652526674
atg3	SPBC3B9.06C	417019.603329791	397519.715187897	6344553021.88273	4	39826.3512698651
mnh1	SPBC3B9.08C	410853.012216475	405578.383775475	562290247.171273	4	11856.3300305288
vps36	SPBC3B9.09	354754.326582677	354877.409372319	2580219277.99912	4	25397.9294333176
ctf1	SPBC3B9.11C	0	102378.559327459	41925477639.8642	4	102378.559327459
rpp102	SPBC3B9.13C	176895.732524317	188055.629256449	791834140.308144	4	14069.7738104433
scp1	SPBC3B9.15C	447403.232898145	453759.554464457	673938548.821533	4	12980.1632195201
but2	SPBC3D6.02	30198.4032571382	32023.0870695269	1376182729.99052	4	18548.4684677099
mad1	SPBC3D6.04C	18724.5660637925	82686.6294539077	20025826395.5868	4	70756.3184379791
ptp4	SPBC3D6.05	196845.976323314	217499.242219629	54805977983.1217	4	117053.38310267
prs5	SPBC3D6.06C	287845.796146801	308064.23491866	4612574863.07384	4	33957.9698416802
dpb4	SPBC3D6.09	41311.3106947562	54523.2767590495	3361775070.68416	4	28990.4082011799
apn2	SPBC3D6.10	165468.038928172	177570.633071079	27954174036.4239	4	83597.5089886414
pdi2	SPBC3D6.13C	28570.5742650504	60317.7462572525	5173275710.46715	4	35962.7436052477
rps2501	SPBC3D6.15	0	0	0	4	0
hsp16	SPBC3E7.02C	666128.547892402	524886.011613479	126793921701.116	4	178040.670705541
SPBC3E7.05c	SPBC3E7.05C	285274.81625573	242134.133742469	29108924404.0444	4	85306.6884893037
fnx2	SPBC3E7.06C	393275.741015141	423399.3308346	18812760803.9795	4	68579.8089891978
SPBC3E7.07c	SPBC3E7.07C	311031.113081942	334318.610604117	15921995788.8273	4	63091.1954808817
rad13	SPBC3E7.08C	419364.045849191	408996.433791097	6329312816.62723	4	39778.4892141068
SPBC3E7.09	SPBC3E7.09	297775.88569962	282541.579343333	18776266143.2501	4	68513.258102447
fma1	SPBC3E7.10	254929.621501983	197927.327323345	14509609989.5867	4	60227.9212441928
SPBC3E7.11c	SPBC3E7.11C	373807.23194371	389685.874453209	7121450995.91715	4	42194.3449881532
chr1	SPBC3E7.12C	401318.244490228	408297.460607741	1711552949.42122	4	20685.459563551
lac1	SPBC3E7.15C	108.207390296533	14139.3764123019	791559164.76923	4	14067.3306349253
leu3	SPBC3E7.16C	418597.54069664	413156.836217057	761743942.741709	4	13799.8545530534
SPBC3F6.01c	SPBC3F6.01C	385271.82952054	382363.771378476	808558296.988534	4	14217.5797605336
rga1	SPBC3F6.05	389540.970033184	386022.192125445	948448082.08043	4	15398.4421458831
SPBC3H7.03c	SPBC3H7.03C	314841.613155947	285858.201161946	7451511488.45653	4	43161.068940819
SPBC3H7.05c	SPBC3H7.05C	384342.093731766	377099.214224475	3336623260.4772	4	28881.7557485569
pof9	SPBC3H7.06C	397328.195543289	405542.306793121	17817197668.7202	4	66740.538034841
ser2	SPBC3H7.07C	405113.761422746	371789.005188166	9747285537.14418	4	49364.1710584311
SPBC3H7.08c	SPBC3H7.08C	446081.171266325	443994.91254012	2915105565.38433	4	26995.8587814147
erf2	SPBC3H7.09	238638.667479964	287080.886805482	15481414289.4621	4	62212.1657906678
elp6	SPBC3H7.10	273765.022193332	245168.563345206	8577275285.04831	4	46306.7902284544
SPBC3H7.11	SPBC3H7.11	412835.472051273	407586.619891255	4425843562.92551	4	33263.506891658
rav2	SPBC3H7.12	453361.150095925	454229.639704521	3604432361.10153	4	30018.4624901973
SPBC3H7.13	SPBC3H7.13	322276.465898947	326151.331848604	5959360489.85128	4	38598.4471509259
mug176	SPBC3H7.14	537073.964942663	420402.295548599	80500551577.9039	4	141863.095604445
dni2	SPBC4.01	363321.699789149	338362.955001569	70460454055.6329	4	132721.940589747
SPBC4.02c	SPBC4.02C	450282.766121589	505473.22612232	20268816236.2569	4	71184.2964358308
mlo2	SPBC4.05	389729.047162805	392313.211758104	2161644362.72015	4	23246.7436575542
SPBC405.02c	SPBC405.02C	331319.956568158	374701.123539868	11055782980.313	4	52573.2417212241
SPBC405.03c	SPBC405.03C	446561.300115948	430846.034440426	1800244295.00549	4	21214.6429088819
ypt7	SPBC405.04C	380528.156894336	404252.528059378	16162782381.0974	4	63566.4659649595
SPBC405.05	SPBC405.05	394840.8206802	399382.118737218	7478060864.63175	4	43237.8909772197
SPBC405.06	SPBC405.06	314477.335609386	306668.561367579	2429643562.35289	4	24645.7073460719
rpl3602	SPBC405.07	0	0	0	4	0
SPBC4.06	SPBC4.06	268177.37018638	224358.629320917	21148812617.1512	4	72713.1566794332
uch2	SPBC409.06	180208.945926472	184577.989810816	38591718025.2055	4	98223.8744211476
wis1	SPBC409.07C	12219.4601675611	132184.417463374	58765502618.238	4	121207.985110551
SPBC409.08	SPBC409.08	364802.75410896	356238.254762827	5949596094.70128	4	38566.8124645442
ade7	SPBC409.10	302508.205779628	307223.291180006	262751282.622869	4	8104.80232058237
meu18	SPBC409.11	362926.755646459	281940.605144289	32658443753.4097	4	90358.2366934659
SPBC409.16c	SPBC409.16C	210687.191586869	231097.918095412	63332713821.3175	4	125829.958496891
SPBC409.17c	SPBC409.17C	445358.289774529	446231.239895024	4373102671.43389	4	33064.7193827268
SPBC409.18	SPBC409.18	439847.467039309	440549.592342685	639293067.666139	4	12642.1227219378
SPBC409.19c	SPBC409.19C	5092.37887626712	76958.0694931218	21653288976.3085	4	73575.2828338236
psh3	SPBC409.20C	314572.113291244	254129.216911716	29729407036.1948	4	86211.0883764304
his4	SPBC418.01C	353340.814301532	361485.761204963	578729660.769948	4	12028.4003588377
SPBC418.02	SPBC418.02	403927.643951318	399260.639655743	5953658453.02225	4	38579.976843637
eca39	SPBC428.02C	392360.692638425	379107.748188257	2451744695.58633	4	24757.547816708
pho4	SPBC428.03C	245597.67189497	250089.538762773	41149506363.0644	4	101426.705510758
apq12	SPBC428.04	224601.790237379	202196.96890077	24655768448.0753	4	78510.7770437844
arg12	SPBC428.05C	249958.695961585	265206.462529192	19105534857.9396	4	69111.3862868117
rxt2	SPBC428.06C	0	226.413633486367	205052.533713996	4	226.413633486367
meu6	SPBC428.07	270979.323338982	281323.135138308	1545171035.48051	4	19654.3318093017
clr4	SPBC428.08C	288256.571599251	299268.052004918	6170206927.55534	4	39275.3323587317
SPBC428.10	SPBC428.10	376775.202109547	319189.479876364	55779975712.3206	4	118088.92381625
SPBC428.11	SPBC428.11	185570.149560002	168637.149862752	1796578492.55222	4	21193.0324195962
SPBC428.12c	SPBC428.12C	384219.516220625	364582.284094133	10070545170.9325	4	50176.0529808108
SPBC428.14	SPBC428.14	274323.454220122	278850.644262703	467878079.368266	4	10815.2447888185
SPBC428.15	SPBC428.15	387360.051065623	395200.35860983	4275963855.80526	4	32695.4272636299
wpl1	SPBC428.17C	341099.491999288	273891.786236666	34510053009.4273	4	92884.4080153221
rsc1	SPBC4B4.03	335272.813003071	338541.509330074	7169653893.72991	4	42336.9043912339
SPBC4B4.04	SPBC4B4.04	220144.189580962	195750.35426563	16683901824.922	4	64583.0895531524
vps25	SPBC4B4.06	252357.667297044	229454.137058084	28586132048.4503	4	84537.1694115232
usp102	SPBC4B4.07C	251717.820113427	209065.690226336	21916941366.2957	4	74021.8571880895
ght2	SPBC4B4.08	311385.626801922	298258.74982968	3109549699.94245	4	27881.6682604469
atg5	SPBC4B4.10C	328548.089501643	353027.769995173	9080862932.9004	4	47646.7809324523
SPBC4B4.11	SPBC4B4.11	279808.736956162	254174.42606157	18524930201.199	4	68053.1597378091
SPBC4B4.12c	SPBC4B4.12C	348578.482297617	285691.433314243	17762710429.6837	4	66638.409400442
SPBC4C3.04c	SPBC4C3.04C	405377.101710849	411869.273063036	2135042904.31428	4	23103.2622388824
syp1	SPBC4C3.06	317018.524971773	355378.849384417	12274382907.8254	4	55394.9070489007
mug136	SPBC4C3.08	352439.424980272	353345.821999135	3261163524.21611	4	28553.2989522056
SPBC4C3.09	SPBC4C3.09	389716.507116226	399678.782713417	5397822838.65292	4	36734.9385417103
SPBC4C3.13	SPBC4C3.12	78098.1396146962	148751.047047671	34878726294.9739	4	93379.2352385875
rpl2502	SPBC4F6.04	330840.84126994	327062.33112094	2221059106.69607	4	23564.0568806396
SPBC4F6.05c	SPBC4F6.05C	317919.769644612	323746.136078689	13384645657.3241	4	57846.0146797601
kin1	SPBC4F6.06	147764.716862353	144152.922508903	20529337508.8932	4	71640.3125148356
mrpl39	SPBC4F6.08C	478713.543296712	485799.638797711	4025006901.65435	4	31721.4710474402
str1	SPBC4F6.09	338253.533433491	317871.621195581	6008779388.51907	4	38758.1584589589
vps901	SPBC4F6.10	193049.159996516	182999.407379028	16352393107.092	4	63938.2379861457
SPBC4F6.11c	SPBC4F6.11C	411745.885845729	390377.885152838	4031049652.62988	4	31745.2738711996
pxl1	SPBC4F6.12	337310.44705505	350045.725019251	869656590.196009	4	14744.9702457822
ero11	SPBC4F6.16C	269281.548052931	236669.546404939	32107230986.304	4	89592.4536251575
gyp1	SPBC530.01	297189.501025724	248752.186026655	26106422914.6173	4	80787.4107064604
bag102	SPBC530.03C	321400.200433408	322504.704167028	5283220246.26195	4	36342.8818555366
mod5	SPBC530.04	380083.959768626	360160.696782082	17134128088.5445	4	65448.6976351412
SPBC530.05	SPBC530.05	320986.474612609	327203.447965253	2040214679.5352	4	22584.3678212121
SPBC530.06c	SPBC530.06C	119145.596117013	140187.665500674	20736889482.7809	4	72001.5442243791
SPBC530.07c	SPBC530.07C	388584.849673264	325058.080056417	43094296348.0839	4	103795.828851746
SPBC530.08	SPBC530.08	291322.587156068	320517.608495218	8463262460.16372	4	45997.995772
SPBC530.09c	SPBC530.09C	300549.62941957	308709.804428372	5618102030.38981	4	37476.9997144576
anc1	SPBC530.10C	307739.710813407	339328.002118879	7173760902.87561	4	42349.028627808
SPBC530.11c	SPBC530.11C	364297.194990958	341061.036752172	2584431467.45019	4	25418.6519481767
lsc1	SPBC530.13	377058.498488048	336665.846148904	16232015397.3349	4	63702.463447921
dsk1	SPBC530.14C	294456.012940013	283605.799706872	3378956321.95476	4	29064.3954089654
SPBC530.15c	SPBC530.15C	300688.693449712	303466.398453224	654784509.681433	4	12794.3787430402
SPBC543.02c	SPBC543.02C	538282.387667052	517004.686430448	6387887500.51669	4	39962.130512889
pku80	SPBC543.03C	372818.520937648	342454.973861818	8793811427.39726	4	46887.6620962201
SPBC543.05c	SPBC543.05C	450954.578683653	480330.277366378	12079270536.031	4	54952.8673865863
pek1	SPBC543.07	298721.262535454	293015.278924692	8212521342.92687	4	45311.4812793813
SPBC543.08	SPBC543.08	409577.710583731	383626.223300031	19555561149.3135	4	69920.5998782073
yta12	SPBC543.09	562412.277169765	439582.332030525	82944577478.5803	4	144000.501282617
get1	SPBC543.10	388733.309926283	375720.603523296	17315280833.4497	4	65793.7702853578
SPBC557.02c	SPBC557.02C	301617.727587433	261294.048974829	32418452460.5782	4	90025.6247695319
ppk29	SPBC557.04	330333.868747485	261926.50966364	31887703105.9987	4	89285.6414912257
SPBC557.05	SPBC557.05	292015.74641297	323553.078559196	29401746710.3164	4	85734.6877149448
pof12	SPBC56F2.01	0	0	0	4	0
rpl1901	SPBC56F2.02	0	51472.954688363	10597860257.4011	4	51472.954688363
SPBC56F2.03	SPBC56F2.03	415166.678239323	395194.03376309	47434697501.7421	4	108897.540722624
utp20	SPBC56F2.04	370123.271347573	341876.164961999	55676380725.3088	4	117979.21503946
SPBC56F2.05c	SPBC56F2.05C	316053.059495452	321775.965933425	1403523527.47413	4	18731.8146976883
mug147	SPBC56F2.06	440828.365638197	473891.104970556	9224583756.88397	4	48022.3483309697
SPBC56F2.08c	SPBC56F2.08C	266684.407016266	261757.406332945	541079391.582208	4	11630.5566459887
arg5	SPBC56F2.09C	143963.495511889	168162.598968316	3570158873.18149	4	29875.4032323477
alg5	SPBC56F2.10C	404795.206687198	440566.111273909	18348371345.5157	4	67728.080117326
met6	SPBC56F2.11	503526.446908456	442789.863096046	15138460393.019	4	61519.225436076
mrpl44	SPBC56F2.14	298918.770257752	299874.508632019	1433405807.32043	4	18930.1730533587
rpl3801	SPBC577.02	90022.347794697	98728.6775102573	13198602822.8753	4	57442.5861684415
SPBC577.03c	SPBC577.03C	419707.045163308	438335.738673524	21362796056.8584	4	73080.0863040993
SPBC577.04	SPBC577.04	303496.617345555	316258.790263106	3575835970.3247	4	29899.1470209633
rec27	SPBC577.05C	0	433.55443210693	751877.78239825	4	433.55443210693
stt4	SPBC577.06C	293996.198802482	296899.848843814	16747845336.9368	4	64706.7332990486
SPBC577.11	SPBC577.11	403879.399593259	404365.391181705	1741239231.22193	4	20864.0793663531
mug71	SPBC577.12	13841.8089801533	74410.8482198927	17165588482.2054	4	65508.7560601738
syj2	SPBC577.13	337217.005576798	319957.007255928	3768616157.80824	4	30694.5278421425
spa1	SPBC577.14C	257800.371110082	232235.23711437	3938410697.53895	4	31378.3790910993
sim3	SPBC577.15C	54487.6979519625	88404.763376712	13488182455.6612	4	58069.3173191773
SPBC582.04c	SPBC582.04C	152404.677465961	184901.844405176	48035796326.2425	4	109585.350670428
mcp6	SPBC582.06C	0	663.223660877097	1759462.49738888	4	663.223660877097
SPBC582.08	SPBC582.08	323120.950551733	319487.580824592	1771797471.01251	4	21046.3623401558
pex11	SPBC582.09	415730.679207234	400431.327230999	21096200980.4053	4	72622.6565549714
SPBC582.10c	SPBC582.10C	420080.101480587	386850.907691139	10302134698.2272	4	50749.7160046912
ptn1	SPBC609.02	334572.151603482	319754.995136172	60157781584.7628	4	122635.416565488
iqw1	SPBC609.03	403087.437669505	434567.273817517	17133628761.8081	4	65447.7439676267
caf5	SPBC609.04	394952.34091961	388238.917736643	2868396613.74101	4	26778.7070904338
pob3	SPBC609.05	64611.912396235	63714.1135168843	4812309788.99393	4	34685.4068341209
cwf11	SPBC646.02	322618.441834348	324871.589878487	4800973857.2807	4	34644.5300779239
agn2	SPBC646.06C	328366.449836193	332917.908992764	41394501203.5506	4	101728.193244978
SPBC646.08c	SPBC646.08C	397649.173368438	396512.664858273	4360021964.81215	4	33015.2312002057
int6	SPBC646.09C	596565.331976413	589340.241609307	13690028441.2091	4	58502.1974826782
sds23	SPBC646.13	354811.255667959	340419.184766077	8902571009.60361	4	47176.7183301351
SPBC646.15c	SPBC646.15C	255690.604670085	270767.701088899	3840716302.53127	4	30986.7564555056
dic1	SPBC646.17C	310209.491119607	289916.684702646	6395632936.47634	4	39986.3505976613
rps1902	SPBC649.02	375223.181590045	340781.163541446	58365206214.842	4	120794.459946268
rhp14	SPBC649.03	409081.531802024	332796.726688479	47203022774.6448	4	108631.283218331
SPBC651.02	SPBC651.02	36090.9521992664	42479.6738465086	2390171800.09585	4	24444.6916532805
gyp10	SPBC651.03C	361769.680986698	358809.144128982	7808061802.92692	4	44181.6189238436
SPBC651.04	SPBC651.04	349590.621728003	361654.342151973	2407793884.40173	4	24534.6381897193
dot2	SPBC651.05C	144931.328396894	207224.723940542	54596281744.6605	4	116829.236221783
mug166	SPBC651.06	251000.941865304	279751.838376101	7660103322.23452	4	43761.0081072023
EMPTY	SPBC651.07	387149.268302034	390121.000987369	6412248053.49819	4	40038.2568723283
nse5	SPBC651.10	0	2302.45408134862	21205179.1868756	4	2302.45408134862
apm3	SPBC651.11C	292046.240641727	315218.716820012	9338533159.23836	4	48318.0431082385
SPBC651.12c	SPBC651.12C	388172.311096083	400748.863927585	3479623820.87443	4	29494.1681560713
SPBC660.05	SPBC660.05	324303.59864545	262131.153107253	17710242945.793	4	66539.9183682115
SPBC660.06	SPBC660.06	310083.566846313	245435.001099326	28014206306.9865	4	83687.2246925815
ntp1	SPBC660.07	379383.454137373	387561.590430358	24260098766.4187	4	77878.2684168355
SPBC660.08	SPBC660.08	374244.860993213	373909.879559898	680712550.365441	4	13045.2342865646
mug168	SPBC660.09	121508.996792498	131812.882001873	19526332756.0212	4	69868.3275097186
SPBC660.10	SPBC660.10	262616.754188294	250382.549153595	6964570153.8663	4	41727.0001134346
tcg1	SPBC660.11	336385.116101674	330793.85787753	16982880221.7777	4	65159.1901073396
SPBC660.12c	SPBC660.12C	327562.746672255	327366.141797462	3114899563.57815	4	27905.6426353979
mik1	SPBC660.14	332715.984893224	311454.444844575	3351938017.96809	4	28947.9620093025
SPBC660.17c	SPBC660.17C	368164.382455838	341163.235863177	10156824888.372	4	50390.5370292182
exo5	SPBC685.02	485899.836380227	486139.683860147	1489230801.44173	4	19295.2766334259
SPBC685.03	SPBC685.03	498095.596900183	491635.319504409	9616997057.97608	4	49033.1445503347
aps2	SPBC685.04C	348620.727530455	354774.629993859	11426070585.5946	4	53446.3997515142
rps001	SPBC685.06	231287.027528014	201942.546256194	18807690992.387	4	68570.5676518487
rpl2701	SPBC685.07C	88496.5936554908	131269.932449717	23250970217.8048	4	76241.3441280465
pfa5	SPBC691.01	386719.577819195	367615.989084507	2335825789.71308	4	24165.1908212675
apl3	SPBC691.03C	295248.782158965	284492.001014273	10088491229.8601	4	50220.7408095999
SPBC691.04	SPBC691.04	297667.107296902	294375.640396775	36830396752.9547	4	95956.2357965269
SPBC691.05c	SPBC691.05C	287329.788858735	333147.297865205	10278242080.5026	4	50690.8327030209
ppk30	SPBC6B1.02	283486.822865429	313339.152001917	7405078152.97555	4	43026.3818865111
SPBC6B1.03c	SPBC6B1.03C	393085.760679111	391874.992133328	646852549.605768	4	12716.648041109
mde4	SPBC6B1.04	262679.841308782	261363.785006951	9675399452.97349	4	49181.8041885754
atg7	SPBC6B1.05C	393962.378213232	399120.467841456	1560230318.40901	4	19749.8754325756
ubp14	SPBC6B1.06C	294616.379580191	321628.762798421	15477919228.3021	4	62205.1429310754
ofd1	SPBC6B1.08C	323539.777916846	308350.816714784	9111490112.45921	4	47727.0628481871
nbs1	SPBC6B1.09C	396139.115289248	417088.205047544	5878449710.3568	4	38335.5243552139
prp17	SPBC6B1.10	316785.713621952	352197.984718293	17550661715.2513	4	66239.4552273253
SPBC713.03	SPBC713.03	321517.705969202	323849.662628554	6894364433.26759	4	41516.1547872259
SPBC713.05	SPBC713.05	380099.036329724	371857.431112521	2112234992.16446	4	22979.5288907566
SPBC713.07c	SPBC713.07C	214581.175780856	206343.622053116	46872808402.6068	4	108250.644804785
mim1	SPBC713.08	156880.11023177	176802.546252314	3887985267.4414	4	31176.8554678041
SPBC713.09	SPBC713.09	422309.672913374	439929.926864317	1703520793.57532	4	20636.8650330865
pmp3	SPBC713.11C	353125.368716344	356038.988192544	20665809639.0994	4	71878.0384385583
SPBC725.01	SPBC725.01	356563.440405822	345356.254203337	22500515202.0828	4	75000.8586652227
mpr1	SPBC725.02	172751.545158123	171827.811781956	2025780440.4322	4	22504.3353625041
SPBC725.03	SPBC725.03	0	99839.587524221	39871772948.0263	4	99839.587524221
SPBC725.04	SPBC725.04	479325.931150101	475917.444390902	5699616237.96752	4	37747.9013918904
SPBC725.05c	SPBC725.05C	447276.130362667	386884.364999795	21629534745.4578	4	73534.9147437083
ppk31	SPBC725.06C	263829.930804826	252387.650457425	44601983413.6154	4	105595.908317528
pex5	SPBC725.07	248269.299787288	247056.75978874	3173019168.60914	4	28164.7792846364
hob3	SPBC725.09C	200832.25521305	162078.881509375	10625671495.5038	4	51540.4489103069
SPBC725.10	SPBC725.10	343409.122384087	284583.430185667	39490688326.3134	4	99361.3208526253
php2	SPBC725.11C	447447.308998266	390552.238293995	15213407894.6394	4	61671.3221332237
arg6	SPBC725.14	290079.64240058	235885.758193743	26028186218.335	4	80666.2665219096
ura5	SPBC725.15	444287.695001312	367856.576961218	30582661455.7577	4	87439.4954465053
rpl29	SPBC776.01	377938.654288304	390634.423636881	3187688337.9634	4	28229.8084387913
dis2	SPBC776.02C	420387.414151065	391680.834833954	6841167146.28015	4	41355.6741762244
SPBC776.03	SPBC776.03	413399.223390662	377392.637863724	32552737085.4391	4	90211.8854218211
sec2302	SPBC776.04	301022.343059612	283319.429737565	36276429179.3833	4	95231.8607129244
SPBC776.05	SPBC776.05	0	0	0	4	0
SPBC776.06c	SPBC776.06C	0	30.0138629610457	3603.32787937774	4	30.0138629610457
ste13	SPBC776.09	2547.59703145519	2700.59619484192	5522083.29103916	4	1174.95566842319
rpl2801	SPBC776.11	251743.699704876	229015.767125057	26896660715.8786	4	82001.0071826538
plh1	SPBC776.14	327758.97475948	314830.067353626	5217023234.67312	4	36114.4819797859
kgd2	SPBC776.15C	460098.255149398	405952.351316796	13705189264.2606	4	58534.5822233758
SPBC776.16	SPBC776.16	520729.690631203	483183.288969464	12901049358.5199	4	56791.393182682
SPBC776.17	SPBC776.17	218083.648310702	208858.235101673	2900356021.53907	4	26927.4767734514
whi5	SPBC800.02	206660.869336535	188068.547193056	26157854536.5112	4	80866.9501967757
clr3	SPBC800.03	385203.015853598	311142.169595532	44700722739.5602	4	105712.72716608
rpl4301	SPBC800.04C	17.9352053682017	18.8693922844066	477.065834095519	4	10.9209183919614
atb2	SPBC800.05C	360100.328745986	305211.789977776	23468294194.7544	4	76596.8246645289
tsf1	SPBC800.07C	223530.962891123	229492.669181187	4175974246.60746	4	32310.8892117172
gcd10	SPBC800.08	394888.138032611	391049.017047202	2005994177.59809	4	22394.1631770317
SPBC800.10c	SPBC800.10C	427088.906381106	397252.870480935	5386047837.09258	4	36694.8492199266
SPBC800.11	SPBC800.11	475736.063762321	460444.335640726	4845579961.22063	4	34805.100061703
SPBC800.12c	SPBC800.12C	301716.511941801	330690.123984588	10896912447.2888	4	52194.138673056
ucp8	SPBC83.01	39226.0133631045	47552.4260011063	1002545304.21787	4	15831.4979093726
rpl4302	SPBC83.02C	29557.4764345749	43961.4572639747	1911156517.22758	4	21858.3880765919
tas3	SPBC83.03C	78868.9822757193	111493.93650482	15212157489.2798	4	61668.7876670197
apc15	SPBC83.04	66745.3295408949	110916.9638536	9469789735.82202	4	48656.4223300019
SPBC83.05	SPBC83.05	193099.256868255	208023.278041996	9180539022.20334	4	47907.5647006904
SPBC83.09c	SPBC83.09C	450657.994294907	341112.369350139	51629930491.7537	4	113611.102551372
SPBC83.11	SPBC83.11	95669.4303598729	122053.360754148	16835883369.4065	4	64876.5816173418
SPBC83.16c	SPBC83.16C	31390.8433649889	54992.5205024268	3685919086.63103	4	30355.8852886513
SPBC83.17	SPBC83.17	221380.591499228	204881.738892981	5994474882.77569	4	38711.9971158028
fic1	SPBC83.18C	168610.943125891	171062.623438919	7574903734.08791	4	43516.961446337
SPBC83.19c	SPBC83.19C	154811.785808204	147938.415171469	7609909092.4297	4	43617.3964503548
SPBC839.02	SPBC839.02	350422.112630719	351358.089309961	2350183379.53906	4	24239.3449763966
SPBC839.03c	SPBC839.03C	460431.597782882	445344.441515226	3034971842.48524	4	27545.2892637073
rpl803	SPBC839.04	374766.299850576	394266.275164499	3273560923.96461	4	28607.5205320411
rps1701	SPBC839.05C	187799.45222146	151611.609193288	10659836927.5928	4	51623.2431361901
cta3	SPBC839.06	406187.547557864	408063.038820178	412518662.025653	4	10155.2777168531
ibp1	SPBC839.07	521881.471053414	521170.881441275	5271010802.56572	4	36300.8636349251
rpl1601	SPBC839.13C	276574.108075227	234286.153986473	24521205709.377	4	78296.2414637143
SPBC839.14c	SPBC839.14C	356057.759165593	354055.261885998	5307988021.37416	4	36427.9700963908
ef1a-c	SPBC839.15C	291786.512522604	278966.6014228	4719099854.71769	4	34347.8523881687
fkh1	SPBC839.17C	364155.116999085	365607.446885228	12456357826.9222	4	55804.0272447299
SPBC887.02	SPBC887.02	326736.966450352	317340.996787135	8371341748.15746	4	45747.5183702828
lub1	SPBC887.04C	322292.398793695	322241.832011558	283978067.597683	4	8425.82440473457
snx3	SPBC887.06C	410307.268613748	432889.726807363	19445725109.4254	4	69723.9648711715
SPBC887.08	SPBC887.08	398175.207665972	401474.068727252	776941127.663427	4	13936.8318464369
mcs4	SPBC887.10	342774.260891419	345896.464030802	877105045.397338	4	14807.9796511656
pus2	SPBC887.11	343332.229886168	376028.3969234	21111285676.6952	4	72648.6160857439
sur2	SPBC887.15C	232903.048351622	193655.780077762	16798510082.0823	4	64804.5331787876
SPBC887.17	SPBC887.17	302069.043480927	296361.855339499	232260630.014287	4	7620.04970479666
hfi1	SPBC887.18C	0	496.61219221571	986494.677829173	4	496.61219221571
gsk31	SPBC8D2.01	223421.992721432	278780.525796286	25240343140.2416	4	79436.0483978175
SPBC8D2.02c	SPBC8D2.02C	303964.790388474	303225.258935187	5019817018.60077	4	35425.3335150171
hhf2	SPBC8D2.03C	138175.850108151	131212.187636205	9773322744.39375	4	49430.0585281713
hht2	SPBC8D2.04	330653.954958605	349364.169059879	18498585411.5258	4	68004.7524286461
rmt3	SPBC8D2.10C	288761.407403657	283272.063470733	5309153737.76823	4	36431.9699500598
SPBC8D2.11	SPBC8D2.11	107733.893168785	112574.351074997	10735381453.2864	4	51805.8429457681
SPBC8D2.12c	SPBC8D2.12C	243579.95421596	219766.646844818	11566988895.3657	4	53774.968376015
SPBC8D2.16c	SPBC8D2.16C	279267.188051314	276536.837225715	38825520858.7208	4	98520.9633259856
SPBC8D2.17	SPBC8D2.17	105757.342429236	94948.9338351469	4159751755.22406	4	32248.0687608733
SPBC8D2.18c	SPBC8D2.18C	410131.454129966	436770.644815704	5571542948.91469	4	37321.3844495173
mde3	SPBC8D2.19	272209.291195196	308532.915735232	17636028574.2966	4	66400.3549958444
SPBC8E4.01c	SPBC8E4.01C	460238.416060013	423565.495812389	12601980807.6111	4	56129.2722374232
SPBC8E4.02c	SPBC8E4.02C	496912.256252779	496638.291761398	1669911057.75339	4	20432.2726204979
SPBC8E4.03	SPBC8E4.03	335163.792881803	330343.453415024	11165988979.2084	4	52834.6216490863
SPBC8E4.04	SPBC8E4.04	415528.358580836	357071.43367194	19673422538.6859	4	70130.9891180173
SPBC8E4.05c	SPBC8E4.05C	456402.867682426	467415.533073102	1505282819.39082	4	19398.9872119063
ctf18	SPBC902.02C	392814.619402533	409933.312965006	11458440124.5614	4	53522.0518210984
SPBC902.03	SPBC902.03	303666.651587786	305286.687151305	3903063877.48957	4	31237.2529101455
SPBC902.04	SPBC902.04	418110.553800036	389962.815508885	15262340890.3854	4	61770.4235261209
idh2	SPBC902.05C	277094.336904728	294257.377305715	16506189674.8925	4	64238.2084021895
mto2	SPBC902.06	413280.005394099	410592.457065709	4118188838.43792	4	32086.5580829337
SPBC947.01	SPBC947.01	344128.705119025	285632.16619258	30680348291.8085	4	87579.0332953735
apl2	SPBC947.02	342754.241200107	334812.774399606	5850539396.34193	4	38244.4093834051
naa38	SPBC947.03C	329038.955404694	255026.579265983	23669199211.7271	4	76923.9871752093
SPBC947.04	SPBC947.04	404848.568047738	367528.916939941	10703311624.4892	4	51728.4052153388
frp2	SPBC947.05C	341119.008472246	337852.559839331	2616161403.04666	4	25574.2126127407
SPBC947.06c	SPBC947.06C	451374.014109803	454524.50240477	8332709314.55964	4	45641.8374809769
hip4	SPBC947.08C	358190.197783171	405156.295890592	19693237932.7425	4	70166.2987707463
SPBC947.09	SPBC947.09	323320.703754509	330471.114007368	6398669441.35363	4	39995.841788096
dsc1	SPBC947.10	149767.939023366	140020.287821363	1721407975.54801	4	20744.9269434
cbp6	SPBC947.14C	229228.108766914	244985.464763325	75399320200.7516	4	137294.683255354
SPBC947.15c	SPBC947.15C	451151.884920181	435212.562316036	2455039843.13356	4	24774.1793160417
SPBC9B6.03	SPBC9B6.03	228720.967370502	233783.501015957	48466350686.2207	4	110075.372684153
nop52	SPBC9B6.07	108259.28749127	126525.654955736	21843012939.3611	4	73896.9095080455
mdl1	SPBC9B6.09C	332558.473489463	350651.926592109	3477612345.91545	4	29485.6420394547
SPBC9B6.11c	SPBC9B6.11C	350910.196138109	342738.974138116	6560051710.18424	4	40497.0730738168
SPBCPT2R1.01c	SPBCPT2R1.01C	271619.940662266	264467.19326514	3252865545.56237	4	28516.9491073395
SPBCPT2R1.02	SPBCPT2R1.02	386390.893916451	386056.092634589	340843823.29238	4	9230.97805344023
SPBCPT2R1.03	SPBCPT2R1.03	312979.673288962	295171.222705244	2039020323.11319	4	22577.7563273744
tlh2	SPBCPT2R1.08C	182189.289995066	202220.175309083	31399562430.691	4	88599.608394579
tra1	SPBP16F5.03C	443957.793534497	461643.832043268	1390682590.87242	4	18645.928448809
SPBP16F5.05c	SPBP16F5.05C	258309.153276753	266526.775538368	2201692584.47917	4	23461.0985701819
apm1	SPBP16F5.07	374824.544798329	386042.422307845	11737910306.0739	4	54170.8184959252
SPBP16F5.08c	SPBP16F5.08C	528685.79252028	526941.154036003	1532416186.68042	4	19573.0438785107
toc1	SPBP18G5.03	345142.802915843	352674.60796687	1494162397.74589	4	19327.198437344
SPBP19A11.02c	SPBP19A11.02C	442963.764725109	441798.331881874	473304048.75541	4	10877.7760681516
SPBP22H7.04	SPBP22H7.04	141101.538589313	184798.504177695	36263159178.0106	4	95214.4411027164
abo2	SPBP22H7.05C	306704.522878342	319621.114088409	5978046169.93688	4	38658.9128466415
SPBP22H7.06	SPBP22H7.06	197253.999836952	207087.419373434	18633444782.0631	4	68252.188210458
rps1002	SPBP22H7.08	295458.273014182	310019.871742486	3377709335.34804	4	29059.0318805877
pkr1	SPBP23A10.02	426133.866956671	439941.975095434	3006438379.40525	4	27415.4991720252
ssr4	SPBP23A10.05	431041.152299041	451100.828629091	7990338039.12065	4	44694.3453893237
ppk32	SPBP23A10.10	342628.157887763	364736.569256755	10001403542.0104	4	50003.5087319139
ell1	SPBP23A10.14C	392921.716272158	381360.233186351	2606521270.30557	4	25527.0507026643
sdh4	SPBP23A10.16	431625.279627525	440582.176620975	5501270490.45449	4	37085.2750106241
car1	SPBP26C9.02C	413825.686403054	399493.130377508	3404128576.60771	4	29172.4552300955
SPBP35G2.02	SPBP35G2.02	437163.400767709	429129.123261214	1797314205.73401	4	21197.3713331041
sgo1	SPBP35G2.03C	382694.844128476	362750.420238908	4104219993.55193	4	32032.0932564199
SPBP35G2.04c	SPBP35G2.04C	268664.714402725	228643.032688598	26141679595.6894	4	80841.9439333466
cki2	SPBP35G2.05C	362563.537174519	301873.857632482	18057708325.6858	4	67189.4863905168
nup131	SPBP35G2.06C	459735.388136575	454527.683295584	197089219.072509	4	7019.42339285267
ilv1	SPBP35G2.07	293247.235013132	227670.379499143	23718035875.8624	4	77003.3049223577
air1	SPBP35G2.08C	101449.888056279	104010.417654563	14384003771.4043	4	59966.6652637202
mit1	SPBP35G2.10	359389.122446259	333937.282301835	21471718134.9108	4	73266.1554452511
SPBP35G2.11c	SPBP35G2.11C	264988.671390835	255977.397858743	612208400.695121	4	12371.4227222976
SPBP35G2.12	SPBP35G2.12	327612.478473791	310837.191223481	2633225100.32721	4	25657.4799051232
swc2	SPBP35G2.13C	366170.429211927	344640.587464614	8477040730.72447	4	46035.4231291634
SPBP35G2.14	SPBP35G2.14	338829.812526623	344492.787246424	4258377241.97739	4	32628.121467445
pho1	SPBP4G3.02	268182.915776211	253999.738117796	1425528805.98789	4	18878.0878665445
SPBP4G3.03	SPBP4G3.03	249419.412087395	279760.781523277	17093653113.0175	4	65371.3490625242
oxa102	SPBP4H10.03	170008.364020328	173819.919029111	1145278754.20421	4	16920.9836756334
ppb1	SPBP4H10.04	277719.255154265	233081.386772026	12248538569.2782	4	55336.5579189703
spe2	SPBP4H10.05C	318817.991395985	315147.280640566	1195370538.58738	4	17287.0655302409
qcr10	SPBP4H10.08	336691.030627016	339216.975007893	7051654960.23397	4	41987.0663426071
rsv1	SPBP4H10.09	258843.128259976	235310.171030824	10373735036.4919	4	50925.7671431955
SPBP4H10.10	SPBP4H10.10	355368.268921543	344029.131253036	1505043541.12461	4	19397.4453287321
lcf2	SPBP4H10.11C	303822.780740569	324760.622755074	3907124300.4387	4	31253.49700609
SPBP4H10.12	SPBP4H10.12	236666.933271332	213615.445976799	25343476183.995	4	79598.1723785085
rps2302	SPBP4H10.13	276642.829190287	216961.961359015	21340676493.3983	4	73042.2420476643
SPBP4H10.14c	SPBP4H10.14C	473162.679726361	477982.075225434	18318146907.9088	4	67672.2744333099
SPBP4H10.16c	SPBP4H10.16C	493477.325518072	505000.67725201	9118652215.34893	4	47745.8171344593
SPBP4H10.17c	SPBP4H10.17C	325676.332927396	325397.395464843	687660956.632697	4	13111.6451735918
SPBP4H10.18c	SPBP4H10.18C	308640.747505066	317013.665426236	3423654969.85785	4	29256.003528583
SPBP4H10.19c	SPBP4H10.19C	326833.511981132	335728.825068293	1811859609.11191	4	21282.972120406
SPBP8B7.02	SPBP8B7.02	326325.600141038	350503.112339675	5322665283.60132	4	36478.2993148026
mug45	SPBP8B7.04	382089.51953948	356077.650575761	19265506769.3297	4	69400.1202616568
rpp201	SPBP8B7.06	334088.561887083	340293.141882921	3651480445.80611	4	30213.740441255
set6	SPBP8B7.07C	385161.48881716	373785.572818787	2047289463.71232	4	22623.4914619314
SPBP8B7.08c	SPBP8B7.08C	239827.870471513	220109.391006459	32313787222.9832	4	89880.1802721034
los1	SPBP8B7.09C	323628.687553948	336430.610281003	1932571685.1493	4	21980.512307208
SPBP8B7.10c	SPBP8B7.10C	298373.775344371	270980.879314347	7717043063.36397	4	43923.3510315526
nxt3	SPBP8B7.11	460107.045283891	463113.647031847	3720789069.86598	4	30499.1355199864
vac7	SPBP8B7.13	424774.132779395	403026.162654038	6215622716.1309	4	39419.6103358814
SPBP8B7.18c	SPBP8B7.18C	430035.806879902	402877.825562099	8449180524.02778	4	45959.7120422544
ubp3	SPBP8B7.21	439049.091464937	441518.398089852	14853507796.6717	4	60937.4839418885
erd2	SPBP8B7.22	230833.760580858	259025.014195532	13581397370.8294	4	58269.6262447885
SPBP8B7.23	SPBP8B7.23	463876.993518369	451897.153135052	1652369103.23911	4	20324.6716039836
atg8	SPBP8B7.24C	406769.254029208	406046.655903997	3407393246.45112	4	29186.4405437316
cyp4	SPBP8B7.25	463014.039234966	427027.033354749	6849751719.2535	4	41381.6134268998
SPBP8B7.26	SPBP8B7.26	462442.089041091	478131.677189347	2040032334.528	4	22583.358555184
mug30	SPBP8B7.27	442627.215793332	447032.408899952	895060610.163844	4	14958.7817866617
stc1	SPBP8B7.28C	444605.600417768	446711.792281519	2173680035.57554	4	23311.3708068377
thi5	SPBP8B7.30C	359539.917707573	376045.025130347	9191511861.15955	4	47936.1863865899
SPBP8B7.31	SPBP8B7.31	329143.409873702	308588.460669171	5309899564.3111	4	36434.5288301876
SPBPB10D8.01	SPBPB10D8.01	413643.764714318	348182.948180719	65357397609.591	4	127825.464608574
SPBPB10D8.02c	SPBPB10D8.02C	356968.426550544	358055.21111718	12303999653.0321	4	55461.6977134493
SPBPB10D8.04c	SPBPB10D8.04C	272055.583116497	233755.020547278	20639085354.9061	4	71831.5483525625
SPBPB10D8.05c	SPBPB10D8.05C	261660.146670956	225262.587303109	14577316081.9747	4	60368.2782634529
SPBPB10D8.06c	SPBPB10D8.06C	201826.853853194	205463.57849752	40350133662.1993	4	100436.713484412
SPBPB10D8.07c	SPBPB10D8.07C	876.706301119285	1558.00706926229	4474303.33495436	4	1057.62745507981
eno102	SPBPB21E7.01C	0	0	0	4	0
SPBPB2B2.01	SPBPB2B2.01	0	6928.7554046322	192030605.82888	4	6928.7554046322
mug180	SPBPB2B2.02	484830.770038425	469396.186903809	1483141702.83176	4	19255.7894075507
SPBPB2B2.05	SPBPB2B2.05	376262.673119516	367320.152760295	5534597459.47849	4	37197.4376116101
SPBPB2B2.06c	SPBPB2B2.06C	223692.662605508	203408.673969624	9699550490.17985	4	49243.1479755809
SPBPB2B2.07c	SPBPB2B2.07C	257258.077575135	276487.21160905	2170514866.44834	4	23294.3923855524
SPBPB2B2.08	SPBPB2B2.08	343449.143127059	351722.649063377	2558941727.73544	4	25292.9917553037
SPBPB2B2.09c	SPBPB2B2.09C	384992.427558717	366451.909225945	9797743114.5519	4	49491.7748584346
gal7	SPBPB2B2.10C	313949.605989602	287462.365836227	9598848580.21808	4	48986.8568603306
SPBPB2B2.11	SPBPB2B2.11	218116.105589507	192232.641497742	13541409843.4238	4	58183.7817682552
gal10	SPBPB2B2.12C	377915.454591269	350988.755326008	4385115325.4274	4	33110.1016512612
gal1	SPBPB2B2.13	195865.604355366	191162.974308238	21681240089.8872	4	73622.7547873062
SPBPB2B2.18	SPBPB2B2.18	84031.2989265447	95179.5496472504	2871984905.1531	4	26795.4515970206
SPBPB2B2.19c	SPBPB2B2.19C	396460.729927864	380558.249251713	5307944288.87471	4	36427.8200311064
SPBPB7E8.01	SPBPB7E8.01	156186.208242162	146959.816402276	10967337602.8573	4	52362.5285935879
SPBPB7E8.02	SPBPB7E8.02	342187.538593341	333171.799161713	749600242.172094	4	13689.4141782263
grt1	SPBPB8B6.04C	489417.141367952	497850.631797477	9364655172.52602	4	48385.5742255014
SPBPB8B6.05c	SPBPB8B6.05C	524828.679212922	505517.888779671	15024191610.5107	4	61286.6045937256
dps1	SPBPJ4664.01	359123.636026158	371971.211084208	3651074026.0559	4	30212.0589585347
SPBPJ4664.02	SPBPJ4664.02	200430.401989281	220126.792064023	33926886845.2178	4	92096.2632863269
mfm3	SPBPJ4664.03	366557.539057829	371300.926997774	1925927397.49868	4	21942.6946698593
SPBPJ4664.05	SPBPJ4664.05	326659.580544947	306960.529240564	14013847687.9432	4	59190.0491804645
gpt1	SPBPJ4664.06	278121.34752779	216779.611635765	21593959143.2138	4	73474.4158588787
SPCC1020.05	SPCC1020.05	249891.808335804	256907.864874961	8557305337.81645	4	46252.8521764238
tal1	SPCC1020.06C	268969.351480136	266455.03827229	468235667.473275	4	10819.3769168247
SPCC1020.07	SPCC1020.07	578597.838684232	572356.118140067	7037512117.82195	4	41944.9404512092
SPCC1020.08	SPCC1020.08	475418.959811012	492362.101386005	13497313150.6633	4	58088.9687261345
gnr1	SPCC1020.09	478102.24356155	455808.303557839	6352735292.0655	4	39852.0240767815
oca2	SPCC1020.10	274079.262758301	270403.778505407	1610551061.00439	4	20065.8357725537
SPCC1020.11c	SPCC1020.11C	152823.758841792	132094.880188512	2751503116.3682	4	26227.3860514549
xap5	SPCC1020.12C	408924.9900038	411785.899740879	10093692470.1749	4	50233.6850882327
SPCC1020.13c	SPCC1020.13C	398391.843567534	391392.554682862	969088960.497681	4	15565.0968556068
SPCC1183.02	SPCC1183.02	461579.172113048	453728.465346123	8153229252.67419	4	45147.6169157193
pet127	SPCC1183.04C	86468.8824837679	89128.0951506452	7788788007.53567	4	44127.0552142778
ung1	SPCC1183.06	311828.290845053	310098.912300909	2226070529.4083	4	23590.6259423542
pmp31	SPCC1183.09C	275402.784995823	250597.740259756	35098312121.7341	4	93672.7176419769
wtf10	SPCC1183.10	391811.770664228	320616.824047799	41546678417.1349	4	101915.011672882
SPCC1183.11	SPCC1183.11	296546.404279881	306554.085809958	13291445449.3381	4	57644.2656500586
SPCC11E10.01	SPCC11E10.01	292257.560476029	299119.410504212	1977891725.34938	4	22236.7473191864
mug1	SPCC11E10.03	340584.019534523	304920.699867273	59023391078.1052	4	121473.650515354
ppr6	SPCC11E10.04	311156.289415221	314243.398873684	2908777949.42869	4	26966.5438526552
ynd1	SPCC11E10.05C	301873.381367658	298728.704819873	810973819.15563	4	14238.8010305962
elp4	SPCC11E10.06C	391848.839624188	365540.699795909	76448513316.5541	4	138246.621402255
SPCC11E10.07c	SPCC11E10.07C	280363.479310554	263319.411537016	33607073464.1085	4	91661.1606190273
rik1	SPCC11E10.08	365675.053674968	298024.556661208	35745214531.4538	4	94532.024377263
SPCC11E10.09c	SPCC11E10.09C	264410.248546735	277294.739526191	1190505871.74485	4	17251.8540434416
SPCC1223.01	SPCC1223.01	453081.515434224	478221.172611601	8494540358.60802	4	46082.9153770896
nmt1	SPCC1223.02	245712.086099845	252569.778822683	1446336412.50761	4	19015.3649222649
gut2	SPCC1223.03C	305453.008167965	329807.606957063	9506227720.64961	4	48749.9428734271
set11	SPCC1223.04C	314819.285719846	293713.729365573	8065007524.64084	4	44902.6934733342
rpl3702	SPCC1223.05C	160183.995389462	190520.898843366	10789509437.7662	4	51936.2817252212
tea1	SPCC1223.06	253163.574734378	238926.014253023	7314205219.09496	4	42761.5634042272
SPCC1223.09	SPCC1223.09	310888.840121866	282113.092276707	44148728116.8978	4	105057.993647435
eaf1	SPCC1223.10C	370701.854981666	318383.503108145	50978444353.4328	4	112892.032882565
ptc2	SPCC1223.11	0	104769.612654221	43906686942.8616	4	104769.612654221
meu10	SPCC1223.12C	474010.661442833	459004.526469726	5794673028.49799	4	38061.3748717055
cbf12	SPCC1223.13	328202.950455365	342036.948079832	1256684625.15135	4	17724.8739427912
spc19	SPCC1223.15C	183817.812370948	184928.14856545	4746456175.67807	4	34447.2646797902
bio2	SPCC1235.02	412118.099061005	411212.899824223	11034135746.4	4	52521.7472729155
SPCC1235.03	SPCC1235.03	262235.79878516	266907.171974585	12632868520.3165	4	56198.0171365425
SPCC1235.04c	SPCC1235.04C	460972.263788206	428909.515408996	4651345677.75148	4	34100.3873795866
fft2	SPCC1235.05C	255579.910181304	260457.840166606	238997621.169462	4	7729.77394833545
pdh1	SPCC1235.08C	414298.869772237	431554.317584325	4510281720.35122	4	33579.3155095187
hif2	SPCC1235.09	0	0	0	4	0
SPCC1235.11	SPCC1235.11	338433.970300751	339662.146869863	1158746273.34468	4	17020.181207501
mug146	SPCC1235.12C	320284.412835984	304066.136154264	9863595874.16127	4	49657.8188057059
ght6	SPCC1235.13	436058.892140093	431369.675066234	5620117444.6573	4	37483.7212822356
dga1	SPCC1235.15	317461.824246915	263842.380324877	29017024386.809	4	85171.9208231342
rps1802	SPCC1259.01C	30732.3308061293	52382.8308886184	4294459494.83519	4	32766.0628350249
SPCC1259.02c	SPCC1259.02C	256982.173340941	274231.960361118	3578055999.98943	4	29908.4269060972
rpa12	SPCC1259.03	367744.8801603	305762.922519342	33928943639.5104	4	92099.0548804797
iec3	SPCC1259.04	340287.389197333	351686.232392177	4449949859.85158	4	33353.9722516359
rxt3	SPCC1259.07	301727.161530868	298197.898807444	2368533001.21218	4	24333.7882439838
SPCC1259.08	SPCC1259.08	424022.129289714	398126.000643718	3604339679.66498	4	30018.0765525749
pdx1	SPCC1259.09C	411438.933822511	344334.32692721	31166887369.4573	4	88270.7303830909
pgp1	SPCC1259.10	235061.987950753	256429.601730658	88892387308.051	4	149074.13198477
gyp2	SPCC1259.11C	285974.887332945	309859.517134064	9794472498.68182	4	49483.5136653659
meu27	SPCC1259.14C	419477.039623294	417318.193686257	2212577298.12963	4	23519.020484119
SPCC126.01c	SPCC126.01C	255760.784246764	216152.748773481	16551794836.1221	4	64326.8894711265
pku70	SPCC126.02C	367168.691480552	314602.168610358	52001715265.0418	4	114019.422978107
pus1	SPCC126.03	419189.175858338	401523.120090613	6175958613.72332	4	39293.6337519302
sgf73	SPCC126.04C	238068.055129161	268706.169251269	8936981427.91641	4	47267.8046558025
twf1	SPCC126.06	303296.76284467	291800.065182823	13372442571.8806	4	57819.6389038374
SPCC126.07c	SPCC126.07C	460355.090058799	442141.031383288	5157694843.32131	4	35908.5464872964
SPCC126.08c	SPCC126.08C	352295.526849704	374442.772817506	10364575185.9978	4	50903.2788383955
SPCC126.09	SPCC126.09	269398.850745654	272320.232372466	6018116200.8634	4	38788.2591800128
iah1	SPCC126.10	312337.027162337	299515.976730437	11645341963.533	4	53956.7928150224
SPCC126.11c	SPCC126.11C	425821.709680161	407530.662368661	12163402120.0487	4	55143.9074605
SPCC126.12	SPCC126.12	582262.676788525	582429.054247424	15380497688.7987	4	62009.0672579396
SPCC126.13c	SPCC126.13C	364711.313382646	409910.049112045	8999566825.32536	4	47433.0233732928
sec65	SPCC126.15C	2541.03997786985	3576.21819952185	19801058.8292708	4	2224.91903387914
emc4	SPCC1281.03C	348439.300459082	308865.757414264	43642307599.3642	4	104453.706970318
SPCC1281.04	SPCC1281.04	463590.004996534	468397.25581705	1674053024.42391	4	20457.5965378628
SPCC1281.07c	SPCC1281.07C	322479.72115649	321124.886107945	7141109888.1537	4	42252.5439712028
wtf11	SPCC1281.08	417954.998516384	402186.479201045	2638540555.44848	4	25683.3630753864
SPCC132.01c	SPCC132.01C	324322.30318718	330865.190719777	11780089222.6277	4	54268.0597189261
hst2	SPCC132.02	395186.017790199	335104.140857123	26932769642.5038	4	82056.0321403975
SPCC132.03	SPCC132.03	360467.987955707	355787.887903266	12131119467.7037	4	55070.6806470188
gdh2	SPCC132.04C	252739.872783437	254233.610046423	7564007842.49503	4	43485.6523536644
rpm1	SPCC1322.01	353316.295212672	341016.248187093	4672251224.82385	4	34176.9338327177
SPCC1322.02	SPCC1322.02	275878.107035568	271638.226099221	6781543344.35136	4	41175.0632797066
SPCC1322.03	SPCC1322.03	392067.672722054	354914.226711946	10808525102.5195	4	51982.0283908764
SPCC1322.05c	SPCC1322.05C	338815.034823133	324726.396078443	2126366868.95591	4	23056.2728392726
kap113	SPCC1322.06	337275.915916729	319689.707625784	5790336517.52692	4	38047.130369868
mug150	SPCC1322.07C	462680.385331091	443407.602743964	6622443700.60281	4	40689.19912152
srk1	SPCC1322.08	463381.71077042	365245.817062734	60414176623.579	4	122896.477394166
SPCC1322.09	SPCC1322.09	375865.539655954	348862.754014732	9742877253.56852	4	49353.0071362641
SPCC1322.10	SPCC1322.10	237574.259302568	256398.231950465	2700110449.57991	4	25981.2935088879
bub1	SPCC1322.12C	142852.036248408	152877.525534423	27937420722.9057	4	83572.4546769234
vtc4	SPCC1322.14C	457044.628637644	457259.223572593	135386112.705256	4	5817.7769101534
rpl3402	SPCC1322.15	492924.726613885	500994.145843311	484619791.070845	4	11007.0408270212
phb2	SPCC1322.16	407616.084407195	452720.618184047	17022857550.4206	4	65235.8366820351
spt2	SPCC1393.02C	458650.752161022	419467.696210974	14263012490.4664	4	59713.9273755847
rps1501	SPCC1393.03	411686.704305158	420496.120673091	5670190818.11582	4	37650.3347200122
ers1	SPCC1393.05	309127.975994798	308758.149528779	967177401.774754	4	15549.7379541807
SPCC1393.08	SPCC1393.08	340353.36908846	348029.188647106	1113717284.72864	4	16686.2015204827
SPCC1393.09c	SPCC1393.09C	390077.684519726	398656.552745355	5796658228.21005	4	38067.8940454094
ctr4	SPCC1393.10	238970.233661405	238896.190560621	28859589052.7621	4	84940.5513473425
SPCC1393.13	SPCC1393.13	382359.991547109	323987.360593744	46149848482.5118	4	107412.578968331
adh1	SPCC13B11.01	325598.62277225	319249.604887713	10183166125.8153	4	50455.8374368499
SPCC13B11.02c	SPCC13B11.02C	238307.445793195	234073.864556668	3004645464.70857	4	27407.3232216709
SPCC13B11.03c	SPCC13B11.03C	374458.558144658	365091.432218724	2722634370.90337	4	26089.4345037573
SPCC13B11.04c	SPCC13B11.04C	289636.360247876	312182.689327976	4182933286.74031	4	32337.8001986078
ste6	SPCC1442.01	0	0	0	4	0
SPCC1442.02	SPCC1442.02	286689.282697116	297157.426128461	6018403851.432	4	38789.1861587479
SPCC1442.03	SPCC1442.03	447660.696866518	383581.98111371	32768796472.024	4	90510.7679671651
SPCC1442.04c	SPCC1442.04C	313112.051090912	326819.777325292	3108737662.95414	4	27878.0274721605
SPCC1442.05c	SPCC1442.05C	217625.480632787	178611.70913217	11848834098.2431	4	54426.1749947649
SPCC1442.07c	SPCC1442.07C	368184.208158542	368672.259069728	2470517995.23196	4	24852.1528002705
SPCC1442.11c	SPCC1442.11C	446210.18060193	446390.990246111	2131608822.33266	4	23084.6746908672
SPCC1442.13c	SPCC1442.13C	188669.905666274	170179.05261771	17080375361.9373	4	65345.9550430196
SPCC1442.14c	SPCC1442.14C	413408.902497465	329788.246455032	39021150824.3857	4	98768.8600020089
zta1	SPCC1442.16C	287667.359713419	274640.616481694	1566055598.91279	4	19786.7101795169
ist1	SPCC1442.17C	536382.988934333	458625.38225221	91165650766.2145	4	150968.250607714
bdf1	SPCC1450.02	372534.30442161	346552.582865421	32648913991.698	4	90345.0524263753
SPCC1450.03	SPCC1450.03	0	833.59074516548	2779494.12170216	4	833.59074516548
rox3	SPCC1450.05C	394997.481004064	398057.044398585	5159767469.96758	4	35915.7607115858
grx3	SPCC1450.06C	273433.590429174	230742.341004202	18224187404.8599	4	67498.495177411
SPCC1450.07c	SPCC1450.07C	399701.980443471	377298.385607929	6315247895.6292	4	39734.2669984901
wtf16	SPCC1450.08C	271036.486623126	239106.161020182	9235058438.6541	4	48049.605718086
SPCC1450.09c	SPCC1450.09C	504958.629178884	509108.414732231	3299517890.41374	4	28720.715043387
cek1	SPCC1450.11C	299784.270076614	309667.165517357	9626140145.6996	4	49056.4474501049
SPCC1450.12	SPCC1450.12	470906.718910103	468618.062409003	4581121460.29791	4	33841.9911511494
SPCC1450.16c	SPCC1450.16C	401241.735188587	416271.684433915	9038429330.57264	4	47535.3272066487
SPCC1494.01	SPCC1494.01	279034.190580284	282582.936185013	742153892.81836	4	13621.2507944238
arz1	SPCC1494.03	300682.015253087	299390.838743358	1884730997.64108	4	21706.7443300526
ubp12	SPCC1494.05C	343667.827198409	268018.39149224	32331805685.7292	4	89905.2357843096
SPCC1494.07	SPCC1494.07	364258.198910431	378793.411542866	7442380010.53965	4	43134.6149007374
SPCC1494.08c	SPCC1494.08C	176604.015710009	157918.14912323	11393596483.7191	4	53370.3955478107
SPCC1494.09c	SPCC1494.09C	248717.067067501	207016.550975396	16313848433.5693	4	63862.838242536
adn3	SPCC1494.10	432768.177867632	407077.69605389	6989276120.66205	4	41800.9453262185
ump1	SPCC14G10.03C	221952.397774032	238400.442006286	5284877866.72466	4	36348.5827327719
SPCC14G10.04	SPCC14G10.04	344522.952668063	337469.331515903	12010466728.9752	4	54796.1374755904
wtf23	SPCC1620.02	579767.570165016	600822.958712144	8292001350.3204	4	45530.2134585387
mug163	SPCC1620.03	349070.78666024	339237.460015547	1140155338.73666	4	16883.0931610343
mug55	SPCC1620.04C	451886.181371444	446237.524096177	5321473554.21651	4	36474.2153932628
SPCC1620.07c	SPCC1620.07C	440109.829193292	444818.225743559	4000334107.08376	4	31624.0972483159
SPCC1620.08	SPCC1620.08	421568.987556292	333552.959524309	52021705453.3738	4	114041.336204656
SPCC1620.12c	SPCC1620.12C	295387.686109446	277738.521267958	2341998211.49249	4	24197.0980258609
SPCC1620.13	SPCC1620.13	256184.786954666	251648.708506735	7519219879.4862	4	43356.7177017766
snf22	SPCC1620.14C	594797.714712842	599857.057315091	1568782869.49195	4	19803.9318665003
SPCC162.01c	SPCC162.01C	420257.252769898	417190.052491713	2976300188.76611	4	27277.7390410482
SPCC162.02c	SPCC162.02C	348446.485416593	353992.793056892	2672070012.46297	4	25846.0345723622
SPCC162.03	SPCC162.03	299453.283297934	327281.586506926	6384713368.06798	4	39952.2007155675
wtf13	SPCC162.04C	343313.991262071	337708.824544444	574179800.738042	4	11981.0245882608
coq3	SPCC162.05	0	198.831595190864	158136.012984574	4	198.831595190864
SPCC162.06c	SPCC162.06C	314235.522122798	328784.300660076	1991011797.48971	4	22310.3776160877
ppk33	SPCC162.10	289827.804317224	333875.915077914	17794738290.7547	4	66698.4600473555
SPCC162.11c	SPCC162.11C	177255.292486702	202832.836220201	56426420910.4214	4	118771.230639433
tco89	SPCC162.12	257210.354626636	241698.301193667	3252334338.30409	4	28514.6205406283
SPCC1672.03c	SPCC1672.03C	365959.132965032	360429.708876842	764434136.342406	4	13824.2010288335
SPCC1672.04c	SPCC1672.04C	339952.772966054	321210.424300839	10286471201.9214	4	50711.1210729989
asp1	SPCC1672.06C	394794.021469359	375494.859674453	9725644139.39918	4	49309.3402394495
SPCC1672.09	SPCC1672.09	307399.098194698	313311.438316313	1637252430.92298	4	20231.4880256185
get4	SPCC1672.12C	433066.533430396	434035.350491277	6474875571.98847	4	40233.3057676984
qcr9	SPCC1682.01	299597.995490239	260903.762791446	14897588177.4842	4	61027.8382737833
SPCC1682.08c	SPCC1682.08C	253073.477401422	244692.480581643	3352726756.36502	4	28951.3676549356
SPCC1682.11c	SPCC1682.11C	464089.380699418	464482.109505831	444013889.246994	4	10535.818540187
ubp16	SPCC1682.12C	355830.129060424	352713.061100382	6548970614.20476	4	40462.8552323139
laf2	SPCC1682.13	387503.369552137	312109.759807858	35643919748.9838	4	94397.9869342878
rpl1902	SPCC1682.14	266727.749175683	282372.380801657	6864092553.28561	4	41424.9096356456
mug122	SPCC1682.15	444486.059105067	383103.559429985	67107348568.4702	4	129525.430484201
SPCC16A11.01	SPCC16A11.01	325772.667686894	333823.902863567	12786781695.3064	4	56539.3263474778
SPCC16A11.03c	SPCC16A11.03C	457484.86480219	439608.291372893	2278173010.3951	4	23865.1053339133
snx12	SPCC16A11.04	392631.232223474	397095.187741935	2840064277.98611	4	26646.1267259714
coq10	SPCC16A11.07	321036.493676228	316254.743379307	9580314070.78561	4	48939.5394103419
atg20	SPCC16A11.08	562883.54103867	444598.355110748	79560158901.6696	4	141032.052120847
oca8	SPCC16A11.10C	237403.167538315	249870.323515775	83560393711.6149	4	144534.07358787
SPCC16A11.15c	SPCC16A11.15C	318055.754314978	318420.977872129	778444342.082134	4	13950.3077213563
rpn1302	SPCC16A11.16C	402039.721545159	375820.040467832	72451750332.5962	4	134584.31403083
sif2	SPCC16C4.01	378834.985493271	383675.725518133	179001966.501319	4	6689.5808258313
SPCC16C4.04	SPCC16C4.04	295312.104951362	295677.015560199	648095545.193972	4	12728.8603691962
SPCC16C4.06c	SPCC16C4.06C	448188.832547128	428377.154546567	5428771877.24912	4	36840.1000176748
scw1	SPCC16C4.07	422161.097632196	451720.651409014	6068569942.16558	4	38950.5132898322
sts5	SPCC16C4.09	453909.664153132	365755.305745545	42307344561.8226	4	102843.746238921
SPCC16C4.10	SPCC16C4.10	352515.640253935	374515.506998578	3653954278.57992	4	30223.9734258251
pef1	SPCC16C4.11	15.6022629192382	46.9462011508574	5558.4409736425	4	37.2774763551749
naa20	SPCC16C4.12	123055.877432879	131756.604750555	20655509288.3312	4	71860.1233096826
rpl1201	SPCC16C4.13C	63.796759985912	77813.7916173665	24193479422.0218	4	77771.2662588532
sfc4	SPCC16C4.14C	592387.500273622	599214.097736922	8257841477.36738	4	45436.3331414612
mug123	SPCC16C4.17	345931.424891123	347926.246583127	249935539.246012	4	7904.67487070171
SPCC16C4.20c	SPCC16C4.20C	300415.011854648	304574.300965999	1055162065.06579	4	16241.6291136834
SPCC1739.01	SPCC1739.01	0	0	0	4	0
hrr1	SPCC1739.03	358195.474364321	353802.12911515	2329058405.31257	4	24130.1595794173
SPCC1739.04c	SPCC1739.04C	347213.634149808	322883.861841576	8753536450.12388	4	46780.1679403887
set5	SPCC1739.05	395919.30317602	392770.624706922	509783247.517389	4	11289.1900453198
SPCC1739.06c	SPCC1739.06C	361328.308443658	360956.484606047	1692243497.66938	4	20568.4436556912
cti1	SPCC1739.07	196669.276325371	182324.348702929	10347912486.1813	4	50862.3448294053
SPCC1739.08c	SPCC1739.08C	288862.721422369	301843.424292726	967231901.427703	4	15550.1760554961
mug33	SPCC1739.10	324673.477961265	325914.648995392	1056847500.68319	4	16254.5955092951
ppe1	SPCC1739.12	288970.60813804	286705.665042776	6603432388.80961	4	40630.7530966681
npp106	SPCC1739.14	217700.158084533	207385.543292637	13451834844.4805	4	57991.0226769639
wtf21	SPCC1739.15	326686.783158392	339894.037332355	3943868865.47495	4	31400.11491012
SPCC1742.01	SPCC1742.01	446000.295381316	369464.288161363	73609389964.0786	4	135655.252353234
git3	SPCC1753.02C	350646.916576487	344763.680927991	697823028.942662	4	13208.1700941374
rec7	SPCC1753.03C	350909.181188483	346847.487077997	21631886347.9681	4	73538.9120601606
rsm1	SPCC1753.05	236661.188272203	202664.785734291	20526725360.3584	4	71635.754620787
mad3	SPCC1795.01C	347449.594857968	364512.127938822	2423210492.92895	4	24613.0579821411
gms1	SPCC1795.03	460525.211007353	461239.882339292	5713025481.18081	4	37792.2792418663
map2	SPCC1795.06	4858.81040225612	6036.94762282351	52294334.9622493	4	3615.74110530086
yps1	SPCC1795.09	336871.565211002	326367.534086647	1460603972.39807	4	19108.9244359675
SPCC1795.10c	SPCC1795.10C	577407.71622148	569190.102365914	3118631838.62525	4	27922.3559116403
SPCC1795.12c	SPCC1795.12C	423392.991744421	443059.717177239	10096579886.9431	4	50240.8695360238
adg3	SPCC18.01C	517202.909594333	501875.333613701	9824638389.02518	4	49559.6569525687
SPCC18.02	SPCC18.02	415388.694942803	410047.185293693	13174984909.1014	4	57391.1685477421
SPCC18.03	SPCC18.03	262550.818844887	244664.31302823	33323511164.6794	4	91273.6423682645
caf1	SPCC18.06C	382092.163181109	349654.551744939	8889897087.29811	4	47143.1253930467
SPCC18.09c	SPCC18.09C	383602.421807757	424031.626282025	22126853176.7556	4	74375.4885307579
SPCC18.10	SPCC18.10	407511.299627887	396350.537503043	12436522679.1524	4	55759.5791751345
SPCC18.13	SPCC18.13	332795.331766885	331258.880098488	961051087.146668	4	15500.411987643
SPCC18.15	SPCC18.15	409943.391287261	412072.229167699	1624169360.09795	4	20150.492302286
SPCC18.17c	SPCC18.17C	364538.788384165	358568.162137705	2039212966.20619	4	22578.8228557546
SPCC1827.02c	SPCC1827.02C	288262.706988627	291112.982107161	1637935086.72216	4	20235.7053665184
SPCC1827.03c	SPCC1827.03C	273599.50689917	288363.822165064	1816491846.1259	4	21310.1609926221
SPCC1827.04	SPCC1827.04	293712.198438258	316353.672972999	5868137019.91105	4	38301.8831779557
SPCC1827.07c	SPCC1827.07C	418971.193917678	419083.393412821	13758482.5657991	4	1854.62142806822
pof7	SPCC1827.08C	434951.34306136	417549.153945613	8402279100.7525	4	45831.9732849037
bgs4	SPCC1840.02C	195305.401713078	212572.982801543	40923427973.0407	4	101147.698902448
sal3	SPCC1840.03	0	0	0	4	0
pca1	SPCC1840.04	271928.803432927	272325.135726727	3091638351.53164	4	27801.2515524555
SPCC1840.05c	SPCC1840.05C	473368.380557406	431525.958816674	13418095528.3642	4	57918.251718185
atp5	SPCC1840.06	335234.032529573	314773.852499654	72831901935.3247	4	134936.93150443
SPCC1840.07c	SPCC1840.07C	402651.90488156	410799.856478826	14272008566.7769	4	59732.7560195762
SPCC1840.08c	SPCC1840.08C	300738.161209511	263192.638974928	13310435047.1812	4	57685.429371682
SPCC1840.09	SPCC1840.09	322832.376228448	305991.321695887	3216689096.66886	4	28357.9314155178
lsm8	SPCC1840.10	351661.833409755	349016.315178474	891286614.098195	4	14927.2118469776
csl4	SPCC1840.11	325418.327531316	324882.964430874	4131812401.48727	4	32139.5877442729
SPCC1840.12	SPCC1840.12	438973.642766665	406257.635602074	9507854740.56838	4	48754.1145457704
par1	SPCC188.02	0	0	0	4	0
ccq1	SPCC188.07	5941.6406366732	96349.5695483169	34173902363.1088	4	92430.9233469903
ubp5	SPCC188.08C	495894.345007477	485051.378634709	2420386534.22198	4	24598.7120304193
SPCC188.09c	SPCC188.09C	517371.30693633	508436.860573468	1375309808.91373	4	18542.5848313668
spn6	SPCC188.12	320304.619044137	322984.86583945	1676711561.35419	4	20473.8342852175
dcr1	SPCC188.13C	365675.118406565	354203.443107321	15639310446.0549	4	62528.6143418653
nic1	SPCC1884.02	542953.556454792	535391.481415174	1848976721.66469	4	21499.8646604152
bfr1	SPCC18B5.01C	365855.991691609	368573.414437987	871398169.590685	4	14759.7270434677
wee1	SPCC18B5.03	33177.0336165145	80068.9683931075	13802136863.4295	4	58741.2479937
SPCC18B5.05c	SPCC18B5.05C	323116.081581859	328715.419465983	9226381113.29146	4	48027.0265405101
SPCC18B5.06	SPCC18B5.06	275418.197824177	277790.4001546	1798590645.79413	4	21204.8971100671
nup61	SPCC18B5.07C	510011.289796745	507175.318489435	2607515525.86952	4	25531.9188755444
SPCC18B5.09c	SPCC18B5.09C	327349.851764887	330394.872874075	7309367566.9068	4	42747.419708407
SPCC18B5.10c	SPCC18B5.10C	355347.634222166	334467.340833174	3200705561.97837	4	28287.3892484724
cds1	SPCC18B5.11C	489335.088075877	412571.848710255	60143811144.2125	4	122621.175928357
gaf1	SPCC1902.01	264529.152877677	220533.205304369	17900842822.8892	4	66897.0156712712
SPCC1906.02c	SPCC1906.02C	371431.927479508	361456.953112287	5263604258.79492	4	36275.3506488735
wtf20	SPCC1906.04	357031.378038583	357886.706384015	848091540.642276	4	14561.0056369939
SPCC191.03c	SPCC191.03C	360851.565363812	402372.645658892	20359837791.8925	4	71343.9517266399
SPCC191.05c	SPCC191.05C	435419.510379667	441485.248108986	20323951534.243	4	71281.04855823
SPCC191.06	SPCC191.06	356689.967783274	287037.601609909	38512188206.5685	4	98122.6123360061
gst1	SPCC191.09C	499797.685898343	475454.672465117	2399039117.28369	4	24489.9934528558
SPCC191.10	SPCC191.10	408763.694171322	417621.792914573	3236083293.33585	4	28443.2913590176
inv1	SPCC191.11	427414.474821336	424889.508739493	2358871044.97956	4	24284.1051151755
ppk34	SPCC1919.01	272953.463807672	271067.362716408	1101448135.88826	4	16594.0360965036
amk2	SPCC1919.03C	351349.866922932	335174.273633408	1685753802.62395	4	20528.9661370461
SPCC1919.05	SPCC1919.05	275995.645785726	269243.68335541	1691880755.93338	4	20566.2390578187
SPCC1919.07	SPCC1919.07	308496.554292599	316761.950903611	4107014253.88591	4	32042.9955446035
tif6	SPCC1919.09	279532.220559925	287643.300978718	12274528608.6054	4	55395.235825397
myo52	SPCC1919.10C	135224.222776651	184789.908502694	51915062316.1126	4	113924.385357254
mug137	SPCC1919.11	330608.921304745	326834.447568615	546668931.505217	4	11690.4761612307
SPCC1919.12c	SPCC1919.12C	441752.693102921	439889.245781752	27069397007.2502	4	82263.9000522863
SPCC1919.13c	SPCC1919.13C	431073.633895908	421843.551333804	9146945849.7009	4	47819.8333584008
brl1	SPCC1919.15	175244.866459558	172112.584591224	695298270.88845	4	13184.2545379749
SPCC23B6.01c	SPCC23B6.01C	341739.506714456	350806.696493937	1987862754.85813	4	22292.7272605783
SPCC23B6.02c	SPCC23B6.02C	336275.303120409	332628.769016563	18238269635.9433	4	67524.5689285451
tel1	SPCC23B6.03C	516706.330277074	482688.26359081	11904154548.9543	4	54553.0809142671
SPCC23B6.04c	SPCC23B6.04C	400235.248471561	397918.056361654	13424279847.4274	4	57931.5972665768
ssb3	SPCC23B6.05C	342438.751280906	343027.243475834	1869533959.90117	4	21619.0538640175
SPCC24B10.02c	SPCC24B10.02C	455469.861193385	423223.335512528	10371745719.1586	4	50920.8840240391
SPCC24B10.03	SPCC24B10.03	346185.02603219	319133.017975926	7275423161.23491	4	42648.0455625897
SPCC24B10.06	SPCC24B10.06	460907.715628791	447823.380764911	3981136360.09626	4	31548.1233994047
gad8	SPCC24B10.07	0	0	0	4	0
ada2	SPCC24B10.08C	358802.003298574	363973.200174702	6590765970.29233	4	40591.7663150186
rps1702	SPCC24B10.09	46499.1242313986	66576.2783161361	5254743035.05919	4	36244.8031966625
SPCC24B10.10c	SPCC24B10.10C	303775.93547949	331025.383092665	5567980780.41038	4	37309.4518199155
mft1	SPCC24B10.11C	326808.242828357	286227.702829383	46247784258.7184	4	107526.490060262
cgi121	SPCC24B10.12	281924.532107964	226931.289155865	25354980523.7195	4	79616.2366036593
skb5	SPCC24B10.13	477861.234449868	468215.533801545	854633053.747102	4	14617.053856259
xlf1	SPCC24B10.14C	256729.778434396	266804.744497086	899633658.483534	4	14996.9468433039
SPCC24B10.15	SPCC24B10.15	667032.185321681	666027.505477449	2187826756.53552	4	23387.1051892679
SPCC24B10.16c	SPCC24B10.16C	473505.241454114	366458.057943945	54362347857.0277	4	116578.672853387
emp24	SPCC24B10.17	391888.284805309	373206.530264129	3534899639.17963	4	29727.5109922595
SPCC24B10.18	SPCC24B10.18	393638.91411184	395188.915383292	7145994748.49699	4	42266.9928800742
SPCC24B10.19c	SPCC24B10.19C	451550.970847214	468450.634163954	4869075304.42813	4	34889.3798469826
SPCC24B10.20	SPCC24B10.20	452140.301291943	484295.568295108	9360078305.25143	4	48373.7488345989
tpi1	SPCC24B10.21	374599.057085486	383639.339753967	2158899364.51913	4	23231.9788466196
pog1	SPCC24B10.22	363993.424393786	382200.45637293	3261054009.07798	4	28552.8195152334
SPCC285.04	SPCC285.04	402791.636352043	409939.21270692	4065063415.74062	4	31878.9249181204
SPCC285.05	SPCC285.05	436762.730031622	448285.680000331	23212967207.5363	4	76179.0115575417
cgs2	SPCC285.09C	0	0	0	4	0
SPCC285.10c	SPCC285.10C	334588.200795032	332192.272964821	13992119392.9392	4	59144.1446656794
nup60	SPCC285.13C	307357.447804342	265802.715021652	39667994067.4528	4	99584.1278360322
trs130	SPCC285.14	6190.4174901131	7103.80871784225	69510220.4926356	4	4168.6394810728
rps2802	SPCC285.15C	304701.258422896	293300.026441106	1745041877.90124	4	20886.8491993242
msh6	SPCC285.16C	331219.440378204	346447.190861532	10115685923.1849	4	50288.3831594955
spp27	SPCC285.17	335320.97649117	296321.27825879	40954325845.0889	4	101185.875799304
ssp1	SPCC297.03	389224.867343322	406764.041854159	9385050354.25424	4	48438.2347795991
set7	SPCC297.04C	333415.479280603	331537.557834732	3336706407.50872	4	28882.1156059798
SPCC297.05	SPCC297.05	498684.428562548	491910.258041993	3605429871.79463	4	30022.6159411311
SPCC297.06c	SPCC297.06C	413248.184365636	402688.993033456	2899197099.76229	4	26922.0964068657
SPCC2H8.05c	SPCC2H8.05C	375276.498065573	369524.426412641	14836781292.0252	4	60903.1634893156
SPCC306.02c	SPCC306.02C	306750.970114934	322757.424069156	3970834436.79294	4	31507.278670146
set1	SPCC306.04C	446771.986518567	441196.98516973	10151991989.0413	4	50378.5469943342
ins1	SPCC306.05C	479461.323803183	445537.460417479	12848076525.0423	4	56674.6780428488
SPCC306.07c	SPCC306.07C	314028.570834209	327635.557631694	10327388574.8424	4	50811.8799466287
SPCC306.08c	SPCC306.08C	308524.723033853	312907.788887302	8761629929.07812	4	46801.7893062811
cap1	SPCC306.09C	0	999.00058825103	3992008.70130362	4	999.00058825103
SPCC306.11	SPCC306.11	452822.652348376	441750.038539581	6998871841.02555	4	41829.6301711644
mug73	SPCC31H12.02C	323557.32367351	313549.098205217	1565390454.13021	4	19782.5077665232
SPCC31H12.03c	SPCC31H12.03C	354335.513495968	361842.232522668	9209194586.36674	4	47982.2742957406
rpl1202	SPCC31H12.04C	231375.236966401	216882.376340686	2781301229.93782	4	26369.0217392389
sds21	SPCC31H12.05C	122.829936494498	117158.279697001	54827540670.4648	4	117076.40739114
mug111	SPCC31H12.06	398423.689141654	394390.957879002	9543078374.48493	4	48844.3404461687
ccr4	SPCC31H12.08C	259346.126759525	215887.152541508	22351027454.443	4	74751.300079736
SPCC320.03	SPCC320.03	460522.694990087	448501.829572169	2286665282.70438	4	23909.5445518332
SPCC320.04c	SPCC320.04C	378720.071459634	387978.817826169	1839587106.75103	4	21445.2040486389
SPCC320.06	SPCC320.06	294872.678527642	263660.850748842	37403268579.6772	4	96699.6232925408
mde7	SPCC320.07C	485784.34204384	472855.338896207	3849867043.78558	4	31023.6484144982
SPCC320.08	SPCC320.08	425069.870573928	333727.863211166	41386990051.5408	4	101718.963388766
atp23	SPCC320.12	0	118696.259435432	56355208015.8538	4	118696.259435432
SPCC320.14	SPCC320.14	437413.858230765	402412.969869694	17943363250.8765	4	66976.4198260786
rhp16	SPCC330.01C	250673.669402169	260820.578094164	1473793042.55913	4	19195.0061380502
rhp7	SPCC330.02	329970.753133234	304096.965426796	19851244354.7144	4	70447.2220082425
SPCC330.03c	SPCC330.03C	356675.563069701	291756.706841911	36709251927.6908	4	95798.293209862
SPCC330.06c	SPCC330.06C	0	115.274960782421	53153.266333555	4	115.274960782421
SPCC330.07c	SPCC330.07C	251143.363650666	228875.471171111	22449547254.9816	4	74915.8649002025
btb1	SPCC330.11	367048.717356239	386399.538567199	5127528423.30741	4	35803.3812066242
sdh3	SPCC330.12C	398072.17229408	389559.702201832	2770091552.41815	4	26315.8296107977
rpl2402	SPCC330.14C	284157.020673602	236474.266272375	26802026087.2009	4	81856.6217345929
mug112	SPCC338.02	478319.237822878	485928.480524375	588372377.545992	4	12128.1941931393
cid2	SPCC338.04	473182.977169027	412783.742862254	34667567598.6481	4	93096.1433125026
mms2	SPCC338.05C	312132.129699314	317593.577191	728351203.382006	4	13493.9912866987
SPCC338.06c	SPCC338.06C	323712.367460959	321599.176469106	4420646389.90933	4	33243.9708440092
naa15	SPCC338.07C	340557.780399838	351110.190769939	16472496322.4777	4	64172.6116082198
ctp1	SPCC338.08	150794.31130694	145901.722623322	16021649267.7806	4	63288.326861635
cox5	SPCC338.10C	0	818.418654892725	2679236.37870567	4	818.418654892725
rrg1	SPCC338.11C	387156.345394821	363951.949310769	3209410737.0665	4	28325.8306897896
SPCC338.14	SPCC338.14	267122.932154142	251358.195617539	29943853231.2535	4	86521.4615445981
pof3	SPCC338.16	194368.950915058	200722.25127335	2345738169.97668	4	24216.4106030223
SPCC338.18	SPCC338.18	356168.390936362	324275.784951442	4485410367.06223	4	33486.6031685144
cif1	SPCC364.01	346056.122481287	358437.914951832	5687530261.92727	4	37707.8581396745
bis1	SPCC364.02C	342215.029226787	333174.172370776	4265658938.64236	4	32656.0061039404
rpl1702	SPCC364.03	306298.350285146	301165.453023982	791404280.362165	4	14065.9542900772
SPCC364.04c	SPCC364.04C	310121.647829241	331107.662601979	9896307950.24189	4	49740.09436622
vps3	SPCC364.05	196001.06186882	204475.323251927	55711107114.9241	4	118016.002214662
nap1	SPCC364.06	406647.305795084	402049.732707435	8016827947.26644	4	44768.3703837498
SPCC364.07	SPCC364.07	431088.852906761	410669.211554059	3237831397.02965	4	28450.9727295468
dad5	SPCC417.02	229917.810451973	238066.976842947	2206174627.78047	4	23484.9666157974
chr2	SPCC417.05C	284311.512706617	319467.898232225	6425109096.043	4	40078.3891144685
mug27	SPCC417.06C	379938.817683371	384201.980361264	3147278585.75455	4	28050.3056389523
mto1	SPCC417.07C	354519.318923013	365867.87454944	919528477.550642	4	15161.8639813072
SPCC417.09c	SPCC417.09C	346021.481619271	343283.234674696	747824085.298497	4	13673.1862169951
SPCC417.11c	SPCC417.11C	297484.779183476	290401.142562313	2401670448.87311	4	24503.4204187554
SPCC417.12	SPCC417.12	431608.594568732	427915.652141924	7829890119.42289	4	44243.3331684642
SPCC4B3.02c	SPCC4B3.02C	269786.337767803	252294.907015587	52329319591.513	4	114378.013175078
SPCC4B3.03c	SPCC4B3.03C	221478.278774425	207970.890537401	19809826031.3322	4	70373.6918729794
nte1	SPCC4B3.04C	348533.47296271	338856.274825649	1554914120.8204	4	19716.1996897247
hem12	SPCC4B3.05C	564479.071122854	548377.679369799	6850740783.17807	4	41384.6009500456
SPCC4B3.06c	SPCC4B3.06C	442096.732780205	414121.638611521	16561767336.7349	4	64346.265114486
nro1	SPCC4B3.07	342533.935915714	342972.500931842	1134305801.06935	4	16839.7283311619
lsg1	SPCC4B3.08	174527.55141946	207899.811869895	47800207067.5237	4	109316.292321323
SPCC4B3.11c	SPCC4B3.11C	398668.796581169	405484.265057477	2271207138.52276	4	23828.5917466956
set9	SPCC4B3.12	429292.363458629	432395.306620239	2037318962.12937	4	22568.3349082812
SPCC4B3.13	SPCC4B3.13	329918.330790397	306683.30454626	3178097352.11206	4	28187.3081018393
mid1	SPCC4B3.15	268269.583419094	269237.440996597	6219946658.16066	4	39433.3192178919
cig1	SPCC4E9.02	292803.765310653	310885.788481375	8854488158.34358	4	47049.1449400081
SPCC4F11.03c	SPCC4F11.03C	361306.92490833	358597.737426511	1218798319.92114	4	17455.6460774239
imt2	SPCC4F11.04C	0	212.245965817558	180193.400023312	4	212.245965817558
aph1	SPCC4G3.02	334737.060635395	301358.942849947	50557110478.2332	4	112424.541891699
coq5	SPCC4G3.04C	233917.371979733	238308.187016147	321319816.974183	4	8962.69793329808
mus81	SPCC4G3.05C	226154.182761106	229332.769145021	59513809369.9152	4	121977.261579685
psk1	SPCC4G3.08	438054.775977212	430561.067209551	21085737682.9454	4	72604.6446223405
gyp3	SPCC4G3.09C	299581.874393317	310147.43725354	6830066486.92125	4	41322.1081472172
rhp42	SPCC4G3.10C	312908.10351375	313354.270045379	1256056835.39057	4	17720.4460679646
mug154	SPCC4G3.11	332939.574623649	296019.30751276	33152359950.7564	4	91038.9476415951
not2	SPCC4G3.15C	368285.439567153	379081.960977503	1248172538.46199	4	17664.7426988195
SPCC4G3.17	SPCC4G3.17	372566.489937179	402834.657580375	4626515711.54735	4	34009.2476818708
alp16	SPCC4G3.19	374341.163792744	406342.867959589	17316114453.8919	4	65795.3540417025
SPCC548.05c	SPCC548.05C	419019.10597631	325509.423497924	47604339864.2401	4	109092.093966795
ght8	SPCC548.06C	510119.651395279	489004.395196069	5523594537.67001	4	37160.4444862747
ght1	SPCC548.07C	434823.354145081	425393.919761055	16515021060.5513	4	64255.3909422223
SPCC550.01c	SPCC550.01C	399258.459443392	379561.419745875	3013255272.173	4	27446.5629550086
SPCC550.03c	SPCC550.03C	335744.230856696	337349.844978272	8985207094.00286	4	47395.1661406595
SPCC550.07	SPCC550.07	340190.766586891	347107.20348075	11280423155.8308	4	53104.6682407272
SPCC550.08	SPCC550.08	417537.430439339	427788.035073898	7728969392.1794	4	43957.2786696907
SPCC550.09	SPCC550.09	365381.658673111	320236.907607941	45492454766.9423	4	106644.801522323
SPCC550.11	SPCC550.11	237909.714888204	213410.418583017	24508056653.9911	4	78275.2461733451
arp6	SPCC550.12	556370.93669013	555885.428512584	20177439391.8604	4	71023.6569599532
vgl1	SPCC550.14	409111.824163083	397136.660942059	1901873096.47566	4	21805.2350163651
SPCC550.15c	SPCC550.15C	331952.598176001	351130.876327663	5980868867.10826	4	38668.0386983497
SPCC553.01c	SPCC553.01C	391052.870684407	377663.916027692	3513237928.51658	4	29636.2865779292
pex1	SPCC553.03	600169.329780046	605488.488785002	8063974253.54844	4	44899.8169638486
cyp9	SPCC553.04	0	147.547214721501	87080.7222882912	4	147.547214721501
SPCC553.08c	SPCC553.08C	1556.8316909322	1677.85332025063	3792645.64506911	4	973.735801574163
SPCC553.12c	SPCC553.12C	226788.335854034	215489.372548795	5720282583.17792	4	37816.2748799307
SPCC569.02c	SPCC569.02C	435056.305569036	408414.235465394	5260181422.0475	4	36263.5540937713
SPCC569.03	SPCC569.03	347242.173963572	356219.50808733	1339025223.12693	4	18296.3467878627
SPCC569.04	SPCC569.04	338268.753445707	320639.946638908	8943734356.8533	4	47285.6594456853
SPCC569.05c	SPCC569.05C	345891.94469056	343103.022208337	8336395511.31346	4	45651.9318082857
SPCC569.06	SPCC569.06	436941.298907657	366164.307243135	41159321268.115	4	101438.800845775
SPCC569.07	SPCC569.07	406709.487145307	406401.699402767	32744040465.7497	4	90476.5721965495
SPCC576.01c	SPCC576.01C	497342.299705811	497546.661718276	5181459553.44884	4	35991.177924072
SPCC576.02	SPCC576.02	353300.372494259	366176.512897352	3152171790.20035	4	28072.1026563755
rpl15	SPCC576.11	0	0	0	4	0
mhf2	SPCC576.12C	13050.9588588245	68394.144208504	12967386024.9821	4	56937.2154767471
swc5	SPCC576.13	390023.813913593	395066.532076543	11329887561.9054	4	53220.9722804493
dph5	SPCC576.14	559832.917305073	546056.839972858	17340794240.7252	4	65842.2247511526
SPCC576.17c	SPCC576.17C	514284.101310253	492459.600209007	17632074576.623	4	66392.911098669
SPCC584.01c	SPCC584.01C	467974.570222932	456863.47047122	9128118917.7689	4	47770.5948198494
cuf2	SPCC584.02	144766.945708095	170185.961081264	16896323978.0303	4	64992.9303425193
SPCC584.03c	SPCC584.03C	278075.705203508	252407.433451127	36134969506.1404	4	95046.0013705738
SPCC584.11c	SPCC584.11C	131861.120829537	148480.327909436	30131738485.3636	4	86792.4802119452
mug42	SPCC584.12	478087.444391437	487476.742909668	6010531519.1739	4	38763.8088917159
SPCC584.13	SPCC584.13	351703.866829362	380671.486323621	5446901308.55072	4	36901.5626652542
SPCC584.15c	SPCC584.15C	350587.093781677	372698.683407143	22570032008.9173	4	75116.629332188
SPCC584.16c	SPCC584.16C	298881.267639535	279966.117660349	4905878099.02796	4	35020.9869186605
SPCC594.01	SPCC594.01	92103.3529851974	135260.540311793	27120425627.6686	4	82341.4015360265
SPCC594.02c	SPCC594.02C	97468.1438596792	123190.417780382	19461868433.9145	4	69752.9003588999
SPCC594.04c	SPCC594.04C	239245.435888774	244640.90385086	561710694.796457	4	11850.21829753
spf1	SPCC594.05C	354241.021386161	304286.129765624	46476493764.9986	4	107792.037930682
SPCC594.06c	SPCC594.06C	311469.733474224	305815.232857772	2025430423.17123	4	22502.3911127864
bqt3	SPCC594.07C	311826.962688515	327644.724124452	3518383126.8347	4	29657.9800679122
SPCC5E4.05c	SPCC5E4.05C	380917.482435996	405694.799074745	12434511334.0421	4	55755.0700251603
rpl2802	SPCC5E4.07	0	84.8181028481265	28776.4422830215	4	84.8181028481265
SPCC5E4.10c	SPCC5E4.10C	329523.763031328	302936.711301634	15498017098.4278	4	62245.5161004145
spt3	SPCC61.02	320846.898659764	328766.565983037	1114050305.14482	4	16688.6960630903
SPCC61.03	SPCC61.03	435369.528287358	434417.508813531	4991084466.83972	4	35323.8038256065
SPCC61.05	SPCC61.05	266986.753315428	272639.250350967	21355266757.087	4	73067.2066612085
SPCC613.01	SPCC613.01	315551.783900537	307813.765629187	5229004232.10502	4	36155.9270110207
SPCC613.02	SPCC613.02	489983.011896792	456734.303326568	33840143043.155	4	91978.4526983833
SPCC613.03	SPCC613.03	347645.191367439	328187.583818769	5197690413.69117	4	36047.5048154902
rpl902	SPCC613.06	0	37373.5104467432	5587117132.45131	4	37373.5104467432
SPCC613.07	SPCC613.07	460182.279307113	424090.78663316	12892513885.0443	4	56772.6031749565
SPCC613.08	SPCC613.08	51837.9859984968	137359.468748614	38382494122.249	4	97957.2535882986
qcr2	SPCC613.10	0	0	0	4	0
meu23	SPCC613.11C	261400.076722935	298487.017326433	5782090995.86077	4	38020.0308911657
raf1	SPCC613.12C	131836.822324271	139215.026682695	25968877592.6305	4	80574.309790141
SPCC622.01c	SPCC622.01C	327421.054462975	328004.846770245	2738082784.83329	4	26163.3464260274
hta1	SPCC622.08C	426519.045549203	454458.132509198	13043330542.3208	4	57103.7007170307
SPCC622.11	SPCC622.11	386843.907464338	344917.360002155	52099262242.8056	4	114126.314059035
gdh1	SPCC622.12C	223131.923020933	217458.402252574	6660892451.29142	4	40807.145364787
SPCC622.14	SPCC622.14	312569.615680625	314661.690651099	1818412487.23041	4	21321.4240098452
SPCC622.15c	SPCC622.15C	228124.750673228	233890.35949823	26935795634.8387	4	82060.6416542649
epe1	SPCC622.16C	335806.904714014	279903.34314257	33239887938.7828	4	91159.0477390791
apn1	SPCC622.17	392301.99241218	386118.764054888	1259369622.14103	4	17743.799072782
rpl6	SPCC622.18	450479.973679021	448834.94259874	1414481329.15691	4	18804.7954599146
jmj4	SPCC622.19	380869.050333857	361173.66837035	3533680120.25409	4	29722.3826444571
aah3	SPCC63.02C	0	1487.0434543201	8845192.94014502	4	1487.0434543201
SPCC63.03	SPCC63.03	400894.992837329	439484.547826383	15081666900.2155	4	61403.7191467575
mok14	SPCC63.04	458292.494048272	468455.923322309	13085642415.154	4	57196.2464134535
SPCC63.06	SPCC63.06	438355.027031348	422643.385787936	3478593072.40974	4	29489.799390678
atg1	SPCC63.08C	320873.834175717	345466.664859495	7995384626.49737	4	44708.4573277176
SPCC63.13	SPCC63.13	333090.388417142	395018.585715142	21332899715.7204	4	73028.9321360384
SPCC63.14	SPCC63.14	248765.046091561	249952.78631692	939985563.9241	4	15329.5920030843
gep4	SPCC645.02	544706.890639606	439848.867978455	85256484763.3148	4	145993.565580229
rgf1	SPCC645.07	237639.632946982	251585.485477169	29549911270.6338	4	85950.4381469837
snd1	SPCC645.08C	319496.368636426	274624.408102494	38042760460.4755	4	97522.7671629496
mug117	SPCC645.11C	290550.818834131	324523.702319295	11833860866.0405	4	54391.7752652929
SPCC645.12c	SPCC645.12C	104937.9482448	140421.349437175	26855513321.166	4	81938.2592583679
SPCC645.13	SPCC645.13	362861.477770756	368873.405313886	4670684147.39378	4	34171.2018642664
ekc1	SPCC663.01C	168.662203187794	913.299583987372	2590781.05050616	4	804.795168118285
wtf14	SPCC663.02	350424.106956996	294493.58780365	42242756918.3932	4	102765.214102819
pmd1	SPCC663.03	535124.035796833	476871.375720655	32889627584.6159	4	90677.4883648305
rpl39	SPCC663.04	0	0	0	4	0
SPCC663.06c	SPCC663.06C	342484.682202925	335384.859716469	9831194898.13909	4	49576.1911055576
SPCC663.08c	SPCC663.08C	497601.893187483	461306.099304897	6615423398.05507	4	40667.6265537315
SPCC663.09c	SPCC663.09C	420793.498314343	402333.695237254	4894266342.18833	4	34979.5166568534
SPCC663.10	SPCC663.10	356880.824597645	368976.362199794	4948753330.8939	4	35173.6880739492
saf1	SPCC663.11	278434.74639142	318795.44253424	9552704353.73092	4	48868.9685632174
cid12	SPCC663.12	262145.853121764	269868.915923461	1953275420.31353	4	22097.9378014869
naa50	SPCC663.13C	425840.263640962	353867.223853514	42738666823.0851	4	103366.661481211
SPCC663.14c	SPCC663.14C	348556.052905248	355882.212780642	13222881890.7557	4	57495.3952303046
SPCC663.15c	SPCC663.15C	382920.048799653	371752.687128659	2603198919.57265	4	25510.7767402947
SPCC70.02c	SPCC70.02C	370581.080005633	377519.336777539	7555123798.80356	4	43460.1075666051
SPCC70.03c	SPCC70.03C	390654.924508483	364784.154920435	9457373655.76889	4	48624.5145368283
SPCC70.04c	SPCC70.04C	407270.246342055	399499.88980389	2526138363.85246	4	25130.3519864548
SPCC70.06	SPCC70.06	500945.220671421	495597.454636731	1224227333.77038	4	17494.4800849466
SPCC70.08c	SPCC70.08C	369268.887875417	390539.910904677	10161870397.5674	4	50403.0514888915
mug9	SPCC70.09C	227328.520022764	259152.345274223	54532041537.6769	4	116760.482974417
SPCC70.10	SPCC70.10	398516.780935631	347085.028121491	49276488718.0083	4	110991.541026792
SPCC736.02	SPCC736.02	323634.57124427	287158.69783603	35708108923.5061	4	94482.9467728252
gma12	SPCC736.04C	295326.739193143	293721.772831286	292885041.620023	4	8556.94223452548
SPCC736.06	SPCC736.06	0	0	0	4	0
SPCC736.07c	SPCC736.07C	0	672.191242160652	1807364.26414992	4	672.191242160652
cbf11	SPCC736.08	274675.835713796	239906.602335066	18059957504.451	4	67193.6706551498
SPCC736.09c	SPCC736.09C	412095.714183372	405140.080302458	3456977899.487	4	29398.0352212822
ago1	SPCC736.11	0	0	0	4	0
SPCC736.13	SPCC736.13	512612.827392142	478366.38719435	13630029439.5384	4	58373.8585317486
dis1	SPCC736.14	67.10980582891	12180.5890905327	589119348.472403	4	12135.8904542724
ima1	SPCC737.03C	395213.111543021	372510.052827717	19537004839.3848	4	69887.4181083133
SPCC737.04	SPCC737.04	408838.066706284	401884.677792229	1496205155.40697	4	19340.4056020484
SPCC737.05	SPCC737.05	458102.186232829	447810.782024253	5289461944.40133	4	36364.34360882
SPCC737.06c	SPCC737.06C	430580.392356928	419115.072296673	4892902388.77401	4	34974.6422025087
SPCC737.07c	SPCC737.07C	455577.126587566	399946.04130544	76794146747.3925	4	138558.784228385
hmt1	SPCC737.09C	133275.080071632	144589.557664609	27970416687.4538	4	83621.7924458896
SPCC74.02c	SPCC74.02C	181193.773455638	152820.875123259	11530987828.5591	4	53691.218622227
ssp2	SPCC74.03C	373669.155656966	366801.168237	2247859898.4453	4	23705.8004423248
SPCC74.04	SPCC74.04	298054.148895932	299903.95734498	8546299918.20396	4	46223.1000642643
rpl2702	SPCC74.05	129508.968926507	127071.753778225	17900217340.9955	4	66895.8469207832
mak3	SPCC74.06	338608.782192558	335062.36272068	751432467.398878	4	13706.134278115
mug24	SPCC74.09	398068.545866342	410664.682151467	9774735434.95876	4	49433.6308472247
SPCC757.02c	SPCC757.02C	488693.706626417	492050.734679379	26881336298.5012	4	81977.6437489228
SPCC757.03c	SPCC757.03C	425243.596268336	440068.48925028	9047843755.14608	4	47560.0771528655
SPCC757.04	SPCC757.04	390023.667040171	405482.06030433	1723865887.6752	4	20759.7319808999
SPCC757.05c	SPCC757.05C	420796.324248104	409018.607669253	2110522610.19452	4	22970.2122878442
ctt1	SPCC757.07C	439981.938944208	438498.996246221	12225857490.0569	4	55285.2997867807
rnc1	SPCC757.09C	412284.627465606	399972.16845344	2250099027.22288	4	23717.6043648114
SPCC757.11c	SPCC757.11C	379133.52830338	375359.337784461	4523814384.98529	4	33629.6535255171
SPCC757.12	SPCC757.12	204440.302016974	187258.29054322	14885666451.576	4	61003.414764208
SPCC777.02	SPCC777.02	311754.299601886	322012.475462063	3497636720.08304	4	29570.4105487354
SPCC777.03c	SPCC777.03C	398521.103630427	399604.008827187	4728962951.08933	4	34383.7278050582
SPCC777.04	SPCC777.04	440551.813717107	377334.570899912	16907854679.5606	4	65015.1033982886
SPCC777.06c	SPCC777.06C	390070.822379208	415358.07079799	4533461493.23886	4	33665.4923224021
omh3	SPCC777.07	433099.292884413	429043.446431405	6573160348.07417	4	40537.5145639017
bit61	SPCC777.08C	390631.16133565	391733.372885708	7576060315.14903	4	43520.2835329373
ubc12	SPCC777.10C	415007.02199766	418428.297086953	7720540454.27204	4	43933.3030122709
SPCC777.12c	SPCC777.12C	259701.298100997	208442.860144211	16619281640.3457	4	64457.8964137554
vps35	SPCC777.13	146744.248696019	202661.609259877	59797362648.4203	4	122267.496343489
SPCC777.15	SPCC777.15	385676.769936229	394356.531407054	7098156858.89805	4	42125.2799957996
SPCC777.17c	SPCC777.17C	495037.713282606	502822.218483181	5367358055.62887	4	36631.1276636035
pep3	SPCC790.02	4721.41331773103	25345.4282123313	1990787616.01577	4	22309.1215426324
SPCC790.03	SPCC790.03	0	0	0	4	0
SPCC794.01c	SPCC794.01C	398240.915846499	412781.377410672	1899398371.01798	4	21791.0438656457
wtf5	SPCC794.02	251820.259118251	298286.007734732	13276987290.664	4	57612.905001102
SPCC794.03	SPCC794.03	362003.456114287	350211.016165467	11862128680.779	4	54456.6999568901
lat1	SPCC794.07	214200.384715032	200102.32050662	23441255387.2842	4	76552.6867380959
ef1a-a	SPCC794.09C	346279.07644508	302969.181694038	28079765286.2513	4	83785.0900910349
SPCC794.10	SPCC794.10	331737.368750724	320240.989689546	4753288284.06694	4	34472.0476765848
SPCC794.11c	SPCC794.11C	367156.371815437	361688.12564914	1144672883.25305	4	16916.5073467682
mae2	SPCC794.12C	84207.1190850024	90906.4082781152	10571503876.6305	4	51408.9094336539
SPCC794.15	SPCC794.15	523202.774363241	509583.808405104	4895682687.12146	4	34984.5776275828
SPCC825.01	SPCC825.01	0	0	0	4	0
naa40	SPCC825.04C	297318.464212939	289494.39875472	1171726596.36559	4	17115.2461008131
SPCC825.05c	SPCC825.05C	395487.367112173	380300.87371422	4570515117.05403	4	33802.7924773015
SPCC830.06	SPCC830.06	0	0	0	4	0
psi1	SPCC830.07C	436318.800301304	418660.0695915	2587076658.83252	4	25431.6567432822
yop1	SPCC830.08C	476608.541592274	475685.280461447	3022544994.34591	4	27488.8386183643
SPCC830.10	SPCC830.10	334785.190786325	281825.373456967	30873867613.2709	4	87854.8058066133
for3	SPCC895.05	83327.5736242444	85717.9403483464	1147846287.46175	4	16939.940137599
elp2	SPCC895.06	285041.996826016	243098.616712463	29331816120.9164	4	85632.6691761333
alp14	SPCC895.07	400090.545384789	305814.868935446	41573868639.6374	4	101948.355356569
ucp12	SPCC895.09C	365757.881885701	362602.930043675	6331536246.97772	4	39785.4755123579
rps1201	SPCC962.04	302037.939173565	317080.892045526	2700472412.80718	4	25983.0349112992
ast1	SPCC962.05	452689.503450532	417553.091267412	20858847418.0614	4	72212.9618179129
thp1	SPCC965.05C	507573.873383853	500677.775980456	815608465.266038	4	14279.4298316323
SPCC965.06	SPCC965.06	462118.49832052	472259.315663327	2211429319.73345	4	23512.9183627503
gst2	SPCC965.07C	226909.632800825	211909.104127277	30662998939.0826	4	87554.267370418
alr1	SPCC965.08C	480769.078877809	468205.984276836	3510206152.56211	4	29623.4963861548
SPCC965.09	SPCC965.09	419204.133497706	412581.274679187	1127640433.12619	4	16790.1789234525
SPCC965.10	SPCC965.10	367994.13220574	347605.333432477	4858923511.8349	4	34852.9895125042
SPCC965.11c	SPCC965.11C	482481.214614228	453094.447549361	7529497342.94523	4	43386.3381231501
SPCC965.12	SPCC965.12	333880.368325181	343778.955299708	4117541800.15832	4	32084.0373089108
SPCC965.13	SPCC965.13	398221.843407269	379448.013803525	5379150402.79271	4	36671.3457715718
SPCC965.14c	SPCC965.14C	424967.347605271	347733.936399376	60542566169.6434	4	123026.995177525
SPCC970.02	SPCC970.02	266486.340413639	228364.540982438	22576496439.4353	4	75127.3858846348
rpl3601	SPCC970.05	268141.188117204	262057.202255479	1457686112.30219	4	19089.8278691964
raf2	SPCC970.07C	0	0	0	4	0
brl2	SPCC970.10C	153822.589371132	170217.792647162	6579835503.60698	4	40558.0926067998
ppk38	SPCP1E11.02	493546.14152391	482147.484986682	1311869983.18628	4	18109.8728818446
mug170	SPCP1E11.03	345935.740478728	340092.605008971	4596988004.94038	4	33900.5457365379
pal1	SPCP1E11.04C	159755.729708106	144962.235440256	11604005739.9121	4	53860.9453591192
are2	SPCP1E11.05C	291980.732662603	302213.016119356	5651206442.98744	4	37587.2533014433
apl4	SPCP1E11.06	285607.792414311	263379.044842928	34102291836.1622	4	92334.0292581264
cwf18	SPCP1E11.07C	488921.924631845	388286.526200012	60414828254.4439	4	122897.140176698
SPCP1E11.10	SPCP1E11.10	103577.595652828	119385.775585222	13072408504.7074	4	57167.3169405112
puf6	SPCP1E11.11	397389.503171351	388738.411371388	1786179210.95918	4	21131.6067240471
SPCP20C8.01c	SPCP20C8.01C	345800.839918916	286837.332467037	39730669855.995	4	99662.7686952291
SPCP20C8.02c	SPCP20C8.02C	444494.706520754	452174.714215083	4461415915.56386	4	33396.9157092532
rhp26	SPCP25A2.02C	311942.612133873	313304.918605509	1714489194.33409	4	20703.1953713315
SPCP31B10.02	SPCP31B10.02	293096.626743419	257163.004587764	28460110323.0522	4	84350.6228830769
SPCP31B10.04	SPCP31B10.04	348877.152648006	357941.650507577	8272789579.99739	4	45477.4383073557
tdp1	SPCP31B10.05	252913.620088974	251757.282085568	1504744110.01798	4	19395.515654514
mug190	SPCP31B10.06	354799.011896221	353106.49145142	5325201610.89413	4	36486.9894993206
eft202	SPCP31B10.07	353134.50493145	295455.33393186	35052280334.724	4	93611.2711359108
SPCPB16A4.02c	SPCPB16A4.02C	454850.493631655	423128.455248188	5087702824.42324	4	35664.0674363681
ade10	SPCPB16A4.03C	460110.810129183	459224.078086128	11365079895.8719	4	53303.5643645712
trm8	SPCPB16A4.04C	351604.301613588	368091.545551863	7892545202.39378	4	44419.9988811171
SPCPB16A4.05c	SPCPB16A4.05C	352830.375495965	366529.119094294	21802856719.8682	4	73828.952179799
SPCPB16A4.06c	SPCPB16A4.06C	257242.561687112	262804.35516591	48899919580.5746	4	110566.631020139
amt1	SPCPB1C11.01	466361.432245915	423611.16369925	18630327060.1919	4	68246.4780413464
SPCPB1C11.02	SPCPB1C11.02	494284.194263532	474569.664727655	2913223585.71454	4	26987.143169084
SPCPB1C11.03	SPCPB1C11.03	438020.094248459	447241.371070623	2222420300.45161	4	23571.2764845882
vps5	SPCPJ732.01	266161.865917739	227032.172660157	20959568008.5453	4	72387.0983127265
SPCPJ732.02c	SPCPJ732.02C	399869.249874222	313773.007368014	45419288170.2438	4	106559.007327213
meu15	SPCPJ732.03	397531.622064247	438686.258441921	13923777185.8583	4	58999.5279342519
