# Supplementary material for: Quantitative Fitness Analysis Identifies exo1∆ and Other Suppressors or Enhancers of Telomere Defects in Schizosaccharomyces pombe
Source: PLoS One. 2015 Jul 13;10(7):e0132240. doi: 10.1371/journal.pone.0132240 (PMC4500466; doi:10.1371/journal.pone.0132240)
Supplement: S7 Supporting Information — (TXT) [file pone.0132240.s013.txt]

R package version: 0.0-19
Treatment: 30
Medium: YE5S_GN
Screen ID: SGA0049
Screen name: his3_B
Libraries: PDLV3_768
Client: JPC
User: APB
PI: JPC
Date: 2013/04/17
Fitness definition: Trimmed
Condition: YE5S_GN
#########################################################
Gene	ORF	MedianFit	MeanFit	VarianceFit	NumRepeats	SEFit
SPAC1002.01	SPAC1002.01	398168.677156001	398117.280349719	177316008.227691	4	6658.00285798397
pom34	SPAC1002.02	309579.274702377	326058.44580105	15342539021.4445	4	61932.5016074849
gls2	SPAC1002.03C	328152.182080542	290944.906033007	6950748920.38168	4	41685.5758038128
jmj2	SPAC1002.05C	302510.415430797	302612.141079205	1406736090.98104	4	18753.2403265478
bqt2	SPAC1002.06C	326860.767174562	320989.84079391	338899277.988413	4	9204.60860097285
ats1	SPAC1002.07C	336516.222669916	333505.123800571	159156373.254057	4	6307.8596459904
SPAC1002.12c	SPAC1002.12C	441504.5800503	433449.662051868	577429205.334287	4	12014.8783320336
itt1	SPAC1002.14	340918.607184533	343375.293184881	53519524.7149118	4	3657.85198972402
urg2	SPAC1002.17C	386806.675289724	391593.718263423	345856881.357071	4	9298.61389343959
urg3	SPAC1002.18	330409.646486492	342914.023625591	3415073059.83616	4	29219.3132184697
urg1	SPAC1002.19	411288.406681154	421733.762595108	3006996257.07993	4	27418.042677587
SPAC1002.20	SPAC1002.20	447030.685770227	427565.478185653	9065206080.81343	4	47605.6878975964
psp3	SPAC1006.01	312171.227806155	313428.738813727	2842260743.66291	4	26656.4286039171
red1	SPAC1006.03C	246024.146211199	250925.618219847	1305430382.57619	4	18065.3700666233
mcp3	SPAC1006.04C	387420.906700669	407175.012069424	3671955828.73708	4	30298.3325809238
rgf2	SPAC1006.06	242262.243048136	249499.71120279	863535396.218383	4	14692.9863899275
win1	SPAC1006.09	347254.336279185	330364.169675343	8642002942.18374	4	46481.1868990663
SPAC1039.02	SPAC1039.02	293394.772521188	288183.889362487	249298890.294169	4	7894.60084953903
SPAC1039.03	SPAC1039.03	390778.034079458	388576.278337951	249243470.539869	4	7893.72330620774
SPAC1039.04	SPAC1039.04	393928.447317276	399691.578407964	6577420967.17267	4	40550.6503251571
klf1	SPAC1039.05C	304251.554249592	302797.067522701	2181769891.97907	4	23354.7098674928
SPAC1039.06	SPAC1039.06	384401.587665217	398226.195706676	971588156.855069	4	15585.1544494678
SPAC1039.08	SPAC1039.08	196935.123811283	182564.832519526	1869202229.13231	4	21617.135732633
isp5	SPAC1039.09	365849.76113547	368317.382186685	2234647836.92653	4	23636.0309534328
kha1	SPAC105.01C	494897.306742533	507464.536299632	2622629312.09126	4	25605.8065294342
SPAC105.02c	SPAC105.02C	368564.343638281	324321.621136758	41381783040.665	4	101712.564416429
SPAC105.03c	SPAC105.03C	423286.178600422	423509.833573231	3731764675.42684	4	30544.0856608396
mms19	SPAC1071.02	398277.876306946	377018.938124231	5038349998.83442	4	35490.6677833569
SPAC1071.03c	SPAC1071.03C	413550.436381598	413540.004211971	2622143405.98685	4	25603.4343691762
spc2	SPAC1071.04C	289238.364614871	287446.27574077	7836337153.41269	4	44261.5441252694
SPAC1071.05	SPAC1071.05	357493.638819304	356565.130656329	437241344.369481	4	10455.1583485077
arp9	SPAC1071.06	352055.754612171	357869.359317036	797799826.141693	4	14122.6752612748
rps1502	SPAC1071.07C	265050.405826652	268095.169357726	848748176.341611	4	14566.6414826961
rpp203	SPAC1071.08	359334.120522376	352358.345285428	1813965227.14268	4	21295.3353292609
SPAC1071.09c	SPAC1071.09C	344711.254197797	280901.624550561	19659488976.0329	4	70106.1498301556
SPAC1071.11	SPAC1071.11	384229.366071613	384891.863141536	1171343537.77342	4	17112.448230553
stp1	SPAC1071.12C	414456.588160155	393464.217626611	11778474303.0987	4	54264.3398169985
ppr5	SPAC1093.01	422036.410533397	424515.915565847	1514308269.14216	4	19457.0570047358
SPAC1093.02	SPAC1093.02	355916.492910584	370258.254240468	2161297253.7764	4	23244.8771440956
SPAC1093.03	SPAC1093.03	439361.605565479	435389.31465895	892906344.192699	4	14940.7692589162
dhc1	SPAC1093.06C	315210.618865118	315216.58941254	1381568227.82009	4	18584.7264428354
SPAC10F6.04	SPAC10F6.04	359110.364994374	361672.942619247	263421331.162112	4	8115.12986898719
ubc6	SPAC10F6.05C	289062.071557881	258845.322924037	8347654764.99078	4	45682.7504781367
vip1	SPAC10F6.06	418425.715129797	411694.133581386	1578150737.01106	4	19862.9726942561
mug94	SPAC10F6.07C	403587.894573644	402192.058489108	356834664.623231	4	9445.03394148522
nht1	SPAC10F6.08C	349546.121493601	341612.133010733	309260342.601591	4	8792.89972934969
atg17	SPAC10F6.11C	274818.775339757	284725.083882509	1629367499.03083	4	20182.7122745608
mam4	SPAC10F6.12C	382574.975642	384081.475205788	18878562.4365381	4	2172.47338513836
SPAC10F6.13c	SPAC10F6.13C	87297.6473968033	86857.7059414829	2970928307.89607	4	27253.1113264892
SPAC10F6.14c	SPAC10F6.14C	399493.147913001	397581.449083101	360691370.205706	4	9495.9382133324
SPAC10F6.15	SPAC10F6.15	354349.335378404	354583.813606769	142740175.198888	4	5973.69599157188
mug134	SPAC10F6.16	379000.970275554	373265.017925216	802371852.88784	4	14163.0845235761
SPAC10F6.17c	SPAC10F6.17C	402046.06559173	412038.363934186	1356157287.81875	4	18413.0204462681
ppk1	SPAC110.01	381011.694677371	393427.409970337	1861351436.59721	4	21571.6911518152
pds5	SPAC110.02	222957.345621462	228475.209465435	3249544142.10568	4	28502.3864882648
SPAC1142.01	SPAC1142.01	392246.703080178	390913.794433725	489830213.226994	4	11066.0540983111
SPAC1142.02c	SPAC1142.02C	378853.883720156	387482.792519341	1358686369.05506	4	18430.1815580792
swi2	SPAC1142.03C	390560.433627789	380372.362042553	947799738.271685	4	15393.178182816
ctr5	SPAC1142.05	142375.748862717	135170.074667268	1451081675.78922	4	19046.5329902139
get3	SPAC1142.06	346583.705718874	336281.300891808	876078541.954118	4	14799.311993756
vps32	SPAC1142.07C	280620.214116886	221826.309199537	17721739619.8825	4	66561.5121896327
fhl1	SPAC1142.08	290454.584247159	295972.17242959	2720993947.49017	4	26081.573703911
SPAC11D3.01c	SPAC11D3.01C	379579.840987697	384087.488968682	664073283.244004	4	12884.8096924635
SPAC11D3.02c	SPAC11D3.02C	484663.303256988	473490.800022929	11064158074.2084	4	52593.1508711173
SPAC11D3.03c	SPAC11D3.03C	328031.254186627	316164.457616435	1560995098.24174	4	19754.7152487814
SPAC11D3.04c	SPAC11D3.04C	432167.668053544	459952.815029667	9706714276.53312	4	49261.3293480117
mfs2	SPAC11D3.05	360703.184220916	348798.066809459	4242414706.45257	4	32566.9107625077
SPAC11D3.06	SPAC11D3.06	304992.141208766	306199.768050933	159196655.452704	4	6308.6578495886
SPAC11D3.07c	SPAC11D3.07C	293520.285230867	300648.038259046	1475517208.77515	4	19206.2308169455
SPAC11D3.08c	SPAC11D3.08C	405479.433114319	410441.132051719	1793848386.62125	4	21176.9236825209
SPAC11D3.09	SPAC11D3.09	318373.630145138	314993.156007886	323141745.07423	4	8988.07188826154
SPAC11D3.10	SPAC11D3.10	283011.597953805	276123.150432252	545839406.210577	4	11681.6031242567
SPAC11D3.13	SPAC11D3.13	363871.284361791	360393.917399787	773411621.513145	4	13905.1395310614
SPAC11D3.14c	SPAC11D3.14C	431061.261002886	423258.311366907	3208068032.65496	4	28319.9048049908
SPAC11D3.15	SPAC11D3.15	263306.489996056	255773.383126395	707976041.415465	4	13303.9095890594
SPAC11D3.16c	SPAC11D3.16C	391313.057120221	399629.252391992	405531370.953505	4	10068.9047437334
SPAC11D3.17	SPAC11D3.17	376242.708988913	371488.505256997	373232623.544794	4	9659.614686218
SPAC11D3.18c	SPAC11D3.18C	77853.0318247396	152325.107280986	36358720582.6472	4	95339.814063495
swr1	SPAC11E3.01C	437609.8462011	425955.020315955	5210795425.92794	4	36092.9197555696
pcs1	SPAC11E3.03	275254.871340185	276185.612340049	2054657496.58124	4	22664.1649778965
ubc13	SPAC11E3.04C	389541.872875288	392416.009177947	2298182914.84236	4	23969.6835338014
SPAC11E3.05	SPAC11E3.05	265916.742294129	252388.932822612	3416591685.24236	4	29225.8091643429
map1	SPAC11E3.06	0	42.2764921127318	7149.20714143148	4	42.2764921127318
nse6	SPAC11E3.08C	313150.905311535	322201.89083599	2077930927.02022	4	22792.1638234516
pyp3	SPAC11E3.09	399670.062397156	411602.696158919	2617371492.37326	4	25580.1265261397
SPAC11E3.10	SPAC11E3.10	422263.067598482	412022.220371893	6168332023.4782	4	39269.3647245477
SPAC11E3.11c	SPAC11E3.11C	336333.929112238	336326.285387389	1080188659.91947	4	16433.1118471173
SPAC11E3.12	SPAC11E3.12	426915.201121073	403171.76783078	4175537928.53918	4	32309.2011992682
gas5	SPAC11E3.13C	354753.236119027	345258.017118278	2720372749.5986	4	26078.5963464227
SPAC11E3.14	SPAC11E3.14	350721.073435207	349416.163678471	2498383564.9035	4	24991.9165176638
rpl22	SPAC11E3.15	49655.9644307398	67324.602635324	1518301808.64163	4	19482.6962240961
SPAC11G7.01	SPAC11G7.01	395530.656766645	397485.08216161	1664283347.79648	4	20397.8145140385
pub1	SPAC11G7.02	382618.59179283	382405.657481057	649945130.871056	4	12747.0107365517
idh1	SPAC11G7.03	360859.287540196	354295.990254722	1811830732.17909	4	21282.8025185776
ubi1	SPAC11G7.04	32458.3287824281	36786.1147310346	1615803982.34748	4	20098.5321749343
mug132	SPAC11G7.06C	401849.268052391	388896.116634889	3574552960.30446	4	29893.7826324491
sst6	SPAC11H11.01	461318.323931476	468681.395402961	1700406122.54205	4	20617.9904606514
mug162	SPAC11H11.02C	374451.484262718	367371.940951622	350642878.612234	4	9362.73035246976
SPAC11H11.03c	SPAC11H11.03C	257451.303253135	262595.182500818	890815032.980116	4	14923.262319112
mam2	SPAC11H11.04	438157.281909107	437696.266983897	64005002.3103665	4	4000.15631914449
fta6	SPAC11H11.05C	338825.51552147	338313.777784187	80972261.5583187	4	4499.22942175432
mug95	SPAC1250.02	372632.14079794	374489.714127425	1520986870.26534	4	19499.9158348526
ubc14	SPAC1250.03	384650.425629264	376323.868515086	17586169793.8229	4	66306.4284097381
atl1	SPAC1250.04C	409988.054856893	417280.267568604	8099099796.63285	4	44997.4993656116
rpl3002	SPAC1250.05	373482.87363383	362996.326703761	1109814499.58053	4	16656.9392415033
SPAC1296.01c	SPAC1296.01C	365466.897352693	361556.243214299	2453175198.57823	4	24764.7693234675
cox4	SPAC1296.02	341339.554063671	332396.250341134	1032847253.11642	4	16068.9705108668
sxa2	SPAC1296.03C	372597.556773087	372727.59794497	617637679.558803	4	12426.1586940494
mug65	SPAC1296.04	332034.528424768	347729.025251184	1353986023.38154	4	18398.2745344607
SPAC1296.05c	SPAC1296.05C	363529.527619447	361957.941728572	1265874825.68273	4	17789.5673477654
tah18	SPAC1296.06	0	0	0	4	0
SPAC12B10.01c	SPAC12B10.01C	399670.691206645	399945.167466238	914715247.054495	4	15122.1298686271
SPAC12B10.04	SPAC12B10.04	305653.532553201	303491.965898041	1378703529.48212	4	18565.4486175403
icp55	SPAC12B10.05	318279.73668469	336148.859405871	2778021802.99665	4	26353.4713225632
acp1	SPAC12B10.07	346155.92193896	342283.429070703	182611417.89759	4	6756.68960915014
SPAC12B10.09	SPAC12B10.09	263207.401877728	265213.90387945	469073355.979218	4	10829.0506968434
SPAC12B10.10	SPAC12B10.10	187157.709452788	180979.901046855	33255656527.5094	4	91180.6675336244
exg2	SPAC12B10.11	508500.152868679	512802.312618707	719855612.8012	4	13415.0625492504
rhp41	SPAC12B10.12C	330430.03040569	326229.4914009	4102628154.40863	4	32025.8807623172
SPAC12B10.13	SPAC12B10.13	421412.05165243	417018.290685381	220864601.229448	4	7430.75704806462
ppk2	SPAC12B10.14C	421530.361285727	422972.474460354	897995201.259429	4	14983.2840297065
SPAC12B10.15c	SPAC12B10.15C	271240.874427631	259574.357485997	725897421.813658	4	13471.2417932949
mug157	SPAC12B10.16C	425211.085810877	428837.816327285	3507467821.85951	4	29611.9394073552
SPAC12G12.01c	SPAC12G12.01C	382087.880482086	384396.536222464	959551997.979679	4	15488.3181622447
cip2	SPAC12G12.03	402919.236506801	398751.352812601	608424231.870463	4	12333.1284744632
SPAC12G12.07c	SPAC12G12.07C	477407.822549604	395619.456226088	66305330865.1247	4	128749.107632951
SPAC12G12.09	SPAC12G12.09	384469.321314296	394696.618261212	548841954.759175	4	11713.6880908531
wdr21	SPAC12G12.10	305462.604993073	307183.475844674	383749043.183238	4	9794.756801259
SPAC12G12.11c	SPAC12G12.11C	407394.564241121	393261.610512804	2382772261.51504	4	24406.8241559356
SPAC12G12.12	SPAC12G12.12	470907.038099736	457085.901783919	6590579569.50594	4	40591.1923005039
cid14	SPAC12G12.13C	146926.666353029	147266.163029019	887534099.459704	4	14895.7552633267
sif3	SPAC12G12.15	322326.539911713	332131.214755837	2029005195.90444	4	22522.2400967601
SPAC12G12.16c	SPAC12G12.16C	503542.814000742	512538.273316042	3773325305.51515	4	30713.6993274791
SPAC1327.01c	SPAC1327.01C	333787.225095792	371917.663748922	10991067356.7747	4	52419.1457312465
SPAC139.01c	SPAC139.01C	422699.42116441	415721.400342148	1869205518.97259	4	21617.1547559606
oac1	SPAC139.02C	373657.165381032	370680.155468905	2822299029.82005	4	26562.657198688
SPAC139.03	SPAC139.03	363134.082221663	352316.408018717	1817754848.05662	4	21317.5681543218
fap2	SPAC139.04C	375543.730340298	375480.931099672	281113436.362934	4	8383.21889793733
SPAC139.05	SPAC139.05	336137.989762022	355706.944662595	11215024882.8872	4	52950.5072753964
hat1	SPAC139.06	405108.749001767	395037.577062158	916262739.33333	4	15134.9160827978
SPAC1399.01c	SPAC1399.01C	407068.786385518	393639.338944868	8236726610.48329	4	45378.2068026142
SPAC1399.02	SPAC1399.02	406102.761257217	403902.311228095	2681066534.05905	4	25889.5081744471
fur4	SPAC1399.03	376065.225858217	378802.751143442	1916569418.814	4	21889.3205628567
SPAC1399.04c	SPAC1399.04C	335337.209650756	335773.249331961	1280054649.64761	4	17888.9256919443
SPAC1399.05c	SPAC1399.05C	440487.978790869	439838.756733276	298914458.371073	4	8644.5713943936
rga8	SPAC13A11.01C	324715.603717364	300130.05128772	4734369542.92953	4	34403.3775337885
mcp7	SPAC13A11.03	321414.637509895	331770.308366277	3098463463.81309	4	27831.9217078748
ubp8	SPAC13A11.04C	400078.205213397	393741.842298116	5152659167.29114	4	35891.0126887329
SPAC13A11.05	SPAC13A11.05	366624.740998351	383192.931120734	1861828862.09064	4	21574.4574792197
SPAC13A11.06	SPAC13A11.06	373884.251380148	375677.287186208	152099031.017664	4	6166.42179504582
dre4	SPAC13C5.02	183491.418243071	172058.872721237	8380420895.63136	4	45772.3194071246
tht1	SPAC13C5.03	261066.53139482	255275.652742625	29891546037.1762	4	86445.8588325319
SPAC13C5.04	SPAC13C5.04	298106.75873846	288636.819236968	1162005370.23121	4	17044.0999339303
SPAC13C5.05c	SPAC13C5.05C	115364.360649712	126586.024730364	7353859730.73283	4	42877.3242248535
mug121	SPAC13C5.06C	409650.253958797	414101.105658883	2397092743.03483	4	24480.0568986003
rad32	SPAC13C5.07	266876.531275927	264886.615753598	1300245124.03509	4	18029.4559265878
pof14	SPAC13D6.01	375586.053259704	368963.632775477	3121992854.41432	4	27937.3981179991
byr3	SPAC13D6.02C	336292.36636039	345308.619734077	1850675674.59353	4	21509.7400878854
trm9	SPAC13D6.03C	295236.261581235	289007.246042129	662214953.219564	4	12866.7687592842
btb3	SPAC13D6.04C	292482.180061575	294668.575338411	1903729918.18171	4	21815.8767769124
msh1	SPAC13F5.01C	358170.285668069	376679.432634513	3103062389.32084	4	27852.5689538723
gld1	SPAC13F5.03C	226592.40376798	242086.058192875	2583035794.45457	4	25411.7875918567
SPAC13F5.04c	SPAC13F5.04C	409855.924527069	405693.220994574	917079792.727318	4	15141.6626623971
SPAC13F5.05	SPAC13F5.05	282875.103679552	283252.270108882	511559857.220873	4	11308.8445168027
SPAC13F5.07c	SPAC13F5.07C	399146.983255249	397920.164574606	1029544547.4217	4	16043.2582992179
rad8	SPAC13G6.01C	394379.979698773	393086.38765381	262229497.949367	4	8096.75085990311
rps101	SPAC13G6.02C	435280.693933884	430433.271449472	1667115095.31839	4	20415.1603919636
gpi7	SPAC13G6.03	297726.109587812	291663.643760476	899179155.086276	4	14993.1580653166
tim8	SPAC13G6.04	282210.971128365	271476.092855923	1721523026.99487	4	20745.6201823112
gcv2	SPAC13G6.06C	354917.287111844	293900.589448222	25146461430.2588	4	79288.1791792743
rps601	SPAC13G6.07C	328640.938698256	326631.573867452	1554762821.80249	4	19715.2404360338
SPAC13G6.08	SPAC13G6.08	375029.59405292	386296.373612444	1437416181.99918	4	18956.6359225416
SPAC13G6.09	SPAC13G6.09	55617.0827295207	83802.5493654201	11130007476.1185	4	52749.4252957283
asl1	SPAC13G6.10C	290315.759801075	297186.199807315	569838018.592752	4	11935.6401021557
chs1	SPAC13G6.12C	391485.579708627	404596.014721901	1484127794.40975	4	19262.1896108007
SPAC13G6.13	SPAC13G6.13	385612.566415	382491.932315141	1223224441.32659	4	17487.3128390741
aps1	SPAC13G6.14	0	0	0	4	0
SPAC13G6.15c	SPAC13G6.15C	424728.500729206	459251.24869408	22831591715.7902	4	75550.6315588926
ssa1	SPAC13G7.02C	312365.273042807	301681.01218324	814260089.172013	4	14267.6214658577
upf3	SPAC13G7.03	319590.901044753	335302.352881424	4533883778.52433	4	33667.0602314946
mac1	SPAC13G7.04C	365289.141910436	367194.764615222	63088349.4113073	4	3971.40873656022
are1	SPAC13G7.05	422922.408457709	431619.88280916	2784114243.57428	4	26382.3532099313
met16	SPAC13G7.06	349094.803736922	386278.175462796	10680069117.9304	4	51672.2099341862
arb2	SPAC13G7.07	305764.795316595	323252.458799943	8954284256.91205	4	47313.5399672019
SPAC13G7.09c	SPAC13G7.09C	307825.450722475	308972.461229288	1759438050.98907	4	20972.8279625631
SPAC13G7.11	SPAC13G7.11	106604.253594716	117501.210957862	7384026085.31575	4	42965.1780088124
SPAC13G7.12c	SPAC13G7.12C	337065.604168277	332643.683862681	1104221280.44988	4	16614.9125821495
msa1	SPAC13G7.13C	323687.200591445	316723.560062359	363745354.094285	4	9536.05466236279
sdh2	SPAC140.01	275424.038455768	277412.257265347	3016010850.20101	4	27459.1098280744
gar2	SPAC140.02	319772.686451017	320138.778555298	226620561.469608	4	7526.9608984903
arb1	SPAC140.03	306044.007312986	299566.783852997	390662097.495625	4	9882.58692721224
SPAC140.04	SPAC140.04	414362.132753235	422820.820063487	4866777525.41907	4	34881.1465028713
SPAC1420.01c	SPAC1420.01C	352510.750121801	353991.441672584	627806235.691991	4	12528.0309276038
rpn501	SPAC1420.03	337654.463575477	332896.220538536	3347539904.31067	4	28928.9643104911
SPAC144.01	SPAC144.01	376359.47046765	372074.265146132	1081221425.29921	4	16440.9657965948
iec1	SPAC144.02	284406.233068653	216449.090785798	20871028082.4126	4	72234.043363245
ade2	SPAC144.03	368636.740807368	352829.303580975	2866870756.35795	4	26771.58361191
spe1	SPAC144.04C	462193.082728461	456576.693933747	500189664.972684	4	11182.4602053024
SPAC144.05	SPAC144.05	322192.165678193	323744.690523518	84863091.1519965	4	4606.05827014804
apl5	SPAC144.06	364061.982077464	362194.750722948	267189616.681185	4	8172.96789240581
rps1102	SPAC144.11	379429.844673078	400126.220468119	3426549061.35012	4	29268.366290887
klp8	SPAC144.14	395079.795101188	387008.918927176	883998962.482352	4	14866.0600234423
SPAC144.17c	SPAC144.17C	378938.24793304	372044.638799937	2429463987.73065	4	24644.7965488186
SPAC1486.01	SPAC1486.01	262868.752845305	213496.076085341	16125495105.0413	4	63493.1002256177
dsc2	SPAC1486.02C	138254.612619628	143307.528655301	25159040849.4411	4	79308.008500783
alm1	SPAC1486.04C	293261.275042689	273898.369943573	5892070284.58627	4	38379.9110361992
SPAC1486.08	SPAC1486.08	29489.2275758874	29763.9697363466	14727644.8968582	4	1918.83069190967
SPAC14C4.01c	SPAC14C4.01C	404082.104010892	390084.533322659	1097474103.35341	4	16564.0733468055
mek1	SPAC14C4.03	369767.36434326	367325.505788533	1181812647.46763	4	17188.7510269626
B22918-2	SPAC14C4.04	323069.455901191	324707.719569129	362212732.319201	4	9515.94362529541
man1	SPAC14C4.05C	307083.250206662	300092.165486766	933367665.153992	4	15275.5332570912
SPAC14C4.06c	SPAC14C4.06C	382643.441426076	382586.459153967	65318509.6967825	4	4040.99337096655
SPAC14C4.07	SPAC14C4.07	419888.39646283	418427.147864949	1546475000.94628	4	19662.6231779122
mug5	SPAC14C4.08	397442.458803285	393529.559636735	720883638.259621	4	13424.6381539655
agn1	SPAC14C4.09	388524.649231051	376537.179622195	3659539768.80664	4	30247.0650179759
SPAC14C4.10c	SPAC14C4.10C	339148.219775544	338816.522651833	196570463.76518	4	7010.1794514331
SPAC14C4.11	SPAC14C4.11	312249.312909291	267488.04195252	36776246349.8037	4	95885.6693539287
laf1	SPAC14C4.12C	356416.408162451	334799.016747838	2716798548.53686	4	26061.458845088
rad17	SPAC14C4.13	405263.782543054	398363.391248372	2868594263.36844	4	26779.6296808248
atp1	SPAC14C4.14	0	16.9183784468043	1144.92611707717	4	16.9183784468043
SPAC14C4.15c	SPAC14C4.15C	364855.42097312	358285.97686471	1491558208.71386	4	19310.3483184138
dad3	SPAC14C4.16	339898.445871898	336022.781721682	4746615697.05329	4	34447.8435357472
mok11	SPAC1527.01	324863.682225425	326789.060653527	1250219375.87636	4	17679.2206833076
sft2	SPAC1527.02	427583.881775745	412546.663308859	11174568042.4092	4	52854.9147251446
SPAC1527.03	SPAC1527.03	331538.034736148	334693.344854287	173433076.093131	4	6584.6996152659
rad50	SPAC1556.01C	273177.394471135	285178.507161541	1572028737.91885	4	19824.4088053014
sdh1	SPAC1556.02C	380875.276431222	380229.458629398	1876425394.35409	4	21658.8630493044
azr1	SPAC1556.03	350278.058918227	350154.787680184	234938472.072803	4	7663.85138283622
cdd1	SPAC1556.04C	395320.94427995	402309.778597103	566202929.8142	4	11897.5095063442
cgr1	SPAC1556.05C	345571.259471928	343990.631553532	88439081.0029545	4	4702.10274778621
meu1-1	SPAC1556.06.1	360377.153390841	357651.038037752	945190968.551818	4	15371.9791223497
cbs2	SPAC1556.08C	0	0	0	4	0
SPAC1565.01	SPAC1565.01	394707.269892759	391982.927994677	663294711.841717	4	12877.2542865484
SPAC1565.03	SPAC1565.03	381196.52824959	379032.405475624	2250642611.24231	4	23720.4690680977
ste4	SPAC1565.04C	99713.0536051749	101603.797213028	3779979817.89229	4	30740.7702322677
SPAC1565.07c	SPAC1565.07C	290573.994970942	287313.462675898	591064834.885378	4	12155.912500563
rhp54	SPAC15A10.03C	100947.404486458	115394.222785769	18310997027.0375	4	67659.066330828
mug182	SPAC15A10.05C	522407.289062357	534120.221896066	12493174849.3044	4	55886.4358527729
SPAC15A10.06	SPAC15A10.06	263337.663901326	245479.662715847	4239591004.92972	4	32556.0708813645
SPAC15A10.07	SPAC15A10.07	356364.981997279	370706.839926914	9208237042.69502	4	47979.7797063904
ain1	SPAC15A10.08	419355.471774315	417661.381444382	7284129955.5678	4	42673.557256127
SPAC15A10.09c	SPAC15A10.09C	330237.530979862	331932.382661413	57257523.5363742	4	3783.43506407782
mde6	SPAC15A10.10	356696.552746153	330937.709930143	5971082823.1803	4	38636.3909519908
ubr11	SPAC15A10.11	323256.7522015	323847.002306134	742192509.778201	4	13621.6051713647
ppk3	SPAC15A10.13	534262.865454995	532718.972739652	5057185549.78062	4	35556.9456990495
sgo2	SPAC15A10.15	357186.313811105	362172.463215063	635660812.878365	4	12606.1573534361
bud6	SPAC15A10.16	376666.440258195	371789.896577745	4852122976.93745	4	34828.5909022223
SPAC15E1.02c	SPAC15E1.02C	395725.488052267	404952.554676592	4269798224.29172	4	32671.8465360152
SPAC15E1.04	SPAC15E1.04	279109.047408878	272278.782263013	1085385615.18881	4	16472.5955391736
SPAC15E1.05c	SPAC15E1.05C	290456.939005455	283915.244964456	375261887.122409	4	9685.8387236523
vps29	SPAC15E1.06	372437.475240159	359125.551704518	1625427249.88076	4	20158.2938878812
moa1	SPAC15E1.07C	328451.373059991	320350.157895277	1416501873.21442	4	18818.221709386
grx2	SPAC15E1.09	392963.165499247	385159.875134209	1309358409.707	4	18092.5289118672
SPAC15E1.10	SPAC15E1.10	418890.808281022	433291.476129265	3361985292.64874	4	28991.3146159705
SPAC15F9.01c	SPAC15F9.01C	335667.731622979	331446.796300521	603666874.034394	4	12284.8165842473
seh1	SPAC15F9.02	426002.345634482	435527.167545822	1637513923.36218	4	20233.1035889343
rho2	SPAC16.01	288021.627896567	289969.390680828	433782655.823601	4	10413.7247877933
dus3	SPAC16.04	435035.695367171	435041.40663291	1700610520.81837	4	20619.2296219959
sfp1	SPAC16.05C	392713.483665937	404652.632526933	1250638147.82399	4	17682.1813404341
SPAC1610.01	SPAC1610.01	374702.613709194	370179.065857752	2376881720.86931	4	24376.6369751311
SPAC1610.02c	SPAC1610.02C	142951.242673006	184017.124858918	9364706380.91816	4	48385.7065178296
crp79	SPAC1610.03C	413911.770183972	410744.47765206	3659160009.32279	4	30245.4955709226
mug99	SPAC1610.04	419942.697978868	420046.225269294	4736990641.4473	4	34412.8996215347
SPAC1635.01	SPAC1635.01	321207.749152746	330834.166954188	1728829036.27911	4	20789.5949712778
SPAC1639.01c	SPAC1639.01C	268916.614551281	276435.373242597	1343833474.11627	4	18329.1671531761
trk2	SPAC1639.02C	317305.422053549	322240.92620605	190556482.918194	4	6902.10987521559
ire1	SPAC167.01	411447.297796669	412283.264259793	1313770003.12562	4	18122.9826679111
pam17	SPAC167.04	294103.193473839	295260.414903358	758753773.422864	4	13772.7427680806
mug143	SPAC167.06C	318680.589830226	318913.205418524	480755431.162638	4	10963.0679004857
SPAC167.07c	SPAC167.07C	334529.712176556	328755.656117163	1755045636.76755	4	20946.63240695
pli1	SPAC1687.05	353529.447692653	347086.913070327	420895706.257254	4	10257.8714441308
rpl44	SPAC1687.06C	355404.832547912	350090.986059426	649897384.840515	4	12746.5425198416
SPAC1687.07	SPAC1687.07	334798.748834879	327657.348452269	285281797.252648	4	8445.14353419538
SPAC1687.08	SPAC1687.08	335790.762183071	319996.907054941	2960160358.02549	4	27203.6778672732
SPAC1687.09	SPAC1687.09	415112.70171664	418677.295921416	93654872.158008	4	4838.77236905209
mcp1	SPAC1687.10	384535.456865493	377037.977502079	4000298892.69022	4	31623.95805671
coq4	SPAC1687.12C	198791.200152526	226701.058225742	9633639008.70113	4	49075.5514709237
csn5	SPAC1687.13C	431136.780477867	426755.457104193	1318868564.50342	4	18158.115021275
SPAC1687.14c	SPAC1687.14C	433214.461878595	436583.866107829	207277579.205395	4	7198.56894120968
gsk3	SPAC1687.15	289848.914871941	280598.66893406	1042255809.87674	4	16141.9934478114
erg31	SPAC1687.16C	311546.98946607	311132.536602937	302488868.573602	4	8696.10356098641
SPAC1687.19c	SPAC1687.19C	382131.519494695	360848.032561481	3670392818.73007	4	30291.8834786237
SPAC1687.21	SPAC1687.21	363268.786499519	359814.636877208	91681450.5515034	4	4787.52155482102
puf3	SPAC1687.22C	277150.651009215	275321.661861961	1355189244.95938	4	18406.4475453534
SPAC1687.23c	SPAC1687.23C	352836.378041086	354958.378471433	1459852284.77531	4	19104.0066790668
SPAC16A10.01	SPAC16A10.01	519685.095765428	524873.324322121	3420079899.75431	4	29240.7245966747
sub1	SPAC16A10.02	263027.750263622	220028.179837246	23499584142.7004	4	76647.8703923019
SPAC16A10.03c	SPAC16A10.03C	266425.800136287	264104.329039696	382671185.227923	4	9780.99158096871
rho4	SPAC16A10.04	364534.436979049	378832.049048077	2085065622.80988	4	22831.2593980812
dad1	SPAC16A10.05C	74049.8192270341	66542.7027024013	428133692.609989	4	10345.695875701
taz1	SPAC16A10.07C	256372.663481838	260286.333049812	911767400.745683	4	15097.7432150113
SPAC16C9.01c	SPAC16C9.01C	445773.174149665	441019.703813504	1343670954.04783	4	18328.0587764214
SPAC16C9.02c	SPAC16C9.02C	415519.782996253	390256.822947045	9342413673.86846	4	48328.0810550876
mot2	SPAC16C9.04C	342696.503751657	282488.490120342	32668009604.8979	4	90371.4689557743
cph1	SPAC16C9.05	302876.56264561	299824.922971028	195739044.168275	4	6995.33852233533
upf1	SPAC16C9.06C	318611.046551213	338629.94933067	2370228428.84628	4	24342.495911709
pom2	SPAC16C9.07	348213.502684766	339759.05789873	2265708719.37513	4	23799.7306674631
shd1	SPAC16E8.01	219884.327504913	236467.930463992	1868394933.02959	4	21612.4670793826
mde1	SPAC16E8.05C	306312.456976754	317889.57819071	2246848964.7659	4	23700.469218804
nop12	SPAC16E8.06C	392761.888804944	371612.961729652	2352822668.25958	4	24252.9517186031
SPAC16E8.08	SPAC16E8.08	334263.039613417	332292.97447812	1549088707.58499	4	19679.2321216111
SPAC16E8.12c	SPAC16E8.12C	361807.449347071	375914.885869342	4157010558.82345	4	32237.441581271
SPAC16E8.13	SPAC16E8.13	329555.468911062	327260.079590522	325399617.201018	4	9019.41817969732
tae1	SPAC16E8.14C	266528.427106394	265045.981897749	393367049.499869	4	9916.74152002397
SPAC16E8.17c	SPAC16E8.17C	334461.541361547	328465.398211534	271164098.511884	4	8233.53050810957
SPAC16E8.18	SPAC16E8.18	311453.627043187	317988.808889719	183645500.900103	4	6775.79332809271
SPAC1705.02	SPAC1705.02	361267.121601087	365490.77714896	6189031975.9269	4	39335.2004441534
gti1	SPAC1751.01C	317237.453208216	323636.900328684	786826176.855112	4	14025.2110220766
SPAC1751.04	SPAC1751.04	349981.264055465	346561.609693675	281199980.882299	4	8384.50924148664
ecm29	SPAC1782.01	424358.466869756	431352.602798263	19083332612.0404	4	69071.217978331
SPAC1782.02c	SPAC1782.02C	354082.017047763	355114.396679952	677359667.913598	4	13013.0671626023
cox24	SPAC1782.04	270818.365920769	269372.745175345	236867172.315393	4	7695.24483553631
SPAC1782.05	SPAC1782.05	426589.666657956	427117.913532719	14139844049.4788	4	59455.5381135323
phb1	SPAC1782.06C	427114.47059732	421935.257201526	11448188084.618	4	53498.1029678109
qcr8	SPAC1782.07	343171.827366932	357332.319022353	1719374841.32075	4	20732.6725322662
rex3	SPAC1782.08C	234386.553958293	232686.895538876	513885773.950615	4	11334.524405005
clp1	SPAC1782.09C	297641.889974931	297511.280427547	1025712979.41558	4	16013.3770596303
met14	SPAC1782.11	190577.679494955	204510.267749807	1818656590.05642	4	21322.8550507221
SPAC1782.12c	SPAC1782.12C	372324.673292271	371643.706118025	875232370.705234	4	14792.1632182825
SPAC1783.01	SPAC1783.01	293271.761377882	301557.645268868	395716401.660516	4	9946.31089475535
vps66	SPAC1783.02C	425639.227323567	424069.563221316	587222866.341239	4	12116.3408909336
hrp1	SPAC1783.05	211971.712794101	170940.500140521	13154401496.9661	4	57346.3196224616
atg12	SPAC1783.06C	314977.156904431	314093.922567392	1165995573.10515	4	17073.338668119
pap1	SPAC1783.07C	339866.706632118	360475.106279565	8267948465.41119	4	45464.1299966556
rpl1502	SPAC1783.08C	378328.506774537	381451.572177202	336571323.598839	4	9172.94014477963
SPAC1786.01c	SPAC1786.01C	389729.769525904	380783.707707054	13572915467.4672	4	58251.4280242708
SPAC1786.02	SPAC1786.02	412162.113469627	405540.518764648	1822876390.84319	4	21347.5782633721
SPAC1786.04	SPAC1786.04	367388.131618762	360808.940987328	583857961.778942	4	12081.5764883866
bsu1	SPAC17A2.01	326933.812943455	325826.662295995	658939261.356668	4	12834.9061289581
SPAC17A2.02c	SPAC17A2.02C	367493.183604032	375598.491455044	2276744899.87456	4	23857.624042822
osm1	SPAC17A2.05	404814.98545982	412590.138626135	10332519097.6846	4	50824.4997459015
vps8	SPAC17A2.06C	322704.339469071	319220.541538574	5551810923.39843	4	37255.2376297563
SPAC17A2.07c	SPAC17A2.07C	449570.489153615	451812.327530525	17614945073.8047	4	66360.6530140503
csx1	SPAC17A2.09C	383065.294889202	376303.091912012	3006145207.07734	4	27414.1624305638
SPAC17A2.10c	SPAC17A2.10C	459251.556634331	433608.206022945	3793290941.83156	4	30794.8491708904
SPAC17A2.11	SPAC17A2.11	387055.393312583	383223.526385637	655107705.210698	4	12797.5359465279
SPAC17A2.12	SPAC17A2.12	419703.767744277	417230.840902419	5489203956.97243	4	37044.5811049755
rad25	SPAC17A2.13C	348573.915961144	352554.318887766	1750565421.52236	4	20919.879430355
SPAC17A2.14	SPAC17A2.14	419645.367077472	421757.340611761	400902796.627458	4	10011.2785975051
pex6	SPAC17A5.01	346408.604836984	344482.476181574	189260388.505169	4	6878.5970318294
dbr1	SPAC17A5.02C	307154.923723489	304382.010365529	298873335.237749	4	8643.97673582231
mde10	SPAC17A5.04C	362708.038437203	364616.030938736	692736596.617286	4	13159.9448765685
SPAC17A5.05c	SPAC17A5.05C	368076.553217825	369791.73036288	36785117.3616143	4	3032.53678302565
ulp2	SPAC17A5.07C	518.454783646835	951.46439581543	1707038.85995362	4	653.268486143642
SPAC17A5.08	SPAC17A5.08	280741.274739388	303282.319809506	23137311197.3083	4	76054.7684193902
SPAC17A5.09c	SPAC17A5.09C	370744.345973655	371502.677361127	2345993310.11108	4	24217.7275467326
SPAC17A5.10	SPAC17A5.10	405353.323239089	414147.140864233	3292100275.85246	4	28688.4134967955
rec12	SPAC17A5.11	467854.844988302	467645.198811309	13558572.5702469	4	1841.09835222395
exo2	SPAC17A5.14	357332.828828622	359380.941697631	576271709.992262	4	12002.8299787202
ftp105	SPAC17A5.16	346048.329821891	314275.392871419	5409515344.81401	4	36774.7037541229
rec25	SPAC17A5.18C	397763.515565306	338680.808380895	51733756650.7489	4	113725.279347589
pmc3	SPAC17C9.05C	415211.782153799	408856.181670351	341723783.413264	4	9242.88622959927
alg8	SPAC17C9.07	393070.478371492	378256.99348266	3913001811.06176	4	31276.9955840621
pnu1	SPAC17C9.08	321411.355992684	324958.58748656	733941431.151674	4	13545.6767194525
tim13	SPAC17C9.09C	416493.62572922	426676.585688063	1903549452.08383	4	21814.8427228105
stm1	SPAC17C9.10	327798.153954849	330699.028867594	158530680.166667	4	6295.44835906599
SPAC17C9.11c	SPAC17C9.11C	420961.012639437	417370.247322253	370670558.731048	4	9626.40325785088
SPAC17C9.12	SPAC17C9.12	384345.828875365	354379.272209315	3779135709.00522	4	30737.3376734438
SPAC17C9.14	SPAC17C9.14	300041.390077919	300438.404908938	626078195.311978	4	12510.7773071058
SPAC17C9.15c	SPAC17C9.15C	272628.939195716	240369.948370128	20002883534.8128	4	70715.7753524854
SPAC17C9.16c	SPAC17C9.16C	442264.375122265	439610.620626875	3826349298.56279	4	30928.7459273844
pex7	SPAC17D4.01	443467.70269879	420720.5825742	5701521804.9503	4	37754.2110397976
cis4	SPAC17D4.03C	403523.824548388	394873.355589147	611830801.921824	4	12367.6069019215
SPAC17D4.04	SPAC17D4.04	14.5526677526693	22.0498780837282	798.151265338062	4	14.1257855121234
tco1	SPAC17G6.02C	361178.843289379	355970.541250314	544386924.117542	4	11666.0503611713
SPAC17G6.03	SPAC17G6.03	456045.507379639	465812.872581747	907583662.122704	4	15063.0646128428
cpp1	SPAC17G6.04C	312290.362531002	319105.137139888	261156031.32277	4	8080.16137405018
SPAC17G6.05c	SPAC17G6.05C	321965.81169932	325880.018654431	727658613.480901	4	13487.5740357644
rps2401	SPAC17G6.06	357948.070586469	347750.700181379	1485499072.51463	4	19271.0863245604
pep7	SPAC17G6.08	345835.381176397	344792.419426009	475839663.95015	4	10906.8747121959
slt1	SPAC17G6.13	405064.957845369	404116.842553337	34975412.9945557	4	2957.00071840352
SPAC17G6.15c	SPAC17G6.15C	373588.995473897	375132.898813742	6435217205.28898	4	40109.9027837546
pof8	SPAC17G6.17	311204.681285117	302028.067788413	3213544776.27888	4	28344.0680578798
med20	SPAC17G8.05	283361.876486244	281254.599247704	111851221.802755	4	5287.98689963287
SPAC17G8.06c	SPAC17G8.06C	276946.932976281	275319.015477382	953511949.264571	4	15439.4943996279
yaf9	SPAC17G8.07	360358.539763906	337111.088625807	2689936334.67344	4	25932.2980791977
SPAC17G8.08c	SPAC17G8.08C	280667.355600261	297532.770180349	1508622536.79823	4	19420.4952099466
shg1	SPAC17G8.09	346491.259534255	346232.800369243	617151063.903072	4	12421.2626562587
dma1	SPAC17G8.10C	305712.992448561	273135.310373698	5151610307.08922	4	35887.3595681307
imt3	SPAC17G8.11C	319832.249107082	328488.16959571	839785300.812877	4	14489.5246714038
mst2	SPAC17G8.13C	75123.9858691486	93147.2771691396	4140797256.61757	4	32174.5134252935
pck1	SPAC17G8.14C	288756.89889299	285842.375586581	494809850.20349	4	11122.1608759662
cid16	SPAC17H9.01	400476.244553139	425188.661672253	3624450114.07249	4	30101.7030833493
rdl1	SPAC17H9.03C	335665.620304425	365048.130734563	15186137698.1132	4	61616.0240889357
SPAC17H9.04c	SPAC17H9.04C	319613.109610531	304435.303650809	2173933103.94897	4	23312.7277680507
SPAC17H9.06c	SPAC17H9.06C	419186.590677339	435658.098953923	1649222013.24874	4	20305.3072695831
SPAC17H9.08	SPAC17H9.08	377595.88922995	365218.940898875	1807378808.09105	4	21256.6390105012
ras1	SPAC17H9.09C	13766.2769240516	27777.0266565521	1375364382.41428	4	18542.9527207392
ddb1	SPAC17H9.10C	301344.888216285	296078.85126957	4229013587.66731	4	32515.4332112741
gmf1	SPAC17H9.11	385449.177542684	392216.943080771	798253071.486988	4	14126.6863726688
SPAC17H9.12c	SPAC17H9.12C	415455.835781912	415259.373471008	1302261411.03535	4	18043.4296285057
SPAC17H9.13c	SPAC17H9.13C	406194.702672514	381438.886236997	17361147835.9006	4	65880.8542671931
SPAC17H9.14c	SPAC17H9.14C	362313.776498278	358868.384163707	5784625048.10847	4	38028.3612850609
cdt2	SPAC17H9.19C	260709.966538297	270377.529023232	899675846.466013	4	14997.2984772759
ppk6	SPAC1805.01C	364099.336837145	370121.147611283	1432440268.39862	4	18923.7963183833
SPAC1805.02c	SPAC1805.02C	391029.342019644	392228.914867171	291407534.033995	4	8535.33148205146
trm13	SPAC1805.03C	307990.155339289	315182.702184519	479214146.170883	4	10945.4801878547
nup132	SPAC1805.04	356499.523062301	358881.012213413	902002924.457841	4	15016.6817611102
cki3	SPAC1805.05	398792.468255442	393073.845230462	264152813.604897	4	8126.38932129296
hem2	SPAC1805.06C	478339.940986347	468453.263830199	709826865.630491	4	13321.2880911578
dad2	SPAC1805.07C	414278.985514428	393907.802474491	5301985113.84899	4	36407.3657171492
dlc1	SPAC1805.08	352308.367132094	352043.247086972	782161982.851948	4	13983.5795028665
fmt1	SPAC1805.09C	392262.398217295	373935.012132253	2200383502.29657	4	23454.1227841534
SPAC1805.10	SPAC1805.10	424055.406868889	435226.588830307	1851591621.11893	4	21515.0622885395
rps2602	SPAC1805.11C	388605.672876449	375491.134456408	1431857409.1944	4	18919.9458851921
uep1	SPAC1805.12C	331465.831876667	334581.055321542	1102208546.97981	4	16599.7631532788
SPAC1805.14	SPAC1805.14	306793.679143951	300541.4888722	4326902464.20496	4	32889.5973835382
pub2	SPAC1805.15C	373669.468447423	394084.642591616	2709073291.14728	4	26024.3793929235
SPAC1805.16c	SPAC1805.16C	357969.62511646	356489.700765635	665544878.989957	4	12899.0782518554
hhf1	SPAC1834.03C	341385.206517237	354187.376071358	901029394.203883	4	15008.575833535
hht1	SPAC1834.04	410396.437614282	419109.725580217	910209162.682705	4	15084.8364482574
alg9	SPAC1834.05	216243.847058823	232741.655035913	1468548443.06425	4	19160.8222883587
klp3	SPAC1834.07	333057.160284423	341133.170376517	3699622951.7256	4	30412.2629531477
mak1	SPAC1834.08	343838.993767145	335777.488072539	1213819989.90837	4	17419.9597438425
mug51	SPAC1834.09	453602.179881738	471209.280065206	6024469330.07072	4	38808.7275302564
SPAC1834.10c	SPAC1834.10C	350565.898184006	349461.27782096	1272675094.26128	4	17837.2860482003
slc1	SPAC1851.02	397978.917470039	388679.237399946	395203586.405227	4	9939.86401322004
ckb1	SPAC1851.03	267874.207131703	264430.317893473	1813321572.49488	4	21291.5568506326
ric1	SPAC1851.04C	0	0	0	4	0
SPAC186.01	SPAC186.01	289816.816967149	291062.141784659	85235754.8188717	4	4616.16060213658
SPAC186.03	SPAC186.03	346888.716246985	343852.981836824	460124193.235017	4	10725.2528319268
SPAC186.05c	SPAC186.05C	391575.189221534	383839.931865147	907441488.884001	4	15061.8847499574
SPAC186.06	SPAC186.06	342325.798540024	344072.71916061	1923615115.19997	4	21929.5184352049
SPAC186.07c	SPAC186.07C	402952.299226364	392576.944718902	1365033216.90334	4	18473.1779676869
SPAC186.08c	SPAC186.08C	386022.228769199	398194.33593897	9793064045.71457	4	49479.9556530586
SPAC186.09	SPAC186.09	380136.889658786	383672.92254833	199542012.281316	4	7062.96701608673
SPAC18B11.02c	SPAC18B11.02C	346541.427985261	323866.782090719	4071913015.10985	4	31905.7714806814
SPAC18B11.03c	SPAC18B11.03C	363170.330383756	355844.028696775	2359675917.1968	4	24288.2477609893
ncs1	SPAC18B11.04	494742.672702307	500009.282985168	1158761090.30295	4	17020.2900261933
rhp6	SPAC18B11.07C	355517.845039566	362120.027339624	3500539093.27226	4	29582.6769126471
SPAC18B11.08c	SPAC18B11.08C	371685.833688422	376942.81699169	1395061915.173	4	18675.263821249
SPAC18B11.09c	SPAC18B11.09C	365541.359198739	385979.497210047	2060246337.9936	4	22694.9682638774
SPAC18G6.01c	SPAC18G6.01C	405747.256847125	411019.749511702	2557117607.95402	4	25283.9752014691
chp1	SPAC18G6.02C	362313.395113406	355200.529774247	981558276.205627	4	15664.9152264354
shm2	SPAC18G6.04C	324234.66572086	332679.673645468	1513144219.40195	4	19449.5772409194
SPAC18G6.05c	SPAC18G6.05C	272095.029005637	263535.056629479	3540081738.26546	4	29749.2930095215
lem2	SPAC18G6.10	281031.807287315	294447.370749055	5218519345.01439	4	36119.6599686874
SPAC18G6.12c	SPAC18G6.12C	401518.015867576	400314.190341061	3537346046.33983	4	29737.7960108841
SPAC18G6.13	SPAC18G6.13	310761.679255502	326974.529824584	3910903448.54877	4	31268.6082539213
mal3	SPAC18G6.15	442740.205368262	438867.994131831	559694772.744453	4	11828.934575274
SPAC1952.02	SPAC1952.02	328646.130333112	328155.768338526	207888258.852168	4	7209.16532707095
otu2	SPAC1952.03	289681.5948173	295239.969932074	653571164.944548	4	12782.5189706934
gcn5	SPAC1952.05	396376.118696281	402801.846655965	3293071857.87866	4	28692.646522579
SPAC1952.06c	SPAC1952.06C	357275.775136743	356796.77061864	374518837.588654	4	9676.24459163592
rad1	SPAC1952.07	319539.217465102	322798.460106444	237589820.184077	4	7706.97444176502
SPAC1952.08c	SPAC1952.08C	431052.170205692	437470.045394649	384067907.945497	4	9798.82528604191
SPAC1952.09c	SPAC1952.09C	282799.527281258	284041.797320059	424367721.714844	4	10300.0937097053
SPAC1952.10c	SPAC1952.10C	369552.536711564	375284.46931859	678803885.187724	4	13026.9325359783
ure2	SPAC1952.11C	285399.92199034	295612.769702777	3786184159.90243	4	30765.9883633796
csn71	SPAC1952.12C	349585.482863777	349805.121613386	901957221.839943	4	15016.3013242271
rec24	SPAC1952.15C	472318.713196393	451987.886919027	3361532768.86954	4	28989.3634324279
rga9	SPAC1952.16	351169.913644021	346230.492003185	250607305.671136	4	7915.29067171788
SPAC1952.17c	SPAC1952.17C	310905.912339712	319690.300009142	2763140670.58018	4	26282.79223456
sec73	SPAC19A8.01C	343110.813775762	337022.032471558	264372413.86499	4	8129.76650748639
SPAC19A8.02	SPAC19A8.02	281293.960577185	289612.646228529	1871206595.48947	4	21628.7227748743
SPAC19A8.03	SPAC19A8.03	366304.472918825	367162.637254955	2378858909.14501	4	24386.7736137082
erg5	SPAC19A8.04	378723.749214143	372531.411953951	556821281.915497	4	11798.5304372568
sst4	SPAC19A8.05C	278713.797194118	285152.33750195	755788769.32663	4	13745.8063543634
rfp1	SPAC19A8.10	365870.768330754	365123.545218679	130951831.893441	4	5721.70935764482
SPAC19A8.11c	SPAC19A8.11C	307999.779594792	312325.61075823	313293104.19072	4	8850.04384439309
SPAC19A8.14	SPAC19A8.14	374999.259968603	373673.709378146	173222378.706526	4	6580.69864654442
rps3001	SPAC19B12.04	264851.505631054	271636.591136091	735722452.999271	4	13562.1020955388
SPAC19B12.07c	SPAC19B12.07C	360020.829295248	362692.72600108	129317476.079574	4	5685.89210413752
atg4	SPAC19B12.08	408284.943308572	397226.087393855	725849966.102262	4	13470.8014433279
sst2	SPAC19B12.10	339756.738551685	339117.387903197	750266831.895542	4	13695.4995518194
SPAC19B12.11c	SPAC19B12.11C	281880.773908312	254888.791985247	8008879279.77092	4	44746.1710087325
yip11	SPAC19B12.12C	397016.4759483	409983.151742575	1237757227.94297	4	17590.8870437435
pyp2	SPAC19D5.01	343807.656231108	344984.690158789	443482883.266034	4	10529.5166468603
SPAC19D5.02c	SPAC19D5.02C	450016.388415977	427669.885513073	3461387649.82909	4	29416.7794372068
cid1	SPAC19D5.03	317656.749515916	314471.528109078	2905829165.58797	4	26952.8716725508
din1	SPAC19D5.06C	290507.962835871	287854.713054743	283950201.933061	4	8425.41099788404
uga1	SPAC19D5.07	352607.127787663	337641.855553663	8208104028.3986	4	45299.29367109
ctf8	SPAC19D5.11C	334176.84858357	336953.204919276	4179454573.2699	4	32324.3506248382
nup40	SPAC19E9.01C	441405.733831217	427705.889335126	779185634.010694	4	13956.9483950709
fin1	SPAC19E9.02	282805.401772208	281902.574394992	387160573.621025	4	9838.19817879556
pms1	SPAC19G12.02C	299393.225759896	298031.753788426	1042081988.1864	4	16140.6473552519
cda1	SPAC19G12.03	284014.013562261	289801.630670174	3449500488.49898	4	29366.2241720781
SPAC19G12.04	SPAC19G12.04	408632.787793936	409642.875361193	324752278.844795	4	9010.44225946755
hta2	SPAC19G12.06C	328493.745785283	333299.603606799	2170823062.34104	4	23296.0461363138
scs7	SPAC19G12.08	335146.083396954	338186.28067896	674760855.375038	4	12988.0796826844
SPAC19G12.09	SPAC19G12.09	419125.970254817	409024.07904879	967654441.493453	4	15553.5722704903
cpy1	SPAC19G12.10C	323634.728565553	319905.906433039	4079591806.77051	4	31935.8411771575
dlp1	SPAC19G12.12	1320.54650961784	2101.4930879423	7457518.9448019	4	1365.42291477786
poz1	SPAC19G12.13C	426981.883876774	427786.961024138	1542592268.87295	4	19637.9242084859
tpp1	SPAC19G12.15C	331680.670263712	330223.533688603	244979486.065239	4	7825.91026758611
adg2	SPAC19G12.16C	404575.253215566	361519.527159633	25527160856.9545	4	79886.1077674874
SPAC1A6.01c	SPAC1A6.01C	279404.050887329	291627.090609747	1660334507.81316	4	20373.6012269135
SPAC1A6.03c	SPAC1A6.03C	395701.489739703	399117.628974283	615879574.00051	4	12408.4605612512
plb1	SPAC1A6.04C	272280.094715894	266477.02435377	1432903592.1961	4	18926.8565284631
SPAC1A6.05c	SPAC1A6.05C	492613.047675707	482301.804151978	779738726.581458	4	13961.9010756188
meu31	SPAC1A6.06C	309234.425274192	307206.107704629	1025797440.24979	4	16014.0363451083
SPAC1A6.07	SPAC1A6.07	375112.391140792	391937.441173818	1688018049.44925	4	20542.7484130608
mug125	SPAC1A6.08C	386048.179348364	367237.701386282	4178433694.14402	4	32320.4025893244
lag1	SPAC1A6.09C	333025.093331243	322647.491500947	6862129139.54492	4	41418.984595065
SPAC1A6.10	SPAC1A6.10	268255.650851924	266472.549372667	595455237.576998	4	12200.9757558258
SPAC1B1.02c	SPAC1B1.02C	308317.888912324	288402.922035075	5500870305.6725	4	37083.9261192518
SPAC1B1.04c	SPAC1B1.04C	410072.69850544	411886.504464411	587232244.422068	4	12116.4376408876
SPAC1B2.03c	SPAC1B2.03C	332170.320889011	311330.975585376	2208008318.7889	4	23494.7245077959
cox6	SPAC1B2.04	761.850077422295	927.94533556429	1221677.08713338	4	552.647511333712
SPAC1B3.01c	SPAC1B3.01C	347529.528443816	329374.074715564	8191699983.8789	4	45254.0053030638
SPAC1B3.02c	SPAC1B3.02C	381536.136564531	366163.606426863	3565559791.87235	4	29856.1542729148
wis2	SPAC1B3.03C	369013.466118525	384211.639251502	5975025199.36038	4	38649.1435848208
SPAC1B3.04c	SPAC1B3.04C	404015.397710881	399719.445824817	1572479964.70658	4	19827.2537477243
not3	SPAC1B3.05	290316.132247221	292304.207484054	142992337.607866	4	5978.97017904979
SPAC1B3.06c	SPAC1B3.06C	386965.022115375	378056.631359245	1139647161.61994	4	16879.3302712218
vps28	SPAC1B3.07C	378127.015323009	386290.278137754	1065815193.18079	4	16323.412581173
SPAC1B3.08	SPAC1B3.08	309152.713839389	305671.862193939	3112848020.99126	4	27896.4514812873
SPAC1B3.10c	SPAC1B3.10C	286051.850845048	288763.442990163	881481784.313863	4	14844.8794565152
ypt4	SPAC1B3.11C	366901.863844089	288079.717862363	37541624429.2112	4	96878.3056587119
SPAC1B3.15c	SPAC1B3.15C	449637.374625533	454794.566721625	661399703.325409	4	12858.8462091804
vht1	SPAC1B3.16C	386822.110900179	379159.748410765	318542632.231552	4	8923.88133369601
clr2	SPAC1B3.17	228127.389220435	225480.063209226	2110145937.43101	4	22968.1624070745
sck1	SPAC1B9.02C	266284.663088061	256689.298895258	2264888454.26273	4	23795.4221136269
SPAC1D4.01	SPAC1D4.01	319406.977834976	349872.456397892	6142465748.87491	4	39186.942177449
SPAC1D4.02c	SPAC1D4.02C	457546.157414941	444496.212215259	4701293787.54493	4	34282.9906350982
aut12	SPAC1D4.03C	345982.724388145	355287.079587468	1616715778.03292	4	20104.2021604497
SPAC1D4.05c	SPAC1D4.05C	345099.121644811	335176.008223208	1041645330.94845	4	16137.2653425886
csk1	SPAC1D4.06C	306781.897841278	277769.063834975	7595665681.21278	4	43576.5581511803
rtf2	SPAC1D4.09C	370083.491063687	385432.567418379	1705323109.37775	4	20647.7789930161
lkh1	SPAC1D4.11C	285920.285165671	287750.127427405	934111119.055895	4	15281.6157445466
byr1	SPAC1D4.13	53698.3440243844	56483.228160824	151083711.97559	4	6145.80572373529
SPAC1F12.02c	SPAC1F12.02C	395665.689812024	403218.373881353	11073742599.9335	4	52615.9258208327
SPAC1F12.04c	SPAC1F12.04C	318465.383207018	315162.745716373	179395614.13772	4	6696.93239733163
SPAC1F12.05	SPAC1F12.05	352389.22557115	359678.205624023	1433296370.39356	4	18929.4504040236
SPAC1F3.03	SPAC1F3.03	301605.316916403	320354.735622366	2319869937.20517	4	24082.5140776725
SPAC1F3.05	SPAC1F3.05	294193.703587429	295907.652198508	36073691.5217239	4	3003.06891037002
spo15	SPAC1F3.06C	260682.527435601	261840.253702165	2395185158.84791	4	24470.3144587882
rsc58	SPAC1F3.07C	310824.907158226	301159.897357543	1260821148.83517	4	17754.0217192836
mug161	SPAC1F3.09	325950.930282152	291637.510249846	14642248989.3603	4	60502.5805014965
SPAC1F3.10c	SPAC1F3.10C	402843.441840352	397591.155484926	2707917929.18167	4	26018.8293798052
SPAC1F5.03c	SPAC1F5.03C	359558.970079171	341899.377870951	1450345115.31595	4	19041.6984229083
SPAC1F5.05c	SPAC1F5.05C	221291.090364189	225611.661996599	1785074253.18272	4	21125.0695453454
hem14	SPAC1F5.07C	468052.734561776	470910.357365072	2340277999.4817	4	24188.2099352231
yam8	SPAC1F5.08C	363560.904233577	362093.298189687	238996373.224657	4	7729.75376749896
shk2	SPAC1F5.09C	367033.851726211	358073.889114076	4895330283.82363	4	34983.3184668909
SPAC1F5.10	SPAC1F5.10	48381.0608851476	73595.3638149583	7356594697.26819	4	42885.2967148071
spt6	SPAC1F7.01C	261139.236402827	249889.96815612	3336320415.75341	4	28880.4450093546
SPAC1F7.06	SPAC1F7.06	479569.858878952	482678.564909207	2200047515.74986	4	23452.3320575474
fip1	SPAC1F7.07C	329099.358557575	332368.018378256	446619028.840358	4	10566.6814662925
fio1	SPAC1F7.08	394997.033568905	385594.922727803	6253947425.33163	4	39540.9516366628
SPAC1F7.09c	SPAC1F7.09C	111108.41458681	161994.643727002	38036664759.5412	4	97514.9536731946
SPAC1F7.10	SPAC1F7.10	456451.798898464	443781.339157894	1055197826.87216	4	16241.9043439505
SPAC1F7.11c	SPAC1F7.11C	293628.628869237	310790.679125523	1962217769.18028	4	22148.4636554112
yak3	SPAC1F7.12	336401.906006515	332215.435143464	1922090226.06088	4	21920.8247225149
rpl801	SPAC1F7.13C	0	748.616130512917	2241704.44345653	4	748.616130512917
ght3	SPAC1F8.01	542203.228616671	541660.76135673	2372729282.00284	4	24355.3345388789
SPAC1F8.02c	SPAC1F8.02C	328442.27383658	331457.683412312	426702973.504133	4	10328.3950048414
str3	SPAC1F8.03C	299770.62104405	295593.415451835	387208253.350625	4	9838.80395869621
SPAC1F8.04c	SPAC1F8.04C	375166.016690177	367962.233177246	426160210.548596	4	10321.8240944684
isp3	SPAC1F8.05	341881.575227855	340506.815388582	516718167.234866	4	11365.7178307715
fta5	SPAC1F8.06	328235.197333088	333547.672125679	3360339642.17803	4	28984.2183014224
SPAC1F8.08	SPAC1F8.08	287131.126845994	303821.838648719	5392895834.78145	4	36718.1693265795
caf16	SPAC20G4.01	464881.422554414	445276.729649868	15016732056.8313	4	61271.3882183831
fus1	SPAC20G4.02C	352508.255162969	354713.804531126	843456127.238659	4	14521.1580739852
hri1	SPAC20G4.03C	418276.789004077	414155.792972001	1900294813.25498	4	21796.1855220987
hus1	SPAC20G4.04C	344967.530340951	301528.847941703	18084995375.7355	4	67240.2323310521
sts1	SPAC20G4.07C	0	5882.49964501198	138415208.294264	4	5882.49964501198
SPAC20G4.08	SPAC20G4.08	417582.545320224	416156.236073249	1602839956.13779	4	20017.7418565244
SPAC20G8.02	SPAC20G8.02	429241.627484308	419913.825419925	680595650.625279	4	13044.1141000959
SPAC20G8.04c	SPAC20G8.04C	350690.018334972	333270.406188207	5037988847.90098	4	35489.3957679649
erg2	SPAC20G8.07C	383230.241541518	383108.922775111	337786836.882574	4	9189.48906200141
fft1	SPAC20G8.08C	305227.397138339	289421.844584211	1794702012.28523	4	21181.9617380286
SPAC20G8.09c	SPAC20G8.09C	395784.110257325	388253.023820939	1014076106.15597	4	15922.2808208809
atg6	SPAC20G8.10C	331721.592873813	322348.96013493	568261864.438671	4	11919.1218682279
dsc3	SPAC20H4.02	303229.101171885	276007.422874187	12948599085.7945	4	56895.9556686468
tfs1	SPAC20H4.03C	327379.097548134	332881.123139241	691908043.439841	4	13152.0724929556
fml2	SPAC20H4.04	302465.213519282	306160.100739077	845439229.563078	4	14538.218852073
SPAC20H4.05c	SPAC20H4.05C	415050.619842489	409033.481372457	387974289.84107	4	9848.53148749941
SPAC20H4.06c	SPAC20H4.06C	359848.83519178	359268.280710806	558516804.041861	4	11816.4800600883
rhp57	SPAC20H4.07	290504.866045199	292349.970244876	542400786.06837	4	11644.7497404235
SPAC20H4.08	SPAC20H4.08	425459.144564972	418715.177461799	2570687608.33009	4	25350.9743813235
ufd2	SPAC20H4.10	338534.744088912	340334.617483429	457521488.75184	4	10694.8759781477
rho5	SPAC20H4.11C	301216.591818948	304650.49466636	2832437224.44447	4	26610.3232996354
SPAC212.01c	SPAC212.01C	323318.4368688	322156.841756166	571414930.957827	4	11952.1434370349
SPAC212.02	SPAC212.02	309630.053128797	327455.142461366	1759244000.66964	4	20971.6713727688
SPAC212.03	SPAC212.03	415324.339308994	314249.305542388	43944417992.7214	4	104814.619677697
SPAC212.04c	SPAC212.04C	343504.995296038	294909.752218987	30953016943.94	4	87967.3475556981
SPAC212.08c	SPAC212.08C	320496.894417413	324180.952829394	2409434271.11409	4	24542.9942708408
pcr1	SPAC21E11.03C	371213.677984569	370998.341196308	8196685729.9051	4	45267.7747683302
ppr1	SPAC21E11.04	342788.123702192	342796.31965376	932126473.201244	4	15265.3731792024
cyp8	SPAC21E11.05C	265592.096253995	269282.356558505	2757147065.95201	4	26254.2713951083
ies6	SPAC222.04C	267978.574343773	262650.653059968	553568516.567724	4	11764.0184096222
mss1	SPAC222.05C	294470.11812219	303816.544124787	2908596443.36426	4	26965.7024911473
hri2	SPAC222.07C	299961.761738992	305467.766331148	2883665770.30541	4	26849.8871985778
SPAC222.08c	SPAC222.08C	314909.980775036	318328.226108495	713739613.581998	4	13357.9528145408
atp2	SPAC222.12C	407330.581105035	395809.024736334	1391151919.59684	4	18649.0745051654
SPAC222.13c	SPAC222.13C	424626.720533633	413848.427627573	3897485271.1934	4	31214.921396639
SPAC222.14c	SPAC222.14C	308538.594869429	313369.968094944	1081974272.30418	4	16446.6886659912
meu13	SPAC222.15	272093.28585302	272774.668551143	334558888.264108	4	9145.47549698904
csn3	SPAC222.16C	429933.462159909	411858.576128799	33049100433.8767	4	90897.0577547434
SPAC227.01c	SPAC227.01C	419592.328853717	415735.509327463	1964101089.83288	4	22159.0900638591
SPAC227.03c	SPAC227.03C	273379.466009412	283205.322965605	5152020294.42925	4	35888.7875750535
SPAC227.04	SPAC227.04	365781.49990908	367216.51871925	335523945.552537	4	9158.65636368863
SPAC227.05	SPAC227.05	387902.778966488	387419.459724899	4170200142.34475	4	32288.5434107237
SPAC227.06	SPAC227.06	327491.231511214	317922.122692992	1792417436.90135	4	21168.475599942
pab1	SPAC227.07C	27023.2162089979	52481.5384499862	5400752294.30584	4	36744.9054098178
SPAC227.10	SPAC227.10	510566.846812791	494574.285577869	5547787770.57295	4	37241.7365685764
SPAC227.11c	SPAC227.11C	452136.264050291	471868.016290373	4796683451.09099	4	34629.046518389
isu1	SPAC227.13C	367998.368008757	373224.896892936	2357206274.76504	4	24275.5343646903
SPAC227.14	SPAC227.14	430113.468800511	434099.314814392	3591483433.8018	4	29964.4932954063
SPAC227.15	SPAC227.15	345923.558853662	324582.948843776	4277057238.84291	4	32699.6071797618
SPAC227.17c	SPAC227.17C	363890.226967548	355302.889719125	2642051213.14913	4	25700.4436398923
lys3	SPAC227.18	320695.17654246	318231.020885193	3225648787.67523	4	28397.3977138541
pso2	SPAC22A12.01C	358192.765321276	358979.276237223	881213540.758631	4	14842.62056342
mug103	SPAC22A12.02C	358556.842892431	361095.594588626	8559111128.76231	4	46257.7321341047
csn4	SPAC22A12.03C	345525.99795734	348220.447418777	122241079.036121	4	5528.13438322823
rps2201	SPAC22A12.04C	273746.937725807	265889.847884163	400429551.099715	4	10005.3679480031
SPAC22A12.06c	SPAC22A12.06C	352719.898238242	357732.806717642	968418882.856245	4	15559.7146732857
ogm1	SPAC22A12.07C	361246.599332483	358096.011192738	313675183.00094	4	8855.43876666961
SPAC22A12.10	SPAC22A12.10	470468.375395969	473305.791632346	9317976065.78384	4	48264.832087618
dak1	SPAC22A12.11	404557.236770663	379780.024152207	4140985106.36488	4	32175.2432250515
SPAC22A12.14c	SPAC22A12.14C	353145.969516646	351468.026212283	690549805.769902	4	13139.157181588
SPAC22A12.16	SPAC22A12.16	338593.076900575	344274.413631553	1299553275.91441	4	18024.6586369507
SPAC22A12.17c	SPAC22A12.17C	274792.76609669	278516.741949717	203627371.575215	4	7134.90314536952
SPAC22E12.01	SPAC22E12.01	455735.832853022	409167.13432439	20510585965.4658	4	71607.5868282576
SPAC22E12.03c	SPAC22E12.03C	243076.980133505	250045.405431558	23813528376.3752	4	77158.1628480993
ccs1	SPAC22E12.04	321591.3683146	314155.335682181	1275479733.2121	4	17856.9295597822
rer1	SPAC22E12.05C	356763.181647778	355554.511057397	452212113.63147	4	10632.6397666745
gmh3	SPAC22E12.06C	399232.325350861	402132.792103079	1587634857.39721	4	19922.5679657343
set3	SPAC22E12.11C	348766.777805808	341350.792449183	749799227.812159	4	13691.2310240182
sck2	SPAC22E12.14C	387386.054291234	382674.864382892	1919471196.29533	4	21905.8850328817
SPAC22E12.18	SPAC22E12.18	211727.023568845	215739.80630751	837143648.53019	4	14466.7173931251
snt1	SPAC22E12.19	414209.51426981	426592.200572818	997496992.689269	4	15791.5878926825
atf31	SPAC22F3.02	387833.604003606	396558.894314246	19894304925.7418	4	70523.5863483661
rdh54	SPAC22F3.03C	380892.02145728	381166.061591631	597770332.00209	4	12224.6710794411
mug62	SPAC22F3.04	363535.854329347	372838.203848215	793982690.634751	4	14088.8492311717
lon1	SPAC22F3.06C	400484.572375776	397775.462534701	1365066187.17529	4	18473.4010619004
atp20	SPAC22F3.07C	406852.773860035	413797.275184209	691719693.700588	4	13150.2822564821
rok1	SPAC22F3.08C	287680.032914707	287161.908279068	532024289.19715	4	11532.8258592284
res2	SPAC22F3.09C	11684.9919947386	101081.569555014	34934639816.9141	4	93454.052636729
snu23	SPAC22F3.11C	403052.620444737	420402.684113597	12432631379.3869	4	55750.8551041751
rgs1	SPAC22F3.12C	382387.399808121	309648.920087507	36490984616.7622	4	95513.0679760133
tsc1	SPAC22F3.13	347519.981722035	340189.408879509	11970886048.8559	4	54705.7722019714
pvg5	SPAC22F8.02C	226410.911817916	216480.738327289	563818488.646379	4	11872.4311815902
SPAC22F8.03c	SPAC22F8.03C	390783.362535395	403294.621543314	2670784816.15229	4	25839.8181889516
SPAC22F8.04	SPAC22F8.04	263625.677614591	266435.323938393	299325467.935402	4	8650.51252723504
SPAC22F8.05	SPAC22F8.05	264843.617673864	259584.317896767	388784216.052977	4	9858.80591213989
rtf1	SPAC22F8.07C	256106.503874544	250398.601615678	1069476650.09706	4	16351.426926243
rrp16	SPAC22F8.09	403215.566982425	396128.956534236	251552157.447845	4	7930.19793964572
plc1	SPAC22F8.11	259741.62990736	267759.005823476	1453440827.96976	4	19062.0095213606
shf1	SPAC22F8.12C	302404.138327484	254778.015053199	14135522022.2937	4	59446.4507399174
SPAC22G7.01c	SPAC22G7.01C	338619.522055395	348358.945634351	1194849382.73845	4	17283.2967250062
kap111	SPAC22G7.02	296003.847499719	304907.753080615	2357309247.72223	4	24276.0645890259
SPAC22G7.03	SPAC22G7.03	309442.803816776	302689.24091421	766203866.137237	4	13840.1938763266
ubp13	SPAC22G7.04	329562.12256561	351712.648369325	2768243385.21909	4	26307.0493652324
SPAC22G7.05	SPAC22G7.05	109993.45142327	115431.513519512	17809931840.9726	4	66726.9282991743
ura1	SPAC22G7.06C	349133.382232114	342425.649627667	1944191006.34681	4	22046.4906864268
SPAC22G7.07c	SPAC22G7.07C	374245.563748734	353065.915862849	4764918503.07711	4	34514.194554839
ppk8	SPAC22G7.08	315434.067705721	312742.750841256	606611683.751444	4	12314.7440467864
SPAC22G7.11c	SPAC22G7.11C	272445.346400326	282257.889926114	800451295.573015	4	14146.1239883317
SPAC22H10.02	SPAC22H10.02	384448.828311273	388066.620933266	220610145.990028	4	7426.47537513637
kap114	SPAC22H10.03C	302426.546686638	291821.989274428	523784533.068268	4	11443.169721151
SPAC22H10.04	SPAC22H10.04	319258.140858246	321785.7157983	208290876.288236	4	7216.14294980767
scd2	SPAC22H10.07	260797.244962832	214530.284195918	16046676111.1063	4	63337.7377854355
SPAC22H10.08	SPAC22H10.08	334964.359608533	338847.978172531	443080861.60842	4	10524.743008839
SPAC22H10.09	SPAC22H10.09	266786.494637694	265827.415155303	3237337162.82472	4	28448.8012173832
SPAC22H10.11c	SPAC22H10.11C	65244.4233340359	87295.3864677507	10564026112.7222	4	51390.7241453218
zym1	SPAC22H10.13	354319.977163607	348023.097183151	1378025976.75403	4	18560.8861369415
mug35	SPAC22H12.01C	307452.622551047	313943.817356096	1522361100.95047	4	19508.7230550238
tfg3	SPAC22H12.02	273003.01638918	281106.964789161	2681220865.18163	4	25890.2533068993
SPAC22H12.03	SPAC22H12.03	326777.032997652	326486.81333783	1684531438.71697	4	20521.5218655742
rps102	SPAC22H12.04C	406917.140282278	410639.21727516	250521764.411949	4	7913.93967016347
SPAC22H12.05c	SPAC22H12.05C	308200.78219842	315742.147451406	358975736.139234	4	9473.32750594048
SPAC23A1.02c	SPAC23A1.02C	305000.277341905	307200.278238364	588880146.077227	4	12133.4264129844
apt1	SPAC23A1.03	362300.165738548	400931.974772782	7330288991.2451	4	42808.5534421718
mnl1	SPAC23A1.04C	368010.491649584	369149.89087036	3049731735.78995	4	27612.1881412446
cmk2	SPAC23A1.06C	331597.159232872	325467.549286535	1134522213.18347	4	16841.3346649209
SPAC23A1.07	SPAC23A1.07	334301.147873887	335472.989136697	182259110.568544	4	6750.16871212387
SPAC23A1.09	SPAC23A1.09	308030.954569929	324406.37473054	3816400339.58138	4	30888.5105645343
rpl1602	SPAC23A1.11	793.017860519415	13435.1718471176	666869276.537737	4	12911.9060999697
SPAC23A1.14c	SPAC23A1.14C	310686.043068721	304057.405192416	1046322947.60103	4	16173.4577904744
sec20	SPAC23A1.15C	369671.187646704	351589.999464685	8856480922.61306	4	47054.4390111418
rtr1	SPAC23A1.16C	398216.520317674	403194.128582329	9299701012.67659	4	48217.4787102058
SPAC23A1.17	SPAC23A1.17	319478.376891577	309232.045947093	1638794453.38873	4	20241.0131502151
SPAC23C11.01	SPAC23C11.01	404587.430827145	414832.566356573	2566976057.30965	4	25332.6669406798
rps23	SPAC23C11.02C	238547.788776189	187969.768928041	16339238708.5132	4	63912.5158097246
pnk1	SPAC23C11.04C	280518.591771482	278541.298553466	545287033.262365	4	11675.6909138428
SPAC23C11.06c	SPAC23C11.06C	392503.493601063	362904.33662113	7273389371.50783	4	42642.0841760456
SPAC23C11.07	SPAC23C11.07	294484.794333361	294315.811507554	653965579.095087	4	12786.3753571437
php3	SPAC23C11.08	351792.43469472	357492.992919178	1141948822.44195	4	16896.3666393248
SPAC23C11.10	SPAC23C11.10	335525.811275632	335211.622404443	843845248.511932	4	14524.5072938115
hpt1	SPAC23C11.13C	274465.20446094	260698.03056557	1747466228.89189	4	20901.3529998173
zhf1	SPAC23C11.14	288995.541894909	308818.623539654	3743903892.39884	4	30593.7244071347
pst2	SPAC23C11.15	414085.430439681	348345.754556417	22894127805.9607	4	75654.0279925014
crn1	SPAC23C4.02	349906.483341033	370483.798424421	3095165862.52681	4	27817.1074274753
hrk1	SPAC23C4.03	337488.838599851	348840.970869077	1168646347.36828	4	17092.7349140525
SPAC23C4.05c	SPAC23C4.05C	337195.910082181	342794.272577237	1547639378.68648	4	19670.0240129904
SPAC23C4.06c	SPAC23C4.06C	380319.431345831	350934.646857641	4498103173.06005	4	33533.9498607756
tht2	SPAC23C4.07	403478.607903864	384875.11140399	2808294303.58157	4	26496.6710342147
rho3	SPAC23C4.08	363977.25631191	362537.587209062	130334096.092138	4	5708.19796634932
SPAC23C4.09c	SPAC23C4.09C	347661.410748328	356706.749424848	1366011693.34166	4	18479.7977081843
atp18	SPAC23C4.11	434246.161770712	439601.003122879	2257658253.29502	4	23757.4107032681
hhp2	SPAC23C4.12	443262.495251599	453238.269778184	861820112.809841	4	14678.3864304787
atg15	SPAC23C4.16C	285046.353080255	280470.645335198	470156503.1286	4	10841.5462818802
SPAC23C4.17	SPAC23C4.17	252527.219795696	255113.869392219	173723897.641795	4	6590.21808519633
SPAC23D3.01	SPAC23D3.01	375007.367831117	375585.053112872	257691121.231381	4	8026.38027431079
SPAC23D3.03c	SPAC23D3.03C	348178.191879303	352832.84931394	324111350.375351	4	9001.54640013802
gpd2	SPAC23D3.04C	364164.316517574	372654.931806583	1166006409.39802	4	17073.4180042985
arp42	SPAC23D3.09	333728.663739095	351749.119513633	1728640590.062	4	20788.4618843122
eng2	SPAC23D3.10C	378884.542241379	372732.731115161	1106900185.3379	4	16635.0547439578
ayr1	SPAC23D3.11	523981.768082474	523364.779357133	5578521866.24209	4	37344.7515262924
SPAC23D3.12	SPAC23D3.12	279599.485399998	275866.974783331	611079138.206056	4	12360.0074656739
SPAC23D3.13c	SPAC23D3.13C	489364.462344626	488170.648207554	8188579191.86686	4	45245.3842725058
fep1	SPAC23E2.01	312488.451029415	323050.393216308	2426979035.26173	4	24632.1894848069
ste7	SPAC23E2.03C	45865.2685335261	44934.2924084356	125073583.214587	4	5591.81507237558
sib1	SPAC23G3.02C	370488.961090657	390741.897297343	2270007490.89143	4	23822.2978052676
sib2	SPAC23G3.03	376221.660826833	380930.42601644	2003529471.03384	4	22380.4014208517
ies4	SPAC23G3.04	391531.283679005	393639.64988699	878605260.897236	4	14820.6381517231
SPAC23G3.05c	SPAC23G3.05C	376267.376905675	385812.820405197	1615083997.66947	4	20094.0538323497
snf30	SPAC23G3.07C	374929.380508516	373961.569120766	544798827.341713	4	11670.463008614
ubp7	SPAC23G3.08C	383259.503142697	385863.521181872	543189173.913291	4	11653.209578409
ssr3	SPAC23G3.10C	316482.529821362	345520.287639565	7217878547.33466	4	42479.0493871233
SPAC23G3.12c	SPAC23G3.12C	323793.897139562	324955.469606483	149271777.743154	4	6108.84149702613
npr2	SPAC23H3.03C	316381.481345048	321501.792758117	565078084.348961	4	11885.6855539443
SPAC23H3.04	SPAC23H3.04	461099.076855276	447003.346857609	14242529842.7805	4	59671.0353579953
swd1	SPAC23H3.05C	238885.648163304	195918.175605449	12367693306.139	4	55605.0656553406
apl6	SPAC23H3.06	318135.333848793	318754.388703489	151645157.754663	4	6157.21442201469
bub3	SPAC23H3.08C	355507.353211814	355733.880471161	560143146.697526	4	11833.6717325766
gly1	SPAC23H3.09C	359969.959916631	363503.059599191	1621135114.28672	4	20131.6610981727
SPAC23H3.11c	SPAC23H3.11C	270175.494639507	289995.860548045	3175346075.10669	4	28175.1045921159
SPAC23H3.12c	SPAC23H3.12C	364055.178446341	377446.663437221	1531784618.53905	4	19569.010057608
gpa2	SPAC23H3.13C	269019.244970444	272345.252770377	579632873.615801	4	12037.7829521864
SPAC23H3.14	SPAC23H3.14	371082.673889242	385229.561808354	3417187061.59867	4	29228.3555028275
SPAC23H3.15c	SPAC23H3.15C	279598.534915903	275075.567325177	350680363.886723	4	9363.23079773647
SPAC23H4.01c	SPAC23H4.01C	287855.918542681	288295.680148739	169728840.265538	4	6514.00107970398
ppk9	SPAC23H4.02	376775.859494695	385300.203310002	4467262555.61256	4	33418.791703219
iwr1	SPAC23H4.08	418213.014011706	418043.397253247	313685102.906716	4	8855.57879117333
cdb4	SPAC23H4.09	293107.868767184	303546.093494559	2412769199.0374	4	24559.9735292885
thi4	SPAC23H4.10C	363101.54308964	363435.204070589	568161530.456112	4	11918.0695842082
alp13	SPAC23H4.12	317085.204236743	305247.888790196	1810162843.67206	4	21273.0042757956
SPAC23H4.16c	SPAC23H4.16C	375468.611725676	372164.283934882	1511420900.25107	4	19438.4985290214
srb10	SPAC23H4.17C	120.284075105174	131.158707872835	23252.1625687128	4	76.2432989985232
SPAC24B11.05	SPAC24B11.05	463562.548787285	469970.611200791	696210071.0663	4	13192.8964888903
sty1	SPAC24B11.06C	275523.49328561	282219.950419405	678342321.104251	4	13022.5028422367
SPAC24B11.07c	SPAC24B11.07C	384086.990984228	389806.808529932	3053281808.60101	4	27628.254598332
SPAC24B11.08c	SPAC24B11.08C	308058.287917461	306946.336603245	341699239.411137	4	9242.55429266089
chr3	SPAC24B11.10C	357563.426565588	352334.37430389	800443980.586332	4	14146.0593504546
SPAC24B11.12c	SPAC24B11.12C	330044.316335739	333089.237890816	2649059335.53654	4	25734.5066765255
hem3	SPAC24B11.13	328373.835457248	330026.640165841	549592008.975276	4	11721.6893937614
SPAC24C9.02c	SPAC24C9.02C	398276.040048677	363975.581345313	9348254939.59796	4	48343.1870577384
mug70	SPAC24C9.05C	279283.507417985	280334.227535276	2408312804.40375	4	24537.2818604861
bgs2	SPAC24C9.07C	381517.491821689	371953.980344086	3048809127.028	4	27608.0111880048
SPAC24C9.08	SPAC24C9.08	498855.314796948	408558.73519309	75459694433.3714	4	137349.640000776
SPAC24C9.12c	SPAC24C9.12C	515512.017051147	524003.412663348	7056871789.39458	4	42002.5945311554
otu1	SPAC24C9.14	429631.677832915	370498.55395188	67522782260.7719	4	129925.730958856
spn5	SPAC24C9.15C	335886.5878217	325231.322993609	2612501825.26557	4	25556.3193029903
cox8	SPAC24C9.16C	383739.376695749	387304.678561489	642180283.604426	4	12670.6381410372
cul3	SPAC24H6.03	331522.69852103	277110.538772468	26508045526.5821	4	81406.4578620487
rps901	SPAC24H6.07	336629.481772045	319657.855178396	4148897748.77179	4	32205.9689683907
SPAC24H6.08	SPAC24H6.08	334068.799687766	341234.762909853	1323115585.29975	4	18187.327905026
gef1	SPAC24H6.09	408776.668602389	394454.019522694	12442892856.5364	4	55773.857802147
SPAC24H6.10c	SPAC24H6.10C	389972.351769687	395837.835315142	2023684284.82295	4	22492.689283537
SPAC24H6.11c	SPAC24H6.11C	367749.475598605	361123.834801297	5600132184.73375	4	37417.0154633348
SPAC24H6.13	SPAC24H6.13	304148.262449945	319101.151226288	6603514130.43982	4	40631.0045729853
fft3	SPAC25A8.01C	253745.617615083	260129.40033446	1744879959.83658	4	20885.8801576363
SPAC25A8.02	SPAC25A8.02	278250.027672486	284410.533256315	385709957.802427	4	9819.74996884375
SPAC25A8.03c	SPAC25A8.03C	391373.551900887	391101.55561842	667839668.826627	4	12921.2970404157
dap1	SPAC25B8.01	382658.757622013	381793.960234831	473895958.018854	4	10884.5757613567
psd2	SPAC25B8.03	325759.703293512	336895.727956763	639912707.495262	4	12648.2479764517
mss51	SPAC25B8.04C	337199.843910719	385680.5829677	14750057459.8205	4	60724.9072865092
SPAC25B8.05	SPAC25B8.05	368455.87709788	380016.46362724	1274084166.76554	4	17847.1578042944
SPAC25B8.06c	SPAC25B8.06C	379497.474046915	359881.189570298	3483864463.78184	4	29512.1350624698
SPAC25B8.07c	SPAC25B8.07C	293724.636691473	303446.329149972	5337263743.79511	4	36528.2895294699
SPAC25B8.09	SPAC25B8.09	341201.621201225	333730.267697128	1512685803.72341	4	19446.6308375218
SPAC25B8.10	SPAC25B8.10	390479.465378014	387284.417185286	3768706629.10177	4	30694.8962740623
SPAC25B8.11	SPAC25B8.11	416063.131419388	408247.46382153	14749922319.373	4	60724.6291042048
isp7	SPAC25B8.13C	248117.957576406	238963.971900718	21089741643.5336	4	72611.5377256494
SPAC25B8.15c	SPAC25B8.15C	392756.62791591	404137.151937384	2706804142.60768	4	26013.4779614707
SPAC25B8.17	SPAC25B8.17	370765.723427867	364814.097595487	4707351495.78713	4	34305.0706739803
SPAC25B8.18	SPAC25B8.18	77955.965993028	67300.7745223047	693379035.533246	4	13166.0456813468
SPAC25B8.19c	SPAC25B8.19C	207493.589869708	213552.539757108	221667319.865557	4	7444.24811289826
SPAC25G10.01	SPAC25G10.01	407477.192257325	406241.577448849	14554763171.3296	4	60321.5615914608
cce1	SPAC25G10.02	413200.227673204	401579.741295567	3615202530.09214	4	30063.2771421054
zip1	SPAC25G10.03	273044.349094197	264811.629581526	2422731020.0053	4	24610.6228080747
rec10	SPAC25G10.04C	334713.044322963	327449.492111709	5921110090.48286	4	38474.3748827803
his1	SPAC25G10.05C	345439.595455885	349425.588204613	508230337.56	4	11271.9822742054
rps2801	SPAC25G10.06	82869.5026141631	100899.549864443	12882450954.6269	4	56750.4426296105
pan1	SPAC25G10.09C	325696.523224824	262408.123804741	19916856202.4711	4	70563.5461879417
jmj1	SPAC25H1.02	402568.107737284	384602.657158949	17264368673.5704	4	65696.9722924322
mug66	SPAC25H1.03	295515.099604605	324577.240479229	6263086877.48528	4	39569.8334513973
mug105	SPAC25H1.04	367056.195153126	367332.959600013	1026441280.35836	4	16019.0611488186
meu29	SPAC25H1.05	13826.2863159921	84808.540773632	22951152778.6511	4	75748.1893820754
pcf3	SPAC25H1.06	419800.675121899	420537.380363176	88938232.4009863	4	4715.35344383076
emc1	SPAC25H1.07	289778.421212188	288274.892383643	162463174.339317	4	6373.05214044489
mde5	SPAC25H1.09	362747.506154762	359001.529088959	4499059743.28222	4	33537.5153495389
myh1	SPAC26A3.02	267120.875097432	267697.132888824	330961495.646535	4	9096.17358627427
rpl2002	SPAC26A3.04	268319.375463545	272016.154226331	137745358.622118	4	5868.24843164717
SPAC26A3.06	SPAC26A3.06	364083.224650739	362932.697021088	315505740.026326	4	8881.24062316642
rpl1101	SPAC26A3.07C	418058.643486863	427042.215180189	1645538004.62027	4	20282.6157374996
rga2	SPAC26A3.09C	370954.032293182	398426.676580347	6556991021.55183	4	40487.624719017
cnt6	SPAC26A3.10	389445.855209343	363473.079053918	10091021502.3429	4	50227.038291997
SPAC26A3.11	SPAC26A3.11	399605.289518958	403059.792627729	272051629.354419	4	8246.99383645973
SPAC26A3.14c	SPAC26A3.14C	405610.421559396	396149.856981973	2800391210.58938	4	26459.3613423934
dph1	SPAC26A3.16	405143.25647613	419395.026139609	5816357848.50347	4	38132.5249901691
SPAC26A3.17c	SPAC26A3.17C	336376.685654903	339182.851423801	6318258923.45289	4	39743.7382597966
sec74	SPAC26F1.01	284519.607376774	274051.366278532	1070856836.25154	4	16361.9744854612
pnn1	SPAC26F1.02	440747.570392816	444752.48273043	4365601522.26353	4	33036.3493831549
etr1	SPAC26F1.04C	308907.046909628	337641.244024531	16190090313.7376	4	63620.1428671329
mug106	SPAC26F1.05	392962.427334821	384889.234941176	480123258.357106	4	10955.8575469598
SPAC26F1.07	SPAC26F1.07	324674.987314482	315648.417962224	2536485698.25043	4	25181.7677013074
SPAC26F1.08c	SPAC26F1.08C	494992.48845367	538224.995156113	22417523964.3665	4	74862.4137407525
gyp51	SPAC26F1.09	341565.08457721	346825.21762536	5484195617.40016	4	37027.6775446427
pyp1	SPAC26F1.10C	378466.836350478	429135.932792821	64437106798.9815	4	126922.325458311
SPAC26F1.12c	SPAC26F1.12C	387744.326188112	382014.69983808	749777533.98734	4	13691.0329594532
aif1	SPAC26F1.14C	384831.498259103	395248.242479768	1536381537.39787	4	19598.3515722488
SPAC26H5.02c	SPAC26H5.02C	509430.967494969	445929.219381912	35087860048.4266	4	93658.7690080681
pcf2	SPAC26H5.03	326867.634290045	335036.377716537	1313017572.01349	4	18117.7921669107
SPAC26H5.04	SPAC26H5.04	359098.1825431	362903.409772263	624323690.114138	4	12493.2350705706
SPAC26H5.05	SPAC26H5.05	299095.242637414	299264.128495924	1224210471.76975	4	17494.3596036676
SPAC26H5.07c	SPAC26H5.07C	268337.856544253	259616.221474648	719233221.840329	4	13409.2619282376
bgl2	SPAC26H5.08C	275088.337732183	280168.046792865	237636443.794171	4	7707.7305965208
SPAC26H5.09c	SPAC26H5.09C	411154.05087402	412626.880301594	42760990.7457034	4	3269.59442231385
tif51	SPAC26H5.10C	384356.51022052	384602.070802307	281651235.532029	4	8391.2340500672
mug56	SPAC26H5.11	366809.870385036	367815.100340225	57892888.4491624	4	3804.36881917232
SPAC27D7.02c	SPAC27D7.02C	393750.483428722	346954.693741126	24385395794.1216	4	78079.1197986401
mei2	SPAC27D7.03C	349350.57521264	356708.742916114	4138271369.92403	4	32164.6987002988
omt2	SPAC27D7.04	336828.726202524	345333.688308576	5516267563.53946	4	37135.7898917589
apc14	SPAC27D7.05C	390527.697218386	411724.456479706	3652647718.23825	4	30218.5692837957
SPAC27D7.06	SPAC27D7.06	337582.312001632	334691.989933328	11638136609.681	4	53940.0978161909
SPAC27D7.08c	SPAC27D7.08C	442543.955948189	457393.688660709	8197574218.92069	4	45270.2281276577
SPAC27D7.09c	SPAC27D7.09C	372196.8376816	373037.975290865	1986822552.98084	4	22286.8938671411
EMPTY	SPAC27D7.10C	413371.092733992	413656.88440115	1955781210.13602	4	22112.1076004528
SPAC27D7.11c	SPAC27D7.11C	351544.211850447	363075.312705416	6576393004.536	4	40547.4814400845
but1	SPAC27D7.12C	356976.089458767	345510.4056219	1041314020.02297	4	16134.6987888135
ssm4	SPAC27D7.13C	460244.273366636	433196.786649573	65238422880.8837	4	127709.066711103
tpr1	SPAC27D7.14C	22674.1445936821	43910.7865160961	3745281783.2122	4	30599.3536827667
SPAC27E2.01	SPAC27E2.01	420536.658527797	396912.907944526	4013972036.57749	4	31677.9577805194
SPAC27E2.02	SPAC27E2.02	403768.687852076	426494.63561655	5691656359.41958	4	37721.5335034897
SPAC27E2.03c	SPAC27E2.03C	313159.947822778	342089.716748175	76880087685.2943	4	138636.293665561
pvg2	SPAC27E2.07	274289.638516297	283473.73727891	4325668793.08781	4	32884.9083664825
mak2	SPAC27E2.09	299115.681488025	294340.574566021	1791807327.27395	4	21164.8725915959
SPAC27E2.11c	SPAC27E2.11C	0	544.917059547293	1187738.40714267	4	544.917059547293
uch1	SPAC27F1.03C	308451.155536148	306139.937603632	335704367.966557	4	9161.11849020845
SPAC27F1.05c	SPAC27F1.05C	169361.014413008	194565.802830369	47369952896.0521	4	108823.197085975
SPAC27F1.06c	SPAC27F1.06C	151753.951234055	174020.968166484	35557428193.2331	4	94283.3869157673
pdt1	SPAC27F1.08	334692.268674035	333437.849099368	3432594797.16186	4	29294.1751768242
SPAC27F1.10	SPAC27F1.10	410703.569985861	415163.358407644	489599241.166921	4	11063.4447751019
SPAC29A4.02c	SPAC29A4.02C	159995.970186361	168424.384387802	36333706227.6294	4	95307.0121077529
cam2	SPAC29A4.05	388682.984022104	376782.573502339	1555856023.53798	4	19722.170415157
SPAC29A4.09	SPAC29A4.09	294296.809319117	297881.573351525	3144474924.30473	4	28037.8089564107
rga3	SPAC29A4.11	356792.114611138	356957.207227212	3911360755.6967	4	31270.4363404826
mug108	SPAC29A4.12C	350317.031079192	339220.103155154	5308994758.12498	4	36431.4244784807
SPAC29A4.13	SPAC29A4.13	293888.016687694	279439.68863755	40690600317.7505	4	100859.556212774
SPAC29A4.14c	SPAC29A4.14C	371170.613408373	359971.839474943	1751012629.28558	4	20922.5514056339
hal4	SPAC29A4.16	467324.197954054	402581.023197633	90281535157.2815	4	150234.429440526
SPAC29A4.17c	SPAC29A4.17C	399237.244328516	397165.675587698	248570032.636201	4	7883.05195714516
prw1	SPAC29A4.18	243105.313005351	249779.179388611	376278090.7474	4	9698.94441095783
cta5	SPAC29A4.19C	359424.188803556	354234.913310409	1616104398.90946	4	20100.4004867407
elp3	SPAC29A4.20	271254.50227263	265919.77546852	5370266404.46199	4	36641.0507643476
set2	SPAC29B12.02C	287160.632706865	274925.770058771	1458533817.96326	4	19095.3778305331
spd1	SPAC29B12.03	414725.576684912	409962.710296528	1626735299.81077	4	20166.4033717639
snz1	SPAC29B12.04	290531.378287229	285740.668763742	1322146051.52571	4	18180.6631584611
SPAC29B12.05c	SPAC29B12.05C	255238.460553155	271895.059439374	8970434786.14173	4	47356.1896327759
rcd1	SPAC29B12.06C	321455.301176894	320987.312360217	229755890.096937	4	7578.85034317438
SPAC29B12.08	SPAC29B12.08	307707.089782479	312224.660534714	1117654260.17551	4	16715.6682499946
pgt1	SPAC29B12.10C	275948.959878989	277315.698302421	1879190325.0997	4	21674.8144461475
SPAC29B12.11c	SPAC29B12.11C	362411.602988741	361844.80261387	8748562.57702819	4	1478.89845637118
SPAC29B12.12	SPAC29B12.12	382981.772977245	380871.179410743	369453817.999577	4	9610.59074666559
SPAC29B12.13	SPAC29B12.13	343888.7926681	343599.13204745	1355851563.66676	4	18410.9448675696
SPAC29B12.14c	SPAC29B12.14C	329111.704207723	328900.52229222	868592405.68293	4	14735.9458950124
pof11	SPAC29E6.01	257056.272398681	243418.521836152	44195676434.7276	4	105113.838806705
SPAC29E6.05c	SPAC29E6.05C	287958.011983009	288926.905638529	149764339.338364	4	6118.9120629889
SPAC29E6.07	SPAC29E6.07	267307.30785807	277788.473090626	552656775.542698	4	11754.3266028163
SPAC29E6.09	SPAC29E6.09	385553.691936619	384181.008187223	23841352.5086411	4	2441.38037330529
SPAC29E6.10c	SPAC29E6.10C	389818.619933806	390476.328230183	1220237825.78512	4	17465.9513467283
SPAC2C4.05	SPAC2C4.05	327993.919748574	328067.152470224	811671154.731199	4	14244.9215049715
SPAC2C4.06c	SPAC2C4.06C	326784.108181566	337717.197646153	3808652397.15133	4	30857.1401670315
SPAC2C4.07c	SPAC2C4.07C	376490.986981052	398271.64748624	2454559481.37239	4	24771.7554957879
SPAC2C4.08	SPAC2C4.08	388855.21996485	397165.918512796	5991579971.41705	4	38702.648395869
SPAC2C4.09	SPAC2C4.09	330395.02858217	330928.749616464	561125366.316161	4	11844.0424509135
SPAC2C4.10c	SPAC2C4.10C	348973.56044793	354361.897478355	593854034.131785	4	12184.5602519314
ppk11	SPAC2C4.14C	331124.746712743	299291.497838142	57745160572.1183	4	120151.113781894
ubx2	SPAC2C4.15C	326423.385883146	339233.112824639	1057673212.37957	4	16260.9441022006
rps801	SPAC2C4.16C	188295.075634978	174822.993851471	1661257547.61761	4	20379.2636497103
SPAC2C4.17c	SPAC2C4.17C	372685.172872185	335682.338748318	61323775039.9392	4	123818.188324595
SPAC2E12.03c	SPAC2E12.03C	324204.809123967	306747.752334285	3762185831.15302	4	30668.3298826046
SPAC2E1P3.01	SPAC2E1P3.01	333620.684085177	327293.535472512	1902413295.09023	4	21808.3315219793
amt3	SPAC2E1P3.02C	321553.93040245	315431.008128372	4572414827.32078	4	33809.8167228129
cao1	SPAC2E1P3.04	396900.513116805	409458.676918707	1997158745.6217	4	22344.7910351702
SPAC2E1P3.05c	SPAC2E1P3.05C	370931.612870925	370620.984545928	2387067387.71796	4	24428.8118198469
mug109	SPAC2E1P5.02C	450984.827805802	448548.747668685	463024887.905979	4	10759.0065515592
SPAC2E1P5.03	SPAC2E1P5.03	354734.356612478	353965.475224813	26125927.5266184	4	2555.67640393979
SPAC2F3.02	SPAC2F3.02	433403.173138584	377332.85907164	73173430910.3217	4	135252.939811231
SPAC2F3.05c	SPAC2F3.05C	319528.338383324	327911.93011698	1277827641.41491	4	17873.3575568142
SPAC2F3.07c	SPAC2F3.07C	280249.649393668	286232.826166984	4468970941.90383	4	33425.1811584613
sut1	SPAC2F3.08	348773.530924744	365779.577136204	3043635625.33447	4	27584.5773274418
SPAC2F3.11	SPAC2F3.11	416982.624480044	412092.415391097	792878502.181785	4	14079.0491705032
plp1	SPAC2F3.12C	276344.377437618	262947.985468608	2074233663.41747	4	22771.8777410728
lsk1	SPAC2F3.15	357612.164853068	334881.540559939	65893420728.7677	4	128348.569069515
SPAC2F3.16	SPAC2F3.16	260615.516575161	235725.08366672	42475720858.5223	4	103048.193650498
SPAC2F3.18c	SPAC2F3.18C	295442.021271048	298715.898321991	239726452.83782	4	7741.55108550315
SPAC2F7.02c	SPAC2F7.02C	179216.385268785	185760.659083014	46123570003.2893	4	107381.993373295
pom1	SPAC2F7.03C	219879.726317425	217445.639499669	1825106743.89252	4	21360.6340255417
pmc2	SPAC2F7.04	316480.807185868	309794.178808259	898155510.559669	4	14984.6213712565
pol4	SPAC2F7.06C	357948.583008658	357792.647534038	1172113004.9583	4	17118.0679762517
cph2	SPAC2F7.07C	301543.199132288	241619.508891181	27286748702.7844	4	82593.5056508445
snf5	SPAC2F7.08C	147709.58362498	152125.043105533	30908028406.2788	4	87903.396416576
SPAC2F7.09c	SPAC2F7.09C	152104.100053654	159474.876387782	34054523848.5783	4	92269.3392311042
akr1	SPAC2F7.10	160639.922881418	174021.994081223	40855752110.9314	4	101064.029346414
nrd1	SPAC2F7.11	453816.49122895	445075.09203863	19300960572.9338	4	69463.9485145601
SPAC2F7.17	SPAC2F7.17	362282.748714604	357016.108339115	1888054070.74369	4	21725.8720811368
vps45	SPAC2G11.03C	348239.935414018	334331.52942703	1603886446.24589	4	20024.2755564708
SPAC2G11.04	SPAC2G11.04	305787.36384722	306674.255089032	24459958.7015578	4	2472.85051618359
SPAC2G11.05c	SPAC2G11.05C	407099.353716773	328913.077706806	50339539104.2642	4	112182.372840237
vps4	SPAC2G11.06	389125.948735852	384829.817776382	314343985.021158	4	8864.87429438735
ptc3	SPAC2G11.07C	342432.427253661	344726.864782426	5158639524.35273	4	35911.8348332159
SPAC2G11.09	SPAC2G11.09	240903.857867663	232871.900476363	3121906809.86207	4	27937.0131271315
SPAC2G11.10c	SPAC2G11.10C	370911.00563124	366208.248917673	512143634.111773	4	11315.2953354273
rqh1	SPAC2G11.12	293588.854209838	296876.552669529	349907075.08772	4	9352.90162312905
atg22	SPAC2G11.13	409634.589734202	408204.617920124	582529017.200865	4	12067.8189537388
SPAC2H10.01	SPAC2H10.01	396868.657564175	400286.565990549	108667205157.546	4	164823.545919224
SPAC2H10.02c	SPAC2H10.02C	426552.031860028	426896.293940272	612678868.768584	4	12376.1753862874
sec72	SPAC30.01C	275805.446207667	296757.801860986	4837373376.64735	4	34775.6142168882
SPAC30.02c	SPAC30.02C	289507.507549627	313982.995089289	77426251785.646	4	139127.865456247
tsn1	SPAC30.03C	398989.842637471	366898.731787123	76507663211.9176	4	138300.093286228
abc4	SPAC30.04C	370919.54789212	354548.092197925	66971317754.6946	4	129394.085794806
mmd1	SPAC30C2.02	266301.042971896	289459.724446058	9677010484.2638	4	49185.8985997608
SPAC30C2.04	SPAC30C2.04	351704.927377335	341361.076786635	1744332025.81844	4	20882.600567329
erv14	SPAC30C2.05	368226.225080909	314005.448712659	44483561104.5846	4	105455.631789612
dml1	SPAC30C2.06C	282101.233904136	286041.16512696	1745883732.01994	4	20891.8867746545
SPAC30C2.07	SPAC30C2.07	405684.81868913	406999.798815005	476367278.93509	4	10912.9198537226
SPAC30C2.08	SPAC30C2.08	352698.227368896	336234.200373682	6501762647.18968	4	40316.7541079068
SPAC30D11.01c	SPAC30D11.01C	381816.71984217	351828.14028368	70729638828.1085	4	132975.222154457
SPAC30D11.02c	SPAC30D11.02C	364374.695121514	351449.852332164	1089492813.2278	4	16503.7330112599
aps3	SPAC30D11.05	281799.993376867	281664.703551775	845810844.424109	4	14541.4136556948
SPAC30D11.06c	SPAC30D11.06C	469286.141326668	378343.822006672	67086419057.896	4	129505.230645229
nth1	SPAC30D11.07	274493.585623704	297250.96822901	6058906586.91027	4	38919.4892917105
cwf19	SPAC30D11.09	424288.085704375	433768.887655746	2954863852.95011	4	27179.3297054494
rad22	SPAC30D11.10	154870.76378679	163621.588885232	2697493871.93539	4	25968.7017000051
SPAC30D11.11	SPAC30D11.11	365136.349836787	386070.290233026	2618466502.50852	4	25585.4768497116
rpl3802	SPAC30D11.12	229881.463254117	234699.519627456	1308936593.5075	4	18089.6143788881
hus5	SPAC30D11.13	162453.175649005	167419.945713449	13020107307.1596	4	57052.8424076304
SPAC30D11.14c	SPAC30D11.14C	300324.4791869	321824.875068667	2742876489.20275	4	26186.2391782533
trm112	SPAC31A2.02	319241.103986041	311349.458201716	4906381125.21247	4	35022.78231813
atp25	SPAC31A2.06	338482.342485575	339441.131242618	3112152217.35374	4	27893.3335106874
apm4	SPAC31A2.09C	394401.274041289	391515.815113461	497633766.985252	4	11153.8532241694
cuf1	SPAC31A2.11C	336699.145238301	347829.078093184	1471835432.1612	4	19182.2537268252
SPAC31A2.12	SPAC31A2.12	284208.209630786	288181.925640597	1275684834.40062	4	17858.3652275385
sft1	SPAC31A2.13C	363053.187721501	359128.513400956	3827281834.54897	4	30932.5145863902
bun107	SPAC31A2.14	419827.435030238	344966.917459466	32496144983.0084	4	90133.4357813575
dcc1	SPAC31A2.15C	412460.823416066	424122.133208175	1108188196.93785	4	16644.7303743396
gef2	SPAC31A2.16	361023.436674087	409380.845668047	51465645091.1399	4	113430.204411281
zds1	SPAC31F12.01	0	78032.840384898	24356496714.1399	4	78032.840384898
rps1101	SPAC31G5.03	92490.4716294793	94388.2820055017	4512759919.29997	4	33588.5394119035
SPAC31G5.04	SPAC31G5.04	318083.530461991	313750.501524055	3572727283.14073	4	29886.1476404234
dni1	SPAC31G5.07	343291.305261074	357393.910631104	1602438049.27961	4	20015.2320076461
spk1	SPAC31G5.09C	61959.4659060624	54077.0295279864	332444983.623165	4	9116.53694698766
eta2	SPAC31G5.10	333817.8254224	330343.432506085	949052279.181527	4	15403.346058418
pac2	SPAC31G5.11	328358.54543261	341451.777118734	2929752676.95041	4	27063.5949060283
maf1	SPAC31G5.12C	347702.59961346	346351.643148254	5817037841.46819	4	38134.7539701917
gcv1	SPAC31G5.14	400517.117935831	399069.593550131	481088139.757502	4	10966.8607604627
psd3	SPAC31G5.15	408006.938886644	405280.709727202	725997938.755383	4	13472.1744603032
rps1001	SPAC31G5.17C	323432.614330864	323711.705185126	148789740.871063	4	6098.97001286002
sde2	SPAC31G5.18C	334007.399405325	270966.730280448	18242380221.2565	4	67532.1779251502
abo1	SPAC31G5.19	376209.926799273	431307.138494448	53956484111.3188	4	116142.675308561
SPAC31G5.21	SPAC31G5.21	269642.265435372	279434.942514364	772352887.0074	4	13895.6187970112
pos5	SPAC323.01C	186527.822367412	189910.455806241	268731223.39349	4	8196.51180981109
SPAC323.03c	SPAC323.03C	349238.766358568	360650.155861593	5147487051.64937	4	35872.9948974482
SPAC323.04	SPAC323.04	96585.5160654835	110810.886954754	12825335697.7524	4	56624.4993305734
SPAC323.05c	SPAC323.05C	184525.185531433	167046.545787348	2983841856.17527	4	27312.2768008055
SPAC323.07c	SPAC323.07C	53393.5119618048	51831.9181895279	356480132.0738	4	9440.34072576038
SPAC328.01c	SPAC328.01C	123303.537225106	155758.797827746	35037753282.2576	4	93591.871017543
SPAC328.02	SPAC328.02	160051.503810011	161188.733071445	34645858999.9516	4	93066.9906572029
tps1	SPAC328.03	328589.336461506	317838.185682341	839789505.731533	4	14489.5609468639
SPAC328.04	SPAC328.04	131683.425955744	157984.12348423	35123248872.0672	4	93705.9881652011
SPAC328.05	SPAC328.05	342915.910240161	351125.407097252	416972434.466652	4	10209.9514502598
ubp2	SPAC328.06	368788.706950219	370368.395144019	13298676215.5816	4	57659.9432352774
SPAC328.09	SPAC328.09	351273.637631402	303701.769560212	47684729404.5897	4	109184.167126683
rps502	SPAC328.10C	213365.378244316	214374.120177208	23906535530.6377	4	77308.6921546306
mug8	SPAC32A11.01	322837.25241672	323213.683101116	437527281.708773	4	10458.5764053811
SPAC32A11.02c	SPAC32A11.02C	389994.718155578	386585.294052215	238744526.426743	4	7725.68000933806
phx1	SPAC32A11.03C	401668.789873081	401217.898830199	117608034.880697	4	5422.36191342613
SPAC343.04c	SPAC343.04C	185673.766375983	191249.127929187	48772361769.9286	4	110422.327644739
SPAC343.06c	SPAC343.06C	298536.274955291	309032.925180674	2845861940.86083	4	26673.3103535202
mug28	SPAC343.07	426108.472620217	478999.356459143	32718468690.4323	4	90441.2360187989
met11	SPAC343.10	369705.793021293	386682.82511411	4332990871.91621	4	32912.7288139263
msc1	SPAC343.11C	340951.744115548	363783.351387195	100819991755.341	4	158760.81991107
rds1	SPAC343.12	329401.026768383	324466.657118073	414888596.169417	4	10184.4071522281
tit1	SPAC343.15	311836.627041187	304148.980470334	2109431537.36947	4	22964.2740869893
lys2	SPAC343.16	286081.079744476	287557.102559301	734223059.809413	4	13548.2753497393
rfp2	SPAC343.18	258698.087849877	239468.122680639	19726478942.1007	4	70225.492063247
lsb6	SPAC343.19	251384.274911073	258579.880830748	551660631.690178	4	11743.7284506474
SPAC343.20	SPAC343.20	298307.136449057	337761.969288187	12193160114.2594	4	55211.3215614772
cps3	SPAC3A11.02	332691.529984852	316466.578476176	1639118595.35532	4	20243.0148159515
SPAC3A11.03	SPAC3A11.03	432751.745473869	452595.154542936	7570215211.54251	4	43503.4918470417
SPAC3A11.04	SPAC3A11.04	307228.843919731	305871.962434265	1694545497.35693	4	20582.4287764888
kms1	SPAC3A11.05C	224329.332044889	203807.18025135	32574326351.9436	4	90241.7951283434
mvp1	SPAC3A11.06	324432.197111785	344277.847373342	2443166659.57263	4	24714.1996611899
SPAC3A11.07	SPAC3A11.07	379344.590140215	372688.746622448	465641120.040332	4	10789.3595736764
sod22	SPAC3A11.09	381532.949625272	356482.991792416	64832039146.0782	4	127310.682138301
SPAC3A11.10c	SPAC3A11.10C	120830.098455725	122388.02856841	19963202315.1927	4	70645.5984389557
SPAC3A11.11c	SPAC3A11.11C	408738.258852887	403729.899683008	1699724706.75538	4	20613.8588500272
SPAC3A11.13	SPAC3A11.13	456245.073870269	453397.063741524	1317593502.53195	4	18149.335404719
pkl1	SPAC3A11.14C	402859.642696045	412094.190061593	5532856065.06291	4	37191.5852884188
meu34	SPAC3A12.03C	150604.753391968	155986.602761653	32519665128.5301	4	90166.0483892498
SPAC3A12.06c	SPAC3A12.06C	209239.327430459	210528.793753464	59100931261.4464	4	121553.41548209
SPAC3A12.08	SPAC3A12.08	433252.23464747	426460.003977528	22385988686.7172	4	74809.7398182837
SPAC3A12.09c	SPAC3A12.09C	401995.275745699	411839.178983751	10182356568.8881	4	50453.8317892907
rpl2001	SPAC3A12.10	275201.480846277	271169.071329899	739681417.354713	4	13598.5423608076
atp11	SPAC3A12.12	408668.817144925	380746.179738977	87636750454.209	4	148017.524683911
SPAC3A12.13c	SPAC3A12.13C	232696.206655243	229285.629225741	92802907.6237914	4	4816.71328874242
cys12	SPAC3A12.17C	417425.526508752	425195.43468323	2023794922.24881	4	22493.3041272776
SPAC3C7.01c	SPAC3C7.01C	415862.836933533	445740.696900133	7736069209.34678	4	43977.4635732519
SPAC3C7.02c	SPAC3C7.02C	330895.384183205	335477.05366092	2023615405.87899	4	22492.3064951051
rhp55	SPAC3C7.03C	245263.27697712	248562.970896978	838650090.990895	4	14479.7279928776
SPAC3C7.04	SPAC3C7.04	310578.579061294	290512.878018049	49501083597.3515	4	111244.194901747
mug191	SPAC3C7.05C	375546.26574272	372735.180723126	2847320955.22603	4	26680.1469037655
pit1	SPAC3C7.06C	273540.485464885	281581.070541411	1766083298.20495	4	21012.3969254161
SPAC3C7.07c	SPAC3C7.07C	361130.776299804	366413.27309624	1585907548.06689	4	19911.7273740056
elf1	SPAC3C7.08C	254188.688635671	249043.841411026	5803478285.4916	4	38090.281849481
set8	SPAC3C7.09	349724.872914876	342204.978883394	2277846612.51349	4	23863.3956747226
pex13	SPAC3C7.10	267586.030076934	235277.111151548	37186355649.9641	4	96418.8203230626
tip1	SPAC3C7.12	481803.587449664	497343.796347882	25910959031.4674	4	80484.4069237443
SPAC3C7.13c	SPAC3C7.13C	370524.308496071	373699.72306384	709913807.592796	4	13322.1038840792
obr1	SPAC3C7.14C	432344.898619876	434648.517838436	1458525011.38157	4	19095.3201817983
trk1	SPAC3F10.02C	223448.19802347	206125.321181905	28933064586.9468	4	85048.6104926865
gsa1	SPAC3F10.04	412104.98867862	412449.88936771	2902933897.11428	4	26939.4408679648
mug113	SPAC3F10.05C	356668.870837956	355840.117702982	284974048.110274	4	8440.58718499895
SPAC3F10.06c	SPAC3F10.06C	363586.675351641	371355.735043676	95372484421.5266	4	154412.179265049
SPAC3F10.09	SPAC3F10.09	491754.751225401	479246.883020282	1010139526.85478	4	15891.3461265462
map3	SPAC3F10.10C	344757.607444859	347923.534664108	185058818.06418	4	6801.81626597227
abc2	SPAC3F10.11C	160583.917566234	153936.073826489	18236417575.3982	4	67521.1403476686
SPAC3F10.12c	SPAC3F10.12C	355902.004598161	357275.46413566	2650539788.52378	4	25741.6966637971
ucp6	SPAC3F10.13	385575.743817048	416252.780308539	19704719894.1562	4	70186.7506979705
spo12	SPAC3F10.15C	395325.233584023	402896.643554067	333222177.762254	4	9127.18710450067
SPAC3F10.16c	SPAC3F10.16C	34525.3592124807	50928.4161009008	3988384031.42561	4	31576.8270707556
SPAC3F10.17	SPAC3F10.17	372241.903824473	349208.466311879	8362652072.16556	4	45723.7686334076
rpl4102	SPAC3F10.18C	386380.17012119	367632.06160538	4842763316.74	4	34794.9828162768
hrp3	SPAC3G6.01	358066.094452405	358660.160270984	258604622.488148	4	8040.59423314204
dss1	SPAC3G6.02	202.228395182814	222.534719466745	67128.5266399885	4	129.54586701241
SPAC3G6.03c	SPAC3G6.03C	326846.490522937	321995.622385015	834068198.040168	4	14440.1194423745
rnp24	SPAC3G6.04	158231.13072298	174539.068958803	39168804181.2588	4	98955.5508565068
SPAC3G6.05	SPAC3G6.05	406431.983267592	404219.800562776	660574192.842636	4	12850.8189704259
rad2	SPAC3G6.06C	312929.490754996	310181.029361222	181566791.25557	4	6737.33610664426
tps2	SPAC3G6.09C	387928.039532252	382263.653849109	346561027.17485	4	9308.07481672297
chl1	SPAC3G6.11	134801.41557867	139899.349020277	25919532019.5901	4	80497.7204950397
rpl4101	SPAC3G6.13C	346580.214395439	352057.092923505	653306996.698158	4	12779.9354135512
nsk1	SPAC3G9.01	370286.141243163	366702.650914887	784171891.739777	4	14001.5346635626
rpl2301	SPAC3G9.03	301910.60949324	299463.419631009	3002062063.43755	4	27395.538247302
ssu72	SPAC3G9.04	149044.933650409	163887.167415049	34231504056.4127	4	92508.7888478883
SPAC3G9.05	SPAC3G9.05	391558.058392012	386866.620300233	6247937979.27239	4	39521.949532103
hos2	SPAC3G9.07C	286039.420905245	297726.601077416	2250035729.06161	4	23717.2707592042
png1	SPAC3G9.08	113529.605315287	114040.344991716	17340962661.1517	4	65842.544492812
SPAC3G9.11c	SPAC3G9.11C	362824.233665215	371470.586688298	1320182547.70573	4	18167.1581962186
mug151	SPAC3H1.03	402738.863185285	402413.957787943	115470218.104179	4	5372.85348079069
mdm31	SPAC3H1.04C	322740.859396618	334551.303806961	1361464166.64325	4	18449.0119426708
SPAC3H1.05	SPAC3H1.05	403839.704957173	423885.678401784	14044140399.0103	4	59253.9880493505
SPAC3H1.06c	SPAC3H1.06C	182252.56968171	202162.874022381	49624178736.1661	4	111382.425382291
aru1	SPAC3H1.07	341204.787857785	348219.191354031	3004430384.65355	4	27406.3422616625
SPAC3H1.08c	SPAC3H1.08C	383683.485964925	382405.183709604	5663714262.11959	4	37628.8262576698
SPAC3H1.10	SPAC3H1.10	188344.765401579	189628.806960314	35587984910.5115	4	94323.8900153502
hsr1	SPAC3H1.11	258047.682378961	271363.703357896	876734728.875454	4	14804.8533332439
snt2	SPAC3H1.12C	383650.662393898	397657.242451015	944129606.949709	4	15363.3460462696
ppk13	SPAC3H1.13	178982.721538834	182591.262006367	43009780161.5343	4	103693.997128009
SPAC3H1.14	SPAC3H1.14	386441.446333344	379493.855139777	1211297067.23428	4	17401.846649381
aar2	SPAC3H5.04	376643.607341279	391002.881895383	12770406573.65	4	56503.1118029132
rpl702	SPAC3H5.07	342570.527122658	374116.320681615	64886775137.1724	4	127364.413335488
SPAC3H5.08c	SPAC3H5.08C	178458.775623939	226301.273023776	57871974104.8394	4	120282.972719375
SPAC3H5.09c	SPAC3H5.09C	308143.314176912	303417.113487497	5014308362.57534	4	35405.8906206839
rpl3202	SPAC3H5.10	363.896488481038	1650.21147109788	8043213.82446957	4	1418.02801668986
rpl501	SPAC3H5.12C	293004.515952837	272148.668139932	41255677837.3852	4	101557.468752162
SPAC3H8.02	SPAC3H8.02	280508.10058724	278679.597151969	335519043.891714	4	9158.58946415487
img2	SPAC3H8.03	222802.126098983	215669.31849631	43926078127.8285	4	104792.745607495
SPAC3H8.04	SPAC3H8.04	484055.33153854	484145.004316878	941440509.747991	4	15341.451281968
mms1	SPAC3H8.05C	304559.307439111	307966.648508465	365335315.628833	4	9556.87338553819
pac10	SPAC3H8.07C	322110.697492747	262368.169172074	26782869186.9393	4	81827.362762922
SPAC3H8.08c	SPAC3H8.08C	403558.028004602	402461.292439865	416904844.455789	4	10209.1239151039
nab3	SPAC3H8.09C	309579.688262938	305191.017764603	4246606135.66962	4	32582.994551106
spo20	SPAC3H8.10	360563.300369109	357341.882450662	762213892.782147	4	13804.1107354127
SPAC458.02c	SPAC458.02C	316392.705457786	322844.317555124	541734142.722747	4	11637.5914896806
dil1	SPAC458.04C	328396.254373881	329003.114356319	22231986394.0315	4	74551.9724655752
SPAC458.06	SPAC458.06	361376.658324965	362895.035863398	266865151.808726	4	8168.00391479959
SPAC4A8.02c	SPAC4A8.02C	335601.96566676	339753.316379834	4844417285.0163	4	34800.9241436786
ptc4	SPAC4A8.03C	261000.800536792	235792.079032883	5170141049.85125	4	35951.846440243
isp6	SPAC4A8.04	328148.442594594	328643.788912295	186974520.985709	4	6836.93134720741
myp2	SPAC4A8.05C	135240.796656115	138441.867746492	25413847420.9016	4	79708.6059044153
SPAC4A8.06c	SPAC4A8.06C	343204.938657562	340451.550567888	4945482771.51998	4	35162.0632625561
SPAC4A8.07c	SPAC4A8.07C	307610.329797228	307556.250209253	407602766.256685	4	10094.5872409015
cwf21	SPAC4A8.09C	279233.034571494	274617.231788192	3699669886.89001	4	30412.4558647029
SPAC4A8.10	SPAC4A8.10	352674.754960113	352757.262735388	1034087264.56094	4	16078.6136261879
SPAC4A8.14	SPAC4A8.14	412079.535850316	339746.69482213	52211894428.1734	4	114249.610971081
SPAC4C5.01	SPAC4C5.01	156214.269201256	164688.282028678	36354464032.4747	4	95334.2331385671
ryh1	SPAC4C5.02C	130968.838409346	134333.892251395	11102667776.1364	4	52684.5987365766
SPAC4C5.03	SPAC4C5.03	340461.955111606	343908.180898077	420598727.717114	4	10254.2518951544
sec71	SPAC4D7.01C	435423.173453305	440416.698030814	470657346.951925	4	10847.3193341941
SPAC4D7.02c	SPAC4D7.02C	452944.536262734	463543.273231947	4355844295.88391	4	32999.4102064109
pop2	SPAC4D7.03	173696.413052025	179927.424328425	43268705371.3527	4	104005.65534065
SPAC4D7.06c	SPAC4D7.06C	357424.451084351	366982.476491488	1538092810.95571	4	19609.2631870483
SPAC4D7.07c	SPAC4D7.07C	358539.92264607	357938.211495583	3199359378.30561	4	28281.4399310997
spt20	SPAC4D7.10C	1152.28304308177	5950.01716891931	108534620.373847	4	5208.99751329002
dsc4	SPAC4D7.11	301597.396103426	303507.30674939	286236409.206985	4	8459.26133310387
aap1	SPAC4F10.02	383611.20871054	364882.749807985	2930387065.43533	4	27066.5248297382
SPAC4F10.04	SPAC4F10.04	273443.410433522	273602.585428003	113797852.818359	4	5333.80382134455
SPAC4F10.05c	SPAC4F10.05C	0	67069.6455015713	17993349390.8257	4	67069.6455015713
SPAC4F10.06	SPAC4F10.06	392592.424799814	395300.440311066	4798776216.91687	4	34636.599923047
atg13	SPAC4F10.07C	442720.952173489	365477.105315054	66468492863.779	4	128907.421105011
mug126	SPAC4F10.08	377604.753038549	378835.268132349	2476623500.46959	4	24882.8429870342
spn1	SPAC4F10.11	425594.214288134	426528.240755684	515637923.445836	4	11353.8311094299
mpd2	SPAC4F10.13C	347053.011539584	351839.905300498	5343563073.04311	4	36549.839510739
btf3	SPAC4F10.14C	296437.955505945	254372.654309884	32409921068.9562	4	90013.778207778
SPAC4F10.16c	SPAC4F10.16C	398377.711301819	417221.564711118	20859588922.3284	4	72214.2453438523
SPAC4F10.17	SPAC4F10.17	382736.732858054	375502.377302117	384132053.797237	4	9799.64353684915
nup37	SPAC4F10.18	377459.000371208	376318.631725253	288591179.820013	4	8493.98581085483
SPAC4F10.19c	SPAC4F10.19C	368902.300828379	372689.627246861	266092396.55953	4	8156.1693913186
grx1	SPAC4F10.20	459869.617311373	462426.836692804	713270564.07862	4	13353.5628586402
did4	SPAC4F8.01	332359.407797929	333425.768093893	963437339.694374	4	15519.6435179289
sdo1	SPAC4F8.03	109893.742979344	134425.519192994	25693604930.0807	4	80146.1242513957
mug114	SPAC4F8.08	411441.744306577	418833.636688887	5855974978.30229	4	38262.1711952625
stg1	SPAC4F8.10C	137267.695405757	145883.205240256	28573818120.7829	4	84518.9595901164
SPAC4F8.11	SPAC4F8.11	386577.723191433	368654.546335088	81122271682.3566	4	142409.858930445
itr1	SPAC4F8.15	355228.580445523	357596.551599388	1431076222.25791	4	18914.7840475243
SPAC4G8.03c	SPAC4G8.03C	338363.533917445	337327.994378017	359625143.573205	4	9481.89252698538
SPAC4G8.04	SPAC4G8.04	385489.948179102	380196.04429932	94100730823.7744	4	153379.212104977
ppk14	SPAC4G8.05	578466.207365453	552804.795155152	16488673660.8832	4	64204.1152514447
trm12	SPAC4G8.06C	452530.637292785	444860.981275451	5865616982.31206	4	38293.6580333874
SPAC4G8.07c	SPAC4G8.07C	268617.852222302	294607.503610398	3827018076.38515	4	30931.4487067174
SPAC4G8.08	SPAC4G8.08	422953.212490754	408140.767957823	15057570714.1594	4	61354.6467558885
gos1	SPAC4G8.10	387171.607039958	381136.11021787	2973261036.40521	4	27263.808594936
atp10	SPAC4G8.11C	309788.932469761	309191.971600727	3788770871.58041	4	30776.4961926322
prz1	SPAC4G8.13C	53216.2198020182	127401.184862818	35810585369.9826	4	94618.4249630887
rnh201	SPAC4G9.02	411467.916589926	417715.174954959	3146965533.8405	4	28048.9105574553
mpf1	SPAC4G9.05	447820.002090256	444267.647398752	2004487305.75279	4	22385.7505221111
chz1	SPAC4G9.06C	341657.303407236	328575.996322947	1870759345.04446	4	21626.1378026941
arg11	SPAC4G9.09C	372822.649434155	378829.430356861	12438333256.7986	4	55763.6379211368
arg3	SPAC4G9.10	383412.262557991	405228.221571497	2947613918.51194	4	27145.9661759899
cmb1	SPAC4G9.11C	345991.12033769	355905.989902583	1368562832.91733	4	18497.0459325086
SPAC4G9.12	SPAC4G9.12	354019.129236505	360027.500458076	1557661962.44343	4	19733.6132173218
vps26	SPAC4G9.13C	324565.747152864	263919.659952012	31843885423.3303	4	89224.2755971298
SPAC4G9.14	SPAC4G9.14	423630.274596453	425602.167980507	11766721217.6474	4	54237.2593740858
SPAC4G9.15	SPAC4G9.15	0	70565.1517811005	19917762583.559	4	70565.1517811005
rpl901	SPAC4G9.16C	110178.313104751	111203.659053546	16491141940.7023	4	64208.9206043489
SPAC4G9.19	SPAC4G9.19	414648.372415152	418431.150305424	1653694882.4608	4	20332.8237245888
SPAC4G9.20c	SPAC4G9.20C	134893.901011348	143398.599091153	27610424000.2166	4	83081.9234253405
SPAC4H3.01	SPAC4H3.01	344497.823908077	350500.92074514	1462952566.80891	4	19124.2814689135
swc3	SPAC4H3.02C	378220.495432055	360646.976670772	22681240864.4432	4	75301.4622441743
SPAC4H3.03c	SPAC4H3.03C	404498.347820883	401219.383474777	968125099.826912	4	15557.3543688099
SPAC4H3.04c	SPAC4H3.04C	416857.91981576	390397.516501632	4519699880.14423	4	33614.3566060107
srs2	SPAC4H3.05	371511.109708262	375339.85210707	149856023.109924	4	6120.78473543066
SPAC4H3.06	SPAC4H3.06	347690.321666216	344173.386535995	5111456692.96906	4	35747.2260915762
SPAC4H3.07c	SPAC4H3.07C	122627.136239606	132864.062572566	23816597926.3727	4	77163.1355090835
SPAC4H3.14c	SPAC4H3.14C	470178.715652129	458063.092088319	640131314.433885	4	12650.4082388068
SPAC513.02	SPAC513.02	187981.775525131	195945.395568926	51328315411.8192	4	113278.766116845
mfm2	SPAC513.03	340089.284550311	345197.46799433	3956905182.15389	4	31451.9680709884
SPAC513.04	SPAC513.04	396387.195854005	400465.74524433	467543031.600465	4	10811.371693736
ams1	SPAC513.05	326607.512162392	332731.729750056	1188057944.42711	4	17234.1082190747
SPAC513.06c	SPAC513.06C	431082.523309052	431656.303298137	1061998511.61353	4	16294.1593187063
SPAC513.07	SPAC513.07	391412.447271838	384239.388933453	705516695.198693	4	13280.7821230405
SPAC521.02	SPAC521.02	191896.614793939	213785.706892239	62135311080.6144	4	124634.777530806
SPAC521.03	SPAC521.03	424084.924387773	413118.751137147	2203945148.11485	4	23473.0970906848
SPAC521.04c	SPAC521.04C	200479.488073457	208750.550386067	58266575919.2255	4	120692.35261526
rps802	SPAC521.05	270907.401491491	216504.836097069	21482464596.0969	4	73284.4877789578
SPAC56E4.03	SPAC56E4.03	220327.144810421	222292.740177892	47030773469.5774	4	108432.897994079
ggt2	SPAC56E4.06C	381865.958814154	315549.343126516	47326828376.5495	4	108773.650734621
SPAC56E4.07	SPAC56E4.07	373208.039340481	377640.605315295	4479047782.09992	4	33462.8442533653
SPAC56F8.02	SPAC56F8.02	342696.866489754	324491.076271328	39438549247.3101	4	99295.7064118461
ppt1	SPAC56F8.04C	146267.875928857	160268.752655485	34765901794.9784	4	93228.0829404134
mug64	SPAC56F8.05C	292865.053833716	293031.517051605	798273886.972352	4	14126.8705573134
alg10	SPAC56F8.06C	410034.169391931	403430.543676228	4274685759.46914	4	32690.5405257742
rrp8	SPAC56F8.09	175772.702406468	183633.124770591	45120179882.1126	4	106207.556089612
SPAC56F8.12	SPAC56F8.12	378129.270810756	387237.774394418	1512565582.51049	4	19445.8580584047
mug115	SPAC56F8.14C	442538.057309887	456260.63454396	952955576.184009	4	15434.9892791023
esc1	SPAC56F8.16	371027.878521194	367404.459708288	633754728.630166	4	12587.2428338195
cdr2	SPAC57A10.02	110376.287769303	124278.708312017	21109002578.1282	4	72644.6876552722
cyp1	SPAC57A10.03	167764.471440058	177384.726177446	42200586244.6293	4	102713.906366944
mug10	SPAC57A10.04	400189.221834018	399940.674969489	1268226621.26783	4	17806.0847834935
mug15	SPAC57A10.06	444363.819191129	443508.644530799	72852866.0543545	4	4267.69451971303
SPAC57A10.07	SPAC57A10.07	377130.208063617	366490.316746126	613598242.943673	4	12385.4576312673
SPAC57A10.08c	SPAC57A10.08C	423037.135281205	414599.232692067	2982037856.08632	4	27304.0191917157
nhp6	SPAC57A10.09C	314068.169287261	323492.081616884	2176916006.31534	4	23328.7162436949
sla1	SPAC57A10.10C	423058.841400876	420380.691267087	312233801.623305	4	8835.06934923695
ura3	SPAC57A10.12C	63260.9561026827	64039.039469674	1268201854.72626	4	17805.9109197357
sgf11	SPAC57A10.14	341227.328006429	329656.419140847	4522257104.0499	4	33623.8646799037
pabp	SPAC57A7.04C	430529.983287916	443323.381955203	2295434081.76357	4	23955.3442981079
SPAC57A7.05	SPAC57A7.05	377436.749257746	381202.850188168	2797243609.00547	4	26444.4871807219
SPAC57A7.07c	SPAC57A7.07C	329553.908603193	321478.777273047	4589379489.441	4	33872.4795720693
pzh1	SPAC57A7.08	420709.722980642	437680.897340083	4155327407.36983	4	32230.9145362408
SPAC57A7.09	SPAC57A7.09	424982.227937249	428085.630173404	3769395901.75085	4	30697.7030971002
SPAC57A7.12	SPAC57A7.12	164717.104964026	164360.830334762	18662273247.5344	4	68304.9654994687
SPAC57A7.13	SPAC57A7.13	269859.834817162	227981.011616454	30883986328.695	4	87869.2015564825
med13	SPAC589.02C	287327.547026763	263772.911270753	12448711228.543	4	55786.8963748276
SPAC589.03c	SPAC589.03C	341189.225388974	354250.939892826	788442270.364354	4	14039.6071024473
SPAC589.05c	SPAC589.05C	273016.546821511	299837.462672234	16163453274.727	4	63567.785227124
SPAC589.06c	SPAC589.06C	420408.733899517	415482.63555471	658817285.706657	4	12833.7181450531
atg18	SPAC589.07C	343880.909972102	351921.991587101	1178641493.22022	4	17165.6742746987
dam1	SPAC589.08C	409413.321424014	416093.64868624	390377436.320911	4	9878.98573135054
SPAC589.09	SPAC589.09	411701.25271198	410115.834003166	38575595188.1442	4	98203.3543064393
SPAC589.10c	SPAC589.10C	369661.639680723	368993.487942855	172525376.707546	4	6567.44578789095
mug82	SPAC589.11	259488.408374797	265586.851670026	2517762001.09041	4	25088.6528190057
SPAC589.12	SPAC589.12	0	0	0	4	0
rps2202	SPAC5D6.01	309256.653830808	308232.04988094	320763402.761989	4	8954.93443250687
mug165	SPAC5D6.02C	417272.234451032	398877.656503841	3025433004.64175	4	27501.9681324889
SPAC5D6.04	SPAC5D6.04	402456.296270451	394140.49783691	722402533.926943	4	13438.7735110662
SPAC5D6.06	SPAC5D6.05	20529.9855545683	72912.1839973166	14124340591.3646	4	59422.9345273452
alg14	SPAC5D6.06C	134253.39609757	271619.003767969	105596398045.221	4	162477.997006688
pxa1	SPAC5D6.07C	392583.790069869	392331.362862455	116272856.070842	4	5391.49459961804
mes1	SPAC5D6.08C	318714.803502252	320548.379685213	448338097.148071	4	10586.997888307
mug86	SPAC5D6.09C	388071.466710037	390686.998059918	9106022390.18437	4	47712.7404111951
mug116	SPAC5D6.10C	407762.344653026	410958.367608315	519692283.451602	4	11398.3801859256
SPAC5D6.12	SPAC5D6.12	354784.177027625	358984.356766389	1914430409.56006	4	21877.1022393281
SPAC5D6.13	SPAC5D6.13	311847.955121152	311020.57969922	337892211.69639	4	9190.92231085093
SPAC5H10.01	SPAC5H10.01	407893.497912556	401447.617120322	1378645915.39143	4	18565.0607014321
SPAC5H10.02c	SPAC5H10.02C	355672.097312946	363852.53293664	2132916514.90994	4	23091.7545614768
SPAC5H10.04	SPAC5H10.04	324456.950533299	300396.409454333	3420895341.65196	4	29244.2102887561
SPAC5H10.05c	SPAC5H10.05C	391044.246563275	404783.771254617	2226828362.22237	4	23594.6411406402
adh4	SPAC5H10.06C	366651.794226339	359394.6403684	621155668.156703	4	12461.497383508
SPAC5H10.07	SPAC5H10.07	334878.607597479	340838.618190431	723776296.464485	4	13451.5454173906
SPAC5H10.09c	SPAC5H10.09C	395680.445367769	395851.943569093	409465362.28315	4	10117.6252436423
SPAC5H10.10	SPAC5H10.10	366360.663206285	364441.339840202	523212027.650987	4	11436.9142216223
gmh1	SPAC5H10.11	322780.945256431	294769.491133195	39668639949.4681	4	99584.9385568271
SPAC5H10.12c	SPAC5H10.12C	434153.639701573	440037.043119169	3255379078.21773	4	28527.9646935149
gmh2	SPAC5H10.13C	381045.201891677	383311.431628054	470605187.401829	4	10846.7182525618
SPAC607.06c	SPAC607.06C	379471.231298781	381347.76426025	289282188.071099	4	8504.14881206666
SPAC607.07c	SPAC607.07C	344343.193401279	309946.875687155	8008015481.85458	4	44743.757893852
SPAC607.08c	SPAC607.08C	384786.702798882	384930.856091871	428990666.00536	4	10356.0449256142
spo3	SPAC607.10	361991.377931105	366662.574593121	1645676776.73953	4	20283.4709599931
SPAC630.04c	SPAC630.04C	171079.883362882	161501.867869328	6551057193.51919	4	40469.3006905209
gyp7	SPAC630.05	337832.827477639	303051.287153655	34490623357.1383	4	92858.2567103463
SPAC630.06c	SPAC630.06C	348797.706292666	342819.941249209	8205587428.9053	4	45292.3487713579
SPAC630.07c	SPAC630.07C	407340.044423174	420482.923250692	930736701.831161	4	15253.9888376054
mug58	SPAC630.09C	162554.594691076	190250.791273933	43755675751.7486	4	104589.286917624
SPAC630.10	SPAC630.10	302968.023156823	303159.489531251	993989879.18923	4	15763.802517074
vps55	SPAC630.11	358143.958039675	370027.964842919	1153451901.10921	4	16981.253642688
tsc2	SPAC630.13C	380701.421094637	367592.985177348	4034403331.8307	4	31758.4765528461
tup12	SPAC630.14C	212297.273566977	223674.997306883	746716975.052865	4	13663.0612881307
mug177	SPAC630.15	361485.491668937	358808.694777335	61641893.4330831	4	3925.61757667132
acp2	SPAC631.01C	175943.977601999	181832.514602827	41517786778.3195	4	101879.569564167
SPAC631.02	SPAC631.02	274973.1821632	267997.693776709	5173295374.11538	4	35962.8119524717
SPAC637.03	SPAC637.03	370722.189955684	357093.855226665	2630545570.299	4	25644.4222507498
SPAC637.06	SPAC637.06	99661.5183080709	102425.174244054	13024907488.5521	4	57063.3584022009
moe1	SPAC637.07	69092.7749766733	111485.850727005	18468535225.3094	4	67949.494525915
SPAC637.09	SPAC637.09	306416.003160234	309022.485116165	598175947.401655	4	12228.8178844242
rpn10	SPAC637.10C	434757.374950643	437381.367250633	640822366.493239	4	12657.2347542151
rpm2	SPAC637.11	314065.871742149	320210.144528457	2043649330.69268	4	22603.3699406343
SPAC637.13c	SPAC637.13C	346961.721352832	345663.679813891	148499613.359846	4	6093.02087145297
cdr1	SPAC644.06C	257070.309240589	265805.669552266	595709558.397612	4	12203.5810153988
SPAC644.07	SPAC644.07	301242.565514999	302969.980484103	8946603914.69207	4	47293.2445352718
SPAC644.08	SPAC644.08	405267.629087027	400567.210785956	862407129.96884	4	14683.3845721009
SPAC644.09	SPAC644.09	168483.76968075	184637.60022543	39889202068.5281	4	99861.4065449312
pkp1	SPAC644.11C	336023.081470849	335930.760861542	248607225.953348	4	7883.64170217908
SPAC644.13c	SPAC644.13C	329440.321360966	331849.270525779	9086466081.17478	4	47661.4783687381
rhp51	SPAC644.14C	522493.737521006	505552.208385652	5216392386.79794	4	36112.2984134143
SPAC652.01	SPAC652.01	49354.8164818443	48810.5542325707	565614294.250515	4	11891.3234571526
swi6	SPAC664.01C	151395.417725985	156242.919910649	32611795436.0884	4	90293.6811688509
arp8	SPAC664.02C	163425.984569778	163941.938229535	35836655369.0862	4	94652.8596624082
SPAC664.03	SPAC664.03	404050.828987438	408538.459565423	773517848.395051	4	13906.0944229055
rps1602	SPAC664.04C	353285.186076326	353578.457227701	654467679.801463	4	12791.2829673323
rad9	SPAC664.07C	385116.523981094	385415.721253657	701967672.679377	4	13247.3362669574
klp2	SPAC664.10	306730.55450472	306778.492694259	25135088.544111	4	2506.74532731742
SPAC664.12c	SPAC664.12C	360281.590545224	371941.661591983	2789764550.3727	4	26409.1108822916
SPAC664.13	SPAC664.13	395511.145553535	400067.26322641	684000468.758963	4	13076.701311483
amt2	SPAC664.14	447822.335231856	441589.07024065	549917467.214793	4	11725.1595641039
caf4	SPAC664.15	277494.738158321	234902.638834584	27525965564.6819	4	82954.7550847477
SPAC683.02c	SPAC683.02C	348986.61925581	327995.723582398	3247150787.59205	4	28491.8882648731
SPAC683.03	SPAC683.03	326916.970643877	344490.564701492	3540496836.07186	4	29751.0371082751
SPAC688.03c	SPAC688.03C	322819.681089099	332790.915676701	1670292103.07541	4	20434.6036362062
gst3	SPAC688.04C	353963.5929398	359757.241791133	893584333.275308	4	14946.4404899236
slx4	SPAC688.06C	369233.234180351	369652.931378596	37220583.4850215	4	3050.43371854813
rev3	SPAC688.10	407583.493651128	374661.500608229	9317559462.53444	4	48263.7531241988
end4	SPAC688.11	78349.1067996211	80180.0864567483	5265711175.36627	4	36282.6100748219
SPAC688.12c	SPAC688.12C	363137.93380358	363501.672108768	391845950.529743	4	9897.54957716483
scn1	SPAC688.13	384442.658866407	380806.778325005	3255916608.79969	4	28530.3198755276
set13	SPAC688.14	398935.302742951	383275.841877202	40035153357.9041	4	100043.932047256
SPAC694.02	SPAC694.02	185865.987999369	188612.116730819	47452817364.9326	4	108918.337947442
SPAC694.03	SPAC694.03	370036.525323618	380785.458691003	3666483086.72877	4	30275.7456007642
SPAC694.04c	SPAC694.04C	339781.384301774	339272.186071675	225494315.342112	4	7508.23406904233
rps2502	SPAC694.05C	294046.714591817	248613.31118703	17989250450.3878	4	67062.005730495
mrc1	SPAC694.06C	194438.959077355	195411.734342459	48961868421.4451	4	110636.644496122
mus7	SPAC6B12.02C	69022.8640556891	91872.9236297215	4792109167.60487	4	34612.5308508525
SPAC6B12.03c	SPAC6B12.03C	369793.566233684	370982.234371155	402568431.966005	4	10032.0540265442
SPAC6B12.04c	SPAC6B12.04C	359244.803054137	332154.106956085	30151019211.7911	4	86820.2442000008
ies2	SPAC6B12.05C	392234.836801825	393302.195408956	583782972.3211	4	12080.8005976539
rrg9	SPAC6B12.06C	388002.917596707	387180.604732321	1779069214.80957	4	21089.5069573092
SPAC6B12.07c	SPAC6B12.07C	160398.46302444	173489.57904946	38014776661.3846	4	97486.8922745317
mug185	SPAC6B12.08	326885.006031933	334789.975693926	1157903118.26994	4	17013.9877620587
trm10	SPAC6B12.09	357952.395535537	365292.574996883	763816038.630794	4	13818.6109887245
tom70	SPAC6B12.12	192917.335320311	193399.053239896	1286597922.59143	4	17934.5889456061
SPAC6B12.14c	SPAC6B12.14C	336797.275662124	333798.539775815	258402510.644229	4	8037.45156508313
cpc2	SPAC6B12.15	298122.65082579	303149.454888177	1457526511.7708	4	19088.7827779222
meu26	SPAC6B12.16	339257.111577346	339093.00868978	1997885141.14754	4	22348.8542276083
SPAC6C3.02c	SPAC6C3.02C	331086.516417447	347742.862317322	1247879555.47823	4	17662.6693585528
SPAC6C3.03c	SPAC6C3.03C	502273.905858891	494227.527254754	508716721.460341	4	11277.37471068
cit1	SPAC6C3.04	333837.711183478	338710.214476675	164329701.110954	4	6409.55733867313
SPAC6C3.05	SPAC6C3.05	314207.697110486	321265.997999372	387733197.114084	4	9845.47100338633
SPAC6C3.06c	SPAC6C3.06C	365256.936215734	364235.381503091	1350400353.96553	4	18373.8969326429
mug68	SPAC6C3.07	310441.720332238	315769.869919276	1822249128.64355	4	21343.9050354167
SPAC6C3.08	SPAC6C3.08	152599.820597337	153576.843308678	31450341263.2202	4	88671.220335603
fsv1	SPAC6F12.03C	306252.272507134	307718.392095584	38622311.749491	4	3107.34258448803
SPAC6F12.04	SPAC6F12.04	253405.404680612	278624.284410748	6108562885.95218	4	39078.6478973882
SPAC6F12.06	SPAC6F12.06	393556.371169508	391880.000531468	588518497.718332	4	12129.7000964403
rdp1	SPAC6F12.09	139443.355509807	162544.526268035	36638229886.7428	4	95705.5770145382
par2	SPAC6F12.12	194636.328515775	196977.95248872	51748373563.0798	4	113741.344245485
cch1	SPAC6F6.01	477644.559468815	424263.006223482	13146809032.4103	4	57329.7676438915
pof5	SPAC6F6.02C	313925.515814851	316373.520141493	292709672.88049	4	8554.38006053756
SPAC6F6.03c	SPAC6F6.03C	273958.459408119	288298.926706652	3889692808.85384	4	31183.7009062981
SPAC6F6.04c	SPAC6F6.04C	389689.367721672	392774.1065248	1995512262.02815	4	22335.5784681534
rax2	SPAC6F6.06C	383650.135592551	388623.04746254	1927687113.86585	4	21952.7168812077
eaf6	SPAC6F6.09	412232.327132215	399785.547370291	946640506.187045	4	15383.7617813967
SPAC6F6.11c	SPAC6F6.11C	284143.656363589	281155.305938841	958169245.336606	4	15477.1544973277
SPAC6F6.13c	SPAC6F6.13C	423270.099668836	428235.47842473	980687008.102609	4	15657.9612985105
rif1	SPAC6F6.17	321155.595285033	329832.51659981	1219355165.93043	4	17459.6332001164
tea3	SPAC6G10.02C	474514.822597737	472753.667931298	159794355.556512	4	6320.48960833953
SPAC6G10.03c	SPAC6G10.03C	387508.87543888	396707.294712584	1072898054.6276	4	16377.561285396
SPAC6G10.06	SPAC6G10.06	464208.245059264	379599.28008456	53596162703.998	4	115754.225305168
idp1	SPAC6G10.08	274518.114538391	267938.19989137	822627902.296724	4	14340.7452935397
ubi3	SPAC6G10.11C	407693.255747965	407470.380368064	527278188.936208	4	11481.2694086522
ace2	SPAC6G10.12C	276536.293136611	226009.504485952	17694559561.8621	4	66510.4494832619
SPAC6G9.01c	SPAC6G9.01C	372577.376036551	371358.10772656	1508550651.66201	4	19420.0325158199
mug183	SPAC6G9.03C	329070.495051378	312714.375843997	1763648653.02488	4	20997.9085448104
spo7	SPAC6G9.04	471592.139087469	463641.654563051	1243720876.15153	4	17633.2135198858
pcd1	SPAC6G9.05	244156.229167385	216781.91910682	33064594770.9492	4	90918.3627917777
ubp6	SPAC6G9.08	296055.037406193	302363.103129714	8416840276.34346	4	45871.6695694179
rpl2401	SPAC6G9.09C	309837.220867189	297966.151564782	949134332.822771	4	15404.0119191623
sen1	SPAC6G9.10C	398371.258895825	406212.930546423	1246945165.75942	4	17656.0553759852
cfr1	SPAC6G9.12	407392.526062036	397600.982437097	1957797257.6774	4	22123.5014050523
bqt1	SPAC6G9.13C	430332.90090285	415187.048854986	3688193942.47354	4	30365.2512852831
SPAC6G9.14	SPAC6G9.14	373195.90626702	387328.148630782	107599866519.378	4	164012.092937821
SPAC6G9.15c	SPAC6G9.15C	353211.818194794	319186.051883592	55783145094.2634	4	118092.278636522
SPAC6G9.16c	SPAC6G9.16C	401926.779709928	407036.891441542	6475202034.08427	4	40234.3200330398
SPAC732.02c	SPAC732.02C	377805.057542395	385709.330044123	2203399767.57162	4	23470.1926258159
SPAC750.06c	SPAC750.06C	305845.324418569	305229.355603355	33079093.5791267	4	2875.72136946222
SPAC750.08c	SPAC750.08C	312043.987471235	311049.700175727	739415438.624725	4	13596.097221489
vps1	SPAC767.01C	378473.555350369	368066.267204262	899007250.042813	4	14991.7248010595
sfp47	SPAC7D4.02C	388588.845463697	296242.850365063	39256793138.8976	4	99066.6355778998
SPAC7D4.03c	SPAC7D4.03C	322897.005052445	323845.095739364	2938963798.24009	4	27106.1053926974
taf1	SPAC7D4.04	401101.108888041	403108.863497519	69054705.2000385	4	4154.95803829709
SPAC7D4.05	SPAC7D4.05	334333.797215602	339665.78690182	314172623.020461	4	8862.45765886163
SPAC7D4.08	SPAC7D4.08	383978.634544163	395491.332588453	1049136298.96794	4	16195.1867770021
SPAC7D4.12c	SPAC7D4.12C	182665.772393003	189144.984809149	47337210796.8065	4	108785.581301943
SPAC7D4.13c	SPAC7D4.13C	338279.567306299	342122.149429434	1321027787.94709	4	18172.9729815122
SPAC806.04c	SPAC806.04C	335968.411346384	342270.516831759	1474614452.23333	4	19200.3545034547
ndk1	SPAC806.07	401934.255932083	407633.010162701	165141142.729551	4	6425.36268878168
mod21	SPAC806.08C	173570.034358032	180002.031878202	41860016573.1372	4	102298.602841311
SPAC821.03c	SPAC821.03C	405270.667729412	405347.917039433	205556798.362541	4	7168.62606017606
SPAC821.05	SPAC821.05	126321.743082309	139321.680112145	25993408341.8073	4	80612.35690297
spn2	SPAC821.06	341548.729002118	347296.363852782	84216086566.3445	4	145100.040115729
moc3	SPAC821.07C	152257.810988228	154297.20689112	31742814944.0767	4	89082.5669590811
eng1	SPAC821.09	352911.662476248	344146.244541227	1557133732.43869	4	19730.2669295089
sod1	SPAC821.10C	388665.372291012	385817.36151528	387800797.574998	4	9846.32923447868
SPAC821.13c	SPAC821.13C	345639.019768762	352836.64302311	4534234095.1932	4	33668.3608718675
SPAC823.02	SPAC823.02	297539.334112674	287169.076120352	1044845765.11862	4	16162.0370399172
ppk15	SPAC823.03	111056.711189336	128194.634781664	22695041649.2229	4	75324.3679847746
tlg2	SPAC823.05C	282914.949206214	288099.84207921	1368061475.14691	4	18493.6575286429
SPAC823.09c	SPAC823.09C	384393.781404829	386472.220987755	457288165.134319	4	10692.1485812525
SPAC823.10c	SPAC823.10C	195649.1862119	213415.355804767	61569850209.7072	4	124066.36350126
SPAC823.13c	SPAC823.13C	495887.643240264	479871.545018768	2973583999.14657	4	27265.2892848516
ptf1	SPAC823.14	326906.678177173	339829.795652509	81860231665.6906	4	143056.13554274
ppa1	SPAC823.15	330795.1960496	332580.202919065	397455666.828939	4	9968.14509862465
mug179	SPAC823.16C	349170.823517227	356243.216466059	826865310.644774	4	14377.6328949238
SPAC824.02	SPAC824.02	178956.154824514	304133.641724218	97980417342.7505	4	156509.119017671
SPAC824.04	SPAC824.04	374193.657025416	413751.072568084	64747341872.6113	4	127227.494937819
vps16	SPAC824.05	277190.0919318	234819.352192952	27096940674.2089	4	82305.7420144684
SPAC824.07	SPAC824.07	374181.993855031	371019.282353176	4154375617.69289	4	32227.2230330698
gda1	SPAC824.08	407606.900640293	388712.303102264	93359877264.0017	4	152774.242973089
SPAC824.09c	SPAC824.09C	323904.655990058	328223.876944943	787503533.777616	4	14031.2466817601
SPAC869.02c	SPAC869.02C	443148.635818459	438287.293100084	4581412166.32035	4	33843.0648963726
SPAC869.03c	SPAC869.03C	373835.030631302	382667.033634763	558537612.739653	4	11816.7001817307
SPAC869.04	SPAC869.04	125736.037213763	131189.097685483	23026734784.7301	4	75872.812628652
SPAC869.05c	SPAC869.05C	160138.764406745	184427.4999946	46924517476.229	4	108310.338237203
SPAC869.06c	SPAC869.06C	381564.673770558	386886.55805947	642241904.033898	4	12671.2460321972
mel1	SPAC869.07C	416584.595765423	421690.724929211	2834349636.54068	4	26619.3051963264
pcm2	SPAC869.08	400861.698953192	366480.87004617	13948510668.2563	4	59051.9065489343
SPAC869.09	SPAC869.09	320790.649391058	325236.047531648	559699603.751142	4	11828.9856259016
put4	SPAC869.10C	383540.269584507	388329.867735045	324966890.276244	4	9013.41902770869
cat1	SPAC869.11	348360.735641334	351423.613097725	748378633.704929	4	13678.2549481369
ppk16	SPAC890.03	161355.5370788	172969.665593415	40245178163.1824	4	100306.004510177
SPAC890.05	SPAC890.05	276121.440572919	273307.022433464	1990997978.16302	4	22310.3001893914
nup155	SPAC890.06	327160.020479661	328799.172332548	352092663.53208	4	9382.06618410998
rmt1	SPAC890.07C	266799.611606703	283173.055918937	2089773267.24645	4	22857.0189834898
cgs1	SPAC8C9.03	4032.56750812482	50132.3984694502	9017411853.75793	4	47480.0269949321
SPAC8C9.04	SPAC8C9.04	255239.518087619	256875.207067195	482822046.671687	4	10986.6060122279
SPAC8C9.05	SPAC8C9.05	326921.124930626	347004.715205285	2000537260.27671	4	22363.6829495765
ppr4	SPAC8C9.06C	378695.517633587	392833.281969969	1045727779.04805	4	16168.8572497258
SPAC8C9.07	SPAC8C9.07	310886.462944119	291110.859603281	2592539319.11156	4	25458.4922919228
rps5	SPAC8C9.08	383579.363560535	382747.2721421	164750600.07377	4	6417.76051426371
mug129	SPAC8C9.09C	340784.853172736	345448.637451042	880339742.81768	4	14835.2598799084
SPAC8C9.10c	SPAC8C9.10C	365024.794206164	368490.010722516	7032755124.97127	4	41930.7617536674
SPAC8C9.11	SPAC8C9.11	368539.115682442	395644.358086445	10153444316.8293	4	50382.1504027699
SPAC8C9.12c	SPAC8C9.12C	156579.614274484	160858.548463548	34549454892.5176	4	92937.4183153879
prr1	SPAC8C9.14	366585.58953106	369857.75349537	694840369.784651	4	13179.9124597306
mug63	SPAC8C9.16C	402268.927157479	415436.050999397	2055220533.75648	4	22667.2700923406
spc34	SPAC8C9.17C	47071.1871263052	87206.7750620743	14435669939.5026	4	60074.2664114648
SPAC8C9.19	SPAC8C9.19	271833.156083126	281359.792916577	601403396.727544	4	12261.7637060044
SPAC8E11.01c	SPAC8E11.01C	385187.616642549	388580.155799292	307585459.628583	4	8769.05724163925
rad24	SPAC8E11.02C	98478.8698584118	102828.759771034	14141393853.6496	4	59458.7963501818
dmc1	SPAC8E11.03C	495906.532616676	502510.731854267	1409853226.14805	4	18774.0061397937
SPAC8E11.04c	SPAC8E11.04C	380565.075443572	388989.849278103	848229187.328516	4	14562.1872269288
SPAC8E11.05c	SPAC8E11.05C	327845.016041748	345676.598451493	3070995641.67591	4	27708.2823433532
SPAC8E11.06	SPAC8E11.06	337663.030101348	341522.972636184	973816834.458685	4	15603.019214712
alp31	SPAC8E11.07C	284063.958322583	281470.395573411	985592746.993205	4	15697.0757387579
SPAC8E11.10	SPAC8E11.10	440588.577084061	341827.68683373	45285296849.3712	4	106401.711510402
dph3	SPAC8F11.02C	421567.157632516	423950.370789968	982508560.959405	4	15672.4962989261
msh3	SPAC8F11.03	392892.938962147	370764.564755451	79839660311.8783	4	141279.563553861
mug130	SPAC8F11.05C	310514.130512036	311738.946402368	81520159.3132736	4	4514.42574734798
SPAC8F11.08c	SPAC8F11.08C	311912.698369654	310653.937378548	10176633928.2996	4	50439.6518829671
nnt1	SPAC8F11.09C	371716.037565915	386230.046042041	1007989440.03988	4	15874.4247142997
pvg1	SPAC8F11.10C	206018.88195139	205621.317149779	155041323.729585	4	6225.77954415319
SPAC9.02c	SPAC9.02C	338235.692746898	331453.794690487	530987761.692581	4	11521.5858467116
fml1	SPAC9.05	180509.175938326	191244.363029531	49066489199.0046	4	110754.78454564
SPAC9.06c	SPAC9.06C	188791.044534046	228887.664098138	74091405653.0428	4	136098.682628675
SPAC9.07c	SPAC9.07C	341568.378560824	264797.613272444	31778975526.8082	4	89133.2927794214
SPAC9.08c	SPAC9.08C	393621.117292957	392047.601397973	40252043.5704151	4	3172.22491204577
thi9	SPAC9.10	178977.616386254	179730.64661347	43072319254.8564	4	103769.358741943
SPAC9.11	SPAC9.11	301800.145605505	321224.330716887	5766079118.18918	4	37967.3514950318
atp12	SPAC9.12C	303647.150556048	312850.30067368	3542646561.82986	4	29760.0678839525
cwf16	SPAC9.13C	264093.609291235	269000.213121702	667532506.334393	4	12918.3252236348
SPAC922.03	SPAC922.03	180893.524919694	211215.105912093	57722321104.8098	4	120127.350242159
SPAC922.04	SPAC922.04	308941.773303534	305539.124169147	205516960.677974	4	7167.93137310154
SPAC922.05c	SPAC922.05C	235037.995330781	193702.005613249	11550086764.3291	4	53735.6649822282
SPAC922.06	SPAC922.06	451476.494762784	459490.971118287	452638614.396875	4	10637.652635766
SPAC922.07c	SPAC922.07C	359906.217650056	356829.242375331	2571597805.58523	4	25355.4619637724
SPAC926.02	SPAC926.02	398644.265753047	397432.767873669	1101087092.38769	4	16591.3161954356
rlc1	SPAC926.03	298994.881429877	300991.125207025	14090020590.4668	4	59350.6962690135
dph4	SPAC926.05C	395656.327550759	385743.4268285	1278696726.05713	4	17879.4345971645
SPAC926.06c	SPAC926.06C	411619.951629817	412293.254073002	197811241.315688	4	7032.26921618634
dlc2	SPAC926.07C	421732.480541006	446927.133057232	13686746946.0433	4	58495.1855840361
fas1	SPAC926.09C	177226.300060196	189648.479797251	48283991459.6598	4	109868.09302484
SPAC959.05c	SPAC959.05C	273159.154049276	217316.999952895	22251950686.576	4	74585.4387373567
SPAC959.06c	SPAC959.06C	147103.85064549	148404.343057582	29350336067.901	4	85659.6989078018
rps403	SPAC959.07	152802.013200004	166541.869097641	37485015256.9485	4	96805.2365021497
rpl2102	SPAC959.08	281077.009591228	278603.51990554	674037743.747323	4	12981.1184393653
SPAC977.05c	SPAC977.05C	338470.488747848	340826.303618321	2051340668.11786	4	22645.8642367534
SPAC977.11	SPAC977.11	389276.601325198	389907.223928783	728338248.203759	4	13493.8712773963
SPAC977.12	SPAC977.12	298128.942855379	280707.160312026	9494680277.29561	4	48720.3250125028
SPAC977.14c	SPAC977.14C	337542.62594287	338140.891075284	1521829843.63677	4	19505.3187851209
SPAC977.15	SPAC977.15	175483.649315822	201741.791012448	56104973668.8403	4	118432.442418495
dak2	SPAC977.16C	349312.515889787	347687.386675158	340142657.948369	4	9221.47843282693
SPAC977.17	SPAC977.17	347410.861811414	336974.770955021	948105613.624452	4	15395.6618372226
leu2	SPAC9E9.03	327322.539008788	331983.17995714	239308942.813175	4	7734.80676573719
SPAC9E9.05	SPAC9E9.05	409211.984330458	406551.993761873	767011052.337001	4	13847.4821929566
rad26	SPAC9E9.08	366191.167366426	399987.983024273	5945448670.3091	4	38553.367785153
SPAC9E9.09c	SPAC9E9.09C	338292.665355806	339495.286792668	373344801.12723	4	9661.06620833371
cbh1	SPAC9E9.10C	410332.28865601	415116.025066732	1903279145.51746	4	21813.2937994097
plr1	SPAC9E9.11	373545.483948865	378053.353330161	689111924.056199	4	13125.4706968569
ybt1	SPAC9E9.12C	306875.759549111	294601.252754582	3274369482.96564	4	28611.0532966092
wos2	SPAC9E9.13	343267.011707829	344795.750738862	59467099.7059531	4	3855.745703037
vps24	SPAC9E9.14	356208.961839698	361343.656057246	1296203778.17743	4	18001.4150706093
SPAC9E9.15	SPAC9E9.15	393795.942155391	372501.582219896	8471572965.21661	4	46020.5741088065
wis4	SPAC9G1.02	522553.245819639	439768.570220914	67221046500.4575	4	129635.109538714
rpl3001	SPAC9G1.03C	183284.553309387	205757.218474449	56464223995.7145	4	118811.009586354
oxa101	SPAC9G1.04	444337.416289148	441601.203592113	741238439.084661	4	13612.8472323451
SPAC9G1.05	SPAC9G1.05	443642.027814529	484668.084021996	36014107617.3834	4	94886.9164023462
cyk3	SPAC9G1.06C	411298.33539914	388037.081455471	5732646941.46486	4	37857.122650384
SPAC9G1.07	SPAC9G1.07	350128.609899778	343353.002552015	15317449836.6538	4	61881.8427259843
SPAC9G1.08c	SPAC9G1.08C	400657.029026498	408519.443804385	16395739649.6743	4	64022.9248974036
SPAC9G1.10c	SPAC9G1.10C	413981.538728332	417812.174776135	4640065806.60282	4	34059.0142495449
spn4	SPAC9G1.11C	405790.976029166	394388.667425017	27497618262.1519	4	82912.0290762321
cpd1	SPAC9G1.12	382498.157422564	372260.310823027	1771634321.9013	4	21045.3933314473
cmk1	SPACUNK12.02C	361104.759135723	346657.310644427	74129511678.3697	4	136133.676654942
SPACUNK4.08	SPACUNK4.08	383288.408989287	391993.526828684	1601296305.61767	4	20008.1002697512
SPACUNK4.09	SPACUNK4.09	563117.592875392	582117.824167112	9596805188.99994	4	48981.6424515347
SPACUNK4.10	SPACUNK4.10	252981.656583286	255659.677585173	552225642.427934	4	11749.7408740356
SPACUNK4.11c	SPACUNK4.11C	126267.824108146	143211.489331551	28111608345.2888	4	83832.5836791531
mug138	SPACUNK4.12C	75141.8461391438	75862.8683387155	645642447.440297	4	12704.747611034
SPACUNK4.13c	SPACUNK4.13C	148863.867372408	169045.931161262	39182764807.0841	4	98973.1842559945
mdb1	SPACUNK4.14	415341.60968865	413816.408877985	11162341882.2279	4	52825.9923764521
SPACUNK4.15	SPACUNK4.15	345200.804398355	340911.594457578	627367202.331532	4	12523.6496510755
SPACUNK4.16c	SPACUNK4.16C	141071.675599035	182952.733956652	45731383396.6327	4	106924.486667733
SPACUNK4.17	SPACUNK4.17	253059.266796114	248836.854626528	1119844868.47367	4	16732.0416303097
mug153	SPACUNK4.19	357681.367699153	362972.54519266	1087606101.35397	4	16489.4367805117
SPAP11E10.01	SPAP11E10.01	350849.839432944	348455.283609934	1777839928.68749	4	21082.219574131
mam3	SPAP11E10.02C	365424.48879946	358549.781316412	1718137292.45874	4	20725.209844889
SPAP14E8.02	SPAP14E8.02	360458.038680024	365743.386385816	508214162.514953	4	11271.8029005452
oma1	SPAP14E8.04	362871.608645766	328791.751754297	50128288371.5201	4	111946.737750057
SPAP27G11.02	SPAP27G11.02	421400.354683551	409919.357251198	15916360387.8432	4	63080.0293037408
vas2	SPAP27G11.06C	3855.90855907869	3901.375339611	2932562.58799842	4	856.236326605923
meu32	SPAP27G11.08C	391904.027852707	394645.556757917	3238713389.69913	4	28454.8475206736
nup184	SPAP27G11.10C	549791.745597342	526529.909338845	5551685044.12099	4	37254.8152730657
SPAP27G11.12	SPAP27G11.12	356108.801216228	353183.588645806	5820833488.36249	4	38147.1935021519
SPAP27G11.14c	SPAP27G11.14C	275032.583268424	290818.751237678	7196024352.22123	4	42414.6918891946
slx1	SPAP27G11.15	389054.476951697	393010.047326646	419546296.480166	4	10241.414654238
SPAP27G11.16	SPAP27G11.16	341614.68061821	318408.979398259	3791620898.04998	4	30788.0695158449
SPAP32A8.02	SPAP32A8.02	406405.209540693	398955.456991872	913643988.305587	4	15113.2722160489
SPAP32A8.03c	SPAP32A8.03C	295787.577091122	275101.298998702	43643599278.3396	4	104455.252714188
prm1	SPAP7G5.03	370751.639451133	323495.18514599	14468781367.2469	4	60143.1238115524
lys1	SPAP7G5.04C	322896.220089765	340876.565042023	2342294068.28094	4	24198.6263467626
rpl1002	SPAP7G5.05	380554.914816284	403388.776663397	10362520081.5812	4	50898.2319967531
per1	SPAP7G5.06	355653.904540654	367985.969699882	1596579427.701	4	19978.6099848125
ofd2	SPAP8A3.02C	340472.974251781	346651.060717641	248285283.618809	4	7878.53545430255
SPAP8A3.03	SPAP8A3.03	366180.11197726	379800.994795527	1090703585.57488	4	16512.9009078877
hsp9	SPAP8A3.04C	369893.011162486	367361.019526523	1183838094.44362	4	17203.4741727044
SPAP8A3.07c	SPAP8A3.07C	284478.858233935	288437.803617258	112897534.485182	4	5312.66257363438
tpp2	SPAP8A3.12C	332028.615667192	330676.978780224	1351404578.02705	4	18380.7275293107
SPAP8A3.13c	SPAP8A3.13C	386736.37122754	376311.280381679	645075101.200979	4	12699.1643544071
SPAP8A3.14c	SPAP8A3.14C	417042.452595261	436614.983729259	2292372874.162	4	23939.3654581841
yip12	SPAPB17E12.02	414520.738172159	394724.219741574	5476789773.97657	4	37002.6680591298
SPAPB17E12.03	SPAPB17E12.03	398102.537826348	372675.250417335	3429744653.4033	4	29282.0109171284
csn2	SPAPB17E12.04C	338846.022852684	350388.901060365	1748750376.88408	4	20909.0314032243
rpl3703	SPAPB17E12.05	172498.822660135	156955.045893981	16633671825.8038	4	64485.796548162
SPAPB17E12.08	SPAPB17E12.08	375482.151150721	384693.053659974	2456420800.35552	4	24781.1460608439
SPAPB17E12.12c	SPAPB17E12.12C	373284.277812125	384109.793639379	4464648571.11296	4	33409.012897394
rpl1802	SPAPB17E12.13	366173.951223992	383497.936669172	7509073519.55913	4	43327.4552667218
SPAPB17E12.14c	SPAPB17E12.14C	331218.231583996	311670.190473603	15669876132.0719	4	62589.6879127703
trm5	SPAPB18E9.01	0	368.618610475345	543518.719955096	4	368.618610475345
SPAPB18E9.04c	SPAPB18E9.04C	370258.801249763	371955.34155266	13520745570.7162	4	58139.3704186678
nxt1	SPAPB1A10.03	137857.023921831	139350.242204676	25897265872.243	4	80463.1373242477
SPAPB1A10.05	SPAPB1A10.05	373801.255745876	373395.05857257	6541412594.99858	4	40439.4998578079
SPAPB1A10.07c	SPAPB1A10.07C	76928.3735084286	104320.588738695	6361972652.73682	4	39880.9874900836
SPAPB1A10.08	SPAPB1A10.08	523274.046519413	525817.52016844	336398809.055069	4	9170.58898129053
ase1	SPAPB1A10.09	265008.509668339	230424.382039298	27543902332.816	4	82981.7786215986
ypt71	SPAPB1A10.10C	306745.137808422	248291.518698759	17994953951.2667	4	67072.6359092638
alo1	SPAPB1A10.12C	357042.024484801	356153.52992414	1042255507.66097	4	16141.9911075196
SPAPB1A10.13	SPAPB1A10.13	391141.488299514	386812.835586365	829740571.930606	4	14402.6088950111
SPAPB1A10.14	SPAPB1A10.14	267011.10387725	255662.913441239	9904982421.1645	4	49761.889084832
arv1	SPAPB1A10.15	291748.760477011	298557.691282766	3194274667.0326	4	28258.9572836322
mfc1	SPAPB1A11.01	406541.781679838	415190.655665731	2708958036.99819	4	26023.8257996311
SPAPB1A11.02	SPAPB1A11.02	346836.372987903	391526.676778384	17748976472.4313	4	66612.6423294245
SPAPB1A11.03	SPAPB1A11.03	357756.723318358	346686.164818657	2377606826.4924	4	24380.3549322626
SPAPB1A11.04c	SPAPB1A11.04C	130339.558125645	153626.191860956	32869067909.4117	4	90649.1421765972
mcl1	SPAPB1E7.02C	147259.132668902	151944.3926816	2070662757.80581	4	22752.2677870021
SPAPB1E7.04c	SPAPB1E7.04C	437807.872508114	429816.91588171	536375225.413414	4	11579.8880112613
gde1	SPAPB1E7.05	385555.092822029	391726.068134557	1299501236.77653	4	18024.2977448258
eme1	SPAPB1E7.06C	259861.999646761	261522.911246462	1799578195.28949	4	21210.7177818756
glt1	SPAPB1E7.07	321289.633052298	312962.489734824	1665868946.9588	4	20407.5289229171
SPAPB1E7.08c	SPAPB1E7.08C	395995.69149257	399964.191016954	432208780.929922	4	10394.8157863658
SPAPB1E7.11c	SPAPB1E7.11C	0	0	0	4	0
rps602	SPAPB1E7.12	419218.9396179	403915.712425718	1872261707.72948	4	21634.8197804458
SPAPB21F2.02	SPAPB21F2.02	299843.010179523	271308.049496403	5034578705.2977	4	35477.3826025036
SPAPB21F2.03	SPAPB21F2.03	266175.281745886	255671.660544381	28476129747.5231	4	84374.3588827837
SPAPB24D3.01	SPAPB24D3.01	197967.831677994	200657.969768263	53696752408.1479	4	115862.798611275
SPAPB24D3.02c	SPAPB24D3.02C	497932.087813303	493878.274036509	188353338.071098	4	6862.09403300294
SPAPB24D3.03	SPAPB24D3.03	286993.221499203	283720.253925231	216717861.693681	4	7360.67017488355
mag1	SPAPB24D3.04C	368177.087360131	370949.399349179	1955331650.24365	4	22109.5660871242
SPAPB24D3.07c	SPAPB24D3.07C	279147.151988516	262019.34867992	2730709884.22707	4	26128.097348578
SPAPB24D3.08c	SPAPB24D3.08C	390314.07952561	386753.108080885	3075015703.1546	4	27726.4120612215
pdr1	SPAPB24D3.09C	420892.136081555	422805.44882247	247387597.28308	4	7864.27996200352
grx5	SPAPB2B4.02	315427.891436078	313323.856177668	202901123.215041	4	7122.16826561689
cig2	SPAPB2B4.03	432959.641642619	438412.958703723	11992320194.4943	4	54754.7262674518
SPAPB2B4.04c	SPAPB2B4.04C	394079.965265604	395274.078400718	417597131.895205	4	10217.5967318054
SPAPB2B4.06	SPAPB2B4.06	362195.47193783	387861.381854315	4273516952.58615	4	32686.0710111591
SPAPB2B4.07	SPAPB2B4.07	362495.508255442	373732.892162754	4275130683.81813	4	32692.2417548037
SPAPB2C8.01	SPAPB2C8.01	395214.852809456	421248.726812666	3905444803.71809	4	31246.7790488799
rpn502	SPAPB8E5.02C	406931.795966606	415781.356361631	1178588740.07131	4	17165.2901233223
mae1	SPAPB8E5.03	415750.20180613	416138.575880315	83817211.165863	4	4577.58700534089
SPAPB8E5.04c	SPAPB8E5.04C	340273.193185992	331681.846457841	1066785310.56154	4	16330.8397714381
mfm1	SPAPB8E5.05	146177.325300503	143666.730326937	24388694326.1324	4	78084.4003725014
rpl302	SPAPB8E5.06C	338948.151561021	321656.647995653	3627207177.14997	4	30113.149856624
SPAPB8E5.08	SPAPB8E5.08	444356.383138748	423790.626386267	3280010531.39922	4	28635.6880980675
SPAPB8E5.10	SPAPB8E5.10	346567.883516032	347098.071748072	1246094987.53331	4	17650.0353224385
SPAPJ691.02	SPAPJ691.02	393912.045483369	395934.042764572	781208430.123951	4	13975.0530421529
SPAPJ691.03	SPAPJ691.03	388125.066398446	377754.32574641	2196764110.39832	4	23434.8251028161
SPAPJ695.01c	SPAPJ695.01C	299859.503490623	297964.880131418	69976679.4132842	4	4182.60323881205
vps17	SPAPJ696.01C	249.045348269453	575.377009968444	725391.213939568	4	425.849508024715
rps002	SPAPJ698.02C	0	88.2252265779247	31134.7624189046	4	88.2252265779247
abp1	SPAPJ760.02C	442630.487784815	432375.553337472	2071426428.47307	4	22756.4629746863
sin1	SPAPYUG7.02C	0	0	0	4	0
mid2	SPAPYUG7.03C	414813.596709099	417450.12924701	3213150415.86553	4	28342.3288380892
rpb9	SPAPYUG7.04C	366743.663829549	374773.587270456	2165472665.55094	4	23267.3197078593
mug67	SPAPYUG7.06	325056.367456945	267072.053881621	36907083128.0826	4	96056.0814421484
syn1	SPAPYUK71.03C	137600.085739921	160627.289637623	35815507220.0286	4	94624.9269749105
mph1	SPBC106.01	441574.672188115	451769.77991892	3022808150.62141	4	27490.0352428903
srx1	SPBC106.02C	87639.9688661259	98284.3623978824	13166860935.7151	4	57373.4715171461
SPBC106.03	SPBC106.03	419525.924171481	429319.323801997	1785345466.59333	4	21126.6742921912
ada1	SPBC106.04	339362.226675005	336785.632611136	216935455.584608	4	7364.36445975836
tim11	SPBC106.05C	447209.744229952	460790.650522467	3606536357.08276	4	30027.2224701302
SPBC106.07c	SPBC106.07C	175181.130059546	164521.658494743	3494070592.0707	4	29555.3319727198
mug2	SPBC106.08C	375252.51676037	376607.542339068	1224222052.04473	4	17494.4423463905
pka1	SPBC106.10	175503.458370276	184290.828308394	45490060185.9371	4	106641.994760433
plg7	SPBC106.11C	409462.681139091	403946.660795655	3971990623.15817	4	31511.8653175204
SPBC106.12c	SPBC106.12C	392565.432379326	395438.500099197	9426945563.27436	4	48546.229419169
SPBC106.13	SPBC106.13	327351.255682811	327396.691877597	467894614.136685	4	10815.4358920097
pre6	SPBC106.16	341700.030673751	343895.058770728	3754542328.55991	4	30637.1601513583
cys2	SPBC106.17C	346547.254601247	339872.588819784	566517737.291173	4	11900.8165401704
SPBC106.19	SPBC106.19	377430.491461867	370602.986691632	902352097.406658	4	15019.5880220352
exo70	SPBC106.20	373417.858618211	370053.939837441	893511605.316124	4	14945.8322394248
rrp12	SPBC1105.01	368796.996270446	362128.206892967	13576424566.9139	4	58258.9576093537
lys4	SPBC1105.02C	393925.079948648	370654.769052688	3785716045.18722	4	30764.0863881378
cbp1	SPBC1105.04C	403302.727603595	409613.361647042	1839007094.0494	4	21441.8229988112
exg1	SPBC1105.05	335840.827546775	326050.713849576	625430869.714525	4	12504.3079548063
SPBC1105.08	SPBC1105.08	370384.284561629	365745.833696697	408364015.838712	4	10104.0093012466
ubc15	SPBC1105.09	417344.090909538	420954.138596679	865363668.848172	4	14708.5321229565
rav1	SPBC1105.10	310202.313538191	337097.432873609	5072354818.75101	4	35610.2331456529
hht3	SPBC1105.11C	359328.866858377	276339.910429813	34107380472.4271	4	92340.9178972505
SPBC1105.13c	SPBC1105.13C	387704.733946339	386714.381189348	100168558.614611	4	5004.21219110989
rsv2	SPBC1105.14	15061.0877096484	110067.374152279	39073345504.2146	4	98834.8945264457
SPBC115.02c	SPBC115.02C	142027.593834553	156161.790849196	33048074628.9673	4	90895.6470753238
SPBC115.03	SPBC115.03	338211.686984604	341496.697645665	4379520142.64886	4	33088.9715110974
SPBC119.03	SPBC119.03	334880.569726635	327190.841031844	2510716446.4693	4	25053.5249339753
mei3	SPBC119.04	156498.138014383	158991.028668577	33720768272.9597	4	91816.0773951923
SPBC119.05c	SPBC119.05C	377979.741013981	374061.267350458	2598688526.98315	4	25488.6667314277
sco1	SPBC119.06	126850.531704728	148143.302665458	30470936420.0025	4	87279.6316731495
pmk1	SPBC119.08	358547.368677499	361206.741163796	3119395546.6144	4	27925.7745936187
SPBC119.12	SPBC119.12	309121.722571508	288750.67687487	48681609927.1693	4	110319.547142799
rti1	SPBC119.14	408288.528638302	408672.415290329	234731680.469089	4	7660.47779954176
SPBC119.16c	SPBC119.16C	416814.091466629	396530.66623164	4708513220.11272	4	34309.3034762902
SPBC1198.01	SPBC1198.01	418440.079819834	417786.465875459	425104689.457222	4	10309.0335320196
SPBC1198.03c	SPBC1198.03C	496016.729683128	476915.280294214	2121825741.9523	4	23031.639878395
SPBC1198.06c	SPBC1198.06C	31851.7924798988	33586.1280007561	120377160.92537	4	5485.82630342436
SPBC1198.07c	SPBC1198.07C	177867.06610014	178253.229194503	17749229417.727	4	66613.1169848083
SPBC1198.08	SPBC1198.08	400428.951551896	394488.720058533	972788829.623006	4	15594.7814157734
ubc16	SPBC1198.09	367878.296599305	345417.090181002	3474614999.14669	4	29472.9324938438
reb1	SPBC1198.11C	367332.086569974	338478.432863611	4919780172.78627	4	35070.5723249075
mfr1	SPBC1198.12	196695.919036796	199636.69209199	46436142201.4522	4	107745.234467066
fbp1	SPBC1198.14C	352402.299800715	332078.992878729	3178070139.81695	4	28187.1874253931
his3	SPBC11B10.02C	41795.1885338265	38974.2764763827	252906261.169615	4	7951.51339635441
rsp1	SPBC11B10.05C	133340.988177	139995.06921821	9827359040.86674	4	49566.5185404088
sws1	SPBC11B10.06	441356.557653846	431429.543017937	2847038751.86999	4	26678.8247111355
ivn1	SPBC11B10.07C	37500.6895952452	38421.3739591575	15999751.1598572	4	1999.98444743061
SPBC11B10.08	SPBC11B10.08	287669.939624683	261074.802459048	10920696204.4841	4	52251.0674639383
pht1	SPBC11B10.10C	86178.14279137	76910.1002060334	1682093967.69318	4	20506.6694497984
SPBC11C11.01	SPBC11C11.01	291709.553170128	301235.403512248	839071974.345191	4	14483.3695522243
imp2	SPBC11C11.02	356385.295033968	353607.978460103	193906090.528448	4	6962.50835777681
SPBC11C11.06c	SPBC11C11.06C	328028.769083014	327469.494661454	2909672292.605	4	26970.6891486156
rpl1801	SPBC11C11.07	359.533621249027	40137.4052360075	6367339758.25903	4	39897.8061998997
srp1	SPBC11C11.08	333170.960771492	336233.72758641	328616042.867608	4	9063.88496820773
rpl502	SPBC11C11.09C	0	0	0	4	0
SPBC11C11.10	SPBC11C11.10	351162.718840295	364379.502292616	1794988955.15221	4	21183.6549912439
SPBC11C11.11c	SPBC11C11.11C	358592.710116147	345214.678765625	1813581651.44481	4	21293.0836860518
fis1	SPBC11G11.01	293463.922507358	234845.10123207	25641633961.1882	4	80065.0266364601
mrt4	SPBC11G11.03	414932.28648722	422307.650455115	49932557407.9185	4	111727.970320684
shy1	SPBC1215.01	206975.386581982	237970.524627833	49629720238.9716	4	111388.644213595
pof13	SPBC1271.01C	393664.98763021	394482.555528895	386512778.698007	4	9829.96412376474
SPBC1271.03c	SPBC1271.03C	359861.927981428	384581.973100913	17887417842.5473	4	66871.9258032608
SPBC1271.05c	SPBC1271.05C	403009.992667953	397792.866690173	8244320417.75823	4	45399.1200844197
mug96	SPBC1271.06C	367522.197733546	383839.158132453	1338949064.29214	4	18295.826465974
SPBC1271.07c	SPBC1271.07C	312417.616426845	313337.958747744	769226282.373705	4	13867.4644615887
SPBC1271.08c	SPBC1271.08C	357689.827722823	371749.284999415	2977491712.22134	4	27283.1986404698
SPBC1271.09	SPBC1271.09	269081.693571289	260068.589772689	1020656689.28163	4	15973.859030316
SPBC1271.10c	SPBC1271.10C	472400.210272414	469184.16241713	2683952040.32037	4	25903.4362600812
kes1	SPBC1271.12	342162.26529962	337766.031489795	402647549.442593	4	10033.0397866573
SPBC1271.14	SPBC1271.14	257017.733600648	258438.13377829	138369864.976663	4	5881.53604462012
SPBC1271.15c	SPBC1271.15C	169466.831763555	178199.127695593	42543246794.6128	4	103130.071747542
ppr8	SPBC1289.06C	352653.997548957	347239.457624468	307257489.413299	4	8764.38088819311
uap1	SPBC1289.08	107748.784974316	146238.978828174	31942385483.895	4	89362.1640907031
tim21	SPBC1289.09	378594.695739365	361620.097593424	2925576371.59363	4	27044.2987133778
adn2	SPBC1289.10C	331986.561346681	337358.812132492	4297672888.85805	4	32778.3193927711
spf38	SPBC1289.11	394071.435496117	389936.965763233	9501556885.58	4	48737.9648877033
SPBC1289.13c	SPBC1289.13C	332098.601851217	364528.72818806	8760840259.08204	4	46799.6801780793
SPBC1289.14	SPBC1289.14	282481.070821824	289540.543038456	3314730852.13162	4	28786.8496545368
SPBC1289.15	SPBC1289.15	158861.50870571	170260.076300945	38997797691.2666	4	98739.3002953568
cao2	SPBC1289.16C	328010.778191986	328378.191375202	3530626272.46264	4	29709.5366526585
SPBC12C2.01c	SPBC12C2.01C	281938.714581056	282895.082428914	61343017054.6506	4	123837.612475623
ste20	SPBC12C2.02C	12414.8824130914	14828.3202817658	308704596.094038	4	8784.99567578207
SPBC12C2.03c	SPBC12C2.03C	369183.423414576	356753.252984895	2181806660.90392	4	23354.9066627546
SPBC12C2.04	SPBC12C2.04	334803.663506295	333313.276694515	1433386875.27554	4	18930.0480405857
bzz1	SPBC12C2.05C	376829.785875204	297866.339942133	38624341515.1784	4	98265.3824029327
SPBC12C2.07c	SPBC12C2.07C	368179.358210423	360869.730485442	769575847.613938	4	13870.6150513769
dnm1	SPBC12C2.08	403034.212114152	409259.307517007	2435636769.61415	4	24676.0854351645
SPBC12C2.09c	SPBC12C2.09C	394604.049486984	387732.163343856	2595133756.21639	4	25471.2276707287
glo1	SPBC12C2.12C	395812.826524284	400989.242514468	1786241641.40413	4	21131.9760162421
cdm1	SPBC12D12.02C	374307.356328188	369122.789397298	1415538469.40147	4	18811.8212130131
srb11	SPBC12D12.06	199192.022863992	266682.475993771	80717647406.5395	4	142054.256717759
trx2	SPBC12D12.07C	235204.991601918	244571.204863693	4282326208.60882	4	32719.7425441003
rev7	SPBC12D12.09	352248.492229013	348695.177342275	1840185708.31626	4	21448.6928990805
SPBC1306.02	SPBC1306.02	279515.974557616	250393.42663965	17844809145.4971	4	66792.2322308086
fkbp39	SPBC1347.02	298552.582615498	307054.404962842	1923728769.14668	4	21930.1662621757
meu14	SPBC1347.03	435095.407223021	378797.638266203	73918214181.5287	4	135939.521646143
rex2	SPBC1347.07	392720.361749675	400510.290472013	409122527.933675	4	10113.3887487537
SPBC1347.08c	SPBC1347.08C	366546.975005693	323784.671605197	39947066849.0792	4	99933.8116568651
SPBC1347.09	SPBC1347.09	378046.666835017	383138.768090921	182074058.395488	4	6746.74103540902
sro1	SPBC1347.11	331450.577651974	269308.498858817	19254315399.7096	4	69379.9600023479
arp1	SPBC1347.12	248048.0733522	260702.658754655	91048204460.2164	4	150870.97505834
SPBC1347.13c	SPBC1347.13C	348603.026774041	345143.905607463	233723779.245936	4	7644.01365850977
SPBC1348.01	SPBC1348.01	346291.446800273	350801.431894824	777700136.074317	4	13943.6377613082
SPBC1348.02	SPBC1348.02	388579.419266142	391150.209592729	2208433414.96447	4	23496.9860565375
SPBC1348.07	SPBC1348.07	355722.901695042	345702.682441205	589324327.271504	4	12138.0015578297
ght7	SPBC1348.14C	250957.379662295	252752.62737961	335629241.354479	4	9160.09335861921
nup82	SPBC13A2.02	455887.930757549	473400.005566314	4495203838.22988	4	33523.1406577228
SPBC13A2.04c	SPBC13A2.04C	323463.339122244	329280.031089603	696922034.585849	4	13199.6404741365
SPBC13E7.03c	SPBC13E7.03C	350706.544802176	348120.878756733	1453858304.89416	4	19064.7469488462
atp16	SPBC13E7.04	258552.718182876	235418.272449604	25193574241.0242	4	79362.4190675665
msd1	SPBC13E7.06	354855.703071681	353140.035553191	1336394746.5061	4	18278.3666290652
SPBC13E7.07	SPBC13E7.07	506793.415091499	510446.39967872	2711043306.41523	4	26033.840028006
SPBC13E7.08c	SPBC13E7.08C	360319.93129523	360664.472702844	65900060.4052654	4	4058.94260877342
vrp1	SPBC13E7.09	461736.352627499	516841.400098028	45586757168.5366	4	106755.277584456
SPBC13E7.11	SPBC13E7.11	376210.101833864	376641.526251653	379131967.100111	4	9735.65569312246
SPBC13G1.02	SPBC13G1.02	368351.809178378	290423.665863265	38927314791.3619	4	98650.0314132766
pex14	SPBC13G1.03C	307954.23099341	305903.752526227	97795946.6879416	4	4944.59165877076
SPBC13G1.04c	SPBC13G1.04C	307408.656638243	315386.81262388	1610889140.62594	4	20067.9417269556
ash2	SPBC13G1.08C	342741.905851573	337128.890566752	614192738.132482	4	12391.456110285
mug81	SPBC13G1.10C	394784.423495559	396663.002995599	109071054937.965	4	165129.53622684
did2	SPBC13G1.12	330650.296253929	333780.786027973	760400629.101835	4	13787.6813596579
tfb2	SPBC13G1.13	411548.724409386	422824.253954793	27585176719.6026	4	83043.9292176174
SPBC13G1.14c	SPBC13G1.14C	194933.452870426	220196.422472651	60017889135.0169	4	122492.743800416
SPBC146.02	SPBC146.02	340962.760251487	352730.629086019	1117197546.21146	4	16712.2525876335
SPBC146.04	SPBC146.04	350220.497304298	372590.899337757	98445138120.0027	4	156879.84105678
SPBC146.06c	SPBC146.06C	275970.713545301	267113.749647463	1555328723.43048	4	19718.8280802288
lsd1	SPBC146.09C	31.3268828316393	89.9836081794517	19971.030130734	4	70.6594475826374
mug57	SPBC146.10	287711.962636656	294948.948076712	2034020226.15943	4	22550.0566859566
mug97	SPBC146.11C	400097.896444166	404532.12098042	1763440393.68246	4	20996.6687457943
coq6	SPBC146.12	0	1867.05856252363	13943630.7035712	4	1867.05856252363
myo1	SPBC146.13C	287063.080825297	279067.91906917	1524923387.4923	4	19525.1337222841
fma2	SPBC14C8.03	381342.789680453	361836.44002493	4687469027.04014	4	34232.5467466275
SPBC14C8.04	SPBC14C8.04	334530.267553256	350309.701245457	2517267132.33485	4	25086.1870973592
meu17	SPBC14C8.05C	373950.41343766	365516.675947108	1419300134.39273	4	18836.7999829637
SPBC14C8.09c	SPBC14C8.09C	431484.802658415	390970.516863303	8690451137.46866	4	46611.2946008493
SPBC14C8.11c	SPBC14C8.11C	389107.797723248	395154.135003871	583073817.373357	4	12073.4607442663
SPBC14C8.15	SPBC14C8.15	329628.573080421	322871.913321266	3187265549.56973	4	28227.9362935449
bot1	SPBC14C8.16C	279075.762891255	285232.712039098	644271022.204815	4	12691.2472023519
spt8	SPBC14C8.17C	270071.441308955	235753.763392337	19707479234.1762	4	70191.6648081811
kap123	SPBC14F5.03C	275180.428090651	268176.445384126	304894042.994452	4	8730.60769640996
doa10	SPBC14F5.07	146378.139938873	152038.73624604	30906482693.8643	4	87901.1983619454
ade8	SPBC14F5.09C	364430.047483916	390244.677242555	5279845731.08402	4	36331.2734812724
SPBC14F5.10c	SPBC14F5.10C	312582.385410674	310093.841118337	2855165292.74521	4	26716.8733796884
mug186	SPBC14F5.11C	356680.056376103	357897.143777495	560231500.03531	4	11834.6049789939
SPBC14F5.13c	SPBC14F5.13C	141338.981148974	152018.083926085	31055441106.1242	4	88112.7702239071
SPBC1539.02	SPBC1539.02	393590.41210506	386164.297782412	596839239.195996	4	12215.1467366953
SPBC1539.03c	SPBC1539.03C	335611.062862332	331814.034201272	346671704.110875	4	9309.56100080551
tts1	SPBC1539.04	339311.657792005	344970.432907009	394855674.519001	4	9935.48784055168
SPBC1539.06	SPBC1539.06	386563.235718099	396187.688109935	716528756.649011	4	13384.0273894763
SPBC1539.07c	SPBC1539.07C	385332.070347891	394876.811110366	1428205588.0471	4	18895.8036879032
arf6	SPBC1539.08	319718.529454414	319751.515374265	3002124251.78609	4	27395.8219980077
nop16	SPBC1539.10	352860.543537766	353256.913822051	6721438.69307612	4	1296.286879232
oca3	SPBC15C4.01C	392833.222562933	396383.650160705	748294740.793812	4	13677.48826351
SPBC15C4.02	SPBC15C4.02	358758.819233583	374500.254833913	1761845322.6409	4	20987.1706206488
SPBC15C4.04c	SPBC15C4.04C	418395.923113597	420884.996860243	372296332.22158	4	9647.49102385667
SPBC15C4.05	SPBC15C4.05	420411.314334861	416849.305117106	11151751188.1001	4	52800.9261000697
SPBC15C4.06c	SPBC15C4.06C	366550.446828918	336589.200688182	6130809787.98183	4	39149.7438943789
klp9	SPBC15D4.01C	196018.834381625	207511.750052688	57767067508.2313	4	120173.902645532
slm9	SPBC15D4.03	184520.164434574	183823.599193556	34046313615.9044	4	92258.2159158527
SPBC15D4.05	SPBC15D4.05	305404.475837538	296689.730521205	1202025059.40215	4	17335.1165225544
naa30	SPBC15D4.06	344925.854620124	347201.487719981	841836913.636798	4	14507.2129786944
atg9	SPBC15D4.07C	451008.769602055	454752.408389736	909226862.386118	4	15076.6944519191
SPBC15D4.09c	SPBC15D4.09C	391835.022152819	393177.98530111	8150384783.03427	4	45139.7407586549
amo1	SPBC15D4.10C	236179.142930442	229792.667505294	1581711823.82368	4	19885.3704002696
mug98	SPBC15D4.12C	370763.321838554	383992.022921424	23537894139.6543	4	76710.3222188096
SPBC15D4.13c	SPBC15D4.13C	381818.413969015	376192.351107358	1003588182.11316	4	15839.7299701822
pho2	SPBC15D4.15	368575.816449399	297631.000334293	41042423738.1647	4	101294.649091357
mug158	SPBC1604.01	430499.506956902	420353.301309859	2476863915.59058	4	24884.0506931176
ppr1	SPBC1604.02C	2773.25216336093	104610.219733024	42241506265.3573	4	102763.692841097
SPBC1604.03c	SPBC1604.03C	323860.689953525	321465.197942083	6383025564.21273	4	39946.9196691457
atp4	SPBC1604.07	306443.145910482	303818.453103847	15318303086.2068	4	61883.5662478472
imp1	SPBC1604.08C	337619.254162043	299176.430953043	47292727891.2306	4	108734.456235398
SPBC1604.09c	SPBC1604.09C	373513.878859266	375717.618514322	173265093.029587	4	6581.50995269298
atp17	SPBC1604.11	428244.069639718	436729.909797288	2159892116.44593	4	23237.3197488756
SPBC1604.12	SPBC1604.12	286743.701357315	307483.260095016	3140499624.25623	4	28020.0804078799
SPBC1604.16c	SPBC1604.16C	393421.136760351	396229.297070803	1705431464.88958	4	20648.434958185
SPBC1604.18c	SPBC1604.18C	363907.425756859	364796.5078174	254685319.913935	4	7979.43168267539
SPBC1604.19c	SPBC1604.19C	402768.404119327	410524.46403002	1361894508.59736	4	18451.927464342
tea2	SPBC1604.20C	319970.966533369	317301.286164042	23473333088.1747	4	76605.0473013604
SPBC1652.01	SPBC1652.01	370446.526980811	371817.529077292	178442402.141041	4	6679.1167481382
SPBC1652.02	SPBC1652.02	353771.011621848	355673.49329336	1827588075.45294	4	21375.149563529
SPBC1683.02	SPBC1683.02	374083.78149105	371427.077274939	1178453106.55163	4	17164.3023929872
SPBC1683.03c	SPBC1683.03C	368828.810913578	367341.313088412	189427213.170953	4	6881.62795367043
SPBC1683.04	SPBC1683.04	406615.567997786	398355.090493358	807835397.353516	4	14211.2226545917
SPBC1683.06c	SPBC1683.06C	392383.621384856	389322.804707578	146678471.331931	4	6055.54438783027
mal1	SPBC1683.07	372821.28190755	372194.218514074	352801881.846976	4	9391.5105527143
ght4	SPBC1683.08	397154.500950338	392492.435679263	6652408456.65351	4	40781.1490049432
frp1	SPBC1683.09C	408384.578144039	430810.356570448	3394622230.639	4	29131.6933537985
pcl1	SPBC1683.10C	290436.679393771	306722.946063471	1989230238.66232	4	22300.3937109993
SPBC1683.11c	SPBC1683.11C	368156.635984582	375564.006290516	16949371251.5685	4	65094.8754733591
SPBC1683.12	SPBC1683.12	406595.441967428	400326.103435201	448658484.256694	4	10590.7800026331
cha4	SPBC1683.13C	347688.233323379	317691.369177482	56497571846.4373	4	118846.089382905
pmp1	SPBC1685.01	332164.423346328	349411.725438531	89826583179.3922	4	149855.41630134
rps1202	SPBC1685.02C	325371.865434831	322317.877286879	453774012.748953	4	10650.9860194837
SPBC1685.04	SPBC1685.04	359357.624298119	300286.392864896	27274678213.049	4	82575.2357142397
SPBC1685.05	SPBC1685.05	405334.329556127	402485.718554996	792434268.499287	4	14075.1045155914
cid11	SPBC1685.06	425556.902588204	423239.851215698	1461538630.06353	4	19115.0374709516
avt5	SPBC1685.07C	319772.097288153	317235.149944302	600180358.974358	4	12249.2893566766
cti6	SPBC1685.08	390819.974821464	394584.442520002	443671780.239446	4	10531.7588777878
rps29	SPBC1685.09	364130.761717156	381047.263527829	1953831480.74232	4	22101.0830093364
rps27	SPBC1685.10	294423.675758239	291414.226657756	659425038.375762	4	12839.6362718708
rlp1	SPBC1685.11	422377.493799985	449748.939032114	5750551146.31015	4	37916.194252292
fhn1	SPBC1685.13	385757.408147783	384381.0149865	385354037.670758	4	9815.21825624318
SPBC1685.14c	SPBC1685.14C	366641.495662062	364094.261851424	590866164.324034	4	12153.8693871955
klp6	SPBC1685.15C	366886.071597051	364949.890695663	1611325823.70207	4	20070.6615716951
spn3	SPBC16A3.01	325846.738894026	328039.47754601	206054050.91341	4	7177.29146185053
SPBC16A3.02c	SPBC16A3.02C	410684.399074747	414346.287137806	573831717.572394	4	11977.3924287843
ppr7	SPBC16A3.03C	289086.22632514	286255.119701138	243809495.741361	4	7807.20013419282
SPBC16A3.06	SPBC16A3.06	302531.57700643	314085.899473017	2863600064.24591	4	26756.3079676826
nrm1	SPBC16A3.07C	60434.1431794765	83907.6333700383	10856667228.2847	4	52097.6660424552
SPBC16A3.08c	SPBC16A3.08C	370085.322162336	365569.324712166	317151327.779437	4	8904.37150757196
SPBC16A3.10	SPBC16A3.10	337895.588786836	320796.0151365	2729402488.07922	4	26121.8418573386
SPBC16A3.12c	SPBC16A3.12C	363234.61307452	356789.617786776	2210119138.52461	4	23505.9521107134
meu7	SPBC16A3.13	386879.08722888	386692.205879356	15906732335.8951	4	63060.9473761201
SPBC16A3.14	SPBC16A3.14	372340.60796787	377003.889815844	2248809177.08715	4	23710.8054327935
SPBC16A3.16	SPBC16A3.16	360808.158207824	369334.445311676	499164767.584565	4	11170.9978021724
SPBC16A3.17c	SPBC16A3.17C	368865.847100493	373684.617081526	42798066223.031	4	103438.467485543
cip1	SPBC16A3.18	317488.039335066	336589.155444679	85032689791.4046	4	145801.825941417
eaf7	SPBC16A3.19	444840.924817153	417888.059163441	6144247702.0467	4	39192.6259073269
SPBC16C6.01c	SPBC16C6.01C	276781.074922993	271773.380701707	25538766018.3496	4	79904.2646207785
vps1302	SPBC16C6.02C	0	0	0	4	0
SPBC16C6.03c	SPBC16C6.03C	335777.356869951	320790.488855109	4456871872.08256	4	33379.9036550533
SPBC16C6.04	SPBC16C6.04	357627.400151336	358906.118529163	8544740904.6274	4	46218.8838696571
SPBC16C6.05	SPBC16C6.05	294088.905385931	297219.498697508	1422901009.56693	4	18860.680061751
vps10	SPBC16C6.06	414364.445539413	411919.673615398	1994901329.8967	4	22332.1591538789
qcr6	SPBC16C6.08C	344971.918442621	347202.981002894	1532184306.7683	4	19571.5629598679
ogm4	SPBC16C6.09	88.4622977140845	696.752285821735	1633996.2227491	4	639.139308513625
rpl3201	SPBC16C6.11	0	11500.2397844176	529022060.396401	4	11500.2397844176
SPBC16D10.01c	SPBC16D10.01C	392301.282310199	383244.562731546	1207370068.53778	4	17373.615545834
trm11	SPBC16D10.02	379464.578945574	379997.548240509	1281167443.94131	4	17896.6997232822
pgp2	SPBC16D10.03	411893.6743245	400982.489140501	687410902.754743	4	13109.2610657003
mok13	SPBC16D10.05	400682.60104501	402427.811925017	343052954.705696	4	9260.84438247528
sir2	SPBC16D10.07C	54381.1184452619	59282.6553296706	903672006.374802	4	15030.5689045259
SPBC16D10.08c	SPBC16D10.08C	164046.138306954	170069.078032584	38661390544.9737	4	98312.4998982501
rps1801	SPBC16D10.11C	355259.304631355	355106.009908888	13212036505.0037	4	57471.811579686
SPBC16E9.02c	SPBC16E9.02C	367512.63165509	354900.864853347	7400950076.50639	4	43014.3873503575
uvi31	SPBC16E9.06C	371906.060968072	382543.875718467	1423198915.98587	4	18862.6543465247
mug100	SPBC16E9.07	362612.767178683	337925.353683434	7135956394.10615	4	42237.2951137562
mcp4	SPBC16E9.08	309743.352885902	305138.498662135	1464075818.54328	4	19131.6218506383
SPBC16E9.09c	SPBC16E9.09C	314747.455751808	305760.528533526	6423038986.84132	4	40071.9321559409
pub3	SPBC16E9.11C	296351.193287884	284509.587463447	1989236975.92009	4	22300.4314751985
pab2	SPBC16E9.12C	368003.862457842	349250.04067967	3290355880.99182	4	28680.81188265
ksp1	SPBC16E9.13	391955.61219847	422543.693584191	8567939475.49132	4	46281.5823937863
zrg17	SPBC16E9.14C	482951.113150339	474781.704137802	28031408632.6575	4	83712.9151216488
SPBC16E9.15	SPBC16E9.15	264628.713815705	282214.355666718	2004821573.8151	4	22387.6169668363
rem1	SPBC16E9.17C	387413.998238636	338909.333308455	13348867007.6554	4	57768.6485207491
psd1	SPBC16E9.18	327071.051605562	312773.333811647	9455643988.68333	4	48620.0678441611
SPBC16G5.02c	SPBC16G5.02C	456185.299668597	440033.246124373	12636629260.9733	4	56206.3814459118
SPBC16G5.03	SPBC16G5.03	417086.237871042	408107.895067708	1213418333.44091	4	17417.0773484023
SPBC16G5.05c	SPBC16G5.05C	387650.572909126	349299.700612037	42121131632.6485	4	102617.166732288
SPBC16G5.06	SPBC16G5.06	344046.818189618	353033.541232418	1200379296.09444	4	17323.2451931966
SPBC16G5.07c	SPBC16G5.07C	339162.808049336	340882.162139842	910807543.2715	4	15089.7940946149
SPBC16G5.09	SPBC16G5.09	391068.626080584	335010.410003408	43086842977.3827	4	103786.852463815
bag101	SPBC16G5.11C	335902.767535063	347160.644519442	3091369206.71799	4	27800.0413970825
ptf2	SPBC16G5.13	389837.038497809	385517.975321728	371461390.119253	4	9636.66682675152
fkh2	SPBC16G5.15C	271654.400855716	264274.161931599	5268440603.36904	4	36292.0122181488
SPBC16G5.16	SPBC16G5.16	374889.163614369	300477.210475861	41522086633.1273	4	101884.84508641
SPBC16G5.17	SPBC16G5.17	317043.579556344	320522.84958638	830132932.266143	4	14406.0137812837
fub2	SPBC16H5.03C	350210.234955932	352889.057619386	83990056064.3866	4	144905.189748665
SPBC16H5.04	SPBC16H5.04	178040.68866766	187199.396729559	46948504003.516	4	108338.017338693
cyp7	SPBC16H5.05C	316428.580671179	367309.90130215	112089027153.496	4	167398.49697167
rip1	SPBC16H5.06	280776.788496347	283834.442891243	1091142624.56565	4	16516.2240279494
ppa2	SPBC16H5.07C	365487.217056242	327094.450625567	57733132854.9156	4	120138.600015686
SPBC16H5.08c	SPBC16H5.08C	331205.739666808	358447.555898605	77374434289.0966	4	139081.302022501
omh2	SPBC16H5.09C	501965.746862339	497729.132899036	1357048757.68905	4	18419.0713507023
skb1	SPBC16H5.11C	161034.424094299	162049.668908198	35016208849.7614	4	93563.092148776
SPBC16H5.12c	SPBC16H5.12C	276935.07984071	243059.338881783	24607173082.5195	4	78433.3683493822
SPBC16H5.13	SPBC16H5.13	133720.055930451	136563.587638041	24887713084.9562	4	78879.2004982241
SPBC1703.03c	SPBC1703.03C	266656.765651214	272509.665273742	1855893160.95308	4	21540.0392348359
mlh1	SPBC1703.04	195563.806099554	198555.6391613	52589658630.5214	4	114662.176229262
pof10	SPBC1703.06	363153.329114788	372558.863500545	6934233393.21308	4	41636.0222440049
SPBC1703.07	SPBC1703.07	363059.677200553	325256.390271685	12544868868.9052	4	56001.9394059376
SPBC1703.08c	SPBC1703.08C	402649.732539152	395249.276644511	574316716.639048	4	11982.452969228
SPBC1703.09	SPBC1703.09	453359.655794923	460264.529199473	720772997.303856	4	13423.6079101695
SPBC1703.11	SPBC1703.11	320720.443270029	310724.2361553	1263008935.68118	4	17769.418502593
ubp9	SPBC1703.12	354786.115640261	349157.819178167	781314166.47024	4	13975.998769947
SPBC1703.13c	SPBC1703.13C	204259.295519887	236086.557482842	73605464307.3457	4	135651.634995073
top1	SPBC1703.14C	380244.053392384	349041.270353592	69003000868.6249	4	131342.111362488
tea4	SPBC1706.01	290099.393979659	299925.306951289	785871681.608037	4	14016.7014808053
fzo1	SPBC1706.03	334744.000639345	345690.664838006	86758196818.3865	4	147273.722043672
chs2	SPBC1709.01	387271.776758116	379741.625044622	940085223.528757	4	15330.4046222593
cyp3	SPBC1709.04C	367371.967472463	358142.789137214	1072672481.91578	4	16375.8395350878
sks2	SPBC1709.05	305892.742748171	304919.421235968	27306221755.9344	4	82622.9716179684
dus2	SPBC1709.06	366727.162882931	372700.94334587	248660549.291613	4	7884.48713125358
rrf1	SPBC1709.09	119400.2966995	144259.087733039	29332427422.1322	4	85633.5615020948
atx1	SPBC1709.10C	368054.188890887	370607.877962628	255175587.523573	4	7987.10816759691
png2	SPBC1709.11C	415375.654769786	362529.90591003	24683551446.1343	4	78554.9989595415
rid1	SPBC1709.12	370128.110855206	361941.34527521	702586876.165339	4	13253.1776959843
set10	SPBC1709.13C	258910.23018779	258052.130317458	72496367.0604939	4	4257.2399233686
SPBC1709.14	SPBC1709.14	167609.919210046	173044.837109084	40004789753.6641	4	100005.987012859
SPBC1709.16c	SPBC1709.16C	423165.500270711	420823.358966484	7814066620.11955	4	44198.6046728841
tif452	SPBC1709.18	347039.757488479	349439.526270404	1032779453.09772	4	16068.4430880665
mat1-m	SPBC1711.01C	396812.532762181	399988.536788076	769441009.203865	4	13869.3998536695
matmc_1	SPBC1711.02	403260.541734306	405033.10447811	219364908.74457	4	7405.48628964651
aim27	SPBC1711.03	363543.015199038	359961.681242217	581041455.551073	4	12052.4007520397
SPBC1711.04	SPBC1711.04	327613.798539646	322582.527689935	342589963.268408	4	9254.59295793726
SPBC1711.05	SPBC1711.05	262719.548021098	262423.128592608	254273873.770684	4	7972.98366000276
rpl401	SPBC1711.06	413855.93277717	405845.063563465	3170915229.95095	4	28155.4401046714
SPBC1711.08	SPBC1711.08	328444.875613043	325603.529883453	207632980.21592	4	7204.73768113593
SPBC1711.09c	SPBC1711.09C	360171.410464752	362698.841834327	1777621452.91643	4	21080.9241550058
SPBC1711.11	SPBC1711.11	273520.96865474	242938.658204045	31337419113.8096	4	88511.8906048922
SPBC1711.12	SPBC1711.12	359131.311947964	349867.170858028	5667239418.79636	4	37640.5347291865
his2	SPBC1711.13	279965.04399921	287584.316945789	1857604422.99059	4	21549.9676507332
rec15	SPBC1711.14	334511.721184416	337402.495497442	515134281.79197	4	11348.2849121791
SPBC1711.15c	SPBC1711.15C	320163.880554927	319981.694011816	891746341.630947	4	14931.0610945015
hop1	SPBC1718.02	169430.606194957	177954.420227266	42417448652.9831	4	102977.483768277
ker1	SPBC1718.03	172092.766539518	162373.965656065	16059273829.7773	4	63362.5950971417
msp1	SPBC1718.06	315321.564338043	333405.907413997	83062154745.6618	4	144102.528383146
zfs1	SPBC1718.07C	181128.010088296	181059.909359441	266233749.790494	4	8158.33545814485
anp1	SPBC1734.04	0	155341.04827869	96523365121.2892	4	155341.04827869
spf31	SPBC1734.05C	245790.150086429	290374.390088795	18664763183.0051	4	68309.521999142
rhp18	SPBC1734.06	153187.844255447	177865.586671668	43791879877.6698	4	104632.547371348
SPBC1734.07c	SPBC1734.07C	146431.770845286	146520.0134704	28573854167.8297	4	84519.0129021714
hse1	SPBC1734.08	166502.964118884	182640.578050111	45171234556.3539	4	106267.627427587
SPBC1734.09	SPBC1734.09	268145.446266409	296104.810740949	18186485596.4443	4	67428.6393093548
mas5	SPBC1734.11	22495.4177981848	36534.1180456603	1939748070.62091	4	22021.2855586414
alg12	SPBC1734.12C	337677.664586096	335342.26524434	9229051770.28364	4	48033.9769597616
atp3	SPBC1734.13	257703.557650116	223629.654348193	34815059614.7628	4	93293.9703501287
rsc4	SPBC1734.15	348336.303156546	344315.139152352	1819252306.61738	4	21326.3470067976
SPBC1773.01	SPBC1773.01	323929.155708702	331570.665607607	1237160379.01156	4	17586.6453524511
SPBC1773.02c	SPBC1773.02C	410133.808432108	412531.301088632	2586893807.35393	4	25430.7579878871
SPBC1773.03c	SPBC1773.03C	188256.266580415	196895.535730646	51429709166.6533	4	113390.596134174
SPBC1773.04	SPBC1773.04	375186.18126439	383966.708407818	1500410874.54231	4	19367.5687332091
tms1	SPBC1773.05C	337821.794104787	339650.530000809	1174493511.45291	4	17135.4421554633
SPBC1773.06c	SPBC1773.06C	329137.714193376	334871.29613671	1471095711.89441	4	19177.4327784926
omh4	SPBC1773.08C	428251.462594473	437071.944137481	3393166881.26673	4	29125.4479848239
mug184	SPBC1773.09C	391070.99709885	387155.700526419	278750145.018775	4	8347.90610001656
SPBC1773.12	SPBC1773.12	382510.054796294	393017.664763978	8324238245.88212	4	45618.6317360629
arg7	SPBC1773.14	386516.958226477	379911.330293851	4044194533.8188	4	31796.9909496905
SPBC1773.16c	SPBC1773.16C	130776.742523767	162742.800084578	29872294918.976	4	86418.017390727
SPBC1773.17c	SPBC1773.17C	351229.310741239	350116.133085193	222323468.210839	4	7455.25767849173
zuo1	SPBC1778.01C	0	0	0	4	0
rap1	SPBC1778.02	286156.497558139	289063.432006983	1775123059.19814	4	21066.104642281
SPBC1778.03c	SPBC1778.03C	168540.331765045	195468.928789726	52824368800.7496	4	114917.762770546
spo6	SPBC1778.04	400269.290429516	400825.055241061	281956569.530229	4	8395.78122526768
SPBC1778.05c	SPBC1778.05C	205830.958337118	195953.78526032	8722189850.21219	4	46696.3324314988
SPBC1778.09	SPBC1778.09	148706.504071776	161853.106254542	26586918818.9889	4	81527.4782189859
ppk21	SPBC1778.10C	391333.41741142	371004.685045433	3698402738.56387	4	30407.2472387911
SPBC17A3.02	SPBC17A3.02	266509.828378291	286566.357680771	2347955152.59286	4	24227.8514967426
SPBC17A3.03c	SPBC17A3.03C	429808.073306451	440874.750340872	1121031630.87683	4	16740.9052240077
SPBC17A3.05c	SPBC17A3.05C	163677.311019373	164997.823292021	36267398936.9255	4	95220.0070060456
SPBC17A3.06	SPBC17A3.06	171470.690761656	227557.327158073	57803346918.9999	4	120211.633088275
SPBC17A3.08	SPBC17A3.08	136820.531941301	163872.544643085	11151237671.7124	4	52799.7103962522
aim22	SPBC17A3.09C	265866.088680326	285483.938571493	2711118883.76391	4	26034.2029058117
pas4	SPBC17A3.10	163263.766382331	216308.459889682	54646838234.1183	4	116883.315997321
dph2	SPBC17D1.02	219522.871671942	188616.884416969	10632085937.8074	4	51556.0033793528
SPBC17D1.05	SPBC17D1.05	361141.776506484	344132.643067958	5193681703.22996	4	36033.6013438498
dbp3	SPBC17D1.06	149726.683788302	155902.086606698	32428576538.9053	4	90039.6808897406
SPBC17D1.07c	SPBC17D1.07C	148609.353401446	149442.05832586	29779087455.5361	4	86283.091413579
nep1	SPBC17D11.01	279546.735173227	281157.636453315	217174670.774151	4	7368.42369123394
hrd1	SPBC17D11.02C	362204.889636187	363123.362330391	522007015.817324	4	11423.7364270335
SPBC17D11.03c	SPBC17D11.03C	375873.647812149	394313.082545249	1610612362.74039	4	20066.2176477057
nto1	SPBC17D11.04C	173935.223202183	180920.377323092	43773023582.5541	4	104610.018141852
SPBC17D11.08	SPBC17D11.08	380207.782831599	378104.510793822	1581382979.45684	4	19883.3031678393
rga5	SPBC17F3.01C	378825.832575582	380207.115063335	2888677583.71573	4	26873.2096320654
SPBC17G9.02c	SPBC17G9.02C	343857.542507984	348353.014811812	3294536099.59674	4	28699.0248074597
rct1	SPBC17G9.05	229866.515173799	259063.093485156	91758089035.0415	4	151457.988428344
rps2402	SPBC17G9.07	336158.416309434	337708.491823032	698592559.70395	4	13215.4508029801
cnt5	SPBC17G9.08C	352559.483063044	305861.342114368	48908697168.9473	4	110576.553989699
tif213	SPBC17G9.09	423640.388922411	413346.405468271	1534998935.87518	4	19589.5312340238
rpl1102	SPBC17G9.10	244343.076365184	223571.658908187	14714083509.4061	4	60650.8110197344
SPBC17G9.12c	SPBC17G9.12C	302906.646664631	242975.616415957	18687969777.6522	4	68351.9746928577
eno101	SPBC1815.01	340893.093735639	342258.039861187	991487157.692785	4	15743.944531889
cnp3	SPBC1861.01C	337390.762489578	295673.253888155	13543060184.4166	4	58187.3271950529
abp2	SPBC1861.02	395246.149990598	391097.382791447	83763361.6123009	4	4576.11630130564
mak10	SPBC1861.03	192788.017871879	181632.937426074	32924662894.9355	4	90725.7721032666
SPBC1861.05	SPBC1861.05	75067.8335486008	76885.1377535358	6100952111.6336	4	39054.2958956937
mug131	SPBC1861.06C	426518.659747923	430529.773142139	6346044921.33998	4	39831.0335082457
SPBC1861.07	SPBC1861.07	331660.43785206	262369.597043813	23533060928.2762	4	76702.446063141
ppk22	SPBC1861.09	266585.417876085	280085.319127101	57665024710.5061	4	120067.714967957
SPBC18A7.01	SPBC18A7.01	334611.724998881	328872.188214121	626589100.605133	4	12515.8809179092
SPBC18A7.02c	SPBC18A7.02C	368443.404081077	390276.091046883	2469478765.52487	4	24846.9251896732
SPBC18E5.01	SPBC18E5.01	369237.342191497	356936.886690208	4760959908.0499	4	34499.8547390054
rpl1001	SPBC18E5.04	0	0	0	4	0
iki1	SPBC18E5.05C	257518.738496756	208486.255490844	16251495700.174	4	63740.6771617896
SPBC18E5.07	SPBC18E5.07	364624.938735744	370029.810179162	1576175768.13206	4	19850.5400942396
SPBC18E5.08	SPBC18E5.08	433163.315369464	421844.717418674	4613129865.06972	4	33960.0127542295
EMPTY	SPBC18E5.09C	385506.64321143	380663.479453934	2059950637.33009	4	22693.3395368007
SPBC18E5.10	SPBC18E5.10	352518.433875068	349293.528129837	1185003273.43114	4	17211.938251045
edc3	SPBC18E5.11C	358571.359106562	352410.221819128	542205166.041231	4	11642.6496773848
SPBC18E5.13	SPBC18E5.13	259683.815872863	267088.868250637	680387010.90807	4	13042.1145803515
SPBC18E5.14c	SPBC18E5.14C	316544.358857342	307604.787849061	2149864736.19963	4	23183.3169337329
lcf1	SPBC18H10.02	0	0	0	4	0
sce3	SPBC18H10.04C	381835.360889541	330854.531397896	56475700634.3428	4	118823.083441668
SPBC18H10.05	SPBC18H10.05	283101.660803939	276881.983280363	983975839.28744	4	15684.1945863299
swd2	SPBC18H10.06C	258131.138586071	284610.746962473	68059506354.4117	4	130441.084741744
SPBC18H10.07	SPBC18H10.07	241579.095579694	246835.655840866	1306258587.12776	4	18071.0997668083
ubp4	SPBC18H10.08C	348651.574738708	342609.540730993	694517316.373295	4	13176.8482230511
SPBC18H10.09	SPBC18H10.09	153516.654897792	144721.9281379	12828514645.886	4	56631.5165033703
saf4	SPBC18H10.10C	320621.585126788	307390.556607298	5726876319.65704	4	37838.0639028249
ppr2	SPBC18H10.11C	351688.370932212	334844.005240819	2962029259.65759	4	27212.2640534447
rps1402	SPBC18H10.13	310618.883073679	244396.419895047	27566392990.4969	4	83015.6506185684
ppk23	SPBC18H10.15	100908.549545064	108616.985017274	15888652518.8015	4	63025.0992042088
can1	SPBC18H10.16	423513.30996779	414990.788680246	10476116723.2724	4	51176.4514285438
SPBC18H10.18c	SPBC18H10.18C	326376.729401624	326259.698735563	1606226130.53488	4	20038.875533166
atg14	SPBC18H10.19	275864.734596676	283477.165490192	848726845.845349	4	14566.4584392136
SPBC18H10.20c	SPBC18H10.20C	304746.644280364	310295.023979196	692259799.758004	4	13155.4152325003
rpl35b	SPBC1921.01C	330503.414985299	338262.599321752	1207487912.11057	4	17374.4633881925
mex67	SPBC1921.03C	260253.740748837	273448.890201782	2281710163.18227	4	23883.6249509066
SPBC1921.04c	SPBC1921.04C	291790.369315636	317148.410596162	4140245968.07998	4	32172.3715635014
ape2	SPBC1921.05	367491.92711359	374287.384210988	984473465.615368	4	15688.160070698
pvg3	SPBC1921.06C	309328.663629679	296362.488252624	2944741094.91758	4	27132.7343577715
sgf29	SPBC1921.07C	276850.694470064	283539.393624795	1358787153.76001	4	18430.8651028649
pmt1	SPBC19C2.02	405978.932860304	378579.977292459	3577712584.19945	4	29906.9915914299
ubp11	SPBC19C2.04C	460962.140922291	431434.720707942	5590295345.82691	4	37384.1388352966
mug124	SPBC19C2.06C	461160.148158453	432737.436682283	15749231193.8854	4	62747.9704729272
sre1	SPBC19C2.09	433367.350831403	422591.224962399	1495110202.87324	4	19333.3274611048
SPBC19C2.10	SPBC19C2.10	116851.328948396	119968.505739986	19215834602.3802	4	69310.5955146474
ctu2	SPBC19C2.13C	289334.965000962	293887.70876179	3409082157.37499	4	29193.6729334243
mni1	SPBC19C7.01	389991.603710058	388666.79560845	321710399.535859	4	8968.14361414695
ubr1	SPBC19C7.02	89656.5571795595	95928.9162886898	12374722610.547	4	55620.8652632871
SPBC19C7.05	SPBC19C7.05	469196.340849875	480029.255931096	6096021758.31551	4	39038.5122613411
SPBC19C7.08c	SPBC19C7.08C	269873.855148265	265322.250565319	1419747239.48357	4	18839.7667148745
uve1	SPBC19C7.09C	380577.65574031	386815.312978773	1346230500.63055	4	18345.5069474146
bqt4	SPBC19C7.10	354172.456442539	330602.84489858	28714651185.1273	4	84726.9897746982
omh1	SPBC19C7.12C	369987.870719019	374032.316888278	457392526.467156	4	10693.3685813587
puc1	SPBC19F5.01C	267677.891322398	271211.519560846	98107548532.7442	4	156610.622670322
spn7	SPBC19F8.01C	248267.805390737	251890.161897634	2238117467.19509	4	23654.3731009463
SPBC19F8.02	SPBC19F8.02	204524.839881111	211392.82192765	59701182177.1413	4	122169.126804956
SPBC19F8.03c	SPBC19F8.03C	219365.451300697	223598.928233626	65560974960.0159	4	128024.387286189
SPBC19F8.04c	SPBC19F8.04C	185111.365984764	207329.100588555	57841226823.6313	4	120251.015404893
meu22	SPBC19F8.06C	54676.0399918824	94965.3485252064	7536521051.01684	4	43406.5693502056
rps401	SPBC19F8.08	226100.474979474	197492.30233237	20684305741.6435	4	71910.1970196918
msh2	SPBC19G7.01C	382714.787979045	398988.48459546	2790295606.65184	4	26411.6243662324
SPBC19G7.02	SPBC19G7.02	317702.963937748	322634.216183588	1577100740.80339	4	19856.3638464057
rps3002	SPBC19G7.03C	294603.164563157	295225.849988374	381290105.840671	4	9763.32558405012
SPBC19G7.04	SPBC19G7.04	281254.107907008	315164.487719318	51552152588.4275	4	113525.49558186
mbx1	SPBC19G7.06	361725.893466201	360048.24406475	1271004688.39376	4	17825.5763468798
ppr3	SPBC19G7.07C	372184.13660527	347293.764827852	14630979024.2374	4	60479.2919606318
ulp1	SPBC19G7.09	484154.753302254	494239.499703237	3144574007.46504	4	28038.250691979
SPBC19G7.10c	SPBC19G7.10C	352387.511170853	293131.174543683	43657150227.1662	4	104471.46766841
iws1	SPBC19G7.16	132925.049957792	143605.440257812	25123748999.3775	4	79252.3643170624
SPBC19G7.17	SPBC19G7.17	353246.836488492	364248.293735785	1909720668.45189	4	21850.175448105
SPBC19G7.18c	SPBC19G7.18C	374624.912931489	414743.491456075	10197223531.5174	4	50490.6514404334
leu1	SPBC1A4.02C	397321.262340712	391302.551121947	15922548070.4083	4	63092.2896842559
top2	SPBC1A4.03C	245344.682705028	236577.412845652	398731765.203075	4	9984.13447930108
SPBC1A4.04	SPBC1A4.04	294934.781390978	253997.380196423	33219961714.453	4	91131.720210985
SPBC1A4.09	SPBC1A4.09	383274.740973574	369090.108672749	2314498557.82182	4	24054.6178405614
SPBC1D7.01	SPBC1D7.01	423553.383354744	442326.680339439	12968075001.7704	4	56938.7280367467
mug80	SPBC1D7.03	257895.905622302	258698.547593142	2599868905.9369	4	25494.4548183369
mlo3	SPBC1D7.04	9276.46276070235	9408.25973316452	118066789.454114	4	5432.92714505988
byr2	SPBC1D7.05	49346.4109727454	52028.4135716264	127365100.017535	4	5642.80736906584
SPBC1E8.02	SPBC1E8.02	427232.523603369	427309.312406867	3423306072.09726	4	29254.5127804979
SPBC1E8.03c	SPBC1E8.03C	305995.433205871	321045.646979352	1704992164.55872	4	20645.7753823798
SPBC20F10.02c	SPBC20F10.02C	389264.918882367	389694.300610234	17067149632.1775	4	65320.6507013239
SPBC20F10.03	SPBC20F10.03	456613.9880124	468805.653471482	3307237539.37901	4	28754.2933289057
nrl1	SPBC20F10.05	324148.772651674	318557.844812191	1510573410.60546	4	19433.0479506269
mad2	SPBC20F10.06	179045.404695677	183003.119837984	44695291851.6408	4	105706.305218327
SPBC20F10.07	SPBC20F10.07	375423.11939207	377561.060534135	246800106.093756	4	7854.93644299169
psl1	SPBC20F10.10	466769.768297789	460778.667217178	5307216944.17351	4	36425.3241034775
SPBC21.02	SPBC21.02	316880.998788153	324647.935387226	859299980.251749	4	14656.9094649226
SPBC21.03c	SPBC21.03C	364739.169762155	364553.834231758	2342453278.37933	4	24199.4487456808
ral2	SPBC21.05C	41361.3035929286	41025.3791349459	112297686.574416	4	5298.53013991654
ppk24	SPBC21.07C	137553.378812627	158149.515017045	34464554406.8063	4	92823.1576800831
gfh1	SPBC211.06	332904.083797167	334517.264756431	558960419.629597	4	11821.171892304
SPBC215.01	SPBC215.01	161299.991763881	180998.554074009	44715391054.7385	4	105730.070290739
bob1	SPBC215.02	312192.767529643	321380.068807472	2810212132.6233	4	26505.7169900349
csn1	SPBC215.03C	356828.739341175	335332.630228918	3095114609.16781	4	27816.8771125005
git11	SPBC215.04	308774.567122006	321424.107178789	3679567656.50031	4	30329.7199809869
gpd1	SPBC215.05	332217.4647559	271035.025448592	26992886740.0013	4	82147.5604324336
SPBC215.06c	SPBC215.06C	188237.54062819	197007.737271104	51141437561.3949	4	113072.363512702
SPBC215.07c	SPBC215.07C	165306.413004591	193526.220013538	52001631084.6139	4	114019.330690692
arg4	SPBC215.08C	357922.575607328	352586.918604056	293500932.16895	4	8565.9344523664
SPBC215.10	SPBC215.10	400949.407627327	388981.022983467	24250025797.5413	4	77862.0989274328
SPBC215.11c	SPBC215.11C	404483.299462445	398128.152359558	2446810313.35314	4	24732.6217441315
SPBC215.13	SPBC215.13	400100.263350629	401454.669823226	1212186982.72855	4	17408.2378683811
vps20	SPBC215.14C	376186.081714751	375563.192221205	222093091.354259	4	7451.39401981701
SPBC216.01c	SPBC216.01C	350972.919034522	365378.972345502	2160049832.09006	4	23238.1681296636
mcp5	SPBC216.02	396406.168223689	325390.322476192	56187259132.854	4	118519.259123627
SPBC216.03	SPBC216.03	350846.755817175	352408.240164197	9450647038.9574	4	48607.2192142211
SPBC216.04c	SPBC216.04C	254789.831164879	269580.293743012	55927110613.6019	4	118244.567120018
rad3	SPBC216.05	285777.857878067	261888.671371202	4209858565.64906	4	32441.7114439461
swi1	SPBC216.06C	424610.366268121	435990.144209554	4045691963.35245	4	31802.8770842846
SPBC21B10.02	SPBC21B10.02	420222.625116391	418843.489295634	698086003.581427	4	13210.658609447
SPBC21B10.03c	SPBC21B10.03C	123402.959673281	178078.665175898	49041693849.7558	4	110726.796496778
nrf1	SPBC21B10.04C	452850.033744338	435684.889880392	31726614687.8357	4	89059.8319780524
pop3	SPBC21B10.05C	69284.9724510211	99768.8514969728	14067376526.5432	4	59302.9858576768
inp2	SPBC21B10.06C	257671.740112776	276770.38794593	2120551338.82121	4	23024.72225034
SPBC21B10.07	SPBC21B10.07	350436.334838542	349444.114616761	756184844.607105	4	13749.4076654879
SPBC21B10.08c	SPBC21B10.08C	454431.940831878	455837.432317322	2780700279.41461	4	26366.1728328867
SPBC21B10.09	SPBC21B10.09	292380.213974167	293284.492531219	1778745624.14642	4	21087.5889099869
rps402	SPBC21B10.10	255809.509308557	246530.584539084	3501140484.08825	4	29585.2179478547
rec6	SPBC21B10.12	301600.429521803	302068.343657627	3074894184.71372	4	27725.8642097669
yox1	SPBC21B10.13C	51222.1213539808	111410.888685831	25798084275.2745	4	80308.9102703966
vps13a	SPBC21C3.01C	358270.897768451	291945.389911895	34409900404.3825	4	92749.5288456799
dep1	SPBC21C3.02C	268895.808121226	264233.114133778	823099424.211059	4	14344.8546891478
SPBC21C3.03	SPBC21C3.03	186727.321387289	218624.216633249	63872572158.0001	4	126365.117969715
SPBC21C3.06	SPBC21C3.06	429749.309240289	407905.964252899	6174442373.9057	4	39288.8100287655
SPBC21C3.07c	SPBC21C3.07C	125575.449875008	142860.864199253	27774634237.1246	4	83328.617888941
car2	SPBC21C3.08C	28097.611648987	168397.884063885	90301573648.7774	4	150251.10120127
SPBC21C3.09c	SPBC21C3.09C	218459.512930951	220957.222417851	65112761658.6313	4	127586.011829894
ubx4	SPBC21C3.11	319119.020959535	341398.527710964	7663281218.53525	4	43770.0845856369
SPBC21C3.12c	SPBC21C3.12C	327642.778223244	323400.139531746	2385512741.43125	4	24420.8555410701
rps1901	SPBC21C3.13	86870.8667974894	88668.2799846092	7948026059.0004	4	44575.8512509868
SPBC21C3.14c	SPBC21C3.14C	470009.115578612	446225.300742693	4645691189.78272	4	34079.6537166339
spt4	SPBC21C3.16C	0	8.2770036995686	274.035160970689	4	8.2770036995686
SPBC21C3.17c	SPBC21C3.17C	299526.570696432	297882.581132725	477546380.96207	4	10926.4173103775
spo4	SPBC21C3.18	204454.216198982	204535.287987055	55626776709.8147	4	117926.647444306
SPBC21C3.19	SPBC21C3.19	336430.743987401	355383.881593046	15801073798.7891	4	62851.1610847189
git1	SPBC21C3.20C	311420.492641129	310274.154596015	108205287.402615	4	5201.08852555441
cmc1	SPBC21D10.07	356216.417271825	361371.006297349	1747927357.19628	4	20904.110583784
SPBC21D10.08c	SPBC21D10.08C	364079.670351859	357574.332048274	1681090928.89348	4	20500.5544369749
SPBC21D10.09c	SPBC21D10.09C	205060.457294554	216079.182497948	62569098084.7376	4	125069.078997106
bdc1	SPBC21D10.10	400778.96094801	416466.881324101	1344470277.44895	4	18333.5094666089
nfs1	SPBC21D10.11C	429089.32719537	377935.752777707	37456176915.932	4	96767.991758551
hob1	SPBC21D10.12	285095.964704524	286012.673826249	189257646.110119	4	6878.54719599494
dbp7	SPBC21H7.04	115626.336263976	197259.732176075	69574434677.2217	4	131884.831081157
SPBC21H7.06c	SPBC21H7.06C	352641.19128817	349713.029076612	7461385848.22614	4	43189.6568874602
his5	SPBC21H7.07C	400139.008346029	404996.793360398	1118637639.09056	4	16723.020354369
SPBC23E6.01c	SPBC23E6.01C	314871.401748852	318612.229222489	8973608355.09065	4	47364.5657509141
SPBC23E6.02	SPBC23E6.02	165505.549866336	167164.500190894	37265965808.5735	4	96521.9739341429
nta1	SPBC23E6.03C	365272.969151157	361829.3888302	2243590170.46273	4	23683.2755888134
arx1	SPBC23E6.05	381824.270009874	376050.271069094	1863359282.25569	4	21583.322741504
sat1	SPBC23E6.08	44430.8114515146	93169.0154326563	17908387321.7404	4	66911.1114123439
ssn6	SPBC23E6.09	290671.613594124	320216.815352556	4434052416.50033	4	33294.3404218357
SPBC23E6.10c	SPBC23E6.10C	413175.34347124	413412.721387233	180473895.109122	4	6717.02864198751
nif1	SPBC23G7.04C	303655.617641763	304857.539743324	3198930096.29921	4	28279.542501158
SPBC23G7.06c	SPBC23G7.06C	378939.221418186	382160.412822874	1203365098.3396	4	17344.7765792731
SPBC23G7.07c	SPBC23G7.07C	377211.786518284	370242.821904966	1394958679.3707	4	18674.5728155338
rga7	SPBC23G7.08C	240674.358986687	240837.551443033	1110378658.28136	4	16661.1723648229
SPBC23G7.10c	SPBC23G7.10C	316751.478480485	332960.227076185	3156370166.79591	4	28090.7910479391
mag2	SPBC23G7.11	80547.6242314909	125900.317757127	26569000109.0097	4	81500.0001671927
rpt6	SPBC23G7.12C	373891.735899872	385357.694021171	2866057917.21065	4	26767.7880913359
SPBC23G7.13c	SPBC23G7.13C	292045.786935723	291492.011046647	179203323.442245	4	6693.3422787544
SPBC23G7.14	SPBC23G7.14	389648.651043652	386608.046146418	198174238.490816	4	7038.71860658629
rpp202	SPBC23G7.15C	345114.008477136	327128.760377214	2092523553.16975	4	22872.0547457468
ctr6	SPBC23G7.16	363441.468598326	372838.042644462	853158164.364315	4	14604.43566493
SPBC24C6.04	SPBC24C6.04	370697.839931345	355056.813607173	2551598719.52798	4	25256.6759468065
sec28	SPBC24C6.05	324796.780040601	331956.562222417	757550065.239591	4	13761.8136998688
gpa1	SPBC24C6.06	52376.0739485572	50305.9971085448	131262625.198316	4	5728.49511648381
bhd1	SPBC24C6.08C	362577.607876811	363108.764287013	232161124.368398	4	7618.41723011412
SPBC24C6.09c	SPBC24C6.09C	372938.161665131	375989.813576567	370687969.432019	4	9626.62933523488
dip1	SPBC24C6.10C	405391.116001031	378336.836634794	7277704959.35521	4	42654.7329125245
cwf14	SPBC24C6.11	98424.0544352432	112531.617764046	17260278870.5793	4	65689.190264798
SPBC25B2.01	SPBC25B2.01	281678.417629035	278287.509338708	1243817651.56587	4	17633.8995372965
mam1	SPBC25B2.02C	512277.747855453	508088.851126278	21369410621.3932	4	73091.3993254219
SPBC25B2.03	SPBC25B2.03	180359.842442947	186972.359339943	46728151888.7613	4	108083.476869456
mtg1	SPBC25B2.04C	244697.262701314	215170.163919534	33366584658.1886	4	91332.6128201047
btb2	SPBC25B2.06C	453714.019361174	442835.044924834	8528255966.02001	4	46174.2784622023
mug164	SPBC25B2.07C	386825.756051845	394706.594356223	10089337514.6671	4	50222.8471780203
SPBC25B2.08	SPBC25B2.08	390078.702428093	389405.036627419	1513285608.5717	4	19450.485910201
SPBC25B2.10	SPBC25B2.10	357684.59242793	355181.206472907	2374593684.40076	4	24364.9014178221
pof2	SPBC25B2.11	183226.127344211	190890.144118817	48742028570.594	4	110387.984593653
dnt1	SPBC25D12.02C	308930.751607705	290363.888019068	7603297843.25382	4	43598.445623823
trm1	SPBC25D12.05	330140.688668421	332887.606021945	4073499330.81365	4	31911.9857217224
SPBC25D12.06	SPBC25D12.06	257252.697696618	310384.021742148	47995025131.4496	4	109538.834587841
SPBC25H2.03	SPBC25H2.03	373610.600399052	362506.542187766	785707915.928944	4	14015.2409534134
egd2	SPBC25H2.05	376051.415972819	368980.334367876	2020020173.3755	4	22472.3172668925
mrs2	SPBC25H2.08C	540022.927914626	541770.676922972	29715185965.5431	4	86190.4663601826
SPBC25H2.09	SPBC25H2.09	334985.511550816	335578.282404693	239797430.635635	4	7742.69705328245
SPBC25H2.10c	SPBC25H2.10C	374820.52626563	373940.995991089	471214442.749317	4	10853.7371760758
spt7	SPBC25H2.11C	0	0	0	4	0
mug16	SPBC25H2.14	279041.635026326	280352.409324586	276209379.410111	4	8309.77405544385
SPBC25H2.15	SPBC25H2.15	202540.969224502	178692.546462299	10478185588.8365	4	51181.504444566
thi2	SPBC26H8.01	316560.74266147	312531.156431061	130757296.580393	4	5717.45783938091
cho2	SPBC26H8.03	282110.785218745	278852.289413328	731706440.192029	4	13525.0364157738
SPBC26H8.05c	SPBC26H8.05C	527533.503022784	517781.626636116	1210958183.56974	4	17399.4122283609
snf59	SPBC26H8.09C	380771.563881299	466261.842353067	32367604547.578	4	89954.9950636123
SPBC26H8.11c	SPBC26H8.11C	62711.2353513484	60793.5395686209	22250906.8149908	4	2358.54334362286
SPBC26H8.12	SPBC26H8.12	65.4593112591095	244.393547072304	162889.811371387	4	201.79804965075
SPBC26H8.13c	SPBC26H8.13C	308572.283087785	310492.889398484	782706916.094725	4	13988.4498434845
ask1	SPBC27.02C	206926.543463846	214993.704530016	1052381172.07659	4	16220.2124837854
uds1	SPBC27.04	179716.842827109	177570.120992505	25856685043.0512	4	80400.0700295889
mgr2	SPBC27.06C	260099.733392954	253988.012343537	586304381.035779	4	12106.861494993
sua1	SPBC27.08C	280403.782319674	286998.541105756	4809107610.05577	4	34673.8648338189
erg32	SPBC27B12.03C	272139.799319334	274453.76831377	1888406002.28316	4	21727.8968280593
SPBC27B12.04c	SPBC27B12.04C	436055.705401725	440127.586735121	524463907.15584	4	11450.5884909449
SPBC27B12.05	SPBC27B12.05	133262.165921864	151270.445592319	12316768264.0289	4	55490.4682446205
sip1	SPBC27B12.08	280512.605659517	271031.685938769	1589881020.43274	4	19936.6560663564
SPBC27B12.09c	SPBC27B12.09C	129144.74380464	144263.755952233	28358933784.1114	4	84200.5549033251
tom7	SPBC27B12.10C	186729.873573579	183273.651109499	268118462.40591	4	8187.16163279298
SPBC27B12.11c	SPBC27B12.11C	0	0	0	4	0
SPBC28E12.02	SPBC28E12.02	351700.879985804	349500.623149244	7757588561.60272	4	44038.5869482739
SPBC28E12.04	SPBC28E12.04	381371.961150799	388075.758392458	3933265437.80178	4	31357.8755570342
lvs1	SPBC28E12.06C	135594.263139766	171716.205738388	42794726383.1793	4	103434.431384307
mep33	SPBC28F2.02	289045.323603997	293990.415830685	5838351043.03426	4	38204.5515712273
ppi1	SPBC28F2.03	330592.44963145	341532.198211542	915390000.807218	4	15127.7063761102
SPBC28F2.05c	SPBC28F2.05C	259666.126863329	255196.963834141	1870499860.65744	4	21624.6379198441
sfr1	SPBC28F2.07	151680.235262219	159092.403264931	33893697660.8165	4	92051.2053978878
SPBC28F2.08c	SPBC28F2.08C	472073.939419957	470054.754938149	8656065942.70441	4	46518.9905917584
ngg1	SPBC28F2.10C	240084.607255953	248527.211308329	520645621.734567	4	11408.8301518447
SPBC28F2.11	SPBC28F2.11	370037.077751593	302477.797853798	23025654025.5807	4	75871.0320635957
ccr1	SPBC29A10.01	341993.348921427	324229.825968288	10148760610.2928	4	50370.5286112148
spo5	SPBC29A10.02	384480.830921798	392555.513339691	336183663.704423	4	9167.65596682739
pcf1	SPBC29A10.03C	329169.681076532	333247.776638562	491218275.319598	4	11081.7222862649
exo1	SPBC29A10.05	430317.293221376	428073.508756561	714084219.065227	4	13361.1771474787
ely5	SPBC29A10.06C	374679.084349515	378803.198582169	2108885272.76666	4	22961.3004464395
pom152	SPBC29A10.07	326250.610732264	353758.618521323	5805037744.6676	4	38095.3991469692
SPBC29A10.09c	SPBC29A10.09C	386039.618225939	397230.626948648	71782884731.4458	4	133961.640714279
SPBC29A10.10c	SPBC29A10.10C	381535.50553805	381241.033270928	15585932.8356444	4	1973.9511668
vps902	SPBC29A10.11C	417877.135885229	421387.957762847	4364430413.25156	4	33031.9179478408
SPBC29A10.12	SPBC29A10.12	359788.369480232	378096.592093931	4892942868.16268	4	34974.7868762723
rec8	SPBC29A10.14	231097.595364564	215011.264070899	33888829733.3806	4	92044.5948078709
SPBC29A10.16c	SPBC29A10.16C	285269.727844245	285688.834673471	156002314.780577	4	6245.04433091906
his7	SPBC29A3.02C	289336.655642968	293584.043749304	3558795831.81859	4	29827.8218774795
SPBC29A3.03c	SPBC29A3.03C	394357.651254711	395953.819160376	1039974819.20001	4	16124.3202895502
vps71	SPBC29A3.05	339030.991695473	330508.587412295	69868750933.8905	4	132163.488655047
sab14	SPBC29A3.07C	357083.056117095	352437.788383596	1292916389.95002	4	17978.5732884315
pof4	SPBC29A3.08	271887.733130257	285689.171683893	1015672038.14885	4	15934.8049733033
SPBC29A3.09c	SPBC29A3.09C	179126.378152652	190654.162950316	48812972692.1239	4	110468.29035081
atp14	SPBC29A3.10C	0	595.290654836867	1417483.85494443	4	595.290654836867
rps902	SPBC29A3.12	316273.418756595	311399.192344104	3811474653.77119	4	30868.5708033721
pdp1	SPBC29A3.13	166916.227252719	167424.281171128	37375208217.6493	4	96663.3439024965
trt1	SPBC29A3.14C	452798.245679384	354666.470270731	56716931504.3473	4	119076.584079687
cyt1	SPBC29A3.18	120471.541836363	131109.017738373	23221181759.2703	4	76192.4893924433
SPBC29A3.21	SPBC29A3.21	74136.1437700875	71860.2097245141	306439041.670464	4	8752.70017866578
atf1	SPBC29B5.01	372369.486019364	372143.364495221	204756964.390588	4	7154.66568734326
isp4	SPBC29B5.02C	111988.599409451	135557.208806079	7651537160.62075	4	43736.532671843
rpl26	SPBC29B5.03C	247933.486369538	221245.441163457	11610038603.5266	4	53874.9445557176
SPBC29B5.04c	SPBC29B5.04C	306061.709245581	317876.617634995	2415420865.10462	4	24573.4656952607
SPBC2A9.02	SPBC2A9.02	257568.655985271	286539.819198556	3979144908.84955	4	31540.2318826667
SPBC2A9.03	SPBC2A9.03	204059.858728536	187226.975291114	28959937852.231	4	85088.0982456286
SPBC2A9.04c	SPBC2A9.04C	305943.103265257	309243.630764197	280604254.136842	4	8375.62317288753
tvp23	SPBC2A9.05C	333849.963754565	348623.733191215	4861268007.26012	4	34861.3970146784
SPBC2A9.06c	SPBC2A9.06C	159524.245976743	161145.825869635	34630981650.5396	4	93047.0064678864
SPBC2A9.07c	SPBC2A9.07C	431178.026164736	451561.160084125	4509452661.84123	4	33576.2291727393
SPBC2A9.11c	SPBC2A9.11C	334278.404678991	343841.780546186	913554691.858064	4	15112.5336381599
SPBC2A9.13	SPBC2A9.13	335256.882354991	339045.966526763	114020863.906569	4	5339.02762463749
SPBC2D10.03c	SPBC2D10.03C	387207.716737438	394093.003937019	4694668682.88059	4	34258.8261725376
SPBC2D10.04	SPBC2D10.04	330319.824460393	330332.010061778	420241190.459567	4	10249.8925660171
exg3	SPBC2D10.05	327675.017668776	327101.236240937	1108500961.95817	4	16647.0790377634
rep1	SPBC2D10.06	265992.54974515	267506.585646022	215561767.755606	4	7341.01096163883
SPBC2D10.07c	SPBC2D10.07C	435985.939168495	443553.840858215	4184164386.29847	4	32342.5585966017
SPBC2D10.09	SPBC2D10.09	347110.736897374	358463.302311352	2195451921.26002	4	23427.8249164323
nap2	SPBC2D10.11C	295146.229524543	243073.946370421	14434492869.6853	4	60071.817164302
rhp23	SPBC2D10.12	375782.31562214	393655.097882194	4700097204.94838	4	34278.6274701467
est1	SPBC2D10.13	263629.102645988	268295.61600014	278821052.172808	4	8348.96778309763
myo51	SPBC2D10.14C	327122.603520246	331839.285005887	1110618874.39409	4	16662.9744823223
pth1	SPBC2D10.15C	154019.779354847	154300.044756215	31744881212.2136	4	89085.4662840881
mhf1	SPBC2D10.16	301966.171615419	304416.146614805	329753280.341212	4	9079.55505987508
clr1	SPBC2D10.17	261607.59720978	213986.690205429	15257652837.6751	4	61760.93594999
abc1	SPBC2D10.18	165.697938113932	1406.58965956803	6728532.31223508	4	1296.97073138092
SPBC2D10.19c	SPBC2D10.19C	432431.555091403	413370.06597625	2136627834.91593	4	23111.8359013079
ubc1	SPBC2D10.20	311076.218314051	307840.890601028	3348807592.31874	4	28934.4413818495
SPBC2F12.03c	SPBC2F12.03C	282378.475213611	279732.69721499	401546062.442082	4	10019.3071422389
rpl1701	SPBC2F12.04	339990.145951721	347254.937138786	1903752754.45101	4	21816.0076231366
SPBC2F12.05c	SPBC2F12.05C	265319.54841983	256268.907941534	1419005496.84061	4	18834.8446824005
atf21	SPBC2F12.09C	277871.489257539	232996.072756027	16916613959.1621	4	65031.9420730347
rep2	SPBC2F12.11C	62782.0405870275	65666.841809219	5771704359.17348	4	37985.8669743547
SPBC2F12.12c	SPBC2F12.12C	106716.570844072	122586.078913144	20708039088.0108	4	71951.4403747604
pfa3	SPBC2F12.15C	387845.776204242	363344.555846997	9267195672.06408	4	48133.137421282
liz1	SPBC2G2.01C	331920.95140039	317950.54877177	1304667371.28458	4	18060.0897788783
syj1	SPBC2G2.02	278076.025930831	275334.38479355	418686771.748877	4	10230.9184796488
sbh1	SPBC2G2.03C	325861.105115155	315244.95419573	7856899186.57046	4	44319.5757723674
rpl1603	SPBC2G2.05	416841.019763001	404035.614297146	2358083375.09505	4	24280.0503247782
apl1	SPBC2G2.06C	372681.371808105	373341.618663809	298537996.435815	4	8639.12606164268
mug178	SPBC2G2.07C	355970.531380903	351812.097899564	2023369668.91057	4	22490.9407812933
ade9	SPBC2G2.08	334899.892975682	350036.319206104	1494328692.18851	4	19328.2739282929
crs1	SPBC2G2.09C	317529.209019313	320253.700417384	1759095696.00672	4	20970.7873958437
mug110	SPBC2G2.10C	47650.9381615562	48523.339562244	40203046.5763928	4	3170.29362111748
SPBC2G2.13c	SPBC2G2.13C	302532.009059848	295560.720890408	464138421.98058	4	10771.9360142523
SPBC2G2.14	SPBC2G2.14	353563.699064832	356178.896492347	2693552119.99621	4	25949.721193089
mrm2	SPBC2G2.15C	510273.596293697	530679.861626258	10003813373.0963	4	50009.5325240507
SPBC2G2.17c	SPBC2G2.17C	162882.146301654	175027.328353572	41239435419.6501	4	101537.475125751
SPBC2G5.01	SPBC2G5.01	373420.091463794	363971.096736899	1445736559.59033	4	19011.4213013542
SPBC2G5.02c	SPBC2G5.02C	251311.676131415	263684.726587482	1321750378.3289	4	18177.9425288514
ctu1	SPBC2G5.03	323040.577207817	342460.818116837	3008647015.54086	4	27425.5675216615
SPBC2G5.04c	SPBC2G5.04C	334910.988049721	345559.937650264	7688627586.0089	4	43842.4097935119
hmt2	SPBC2G5.06C	391986.366392885	389153.608015943	484162126.349348	4	11001.8421906214
wsc1	SPBC30B4.01C	275269.8831068	290142.804590799	3186219980.76877	4	28223.3058870181
SPBC30B4.02c	SPBC30B4.02C	241763.045833993	252038.283328244	3111037085.24958	4	27888.3357573089
adn1	SPBC30B4.03C	389362.820519038	385386.211230856	153599141.559838	4	6196.75603763448
sol1	SPBC30B4.04C	274760.652597293	300556.046479755	8152622218.30274	4	45145.9361911533
SPBC30B4.06c	SPBC30B4.06C	259465.05803013	274552.557261462	56578567780.8339	4	118931.248817157
eri1	SPBC30B4.08	317333.55512029	295034.525038671	3190596151.4732	4	28242.6811380984
SPBC30D10.03c	SPBC30D10.03C	418307.085671428	404260.24461786	25566219411.3014	4	79947.2004064267
swi3	SPBC30D10.04	346576.72388719	292363.62141849	29234639065.9118	4	85490.6998829577
SPBC30D10.05c	SPBC30D10.05C	347126.228648083	340445.23075858	1033170901.53571	4	16071.4879642156
SPBC30D10.09c	SPBC30D10.09C	480412.540584369	480020.694382458	714951541.669374	4	13369.2888897407
tor1	SPBC30D10.10C	413285.354749972	435607.625978303	2519217841.76332	4	25095.9052524676
pdb1	SPBC30D10.13C	232950.147276006	206249.844403372	2901846279.85243	4	26934.3938109457
SPBC30D10.14	SPBC30D10.14	412944.328474794	401218.592883614	3594494136.20084	4	29977.0501225556
pha2	SPBC30D10.16	399584.889990691	390419.621614701	2314646113.45204	4	24055.3846022675
rpl102	SPBC30D10.18C	158123.704102782	190520.537172422	51196246227.1366	4	113132.937541567
mbx2	SPBC317.01	389863.478242419	398355.961807018	3745976534.37228	4	30602.1916468914
rtn1	SPBC31A8.01C	266822.007117387	245670.782564232	8990146198.44649	4	47408.1907439171
atg2	SPBC31E1.01C	377317.930284592	381357.347218089	1413239495.97898	4	18796.5388833888
pmr1	SPBC31E1.02C	334083.893770789	333109.835729941	314659269.347066	4	8869.31887671012
SPBC31F10.02	SPBC31F10.02	399565.589524298	397432.581421999	1837579017.14831	4	21433.496081766
SPBC31F10.03	SPBC31F10.03	363918.28468689	363187.694526799	291549773.032449	4	8537.41431922525
mug37	SPBC31F10.05	370839.812593394	371136.027276004	5968483483.87907	4	38627.9804153643
lsb5	SPBC31F10.07	392960.578198972	424424.850546568	76553345092.5591	4	138341.375853863
mde2	SPBC31F10.08	312281.364518567	311344.90166487	365686428.298483	4	9561.46469295478
nut2	SPBC31F10.09C	2967.72801552279	2735.62070050499	4251394.8839712	4	1030.94554705513
SPBC31F10.10c	SPBC31F10.10C	376955.77221489	376319.753546881	213600711.563116	4	7307.54253431199
SPBC31F10.12	SPBC31F10.12	235401.816525957	208345.463389429	32219646968.2198	4	89749.1601189389
hip1	SPBC31F10.13C	312827.295602314	313856.936896286	49232907.2623727	4	3508.30825549768
hip3	SPBC31F10.14C	303346.028636142	294611.389236167	2799777493.69417	4	26456.4618462776
atp15	SPBC31F10.15C	35.2079314728991	74.0014878875928	11314.8003309035	4	53.1855251240962
SPBC31F10.16	SPBC31F10.16	158564.125599999	180469.992606336	44705536333.2398	4	105718.418846055
SPBC31F10.17c	SPBC31F10.17C	337812.90578657	341152.09271279	1087575794.899	4	16489.2070374761
ppk25	SPBC32C12.03C	201379.667162286	182788.075283127	29168890140.2426	4	85394.5111530047
css1	SPBC32F12.01C	284886.679088686	265436.041541512	4122474292.75255	4	32103.2486391664
rec14	SPBC32F12.02	176596.549355933	183122.007390177	34931102285.4909	4	93449.3208716507
gpx1	SPBC32F12.03C	393566.151638241	383999.266018216	3890980908.19725	4	31188.8638306899
cwf12	SPBC32F12.05C	326253.367239823	322526.224167353	5190144819.42061	4	36021.3298596145
pch1	SPBC32F12.06	148941.241596483	151342.458488396	30554761901.9147	4	87399.6022615588
SPBC32F12.07c	SPBC32F12.07C	292143.358025839	295983.190794396	463097497.609867	4	10759.8501105948
duo1	SPBC32F12.08C	297054.546758637	299602.947563523	467658555.838208	4	10812.7072909402
tdh1	SPBC32F12.11	247786.323820685	244116.072150723	576780582.527733	4	12008.1283151011
SPBC32F12.12c	SPBC32F12.12C	312433.697624629	315260.301739509	947291710.499372	4	15389.0522003417
SPBC32H8.01c	SPBC32H8.01C	303283.492710166	305112.018847588	6083347824.0079	4	38997.9096363122
nep2	SPBC32H8.02C	125279.725577712	129035.084039028	7892173857.0504	4	44418.9538852797
bem46	SPBC32H8.03	89480.8723801436	107849.400293019	5031433576.18353	4	35466.2994129058
SPBC32H8.05	SPBC32H8.05	156311.339185801	146690.602572176	7373471946.23665	4	42934.4615263679
mug93	SPBC32H8.06	24476.7294573474	29521.1784285624	1229857208.87653	4	17534.6600257642
omh5	SPBC32H8.08C	11499.2881025215	69652.2738407752	15486638335.6499	4	62222.6613374298
SPBC32H8.09	SPBC32H8.09	507761.755131437	432672.312191343	95987961575.0565	4	154909.620081401
mei4	SPBC32H8.11	180449.555994442	187404.612801392	46956312706.1539	4	108347.026616047
mok12	SPBC32H8.13C	99758.7142435143	109594.111739788	4505065564.76061	4	33559.8925980128
fbh1	SPBC336.01	51657.4032197805	87619.540914967	13684979527.1529	4	58491.4086151823
efc25	SPBC336.03	263393.383585768	271539.425542217	9968512032.57799	4	49921.2180154341
SPBC336.05c	SPBC336.05C	370690.335775608	370181.419267119	722952529.719184	4	13443.888292819
rnh1	SPBC336.06C	353809.959729323	355132.234219596	6996789632.41789	4	41823.4074186271
tif512	SPBC336.10C	400246.327922653	395709.704620528	2610067161.42795	4	25544.4082013459
SPBC336.13c	SPBC336.13C	252733.982973183	243185.946800384	667500912.242687	4	12918.0195099973
ppk26	SPBC336.14C	106267.714493686	145232.773702242	32172146980.6652	4	89682.9791274035
SPBC337.03	SPBC337.03	306810.029474289	342648.301607374	96167977091.1675	4	155054.810543859
ppk27	SPBC337.04	327021.867300072	260278.028197002	31898303338.2578	4	89300.4805953722
SPBC337.07c	SPBC337.07C	345322.305730818	345494.256973943	310319972.962651	4	8807.95056983534
erg28	SPBC337.09	298678.256565335	305826.721070416	781008260.903361	4	13973.2625118775
SPBC337.10c	SPBC337.10C	399439.519826362	399829.411113824	217998069.73382	4	7382.37884651384
SPBC337.11	SPBC337.11	308339.266271109	311673.915075959	666219978.403978	4	12905.6187221301
gtr1	SPBC337.13C	311734.33132465	304791.562351554	2806138597.84667	4	26486.4993810369
coq7	SPBC337.15C	0	0	0	4	0
cho1	SPBC337.16	273785.782857438	260292.13724996	3461344762.9139	4	29416.5971983245
alg6	SPBC342.01C	235724.563442128	243157.0321974	423822675.588781	4	10293.4770071728
gas4	SPBC342.03	336406.964131515	352364.461384066	2769742561.61839	4	26314.1718548123
rpn1301	SPBC342.04	320367.812941298	326921.615937204	569780198.130461	4	11935.0345425816
crb2	SPBC342.05	360773.639311539	307216.139375917	33682090048.751	4	91763.4050816977
rtt109	SPBC342.06C	150650.43425526	154200.505869464	31732134508.8796	4	89067.5789904491
gtp1	SPBC354.01	403152.275244285	393473.877318931	18831391723.2044	4	68613.7590487585
swd3	SPBC354.03	352435.242977299	354197.992811523	635620421.405824	4	12605.7568337429
SPBC354.04	SPBC354.04	379105.481343116	420387.436345596	15078016226.6976	4	61396.2869942019
sre2	SPBC354.05C	0	47398.018583096	8986288662.41406	4	47398.018583096
SPBC354.07c	SPBC354.07C	366057.891373552	387742.601558947	3475076500.57489	4	29474.8897392971
SPBC354.08c	SPBC354.08C	340397.524796404	331337.419204611	886027875.947376	4	14883.1101919876
SPBC354.09c	SPBC354.09C	280586.659964256	275448.094720885	229982505.698154	4	7582.58705354172
def1	SPBC354.10	261513.193954923	261439.799808127	222317739.975439	4	7455.16163432154
gpd3	SPBC354.12	218948.723531956	223858.956496875	812027815.339779	4	14248.0508784516
rga6	SPBC354.13	145384.012644898	146481.630591279	28612370174.6565	4	84575.9572435578
fap1	SPBC354.15	149321.178198174	160171.477981528	34491027051.317	4	92858.8001367089
SPBC359.01	SPBC359.01	337900.458701713	334649.961929084	1736790662.3083	4	20837.4102416081
aat1	SPBC359.03C	447575.742517723	437077.365818614	1048755142.75472	4	16192.2446155151
SPBC359.04c	SPBC359.04C	363117.330958423	357562.608017432	4718740041.70217	4	34346.5429181096
abc3	SPBC359.05	365870.375360958	354167.033863991	1817277884.77976	4	21314.7711973397
mug14	SPBC359.06	155897.954445412	187365.809440127	49448531124.1209	4	111185.128416665
cys11	SPBC36.04	289504.856137225	327002.128076308	6841784814.73818	4	41357.5410739631
spo9	SPBC36.06C	309499.39257379	355416.860048962	19245404389.0736	4	69363.9034171837
iki3	SPBC36.07	412943.001269835	398854.090083212	4094698708.67021	4	31994.9164269506
SPBC36.10	SPBC36.10	380277.121084682	379097.905192918	129490894.037358	4	5689.70328833934
SPBC36.11	SPBC36.11	405020.244368932	377677.169933737	6591761053.67663	4	40594.8305011754
SPBC365.01	SPBC365.01	275055.087640036	279147.032052122	52587469366.1952	4	114659.789558279
cox10	SPBC365.02C	410972.178338334	398770.068022583	1320574319.26029	4	18169.8535991645
rpl2101	SPBC365.03C	4376.53744023342	5703.95979049141	48079009.9779623	4	3466.95146987819
SPBC365.04c	SPBC365.04C	331491.890437776	357902.067002631	81317309749.9651	4	142580.950471973
pmt3	SPBC365.06	320065.557237277	340446.044138084	3148017328.44166	4	28053.5974896343
SPBC365.07c	SPBC365.07C	389854.294234306	389259.62515348	2232258047.71561	4	23623.3890864309
SPBC365.08c	SPBC365.08C	363265.709664684	363795.744149194	700343838.743696	4	13232.0051271878
arp5	SPBC365.10	354776.504677656	344628.830894112	75106091784.1194	4	137027.453256747
SPBC365.11	SPBC365.11	283267.386448041	283322.210625418	6890640.34670314	4	1312.50146158996
ish1	SPBC365.12C	463287.851763766	461315.344146973	618405116.647461	4	12433.8762725815
hba1	SPBC365.13C	384658.468493454	387718.981110682	3155190434.04053	4	28085.5409153915
uge1	SPBC365.14C	257570.231230062	262100.051024373	1330229829.40636	4	18236.1579657446
SPBC365.16	SPBC365.16	321210.611913131	326798.213277736	976360127.155047	4	15623.3809333563
pnc1	SPBC365.20C	471856.139919784	458508.948144298	8881657808.56575	4	47121.2738807159
SPBC36B7.02	SPBC36B7.02	341688.313534738	342092.271380859	144648989.411977	4	6013.50541306768
sec63	SPBC36B7.03	415112.553392302	345792.244703041	41650645729.6373	4	102042.449169007
SPBC36B7.04	SPBC36B7.04	396228.011603059	392217.543316797	311977958.813689	4	8831.44890170476
SPBC36B7.05c	SPBC36B7.05C	340214.709737013	358881.557591428	4300270689.98678	4	32788.2246011689
mug20	SPBC36B7.06C	378673.860986417	297543.488541854	40560173969.8135	4	100697.782956992
SPBC36B7.08c	SPBC36B7.08C	337699.210637248	334180.625929332	154204414.445198	4	6208.95350371538
php5	SPBC3B8.02	412294.91621589	415660.012302774	8412726034.60721	4	45860.4569171721
SPBC3B8.03	SPBC3B8.03	337336.209686253	328347.795514879	19821008977.4405	4	70393.5525766396
SPBC3B8.04c	SPBC3B8.04C	402602.880825722	399973.138069583	18089328070.5827	4	67248.2863547144
SPBC3B8.05	SPBC3B8.05	313461.032514608	314921.944642699	89050980.5989152	4	4718.34135578688
SPBC3B8.06	SPBC3B8.06	369718.606748756	347462.802090527	3437942486.22501	4	29316.9852057856
dsd1	SPBC3B8.07C	389339.709210214	381447.486212811	744596675.916362	4	13643.6494010617
SPBC3B8.08	SPBC3B8.08	398651.700850543	392137.004922952	725728798.464872	4	13469.6770420162
nem1	SPBC3B8.10C	109128.941275626	138727.435618608	27996590837.4111	4	83660.9090875349
SPBC3B9.04	SPBC3B9.04	340080.975469443	334018.644958155	3255286242.08782	4	28527.5579137429
SPBC3B9.05	SPBC3B9.05	316549.617890486	330072.432215356	2714611081.75823	4	26050.9648658079
atg3	SPBC3B9.06C	167824.330976066	168372.017357861	37799648199.8687	4	97210.6581089089
mnh1	SPBC3B9.08C	416593.267032008	453739.116081665	11643122052.6893	4	53951.6497724798
vps36	SPBC3B9.09	301316.632563607	299088.327730433	560891959.880508	4	11841.5788630624
ctf1	SPBC3B9.11C	0	0	0	4	0
rpp102	SPBC3B9.13C	304001.90711804	311529.942495889	3811622951.73219	4	30869.1713191826
scp1	SPBC3B9.15C	351792.908615506	344418.902345411	1609135993.87618	4	20057.0186834695
but2	SPBC3D6.02	210287.118795515	201476.413266781	21034492873.732	4	72516.3651766482
mad1	SPBC3D6.04C	291898.897246966	284468.9378715	1618416065.48487	4	20114.7710991505
ptp4	SPBC3D6.05	250331.265015354	252764.055702464	2464195879.39194	4	24820.3337980774
prs5	SPBC3D6.06C	329179.865431449	334889.566241717	1633842775.25389	4	20210.4105305526
dpb4	SPBC3D6.09	167567.815352678	152519.085777939	14383150101.8331	4	59964.8857704096
apn2	SPBC3D6.10	287062.545403727	266825.104982093	3850801703.48652	4	31027.4141022359
pdi2	SPBC3D6.13C	326013.578726963	276756.623259758	22777189261.9557	4	75460.5679510096
rps2501	SPBC3D6.15	31798.2088773713	33083.8882293311	6787822.44097398	4	1302.67248771266
hsp16	SPBC3E7.02C	345820.837749879	363114.301765561	2846526082.44867	4	26676.4225602341
SPBC3E7.05c	SPBC3E7.05C	278766.790776707	252035.962662359	9104259289.17545	4	47708.1211356501
fnx2	SPBC3E7.06C	336364.011952817	331518.237822841	1294129870.91324	4	17987.008304004
SPBC3E7.07c	SPBC3E7.07C	300181.445169411	297992.280021643	4374728476.41131	4	33070.8651096827
rad13	SPBC3E7.08C	284174.990954214	280301.457323723	387573064.84409	4	9843.43772322569
SPBC3E7.09	SPBC3E7.09	278266.098852872	275332.365650068	815132635.309096	4	14275.263879427
fma1	SPBC3E7.10	316006.910915231	303201.653076773	2193538625.87481	4	23417.6142352013
SPBC3E7.11c	SPBC3E7.11C	287901.255463851	285238.604897781	451404925.555928	4	10623.1460212586
chr1	SPBC3E7.12C	350931.526437469	336923.76049483	1416392401.05567	4	18817.4945267407
lac1	SPBC3E7.15C	1456.61819936118	11361.2852669224	432913457.144413	4	10403.2862253282
leu3	SPBC3E7.16C	402678.258213649	397629.217982893	277982388.543421	4	8336.40192984091
SPBC3F6.01c	SPBC3F6.01C	374015.608944807	405255.265748617	11580573092.0328	4	53806.5355975294
rga1	SPBC3F6.05	367976.885898295	403311.733461625	22945862681.1852	4	75739.4591365445
SPBC3H7.03c	SPBC3H7.03C	285944.689001377	281366.727446786	1693760635.49516	4	20577.6616473736
SPBC3H7.05c	SPBC3H7.05C	397618.570915309	352940.615556502	17145098621.7979	4	65469.6468254525
pof9	SPBC3H7.06C	354034.485466413	355545.700763523	615287574.186217	4	12402.4954564214
ser2	SPBC3H7.07C	137323.962376739	147237.66410087	29091245722.9445	4	85280.7799608806
SPBC3H7.08c	SPBC3H7.08C	316395.678308159	328351.323310756	4234887171.26707	4	32538.0053601441
erf2	SPBC3H7.09	289932.17970964	285759.007373571	508129068.953267	4	11270.8592058599
elp6	SPBC3H7.10	287674.12544236	286141.344109129	267887063.322499	4	8183.6279137449
SPBC3H7.11	SPBC3H7.11	303928.214616219	323221.402659578	1613094772.1079	4	20081.6755532743
rav2	SPBC3H7.12	353901.020442749	359367.901479516	1161878057.28982	4	17043.1662059153
SPBC3H7.13	SPBC3H7.13	156417.023902658	162043.259326009	35095102590.7657	4	93668.4346388442
mug176	SPBC3H7.14	433496.556439343	400937.980511226	14826849325.3752	4	60882.7753255697
dni2	SPBC4.01	386301.791371855	374450.597640314	2312399926.21354	4	24043.7098126181
SPBC4.02c	SPBC4.02C	372615.768567936	359085.482720108	5589882243.63909	4	37382.7575348552
mlo2	SPBC4.05	151159.25826849	171037.829630332	40059005817.9068	4	100073.730091751
SPBC405.02c	SPBC405.02C	321402.633346113	315651.239679553	254932447.231589	4	7983.30206167205
SPBC405.03c	SPBC405.03C	373106.328750732	377497.195890029	1990657731.52899	4	22308.3937763848
ypt7	SPBC405.04C	318283.825175983	327703.905987684	1357311004.194	4	18420.8509860023
SPBC405.05	SPBC405.05	313986.467342924	312887.617021709	639712883.369353	4	12646.2730020484
SPBC405.06	SPBC405.06	276064.189345355	299380.657018656	6638526610.73895	4	40738.5769594955
rpl3602	SPBC405.07	0	38483.6771467925	5923973626.95424	4	38483.6771467925
SPBC4.06	SPBC4.06	240153.234967597	251726.787145728	711847997.64634	4	13340.2398558491
uch2	SPBC409.06	363961.166118918	368368.925207906	204790861.502933	4	7155.25788324455
wis1	SPBC409.07C	126645.040650699	159731.473209564	32084680501.7226	4	89560.9855094876
SPBC409.08	SPBC409.08	330903.74456842	314098.412873299	6125998687.92882	4	39134.3796677832
ade7	SPBC409.10	375876.958724224	366501.949668938	7473361216.55617	4	43224.3022400483
meu18	SPBC409.11	402472.158584012	448752.299556525	9055522360.19643	4	47580.2542032838
SPBC409.16c	SPBC409.16C	307568.443542015	306490.734411705	195511098.013578	4	6991.2641563164
SPBC409.17c	SPBC409.17C	430476.742540673	422842.333743361	2162561993.19001	4	23251.6773222385
SPBC409.18	SPBC409.18	415385.007108981	414651.460910022	14010289235.5513	4	59182.5338160494
SPBC409.19c	SPBC409.19C	14853.1254133703	52388.6151960306	7222617569.66118	4	42492.9922742009
psh3	SPBC409.20C	302960.491791876	303956.314346351	22947804.368824	4	2395.19333086204
his4	SPBC418.01C	328112.695742391	330388.907195015	1027379704.89173	4	16026.3821938369
SPBC418.02	SPBC418.02	376735.141294795	377435.785058991	1364322364.82881	4	18468.3673129815
eca39	SPBC428.02C	300367.590867703	297865.163602168	2990544230.0648	4	27342.9343252731
pho4	SPBC428.03C	184158.689026261	157413.357578049	5183725257.25486	4	35999.046019495
apq12	SPBC428.04	354246.646427713	358324.475703213	292205494.952449	4	8547.00963718376
arg12	SPBC428.05C	361415.183940083	359654.69969292	1212745619.36032	4	17412.2487014194
rxt2	SPBC428.06C	346914.446415921	347181.256144941	558506002.919669	4	11816.3658004446
meu6	SPBC428.07	249482.673959065	270698.529392427	3038878711.01334	4	27563.0128569671
clr4	SPBC428.08C	356031.635969957	366992.831253866	1736977645.18646	4	20838.5318891859
SPBC428.10	SPBC428.10	322719.295765042	308265.374634234	5327731674.04231	4	36495.6561594743
SPBC428.11	SPBC428.11	211920.987458799	168590.12690233	8897252988.85646	4	47162.6255335103
SPBC428.12c	SPBC428.12C	519400.006213041	509082.287706517	6992606949.4592	4	41810.9045269867
SPBC428.14	SPBC428.14	472613.048227046	448590.698569716	10762678515.3439	4	51871.6649900113
SPBC428.15	SPBC428.15	136742.390891296	176593.952897482	45815624251.498	4	107022.923071997
wpl1	SPBC428.17C	421560.481685538	400294.285820942	2578292577.91564	4	25388.4450976997
rsc1	SPBC4B4.03	304456.169109498	300086.997718395	205792323.318219	4	7172.73175502574
SPBC4B4.04	SPBC4B4.04	195849.80565619	203539.375657728	45841032185.3354	4	107052.594766936
vps25	SPBC4B4.06	242592.672923352	218099.45928404	8710343601.09682	4	46664.610790986
usp102	SPBC4B4.07C	17663.0587457275	20160.8861524996	543859531.718548	4	11660.3980605139
ght2	SPBC4B4.08	168658.914690508	196031.07668551	53212140771.3075	4	115338.784425825
atg5	SPBC4B4.10C	432116.020524184	450256.389647222	4124772122.97047	4	32112.1944242778
SPBC4B4.11	SPBC4B4.11	314325.890280425	316248.063934475	133680788.41653	4	5781.02042066386
SPBC4B4.12c	SPBC4B4.12C	376279.308405339	373200.908367639	3137519965.07903	4	28006.784736377
SPBC4C3.04c	SPBC4C3.04C	398935.918626206	326571.179467598	42639165699.9729	4	103246.265913074
syp1	SPBC4C3.06	261305.56507441	263828.765422501	731918810.508885	4	13526.99902518
mug136	SPBC4C3.08	349347.601949073	357516.392636123	1568045540.72632	4	19799.2773903893
SPBC4C3.09	SPBC4C3.09	366329.709009461	366698.502146438	620693518.658876	4	12456.860746782
SPBC4C3.13	SPBC4C3.12	402130.571633309	314537.604941032	45246405110.6098	4	106356.011948796
rpl2502	SPBC4F6.04	338625.867902517	347462.755059044	2205639888.37366	4	23482.1202640097
SPBC4F6.05c	SPBC4F6.05C	431178.486467125	443667.343195047	13533257180.0373	4	58166.2642346002
kin1	SPBC4F6.06	280911.414175352	290123.911811292	3946567007.23023	4	31410.8540445426
mrpl39	SPBC4F6.08C	447807.431777645	439324.345464279	2803396559.49666	4	26473.5554822952
str1	SPBC4F6.09	313157.264842396	327766.45909486	2176029732.70452	4	23323.9669262356
vps901	SPBC4F6.10	327030.334385013	329596.103741909	495864605.430601	4	11134.0087730184
SPBC4F6.11c	SPBC4F6.11C	315747.30548942	310335.146856733	320983683.299587	4	8958.00875333892
pxl1	SPBC4F6.12	357086.001895677	404849.156155176	24715536066.4266	4	78605.8777484652
ero11	SPBC4F6.16C	415975.879307264	416985.449796821	27940160.0809486	4	2642.92262849996
gyp1	SPBC530.01	301424.02916226	308810.641115623	560903494.170125	4	11841.7006186836
bag102	SPBC530.03C	372356.892476571	368602.736899949	146250221.003317	4	6046.69787990348
mod5	SPBC530.04	406796.536033992	396877.799447451	3255841541.05503	4	28529.9909790339
SPBC530.05	SPBC530.05	313543.022734492	323063.923641849	1618305284.33614	4	20114.0826557921
SPBC530.06c	SPBC530.06C	285876.912547515	279495.70161817	2195503164.56216	4	23428.0983253131
SPBC530.07c	SPBC530.07C	361967.478763266	373246.95784975	6106249487.22428	4	39071.2473797046
SPBC530.08	SPBC530.08	335400.700815871	338551.813329576	1137103216.18495	4	16860.4805401933
SPBC530.09c	SPBC530.09C	316082.416186584	321828.990493931	4429410593.55543	4	33276.908636303
anc1	SPBC530.10C	390630.202153727	386267.741114667	666984493.647465	4	12913.0214671806
SPBC530.11c	SPBC530.11C	165981.02907149	180530.882809073	44012672192.7105	4	104895.986806825
lsc1	SPBC530.13	361287.405757807	349152.680249028	4504684378.50171	4	33558.4727695619
dsk1	SPBC530.14C	300388.049404154	299113.424788758	563637007.267495	4	11870.5202841693
SPBC530.15c	SPBC530.15C	290897.37761612	303498.944884557	1052210711.41208	4	16218.8987866938
SPBC543.02c	SPBC543.02C	158681.364134306	197520.943021076	56042064944.1848	4	118366.02652808
pku80	SPBC543.03C	359179.01097249	351864.029143443	1102447083.05237	4	16601.5592870999
SPBC543.05c	SPBC543.05C	200100.632280293	207521.198006842	57566902951.4655	4	119965.518953849
pek1	SPBC543.07	266076.283209873	263608.064869646	677431667.033548	4	13013.7587482782
SPBC543.08	SPBC543.08	373899.916624682	395306.121330014	2475468830.44162	4	24877.0417777196
yta12	SPBC543.09	239136.701234417	257959.945769425	40877361956.0355	4	101090.753726584
get1	SPBC543.10	186228.930957071	216693.54121973	64651065851.3286	4	127132.869325097
SPBC557.02c	SPBC557.02C	332773.951829626	334913.978282877	1931958548.53721	4	21977.0252112133
ppk29	SPBC557.04	168651.566232574	168875.828545303	4104167486.37177	4	32031.8883550899
SPBC557.05	SPBC557.05	354640.505542625	320590.209657906	23664957545.5311	4	76917.0942403754
pof12	SPBC56F2.01	389294.842835738	401689.472432355	1994656000.88669	4	22330.7859293325
rpl1901	SPBC56F2.02	0	13552.6839121249	734700964.887879	4	13552.6839121249
SPBC56F2.03	SPBC56F2.03	440890.812916781	401955.784928334	99589255340.9457	4	157788.826712275
utp20	SPBC56F2.04	519012.210592935	486517.127916589	14603927521.3086	4	60423.3554209557
SPBC56F2.05c	SPBC56F2.05C	379185.780257586	376129.496075228	6335103453.29077	4	39796.6815616917
mug147	SPBC56F2.06	370472.390707958	376763.830995469	1500999749.40249	4	19371.3690107494
SPBC56F2.08c	SPBC56F2.08C	291610.537454939	309161.129759267	1399546104.48796	4	18705.2539710636
arg5	SPBC56F2.09C	317148.126067078	318036.281018892	163904783.957117	4	6401.26518660797
alg5	SPBC56F2.10C	444042.348733589	436189.740998294	646214242.870105	4	12710.372170693
met6	SPBC56F2.11	397532.683349592	394910.746300568	310190091.760665	4	8806.10713880806
mrpl44	SPBC56F2.14	351520.201807868	354063.346134362	1778103587.07668	4	21083.782790789
rpl3801	SPBC577.02	209586.853615139	224433.674711006	1910223252.76735	4	21853.05043219
SPBC577.03c	SPBC577.03C	198507.525075693	239193.825790799	65502849897.8477	4	127967.622758501
SPBC577.04	SPBC577.04	301443.266038075	308064.746493191	1014294199.45851	4	15923.9928995409
rec27	SPBC577.05C	303372.734212763	304394.207626379	880961941.023333	4	14840.5015163179
stt4	SPBC577.06C	399142.785209309	400725.573356775	182644974.447019	4	6757.31038296708
SPBC577.11	SPBC577.11	402160.052781869	418879.441849072	1591881219.26491	4	19949.1930868451
mug71	SPBC577.12	395157.363856049	392180.780110169	2577692549.82343	4	25385.4906877109
syj2	SPBC577.13	488985.150003535	448145.94649865	22384413799.1671	4	74807.1082838508
spa1	SPBC577.14C	276803.809893189	282263.691615024	422444924.48604	4	10276.7325119179
sim3	SPBC577.15C	69518.219003499	89064.0346395945	11595306778.7245	4	53840.7531028413
SPBC582.04c	SPBC582.04C	277922.341755333	278126.62063289	1579370764.61697	4	19870.6489867403
mcp6	SPBC582.06C	146315.993168578	163645.217471748	28110147991.4709	4	83830.4061654703
SPBC582.08	SPBC582.08	369669.078445507	371773.809280129	979516152.037564	4	15648.6113763935
pex11	SPBC582.09	507563.423151733	511750.102043569	20475082932.3044	4	71545.5850005862
SPBC582.10c	SPBC582.10C	296822.413176076	296639.016700924	822087684.413888	4	14336.0357527272
ptn1	SPBC609.02	36362.7164570138	93001.5291961505	19198459753.4373	4	69279.2533039967
iqw1	SPBC609.03	190225.676642957	221734.524125776	64706929402.4365	4	127187.783810432
caf5	SPBC609.04	375591.774953872	374037.881165108	228929866.178457	4	7565.21424314039
pob3	SPBC609.05	284660.322753193	286647.180727967	195045410.502531	4	6982.93295296702
cwf11	SPBC646.02	389952.435343039	360216.831880476	5643851756.62724	4	37562.7866266177
agn2	SPBC646.06C	438908.425920357	437644.646217847	2588756301.56472	4	25439.9110727844
SPBC646.08c	SPBC646.08C	350499.448391019	351768.542559755	367913457.126596	4	9590.53514052521
int6	SPBC646.09C	231519.609178734	247995.16217347	77887525608.0726	4	139541.683385353
sds23	SPBC646.13	0	33425.6267623907	4469090097.83461	4	33425.6267623907
SPBC646.15c	SPBC646.15C	274252.795413749	294788.990864865	6370223567.1641	4	39906.8401629473
dic1	SPBC646.17C	359571.721885841	360587.40734831	96438421.0429323	4	4910.1532828144
rps1902	SPBC649.02	420239.747067888	414338.12645479	1510325997.69594	4	19431.4564411417
rhp14	SPBC649.03	214221.867376991	219204.991721344	698435554.804321	4	13213.9656689837
SPBC651.02	SPBC651.02	98257.1973787163	97117.7092675613	2160033009.10111	4	23238.077637259
gyp10	SPBC651.03C	255210.613397548	269145.451167717	2311666047.47709	4	24039.8941734208
SPBC651.04	SPBC651.04	312522.504432502	312235.17032842	558294304.069735	4	11814.1261216153
dot2	SPBC651.05C	328892.246888779	336572.008236666	1101541011.95499	4	16594.7357010815
mug166	SPBC651.06	303874.392162465	304612.734649827	362520715.856421	4	9519.98839096483
EMPTY	SPBC651.07	351932.657616411	360859.042085496	594651379.183298	4	12192.737379105
nse5	SPBC651.10	26442.9765480582	73778.8517749996	13232918848.318	4	57517.212311442
apm3	SPBC651.11C	312828.203573893	308729.618562958	3216497599.71031	4	28357.0872962577
SPBC651.12c	SPBC651.12C	376037.960091827	355286.352931432	4842576522.56636	4	34794.3117569753
SPBC660.05	SPBC660.05	383854.063211186	380915.708457761	1999780975.78846	4	22359.4553589106
SPBC660.06	SPBC660.06	322372.251117215	330257.674829345	1970206540.90077	4	22193.5043475606
ntp1	SPBC660.07	377046.71245706	377296.817482495	4744557388.71914	4	34440.3737955874
SPBC660.08	SPBC660.08	311049.820698596	298318.916846918	1023924580.28684	4	15999.4107726413
mug168	SPBC660.09	315537.384512199	312877.136213345	45531629.828801	4	3373.85646659727
SPBC660.10	SPBC660.10	326073.389650062	329526.089718736	4167285070.64795	4	32277.2561978553
tcg1	SPBC660.11	353062.73142007	359183.278089222	484328327.074812	4	11003.7303569609
SPBC660.12c	SPBC660.12C	366544.610661098	371580.155966686	482336219.532408	4	10981.0771276365
mik1	SPBC660.14	402166.903345835	413971.473708596	3670905712.36823	4	30293.99986948
SPBC660.17c	SPBC660.17C	335301.64699165	349094.785705639	1271452890.38401	4	17828.7190396844
exo5	SPBC685.02	452182.608801419	457371.283037792	3094845073.50766	4	27815.6658805234
SPBC685.03	SPBC685.03	352234.25527935	367986.455374579	2961842668.40334	4	27211.4069298306
aps2	SPBC685.04C	335430.609708973	337304.062727148	786976312.748718	4	14026.5490476874
rps001	SPBC685.06	328300.617909521	317656.911825352	6381228426.46168	4	39941.2957553385
rpl2701	SPBC685.07C	208652.318617063	198648.609821713	9705816871.62436	4	49259.0521417748
pfa5	SPBC691.01	365196.911738467	359951.077958062	6074771383.88149	4	38970.4098768588
apl3	SPBC691.03C	244013.140527124	250042.358486901	766732109.13261	4	13844.9639682865
SPBC691.04	SPBC691.04	377089.504569026	377081.379120895	12305822975.9389	4	55465.8069803797
SPBC691.05c	SPBC691.05C	171280.331906541	184855.654233841	3524664651.95514	4	29684.4431140082
ppk30	SPBC6B1.02	380521.953511843	373405.448638426	1332211592.95109	4	18249.7369361252
SPBC6B1.03c	SPBC6B1.03C	360515.855865831	348440.791548524	2571488189.71619	4	25354.9215622736
mde4	SPBC6B1.04	303201.370460017	300427.999444339	760685056.628072	4	13790.2597566912
atg7	SPBC6B1.05C	375629.337596544	359510.27050953	3244247187.30509	4	28479.1467011614
ubp14	SPBC6B1.06C	336630.280794139	279342.0320787	32873389011.3773	4	90655.1005340809
ofd1	SPBC6B1.08C	370127.850953851	370646.413386419	430762559.303627	4	10377.4100731303
nbs1	SPBC6B1.09C	376831.061504927	368615.56316966	1323896933.82173	4	18192.6972561913
prp17	SPBC6B1.10	318214.226200355	309419.518039401	358058106.752847	4	9461.2116923897
SPBC713.03	SPBC713.03	378302.055875481	364522.487363225	1369218223.34782	4	18501.4744233252
SPBC713.05	SPBC713.05	400502.001991894	396586.718151693	4496708012.82771	4	33528.7489060795
SPBC713.07c	SPBC713.07C	332658.902187075	332358.948107432	1198198521.09111	4	17307.5021384594
mim1	SPBC713.08	193334.227777026	189046.323830089	1631083262.41508	4	20193.335920639
SPBC713.09	SPBC713.09	384819.299651145	387953.627257293	1049077890.84822	4	16194.7359568489
pmp3	SPBC713.11C	389763.798934777	388756.725368004	6018308677.94835	4	38788.879456451
SPBC725.01	SPBC725.01	337746.329839638	348715.679977274	4553924964.9285	4	33741.3876601441
mpr1	SPBC725.02	250292.945491886	245502.36825348	229819880.459265	4	7579.90567981002
SPBC725.03	SPBC725.03	321849.484961733	244709.96428036	26689864936.5738	4	81685.1653248217
SPBC725.04	SPBC725.04	417564.899844775	395016.941262944	5345351763.80846	4	36555.9562992423
SPBC725.05c	SPBC725.05C	348926.82473689	357393.378583377	867813796.287684	4	14729.3397364553
ppk31	SPBC725.06C	277391.211728369	292198.61602954	1480693654.52833	4	19239.8912063474
pex5	SPBC725.07	253748.375272476	253422.60792729	143205983.497681	4	5983.43512327328
hob3	SPBC725.09C	336025.329757417	333432.738362987	2089053557.34035	4	22853.0827096715
SPBC725.10	SPBC725.10	401024.624242927	381573.636558724	5705225566.88194	4	37766.4717933842
php2	SPBC725.11C	322771.186841568	297053.602779908	4243125863.73527	4	32569.6402487626
arg6	SPBC725.14	289308.621675954	285027.877972616	223563218.217737	4	7476.01528586147
ura5	SPBC725.15	285881.257770029	299064.960948646	4213880562.69077	4	32457.2047575372
rpl29	SPBC776.01	348869.987144871	347685.978661787	4886895151.31837	4	34953.165633882
dis2	SPBC776.02C	417274.334428439	417021.187735579	666991698.499952	4	12913.0912110535
SPBC776.03	SPBC776.03	392094.882973362	394097.420552254	1582894883.29828	4	19892.8057554627
sec2302	SPBC776.04	276133.873668482	260955.493957835	3567619758.67832	4	29864.7775760942
SPBC776.05	SPBC776.05	349671.828354916	319545.517687514	7006695269.17099	4	41853.0024883848
SPBC776.06c	SPBC776.06C	300983.277570565	258713.512029159	34693535496.5149	4	93131.0038286323
ste13	SPBC776.09	2109.06415190898	2550.55305095709	9193527.68228256	4	1516.04152996237
rpl2801	SPBC776.11	298160.343709984	293512.347062317	252170576.056808	4	7939.93979915477
plh1	SPBC776.14	401886.697752336	387816.429896647	1093306900.55415	4	16532.5958378754
kgd2	SPBC776.15C	292250.490449561	289938.360455816	825647627.427942	4	14367.042383768
SPBC776.16	SPBC776.16	422470.367556518	456864.756632124	11245755434.2009	4	53023.0031076156
SPBC776.17	SPBC776.17	154469.868648635	125182.503888215	7121308078.69376	4	42193.9215962849
whi5	SPBC800.02	301016.717875656	297493.556107892	1252065204.13507	4	17692.2667014085
clr3	SPBC800.03	219078.479075173	221430.71669551	3753108396.26353	4	30631.3091307878
rpl4301	SPBC800.04C	3279.13838180664	3366.5049704667	15131495.4104069	4	1944.96114423958
atb2	SPBC800.05C	316585.596365109	314338.586012406	2790332671.68516	4	26411.7997857262
tsf1	SPBC800.07C	243911.515215653	243813.35568278	6112259314.36084	4	39090.4697923958
gcd10	SPBC800.08	436235.316515606	440333.217776451	1027340809.59462	4	16026.0788216786
SPBC800.10c	SPBC800.10C	380401.790758972	380230.304517562	328401591.706647	4	9060.92699047187
SPBC800.11	SPBC800.11	441776.57661148	448334.270741496	335397455.619719	4	9156.92982963886
SPBC800.12c	SPBC800.12C	305313.550572845	327916.872469563	3252238228.51149	4	28514.1992194744
ucp8	SPBC83.01	106436.196755288	175361.939279407	34474228606.3616	4	92836.1844950038
rpl4302	SPBC83.02C	47340.7493907396	55933.9237037575	682461490.261397	4	13061.9819539513
tas3	SPBC83.03C	26403.101819479	24657.8322553057	188551719.598835	4	6865.7068026321
apc15	SPBC83.04	133240.762105875	125617.536194392	3555161647.92353	4	29812.5881462996
SPBC83.05	SPBC83.05	240656.85246195	232446.983400779	8195685712.33654	4	45265.0132893401
SPBC83.09c	SPBC83.09C	375287.383412219	383111.273595999	453577478.474447	4	10648.6792429208
SPBC83.11	SPBC83.11	74560.9872317899	88128.5523575924	3433857939.76234	4	29299.5645861945
SPBC83.16c	SPBC83.16C	134797.631797583	133156.495033588	101339311.113453	4	5033.37141271764
SPBC83.17	SPBC83.17	128282.716454854	169903.412019313	15365804348.0689	4	61979.4408414372
fic1	SPBC83.18C	127490.680043019	129015.380483258	2084559237.23047	4	22828.4867940829
SPBC83.19c	SPBC83.19C	139764.85280932	144936.859033377	3428695950.14636	4	29277.5338363153
SPBC839.02	SPBC839.02	314199.32941517	310941.241403673	295690786.184271	4	8597.83092099791
SPBC839.03c	SPBC839.03C	361612.219698803	358992.888205139	421511745.358081	4	10265.3756063536
rpl803	SPBC839.04	399710.144907658	394571.461457688	1042913555.80599	4	16147.0860823709
rps1701	SPBC839.05C	293264.950064054	288379.990924324	655334007.236647	4	12799.7461619034
cta3	SPBC839.06	396974.457174245	402522.174041359	691556092.434588	4	13148.7270527853
ibp1	SPBC839.07	441078.676137994	439931.804654219	1760540350.57712	4	20979.3967416673
rpl1601	SPBC839.13C	286514.288103036	291516.719133041	493612306.846513	4	11108.6937446141
SPBC839.14c	SPBC839.14C	282627.40256812	308771.324732056	3344134254.86202	4	28914.2449964633
ef1a-c	SPBC839.15C	231311.078040003	190353.44365013	7806063695.546	4	44175.9654550583
fkh1	SPBC839.17C	389841.876070471	410795.403979724	5157693224.52968	4	35908.5408521764
SPBC887.02	SPBC887.02	310727.743093458	315608.074774144	306507991.105152	4	8753.68481134019
lub1	SPBC887.04C	332756.406879594	337612.534443757	2192446475.80873	4	23411.7837627162
snx3	SPBC887.06C	396744.245452359	393369.139361157	101374266.778278	4	5034.23943556219
SPBC887.08	SPBC887.08	313607.271802183	314085.871708568	2210630879.69165	4	23508.673291424
mcs4	SPBC887.10	330566.443647044	331708.792024834	1336840061.22741	4	18281.4117427197
pus2	SPBC887.11	295493.386278533	288452.403149506	1627279451.93962	4	20169.7759775587
sur2	SPBC887.15C	239775.287757596	253838.039124223	3622867877.21428	4	30095.1319868109
SPBC887.17	SPBC887.17	377261.344841163	386439.467492649	701169511.049422	4	13239.8027841186
hfi1	SPBC887.18C	1961.12690102515	2677.15645085376	8044841.2646359	4	1418.1714692374
gsk31	SPBC8D2.01	362727.648908412	349476.339195454	6696351393.15426	4	40915.6186350465
SPBC8D2.02c	SPBC8D2.02C	263288.316200504	263302.624587802	5046387484.63839	4	35518.9649505669
hhf2	SPBC8D2.03C	187932.295715572	187657.287553837	39633201.670125	4	3147.74529108237
hht2	SPBC8D2.04	333982.193085709	340946.176096079	1749260862.95557	4	20912.0830081294
rmt3	SPBC8D2.10C	262753.960958415	271866.691636108	453371937.57945	4	10646.2662184854
SPBC8D2.11	SPBC8D2.11	289873.793885192	287494.975107882	11938592769.0149	4	54631.9338139674
SPBC8D2.12c	SPBC8D2.12C	242967.353448346	236609.959531132	10879678413.6086	4	52152.8484687284
SPBC8D2.16c	SPBC8D2.16C	282043.343460499	284741.518476261	3543642090.67665	4	29764.2490694652
SPBC8D2.17	SPBC8D2.17	122955.626904218	128080.556366202	3794890170.47859	4	30801.3399484446
SPBC8D2.18c	SPBC8D2.18C	388415.776291429	379304.716760755	802568462.713249	4	14164.8196486334
mde3	SPBC8D2.19	308171.30141842	306166.796790959	1675494427.52439	4	20466.4019036346
SPBC8E4.01c	SPBC8E4.01C	432738.60630778	428342.197314197	575685111.752505	4	11996.7194656759
SPBC8E4.02c	SPBC8E4.02C	446044.75710047	453222.253572444	3387122099.99391	4	29099.4935522678
SPBC8E4.03	SPBC8E4.03	421278.468030173	421347.28261777	22005559.38354	4	2345.50417733267
SPBC8E4.04	SPBC8E4.04	376900.818248963	391008.488415438	2520266742.70203	4	25101.1291713243
SPBC8E4.05c	SPBC8E4.05C	438989.079671462	423689.841272203	1320477179.23068	4	18169.1853094097
ctf18	SPBC902.02C	338945.053574242	343955.030233492	644622837.488473	4	12694.7118664473
SPBC902.03	SPBC902.03	308885.535075852	319550.099812673	6436204440.50963	4	40112.9793225012
SPBC902.04	SPBC902.04	337548.831330533	344187.285216986	1141311473.02915	4	16891.6508446417
idh2	SPBC902.05C	270036.78575463	272471.431937447	1120084940.61401	4	16733.8350402262
mto2	SPBC902.06	393796.938927768	395651.895542706	127142343.804566	4	5637.87069301359
SPBC947.01	SPBC947.01	369034.763040848	368786.370720317	561358360.81033	4	11846.5011797823
apl2	SPBC947.02	283176.838553104	282173.2603927	115530702.808441	4	5374.26047955533
naa38	SPBC947.03C	309806.74829498	263862.440395556	19102065993.8129	4	69105.111956014
SPBC947.04	SPBC947.04	407047.830583736	389128.361528789	1594094303.16631	4	19963.0552719662
frp2	SPBC947.05C	400668.760494595	392069.698886737	1761756753.65978	4	20986.6430954297
SPBC947.06c	SPBC947.06C	390358.994919218	375298.031086928	1921322350.38043	4	21916.4455967455
hip4	SPBC947.08C	295142.51617676	292709.569130494	33561005.1792135	4	2896.59304956761
SPBC947.09	SPBC947.09	341738.99094551	338391.599384036	195550343.091385	4	6991.96580175034
dsc1	SPBC947.10	197940.759244894	198556.137884992	162649140.926725	4	6376.69861540291
cbp6	SPBC947.14C	311078.420855584	307706.632464215	606505626.328146	4	12313.6674708243
SPBC947.15c	SPBC947.15C	393162.927373194	389262.690837123	1365276870.36253	4	18474.8265916255
SPBC9B6.03	SPBC9B6.03	281636.22379933	282358.044619309	1048772593.17954	4	16192.3793277852
nop52	SPBC9B6.07	115067.969606182	104469.354858029	6082181179.22449	4	38994.1700104788
mdl1	SPBC9B6.09C	342938.353628188	287121.077174445	23505165179.4836	4	76656.9715999197
SPBC9B6.11c	SPBC9B6.11C	364883.011454898	327470.496202205	37293141626.9768	4	96557.1613436528
SPBCPT2R1.01c	SPBCPT2R1.01C	351695.584958468	347571.947648975	2295145101.92994	4	23953.8363416486
SPBCPT2R1.02	SPBCPT2R1.02	360259.89924705	365920.74982388	543310463.082726	4	11654.5105332949
SPBCPT2R1.03	SPBCPT2R1.03	372105.406598469	381245.084518043	8168289945.40697	4	45189.296148001
tlh2	SPBCPT2R1.08C	238913.33773576	236130.827594164	388828677.315879	4	9859.3696212775
tra1	SPBP16F5.03C	379463.868724013	373136.928336148	4025045846.85936	4	31721.6245125441
SPBP16F5.05c	SPBP16F5.05C	299870.152195562	311785.432160633	2697822470.65023	4	25970.283357379
apm1	SPBP16F5.07	367767.967550085	366315.988228998	438322198.035789	4	10468.0728650954
SPBP16F5.08c	SPBP16F5.08C	398326.292670914	387087.393987188	1409149171.63415	4	18769.3178594358
toc1	SPBP18G5.03	368612.111665511	362230.81020589	627388172.385268	4	12523.8589538655
SPBP19A11.02c	SPBP19A11.02C	360077.243346262	352945.690395026	9309869586.12436	4	48243.8327305272
SPBP22H7.04	SPBP22H7.04	275547.082409783	252510.337491526	31830164193.2098	4	89205.0505762003
abo2	SPBP22H7.05C	260626.013876931	251727.035565043	4928249358.11118	4	35100.7455694006
SPBP22H7.06	SPBP22H7.06	254437.390034366	262887.954472578	3125815019.72156	4	27954.4943601273
rps1002	SPBP22H7.08	371040.71229496	371634.574249497	1303760559.9009	4	18053.812339094
pkr1	SPBP23A10.02	363776.150871751	358113.999463869	3319298105.16195	4	28806.6750301122
ssr4	SPBP23A10.05	433541.352310307	432436.639776167	191746011.182181	4	6923.61919775672
ppk32	SPBP23A10.10	374438.04111098	360920.83631656	5502546340.92743	4	37089.5751557207
ell1	SPBP23A10.14C	342857.693416978	336330.063034432	2780959526.48192	4	26367.4018746725
sdh4	SPBP23A10.16	356985.991121261	361186.534161824	1293480223.59349	4	17982.4930390192
car1	SPBP26C9.02C	387416.38712489	374439.662736024	8774436028.11474	4	46835.9798341904
SPBP35G2.02	SPBP35G2.02	388589.351619916	393443.654469464	1296735704.59815	4	18005.1083348459
sgo1	SPBP35G2.03C	365218.035154898	362880.640265763	4794693854.0398	4	34621.8639519878
SPBP35G2.04c	SPBP35G2.04C	431427.355465248	435587.103451677	3175132031.62174	4	28174.1549634667
cki2	SPBP35G2.05C	322844.745854168	313982.497014729	577856091.738826	4	12019.3187383772
nup131	SPBP35G2.06C	367461.89541336	363072.464129888	478255700.788894	4	10934.5290340839
ilv1	SPBP35G2.07	318566.403465578	303867.224897293	1088946103.69921	4	16499.5916896389
air1	SPBP35G2.08C	74985.7069157755	79988.0262406527	8597507652.17525	4	46361.3730711657
mit1	SPBP35G2.10	354939.210750199	360823.518063965	1809611067.45181	4	21269.7617961027
SPBP35G2.11c	SPBP35G2.11C	284309.589231794	281802.701654198	408557319.868676	4	10106.4004456171
SPBP35G2.12	SPBP35G2.12	389525.048920874	369370.18205214	2970258907.14021	4	27250.0408584107
swc2	SPBP35G2.13C	312308.036411526	318096.675304051	6232616229.65534	4	39473.4601652026
SPBP35G2.14	SPBP35G2.14	315000.807233693	309494.626382289	270623963.548663	4	8225.3261872807
pho1	SPBP4G3.02	360028.927201351	345980.690916461	1223608427.09657	4	17490.0573690924
SPBP4G3.03	SPBP4G3.03	403682.798589865	385881.105676702	4273896421.97928	4	32687.5221681733
oxa102	SPBP4H10.03	256820.070382583	231440.242393109	8993420341.74014	4	47416.8228104228
ppb1	SPBP4H10.04	266612.302591101	265116.275101594	65411168.2031456	4	4043.85855969103
spe2	SPBP4H10.05C	294472.537438079	314726.444749789	3033266937.74048	4	27537.551351475
qcr10	SPBP4H10.08	361981.97326705	359246.337021135	210154536.345728	4	7248.35388805155
rsv1	SPBP4H10.09	244008.073215607	264088.741567519	5184587775.9243	4	36002.040830779
SPBP4H10.10	SPBP4H10.10	248194.941222883	271274.405057061	6050135912.31907	4	38891.3098015452
lcf2	SPBP4H10.11C	353656.862150409	344372.436461766	1508916060.30854	4	19422.3843818707
SPBP4H10.12	SPBP4H10.12	367963.47494055	381502.737695756	2587448122.01135	4	25433.4824690375
rps2302	SPBP4H10.13	279531.089190129	270822.908377371	2110239274.18945	4	22968.6703696005
SPBP4H10.14c	SPBP4H10.14C	457230.786189351	433678.711533058	11078962143.1178	4	52628.3244629682
SPBP4H10.16c	SPBP4H10.16C	448299.444642961	451024.265221867	1909355109.57027	4	21848.0840668597
SPBP4H10.17c	SPBP4H10.17C	395053.759885916	389496.453214193	577456717.13928	4	12015.1645550454
SPBP4H10.18c	SPBP4H10.18C	373689.095621779	386102.030305385	794340795.52426	4	14092.0260743821
SPBP4H10.19c	SPBP4H10.19C	312789.208724155	327609.85352047	1360606566.01706	4	18443.2004138182
SPBP8B7.02	SPBP8B7.02	369685.727670306	369588.184453162	1018746672.97244	4	15958.9056091923
mug45	SPBP8B7.04	362336.757635428	360200.522358057	246477348.872466	4	7849.79854633968
rpp201	SPBP8B7.06	341749.718620601	331684.316865909	599345051.6123	4	12240.7623497507
set6	SPBP8B7.07C	376785.357015248	377961.721095813	806617508.577473	4	14200.5062284543
SPBP8B7.08c	SPBP8B7.08C	366191.965380854	301070.754047369	26368159967.8899	4	81191.3788032477
los1	SPBP8B7.09C	359136.734034651	351992.265240419	1084044455.35376	4	16462.4151884965
SPBP8B7.10c	SPBP8B7.10C	331676.234551188	309970.027786694	2474007327.57951	4	24869.6970607781
nxt3	SPBP8B7.11	311694.272908866	324567.465313384	1596119481.62689	4	19975.7320368171
vac7	SPBP8B7.13	359964.123308521	362766.298559106	260595583.445186	4	8071.48659549754
SPBP8B7.18c	SPBP8B7.18C	305268.331151114	296343.804405396	8628809658.53033	4	46445.6931763601
ubp3	SPBP8B7.21	368109.168101456	372447.950450819	201180840.25389	4	7091.91159444845
erd2	SPBP8B7.22	336966.255291565	342558.014419566	724272434.948359	4	13456.1550502768
SPBP8B7.23	SPBP8B7.23	390903.590165871	386882.06696328	1552123918.9317	4	19698.5019667213
atg8	SPBP8B7.24C	365462.254574741	362598.065112622	1395050910.61692	4	18675.1901638037
cyp4	SPBP8B7.25	406076.292326884	405080.996712611	218130548.419906	4	7384.62166295448
SPBP8B7.26	SPBP8B7.26	457824.034207099	464482.845394942	941802371.158669	4	15344.3993948824
mug30	SPBP8B7.27	404449.956345283	410460.833223769	4471434975.81695	4	33434.3946252095
stc1	SPBP8B7.28C	360749.131057545	358342.787990458	738588361.796432	4	13588.491102735
thi5	SPBP8B7.30C	347401.725164928	358443.02155545	1380393454.28089	4	18576.8232906012
SPBP8B7.31	SPBP8B7.31	280305.938327465	279293.768476701	858912685.26668	4	14653.6060857616
SPBPB10D8.01	SPBPB10D8.01	545149.910524761	532208.644479845	3435759532.39789	4	29307.6761804731
SPBPB10D8.02c	SPBPB10D8.02C	283215.681016256	287164.056900434	855043282.05811	4	14620.5615663191
SPBPB10D8.04c	SPBPB10D8.04C	413935.918106304	402210.076808967	1414084373.3995	4	18802.1566143322
SPBPB10D8.05c	SPBPB10D8.05C	260826.345490475	280002.010772304	3418241299.09933	4	29232.863779911
SPBPB10D8.06c	SPBPB10D8.06C	232456.082064355	233868.195005661	10995074507.1533	4	52428.7004110185
SPBPB10D8.07c	SPBPB10D8.07C	81571.5773562921	88260.0490816419	1588490939.28797	4	19927.9385492326
eno102	SPBPB21E7.01C	0	17.0185353879771	1158.52218700732	4	17.0185353879771
SPBPB2B2.01	SPBPB2B2.01	302380.368921594	298411.051462266	280905755.836375	4	8380.12165538745
mug180	SPBPB2B2.02	325336.234801014	307870.392472655	6741766151.53337	4	41054.129364576
SPBPB2B2.05	SPBPB2B2.05	317743.368734944	325534.86993666	1343806947.34993	4	18328.9862468573
SPBPB2B2.06c	SPBPB2B2.06C	329555.840214716	330051.252668076	149181713.793006	4	6106.99831736111
SPBPB2B2.07c	SPBPB2B2.07C	277528.96493967	279854.170485651	695100078.560969	4	13182.3753413504
SPBPB2B2.08	SPBPB2B2.08	297405.376312274	291845.054889656	1280907080.53495	4	17894.8811153843
SPBPB2B2.09c	SPBPB2B2.09C	295218.417230609	292755.897572795	182964487.537184	4	6763.2183081944
gal7	SPBPB2B2.10C	290272.602773953	284400.261887528	297493118.029926	4	8623.99440558037
SPBPB2B2.11	SPBPB2B2.11	272418.467350074	272840.601195303	327750767.973413	4	9051.94410021147
gal10	SPBPB2B2.12C	396576.72971382	396966.900291302	1206293872.10943	4	17365.8707822947
gal1	SPBPB2B2.13	290918.049511335	303685.268837182	3843967326.99518	4	30999.8682537329
SPBPB2B2.18	SPBPB2B2.18	281435.674336953	274485.594340574	1581622393.07076	4	19884.8082280843
SPBPB2B2.19c	SPBPB2B2.19C	324168.867413351	306563.54981133	2503736120.94975	4	25018.6736306591
SPBPB7E8.01	SPBPB7E8.01	254737.918658631	253008.412923285	1947887535.60978	4	22067.4394505218
SPBPB7E8.02	SPBPB7E8.02	359817.759860355	360009.476277499	5894539618.41151	4	38387.952597174
grt1	SPBPB8B6.04C	495200.111693132	498338.210225321	4767358637.96721	4	34523.0308561082
SPBPB8B6.05c	SPBPB8B6.05C	473891.398981364	480002.726015301	1830597164.3653	4	21392.7392143064
dps1	SPBPJ4664.01	315302.827737867	315450.354781428	549354684.922509	4	11719.1582987272
SPBPJ4664.02	SPBPJ4664.02	537290.934155964	514904.193608539	5087242289.08732	4	35662.4532564969
mfm3	SPBPJ4664.03	322542.870268454	269860.912398561	35308309843.8467	4	93952.5276986292
SPBPJ4664.05	SPBPJ4664.05	355834.49686489	353331.359258712	321331782.966774	4	8962.86481777414
gpt1	SPBPJ4664.06	298967.762597759	289742.061904438	1557472936.64182	4	19732.4158216995
SPCC1020.05	SPCC1020.05	307847.32919175	304925.843738893	564743438.461454	4	11882.1656113422
tal1	SPCC1020.06C	293784.060759076	300667.101393066	1043458871.40278	4	16151.307001314
SPCC1020.07	SPCC1020.07	409059.21787074	422823.554507164	9913339068.76619	4	49782.8762446642
SPCC1020.08	SPCC1020.08	413631.258387471	412302.992647115	401680240.134224	4	10020.9809915774
gnr1	SPCC1020.09	376336.98339428	368375.789875851	1289474120.56791	4	17954.6241994083
oca2	SPCC1020.10	347036.16066898	352646.433857851	441484429.311402	4	10505.7654327446
SPCC1020.11c	SPCC1020.11C	313093.658771035	312002.284128366	1059825471.24104	4	16277.4803888765
xap5	SPCC1020.12C	346064.893927624	356847.844763026	1267943975.02486	4	17804.1004759077
SPCC1020.13c	SPCC1020.13C	342688.58756031	344822.145719059	2833059170.87057	4	26613.2446860138
SPCC1183.02	SPCC1183.02	469833.55565162	465184.459204039	906278688.63516	4	15052.2314677522
pet127	SPCC1183.04C	216275.234364417	192922.546919246	19939040482.838	4	70602.8336592059
ung1	SPCC1183.06	365549.048289681	369532.621559077	184601335.160373	4	6793.40369697644
pmp31	SPCC1183.09C	254552.232694275	245272.853675184	1186210577.03569	4	17220.7039420264
wtf10	SPCC1183.10	379862.329943053	387039.055983847	2847027124.27435	4	26678.770231564
SPCC1183.11	SPCC1183.11	381738.715911243	383043.010642387	114834437.026596	4	5358.04155047803
SPCC11E10.01	SPCC11E10.01	312235.161636661	320328.266470524	623552149.066492	4	12485.5130958492
mug1	SPCC11E10.03	344662.823692313	351161.075979211	1965770561.00446	4	22168.5055935468
ppr6	SPCC11E10.04	359520.693270913	367365.273505452	1760645591.38844	4	20980.0237808996
ynd1	SPCC11E10.05C	313007.943208502	315552.567980717	683163538.911646	4	13068.6986623731
elp4	SPCC11E10.06C	171282.994119544	169499.905890362	36017979693.5078	4	94892.0171741383
SPCC11E10.07c	SPCC11E10.07C	363234.505146628	369104.887254628	521401797.126902	4	11417.1121253023
rik1	SPCC11E10.08	303827.524983961	317123.462657568	5025988444.07939	4	35447.1029989737
SPCC11E10.09c	SPCC11E10.09C	355761.507562636	363927.02082198	2786476697.21159	4	26393.5441785088
SPCC1223.01	SPCC1223.01	389557.373925149	388015.249118635	1624878221.99675	4	20154.8891214809
nmt1	SPCC1223.02	356058.007087292	364234.450290919	1813461078.29566	4	21292.3758555478
gut2	SPCC1223.03C	364983.549744112	363860.412452779	4099212746.78869	4	32012.5473322129
set11	SPCC1223.04C	355814.505309641	356595.547175666	2842195303.3384	4	26656.121732814
rpl3702	SPCC1223.05C	292820.666956982	285385.741559751	1182837161.48723	4	17196.1998817125
tea1	SPCC1223.06	386711.590718389	376901.28661804	1235911596.32309	4	17577.7671813223
SPCC1223.09	SPCC1223.09	381214.759017125	382209.752148967	12096078988.4985	4	54991.0878881718
eaf1	SPCC1223.10C	359800.341723211	304339.698058142	15242245044.6887	4	61729.7437316256
ptc2	SPCC1223.11	335298.494566292	281131.045514458	39689048221.3974	4	99610.5519277418
meu10	SPCC1223.12C	346329.307671987	346396.878900595	4190533118.94613	4	32367.1636035123
cbf12	SPCC1223.13	308156.670578261	298982.640233506	977153951.905497	4	15629.730899039
spc19	SPCC1223.15C	333267.621492679	340036.938935389	1368777231.79239	4	18498.4947481706
bio2	SPCC1235.02	305363.127119159	308533.621021228	235465605.42143	4	7672.44428818857
SPCC1235.03	SPCC1235.03	357978.331700074	335743.202401228	6585543283.52557	4	40575.6801653576
SPCC1235.04c	SPCC1235.04C	460385.297961434	436012.237216794	3604937615.78738	4	30020.5663495352
fft2	SPCC1235.05C	292546.20345498	286126.206566599	266594856.615045	4	8163.86637285062
pdh1	SPCC1235.08C	327081.88414491	300682.690821447	13501281354.3331	4	58097.5071632449
hif2	SPCC1235.09	47706.0171285485	44765.8132762777	161637451.33517	4	6356.83591370679
SPCC1235.11	SPCC1235.11	250913.024827836	257465.015483075	210831100.350162	4	7260.01205836054
mug146	SPCC1235.12C	363604.28077757	357601.086333324	2990119628.23794	4	27340.993161542
ght6	SPCC1235.13	415525.740159918	404815.455983737	4019651773.62128	4	31700.3618812991
dga1	SPCC1235.15	316802.674157885	258677.907476313	32041717605.5599	4	89501.0022367904
rps1802	SPCC1259.01C	18115.5539059666	59973.7019168421	9251749598.69765	4	48093.0078044035
SPCC1259.02c	SPCC1259.02C	256876.192369508	266083.551156672	559628314.679712	4	11828.2322715581
rpa12	SPCC1259.03	377719.412281899	388983.067319192	825700137.865896	4	14367.4992419166
iec3	SPCC1259.04	334655.417420333	332051.106086488	91019496.1272267	4	4770.20691708511
rxt3	SPCC1259.07	377560.320167118	360242.303394947	2000636295.11604	4	22364.2364899634
SPCC1259.08	SPCC1259.08	326888.276944471	348830.126835554	5527328744.16726	4	37173.0034573723
pdx1	SPCC1259.09C	420695.506020328	421876.819641113	426278323.487021	4	10323.25437407
pgp1	SPCC1259.10	416493.551480686	404381.798903733	7888872751.67028	4	44409.6632267975
gyp2	SPCC1259.11C	375857.604420903	376521.754100727	5501210424.7227	4	37085.0725519133
meu27	SPCC1259.14C	369424.045445257	366329.256091442	752061766.976462	4	13711.8722917082
SPCC126.01c	SPCC126.01C	364025.653943659	371384.910913013	401701625.759921	4	10021.2477486579
pku70	SPCC126.02C	380283.431289064	384887.389977578	134590660.448939	4	5800.66074790059
pus1	SPCC126.03	351967.247221626	351964.119802447	839588571.225953	4	14487.8274011837
sgf73	SPCC126.04C	368599.306800493	366838.320663686	1885874433.96332	4	21713.3278999519
twf1	SPCC126.06	361597.137665235	359664.627379355	467876955.849347	4	10815.2318034491
SPCC126.07c	SPCC126.07C	443023.017128353	422754.370413906	2983577018.5604	4	27311.0646925399
SPCC126.08c	SPCC126.08C	363165.355747659	346721.88712445	2994262125.81987	4	27359.9256478333
SPCC126.09	SPCC126.09	349036.09791019	331431.920976649	3491756652.64145	4	29545.5438799214
iah1	SPCC126.10	389992.561408661	406172.08942991	5017629536.50367	4	35417.6140377343
SPCC126.11c	SPCC126.11C	428207.689878677	413203.989313741	1043205988.02714	4	16149.3497394411
SPCC126.12	SPCC126.12	357031.573696913	367010.276206936	9543579805.10779	4	48845.6236655542
SPCC126.13c	SPCC126.13C	357326.544829073	361154.993324658	2643891357.32854	4	25709.3920451677
sec65	SPCC126.15C	279216.151476402	230526.915317383	25058912957.2464	4	79150.0362559083
emc4	SPCC1281.03C	440680.568450053	424125.718653292	2990386544.47722	4	27342.2134458662
SPCC1281.04	SPCC1281.04	421700.335687825	424863.314917873	99445648.2371589	4	4986.12194589039
SPCC1281.07c	SPCC1281.07C	424728.246981948	425951.661903861	1399429839.80653	4	18704.4770028898
wtf11	SPCC1281.08	328474.398278759	330455.870213232	26863622.4271907	4	2591.50643580094
SPCC132.01c	SPCC132.01C	342061.274264051	342918.007812922	573125636.394633	4	11970.0212655892
hst2	SPCC132.02	336900.560177533	338128.576621887	130668194.741174	4	5715.50948606453
SPCC132.03	SPCC132.03	394190.038277511	391912.940938258	1134705924.4733	4	16842.6981543435
gdh2	SPCC132.04C	346555.506435813	344081.121589498	1814279346.2905	4	21297.1790754697
rpm1	SPCC1322.01	303528.121960725	300636.648047238	561234119.021628	4	11845.1901527754
SPCC1322.02	SPCC1322.02	312932.151299777	308070.301931768	6266628694.54745	4	39581.0203713454
SPCC1322.03	SPCC1322.03	353495.325256304	348687.686135437	1227619427.87092	4	17518.7002077132
SPCC1322.05c	SPCC1322.05C	346366.651910134	354790.221580255	375059948.390389	4	9683.23226498246
kap113	SPCC1322.06	275824.296002564	273061.564069732	456209655.394818	4	10679.5324733204
mug150	SPCC1322.07C	379769.074583764	387234.139284114	445352181.608196	4	10551.6844817332
srk1	SPCC1322.08	407979.056359697	329099.875155077	30128595143.4182	4	86787.9529995641
SPCC1322.09	SPCC1322.09	289620.131442048	288979.648174105	267864574.539397	4	8183.28440388389
SPCC1322.10	SPCC1322.10	249434.279699419	229827.027967369	5450635501.18405	4	36914.2096664145
bub1	SPCC1322.12C	326841.378121783	305803.506788783	2435763593.95082	4	24676.7278723843
vtc4	SPCC1322.14C	378612.646298937	367092.868475291	3510361728.42232	4	29624.152850429
rpl3402	SPCC1322.15	358223.95525446	363586.333462982	360122353.506224	4	9488.44499254519
phb2	SPCC1322.16	386502.263865458	394835.857765546	996765382.98179	4	15785.7956956704
spt2	SPCC1393.02C	378607.539187547	372949.664735269	3063022784.48738	4	27672.2911252727
rps1501	SPCC1393.03	340058.330940358	353084.612728691	910846211.815828	4	15090.1144115595
ers1	SPCC1393.05	304376.708438408	302627.741549374	496363690.557428	4	11139.6105245811
SPCC1393.08	SPCC1393.08	337281.194922432	338778.102715314	563082508.522034	4	11864.6798157602
SPCC1393.09c	SPCC1393.09C	426166.822600817	423741.90832769	8687791876.6312	4	46604.1625732917
ctr4	SPCC1393.10	233248.761351822	223614.175139695	595633349.612371	4	12202.8003918401
SPCC1393.13	SPCC1393.13	354948.704865117	337615.158218873	8610383120.48036	4	46396.0750508067
adh1	SPCC13B11.01	265907.058629256	272669.205083542	1259348955.79711	4	17743.6534836904
SPCC13B11.02c	SPCC13B11.02C	351961.802388881	343290.4629036	956680709.471822	4	15465.1277837577
SPCC13B11.03c	SPCC13B11.03C	378447.855596221	369394.561855309	4896414003.26243	4	34987.1905247565
SPCC13B11.04c	SPCC13B11.04C	326242.575784495	322402.798276786	2712450520.10434	4	26040.5958078168
ste6	SPCC1442.01	68295.6377261587	64486.0486747535	240807486.369643	4	7758.98650549224
SPCC1442.02	SPCC1442.02	254832.873550345	261234.086385243	2313007122.6187	4	24046.8663375226
SPCC1442.03	SPCC1442.03	323721.205806738	333780.272047565	1688313622.73199	4	20544.5468600063
SPCC1442.04c	SPCC1442.04C	332943.823076143	326852.499702309	1306823555.70278	4	18075.0073008476
SPCC1442.05c	SPCC1442.05C	230516.31559533	229814.958904428	398694861.694316	4	9983.67244172099
SPCC1442.07c	SPCC1442.07C	361804.528461116	356979.240226589	519132863.230832	4	11392.2436687295
SPCC1442.11c	SPCC1442.11C	348940.490125336	352718.660158863	5483505068.40976	4	37025.3462793049
SPCC1442.13c	SPCC1442.13C	396129.453699082	394933.676274216	1756829714.12269	4	20957.2762669836
SPCC1442.14c	SPCC1442.14C	364118.545668119	360600.104206272	476020971.626126	4	10908.9524202158
zta1	SPCC1442.16C	331536.137821173	324878.075259664	4805070613.83382	4	34659.3083234281
ist1	SPCC1442.17C	443813.122332569	434054.186748087	1396379874.86424	4	18684.0832987883
bdf1	SPCC1450.02	353309.797303368	339510.920700351	9927137804.92106	4	49817.5114917462
SPCC1450.03	SPCC1450.03	354092.003727312	352546.132666609	572492144.222432	4	11963.4040329502
rox3	SPCC1450.05C	349224.104246263	354495.796329333	1260706297.73778	4	17753.2130735381
grx3	SPCC1450.06C	330116.039564732	321537.528577551	1080304236.17334	4	16433.9909651714
SPCC1450.07c	SPCC1450.07C	351045.663323825	352640.408552978	971580007.245107	4	15585.0890857665
wtf16	SPCC1450.08C	295552.986494942	314935.180151518	8592097318.86499	4	46346.7833804704
SPCC1450.09c	SPCC1450.09C	401636.404754843	394198.319965557	1323261528.18499	4	18188.3309307437
cek1	SPCC1450.11C	263036.864704422	270205.128172663	1151637078.33902	4	16967.8893674126
SPCC1450.12	SPCC1450.12	426669.757890626	426848.351595383	12141932880.5716	4	55095.2195761383
SPCC1450.16c	SPCC1450.16C	397532.753181897	406301.978478219	1323815090.826	4	18192.1349133767
SPCC1494.01	SPCC1494.01	362607.198105645	366418.003475752	210347861.357063	4	7251.68706848728
arz1	SPCC1494.03	368844.925943575	378652.246041846	6951725659.25522	4	41688.5045883611
ubp12	SPCC1494.05C	436674.358696799	418301.832907494	4209618494.77077	4	32440.7864222292
SPCC1494.07	SPCC1494.07	390598.655075367	390998.842893361	173963031.773864	4	6594.7523034202
SPCC1494.08c	SPCC1494.08C	330995.400612891	337133.926946852	1337293439.68586	4	18284.5114761501
SPCC1494.09c	SPCC1494.09C	311723.107963774	311772.586921611	31241386.2411025	4	2794.69972631688
adn3	SPCC1494.10	297524.824905555	299850.899791186	53572359.9060968	4	3659.65708455371
ump1	SPCC14G10.03C	286502.510424376	294179.945404361	1625070384.62285	4	20156.0808729205
SPCC14G10.04	SPCC14G10.04	389266.345252378	392505.119445954	794870958.376886	4	14096.7279747543
wtf23	SPCC1620.02	416879.751775638	424706.704912548	1892547477.74596	4	21751.7095750309
mug163	SPCC1620.03	390949.856878999	404305.703299548	1901752260.84905	4	21804.5423068741
mug55	SPCC1620.04C	397217.963656456	400873.81750428	6530839051.51322	4	40406.8034231651
SPCC1620.07c	SPCC1620.07C	397697.576254132	433994.639811196	12999946664.1737	4	57008.6543083015
SPCC1620.08	SPCC1620.08	390924.612670757	403844.50961052	7464340635.88786	4	43198.207821297
SPCC1620.12c	SPCC1620.12C	271056.349036557	269616.707628724	80995464.0063152	4	4499.87399841138
SPCC1620.13	SPCC1620.13	285684.834050572	285978.757252244	1019309522.65134	4	15963.3135865595
snf22	SPCC1620.14C	382638.694810591	384135.929927193	4441111136.21679	4	33320.8310828857
SPCC162.01c	SPCC162.01C	346963.410619423	348410.266429607	1542200186.51461	4	19635.428353582
SPCC162.02c	SPCC162.02C	391373.886736304	381157.72719368	2820412492.45493	4	26553.7779442725
SPCC162.03	SPCC162.03	403874.407455128	405688.143838207	593220311.643831	4	12178.0572305667
wtf13	SPCC162.04C	397306.705588602	312290.546484736	43884680388.4209	4	104743.353474601
coq3	SPCC162.05	82367.6187674764	108452.719571723	17486034810.7139	4	66117.385782247
SPCC162.06c	SPCC162.06C	346119.556723699	356343.441195111	735807100.826046	4	13562.8822602908
ppk33	SPCC162.10	321212.257563696	315971.212819147	219031695.649423	4	7399.85972247823
SPCC162.11c	SPCC162.11C	24420.3372505221	30928.5011927887	296539837.868723	4	8610.16605340343
tco89	SPCC162.12	312620.473472655	321685.769753487	5214333298.45408	4	36105.1703307645
SPCC1672.03c	SPCC1672.03C	377108.939194042	371758.251325832	6425583885.31075	4	40079.8699015814
SPCC1672.04c	SPCC1672.04C	340576.290181166	345216.305397518	1197497691.41117	4	17302.4397948033
asp1	SPCC1672.06C	418815.564004485	407562.162758911	6800315853.28831	4	41232.013815991
SPCC1672.09	SPCC1672.09	375736.64060034	387192.489715948	1119445997.59969	4	16729.0615217926
get4	SPCC1672.12C	433673.786339087	425567.336759772	1792794333.22952	4	21170.7010584765
qcr9	SPCC1682.01	252790.116222988	252105.011536281	206233316.915963	4	7180.41288708322
SPCC1682.08c	SPCC1682.08C	227172.16506092	223380.775693498	280332556.310338	4	8371.56730114406
SPCC1682.11c	SPCC1682.11C	350539.005345329	351859.261173916	701005705.223255	4	13238.2561655912
ubp16	SPCC1682.12C	361288.807720432	376524.435556963	3626839067.05271	4	30111.62178899
laf2	SPCC1682.13	372533.279167495	372299.226989271	585011709.302018	4	12093.5076518562
rpl1902	SPCC1682.14	401019.114055105	403243.728819501	2423038313.97389	4	24612.1835377008
mug122	SPCC1682.15	395112.924721857	384557.353671215	2267850928.41385	4	23810.9792344511
SPCC16A11.01	SPCC16A11.01	335137.421489963	334027.66939207	958800021.796268	4	15482.2480747812
SPCC16A11.03c	SPCC16A11.03C	413529.52313933	414985.852423784	337170774.669565	4	9181.10525303959
snx12	SPCC16A11.04	359532.109635602	361683.826165533	463860448.386447	4	10768.7098622171
coq10	SPCC16A11.07	286507.345312558	282779.668203672	4033236204.11637	4	31753.8824559942
atg20	SPCC16A11.08	408912.963294234	421682.333319944	4756795964.83508	4	34484.7646245233
oca8	SPCC16A11.10C	273646.406765415	249014.635391871	35184235085.204	4	93787.3060243283
SPCC16A11.15c	SPCC16A11.15C	415131.732391944	408238.89406774	712260857.922995	4	13344.1078563068
rpn1302	SPCC16A11.16C	483132.160594858	463700.743959522	4738639965.18795	4	34418.8900358072
sif2	SPCC16C4.01	414417.612591487	401499.393468226	1254408046.34095	4	17708.8116932006
SPCC16C4.04	SPCC16C4.04	296518.996806824	294339.872755105	929824339.251164	4	15246.5105782533
SPCC16C4.06c	SPCC16C4.06C	368689.136945904	380360.305917399	1722426731.88016	4	20751.0646225691
scw1	SPCC16C4.07	419158.51942517	418900.953967722	158107899.570636	4	6287.04818596604
sts5	SPCC16C4.09	366640.706794835	379916.929086191	1971286793.25706	4	22199.587796044
SPCC16C4.10	SPCC16C4.10	333989.46850013	287739.07213809	20570879904.2927	4	71712.7602039775
pef1	SPCC16C4.11	35071.2212958473	42616.4759530963	1324722697.46892	4	18198.3701019413
naa20	SPCC16C4.12	318612.290903284	323541.322369676	1660994264.66636	4	20377.6486908227
rpl1201	SPCC16C4.13C	266303.685352726	257843.618217	2124548188.67	4	23046.4107220083
sfc4	SPCC16C4.14C	387754.199745623	379772.975890687	1316123262.52112	4	18139.206587673
mug123	SPCC16C4.17	379460.574945434	380114.132531746	5743754722.62367	4	37893.7815565551
SPCC16C4.20c	SPCC16C4.20C	259136.081985861	270749.664514031	2290331983.17697	4	23928.7065215453
SPCC1739.01	SPCC1739.01	1968.39817787331	2268.89649293061	6935029.31077655	4	1316.72219078063
hrr1	SPCC1739.03	319038.321212419	309407.054393559	3509053358.08329	4	29618.6316280956
SPCC1739.04c	SPCC1739.04C	410809.566386256	403651.957033481	1554130328.91877	4	19711.2298507651
set5	SPCC1739.05	317486.629363992	315798.813524271	1141770963.68085	4	16895.0507818181
SPCC1739.06c	SPCC1739.06C	363956.334394238	368871.774026967	260892019.477513	4	8076.07608120294
cti1	SPCC1739.07	358043.178968603	289136.117625781	30402348076.5079	4	87181.3455913992
SPCC1739.08c	SPCC1739.08C	288374.495097916	303868.714107763	3429973400.72328	4	29282.9873848421
mug33	SPCC1739.10	294146.711819063	284096.708162823	1145506294.40431	4	16922.6644947265
ppe1	SPCC1739.12	241423.339169417	247793.152329462	484686734.114652	4	11007.801030572
npp106	SPCC1739.14	170705.495842546	160290.370565514	9301988924.3656	4	48223.4095755516
wtf21	SPCC1739.15	357926.627882841	349255.191191896	1540079370.47831	4	19621.9225006006
SPCC1742.01	SPCC1742.01	312538.793596227	305232.265991145	252377223.628994	4	7943.19242541992
git3	SPCC1753.02C	325604.322036671	316259.966887281	1092928199.05044	4	16529.7322955518
rec7	SPCC1753.03C	408805.90191324	393870.913769329	2942967802.17429	4	27124.5636009793
rsm1	SPCC1753.05	301038.257860529	268334.031254759	8911351343.91017	4	47199.9770760277
mad3	SPCC1795.01C	378445.542697388	378841.516270307	647065291.780018	4	12718.7390469733
gms1	SPCC1795.03	408336.617398677	395234.01672865	3031394394.79792	4	27529.0500871258
map2	SPCC1795.06	35258.2432070616	47223.0346080306	2641953623.46577	4	25699.9689857097
yps1	SPCC1795.09	340207.915262414	332102.158114373	3179520797.86502	4	28193.619836166
SPCC1795.10c	SPCC1795.10C	429713.271965572	324759.652212981	45336781283.5738	4	106462.177889114
SPCC1795.12c	SPCC1795.12C	360729.620136627	361652.964740155	4102709964.17666	4	32026.2000718812
adg3	SPCC18.01C	494655.21489931	498351.05083359	412728790.330905	4	10157.8638296999
SPCC18.02	SPCC18.02	397406.060697223	391731.788729143	3188511406.01525	4	28233.4527024913
SPCC18.03	SPCC18.03	460751.900081123	422080.873635776	11280635512.2387	4	53105.1680918127
caf1	SPCC18.06C	434703.142092169	432005.1829384	505903734.676186	4	11246.1519494024
SPCC18.09c	SPCC18.09C	416143.353885549	420390.920664151	464577662.896202	4	10777.0318605844
SPCC18.10	SPCC18.10	427025.779720475	428338.030987986	51963341.6233835	4	3604.2801508548
SPCC18.13	SPCC18.13	363225.371097854	372379.944895548	3785596038.324	4	30763.598774867
SPCC18.15	SPCC18.15	393427.23703042	400312.201134184	2512170295.79764	4	25060.7776006534
SPCC18.17c	SPCC18.17C	312910.358726584	325253.920813152	798865837.533462	4	14132.1073935689
SPCC1827.02c	SPCC1827.02C	235106.542750502	236624.0039543	732323989.438855	4	13530.7426758369
SPCC1827.03c	SPCC1827.03C	279339.087569641	288653.044040236	2534448833.42208	4	25171.654859296
SPCC1827.04	SPCC1827.04	283096.023599372	283332.976624459	849882994.030756	4	14576.3763846742
SPCC1827.07c	SPCC1827.07C	350591.606881491	348672.415296375	353566268.32508	4	9401.67895012748
pof7	SPCC1827.08C	329709.109920714	338409.715819755	724030287.656688	4	13453.9054521047
bgs4	SPCC1840.02C	352642.493942817	351603.024965672	524028939.802066	4	11445.8391981766
sal3	SPCC1840.03	0	0	0	4	0
pca1	SPCC1840.04	280499.152177452	263905.752508978	3674631392.63157	4	30309.3689831691
SPCC1840.05c	SPCC1840.05C	374188.549048787	382286.019597622	473157121.562242	4	10876.0875497837
atp5	SPCC1840.06	410758.337018628	373437.895140244	9328737786.71246	4	48292.6955830601
SPCC1840.07c	SPCC1840.07C	373270.679439008	379176.019502012	5261554863.95703	4	36268.2880212074
SPCC1840.08c	SPCC1840.08C	365618.325383211	360505.708525919	321350659.100957	4	8963.12806866215
SPCC1840.09	SPCC1840.09	377158.360172174	381338.575705283	3623239289.71808	4	30096.6746074964
lsm8	SPCC1840.10	360464.252082688	338801.451054616	8742951720.11647	4	46751.8762193467
csl4	SPCC1840.11	401177.166844536	402267.595462066	1155878581.74341	4	16999.1071952574
SPCC1840.12	SPCC1840.12	421998.731691234	402007.13741021	3737174831.29599	4	30566.218408956
par1	SPCC188.02	0	0	0	4	0
ccq1	SPCC188.07	426421.099321026	433925.05951013	2102490120.6684	4	22926.4591720374
ubp5	SPCC188.08C	399267.561864854	409077.719734224	573186392.066061	4	11970.6557053703
SPCC188.09c	SPCC188.09C	341541.677037478	340746.433648686	76214706.7549202	4	4365.05173952498
spn6	SPCC188.12	357841.808265432	359406.923804293	526959122.411826	4	11477.795110689
dcr1	SPCC188.13C	333378.929036718	335991.750478719	193271978.560182	4	6951.11463292366
nic1	SPCC1884.02	364944.726875998	361144.598690667	164718440.800106	4	6417.13411111428
bfr1	SPCC18B5.01C	348726.282121648	344642.629513443	579553467.69658	4	12036.9583751106
wee1	SPCC18B5.03	208203.84470379	197642.205707939	3843473633.10473	4	30997.8774801789
SPCC18B5.05c	SPCC18B5.05C	284375.902091353	313786.510443682	4938037656.35465	4	35135.5861497807
SPCC18B5.06	SPCC18B5.06	323466.278475828	333247.690213789	2933482824.87841	4	27080.8180493057
nup61	SPCC18B5.07C	364353.583601383	366996.550640615	2938210015.81464	4	27102.6290967069
SPCC18B5.09c	SPCC18B5.09C	331819.961869302	346154.149899588	8042909609.25895	4	44841.1351586324
SPCC18B5.10c	SPCC18B5.10C	210766.777791505	229226.438516385	3293942840.63417	4	28696.4407228238
cds1	SPCC18B5.11C	396639.412368277	403366.940819847	2414785507.00191	4	24570.2335509958
gaf1	SPCC1902.01	302161.826308309	327726.088718499	8592480486.03995	4	46347.8167933506
SPCC1906.02c	SPCC1906.02C	391828.781566386	384037.371363037	449170104.877344	4	10596.8167965355
wtf20	SPCC1906.04	284778.936799365	290887.032526728	342079802.858016	4	9247.69975261438
SPCC191.03c	SPCC191.03C	333567.883488645	335317.733426075	47230575.4592257	4	3436.22523487714
SPCC191.05c	SPCC191.05C	376198.559122807	373788.573061915	207546078.685798	4	7203.2298083186
SPCC191.06	SPCC191.06	399187.47348899	394162.42112101	191489549.600162	4	6918.98745482607
gst1	SPCC191.09C	409276.171869352	415978.408601274	3381649411.10635	4	29075.9755257943
SPCC191.10	SPCC191.10	339688.31255007	341559.841643087	412172004.553242	4	10151.0098580541
inv1	SPCC191.11	351196.42522689	358851.611000567	8751986333.47563	4	46776.0257329426
ppk34	SPCC1919.01	316330.353822849	307316.781677436	1768529120.1618	4	21026.9417662305
amk2	SPCC1919.03C	85719.917706947	131850.526500587	28854169965.1012	4	84932.5761488212
SPCC1919.05	SPCC1919.05	409769.597214753	380442.787884559	4360192580.61113	4	33015.8771677019
SPCC1919.07	SPCC1919.07	385927.83376006	406906.17168673	7142908363.05238	4	42257.864247535
tif6	SPCC1919.09	288602.635947349	297087.611715667	429207619.629428	4	10358.6632780179
myo52	SPCC1919.10C	332176.087982932	357450.51922027	10439310905.8042	4	51086.4730281025
mug137	SPCC1919.11	326357.398349497	334289.940696822	577520419.862226	4	12015.827269296
SPCC1919.12c	SPCC1919.12C	440879.592738964	415594.283250323	19375631834.2301	4	69598.1893339009
SPCC1919.13c	SPCC1919.13C	356659.175126052	356094.746382883	902422696.705451	4	15020.1755707569
brl1	SPCC1919.15	202301.562097686	208509.842160317	732871701.87376	4	13535.8016189822
SPCC23B6.01c	SPCC23B6.01C	309633.289931849	323116.034899338	2770474183.17643	4	26317.6470413695
SPCC23B6.02c	SPCC23B6.02C	344070.610112845	360756.710953551	3034469673.21811	4	27543.0103348296
tel1	SPCC23B6.03C	458551.64656476	455422.247330735	2174030950.91684	4	23313.2524056428
SPCC23B6.04c	SPCC23B6.04C	420981.904013828	417864.192236313	14544733022.2944	4	60300.7732585048
ssb3	SPCC23B6.05C	348621.01124534	275995.185198192	26729123512.5049	4	81745.2192982943
SPCC24B10.02c	SPCC24B10.02C	410823.696447138	410466.277039657	2306501770.31078	4	24013.0265184898
SPCC24B10.03	SPCC24B10.03	297560.513371384	278025.275718697	1704649554.61122	4	20643.7009436972
SPCC24B10.06	SPCC24B10.06	376186.12455553	376540.911892526	2129881800.18592	4	23075.3212338741
gad8	SPCC24B10.07	0	0	0	4	0
ada2	SPCC24B10.08C	319023.979287014	308680.727391698	1854813455.87008	4	21533.7726366636
rps1702	SPCC24B10.09	308402.864359869	299115.305581558	1166645983.89625	4	17078.0998935497
SPCC24B10.10c	SPCC24B10.10C	424245.830619382	410870.064260986	1817617105.72416	4	21316.760458171
mft1	SPCC24B10.11C	316968.857607155	318465.215979861	581475844.538566	4	12056.9051225695
cgi121	SPCC24B10.12	333477.912384042	325510.593286899	2895343719.57975	4	26904.1991126838
skb5	SPCC24B10.13	348736.950486616	338900.447204532	939381871.846555	4	15324.6686085422
xlf1	SPCC24B10.14C	349830.00500811	350473.360673956	634036665.652035	4	12590.0423515177
SPCC24B10.15	SPCC24B10.15	436037.429389389	446136.991088224	6118793779.34953	4	39111.3595370627
SPCC24B10.16c	SPCC24B10.16C	400122.924438742	397228.901139195	5465401489.30368	4	36964.1768787825
emp24	SPCC24B10.17	369527.207115059	379153.353348058	11550992662.9349	4	53737.7722438671
SPCC24B10.18	SPCC24B10.18	406771.167860168	411243.040034729	764457389.700913	4	13824.4112867503
SPCC24B10.19c	SPCC24B10.19C	429765.834422299	421609.147285436	1562439187.93114	4	19763.8507630164
SPCC24B10.20	SPCC24B10.20	433586.424873022	433656.297452359	118172381.854495	4	5435.35605674769
tpi1	SPCC24B10.21	306436.659456147	322010.93062682	1306819795.89371	4	18074.9812993936
pog1	SPCC24B10.22	384207.791836217	382195.413130779	2484596294.80888	4	24922.8624700739
SPCC285.04	SPCC285.04	253773.416444307	249833.36420786	249712885.987808	4	7901.15317513539
SPCC285.05	SPCC285.05	454500.191320204	447158.37351725	19317901967.7598	4	69494.4277761889
cgs2	SPCC285.09C	0	8.41523808304425	283.264927977273	4	8.41523808304425
SPCC285.10c	SPCC285.10C	348194.645766285	366511.314310181	2746874623.47484	4	26205.3173205117
nup60	SPCC285.13C	267472.38568699	258419.925382733	4755207667.6902	4	34479.0069016285
trs130	SPCC285.14	2011.70207480666	11872.81292498	446100427.165349	4	10560.5448150811
rps2802	SPCC285.15C	441511.321629031	424317.842069275	3034117622.67505	4	27541.4125576152
msh6	SPCC285.16C	439895.400126362	442020.611689847	31620422126.3364	4	88910.660393364
spp27	SPCC285.17	348288.82753842	349961.314316012	430342076.374231	4	10372.3439536856
ssp1	SPCC297.03	452893.255031307	459290.916286982	2986806715.12443	4	27325.8426911433
set7	SPCC297.04C	343182.304117606	323880.26157003	5888436871.13711	4	38368.0755027442
SPCC297.05	SPCC297.05	423382.917603565	422300.922425413	21620936.173548	4	2324.91592178878
SPCC297.06c	SPCC297.06C	334193.970893385	333286.582334636	404410844.317695	4	10054.984389815
SPCC2H8.05c	SPCC2H8.05C	475531.201921689	455966.0739001	2127713435.23736	4	23063.5721172879
SPCC306.02c	SPCC306.02C	405519.721760776	389076.912703501	1224892749.62156	4	17499.2339090999
set1	SPCC306.04C	324065.127229474	329991.380516727	15127334650.6013	4	61496.615050345
ins1	SPCC306.05C	377666.01249316	385056.445993424	627652458.186138	4	12526.4964992824
SPCC306.07c	SPCC306.07C	335287.094288539	325247.608396879	1628590019.04968	4	20177.8964404722
SPCC306.08c	SPCC306.08C	343044.223749408	326791.028568649	4138491550.05915	4	32165.5543635546
cap1	SPCC306.09C	107147.451693605	112365.854266832	10284070326.3826	4	50705.2027073718
SPCC306.11	SPCC306.11	329705.552549887	334168.26570427	1695668267.55993	4	20589.2463895593
mug73	SPCC31H12.02C	316568.12185172	323539.181817421	514062172.973472	4	11336.4696110989
SPCC31H12.03c	SPCC31H12.03C	314910.27843204	325720.940389153	922352802.674514	4	15185.1309071943
rpl1202	SPCC31H12.04C	280028.892951192	297093.112670609	3608622909.96288	4	30035.9073026056
sds21	SPCC31H12.05C	70907.7375018339	81944.0274062105	1042122826.92476	4	16140.9636246164
mug111	SPCC31H12.06	416502.506001091	414926.628181277	113952883.10721	4	5337.43578666784
ccr4	SPCC31H12.08C	307093.905779797	314582.764396048	1337501185.3321	4	18285.9316506714
SPCC320.03	SPCC320.03	430614.486259585	410415.05855235	4450810782.91147	4	33357.1985593495
SPCC320.04c	SPCC320.04C	374163.274587874	375209.617980983	602859435.651069	4	12276.5980187008
SPCC320.06	SPCC320.06	368634.049254472	372273.073301255	218859278.746906	4	7396.9466461998
mde7	SPCC320.07C	371419.269949466	368030.228220864	1567109085.63159	4	19793.3643276704
SPCC320.08	SPCC320.08	325059.360593995	303212.31060875	29124237942.8751	4	85329.1244870049
atp23	SPCC320.12	117031.695766573	118346.876598513	18679256802.4867	4	68336.0388127792
SPCC320.14	SPCC320.14	418197.616459891	412911.539085219	1317553562.51233	4	18149.0603235562
rhp16	SPCC330.01C	345272.868397959	344699.738828953	2163443051.15155	4	23256.4133689588
rhp7	SPCC330.02	350545.897980186	348660.936609431	934780177.749584	4	15287.0875066965
SPCC330.03c	SPCC330.03C	388148.557666382	359540.500453005	5987715691.073	4	38690.1657113051
SPCC330.06c	SPCC330.06C	0	0	0	4	0
SPCC330.07c	SPCC330.07C	345925.420143101	357379.217419601	1439555103.78091	4	18970.7347233898
btb1	SPCC330.11	350188.081200317	354589.030939583	1192040252.71338	4	17262.9679713063
sdh3	SPCC330.12C	425871.640080665	441168.880163138	1203531114.00234	4	17345.9729764746
rpl2402	SPCC330.14C	312961.283476943	317459.392846373	801005419.354337	4	14151.0195688715
mug112	SPCC338.02	417273.620063804	414399.674967084	1424272317.38276	4	18869.7662769227
cid2	SPCC338.04	404303.215092267	407667.336998699	2868434271.46436	4	26778.8828718842
mms2	SPCC338.05C	322475.569947376	317511.59369823	460391713.092082	4	10728.3702524205
SPCC338.06c	SPCC338.06C	361628.906380738	366420.816824262	162871307.828241	4	6381.05218259968
naa15	SPCC338.07C	359497.689658265	354867.196474718	12134148495.4893	4	55077.5555364644
ctp1	SPCC338.08	209255.651173614	188636.474122588	7711640971.60543	4	43907.9747073508
cox5	SPCC338.10C	839.966025730274	952.891013387384	1209356.35236748	4	549.853696988453
rrg1	SPCC338.11C	398321.136721119	400553.918336627	341770912.630207	4	9243.52357910942
SPCC338.14	SPCC338.14	324656.634864262	329205.802265599	5034847442.96984	4	35478.3294525329
pof3	SPCC338.16	232652.358088344	216694.874070491	10164215875.7883	4	50408.8679593885
SPCC338.18	SPCC338.18	337144.111898365	328212.187169055	4205754945.06684	4	32425.8960750001
cif1	SPCC364.01	412057.286943843	413659.670228017	393460943.906226	4	9917.92498341042
bis1	SPCC364.02C	268597.813912789	270198.656916508	1469864782.02972	4	19169.4078027317
rpl1702	SPCC364.03	330812.860626612	300422.331201606	13257220022.373	4	57570.0009170858
SPCC364.04c	SPCC364.04C	290308.530068122	294534.587330319	2284779892.3465	4	23899.6856273597
vps3	SPCC364.05	248680.951127474	231353.569586929	32367463596.767	4	89954.7992004415
nap1	SPCC364.06	390600.744438905	391528.622363906	1517405690.6364	4	19476.9459274061
SPCC364.07	SPCC364.07	427721.110322807	382137.739046878	48280250814.2014	4	109863.83710553
dad5	SPCC417.02	372731.920611105	338306.910513233	5807668315.49587	4	38104.0296933798
chr2	SPCC417.05C	361674.972320683	341043.828386036	2440398555.35743	4	24700.195117435
mug27	SPCC417.06C	389560.848961685	389085.219764667	88204672.4303181	4	4695.86713052867
mto1	SPCC417.07C	332540.465482736	330958.318863424	2160816426.87504	4	23242.2913396842
SPCC417.09c	SPCC417.09C	432867.569099792	437317.031373569	769278944.401595	4	13867.9391439535
SPCC417.11c	SPCC417.11C	337819.576859169	336520.582025563	112572076.993741	4	5304.99945791094
SPCC417.12	SPCC417.12	355759.812830711	347962.443676302	821445432.607192	4	14330.4346811881
SPCC4B3.02c	SPCC4B3.02C	338414.241015123	314668.345571579	10467709589.4658	4	51155.9126335017
SPCC4B3.03c	SPCC4B3.03C	311507.935234084	316220.854808929	2882688825.90534	4	26845.3386359036
nte1	SPCC4B3.04C	373324.351267525	368920.430444004	760201670.672491	4	13785.8774718232
hem12	SPCC4B3.05C	439103.139500135	438312.264815696	1270133371.01947	4	17819.4652769062
SPCC4B3.06c	SPCC4B3.06C	349734.40989542	353573.622638135	385881729.762353	4	9821.93628774837
nro1	SPCC4B3.07	387490.41382872	386154.150052043	631345027.255787	4	12563.2900473541
lsg1	SPCC4B3.08	386099.301134843	374281.828470362	3174927046.13848	4	28173.2454916827
SPCC4B3.11c	SPCC4B3.11C	378600.587883748	378508.779622472	606376657.599437	4	12312.3581981625
set9	SPCC4B3.12	386764.44141629	382607.232815438	4035712592.42522	4	31763.6293283105
SPCC4B3.13	SPCC4B3.13	412312.624437378	431231.932508727	2578966838.19706	4	25391.7646009344
mid1	SPCC4B3.15	369324.372967634	375968.484591028	1863291595.85337	4	21582.9307315606
cig1	SPCC4E9.02	373716.792323798	367928.633076101	2725019653.01342	4	26100.8603929708
SPCC4F11.03c	SPCC4F11.03C	343836.884246663	336989.353881069	1005459191.96814	4	15854.4882601753
imt2	SPCC4F11.04C	148.660932917484	268.344038722071	128499.662626659	4	179.234248001504
aph1	SPCC4G3.02	373642.679949763	392092.812818722	1528681003.74014	4	19549.1751983309
coq5	SPCC4G3.04C	273780.196124924	288798.400146814	1984176187.77211	4	22272.04631243
mus81	SPCC4G3.05C	545299.859413645	533814.148192096	1187566404.58108	4	17230.5426828429
psk1	SPCC4G3.08	406655.080930275	396463.585818146	25118833726.0449	4	79244.6113720752
gyp3	SPCC4G3.09C	374158.340216019	372259.942691982	2694057091.75852	4	25952.1535318291
rhp42	SPCC4G3.10C	298739.849784394	294785.461146189	401355484.176437	4	10016.9292222771
mug154	SPCC4G3.11	335055.6354602	323590.137934819	1497793078.92727	4	19350.6658730861
not2	SPCC4G3.15C	331279.880480345	351469.400289894	2588005293.69523	4	25436.2206985198
SPCC4G3.17	SPCC4G3.17	419866.216455911	415035.602722887	255243421.181535	4	7988.16970872451
alp16	SPCC4G3.19	456418.487084406	424975.899551139	5867619071.20621	4	38300.1927906578
SPCC548.05c	SPCC548.05C	334295.925157172	318274.643178003	1509354633.45538	4	19425.2067778916
ght8	SPCC548.06C	355152.128950687	379729.150897167	5412429416.75741	4	36784.6075715013
ght1	SPCC548.07C	445942.735128315	435133.956939282	13099820450.5666	4	57227.2235272834
SPCC550.01c	SPCC550.01C	473360.317613733	495846.662187657	3918603280.68204	4	31299.3741178719
SPCC550.03c	SPCC550.03C	399420.417060862	405071.088593048	10738940124.8255	4	51814.4287935934
SPCC550.07	SPCC550.07	186480.964073555	200388.548967063	1674258785.79031	4	20458.8537422696
SPCC550.08	SPCC550.08	336823.941330225	328485.605199101	2020004156.24505	4	22472.228173042
SPCC550.09	SPCC550.09	404485.339412505	397148.613261665	886207530.504975	4	14884.6189949976
SPCC550.11	SPCC550.11	321116.818784621	324005.890297423	585954841.28564	4	12103.252055601
arp6	SPCC550.12	397465.832696655	352559.422953525	27233348907.6957	4	82512.6488904818
vgl1	SPCC550.14	354656.259949537	348421.35022673	1429435699.96406	4	18903.9394040241
SPCC550.15c	SPCC550.15C	312726.295341184	307343.955251044	2292495019.09728	4	23940.0032325461
SPCC553.01c	SPCC553.01C	375152.515815448	384447.648297657	491587716.538482	4	11085.8887390511
pex1	SPCC553.03	430386.69390067	463027.917132959	5994659863.48536	4	38712.5944089432
cyp9	SPCC553.04	0	344.32667473122	474243.435725838	4	344.32667473122
SPCC553.08c	SPCC553.08C	79683.3527067635	83627.4747844026	2089228401.43409	4	22854.0390381771
SPCC553.12c	SPCC553.12C	414636.088732497	415485.697633756	1131105376.59999	4	16815.9550472163
SPCC569.02c	SPCC569.02C	296784.054031414	289527.477661022	2649171718.41782	4	25735.0525471477
SPCC569.03	SPCC569.03	324251.378174488	320778.446249855	57775070.1629881	4	3800.49569671471
SPCC569.04	SPCC569.04	341998.836879248	340106.063829329	2300251480.57491	4	23980.4685138495
SPCC569.05c	SPCC569.05C	254691.298666693	246744.096980923	11637908179.7921	4	53939.5684534834
SPCC569.06	SPCC569.06	405835.676094483	407205.116847941	951989916.19048	4	15427.1669157892
SPCC569.07	SPCC569.07	440103.904827532	416047.584866655	10715477690.7152	4	51757.7957671962
SPCC576.01c	SPCC576.01C	343064.583257984	333497.515433782	1431109620.76919	4	18915.0047632111
SPCC576.02	SPCC576.02	382485.195095881	389487.251093871	716180024.095037	4	13380.7700086265
rpl15	SPCC576.11	0	64.5974611628658	16691.3279547518	4	64.5974611628658
mhf2	SPCC576.12C	262195.109365211	224189.532165622	25614480712.6678	4	80022.6229148168
swc5	SPCC576.13	285329.249426074	287408.631606827	226353440.651007	4	7522.52352357583
dph5	SPCC576.14	410085.030827301	426699.154804358	4891686754.03157	4	34970.2972321925
SPCC576.17c	SPCC576.17C	478530.560507267	490578.473831579	4561420703.1642	4	33769.145322188
SPCC584.01c	SPCC584.01C	451356.640862452	453164.848488307	1869615159.38873	4	21619.5233492134
cuf2	SPCC584.02	261818.240028591	271568.756459375	33778034035.6125	4	91894.0069259314
SPCC584.03c	SPCC584.03C	354124.551722731	351962.58796577	1852029367.68814	4	21517.6053947003
SPCC584.11c	SPCC584.11C	23846.5157101501	45225.9633448615	3267906708.14472	4	28582.8038693929
mug42	SPCC584.12	401074.53266717	398602.464996446	408469538.826443	4	10105.3146762786
SPCC584.13	SPCC584.13	334947.265042659	331366.066210141	524111496.358007	4	11446.7407627456
SPCC584.15c	SPCC584.15C	435170.571838272	437827.152828834	8274131776.60145	4	45481.1273403635
SPCC584.16c	SPCC584.16C	284858.688871125	278310.662552779	1638555047.7823	4	20239.5346276928
SPCC594.01	SPCC594.01	283982.684689348	280286.547520083	797242851.535746	4	14117.7446103808
SPCC594.02c	SPCC594.02C	162994.821255246	143106.40030987	10586485725.0475	4	51445.3246783599
SPCC594.04c	SPCC594.04C	256110.655952619	256658.716487942	92086350.3797289	4	4798.08165780161
spf1	SPCC594.05C	347827.005077459	358830.355607861	3990417512.13594	4	31584.875779936
SPCC594.06c	SPCC594.06C	380723.736559446	340366.523234692	7704156108.4706	4	43886.6611525376
bqt3	SPCC594.07C	275044.250497778	282829.682062606	1742316551.76678	4	20870.5327661201
SPCC5E4.05c	SPCC5E4.05C	423297.257646556	338228.534811977	30845958417.0011	4	87815.0875661482
rpl2802	SPCC5E4.07	0	0	0	4	0
SPCC5E4.10c	SPCC5E4.10C	344548.674520029	338816.336192297	2509881247.4113	4	25049.3575137732
spt3	SPCC61.02	347510.4394758	367029.701636816	3055897172.11636	4	27640.0848954754
SPCC61.03	SPCC61.03	397798.328749739	386715.678908274	2845205934.46324	4	26670.2359122639
SPCC61.05	SPCC61.05	331503.504846208	341171.756693827	10008965905.0137	4	50022.4097405696
SPCC613.01	SPCC613.01	353768.667097223	352792.573650408	3203214517.1292	4	28298.4739744443
SPCC613.02	SPCC613.02	376931.203155176	387457.129162936	5576133808.57997	4	37336.7573865888
SPCC613.03	SPCC613.03	327018.153037496	325548.89683519	39348264.3618157	4	3136.40974530655
rpl902	SPCC613.06	0	0	0	4	0
SPCC613.07	SPCC613.07	460653.685982089	476912.292068529	16520992291.1439	4	64267.006097888
SPCC613.08	SPCC613.08	326321.250738515	330252.43758633	3976974742.05527	4	31531.6299216171
qcr2	SPCC613.10	0	0	0	4	0
meu23	SPCC613.11C	297934.05220485	299738.492503591	488586130.777975	4	11051.9922500196
raf1	SPCC613.12C	139667.185849229	148481.865404472	11886751801.8058	4	54513.1906097181
SPCC622.01c	SPCC622.01C	300676.986208041	293502.422486711	1447117224.09426	4	19020.4969972807
hta1	SPCC622.08C	407848.523477747	397372.395908661	4248282431.41514	4	32589.4247855617
SPCC622.11	SPCC622.11	435513.207314514	438502.529370048	119010719.056993	4	5454.60170537211
gdh1	SPCC622.12C	284950.174181718	279459.645165494	265609679.65755	4	8148.76799978913
SPCC622.14	SPCC622.14	401468.489014025	415298.064730099	1595709133.40712	4	19973.164079629
SPCC622.15c	SPCC622.15C	383492.921918476	393644.996314128	670809509.109613	4	12949.9952616749
epe1	SPCC622.16C	320384.863102902	315417.280307606	5507397646.02851	4	37105.9215154014
apn1	SPCC622.17	379111.530925871	414486.12005185	11337365831.295	4	53238.533580704
rpl6	SPCC622.18	376742.958556987	377280.746777073	4444327776.19571	4	33332.8958245294
jmj4	SPCC622.19	363819.522728186	371996.650419875	1807326088.54177	4	21256.3289901018
aah3	SPCC63.02C	7149.40720430133	88825.5907386787	28275258992.4299	4	84076.2436607837
SPCC63.03	SPCC63.03	385869.336049433	387533.355509882	517948460.599422	4	11379.2405348448
mok14	SPCC63.04	378699.130454569	378631.324005979	638594536.380794	4	12635.2140502327
SPCC63.06	SPCC63.06	315498.075583828	324275.272740303	4256392222.71689	4	32620.5158708323
atg1	SPCC63.08C	422126.727581274	418187.821128747	2202085247.89073	4	23463.1905752965
SPCC63.13	SPCC63.13	411547.452261628	407423.046834356	7309935152.1772	4	42749.0793824183
SPCC63.14	SPCC63.14	235561.772274813	235809.998948791	1040050336.67014	4	16124.9057103456
gep4	SPCC645.02	440562.528575882	356264.796424102	55907285892.5529	4	118223.607934872
rgf1	SPCC645.07	235291.329806639	234865.124316052	602140051.751937	4	12269.2710842162
snd1	SPCC645.08C	369763.03789187	330657.674139098	17027697510.1923	4	65245.1099895469
mug117	SPCC645.11C	403374.88426928	406790.683602811	1238362467.53956	4	17595.1873216767
SPCC645.12c	SPCC645.12C	440393.197052612	424828.806863856	4612236052.67229	4	33956.722650575
SPCC645.13	SPCC645.13	438547.786778435	436504.193577288	388438680.040571	4	9854.42388017395
ekc1	SPCC663.01C	436.522410194121	15871.733989413	971204603.761589	4	15582.077876214
wtf14	SPCC663.02	359935.828693286	352719.949776281	3379292773.9591	4	29065.8423839698
pmd1	SPCC663.03	444621.123022146	435291.082323768	1560617988.75664	4	19752.3289054522
rpl39	SPCC663.04	0	2125.84019130395	18076786.0758528	4	2125.84019130395
SPCC663.06c	SPCC663.06C	373112.108339531	383926.059849509	876018973.658207	4	14798.8088512066
SPCC663.08c	SPCC663.08C	410851.198695826	401412.784429458	1651357372.77575	4	20318.4483461198
SPCC663.09c	SPCC663.09C	392727.958635502	393983.58588291	365646634.637078	4	9560.94444389619
SPCC663.10	SPCC663.10	337246.451804588	341181.834914845	3668663064.2838	4	30284.7447747368
saf1	SPCC663.11	344489.382162608	340874.965521663	2546911696.26262	4	25233.4683320715
cid12	SPCC663.12	228441.546406351	241909.90073898	7579285261.45759	4	43529.5453153878
naa50	SPCC663.13C	348133.444332609	328542.504840391	2245188718.37705	4	23691.7112002123
SPCC663.14c	SPCC663.14C	354622.933716294	361936.133594245	4389243422.10956	4	33125.6827179062
SPCC663.15c	SPCC663.15C	473561.287039335	472657.67105452	917686905.607709	4	15146.6737735361
SPCC70.02c	SPCC70.02C	379209.547457326	364119.629744299	4063563365.58945	4	31873.042550051
SPCC70.03c	SPCC70.03C	303449.429077278	281294.826353343	4146957699.98337	4	32198.4382384588
SPCC70.04c	SPCC70.04C	335682.710500808	356518.26897819	3276211703.38067	4	28619.1007169192
SPCC70.06	SPCC70.06	417346.905078381	432289.984601645	1765010349.07301	4	21006.0131216814
SPCC70.08c	SPCC70.08C	331397.957592094	326877.85802269	1982712112.035	4	22263.8277932783
mug9	SPCC70.09C	238068.475160709	248276.056869392	38166999803.3078	4	97681.8813845585
SPCC70.10	SPCC70.10	405195.80237401	412150.878580687	894276916.849489	4	14952.2315796797
SPCC736.02	SPCC736.02	273829.555207205	267696.423525231	2094147418.36513	4	22880.9277476085
gma12	SPCC736.04C	303280.304521032	307697.84039013	342873516.780655	4	9258.42206832048
SPCC736.06	SPCC736.06	0	0	0	4	0
SPCC736.07c	SPCC736.07C	58940.8298368065	80237.9279276817	9793677136.41677	4	49481.5044648421
cbf11	SPCC736.08	339734.777046061	335231.709143566	1231816076.13761	4	17548.6187215519
SPCC736.09c	SPCC736.09C	430727.981059424	443148.456041818	3713995823.89581	4	30471.2808390779
ago1	SPCC736.11	85.4456774364505	1211.12357104908	5334828.99291597	4	1154.86243692874
SPCC736.13	SPCC736.13	365915.998691417	375300.353082954	1146394434.07902	4	16929.2235061078
dis1	SPCC736.14	323032.813219536	326894.515940152	153044935.20474	4	6185.56657075042
ima1	SPCC737.03C	372686.21325011	384810.441719566	1104317219.87369	4	16615.6343534763
SPCC737.04	SPCC737.04	361107.279480117	370724.478810101	1363427009.96384	4	18462.3062614333
SPCC737.05	SPCC737.05	467483.353747081	455462.682883048	1346683663.90192	4	18348.5943869137
SPCC737.06c	SPCC737.06C	383379.961588933	396856.077013794	1172969265.55822	4	17124.3194431065
SPCC737.07c	SPCC737.07C	429700.336861334	422658.880544959	510719813.636554	4	11299.555451837
hmt1	SPCC737.09C	203856.247645086	208975.466480141	5111903833.66037	4	35748.7896076929
SPCC74.02c	SPCC74.02C	199201.643439092	197144.926211649	1211008656.27602	4	17399.7748281121
ssp2	SPCC74.03C	395095.050794152	388419.33854362	4856620831.89882	4	34844.7299885464
SPCC74.04	SPCC74.04	291355.907657689	299496.547785901	529089813.046003	4	11500.9761873287
rpl2702	SPCC74.05	245415.293249335	250514.313544587	1347956359.97137	4	18357.2625953011
mak3	SPCC74.06	279875.052883849	285317.541368723	887227977.709533	4	14893.1861744686
mug24	SPCC74.09	265455.444970849	273304.322458364	1917242234.12412	4	21893.162369357
SPCC757.02c	SPCC757.02C	404628.292656408	415207.484318551	9098985076.85073	4	47694.3001753111
SPCC757.03c	SPCC757.03C	395203.0631251	388548.501726066	579243032.298774	4	12033.7341700194
SPCC757.04	SPCC757.04	305894.696494761	332919.938218954	9337939270.57483	4	48316.5066788122
SPCC757.05c	SPCC757.05C	362174.176162616	371819.583400783	2626487760.639	4	25624.6354151576
ctt1	SPCC757.07C	367337.076099161	371893.966552958	2083811337.30154	4	22824.3912147813
rnc1	SPCC757.09C	286640.71912217	285703.524656122	1247329594.61939	4	17658.7768164969
SPCC757.11c	SPCC757.11C	434004.220641007	434671.708904764	3271740028.27076	4	28599.5630572862
SPCC757.12	SPCC757.12	324277.245182359	329737.417109904	3784535463.36855	4	30759.2890984518
SPCC777.02	SPCC777.02	259116.793184531	264930.914689594	492772836.065266	4	11099.2436236131
SPCC777.03c	SPCC777.03C	400900.917708958	416716.160240666	7870335508.20537	4	44357.4557098504
SPCC777.04	SPCC777.04	395955.776908915	390935.985937855	690040024.501809	4	13134.3064577256
SPCC777.06c	SPCC777.06C	344259.586235109	354717.85991491	1518800745.71165	4	19485.8971163227
omh3	SPCC777.07	470630.900597895	452882.291323448	2898536122.43913	4	26919.0272968728
bit61	SPCC777.08C	368351.032923284	367968.343083927	910975064.058444	4	15091.1817302228
ubc12	SPCC777.10C	375730.30080701	396181.070535631	2424408322.61568	4	24619.1405344281
SPCC777.12c	SPCC777.12C	347807.158405118	374655.416589322	6501769746.92835	4	40316.7761202714
vps35	SPCC777.13	282229.376419389	274092.852305907	7809376660.12927	4	44185.3388018279
SPCC777.15	SPCC777.15	345746.968988877	306474.700966317	49775305012.7313	4	111551.899370575
SPCC777.17c	SPCC777.17C	442172.702544459	418514.963349927	2849572233.24206	4	26690.692353525
pep3	SPCC790.02	331322.167857643	293232.052821276	23785051294.7391	4	77112.0147816459
SPCC790.03	SPCC790.03	0	60718.2507140865	14746823879.1147	4	60718.2507140865
SPCC794.01c	SPCC794.01C	372656.673783269	379905.387488732	3200635600.99084	4	28287.080094059
wtf5	SPCC794.02	269864.710571541	255163.711703988	2434820365.75957	4	24671.9494860032
SPCC794.03	SPCC794.03	420083.741811865	426723.921032615	485599962.741153	4	11018.1663939736
lat1	SPCC794.07	210179.284408338	186436.326289035	16896543775.2521	4	64993.3530740876
ef1a-a	SPCC794.09C	369350.06229691	376497.471449302	2320692361.03707	4	24086.7824804241
SPCC794.10	SPCC794.10	398198.72862668	402874.992297025	1730416239.67983	4	20799.1360378251
SPCC794.11c	SPCC794.11C	330201.544499549	336121.986470883	3638813428.17208	4	30161.2890480997
mae2	SPCC794.12C	345738.737244438	345671.84171415	938022232.242973	4	15313.5743071545
SPCC794.15	SPCC794.15	351469.666824038	292355.468865906	26897891352.3075	4	82002.8831083205
SPCC825.01	SPCC825.01	0	0	0	4	0
naa40	SPCC825.04C	299946.745181372	305851.438452041	4777574087.54857	4	34559.998869895
SPCC825.05c	SPCC825.05C	435079.120340997	447547.677401347	2010048844.02773	4	22416.7841361541
SPCC830.06	SPCC830.06	0	0	0	4	0
psi1	SPCC830.07C	317630.207820836	334121.941886227	2691027063.42004	4	25937.5551248573
yop1	SPCC830.08C	386933.760723498	377380.983445056	5386525011.20786	4	36696.4746644956
SPCC830.10	SPCC830.10	366079.399833323	363347.791332089	311315294.54114	4	8822.06459029206
for3	SPCC895.05	196240.801299199	210915.862332628	3066072143.3939	4	27686.0621224557
elp2	SPCC895.06	287476.27033264	307296.625920816	2137024282.34398	4	23113.9799815176
alp14	SPCC895.07	411493.939686293	411999.969992736	30233721.9557616	4	2749.25998933175
ucp12	SPCC895.09C	361645.327875879	360548.675744267	278985075.919815	4	8351.42317093044
rps1201	SPCC962.04	334280.834379698	342946.288107202	1760247552.78383	4	20977.6521135221
ast1	SPCC962.05	415210.762485628	412674.207032139	179345490.711297	4	6695.99676506972
thp1	SPCC965.05C	447198.463740765	451193.772140606	4073497919.53676	4	31911.980193717
SPCC965.06	SPCC965.06	411030.076170742	403235.01358365	1494113021.25044	4	19326.8790887875
gst2	SPCC965.07C	366907.633557679	370311.895281281	579059419.012511	4	12031.8267421505
alr1	SPCC965.08C	435475.817606035	427990.291358557	2174133605.06118	4	23313.8028057478
SPCC965.09	SPCC965.09	363423.695527119	370667.235282446	1933419447.47869	4	21985.3328805745
SPCC965.10	SPCC965.10	397854.256873004	400358.850261127	5561347776.0283	4	37287.2222618832
SPCC965.11c	SPCC965.11C	402511.221719828	403817.042217257	119201807.950576	4	5458.97902429053
SPCC965.12	SPCC965.12	334880.931804392	333982.165709939	3242355814.34452	4	28470.843921214
SPCC965.13	SPCC965.13	354523.900003747	352057.523449444	723504091.897519	4	13449.0156879372
SPCC965.14c	SPCC965.14C	440741.801658922	447266.346282823	4520249576.36092	4	33616.4006712532
SPCC970.02	SPCC970.02	387396.403478615	384749.426373727	552993318.59073	4	11757.9049854846
rpl3601	SPCC970.05	273743.984001977	299327.180457601	3881594382.52046	4	31151.2214147393
raf2	SPCC970.07C	111.279707502031	480.767908264621	667904.596893572	4	408.627151843086
brl2	SPCC970.10C	263756.066757894	254046.422611759	1228574939.8702	4	17525.5166818998
ppk38	SPCP1E11.02	369985.754346856	365880.640253492	1339431179.14069	4	18299.1200549418
mug170	SPCP1E11.03	426085.000999294	421072.720868202	961871171.740036	4	15507.0239870521
pal1	SPCP1E11.04C	120728.835632596	122921.06390819	1496704162.02901	4	19343.6304893175
are2	SPCP1E11.05C	356389.937902981	357335.652572775	918676912.272645	4	15154.8417368233
apl4	SPCP1E11.06	287058.806243852	288527.750172903	1369073713.75569	4	18500.4980592124
cwf18	SPCP1E11.07C	418500.455773749	410769.26754909	1687968205.62596	4	20542.4451175241
SPCP1E11.10	SPCP1E11.10	248762.593176553	243543.461742235	309737341.123866	4	8799.67813507781
puf6	SPCP1E11.11	372635.250984313	358869.188562443	1303926779.87867	4	18054.9631672199
SPCP20C8.01c	SPCP20C8.01C	357343.033003733	360546.401779689	603050262.593608	4	12278.5408599068
SPCP20C8.02c	SPCP20C8.02C	368579.658786111	382348.233054566	1708321050.89212	4	20665.9203212204
rhp26	SPCP25A2.02C	280668.526411088	293350.434480849	6552402440.09154	4	40473.4556224556
SPCP31B10.02	SPCP31B10.02	372094.47700522	379031.965404344	6419733398.47847	4	40061.6194083517
SPCP31B10.04	SPCP31B10.04	361187.410923445	358279.298131166	562217121.400846	4	11855.5590484047
tdp1	SPCP31B10.05	263160.710317073	266219.594469129	490150042.064093	4	11069.6662332711
mug190	SPCP31B10.06	369476.527623245	381560.595053058	892469639.915356	4	14937.1151826194
eft202	SPCP31B10.07	348330.591746727	342242.071812054	9055535073.48883	4	47580.287602874
SPCPB16A4.02c	SPCPB16A4.02C	397758.756736496	388856.660708206	2526618316.09163	4	25132.7391866248
ade10	SPCPB16A4.03C	440770.536053531	436057.37181552	467988453.007703	4	10816.5203855919
trm8	SPCPB16A4.04C	386961.502373115	379431.621903176	4665628524.53079	4	34152.7031306849
SPCPB16A4.05c	SPCPB16A4.05C	335893.07875435	338827.145618445	2600265536.35526	4	25496.3994338184
SPCPB16A4.06c	SPCPB16A4.06C	346508.822372466	311235.241192725	15353626224.4178	4	61954.8751601071
amt1	SPCPB1C11.01	389540.816442109	376436.977454935	1964236386.73005	4	22159.8532640113
SPCPB1C11.02	SPCPB1C11.02	344921.680116414	337757.853023309	2069873064.88002	4	22747.9288336324
SPCPB1C11.03	SPCPB1C11.03	400375.103142567	405936.543685087	1668670602.44176	4	20424.682387015
vps5	SPCPJ732.01	311815.003349331	316578.022233614	264271348.385101	4	8128.21241702474
SPCPJ732.02c	SPCPJ732.02C	426695.941724427	425188.306821723	2209643422.18658	4	23503.4222092581
meu15	SPCPJ732.03	341638.883498996	327429.246725379	3992120650.53145	4	31591.6153849857
