# Supplementary material for: Quantitative Fitness Analysis Identifies exo1∆ and Other Suppressors or Enhancers of Telomere Defects in Schizosaccharomyces pombe
Source: PLoS One. 2015 Jul 13;10(7):e0132240. doi: 10.1371/journal.pone.0132240 (PMC4500466; doi:10.1371/journal.pone.0132240)
Supplement: S8 Supporting Information — (TXT) [file pone.0132240.s014.txt]

R package version: 0.0-19
Treatment: 30
Medium: YE5S_CGN
Screen ID: SGA0050
Screen name: his7_K
Libraries: PDLV3_768
Client: JPC
User: APB
PI: JPC
Date: 2012/10/17
Fitness definition: Trimmed
Condition: YE5S_CGN
#########################################################
Gene	ORF	MedianFit	MeanFit	VarianceFit	NumRepeats	SEFit
SPAC1002.01	SPAC1002.01	460442.856967757	474674.325771556	3695752591.62438	4	30396.3508978643
pom34	SPAC1002.02	643805.520749952	642531.404422919	1549935385.52592	4	19684.6093784327
gls2	SPAC1002.03C	420089.173833492	409482.283109406	17898897091.4306	4	66893.3798881298
jmj2	SPAC1002.05C	330684.680937676	356037.92801989	6705829526.70174	4	40944.5647391132
bqt2	SPAC1002.06C	216123.370875669	208213.410574967	610249229.433606	4	12351.6115288007
ats1	SPAC1002.07C	249868.829332853	263242.508977702	1340689893.32736	4	18307.7162238178
SPAC1002.12c	SPAC1002.12C	329011.962794039	324802.242388649	24376269158.6243	4	78064.5072338005
itt1	SPAC1002.14	266125.670152335	295081.636428415	118333424164.313	4	171998.128016203
urg2	SPAC1002.17C	241586.427725717	253213.706587437	13101933767.9474	4	57231.8394076832
urg3	SPAC1002.18	246378.895708755	254609.580707394	3739848592.0161	4	30577.1507502583
urg1	SPAC1002.19	288854.192937912	297069.324736098	15137718335.4188	4	61517.7176417875
SPAC1002.20	SPAC1002.20	485805.267536742	485607.513114695	12673335160.3276	4	56287.9542183041
psp3	SPAC1006.01	472729.741819078	436695.232948792	7729719129.02503	4	43959.4106222576
red1	SPAC1006.03C	19687.9122569519	26230.9434795483	774567732.614065	4	13915.5284899107
mcp3	SPAC1006.04C	180627.392449223	197116.24057759	43975208570.0354	4	104851.333527566
rgf2	SPAC1006.06	404860.700738788	396674.70329009	4592137209.56223	4	33882.6548899368
win1	SPAC1006.09	325286.379967275	260852.505337292	27018342941.6898	4	82186.2867844901
SPAC1039.02	SPAC1039.02	252198.637535519	259721.582663948	4577810717.28993	4	33829.7602610849
SPAC1039.03	SPAC1039.03	300457.916191149	344585.758749643	16332440095.4656	4	63899.217709346
SPAC1039.04	SPAC1039.04	229736.369274458	239390.08514083	56084271561.3599	4	118410.590279501
klf1	SPAC1039.05C	266098.245440377	266450.04516496	84206749590.4657	4	145091.996325147
SPAC1039.06	SPAC1039.06	31615.9367178501	36767.0452205253	527753898.746885	4	11486.4474354224
SPAC1039.08	SPAC1039.08	0	0	0	4	0
isp5	SPAC1039.09	369116.172581641	366881.877054235	4093905346.15668	4	31991.8167120776
kha1	SPAC105.01C	350844.034869122	352613.386399369	103513074491.256	4	160867.239122246
SPAC105.02c	SPAC105.02C	434390.611057528	432700.381789432	4546429860.91336	4	33713.6094956968
SPAC105.03c	SPAC105.03C	420048.270281101	389144.351708065	5026625970.55223	4	35449.3510890969
mms19	SPAC1071.02	257573.22462111	263472.526562665	85241429526.1426	4	145980.674685164
SPAC1071.03c	SPAC1071.03C	228500.556909087	234775.086559148	73597440951.3527	4	135644.241447391
spc2	SPAC1071.04C	0	2839.8420090982	32258810.5465556	4	2839.8420090982
SPAC1071.05	SPAC1071.05	9492.0144134842	14086.3765401286	136091169.150347	4	5832.90598994933
arp9	SPAC1071.06	373914.35015563	375837.65943257	163684524352.105	4	202289.72066822
rps1502	SPAC1071.07C	1347.30348396484	4022.44036828484	40148947.6512686	4	3168.15986225713
rpp203	SPAC1071.08	7363.51302967002	7342.43517905086	37996886.8366903	4	3082.08074345442
SPAC1071.09c	SPAC1071.09C	224307.450368082	264592.211039247	84049058724.2399	4	144956.078455027
SPAC1071.11	SPAC1071.11	166352.956654871	176436.794743363	5284835900.19879	4	36348.438412808
stp1	SPAC1071.12C	301705.503824842	312828.4418121	30833019481.1656	4	87796.6677630273
ppr5	SPAC1093.01	280307.534567349	286783.63864238	5292091142.91551	4	36373.3801801383
SPAC1093.02	SPAC1093.02	442713.138228092	451983.732136928	2601890703.20146	4	25504.3658184313
SPAC1093.03	SPAC1093.03	222050.782735647	220597.3533462	53118932208.4216	4	115237.724084196
dhc1	SPAC1093.06C	270374.138263428	251070.669679679	6441238982.60681	4	40128.6648874804
SPAC10F6.04	SPAC10F6.04	322842.50198345	336466.156557455	5295900044.05116	4	36386.467415961
ubc6	SPAC10F6.05C	4528.92977226582	6623.63485368553	70197489.9082786	4	4189.1971160438
vip1	SPAC10F6.06	442914.962877271	435339.565779562	14874187206.4353	4	60979.8885011183
mug94	SPAC10F6.07C	252199.47100696	262618.192500246	48564435977.333	4	110186.700623683
nht1	SPAC10F6.08C	19649.2830371195	20555.4748028847	565559881.872947	4	11890.7514677684
atg17	SPAC10F6.11C	284399.291137984	300004.023566676	11550505992.9875	4	53736.6401838343
mam4	SPAC10F6.12C	284288.639044493	290401.068920811	7163536112.89889	4	42318.8377466197
SPAC10F6.13c	SPAC10F6.13C	36992.2250665943	59579.5170295956	5996973509.65349	4	38720.0642743962
SPAC10F6.14c	SPAC10F6.14C	347019.287935731	347776.057840787	2047112370.38324	4	22622.5129593467
SPAC10F6.15	SPAC10F6.15	477355.797061539	479035.632721929	3842153384.03065	4	30992.5530734024
mug134	SPAC10F6.16	217326.989706949	224893.956247553	54077535291.9914	4	116272.885158139
SPAC10F6.17c	SPAC10F6.17C	188800.176785908	216177.765600616	11515272272.4545	4	53654.618329773
ppk1	SPAC110.01	521386.646236306	535339.581239987	54104695331.1254	4	116302.080087939
pds5	SPAC110.02	145391.772263331	186305.696619731	40346407937.6552	4	100432.076471682
SPAC1142.01	SPAC1142.01	186625.93982618	204294.015924893	49857678804.6031	4	111644.165549082
SPAC1142.02c	SPAC1142.02C	210028.732717466	242679.663370666	71165103750.7954	4	133383.941828463
swi2	SPAC1142.03C	164509.26934524	165013.800876234	34480646845.6655	4	92844.8259808611
ctr5	SPAC1142.05	1263.66131077073	3073.29378419067	21326232.0822093	4	2309.01667827505
get3	SPAC1142.06	201079.178018635	198019.129334593	21490683940.7881	4	73298.5060229541
vps32	SPAC1142.07C	170566.949788009	169116.942933625	32415818177.5103	4	90021.9670101558
fhl1	SPAC1142.08	559.468111272525	1960.99840729695	10365452.1263597	4	1609.77111155279
SPAC11D3.01c	SPAC11D3.01C	393890.057151847	415044.686175622	53412048842.5815	4	115555.234458009
SPAC11D3.02c	SPAC11D3.02C	360753.951036941	367359.893130524	7640686351.24712	4	43705.5098106838
SPAC11D3.03c	SPAC11D3.03C	308564.009166051	303698.090213431	7863426116.44368	4	44337.9806611772
SPAC11D3.04c	SPAC11D3.04C	212302.768400796	215775.110470227	43144700949.2131	4	103856.512734172
mfs2	SPAC11D3.05	143852.518988778	159207.978798916	24161284466.5183	4	77719.5028074007
SPAC11D3.06	SPAC11D3.06	334978.128748244	345502.172709563	2930838804.8501	4	27068.6109952566
SPAC11D3.07c	SPAC11D3.07C	14559.2829953644	14000.0163998317	48759393.8342066	4	3491.39634796046
SPAC11D3.08c	SPAC11D3.08C	187997.723430668	188560.917250153	47407805185.0342	4	108866.667517007
SPAC11D3.09	SPAC11D3.09	392481.887085731	400743.102312844	1864644662.33469	4	21590.765747969
SPAC11D3.10	SPAC11D3.10	339219.201013931	361218.908220258	5473465566.36116	4	36991.4367332534
SPAC11D3.13	SPAC11D3.13	248523.453960624	253665.531359425	5644563968.96428	4	37565.1566247376
SPAC11D3.14c	SPAC11D3.14C	275353.467676358	280169.511484439	7045815407.11792	4	41969.6777659715
SPAC11D3.15	SPAC11D3.15	193358.271466549	207502.036309433	5160106382.78615	4	35916.9402329394
SPAC11D3.16c	SPAC11D3.16C	265403.589746358	269473.312034467	426611090.066662	4	10327.2829203361
SPAC11D3.17	SPAC11D3.17	10901.8738907127	12510.9915047071	47282571.057332	4	3438.11616504344
SPAC11D3.18c	SPAC11D3.18C	195.693819645251	476.136029388528	512001.579324343	4	357.771428192758
swr1	SPAC11E3.01C	502300.028625202	501345.528800378	2781997152.69012	4	26372.320492754
pcs1	SPAC11E3.03	102709.492132841	123163.651394815	18369217413.871	4	67766.5430243255
ubc13	SPAC11E3.04C	534856.133237275	526526.131168181	7694637995.23942	4	43859.5428477071
SPAC11E3.05	SPAC11E3.05	0	0	0	4	0
map1	SPAC11E3.06	155249.436646797	161068.022311216	25770585295.1271	4	80266.0969761317
nse6	SPAC11E3.08C	96305.0004656661	104540.03083555	11417274816.0076	4	53425.8243174768
pyp3	SPAC11E3.09	10416.0756967171	35195.6746098542	2822269442.39989	4	26562.5179642287
SPAC11E3.10	SPAC11E3.10	220067.848944378	229850.401939051	58197502531.5822	4	120620.792705468
SPAC11E3.11c	SPAC11E3.11C	194995.440578379	199601.2277436	8791836711.54728	4	46882.3973137767
SPAC11E3.12	SPAC11E3.12	512754.075694598	506233.632673786	50974427390.5905	4	112887.585002283
gas5	SPAC11E3.13C	396773.09371393	400927.501370684	2626915083.35162	4	25626.7198610728
SPAC11E3.14	SPAC11E3.14	283949.237181348	303648.444927762	10277903594.4153	4	50689.9980134525
rpl22	SPAC11E3.15	343630.649571924	365408.112743433	158877614504.318	4	199297.274507404
SPAC11G7.01	SPAC11G7.01	108097.862255802	118195.965376161	2910737081.43307	4	26975.6236324254
pub1	SPAC11G7.02	304087.917905309	310889.447890058	124736797901.983	4	176590.485234895
idh1	SPAC11G7.03	203003.916101228	209520.933040059	6358896882.23938	4	39871.3458583962
ubi1	SPAC11G7.04	111748.305523128	116221.751131565	8074489684.71295	4	44929.0821314907
mug132	SPAC11G7.06C	240440.634288418	285786.701671409	76932789422.4072	4	138683.803508563
sst6	SPAC11H11.01	217503.095040798	217849.092982715	52825510006.6431	4	114919.004092712
mug162	SPAC11H11.02C	206359.849791587	229192.004277068	64433585694.8242	4	126918.85763631
SPAC11H11.03c	SPAC11H11.03C	473948.561554782	466046.677703178	39646648114.1079	4	99557.3303605866
mam2	SPAC11H11.04	401368.111785127	394603.472524648	411257755.022013	4	10139.7454975706
fta6	SPAC11H11.05C	294920.51966883	296749.229849602	10508129184.9412	4	51254.5831729738
mug95	SPAC1250.02	259163.523469153	250828.452900632	6207922473.21537	4	39395.1852172806
ubc14	SPAC1250.03	383396.61805455	387823.411884273	3083892418.36471	4	27766.4024423615
atl1	SPAC1250.04C	313094.249319379	317227.764938953	80012231226.9485	4	141432.166803514
rpl3002	SPAC1250.05	365976.981985855	368680.805997566	7199282798.49497	4	42424.29374337
SPAC1296.01c	SPAC1296.01C	467079.83232315	461125.885057943	3880403148.01421	4	31146.4410005951
cox4	SPAC1296.02	257836.331181089	259084.738343443	1432088065.22873	4	18921.4697184754
sxa2	SPAC1296.03C	220447.090144132	220344.11658867	49017946900.1385	4	110699.985207924
mug65	SPAC1296.04	452932.586556031	462534.614429619	26120282483.5947	4	80808.8523671675
SPAC1296.05c	SPAC1296.05C	244029.961603685	245633.360357641	433772504.730142	4	10413.6029395467
tah18	SPAC1296.06	0	0	0	4	0
SPAC12B10.01c	SPAC12B10.01C	299249.087281103	333663.436495332	22403186171.0291	4	74838.4696714015
SPAC12B10.04	SPAC12B10.04	169401.917209876	161037.572834067	1410674247.47702	4	18779.4718208275
icp55	SPAC12B10.05	297699.456426399	257287.079445184	27734980660.5742	4	83269.1129119529
acp1	SPAC12B10.07	205309.791800493	194541.135704029	2825410610.41962	4	26577.2958106144
SPAC12B10.09	SPAC12B10.09	444147.347021959	418892.255673184	3446118037.27809	4	29351.8229300928
SPAC12B10.10	SPAC12B10.10	396407.883955076	320256.078091531	49069531570.3319	4	110758.218171759
exg2	SPAC12B10.11	328236.543870816	337257.453948053	21444879778.4655	4	73220.3519836963
rhp41	SPAC12B10.12C	141976.417221362	145677.478474406	3073895360.53686	4	27721.3607193842
SPAC12B10.13	SPAC12B10.13	28560.1939885766	71929.3330485326	8259651100.58929	4	45441.3113273299
ppk2	SPAC12B10.14C	380599.245444955	384544.715381705	2414371403.69782	4	24568.1267280282
SPAC12B10.15c	SPAC12B10.15C	31438.0771851683	44390.7087773849	1446045186.01921	4	19013.4504102964
mug157	SPAC12B10.16C	397049.367963105	382408.327686266	2711685095.21683	4	26036.9213580294
SPAC12G12.01c	SPAC12G12.01C	4475.31147898445	5952.6047507711	53064392.1875132	4	3642.26551021178
cip2	SPAC12G12.03	311818.512603177	300553.569346807	6423654921.01067	4	40073.8534490092
SPAC12G12.07c	SPAC12G12.07C	348235.46302899	360149.321523912	169719660095.431	4	205985.230110942
SPAC12G12.09	SPAC12G12.09	215970.26810389	239449.20514578	57670412414.6374	4	120073.323863627
wdr21	SPAC12G12.10	192486.802150303	197049.367683588	1766144978.72234	4	21012.76385154
SPAC12G12.11c	SPAC12G12.11C	429789.401612115	429471.612897035	172967460.205077	4	6575.85470119812
SPAC12G12.12	SPAC12G12.12	431474.058611235	462201.141212928	12150829064.6116	4	55115.3995372699
cid14	SPAC12G12.13C	0	0	0	4	0
sif3	SPAC12G12.15	361135.428579674	371312.616848601	6153423870.87695	4	39221.8812363614
SPAC12G12.16c	SPAC12G12.16C	333398.618734885	338427.413162884	121338100521.228	4	174168.094467118
SPAC1327.01c	SPAC1327.01C	365138.837197494	367642.019672543	2813982380.49002	4	26523.4913825934
SPAC139.01c	SPAC139.01C	233037.638924059	236782.872663435	1323999223.88339	4	18193.4000662561
oac1	SPAC139.02C	383476.749521156	387501.9428766	3815120649.99357	4	30883.3314669644
SPAC139.03	SPAC139.03	34684.5272518141	36546.6252880067	89296835.6670519	4	4724.85014754574
fap2	SPAC139.04C	363696.551082525	376880.632191654	2078298686.98418	4	22794.1806552911
SPAC139.05	SPAC139.05	338120.432750897	354586.07636814	3066739380.00751	4	27689.0744699399
hat1	SPAC139.06	320497.020366832	318703.718010601	544489664.628849	4	11667.1511585825
SPAC1399.01c	SPAC1399.01C	120868.852423846	138225.712395466	18291554291.1081	4	67623.1363719328
SPAC1399.02	SPAC1399.02	281002.64799123	283224.407554421	88062221380.6152	4	148376.397533954
fur4	SPAC1399.03	291095.356438366	296201.724577436	571845538.469272	4	11956.6460438251
SPAC1399.04c	SPAC1399.04C	379514.516118869	385733.7878811	3331372829.55191	4	28859.0229804818
SPAC1399.05c	SPAC1399.05C	344825.350767532	350395.823216281	7448188727.25267	4	43151.4447245184
rga8	SPAC13A11.01C	167291.47382746	164603.431968742	14641264272.8423	4	60500.5460158054
mcp7	SPAC13A11.03	621911.214725106	606979.599238744	33960158737.1437	4	92141.4113430325
ubp8	SPAC13A11.04C	182773.111823987	178799.056004807	896429918.320769	4	14970.2197572445
SPAC13A11.05	SPAC13A11.05	409861.42394027	390746.291562383	124648168929.198	4	176527.737855271
SPAC13A11.06	SPAC13A11.06	321147.805157467	321951.983475781	1003082281.84778	4	15835.7371303626
dre4	SPAC13C5.02	118832.821435551	162245.754136018	12488697665.7289	4	55876.420934346
tht1	SPAC13C5.03	0	0	0	4	0
SPAC13C5.04	SPAC13C5.04	273133.539749748	272900.430937317	1861653799.5326	4	21573.4431624428
SPAC13C5.05c	SPAC13C5.05C	273120.289082613	275060.260480733	3074146139.0697	4	27722.4914963902
mug121	SPAC13C5.06C	321502.846838931	312983.059005593	1039330872.06996	4	16119.3274679029
rad32	SPAC13C5.07	398.439996085739	1790.52846249943	9442417.02888612	4	1536.42580596055
pof14	SPAC13D6.01	225050.563736856	233269.411409073	60531738672.1213	4	123015.993545678
byr3	SPAC13D6.02C	212356.474337019	236228.658138911	64557269540.4035	4	127040.613132576
trm9	SPAC13D6.03C	391831.297553467	342517.183962307	10795198397.8645	4	51949.9720834009
btb3	SPAC13D6.04C	360202.057813779	381238.045915929	12657569628.0722	4	56252.9324303902
msh1	SPAC13F5.01C	103315.061188234	121445.286877524	16152855210.4083	4	63546.941725012
gld1	SPAC13F5.03C	63062.4228070308	67750.67033505	3395591529.07959	4	29135.8521802589
SPAC13F5.04c	SPAC13F5.04C	240057.232390777	268069.335323629	92783955971.9446	4	152302.294772555
SPAC13F5.05	SPAC13F5.05	297812.503971328	316233.060338005	4405170097.39482	4	33185.7277206438
SPAC13F5.07c	SPAC13F5.07C	236470.839059012	232176.502641926	53077191719.3623	4	115192.438683451
rad8	SPAC13G6.01C	274559.221467081	283069.096729504	15311638059.455	4	61870.101946447
rps101	SPAC13G6.02C	183624.731490812	192270.406451193	34826637653.8241	4	93309.48190541
gpi7	SPAC13G6.03	207329.716035592	236256.60921565	65167409678.5972	4	127639.540972417
tim8	SPAC13G6.04	416154.029403566	394647.38215313	2951619810.28959	4	27164.405986003
gcv2	SPAC13G6.06C	155905.775466197	155867.581586036	16975674523.9192	4	65145.365383731
rps601	SPAC13G6.07C	252715.752936975	281431.961106787	95202937136.3637	4	154274.866015469
SPAC13G6.08	SPAC13G6.08	471350.705450888	471411.426108415	9281114626.64863	4	48169.2708753429
SPAC13G6.09	SPAC13G6.09	0	13.0198754230726	678.068624129325	4	13.0198754230726
asl1	SPAC13G6.10C	48562.8654704096	58838.7595293908	4271140121.32325	4	32676.9801286902
chs1	SPAC13G6.12C	451923.402601641	446224.353049119	4661063531.75708	4	34135.9910203186
SPAC13G6.13	SPAC13G6.13	198009.515386706	217825.038257536	64310742913.5812	4	126797.81436758
aps1	SPAC13G6.14	0	31040.7749399742	3854118835.49653	4	31040.7749399742
SPAC13G6.15c	SPAC13G6.15C	9136.6004778563	8483.80861244399	4421722.84488809	4	1051.39465055802
ssa1	SPAC13G7.02C	118796.59834513	126119.555803582	13020741279.1621	4	57054.2313925139
upf3	SPAC13G7.03	1740.94458740447	11659.2270293076	443576304.154218	4	10530.6256242711
mac1	SPAC13G7.04C	302586.774553731	336209.60938759	23975458618.9067	4	77420.0533113139
are1	SPAC13G7.05	269770.686129373	325232.440770688	128667084541.85	4	179350.971938996
met16	SPAC13G7.06	537103.803679942	528077.347123218	53373497385.8018	4	115513.52451748
arb2	SPAC13G7.07	416393.920451394	415825.421553237	5495124290.27723	4	37064.5527771388
SPAC13G7.09c	SPAC13G7.09C	366059.762443018	364752.804760411	3626470668.09258	4	30110.0924446131
SPAC13G7.11	SPAC13G7.11	11438.7875957495	35930.1194684523	2869324899.81032	4	26783.0398751258
SPAC13G7.12c	SPAC13G7.12C	446000.836416977	442294.537602953	4953487712.50868	4	35190.5090632001
msa1	SPAC13G7.13C	308517.456033343	305680.299448947	292976483.08686	4	8558.27790923589
sdh2	SPAC140.01	202224.707358535	210002.573616354	58962761776.7215	4	121411.245130673
gar2	SPAC140.02	7385.52594494359	7214.16092965857	38297164.2699573	4	3094.23513448628
arb1	SPAC140.03	305497.950114431	312187.31534285	1485966204.36323	4	19274.1160910379
SPAC140.04	SPAC140.04	12063.6568964559	11964.6146117184	43510067.921804	4	3298.10809108055
SPAC1420.01c	SPAC1420.01C	326261.345766261	318446.117850237	3628751298.12213	4	30119.5588369175
rpn501	SPAC1420.03	343771.169720192	324800.167825391	86877763527.0154	4	147375.170506276
SPAC144.01	SPAC144.01	205013.613995068	231456.504930307	46049192348.9074	4	107295.377753316
iec1	SPAC144.02	217672.526788631	225924.208718878	51188773711.8934	4	113124.68089667
ade2	SPAC144.03	532647.566504083	544913.947920423	9745351876.97577	4	49359.2743994879
spe1	SPAC144.04C	430455.713983373	402289.377643865	3697496946.74246	4	30403.5234255113
SPAC144.05	SPAC144.05	395635.322330695	332542.397331963	24953125842.3824	4	78982.7921802946
apl5	SPAC144.06	65741.5667129257	81163.7205106576	8366153714.53618	4	45733.3404491083
rps1102	SPAC144.11	272258.873993174	265873.947618544	1799274547.51038	4	21208.9282350051
klp8	SPAC144.14	370591.905824613	374434.076004873	1559251876.02692	4	19743.6817490236
SPAC144.17c	SPAC144.17C	422095.519397963	420427.535101132	1381768495.02952	4	18586.0733819002
SPAC1486.01	SPAC1486.01	14481.9007944335	15968.1391507452	345865702.45481	4	9298.73247349888
dsc2	SPAC1486.02C	19682.1054050896	54857.277796808	7311875243.80053	4	42754.7519107541
alm1	SPAC1486.04C	130394.641325851	136750.374364594	21004702168.3284	4	72464.9952879464
SPAC1486.08	SPAC1486.08	212.324955063075	153969.461784815	94652145885.9617	4	153827.94437777
SPAC14C4.01c	SPAC14C4.01C	366164.43905839	370885.166384193	187233082.880341	4	6841.65701567137
mek1	SPAC14C4.03	334384.628787164	321408.425289829	72254462074.8066	4	134400.950587046
B22918-2	SPAC14C4.04	119007.546771537	138950.066582151	19657465653.3215	4	70102.5421317257
man1	SPAC14C4.05C	24376.4673115508	24691.5502587261	150690593.758125	4	6137.80485511972
SPAC14C4.06c	SPAC14C4.06C	56628.8523910345	50078.671155793	688403504.204784	4	13118.7223482775
SPAC14C4.07	SPAC14C4.07	232702.085055288	254018.537455165	78985511766.9501	4	140521.805929676
mug5	SPAC14C4.08	79922.9957011923	91509.8117579419	10393279592.0036	4	50973.7177180643
agn1	SPAC14C4.09	141184.848758548	151748.875568185	25741128514.8407	4	80220.2102260408
SPAC14C4.10c	SPAC14C4.10C	303087.215983522	295114.093545247	44502568548.7266	4	105478.159526898
SPAC14C4.11	SPAC14C4.11	375128.111976361	375278.266665543	20300795003.661	4	71240.4291881741
laf1	SPAC14C4.12C	89439.286886575	152670.390079194	29564481221.4514	4	85971.6250012925
rad17	SPAC14C4.13	376406.446044154	376865.535331204	13277322257.743	4	57613.6317587753
atp1	SPAC14C4.14	36792.2107389966	46083.3517022588	3061767873.21666	4	27666.6219171074
SPAC14C4.15c	SPAC14C4.15C	245938.441294531	264643.859676859	14070610651.6537	4	59309.8024184318
dad3	SPAC14C4.16	289480.435960006	290137.619828472	102373841262.354	4	159979.562180887
mok11	SPAC1527.01	270397.756125377	287863.812410785	84977590222.4534	4	145754.57987869
sft2	SPAC1527.02	8387.23645319906	7062.74938226833	24365985.5448782	4	2468.09570037702
SPAC1527.03	SPAC1527.03	322432.934511329	318484.458938802	477424156.552444	4	10925.0189536729
rad50	SPAC1556.01C	0	3018.06906916012	36434963.6248842	4	3018.06906916012
sdh1	SPAC1556.02C	187149.901718253	204998.492916512	51855535214.029	4	113859.052356443
azr1	SPAC1556.03	329389.641052636	331194.057772727	146261354324.485	4	191220.654169787
cdd1	SPAC1556.04C	203211.307994006	229890.800070199	58776061018.6395	4	121218.873343469
cgr1	SPAC1556.05C	263738.746503285	265014.424677883	878048208.446571	4	14815.939123513
meu1-1	SPAC1556.06.1	0	4175.69548526345	69745731.1425982	4	4175.69548526345
cbs2	SPAC1556.08C	0	0	0	4	0
SPAC1565.01	SPAC1565.01	409126.769217481	405178.688430886	1505137268.13282	4	19398.0493100004
SPAC1565.03	SPAC1565.03	298386.874353573	304509.823041759	6811713061.17521	4	41266.5514102378
ste4	SPAC1565.04C	0	0	0	4	0
SPAC1565.07c	SPAC1565.07C	177016.820314977	190585.670336134	43593210739.6483	4	104394.936107611
rhp54	SPAC15A10.03C	0	0	0	4	0
mug182	SPAC15A10.05C	211024.478041779	226294.549150133	57488780311.6432	4	119884.090178434
SPAC15A10.06	SPAC15A10.06	0	15819.4761855923	1001023307.14609	4	15819.4761855923
SPAC15A10.07	SPAC15A10.07	0	0	0	4	0
ain1	SPAC15A10.08	4396.41010793478	4462.58871535553	21869901.1370057	4	2338.26330515864
SPAC15A10.09c	SPAC15A10.09C	0	4084.17222282065	66721850.9826391	4	4084.17222282065
mde6	SPAC15A10.10	0	1092.55091785146	4774670.03239223	4	1092.55091785146
ubr11	SPAC15A10.11	3220.82902016572	35000.3991198307	4199817391.43057	4	32402.9990565325
ppk3	SPAC15A10.13	328754.994070841	351106.387882291	165274553081.906	4	203269.865623207
sgo2	SPAC15A10.15	11054.6869232159	10452.0959385655	2870651.05946538	4	847.149788919496
bud6	SPAC15A10.16	0	1569.88179535807	9858115.40558677	4	1569.88179535807
SPAC15E1.02c	SPAC15E1.02C	8397.33105122191	7163.55946395518	26878888.3062684	4	2592.24267316297
SPAC15E1.04	SPAC15E1.04	166530.126950463	176062.876671686	4580912193.93733	4	33841.2181885394
SPAC15E1.05c	SPAC15E1.05C	0	0	0	4	0
vps29	SPAC15E1.06	240586.098279629	255462.611949027	71283990553.2372	4	133495.309424374
moa1	SPAC15E1.07C	7014.642636812	7786.263878447	82422271.8211909	4	4539.33562928516
grx2	SPAC15E1.09	0	0	0	4	0
SPAC15E1.10	SPAC15E1.10	2899.18310702468	4085.26514642039	22153410.8870563	4	2353.37050244199
SPAC15F9.01c	SPAC15F9.01C	43881.8142523226	44028.7019182057	755287256.555347	4	13741.2449995929
seh1	SPAC15F9.02	291504.298104514	306049.285684564	113391502211.993	4	168368.273593923
rho2	SPAC16.01	265783.446742422	264206.771905032	333963276.501878	4	9137.33107233559
dus3	SPAC16.04	359745.932342355	350734.854386038	3212668501.84203	4	28340.2033419047
sfp1	SPAC16.05C	287888.369837351	267307.415490091	5969101208.33689	4	38629.9793176779
SPAC1610.01	SPAC1610.01	195881.02692441	201129.872634199	1164201472.3696	4	17060.1983602888
SPAC1610.02c	SPAC1610.02C	157338.762857246	157015.708278006	1461266647.04388	4	19113.2587949039
crp79	SPAC1610.03C	132890.02452571	143597.09050844	20889194779.4371	4	72265.4737399491
mug99	SPAC1610.04	44856.7037550549	43314.5270174409	70071197.3080704	4	4185.42701847943
SPAC1635.01	SPAC1635.01	31847.6799233984	42783.1845801404	2759428542.68483	4	26265.1315563278
SPAC1639.01c	SPAC1639.01C	0	1741.24209601768	12127696.1477762	4	1741.24209601768
trk2	SPAC1639.02C	0	0	0	4	0
ire1	SPAC167.01	505221.299385637	482464.359154608	70008119209.0344	4	132295.237262188
pam17	SPAC167.04	274964.220172298	278387.147266091	2451329728.47374	4	24755.4525734925
mug143	SPAC167.06C	316067.997157709	326716.591831581	3111898524.68115	4	27892.1965999505
SPAC167.07c	SPAC167.07C	15503.1228555741	20093.9167446706	213277531.134069	4	7302.01224208213
pli1	SPAC1687.05	262823.209572786	239707.049251108	16346648729.9381	4	63927.0066754616
rpl44	SPAC1687.06C	182573.96470818	197317.801219349	1987373198.65575	4	22289.9820471874
SPAC1687.07	SPAC1687.07	254962.734444514	225167.617920206	8588554725.602	4	46337.2278130716
SPAC1687.08	SPAC1687.08	51802.850475725	67638.0673488754	2025514449.99951	4	22502.8578740541
SPAC1687.09	SPAC1687.09	323328.94034675	319186.019492083	107471932050.323	4	163914.560099403
mcp1	SPAC1687.10	391007.867964478	383399.306839815	987168210.263427	4	15709.6165632983
coq4	SPAC1687.12C	31504.7748479954	38584.3326791323	837039407.976742	4	14465.8166722168
csn5	SPAC1687.13C	387291.613200873	385368.147454642	1224291933.1819	4	17494.9416488159
SPAC1687.14c	SPAC1687.14C	399400.512509217	390654.560236473	1044286236.98711	4	16157.7089727095
gsk3	SPAC1687.15	391114.152702286	403047.699997263	35172069901.6772	4	93771.0908298463
erg31	SPAC1687.16C	234972.674663212	224692.356133066	3795121672.68384	4	30802.2794314148
SPAC1687.19c	SPAC1687.19C	33132.2485326742	31206.4200133146	126604295.655139	4	5625.92871566862
SPAC1687.21	SPAC1687.21	274911.330991125	286248.876434874	1360988261.22629	4	18445.7871967171
puf3	SPAC1687.22C	198130.49370192	187788.662528628	5966521434.69443	4	38621.6307096633
SPAC1687.23c	SPAC1687.23C	209156.761244011	223378.262227804	49536291509.6869	4	111283.74938607
SPAC16A10.01	SPAC16A10.01	408762.445890773	442021.267873146	9689748381.83668	4	49218.2597768264
sub1	SPAC16A10.02	19803.7042670075	20834.3322250943	28730055.9569896	4	2680.02126656626
SPAC16A10.03c	SPAC16A10.03C	267445.258075744	284873.288245981	13479176379.6677	4	58049.9276047519
rho4	SPAC16A10.04	275790.300692237	265586.250701834	7856381666.79622	4	44318.1161230828
dad1	SPAC16A10.05C	0	0	0	4	0
taz1	SPAC16A10.07C	274015.516597726	289954.655074347	6042346776.40019	4	38866.2667888241
SPAC16C9.01c	SPAC16C9.01C	292983.140703698	299878.369701676	592056432.620013	4	12166.1048883775
SPAC16C9.02c	SPAC16C9.02C	290409.03496999	292678.536743667	11066527041.2815	4	52598.7809775128
mot2	SPAC16C9.04C	221520.309497474	224875.440863329	59586408354.2671	4	122051.636976186
cph1	SPAC16C9.05	269481.73101001	251301.009234372	6577413903.28796	4	40550.6285502702
upf1	SPAC16C9.06C	280325.399861198	279935.389606854	2028176382.41028	4	22517.639654337
pom2	SPAC16C9.07	234402.898283381	230997.878237812	57580404100.9545	4	119979.585868758
shd1	SPAC16E8.01	302491.975156859	303742.779724396	1866529398.33955	4	21601.6746939881
mde1	SPAC16E8.05C	68273.2285541257	66723.0517912458	3232113620.52056	4	28425.8404472082
nop12	SPAC16E8.06C	372123.53874596	384106.453661466	6710744646.43933	4	40959.5674001793
SPAC16E8.08	SPAC16E8.08	77437.3196133701	123720.660249518	20793318020.415	4	72099.4417808054
SPAC16E8.12c	SPAC16E8.12C	27476.6410944283	27272.0372506696	43791928.9843839	4	3308.77352596034
SPAC16E8.13	SPAC16E8.13	275572.419326897	264119.009106438	1587317337.50255	4	19920.5756537214
tae1	SPAC16E8.14C	278694.522666987	291495.908039378	5655213891.45662	4	37600.5780921538
SPAC16E8.17c	SPAC16E8.17C	281211.486778277	305036.339386305	11670393764.2504	4	54014.7983525127
SPAC16E8.18	SPAC16E8.18	167968.912944772	201861.196678743	48735579516.0462	4	110380.681638643
SPAC1705.02	SPAC1705.02	171447.797670044	171142.255721757	22627433437.3903	4	75212.0891835054
gti1	SPAC1751.01C	304756.589193166	328522.070463258	11159683325.2175	4	52819.7011663676
SPAC1751.04	SPAC1751.04	328596.699733212	329704.062387491	4467300030.85769	4	33418.9318757261
ecm29	SPAC1782.01	31935.7451343224	33049.6613864113	235591792.06198	4	7674.49985442016
SPAC1782.02c	SPAC1782.02C	477700.877614924	474191.955626124	3081840841.91936	4	27757.165029589
cox24	SPAC1782.04	113238.042967762	119455.691678387	11143267801.0052	4	52780.8388551309
SPAC1782.05	SPAC1782.05	249557.205301966	223333.401302837	16695434512.26	4	64605.407111673
phb1	SPAC1782.06C	497717.270716198	503704.031964006	83569869468.3322	4	144542.268444504
qcr8	SPAC1782.07	166399.634778184	178723.06741252	38652501245.9664	4	98301.1968975536
rex3	SPAC1782.08C	332044.617749618	320732.598465479	3972779222.80674	4	31514.9933476383
clp1	SPAC1782.09C	207833.948918928	221956.263136687	29731568629.6484	4	86214.222477571
met14	SPAC1782.11	4375.00998910968	6502.81341444226	68455569.5156859	4	4136.8940497578
SPAC1782.12c	SPAC1782.12C	288738.721743919	304697.952716579	5149144608.55546	4	35878.7702149734
SPAC1783.01	SPAC1783.01	348691.407353434	342772.145238349	2543942067.5768	4	25218.7532779517
vps66	SPAC1783.02C	268255.297103219	283366.668309818	3767488213.82556	4	30689.9340738358
hrp1	SPAC1783.05	458879.584337369	442103.437231496	8065313545.3178	4	44903.5453648089
atg12	SPAC1783.06C	408340.996153425	377582.337442042	4566379978.79116	4	33787.4976092902
pap1	SPAC1783.07C	365790.490217906	391430.70017784	14127355225.7349	4	59429.275668089
rpl1502	SPAC1783.08C	116071.191340624	125016.665340297	20744183147.6137	4	72014.2054521428
SPAC1786.01c	SPAC1786.01C	329385.209286655	345152.905101923	76295383353.1752	4	138108.094760205
SPAC1786.02	SPAC1786.02	210825.075423664	213172.239925055	50067714796.9659	4	111879.08070431
SPAC1786.04	SPAC1786.04	255904.9938565	288012.008864745	93187075198.5889	4	152632.790709098
bsu1	SPAC17A2.01	418707.926286199	414528.357803649	4109292307.2415	4	32051.8810182862
SPAC17A2.02c	SPAC17A2.02C	109580.940886622	105052.169195348	9563264384.13473	4	48895.9721862004
osm1	SPAC17A2.05	327398.740631513	343382.592234339	113424971354.739	4	168393.11992681
vps8	SPAC17A2.06C	8632.3659187409	12738.0730992732	261296225.582637	4	8082.32988658958
SPAC17A2.07c	SPAC17A2.07C	27849.3792492806	52556.7270605525	5310820841.40233	4	36437.689421128
csx1	SPAC17A2.09C	388107.634944296	377882.865666858	24446611968.4662	4	78177.0618027855
SPAC17A2.10c	SPAC17A2.10C	177325.28701976	226001.934422378	61482753102.7141	4	123978.579906686
SPAC17A2.11	SPAC17A2.11	285974.048290304	294936.269555477	22616232107.7575	4	75193.470640338
SPAC17A2.12	SPAC17A2.12	329049.242177545	357432.546314328	171725330633.463	4	207198.775716378
rad25	SPAC17A2.13C	318023.941049395	315051.165955851	2004383165.30115	4	22385.169003724
SPAC17A2.14	SPAC17A2.14	12224.8672900734	12644.6745806838	15334795.0181727	4	1957.98333867864
pex6	SPAC17A5.01	448094.197534182	436805.217559259	9428742178.40073	4	48550.8552406668
dbr1	SPAC17A5.02C	95915.4447568709	95716.9505245239	1035821215.14782	4	16092.0882357435
mde10	SPAC17A5.04C	361271.592942968	344668.016682571	17077858785.7845	4	65341.1409178484
SPAC17A5.05c	SPAC17A5.05C	462208.186936331	463745.995541402	5952203449.19743	4	38575.2623101821
ulp2	SPAC17A5.07C	179665.753214333	173735.636607474	24285964025.3609	4	77919.7728842957
SPAC17A5.08	SPAC17A5.08	199097.090100368	200884.882898594	314225272.632024	4	8863.2002210266
SPAC17A5.09c	SPAC17A5.09C	25966.6366112747	24740.2987496408	107937195.913745	4	5194.64137149391
SPAC17A5.10	SPAC17A5.10	485995.909666051	383591.724560655	61413442216.8829	4	123908.678284536
rec12	SPAC17A5.11	26872.5504710727	27469.8724573052	20573897.5789732	4	2267.92292522107
exo2	SPAC17A5.14	356888.052410795	343889.710813386	1801178598.6601	4	21220.1472583256
ftp105	SPAC17A5.16	236111.862861271	232305.433770536	7944830801.4228	4	44566.8901804434
rec25	SPAC17A5.18C	202946.705577927	211734.940874146	53720404618.593	4	115888.313278985
pmc3	SPAC17C9.05C	201952.297162289	215701.531619252	4599051160.87265	4	33908.1522678273
alg8	SPAC17C9.07	16566.9141656188	16660.4054473106	370115454.544375	4	9619.19246278469
pnu1	SPAC17C9.08	207141.625519264	209954.215208345	8975746031.35836	4	47370.2069642892
tim13	SPAC17C9.09C	244593.878806154	245374.900719955	1989269069.96167	4	22300.6113703284
stm1	SPAC17C9.10	130650.333718469	121548.264363927	13758806819.3838	4	58648.9701942495
SPAC17C9.11c	SPAC17C9.11C	250059.24854942	266421.32364417	66650411867.1212	4	129083.705272123
SPAC17C9.12	SPAC17C9.12	245011.038885728	257142.065768584	77277562739.3353	4	138994.210975975
SPAC17C9.14	SPAC17C9.14	116498.161056058	138448.576366645	10104802667.3846	4	50261.3237673477
SPAC17C9.15c	SPAC17C9.15C	2171.21517822562	6764.23322945094	117261974.426895	4	5414.37841369846
SPAC17C9.16c	SPAC17C9.16C	284388.333144303	283200.733104174	5976653263.28033	4	38654.4087501036
pex7	SPAC17D4.01	506709.26346692	501896.23690334	28575133305.9917	4	84520.904671554
cis4	SPAC17D4.03C	6568.63085252764	6288.90428522489	31934325.8657658	4	2825.52321994378
SPAC17D4.04	SPAC17D4.04	316294.017809979	327818.041998948	1727985648.01177	4	20784.5233768528
tco1	SPAC17G6.02C	220787.983840927	222162.594214838	54637505310.0219	4	116873.334544307
SPAC17G6.03	SPAC17G6.03	295486.375928278	294007.009958405	97846039616.2874	4	156401.757995465
cpp1	SPAC17G6.04C	312782.553933484	320507.57570637	7237754457.73099	4	42537.4965698823
SPAC17G6.05c	SPAC17G6.05C	421259.851938537	404150.980435002	5795166955.95588	4	38062.9969785482
rps2401	SPAC17G6.06	157326.261444577	162767.337884276	26801495511.3435	4	81855.8115092378
pep7	SPAC17G6.08	144204.470517117	162462.118475956	33810205302.4183	4	91937.7578887182
slt1	SPAC17G6.13	181661.004142127	215766.400128528	44954965034.145	4	106012.929676225
SPAC17G6.15c	SPAC17G6.15C	392956.507451814	399223.440330655	158247249210.744	4	198901.514078415
pof8	SPAC17G6.17	177024.827487565	197426.834770164	3628063978.27436	4	30116.7062370471
med20	SPAC17G8.05	260062.998701535	262692.154780314	1242351498.04042	4	17623.5034686666
SPAC17G8.06c	SPAC17G8.06C	338489.49643305	330566.806529733	1087376397.25528	4	16487.6953912249
yaf9	SPAC17G8.07	103541.249527851	135783.228742534	23418430078.6992	4	76515.4070738359
SPAC17G8.08c	SPAC17G8.08C	192647.739000223	190756.755986189	34841026193.0002	4	93328.7552057244
shg1	SPAC17G8.09	230830.552225731	242578.758872774	60804104684.3698	4	123292.441662466
dma1	SPAC17G8.10C	172639.373648297	182645.276266402	5415174253.83165	4	36793.9337861272
imt3	SPAC17G8.11C	338972.262132745	321823.43909853	4501273610.45541	4	33545.765792628
mst2	SPAC17G8.13C	0	0	0	4	0
pck1	SPAC17G8.14C	311983.444663611	320812.629857949	8218098634.55591	4	45326.864646024
cid16	SPAC17H9.01	199310.957451893	219629.38121138	54676117238.8862	4	116914.62401993
rdl1	SPAC17H9.03C	22617.5074317423	20652.6009749936	134168219.200364	4	5791.55029332311
SPAC17H9.04c	SPAC17H9.04C	329856.45713843	342992.221449323	136046206973.379	4	184422.210547821
SPAC17H9.06c	SPAC17H9.06C	320605.903888287	334600.55547824	12810012691.8187	4	56590.66330195
SPAC17H9.08	SPAC17H9.08	15030.0735060033	16386.8815303079	362948989.757305	4	9525.61008226383
ras1	SPAC17H9.09C	352180.998909397	349904.701754556	157740855695.284	4	198583.015194707
ddb1	SPAC17H9.10C	52881.923533822	61883.598283764	5322186710.87169	4	36476.6593552359
gmf1	SPAC17H9.11	217282.35203809	239163.179242958	12114212792.7169	4	55032.2923216835
SPAC17H9.12c	SPAC17H9.12C	337622.933426907	336914.481935301	63041433.4173565	4	3969.93178207625
SPAC17H9.13c	SPAC17H9.13C	35424.0299734466	40459.7890607508	192765243.294262	4	6941.99616994748
SPAC17H9.14c	SPAC17H9.14C	338291.581015534	343232.40275015	7697232492.68647	4	43866.9365601431
cdt2	SPAC17H9.19C	102986.830828317	114704.475662601	3516523434.86452	4	29650.1409560921
ppk6	SPAC1805.01C	199258.739106382	210792.877297499	54600393347.5616	4	116833.635297762
SPAC1805.02c	SPAC1805.02C	203054.151508791	203667.79116708	47974127635.8973	4	109514.984860403
trm13	SPAC1805.03C	346651.712040649	340598.735960369	29855704189.7023	4	86394.0162709524
nup132	SPAC1805.04	9062.34025066195	10872.7753346203	166363458.484777	4	6449.09796957639
cki3	SPAC1805.05	41255.3744164563	34849.8415209873	635010095.007226	4	12599.7033199916
hem2	SPAC1805.06C	212179.042239671	212970.589698548	13899102870.0865	4	58947.2282429091
dad2	SPAC1805.07C	375529.583806564	366077.959713368	32353545879.6769	4	89935.4572452891
dlc1	SPAC1805.08	375198.41440001	374866.223394578	88214662479.6999	4	148504.766320563
fmt1	SPAC1805.09C	510102.268542044	516516.543200628	571020489.943809	4	11948.0175127907
SPAC1805.10	SPAC1805.10	458678.623318854	447061.687413962	5817061962.5512	4	38134.8330353995
rps2602	SPAC1805.11C	283808.458588882	290275.051879832	2562142368.77393	4	25308.8046377833
uep1	SPAC1805.12C	315405.399937495	323460.680066744	2043754961.54679	4	22603.9540874312
SPAC1805.14	SPAC1805.14	252642.777032285	292808.057018489	13377784772.1973	4	57831.1870278427
pub2	SPAC1805.15C	135979.155755908	142633.40529763	16398389302.0647	4	64028.0979376724
SPAC1805.16c	SPAC1805.16C	345642.120487904	343826.026012469	3774582603.18622	4	30718.8159081133
hhf1	SPAC1834.03C	446618.439479269	436265.634514833	890934132.50801	4	14924.2598854014
hht1	SPAC1834.04	235205.766892313	238751.872257192	6457171606.72651	4	40178.2640451479
alg9	SPAC1834.05	201090.412667924	209732.386792905	504125714.789606	4	11226.372018484
klp3	SPAC1834.07	354755.954307934	358683.713081268	18327222962.3032	4	67689.0370782138
mak1	SPAC1834.08	203773.720654272	211293.850139202	20529838850.5478	4	71641.1872642893
mug51	SPAC1834.09	386132.048864132	385896.083913946	4816876909.3515	4	34701.862015429
SPAC1834.10c	SPAC1834.10C	269930.172118639	265307.072434073	1851924522.35545	4	21516.9963189304
slc1	SPAC1851.02	22223.3548821538	24229.4114219143	651570985.664465	4	12762.9442690986
ckb1	SPAC1851.03	0	0	0	4	0
ric1	SPAC1851.04C	0	0	0	4	0
SPAC186.01	SPAC186.01	210933.078146051	217162.993809823	341703579.395635	4	9242.61298816027
SPAC186.03	SPAC186.03	259444.326208518	291551.552492134	30319911356.0158	4	87063.0681690231
SPAC186.05c	SPAC186.05C	264761.560542673	288874.415020933	4254405794.61377	4	32612.9031006662
SPAC186.06	SPAC186.06	232839.030523939	230100.763631226	3043572629.0395	4	27584.2918571399
SPAC186.07c	SPAC186.07C	319100.284805173	307181.080364551	19866475956.0805	4	70474.2434441131
SPAC186.08c	SPAC186.08C	407264.091402664	420908.142664368	3480286523.11215	4	29496.9766379207
SPAC186.09	SPAC186.09	320525.163917274	311616.429307697	2191418083.65476	4	23406.2923359017
SPAC18B11.02c	SPAC18B11.02C	374714.391331874	369921.394022858	10380062189.8352	4	50941.2951097517
SPAC18B11.03c	SPAC18B11.03C	451342.465811384	451883.2907865	964008306.105215	4	15524.2415765249
ncs1	SPAC18B11.04	448291.620866649	440335.004161325	12454650230.3236	4	55800.202128495
rhp6	SPAC18B11.07C	19603.4070991167	18908.5577466692	127386035.594845	4	5643.2711168888
SPAC18B11.08c	SPAC18B11.08C	28362.0564004874	27618.0284536458	30483328.6856171	4	2760.58547619962
SPAC18B11.09c	SPAC18B11.09C	238677.505730385	251230.931555668	71930131183.0698	4	134098.966423189
SPAC18G6.01c	SPAC18G6.01C	153708.348004565	164113.993460688	32832055964.1212	4	90598.0904381008
chp1	SPAC18G6.02C	139681.837582621	130256.590540046	13589314069.601	4	58286.6066725475
shm2	SPAC18G6.04C	15200.1933099669	15031.6445404722	35098672.9281629	4	2962.20664911156
SPAC18G6.05c	SPAC18G6.05C	91289.6315872398	111778.524540488	13232159163.6845	4	57515.5612936283
lem2	SPAC18G6.10	168705.606330475	196364.678580717	37028645425.164	4	96214.1432238057
SPAC18G6.12c	SPAC18G6.12C	373918.127191857	379552.884645944	1038178750.03891	4	16110.3906690597
SPAC18G6.13	SPAC18G6.13	230662.334134091	236281.762275637	37609801996.4983	4	96966.2338091182
mal3	SPAC18G6.15	16026.4656001134	15336.9910253827	48734041.218517	4	3490.48854813037
SPAC1952.02	SPAC1952.02	0	0	0	4	0
otu2	SPAC1952.03	156829.427730076	147088.669221478	17241031468.4828	4	65652.5541553464
gcn5	SPAC1952.05	227210.368169633	254085.217766168	6331502573.14233	4	39785.3697140743
SPAC1952.06c	SPAC1952.06C	146971.523421314	168987.66924682	23157756175.4842	4	76088.3633933012
rad1	SPAC1952.07	188955.505258874	200400.930828835	42380888824.7942	4	102933.095776813
SPAC1952.08c	SPAC1952.08C	338980.741237944	338012.063461103	4586883492.81609	4	33863.2673143632
SPAC1952.09c	SPAC1952.09C	245284.814671579	256722.960579188	1574658213.6927	4	19840.9816648062
SPAC1952.10c	SPAC1952.10C	209896.671951943	221674.488720502	51737718314.3589	4	113729.633687046
ure2	SPAC1952.11C	384985.056728664	388880.793472051	5852211469.41409	4	38249.8740828453
csn71	SPAC1952.12C	187429.65332897	189637.299475773	42700012816.4985	4	103319.907104704
rec24	SPAC1952.15C	137030.150647642	146058.427256999	8156447393.94065	4	45156.5260896491
rga9	SPAC1952.16	253162.485606128	245031.035152106	6305140789.60575	4	39702.4583294465
SPAC1952.17c	SPAC1952.17C	324296.210107264	322131.806636324	51163623635.6426	4	113096.887264463
sec73	SPAC19A8.01C	293215.183957601	292270.692774981	1516922154.49369	4	19473.8424206273
SPAC19A8.02	SPAC19A8.02	337677.68452296	339305.821747625	6890921845.44266	4	41505.7882874264
SPAC19A8.03	SPAC19A8.03	247937.140831624	254901.120781867	75214599798.365	4	137126.401358714
erg5	SPAC19A8.04	17560.0182027036	16716.928612931	20864856.493759	4	2283.90326490413
sst4	SPAC19A8.05C	215190.762630537	242245.346776516	8519300326.32133	4	46150.0279694426
rfp1	SPAC19A8.10	391603.100795034	406824.781926628	4625497126.80914	4	34005.5036972294
SPAC19A8.11c	SPAC19A8.11C	323350.427289307	322619.022378846	10097787781.3521	4	50243.8747046646
SPAC19A8.14	SPAC19A8.14	472807.917960132	471851.241173112	6622289331.76598	4	40688.7248871416
rps3001	SPAC19B12.04	312078.364434981	329974.529036834	12993320715.5793	4	56994.1240734062
SPAC19B12.07c	SPAC19B12.07C	218063.224903384	189097.270363375	9103871288.33133	4	47707.1045241988
atg4	SPAC19B12.08	251157.470707703	279813.75594006	5147239937.967	4	35872.1338157037
sst2	SPAC19B12.10	0	3371.0039101138	45454669.4480101	4	3371.0039101138
SPAC19B12.11c	SPAC19B12.11C	406449.442819805	401953.563778799	10108888380.5697	4	50271.4839162565
yip11	SPAC19B12.12C	299842.978916676	299032.088822571	1445947910.36791	4	19012.8108808765
pyp2	SPAC19D5.01	349684.125611836	345472.186108293	4912423865.32932	4	35044.3428577614
SPAC19D5.02c	SPAC19D5.02C	444305.943983242	448931.47032226	10855441335.9908	4	52094.7246273334
cid1	SPAC19D5.03	311801.606501625	306653.269234398	628490610.183621	4	12534.8575000239
din1	SPAC19D5.06C	425679.150792175	415246.83522171	16601023827.8811	4	64422.4802143652
uga1	SPAC19D5.07	34501.4327105164	66117.2692268837	5244392763.07245	4	36209.0898914639
ctf8	SPAC19D5.11C	205251.261948449	207831.578049307	26170237688.8868	4	80886.0891762095
nup40	SPAC19E9.01C	421556.185826113	427922.597504295	38467300057.1394	4	98065.4119161535
fin1	SPAC19E9.02	272519.323239996	306308.497058926	8750590883.54351	4	46772.2965107111
pms1	SPAC19G12.02C	180113.831563975	185403.792960939	1357018244.19459	4	18418.8642714107
cda1	SPAC19G12.03	177755.887849079	208360.682831352	50835494372.6275	4	112733.640024426
SPAC19G12.04	SPAC19G12.04	243296.758305391	249968.639053457	77995024502.0831	4	139637.946581582
hta2	SPAC19G12.06C	236858.124240859	223534.630254979	2466014749.07506	4	24829.4922877767
scs7	SPAC19G12.08	297504.154757278	293378.183372887	1009520834.35049	4	15886.4787976323
SPAC19G12.09	SPAC19G12.09	375861.022283065	380240.553761318	3008528296.77417	4	27425.0264210181
cpy1	SPAC19G12.10C	150536.063055175	167178.591405816	30975439373.941	4	87999.203652563
dlp1	SPAC19G12.12	0	0	0	4	0
poz1	SPAC19G12.13C	269700.547684599	293339.18047204	47039124885.2904	4	108442.52496748
tpp1	SPAC19G12.15C	0	275.807134808648	304278.302445422	4	275.807134808648
adg2	SPAC19G12.16C	39098.5110019476	49287.5852321272	1605350806.25416	4	20033.4146256583
SPAC1A6.01c	SPAC1A6.01C	128406.676947379	149565.889220408	23782261556.0259	4	77107.4924310632
SPAC1A6.03c	SPAC1A6.03C	400940.277670876	412781.544184665	680444361.170703	4	13042.6642329194
plb1	SPAC1A6.04C	236322.347609972	198694.149648916	17096641772.6164	4	65377.0635862004
SPAC1A6.05c	SPAC1A6.05C	298418.220859237	300376.992498896	108164347473.338	4	164441.743083484
meu31	SPAC1A6.06C	65012.1203067299	66716.4944477011	4737546807.16913	4	34414.9197557147
SPAC1A6.07	SPAC1A6.07	18275.248408986	16901.6738118999	184482211.488712	4	6791.2114436364
mug125	SPAC1A6.08C	247313.010795689	243261.96145165	1618986827.38868	4	20118.3176942599
lag1	SPAC1A6.09C	391581.194590398	365049.287825031	15791217456.4155	4	62831.5554805377
SPAC1A6.10	SPAC1A6.10	198993.96356216	203231.70808124	7425940898.13204	4	43086.949584915
SPAC1B1.02c	SPAC1B1.02C	122237.314253317	132540.446948267	23705705551.8746	4	76983.2864196421
SPAC1B1.04c	SPAC1B1.04C	291635.927225932	304086.843012556	1882162844.02078	4	21691.9503734725
SPAC1B2.03c	SPAC1B2.03C	80372.8765854349	86539.7644275972	4181883747.69405	4	32333.7430082493
cox6	SPAC1B2.04	11949.7559115538	11822.8803009742	1646795.77856583	4	641.637705127634
SPAC1B3.01c	SPAC1B3.01C	447381.205063313	453874.706648052	3443453281.53324	4	29340.4723953673
SPAC1B3.02c	SPAC1B3.02C	321233.024186211	308150.333906831	3756229454.63315	4	30644.0428739141
wis2	SPAC1B3.03C	342195.173697359	303708.839654484	46819554329.8592	4	108189.133384388
SPAC1B3.04c	SPAC1B3.04C	155286.967168441	162223.708451049	29068704948.3542	4	85247.7344982759
not3	SPAC1B3.05	0	1720.9336004735	11846449.8289547	4	1720.9336004735
SPAC1B3.06c	SPAC1B3.06C	430408.427853371	426762.669060306	2541458360.35075	4	25206.4394567676
vps28	SPAC1B3.07C	412012.883523223	415107.825290235	2495485798.07366	4	24977.4187921493
SPAC1B3.08	SPAC1B3.08	367836.814398312	385186.084321825	2134061706.69417	4	23097.9528675929
SPAC1B3.10c	SPAC1B3.10C	373097.16143028	360199.309812175	5929908072.46788	4	38502.9481743537
ypt4	SPAC1B3.11C	315092.706164872	325590.876244104	125633650739.26	4	177224.187640443
SPAC1B3.15c	SPAC1B3.15C	16213.7634869939	17004.4724118205	40812001.0871106	4	3194.21356076541
vht1	SPAC1B3.16C	343656.760707641	404731.276358463	23310349590.0521	4	76338.636335168
clr2	SPAC1B3.17	11083.0788771275	10236.6350652711	62601748.0729693	4	3956.06332333575
sck1	SPAC1B9.02C	263697.302477851	265336.322674881	3363672282.40889	4	28998.5873897716
SPAC1D4.01	SPAC1D4.01	245202.777997836	268727.373297576	6914839536.96455	4	41577.757085263
SPAC1D4.02c	SPAC1D4.02C	388124.91822758	374899.12743503	13569498759.7049	4	58244.0957516401
aut12	SPAC1D4.03C	242371.935390698	272567.402476738	6340438792.0566	4	39813.436149297
SPAC1D4.05c	SPAC1D4.05C	179241.565725597	199497.220263558	34332120589.0525	4	92644.6444607735
csk1	SPAC1D4.06C	191105.259851246	202233.351229798	47765157577.7091	4	109276.206899889
rtf2	SPAC1D4.09C	205105.194848015	220770.985171022	36224877827.9527	4	95164.1710781331
lkh1	SPAC1D4.11C	352342.356564468	348997.864892607	12079013893.934	4	54952.2836057201
byr1	SPAC1D4.13	136.18539019762	311.530811888692	211391.307429423	4	229.886552145522
SPAC1F12.02c	SPAC1F12.02C	217600.987772311	216589.248400623	1367120127.5447	4	18487.2937956364
SPAC1F12.04c	SPAC1F12.04C	11596.6599215466	15676.9492318129	284574186.027036	4	8434.66339024617
SPAC1F12.05	SPAC1F12.05	6379.75422045287	8406.7377756107	53284338.4340873	4	3649.80610560641
SPAC1F3.03	SPAC1F3.03	275699.66770086	297152.884329126	10612386078.5456	4	51508.2179815648
SPAC1F3.05	SPAC1F3.05	405926.799766141	396516.167548909	3392150644.1726	4	29121.0861927084
spo15	SPAC1F3.06C	177408.327059807	207327.47043682	50773015922.0313	4	112664.342098589
rsc58	SPAC1F3.07C	0	12.5824061845169	633.267781568672	4	12.5824061845169
mug161	SPAC1F3.09	659345.212008989	638131.584245385	16353686879.3089	4	63940.7672758719
SPAC1F3.10c	SPAC1F3.10C	486925.480257111	498016.559917937	2733497079.64731	4	26141.4282301451
SPAC1F5.03c	SPAC1F5.03C	338511.390174359	336469.869702358	11271424493.5078	4	53083.4825852349
SPAC1F5.05c	SPAC1F5.05C	154186.922545247	151021.600505589	25418922623.0054	4	79716.5645004308
hem14	SPAC1F5.07C	332279.594379163	336525.064987528	6871317085.30578	4	41446.7039862815
yam8	SPAC1F5.08C	16750.2502155938	17004.9764411163	12017967.0249533	4	1733.34698091246
shk2	SPAC1F5.09C	15308.2686295756	15033.1056048587	1650008.97523033	4	642.263375732715
SPAC1F5.10	SPAC1F5.10	9863.06140574515	11988.6891697901	195062886.906899	4	6983.24578736313
spt6	SPAC1F7.01C	203213.105328313	202886.423026474	37557813065.5507	4	96899.1912576553
SPAC1F7.06	SPAC1F7.06	200592.4474399	199914.253480766	28241443278.7002	4	84025.953250618
fip1	SPAC1F7.07C	201297.041985788	234997.060723017	21583907881.3395	4	73457.3139335688
fio1	SPAC1F7.08	247325.886773221	252599.104904297	619264824.850504	4	12442.5160724279
SPAC1F7.09c	SPAC1F7.09C	127291.530577873	195424.8490085	59499516581.608	4	121962.613719951
SPAC1F7.10	SPAC1F7.10	0	21691.5489894539	1882093190.24751	4	21691.5489894539
SPAC1F7.11c	SPAC1F7.11C	261984.745252461	315477.734011505	15631234231.2176	4	62512.4672189829
yak3	SPAC1F7.12	57863.5559399238	102616.514517794	18392504564.4848	4	67809.4841531861
rpl801	SPAC1F7.13C	0	19605.7569122878	1537542816.41489	4	19605.7569122878
ght3	SPAC1F8.01	21124.8470112878	21821.2367597666	79436232.2705382	4	4456.35030800256
SPAC1F8.02c	SPAC1F8.02C	256116.576604122	269518.963337739	3288980815.709	4	28674.8182893502
str3	SPAC1F8.03C	182107.549222471	174856.195578724	374662786.81348	4	9678.1039828765
SPAC1F8.04c	SPAC1F8.04C	271848.767333638	259735.833829296	1091897535.47968	4	16521.936444313
isp3	SPAC1F8.05	215975.623537568	236180.107025508	71223401816.3735	4	133438.564343646
fta5	SPAC1F8.06	445697.021761926	434786.976662406	12699863184.4506	4	56346.8348366848
SPAC1F8.08	SPAC1F8.08	360986.381346032	345381.563023989	109755478202.688	4	165646.821734291
caf16	SPAC20G4.01	521996.24288367	525307.863422676	734022955.035948	4	13546.4290039474
fus1	SPAC20G4.02C	198961.985917504	201357.511189247	54075099193.3106	4	116270.266183267
hri1	SPAC20G4.03C	319151.148343205	314516.385277927	992031618.052733	4	15748.2667145684
hus1	SPAC20G4.04C	456963.23119583	461781.016724674	15671900572.4215	4	62593.7308610486
sts1	SPAC20G4.07C	105317.155145535	154670.629833545	37224993882.508	4	96468.8989811069
SPAC20G4.08	SPAC20G4.08	288440.040243727	283805.78578955	2103610741.29465	4	22932.5682234603
SPAC20G8.02	SPAC20G8.02	399172.84818967	402128.90668928	3151624546.84178	4	28069.6657748261
SPAC20G8.04c	SPAC20G8.04C	354757.2253209	351617.250521359	2223301099.8173	4	23575.9469577433
erg2	SPAC20G8.07C	236277.824773496	242967.879865071	223549850.583279	4	7475.79177384039
fft1	SPAC20G8.08C	0	1976.87032792628	15632065.1737415	4	1976.87032792628
SPAC20G8.09c	SPAC20G8.09C	269397.547252972	264709.323205654	29334185767.8608	4	85636.1281350646
atg6	SPAC20G8.10C	201326.332164578	230258.75977618	9864175521.00528	4	49659.2778869299
dsc3	SPAC20H4.02	0	1745.00455232573	12180163.5505501	4	1745.00455232573
tfs1	SPAC20H4.03C	317115.804808844	320950.453257665	5616707022.70973	4	37472.3465461857
fml2	SPAC20H4.04	192385.863659906	194096.47839869	1892826650.70934	4	21753.3138320885
SPAC20H4.05c	SPAC20H4.05C	100005.638024812	100458.848959972	8785509389.90175	4	46865.5240819458
SPAC20H4.06c	SPAC20H4.06C	321043.344020395	317996.070350092	3158995468.74201	4	28102.4708377307
rhp57	SPAC20H4.07	0	1568.16090900834	9836514.54616745	4	1568.16090900834
SPAC20H4.08	SPAC20H4.08	236330.213567628	227410.6192497	1565403051.05105	4	19782.5873626976
ufd2	SPAC20H4.10	327745.899973872	323731.620288873	10595569921.1012	4	51467.3923982486
rho5	SPAC20H4.11C	257563.907417513	258298.345794388	8718399936.64826	4	46686.1862242148
SPAC212.01c	SPAC212.01C	292519.148795451	301773.947449007	2720340313.53212	4	26078.4408733158
SPAC212.02	SPAC212.02	333260.966182973	339841.649117394	2149599570.01881	4	23181.8871644373
SPAC212.03	SPAC212.03	234111.72886832	245731.579542456	72269105939.6363	4	134414.569466666
SPAC212.04c	SPAC212.04C	417553.648835525	404374.621592575	28225128571.3937	4	84001.6794049287
SPAC212.08c	SPAC212.08C	226205.838580455	226808.871956806	872517179.508751	4	14769.20088824
pcr1	SPAC21E11.03C	333725.752139736	328839.624136475	2468901116.1757	4	24844.0189793021
ppr1	SPAC21E11.04	326851.528408014	345358.077070808	11634946275.1813	4	53932.7040745718
cyp8	SPAC21E11.05C	169367.057610554	165544.64142678	4226490609.12293	4	32505.7326064301
ies6	SPAC222.04C	175303.002454262	182534.697793602	33407894645.9223	4	91389.1331695436
mss1	SPAC222.05C	373114.121648067	375980.07594609	3340501747.83102	4	28898.5369345535
hri2	SPAC222.07C	226993.014029445	221410.265302462	17680456927.792	4	66483.9396542353
SPAC222.08c	SPAC222.08C	270970.041088299	252971.452083307	1989818268.3648	4	22303.6895398766
atp2	SPAC222.12C	458214.117435317	456701.155410257	1881834949.16141	4	21690.0607949898
SPAC222.13c	SPAC222.13C	350815.333128154	322253.328804873	6376982104.75676	4	39928.0042850778
SPAC222.14c	SPAC222.14C	255158.754961301	257256.999135923	72681918220.7654	4	134797.921182752
meu13	SPAC222.15	108424.509370116	144191.485645171	25295084411.0561	4	79522.1422168948
csn3	SPAC222.16C	392606.724141585	370324.359756228	4338146971.36068	4	32932.3054589285
SPAC227.01c	SPAC227.01C	391259.546297869	413279.63176881	37707563845.5218	4	97092.1776528905
SPAC227.03c	SPAC227.03C	240519.984603432	211619.251052172	26496884909.5127	4	81389.3188777137
SPAC227.04	SPAC227.04	126884.579014194	128932.173999996	14077071331.6538	4	59323.4172390081
SPAC227.05	SPAC227.05	35499.9504276316	124091.691065772	36316061380.9842	4	95283.8671824672
SPAC227.06	SPAC227.06	191966.162425271	190553.225985707	15452128645.0573	4	62153.2956589136
pab1	SPAC227.07C	0	0	0	4	0
SPAC227.10	SPAC227.10	21557.0874009585	37278.7285584337	1303080253.81925	4	18049.1014583777
SPAC227.11c	SPAC227.11C	446630.730652138	433369.923609747	5017381578.57411	4	35416.7389046977
isu1	SPAC227.13C	225680.960859114	218667.038439183	2099300005.0545	4	22909.0593709918
SPAC227.14	SPAC227.14	149499.158634048	165265.145290867	35057652018.9569	4	93618.4437209849
SPAC227.15	SPAC227.15	219566.557549633	226918.414176472	4760311413.39503	4	34497.505030781
SPAC227.17c	SPAC227.17C	265482.973669343	278051.353799906	3838424503.02327	4	30977.5099992853
lys3	SPAC227.18	252770.09517534	264568.589011021	5332206514.32203	4	36510.979562051
pso2	SPAC22A12.01C	355667.063193451	352028.987084911	5304050028.24201	4	36414.4546445571
mug103	SPAC22A12.02C	136870.677326637	172949.089931691	39811049054.172	4	99763.531731505
csn4	SPAC22A12.03C	188189.279521775	199329.037234363	1710700926.15557	4	20680.310237975
rps2201	SPAC22A12.04C	131511.926802653	135026.842197882	359293212.98541	4	9477.51566848361
SPAC22A12.06c	SPAC22A12.06C	146674.43394589	156569.256420474	27468509301.85	4	82868.1321465767
ogm1	SPAC22A12.07C	17467.5495479603	17061.5240115168	6713465.28253028	4	1295.51778090174
SPAC22A12.10	SPAC22A12.10	335679.74506116	335069.343850304	102351723778.761	4	159962.279755854
dak1	SPAC22A12.11	242004.618900888	253068.410978555	4544104611.94638	4	33704.9870640325
SPAC22A12.14c	SPAC22A12.14C	208420.343248375	213023.835535414	44901180148.0848	4	105949.492858726
SPAC22A12.16	SPAC22A12.16	317527.359533236	318894.869160962	7972863779.08021	4	44645.4470777262
SPAC22A12.17c	SPAC22A12.17C	402453.418491343	389977.34588595	2095082772.56525	4	22886.037078125
SPAC22E12.01	SPAC22E12.01	505130.959686343	506426.334290477	9693960445.90093	4	49228.9560266642
SPAC22E12.03c	SPAC22E12.03C	352082.085516922	378518.720661831	46262122589.2979	4	107543.157138539
ccs1	SPAC22E12.04	232516.168435891	233507.870764005	53513477957.3403	4	115664.90171757
rer1	SPAC22E12.05C	376274.45333088	370243.699155885	17083994437.4899	4	65352.8775906041
gmh3	SPAC22E12.06C	292105.846601714	295899.352075866	116780277235.31	4	170865.646953469
set3	SPAC22E12.11C	347172.017772099	346629.23645944	1074526907.00977	4	16389.9886135544
sck2	SPAC22E12.14C	144549.521061743	131516.47295425	1731998783.80032	4	20808.6447408302
SPAC22E12.18	SPAC22E12.18	189035.729226922	169971.182289626	4451686490.26116	4	33360.4799510632
snt1	SPAC22E12.19	289860.769692471	321865.554212173	6106723163.73365	4	39072.7627757932
atf31	SPAC22F3.02	336318.786314052	335238.225804911	6391151321.60443	4	39972.3383154039
rdh54	SPAC22F3.03C	335760.026856608	342923.51351622	10040480903.9185	4	50101.1000475999
mug62	SPAC22F3.04	363602.416304056	375870.592371691	1008460468.83404	4	15878.133303651
lon1	SPAC22F3.06C	153185.337667541	163804.11574971	27876513271.4871	4	83481.3051998576
atp20	SPAC22F3.07C	325413.08651455	340862.403111073	7512493829.20937	4	43337.3217596836
rok1	SPAC22F3.08C	3403.65432302967	3874.23606706752	16025658.2452839	4	2001.60299792966
res2	SPAC22F3.09C	0	9829.36249803643	386465468.47122	4	9829.36249803643
snu23	SPAC22F3.11C	283558.968331582	285471.614167323	177796896.378818	4	6667.02513079893
rgs1	SPAC22F3.12C	351908.466074414	360508.779324645	173486014328.199	4	208258.2617378
tsc1	SPAC22F3.13	159231.577524883	162348.958272339	21562681982.1991	4	73421.1856043593
pvg5	SPAC22F8.02C	126897.496496085	156449.609806455	31743542899.1993	4	89083.5884144763
SPAC22F8.03c	SPAC22F8.03C	424811.493722789	446836.012104672	29971581486.0369	4	86561.5120680619
SPAC22F8.04	SPAC22F8.04	14977.8816968064	14703.4336351828	7131858.43738693	4	1335.27697851297
SPAC22F8.05	SPAC22F8.05	273287.308501384	270266.064180076	1139954833.44321	4	16881.6085833312
rtf1	SPAC22F8.07C	176139.735854129	189415.612631758	37433383371.2754	4	96738.5437290579
rrp16	SPAC22F8.09	224079.04982098	222972.478833175	1802756093.16343	4	21229.4376583757
plc1	SPAC22F8.11	15792.5879446372	16274.3393981766	6093472.11129624	4	1234.24796042937
shf1	SPAC22F8.12C	130375.21174461	139403.918365088	12143209458.142	4	55098.1157984146
SPAC22G7.01c	SPAC22G7.01C	282739.554609728	298073.233235023	1535200192.14619	4	19590.8153999916
kap111	SPAC22G7.02	415050.754910994	426845.34170415	1985107254.37964	4	22277.2712331405
SPAC22G7.03	SPAC22G7.03	347579.476868049	339920.218584964	24756590281.7871	4	78671.1355609334
ubp13	SPAC22G7.04	21990.8108717417	68080.3425792874	9075172887.09932	4	47631.8509169529
SPAC22G7.05	SPAC22G7.05	1812.27799970065	1873.29675267774	4131225.04759374	4	1016.27076209957
ura1	SPAC22G7.06C	466241.119278079	462312.155163194	4854693157.0331	4	34837.8140711824
SPAC22G7.07c	SPAC22G7.07C	293841.332350546	297443.854228588	790373126.449324	4	14056.7877415977
ppk8	SPAC22G7.08	89310.1048276613	119627.403858514	17042089866.2258	4	65272.6777952034
SPAC22G7.11c	SPAC22G7.11C	133412.886569382	125757.860778775	1811206423.33403	4	21279.1354578495
SPAC22H10.02	SPAC22H10.02	561755.669933863	559112.217948335	1436587269.53073	4	18951.1692880065
kap114	SPAC22H10.03C	366763.919534073	369515.403319857	9091066387.88916	4	47673.5418966568
SPAC22H10.04	SPAC22H10.04	76543.6237064135	122183.462349367	20890251714.0617	4	72267.3019318932
scd2	SPAC22H10.07	437.861032469667	506.173825176543	354060.288784906	4	297.514826851077
SPAC22H10.08	SPAC22H10.08	325198.342392061	315033.899983358	1594539379.03401	4	19965.8419496525
SPAC22H10.09	SPAC22H10.09	252248.863022375	300218.699134336	109932405520.72	4	165780.280432203
SPAC22H10.11c	SPAC22H10.11C	117448.861910072	96259.4848462409	3336574640.75003	4	28881.5453220133
zym1	SPAC22H10.13	275283.035142121	283406.757935927	93909761844.4779	4	153223.498397339
mug35	SPAC22H12.01C	299721.579756154	304986.513324508	2916790119.31333	4	27003.6577120273
tfg3	SPAC22H12.02	34203.3792831927	44422.168402409	637018160.791218	4	12619.6093520285
SPAC22H12.03	SPAC22H12.03	196592.545285213	211892.571903449	31802274945.4667	4	89165.9617587713
rps102	SPAC22H12.04C	234019.044818447	240681.120977729	54945974225.8979	4	117202.78817705
SPAC22H12.05c	SPAC22H12.05C	152365.525970522	167270.1094157	31719718791.0623	4	89050.1527105123
SPAC23A1.02c	SPAC23A1.02C	132576.902253918	123297.694841666	8835270251.62034	4	46998.0591397675
apt1	SPAC23A1.03	2565.00730977961	14898.4489339821	701389461.783019	4	13241.8792263695
mnl1	SPAC23A1.04C	73413.1052987303	81189.5278715941	2350309465.47795	4	24239.9951808883
cmk2	SPAC23A1.06C	169544.414603312	176089.961488782	31692860176.757	4	89012.4431986296
SPAC23A1.07	SPAC23A1.07	4461.9406833707	5347.98774682288	40228175.6499627	4	3171.28426863482
SPAC23A1.09	SPAC23A1.09	244231.687276525	240314.819968841	56749450335.3413	4	119110.715654954
rpl1602	SPAC23A1.11	300110.860980422	302235.213365725	104859355985.868	4	161909.971887055
SPAC23A1.14c	SPAC23A1.14C	141939.935255724	154305.27756835	27550282831.8489	4	82991.389360356
sec20	SPAC23A1.15C	477567.04158284	508863.20940022	8527351581.10903	4	46171.8301053495
rtr1	SPAC23A1.16C	426035.193120502	431944.725819548	5606550494.62407	4	37438.4511385823
SPAC23A1.17	SPAC23A1.17	363462.516737634	360527.493747819	613522967.804569	4	12384.6978950293
SPAC23C11.01	SPAC23C11.01	400164.098297796	404808.172222517	11131614012.931	4	52753.232159108
rps23	SPAC23C11.02C	0	0	0	4	0
pnk1	SPAC23C11.04C	145917.907551713	144526.770779692	15578720323.6524	4	62407.3720077453
SPAC23C11.06c	SPAC23C11.06C	37913.6188317465	92814.4211260433	16735561113.5765	4	64682.9983720152
SPAC23C11.07	SPAC23C11.07	30896.7598640377	31234.440660256	9577462.4879317	4	1547.3737822462
php3	SPAC23C11.08	21442.3137108965	22129.3067416469	26708574.2744373	4	2584.01694433479
SPAC23C11.10	SPAC23C11.10	242527.423820866	245156.366872986	1093772323.16423	4	16536.1144405528
hpt1	SPAC23C11.13C	60637.7394696905	142178.944544983	44683718029.5829	4	105692.618036435
zhf1	SPAC23C11.14	355890.844912909	364891.051122014	20873042664.4915	4	72237.5294851842
pst2	SPAC23C11.15	222131.14181375	255335.93312203	29862824819.0385	4	86404.3182066708
crn1	SPAC23C4.02	389292.239193087	417867.35681446	8721596965.1301	4	46694.7453283828
hrk1	SPAC23C4.03	11154.9484038961	11264.7672761834	169225469.541324	4	6504.33450749045
SPAC23C4.05c	SPAC23C4.05C	111092.36626183	108694.226551214	7142463828.81675	4	42256.5492817881
SPAC23C4.06c	SPAC23C4.06C	247071.497098738	264135.365685031	71504806985.9168	4	133701.913772688
tht2	SPAC23C4.07	325817.69904776	332703.36381378	3027457064.08308	4	27511.1662061202
rho3	SPAC23C4.08	440250.004590478	445784.593687081	5875727554.86158	4	38326.6472407305
SPAC23C4.09c	SPAC23C4.09C	412419.486177995	398128.547855814	4726702276.55101	4	34375.5082746096
atp18	SPAC23C4.11	247940.258873574	270526.595496472	97111803101.7551	4	155813.8337101
hhp2	SPAC23C4.12	343646.961704209	333948.765621993	617658637.130988	4	12426.3695133674
atg15	SPAC23C4.16C	318927.212199488	325480.599029405	118875263694.576	4	172391.461284032
SPAC23C4.17	SPAC23C4.17	83240.8124873222	86055.7290614179	6920243004.58254	4	41593.9989799687
SPAC23D3.01	SPAC23D3.01	156136.689861998	161578.557159691	30465299779.7598	4	87271.5586255909
SPAC23D3.03c	SPAC23D3.03C	409296.714835366	416213.185939408	771927019.012577	4	13891.7873131266
gpd2	SPAC23D3.04C	429695.041600071	441219.151405722	2524699230.28959	4	25123.1926230007
arp42	SPAC23D3.09	6315.78221488846	6260.9490923535	4892490.59455917	4	1105.94875497909
eng2	SPAC23D3.10C	332308.967083168	340116.663473893	4962637274.06643	4	35222.9941730769
ayr1	SPAC23D3.11	110973.632694925	121659.587413546	16821948776.0077	4	64849.7277866448
SPAC23D3.12	SPAC23D3.12	228454.092616104	223912.226545782	17476599485.178	4	66099.5451670774
SPAC23D3.13c	SPAC23D3.13C	259726.155701101	254760.439514345	55284110913.4938	4	117562.867132328
fep1	SPAC23E2.01	155972.665955686	151802.630414362	8605040065.23239	4	46381.6775926453
ste7	SPAC23E2.03C	0	251.067481065077	252139.520193452	4	251.067481065077
sib1	SPAC23G3.02C	429350.057449665	417721.738833754	17460213046.3325	4	66068.5497160571
sib2	SPAC23G3.03	651365.557032065	657390.931824167	626757461.087981	4	12517.5622735417
ies4	SPAC23G3.04	344673.287673575	350339.950931096	6022685366.85779	4	38802.9810931383
SPAC23G3.05c	SPAC23G3.05C	115888.288905017	143893.238595042	25661013182.1758	4	80095.2763622422
snf30	SPAC23G3.07C	336408.948878352	338126.238067217	13725772850.4305	4	58578.5217687133
ubp7	SPAC23G3.08C	303135.623353398	311622.387674533	18684546649.4948	4	68345.7142941215
ssr3	SPAC23G3.10C	286356.069855867	269241.281204353	6071201021.38222	4	38958.956035109
SPAC23G3.12c	SPAC23G3.12C	341334.858000134	328838.227744915	66378759387.1179	4	128820.378227901
npr2	SPAC23H3.03C	5324.33536566991	25495.317283827	1933842014.79419	4	21987.735301721
SPAC23H3.04	SPAC23H3.04	669832.896718244	645628.893037983	52050364996.6468	4	114072.745426599
swd1	SPAC23H3.05C	299661.396141634	310478.918151005	24325468916.0223	4	77983.1214366645
apl6	SPAC23H3.06	148695.815689646	149646.932486576	1440291400.41716	4	18975.5856327095
bub3	SPAC23H3.08C	414995.877520308	411117.185564416	10733365943.572	4	51800.9795842995
gly1	SPAC23H3.09C	9790.15189555775	10467.7868325661	49673183.941845	4	3523.96027013093
SPAC23H3.11c	SPAC23H3.11C	383908.12673453	358291.225273854	63544804328.8911	4	126040.473984442
SPAC23H3.12c	SPAC23H3.12C	272756.395573438	282103.348233083	86110120205.4157	4	146722.629649805
gpa2	SPAC23H3.13C	208324.984082999	209567.640640765	198438369.102701	4	7043.40771755229
SPAC23H3.14	SPAC23H3.14	370231.95553714	361075.721434353	2854266339.70634	4	26712.6671249163
SPAC23H3.15c	SPAC23H3.15C	271092.022237731	268429.751585373	802690963.132847	4	14165.900634383
SPAC23H4.01c	SPAC23H4.01C	272626.625383741	297214.060507199	4585148259.47805	4	33856.8614149261
ppk9	SPAC23H4.02	292861.332094132	322785.844032426	13121195329.2853	4	57273.8931130173
iwr1	SPAC23H4.08	580612.809555584	559990.593760006	2904770888.3708	4	26947.9632271662
cdb4	SPAC23H4.09	409974.425928927	391670.149538279	14883779827.8298	4	60999.5488258515
thi4	SPAC23H4.10C	295804.831732751	283721.882310054	1917076396.15067	4	21892.2154894763
alp13	SPAC23H4.12	442414.369657796	431775.443628817	4429085252.45792	4	33275.6865160507
SPAC23H4.16c	SPAC23H4.16C	409121.859011114	404508.507177066	149376686597.486	4	193246.401387895
srb10	SPAC23H4.17C	0	230.871119492247	213205.895262414	4	230.871119492247
SPAC24B11.05	SPAC24B11.05	381522.441695003	393641.054421844	187703741954.354	4	216623.949480634
sty1	SPAC24B11.06C	0	0	0	4	0
SPAC24B11.07c	SPAC24B11.07C	639926.345669679	590275.208908059	16134809904.3852	4	63511.4357899134
SPAC24B11.08c	SPAC24B11.08C	21428.0969409948	20173.3885604877	38121781.0865326	4	3087.1419260593
chr3	SPAC24B11.10C	417179.017927806	412371.295261857	32045911035.5389	4	89506.8587253776
SPAC24B11.12c	SPAC24B11.12C	443590.3971303	430465.028304194	24678511955.5191	4	78546.9795019502
hem3	SPAC24B11.13	292954.542937051	279801.029557326	5736173283.19317	4	37868.7644477384
SPAC24C9.02c	SPAC24C9.02C	401216.893959199	401309.379168404	201081584214.759	4	224210.606470099
mug70	SPAC24C9.05C	280594.795112132	264203.476390287	4285037401.40226	4	32730.0985386626
bgs2	SPAC24C9.07C	545481.379189007	519171.452770042	9346610216.15397	4	48338.9341425573
SPAC24C9.08	SPAC24C9.08	402442.662914219	404498.039985279	71657553.0106391	4	4232.53922045145
SPAC24C9.12c	SPAC24C9.12C	358322.053080928	348303.764027911	7147533137.93333	4	42271.5422534278
otu1	SPAC24C9.14	194921.539030342	196624.868947888	38113256169.1727	4	97613.0833561423
spn5	SPAC24C9.15C	387132.229052406	398186.113760257	3901865646.82105	4	31232.4576635471
cox8	SPAC24C9.16C	515035.458221799	515608.165004966	19945176078.0199	4	70613.6956935762
cul3	SPAC24H6.03	386594.451046376	393588.762956047	3016439199.60953	4	27461.059701009
rps901	SPAC24H6.07	92470.0510496018	91278.298200843	5029579926.31829	4	35459.7656729366
SPAC24H6.08	SPAC24H6.08	328173.851930831	326855.483411989	1764417089.69854	4	21002.48253004
gef1	SPAC24H6.09	246781.059683989	245782.760517713	1181583395.22659	4	17187.0837784264
SPAC24H6.10c	SPAC24H6.10C	371569.416525923	370067.018607143	19414671313.5249	4	69668.2698822155
SPAC24H6.11c	SPAC24H6.11C	176984.014852223	177872.506062823	30485707240.9532	4	87300.7835602768
SPAC24H6.13	SPAC24H6.13	413489.75288715	428674.535878985	40931906426.0198	4	101158.176172294
fft3	SPAC25A8.01C	337269.696052742	364108.020658424	17232111235.5754	4	65635.5681692011
SPAC25A8.02	SPAC25A8.02	363206.933150284	332264.462987704	13079858843.0843	4	57183.6052620948
SPAC25A8.03c	SPAC25A8.03C	332294.643034191	315683.546348264	14549992081.3797	4	60311.6739972033
dap1	SPAC25B8.01	133960.273442665	140011.343748921	17872411567.4043	4	66843.8695158432
psd2	SPAC25B8.03	303928.496366368	306526.845575223	558281234.535713	4	11813.9878378949
mss51	SPAC25B8.04C	516523.814167673	522903.027860613	32706763387.8102	4	90425.0565216994
SPAC25B8.05	SPAC25B8.05	305768.413562121	304719.612744479	960331820.189488	4	15494.610516156
SPAC25B8.06c	SPAC25B8.06C	0	86588.2947410535	29990131144.6542	4	86588.2947410535
SPAC25B8.07c	SPAC25B8.07C	284631.122018308	268772.938157401	2995902215.77003	4	27367.4177434136
SPAC25B8.09	SPAC25B8.09	143921.800280456	145337.828293143	19988042846.8371	4	70689.537498199
SPAC25B8.10	SPAC25B8.10	535846.649662	526808.072201465	665310799.837611	4	12896.8096814446
SPAC25B8.11	SPAC25B8.11	215165.056531729	238471.374158507	56977411872.0413	4	119349.708705176
isp7	SPAC25B8.13C	385711.24476848	398344.402399617	108654905786.789	4	164814.217974959
SPAC25B8.15c	SPAC25B8.15C	229702.862691638	228843.159195671	5437293499.80182	4	36869.0029014951
SPAC25B8.17	SPAC25B8.17	242022.017714931	208468.219747426	7767776833.58342	4	44067.4960531666
SPAC25B8.18	SPAC25B8.18	6519.31034529422	5671.41129003924	16478625.6951284	4	2029.69367732722
SPAC25B8.19c	SPAC25B8.19C	113467.69425388	137275.974184411	22185763028.8719	4	74474.4302241915
SPAC25G10.01	SPAC25G10.01	510699.814865252	520614.359454953	22253498066.9898	4	74588.0319940635
cce1	SPAC25G10.02	388591.008062684	379023.20735228	1530727115.59667	4	19562.2539319774
zip1	SPAC25G10.03	17282.4778624186	17283.6170862143	219929874.313183	4	7415.01642468146
rec10	SPAC25G10.04C	161570.709858847	164059.902000783	25380311099.7669	4	79655.9964782422
his1	SPAC25G10.05C	125326.139507303	128184.976489218	14576272389.2517	4	60366.117129669
rps2801	SPAC25G10.06	200802.76954804	227717.067702954	63916209689.2196	4	126408.276715984
pan1	SPAC25G10.09C	349338.934629252	346463.038569367	4980204386.74373	4	35285.2815871708
jmj1	SPAC25H1.02	277497.273524309	291886.881219092	94922452481.5631	4	154047.437889732
mug66	SPAC25H1.03	407223.540089399	394957.659659549	1298048411.41601	4	18014.2194628023
mug105	SPAC25H1.04	265111.332460825	250372.876440801	3015699705.1997	4	27457.6933900123
meu29	SPAC25H1.05	0	103.386165829723	42754.7971398835	4	103.386165829723
pcf3	SPAC25H1.06	451663.690030616	430325.033430492	26504294208.4725	4	81400.6974915948
emc1	SPAC25H1.07	443469.314930039	413694.596389079	16080848044.8043	4	63405.1418356671
mde5	SPAC25H1.09	202931.766227407	223183.676196238	22085440954.7249	4	74305.8560187636
myh1	SPAC26A3.02	177428.332050267	177841.028602965	34578444455.8033	4	92976.400844251
rpl2002	SPAC26A3.04	32342.4956576284	32948.5636035862	950108705.81772	4	15411.9167028125
SPAC26A3.06	SPAC26A3.06	36104.4113155346	41674.6084476198	315484693.922754	4	8880.94440252209
rpl1101	SPAC26A3.07C	318129.544650143	323804.602535984	1132101702.91845	4	16823.3595256599
rga2	SPAC26A3.09C	19265.18742855	17889.6691395703	34960072.0021517	4	2956.35214420372
cnt6	SPAC26A3.10	176426.534856173	195734.209568878	31412678487.7036	4	88618.1111394613
SPAC26A3.11	SPAC26A3.11	332563.560618587	335458.625658127	923741937.328711	4	15196.561595709
SPAC26A3.14c	SPAC26A3.14C	189115.544645623	202691.918849603	38915924570.6489	4	98635.5977457542
dph1	SPAC26A3.16	28905.4698086594	21924.0472734041	214337943.067622	4	7320.14246903061
SPAC26A3.17c	SPAC26A3.17C	407730.483699172	403831.694636192	1692528874.55667	4	20570.1778951755
sec74	SPAC26F1.01	270388.9628245	274341.591476246	372660659.424901	4	9652.2103611673
pnn1	SPAC26F1.02	170980.591803706	212489.184988566	41060659429.1444	4	101317.149867562
mug106	SPAC26F1.05	406568.862574805	402793.293101976	6392774754.01455	4	39977.4147301153
SPAC26F1.07	SPAC26F1.07	64448.1447455385	62149.7551381415	536429809.222955	4	11580.477205441
gyp51	SPAC26F1.09	363280.694304263	375920.054891111	16692475626.4984	4	64599.6819390359
SPAC26F1.12c	SPAC26F1.12C	328563.818610359	336192.927538008	12105252725.8355	4	55011.9367179421
aif1	SPAC26F1.14C	206447.755877793	207139.22691383	49643273792.8098	4	111403.852932484
pcf2	SPAC26H5.03	326096.985341613	359290.801329962	12397421959.393	4	55671.8554554117
SPAC26H5.04	SPAC26H5.04	287470.043604554	283003.683051386	1232859722.23926	4	17556.0511095125
SPAC26H5.05	SPAC26H5.05	257397.424749524	272753.173200729	7528068308.5905	4	43382.2207493764
SPAC26H5.07c	SPAC26H5.07C	163782.51012793	165792.521784195	882330124.718714	4	14852.0211143022
bgl2	SPAC26H5.08C	176348.187699652	181560.068877693	27334844671.7979	4	82666.2637836589
SPAC26H5.09c	SPAC26H5.09C	250804.453485815	255166.587536089	3554759609.09612	4	29810.9024062344
tif51	SPAC26H5.10C	530972.186911904	518887.017255284	814800964.891734	4	14272.3593432527
mug56	SPAC26H5.11	289054.754055258	278863.833428285	4676665703.3528	4	34193.0757001794
mei2	SPAC27D7.03C	345179.793353046	340138.648399185	7076176995.93419	4	42060.0077149725
omt2	SPAC27D7.04	178946.848624426	178929.508253452	34767074697.767	4	93229.6555525212
apc14	SPAC27D7.05C	304236.489769558	307409.178819518	2633035997.84864	4	25656.5586052019
SPAC27D7.06	SPAC27D7.06	625212.000559409	582625.25455219	50626658463.8298	4	112501.842722497
SPAC27D7.08c	SPAC27D7.08C	78784.861511809	99120.4473319486	12765712644.5022	4	56492.7266214471
SPAC27D7.09c	SPAC27D7.09C	110638.889886282	121693.918462887	18165069934.0857	4	67388.9270097204
EMPTY	SPAC27D7.10C	301948.510245034	301637.78064229	70481650.2978396	4	4197.66751594977
SPAC27D7.11c	SPAC27D7.11C	225510.053399953	221596.461367003	24272473373.0062	4	77898.1279829724
but1	SPAC27D7.12C	290262.64069217	302054.059985204	1911977503.11236	4	21863.0824857359
SPAC27E2.01	SPAC27E2.01	193154.568202532	194343.673137706	11869580738.4087	4	54473.8027367484
SPAC27E2.02	SPAC27E2.02	24230.6568607078	37755.8014247243	2040327093.61409	4	22584.9900022896
pvg2	SPAC27E2.07	15858.7161337535	22266.2991453537	445674261.453824	4	10555.4992948442
mak2	SPAC27E2.09	119351.231176468	149577.912535891	24934550910.5194	4	78953.3895892371
SPAC27E2.11c	SPAC27E2.11C	32977.6463357347	52142.7210302066	4299246807.42813	4	32784.3209759945
uch1	SPAC27F1.03C	288425.949681188	274332.846587683	1613883053.74039	4	20086.5816762111
pdt1	SPAC27F1.08	403959.605732234	416131.635197261	158588203103.088	4	199115.671848732
SPAC27F1.10	SPAC27F1.10	245686.785985169	253310.468573821	69083733999.7409	4	131418.923675151
cam2	SPAC29A4.05	286870.601290639	299726.15115787	1882284683.60099	4	21692.6524634551
SPAC29A4.09	SPAC29A4.09	200469.615199147	202043.271256495	2256131021.84979	4	23749.3737909539
rga3	SPAC29A4.11	298131.559320409	300572.692335742	10143382349.3452	4	50357.180097145
mug108	SPAC29A4.12C	330237.159374457	342861.231019049	2229512877.29839	4	23608.8589161907
SPAC29A4.14c	SPAC29A4.14C	382227.881487731	359415.091146019	10299399937.9669	4	50742.979657207
SPAC29A4.17c	SPAC29A4.17C	242107.314183105	237928.804479127	7365574688.05822	4	42911.4631772741
prw1	SPAC29A4.18	0	0	0	4	0
cta5	SPAC29A4.19C	366585.513360123	385890.698249467	5212151709.72494	4	36097.6166447487
elp3	SPAC29A4.20	88354.9680435657	97261.5169302107	7919101372.74093	4	44494.6664577366
set2	SPAC29B12.02C	317889.034876982	318846.210775511	1190116351.40522	4	17249.031504734
spd1	SPAC29B12.03	314006.371350696	322798.767053946	93706151603.0808	4	153057.302670504
snz1	SPAC29B12.04	268171.375283603	276770.578261146	6962047446.84105	4	41719.4422507092
SPAC29B12.05c	SPAC29B12.05C	0	0	0	4	0
rcd1	SPAC29B12.06C	252360.039471372	227269.286314401	14865990449.0155	4	60963.0840119975
SPAC29B12.08	SPAC29B12.08	250208.515052653	244510.315489506	301691030.990076	4	8684.6276689055
pgt1	SPAC29B12.10C	107397.955430034	116505.839524501	8495342594.59769	4	46085.0913924386
SPAC29B12.11c	SPAC29B12.11C	24617.2136394073	25919.0035171213	42998981.8439651	4	3278.6804450863
SPAC29B12.12	SPAC29B12.12	235733.1405275	270193.472827851	90640414022.3743	4	150532.732339493
SPAC29B12.13	SPAC29B12.13	255814.149025331	258528.058782843	20222700610.2752	4	71103.2710398671
SPAC29B12.14c	SPAC29B12.14C	454972.872784394	479674.752908809	19375258578.785	4	69597.5189550336
SPAC29E6.05c	SPAC29E6.05C	277691.669561988	274038.022166507	20289780060.3075	4	71221.0995076379
SPAC29E6.07	SPAC29E6.07	300139.89606145	311721.948450216	1344891473.35754	4	18336.3810044236
SPAC29E6.09	SPAC29E6.09	314614.261967641	308400.806780611	3403532101.72922	4	29169.8993044595
SPAC29E6.10c	SPAC29E6.10C	221645.373104922	227457.403243676	9097672663.08441	4	47690.8604008263
SPAC2C4.05	SPAC2C4.05	458973.609916565	450546.511253969	4208293454.78294	4	32435.6804105561
SPAC2C4.06c	SPAC2C4.06C	119404.175959104	151860.733016321	28199021613.754	4	83962.821554772
SPAC2C4.07c	SPAC2C4.07C	155254.727632609	155802.846549628	24215726236.5878	4	77807.0148453657
SPAC2C4.08	SPAC2C4.08	417944.016764666	428216.137378266	3025678365.5656	4	27503.083306993
SPAC2C4.09	SPAC2C4.09	200551.895325067	202284.785732517	37456603796.8683	4	96768.543180194
SPAC2C4.10c	SPAC2C4.10C	352446.083025421	359488.639838763	668201512.685745	4	12924.7970263148
ubx2	SPAC2C4.15C	89764.4459208035	104331.466648838	11569193383.5339	4	53780.0924681566
rps801	SPAC2C4.16C	55.255302270706	101.556088757241	19468.2197629495	4	69.76428126726
SPAC2E12.03c	SPAC2E12.03C	277588.090124125	286687.253010073	451969696.480431	4	10629.7894673464
SPAC2E1P3.01	SPAC2E1P3.01	324467.596046626	326954.707019178	3217028631.58295	4	28359.428024834
amt3	SPAC2E1P3.02C	42669.6698102855	39744.5100697541	108823138.991337	4	5215.91648206087
cao1	SPAC2E1P3.04	231688.00463257	235129.090412725	46301980214.8619	4	107589.474641879
SPAC2E1P3.05c	SPAC2E1P3.05C	258762.001262623	261465.651953246	150162844.822524	4	6127.04751129212
mug109	SPAC2E1P5.02C	420212.345780703	398338.788181641	18604028110.7916	4	68198.2919705318
SPAC2E1P5.03	SPAC2E1P5.03	395549.28215073	387111.774534564	7928850740.60363	4	44522.0471805925
SPAC2F3.05c	SPAC2F3.05C	282357.864384016	280489.069990025	2875219552.66138	4	26810.5368869283
SPAC2F3.07c	SPAC2F3.07C	474361.640502715	467623.787110856	6293910965.76151	4	39667.086374479
sut1	SPAC2F3.08	386268.22987168	368629.792888712	4768929446.96961	4	34528.7179278699
SPAC2F3.11	SPAC2F3.11	302067.155925917	308712.980404906	1655008223.52735	4	20340.8961425459
plp1	SPAC2F3.12C	26297.3688722143	46861.7361778702	2659518712.45158	4	25785.2608695917
SPAC2F3.18c	SPAC2F3.18C	214640.507214229	229257.129445668	29795268439.1078	4	86306.5299370619
pom1	SPAC2F7.03C	64334.6434875605	79967.0441978468	6263246995.099	4	39570.3392552395
pmc2	SPAC2F7.04	0	25.9129856610232	2685.93130347359	4	25.9129856610232
pol4	SPAC2F7.06C	388005.595197563	381072.581095264	10905308738.116	4	52214.2431193731
cph2	SPAC2F7.07C	306217.471343531	308600.557146825	23378409658.5997	4	76449.9994417915
SPAC2F7.17	SPAC2F7.17	253701.633450229	249003.468097659	1670780954.17548	4	20437.5937562099
vps45	SPAC2G11.03C	311705.285036404	319154.889678099	1935024945.82754	4	21994.4592217423
SPAC2G11.04	SPAC2G11.04	178948.591692716	202778.69731582	5582430504.25953	4	37357.8321917223
vps4	SPAC2G11.06	424450.49186543	431162.058375452	35465208221.7939	4	94161.0431943513
ptc3	SPAC2G11.07C	45615.0047574435	49746.5878307997	1131822315.01886	4	16821.2835049741
SPAC2G11.09	SPAC2G11.09	223186.800270447	197690.057107539	3250963475.1019	4	28508.6104322094
SPAC2G11.10c	SPAC2G11.10C	339066.458609635	353308.368982718	20400192112.4894	4	71414.6205487529
rqh1	SPAC2G11.12	284439.266700625	289382.059108223	6036004404.60258	4	38845.8633724448
atg22	SPAC2G11.13	373620.093696441	367799.251433388	19562795440.3196	4	69933.5317289202
SPAC2H10.02c	SPAC2H10.02C	372179.831974773	367109.997867757	2534947982.6942	4	25174.1334642039
sec72	SPAC30.01C	372449.489342051	380256.26581011	3741888519.10686	4	30585.4888758822
mmd1	SPAC30C2.02	162607.466812802	164359.280685747	27680503589.4226	4	83187.2940860301
SPAC30C2.04	SPAC30C2.04	190548.743139847	200324.580639061	1009442380.42687	4	15885.8614845629
erv14	SPAC30C2.05	11246.1446201056	46868.4554697973	6312733571.558	4	39726.356400877
dml1	SPAC30C2.06C	21058.3694086696	28159.8895991036	1191790080.35198	4	17261.1563948652
SPAC30C2.07	SPAC30C2.07	254634.16902331	265947.56480324	1122024293.50437	4	16748.3155384681
SPAC30C2.08	SPAC30C2.08	256113.291318009	265522.5221842	6346879059.5955	4	39833.6511620373
SPAC30D11.02c	SPAC30D11.02C	200363.84014355	224793.841239587	44603298655.1527	4	105597.465233727
aps3	SPAC30D11.05	249835.273075614	246557.41264315	5661038335.60791	4	37619.9359901366
SPAC30D11.06c	SPAC30D11.06C	330401.72942304	334247.218842244	1169281714.94786	4	17097.3807566237
nth1	SPAC30D11.07	770086.37399795	789181.115794815	7331815876.0993	4	42813.011678984
cwf19	SPAC30D11.09	247977.761655427	267471.935946349	13434943911.7675	4	57954.6027330174
rad22	SPAC30D11.10	0	0	0	4	0
SPAC30D11.11	SPAC30D11.11	147468.680112293	168863.555026409	31229599488.6301	4	88359.4922583732
rpl3802	SPAC30D11.12	458455.100991814	455864.270865849	17802963615.9945	4	66713.8733997557
hus5	SPAC30D11.13	0	0	0	4	0
SPAC30D11.14c	SPAC30D11.14C	271252.097724704	269302.205089662	21221568008.491	4	72838.1219013969
trm112	SPAC31A2.02	16978.8871140407	15096.919275658	142291953.193009	4	5964.30954078109
atp25	SPAC31A2.06	516067.061701281	486410.473103963	12837369092.1994	4	56651.057122086
apm4	SPAC31A2.09C	223844.877495164	247368.569847382	67841286455.4577	4	130231.799549359
cuf1	SPAC31A2.11C	347089.445695893	343942.64182196	3172803561.80714	4	28163.8223693409
SPAC31A2.12	SPAC31A2.12	216052.822210699	222680.818032231	26754890091.5502	4	81784.6105504425
sft1	SPAC31A2.13C	227243.487200662	252924.654500099	9945499622.63809	4	49863.5629057885
bun107	SPAC31A2.14	120368.004948118	124343.377578419	3406947294.16786	4	29184.530552023
dcc1	SPAC31A2.15C	289238.727063008	267917.176590694	8531107725.43084	4	46181.9979143141
zds1	SPAC31F12.01	0	0	0	4	0
rps1101	SPAC31G5.03	0	0	0	4	0
SPAC31G5.04	SPAC31G5.04	56741.909484572	68873.3850849583	6717184764.72864	4	40979.2165759933
dni1	SPAC31G5.07	287641.439533189	291546.972719976	24667621053.8781	4	78529.6457617729
spk1	SPAC31G5.09C	0	0	0	4	0
eta2	SPAC31G5.10	313817.374118397	335130.988621955	6185093648.31551	4	39322.6831749676
pac2	SPAC31G5.11	201148.414642435	187587.993370774	6046691083.57325	4	38880.2362504822
maf1	SPAC31G5.12C	174708.239435238	187669.182300479	38532294004.9177	4	98148.2220991773
gcv1	SPAC31G5.14	351517.749094359	319896.719696428	6140560567.5003	4	39180.864486061
psd3	SPAC31G5.15	296595.383271154	324723.652077022	121397142919.537	4	174210.463893201
rps1001	SPAC31G5.17C	384971.413202339	382175.274732231	998761575.992187	4	15801.5946663002
sde2	SPAC31G5.18C	122634.563383589	147832.933788569	30832656072.8916	4	87796.1503610659
SPAC31G5.21	SPAC31G5.21	210357.309836378	215992.588272786	44932574153.7236	4	105986.525268219
pos5	SPAC323.01C	229979.517880859	253923.571891346	4519575990.0948	4	33613.8958992215
SPAC323.03c	SPAC323.03C	44117.9531351198	57881.1862177031	2483474180.24559	4	24917.2338966707
SPAC323.04	SPAC323.04	0	234.337827895264	219656.870330682	4	234.337827895264
SPAC323.05c	SPAC323.05C	86191.8012656915	98229.6166584473	11480737851.2209	4	53574.1025384955
SPAC323.07c	SPAC323.07C	0	0	0	4	0
tps1	SPAC328.03	61811.0919436273	86105.8774367976	9652027830.96022	4	49122.3671837998
SPAC328.05	SPAC328.05	116657.45104087	121565.535376808	8179864536.42875	4	45221.3017736905
mug8	SPAC32A11.01	243621.149439251	245943.966060753	5726447224.91074	4	37836.6463395963
SPAC32A11.02c	SPAC32A11.02C	108278.415083076	140686.16987657	16293844453.222	4	63823.6720449827
phx1	SPAC32A11.03C	338031.3767389	329739.85791524	11282590508.706	4	53109.7696019904
SPAC343.06c	SPAC343.06C	268728.32018086	273640.772095173	3215638593.31716	4	28353.3004838818
met11	SPAC343.10	430742.332945318	448597.137556945	8356668113.40371	4	45707.4067121613
rds1	SPAC343.12	325599.336996545	322542.733732427	213409803.900413	4	7304.2762115834
tit1	SPAC343.15	144877.029838714	154282.892245568	10862755729.6697	4	52112.2723781781
lys2	SPAC343.16	85774.659918877	108924.743292591	10458395799.5787	4	51133.1492272348
lsb6	SPAC343.19	173495.530693472	191130.824446763	32493923560.1393	4	90130.3549867347
SPAC343.20	SPAC343.20	12707.066727089	78753.3070223941	18901870845.5924	4	68742.0374399691
cps3	SPAC3A11.02	62419.1588854759	81959.3373489524	4672454150.4866	4	34177.6760125912
SPAC3A11.03	SPAC3A11.03	86548.7773518054	153159.688210022	40304671298.8901	4	100380.11668016
SPAC3A11.04	SPAC3A11.04	6462.2886296186	7424.52769261033	75967225.9827093	4	4357.95898278969
mvp1	SPAC3A11.06	289607.974388459	293633.490249448	157110385.364496	4	6267.18408387084
SPAC3A11.07	SPAC3A11.07	244358.313392672	253376.016709119	60053706121.0247	4	122529.288458948
SPAC3A11.11c	SPAC3A11.11C	476749.023684828	474032.818442232	165328450.414331	4	6429.00556879388
SPAC3A11.13	SPAC3A11.13	229347.902595781	277123.298357891	79564483944.4037	4	141035.885455089
pkl1	SPAC3A11.14C	376105.214970001	350261.127316749	5861427481.93831	4	38279.9800219982
SPAC3A12.08	SPAC3A12.08	499809.498286503	536005.228986067	43027452316.7366	4	103715.29819262
rpl2001	SPAC3A12.10	44160.1620953836	57290.3130070467	2729274687.24025	4	26121.2302889826
SPAC3A12.13c	SPAC3A12.13C	34462.9862368301	41462.5576149185	1450768843.9581	4	19044.4798035946
cys12	SPAC3A12.17C	217924.222300611	241174.600724422	3164045830.54703	4	28124.9259134448
SPAC3C7.01c	SPAC3C7.01C	364519.180806581	382178.779400285	2449957960.24238	4	24748.5250077776
SPAC3C7.02c	SPAC3C7.02C	197647.202568516	206067.260202401	44213830103.3854	4	105135.42469523
rhp55	SPAC3C7.03C	116424.009768714	155184.780130855	26454879084.6719	4	81324.7795642139
mug191	SPAC3C7.05C	407932.005726036	405546.863271804	2538267948.00064	4	25190.6130731302
pit1	SPAC3C7.06C	367003.574463433	391633.11549047	4728800992.64174	4	34383.1390097012
SPAC3C7.07c	SPAC3C7.07C	199940.115808167	190446.659624141	575320370.735946	4	11992.9184389783
elf1	SPAC3C7.08C	39250.5073533257	42403.6572661981	1532088956.65194	4	19570.9539666053
set8	SPAC3C7.09	113010.185126322	144972.829792494	28621517042.0684	4	84589.4748802538
SPAC3C7.13c	SPAC3C7.13C	206276.222487362	205806.81207842	1507199597.17176	4	19411.3342996544
obr1	SPAC3C7.14C	321586.649600256	325397.614454372	10025500680.4932	4	50063.7111101774
gsa1	SPAC3F10.04	613875.962939552	576941.357247839	5738413179.93127	4	37876.1573418268
mug113	SPAC3F10.05C	383485.760827456	365394.567418763	4469740447.51486	4	33428.0587512753
SPAC3F10.09	SPAC3F10.09	19506.5139247346	16787.5554323358	163621271.04829	4	6395.72652339611
map3	SPAC3F10.10C	357306.310815149	370243.507843798	8119848169.30016	4	45055.1000700813
SPAC3F10.12c	SPAC3F10.12C	157680.903435052	164003.821580901	26044910116.3292	4	80692.1776201528
ucp6	SPAC3F10.13	289581.818148396	305088.380934422	2139624919.83962	4	23128.039907435
spo12	SPAC3F10.15C	398573.825020904	393655.84203581	2503590276.59817	4	25017.9449425716
SPAC3F10.16c	SPAC3F10.16C	0	654.562901369635	1713810.36739774	4	654.562901369635
SPAC3F10.17	SPAC3F10.17	350827.252298183	346511.810005431	8435264720.97222	4	45921.8486152621
rpl4102	SPAC3F10.18C	363045.749839762	353930.639218991	22871755643.5897	4	75617.0543653839
hrp3	SPAC3G6.01	14726.137606872	25997.691213611	1239967719.80993	4	17606.587686218
dss1	SPAC3G6.02	129292.022833439	162930.719520322	28456090154.3059	4	84344.6651459147
SPAC3G6.03c	SPAC3G6.03C	272967.596547897	278693.685241399	2518030159.3746	4	25089.9888370571
SPAC3G6.05	SPAC3G6.05	110655.17244385	115764.614560766	10584192319.9689	4	51439.7519433388
rad2	SPAC3G6.06C	309567.685908134	303547.420082988	2852918085.08405	4	26706.3573193914
tps2	SPAC3G6.09C	262581.625255032	228549.523705157	9137384054.32708	4	47794.8324987312
rpl4101	SPAC3G6.13C	359961.610369823	359615.252594362	20203164594.6721	4	71068.9183023636
nsk1	SPAC3G9.01	7952.08679184775	9232.52234139305	118024665.569867	4	5431.95787837745
rpl2301	SPAC3G9.03	0	0	0	4	0
SPAC3G9.05	SPAC3G9.05	409186.436051192	414136.406922288	22161790776.3796	4	74434.183639608
hos2	SPAC3G9.07C	192467.830800378	208277.151442547	1988817019.1316	4	22298.0773786194
SPAC3G9.11c	SPAC3G9.11C	19269.4603860767	19875.0836973086	74067605.417704	4	4303.1269275291
mug151	SPAC3H1.03	307795.593687648	271974.717451058	5860142256.96811	4	38275.7829997249
mdm31	SPAC3H1.04C	212333.131520778	212502.792565407	1663522080.3949	4	20393.148851973
aru1	SPAC3H1.07	132739.224876293	130246.24385148	4157561268.10741	4	32239.5768741907
SPAC3H1.08c	SPAC3H1.08C	311523.191574255	308811.084842607	1279391545.70588	4	17884.2916109772
hsr1	SPAC3H1.11	351980.912852301	348574.739977855	10724916850.8005	4	51780.5872185717
snt2	SPAC3H1.12C	219928.120624121	221198.817156718	45222589871.0002	4	106328.018263062
SPAC3H1.14	SPAC3H1.14	353716.318909722	328186.602558906	26175884352.9489	4	80894.8149650966
aar2	SPAC3H5.04	314090.046121454	319663.415728066	120051454770.394	4	173242.211058963
SPAC3H5.09c	SPAC3H5.09C	409459.755944801	412785.019525963	1987955464.1534	4	22293.2470949915
rpl3202	SPAC3H5.10	0	0	0	4	0
SPAC3H8.02	SPAC3H8.02	507868.372972901	526996.58535515	16708479190.6509	4	64630.6413217657
SPAC3H8.04	SPAC3H8.04	333816.79314073	337171.022246471	1210892697.68847	4	17398.9417615589
mms1	SPAC3H8.05C	206170.899598827	187010.491706912	4127094634.08644	4	32121.2337640012
SPAC3H8.08c	SPAC3H8.08C	253942.629752576	253683.318227209	691638494.144817	4	13149.5103915014
nab3	SPAC3H8.09C	160062.182344277	184348.127023612	31774713273.9419	4	89127.3152208989
spo20	SPAC3H8.10	397585.993950168	388060.484356371	8442146424.90517	4	45940.5769034989
SPAC458.02c	SPAC458.02C	516182.408159498	469734.511033584	10323768870.7689	4	50802.974496502
dil1	SPAC458.04C	280552.706717641	291441.58229851	100829309797.511	4	158768.156282605
SPAC458.06	SPAC458.06	312948.242499499	302287.171642723	84336256786.4877	4	145203.52680504
SPAC4A8.02c	SPAC4A8.02C	292642.465689622	290121.970721497	63605788293.9897	4	126100.940018294
ptc4	SPAC4A8.03C	6792.46746583385	13111.1364750742	335670741.019587	4	9160.65965173342
isp6	SPAC4A8.04	245059.744820274	237219.159018635	10950171550.349	4	52321.5336891727
SPAC4A8.06c	SPAC4A8.06C	289725.653020287	286382.809474298	90073161351.3327	4	150060.955407572
SPAC4A8.07c	SPAC4A8.07C	226522.096771331	227958.477032147	50214149659.8696	4	112042.569655321
cwf21	SPAC4A8.09C	165331.372529722	211625.777104523	29096550831.2715	4	85288.555550073
SPAC4A8.10	SPAC4A8.10	465594.414220435	460730.812273941	2017856808.54222	4	22460.2805444535
SPAC4A8.14	SPAC4A8.14	345082.588232477	331486.318287724	38311383936.3542	4	97866.4701728255
ryh1	SPAC4C5.02C	0	2781.36589257413	30943984.9134986	4	2781.36589257413
SPAC4C5.03	SPAC4C5.03	216021.845528932	224331.097095438	60945868429.6758	4	123436.08511055
sec71	SPAC4D7.01C	422378.078951702	480503.529833504	17219395337.663	4	65611.3468419584
SPAC4D7.02c	SPAC4D7.02C	14199.6346786718	32194.9122253714	2245563201.55316	4	23693.6869310855
SPAC4D7.06c	SPAC4D7.06C	357121.643078586	389091.47658816	16317176687.6422	4	63869.352368022
SPAC4D7.07c	SPAC4D7.07C	239201.164439962	223225.089669162	1771328449.40079	4	21043.5765104271
spt20	SPAC4D7.10C	0	0	0	4	0
dsc4	SPAC4D7.11	0	0	0	4	0
SPAC4F10.04	SPAC4F10.04	129323.393468208	131863.778116813	19519461655.2252	4	69856.0334817709
SPAC4F10.05c	SPAC4F10.05C	6112.85378008053	6321.81161694489	29710699.3948998	4	2725.37609307871
SPAC4F10.06	SPAC4F10.06	530362.672814996	529514.640017612	2320909974.87331	4	24087.9117757918
mug126	SPAC4F10.08	394856.210743958	419578.940304536	11185071065.679	4	52879.7481690273
spn1	SPAC4F10.11	33253.3384346233	39960.267738708	585236225.050022	4	12095.8280519568
mpd2	SPAC4F10.13C	498212.342994387	496794.774176999	12981159352.8585	4	56967.4454246865
btf3	SPAC4F10.14C	0	0	0	4	0
SPAC4F10.16c	SPAC4F10.16C	398856.131861666	421271.612100199	59474416592.8011	4	121936.885921366
SPAC4F10.17	SPAC4F10.17	269058.595605624	272042.288406293	3087399108.21164	4	27782.1845262915
nup37	SPAC4F10.18	227404.394362115	224680.795574043	969954796.662957	4	15572.0486502496
SPAC4F10.19c	SPAC4F10.19C	175261.75188426	176278.670390834	1317432534.14818	4	18148.2267325776
grx1	SPAC4F10.20	259424.595500937	280521.699251977	87488781287.1769	4	147892.51273068
did4	SPAC4F8.01	300311.687094285	289673.452233144	2277654746.36285	4	23862.3906302515
sdo1	SPAC4F8.03	0	0	0	4	0
mug114	SPAC4F8.08	326620.215119223	326706.131521878	43907061250.5326	4	104770.059237519
itr1	SPAC4F8.15	336774.697584709	336705.721086306	1180127986.69574	4	17176.4954712519
SPAC4G8.03c	SPAC4G8.03C	402847.033376237	388349.146210345	2321078685.6822	4	24088.787255081
trm12	SPAC4G8.06C	57977.7906601342	72932.5544029445	4436273674.06808	4	33302.6788489608
SPAC4G8.07c	SPAC4G8.07C	303395.060401233	319134.53975655	131046071735.119	4	181001.430750643
gos1	SPAC4G8.10	200960.661822056	249857.405334785	82234727006.4547	4	143382.989756853
atp10	SPAC4G8.11C	186905.561066067	197281.936106274	4241319698.12914	4	32562.7075737305
prz1	SPAC4G8.13C	0	0	0	4	0
mpf1	SPAC4G9.05	341152.305786707	330951.144897217	3063263915.89935	4	27673.3803315539
chz1	SPAC4G9.06C	188019.676143656	204453.619032644	37048503726.0838	4	96239.939378207
arg11	SPAC4G9.09C	241887.401371492	222878.918183978	13103010187.1387	4	57234.190365416
arg3	SPAC4G9.10	42916.745800127	64387.5881207422	2159602451.72969	4	23235.7615096304
cmb1	SPAC4G9.11C	269484.881944141	270634.825921828	1242640467.87093	4	17625.5529549496
SPAC4G9.12	SPAC4G9.12	137376.856899431	136354.126891097	14543924464.6041	4	60299.0971420885
vps26	SPAC4G9.13C	0	203.951026132045	166384.084241256	4	203.951026132045
SPAC4G9.15	SPAC4G9.15	40812.8830941554	56602.8508603067	4936705186.16842	4	35130.8453718681
rpl901	SPAC4G9.16C	0	0	0	4	0
SPAC4G9.19	SPAC4G9.19	456613.838382019	414798.432302303	11895952204.8256	4	54534.2832648088
SPAC4H3.01	SPAC4H3.01	181388.115196072	198997.014426039	46824019341.0849	4	108194.29206419
swc3	SPAC4H3.02C	42662.1293119298	39548.6376271646	273457330.963578	4	8268.27265762895
SPAC4H3.03c	SPAC4H3.03C	205120.554514202	225561.00194514	65413836166.7471	4	127880.64373347
SPAC4H3.04c	SPAC4H3.04C	0	342.166093828593	468310.543063669	4	342.166093828593
srs2	SPAC4H3.05	5714.24974817906	11189.4700745001	245711199.153301	4	7837.58890146232
SPAC4H3.06	SPAC4H3.06	219173.039459987	231948.788352896	71236907486.7712	4	133451.2153249
SPAC4H3.14c	SPAC4H3.14C	5627.6559148657	13555.138711785	412575669.982184	4	10155.9793961757
mfm2	SPAC513.03	326185.338821846	312214.874451948	81191757535.6028	4	142470.836959361
SPAC513.04	SPAC513.04	51939.7090463599	72301.4568332308	4875340473.48138	4	34911.8191787587
SPAC513.06c	SPAC513.06C	192202.562361836	201639.635852942	9967661129.96431	4	49919.0873563518
SPAC513.07	SPAC513.07	294397.283682492	291690.861203487	901295439.775905	4	15010.7914496197
SPAC521.03	SPAC521.03	327208.101614062	330479.622766257	2652932885.70722	4	25753.3147658084
rps802	SPAC521.05	130735.488143146	112072.667292401	8011764298.64113	4	44754.2296845816
SPAC56E4.07	SPAC56E4.07	331244.692124546	322974.519793615	61126676094.5646	4	123619.047980646
SPAC56F8.02	SPAC56F8.02	193942.211015371	205238.426635775	48083454822.7166	4	109639.699496483
mug64	SPAC56F8.05C	195535.913896755	196914.917080643	42681164647.7896	4	103297.10142084
SPAC56F8.12	SPAC56F8.12	333810.948367429	340759.10214144	4949735882.937	4	35177.1796870393
mug115	SPAC56F8.14C	17445.041785849	21558.4169557049	664806736.282665	4	12891.9232107031
esc1	SPAC56F8.16	300069.313842464	290546.060562114	14733135436.597	4	60690.0639244123
mug10	SPAC57A10.04	41608.599803723	44923.1455983974	417607742.610851	4	10217.7265403177
mug15	SPAC57A10.06	177704.112979862	171184.826805331	2632039108.21714	4	25651.7012506828
SPAC57A10.07	SPAC57A10.07	134906.865920513	146725.192897253	10711550331.075	4	51748.3099508453
SPAC57A10.08c	SPAC57A10.08C	12402.3122520638	16113.3231882228	382909851.339603	4	9784.04123227722
nhp6	SPAC57A10.09C	340393.144771021	345993.496244852	1994616996.78018	4	22330.5675967953
sla1	SPAC57A10.10C	372605.376634276	382649.37772468	1730912567.96167	4	20802.1186899416
ura3	SPAC57A10.12C	0	0	0	4	0
sgf11	SPAC57A10.14	177914.49642759	179232.631916274	21220423412.0806	4	72836.1575937401
SPAC57A7.05	SPAC57A7.05	325083.68733657	332266.990213845	6348354404.63658	4	39838.2805999348
SPAC57A7.07c	SPAC57A7.07C	178338.902470571	180376.354666292	35952369631.1141	4	94805.550511447
pzh1	SPAC57A7.08	458248.210881279	438551.985282745	19147154284.9692	4	69186.6213313117
SPAC57A7.09	SPAC57A7.09	346848.641705904	356370.600139388	1295256195.06755	4	17994.8339466328
med13	SPAC589.02C	217200.263083522	189007.684775607	18406893414.2332	4	67836.0033725329
SPAC589.03c	SPAC589.03C	131326.38031827	154106.13232692	33048712298.551	4	90896.523996453
SPAC589.05c	SPAC589.05C	327112.275317119	340564.93091625	123060088833.683	4	175399.607207145
SPAC589.06c	SPAC589.06C	349468.942824138	351586.476915119	10237432284.5669	4	50590.0985484484
atg18	SPAC589.07C	297275.288688747	278405.09481076	2849634905.97207	4	26690.9858658877
dam1	SPAC589.08C	365216.551764184	394424.007667733	4576355707.38936	4	33824.3836137089
SPAC589.10c	SPAC589.10C	93430.1203428054	125305.290456914	19724309746.9351	4	70221.6308322
mug82	SPAC589.11	282207.529282255	288425.54840307	17671438418.7101	4	66466.981311607
SPAC589.12	SPAC589.12	0	0	0	4	0
rps2202	SPAC5D6.01	129709.82037141	158191.339040116	27895004788.2586	4	83508.9887201651
mug165	SPAC5D6.02C	283230.258862939	295083.175276338	14106933363.9865	4	59386.3060056494
SPAC5D6.04	SPAC5D6.04	314540.894337507	322283.622851854	11058361784.7507	4	52579.3728204101
SPAC5D6.06	SPAC5D6.05	0	0	0	4	0
pxa1	SPAC5D6.07C	177420.181748688	184528.722598939	28910245091.5618	4	85015.0649760997
mes1	SPAC5D6.08C	218231.353215766	219657.243010753	306125306.640991	4	8748.21848494011
mug86	SPAC5D6.09C	470272.603699756	473352.919026381	32353944738.6543	4	89936.0116119431
mug116	SPAC5D6.10C	616151.277652305	602978.807129324	9349775672.02856	4	48347.1190248927
SPAC5D6.12	SPAC5D6.12	267182.366995098	300025.674031098	111614477537.512	4	167043.764877286
SPAC5D6.13	SPAC5D6.13	233057.441579168	234525.615409774	6336418746.40717	4	39800.8126374549
SPAC5H10.01	SPAC5H10.01	353143.387249914	333691.167627389	6360683915.23906	4	39876.9479625731
SPAC5H10.02c	SPAC5H10.02C	345229.556122379	371034.083684512	17588434252.1981	4	66310.6971992417
SPAC5H10.04	SPAC5H10.04	24482.8058602914	25941.7838704343	153135464.442873	4	6187.39574544236
SPAC5H10.05c	SPAC5H10.05C	126167.855421951	159496.282828039	30985869694.9531	4	88014.0183365029
adh4	SPAC5H10.06C	306406.07017302	323484.839509711	4853657770.57585	4	34834.0988493167
SPAC5H10.07	SPAC5H10.07	407171.845037038	401113.450001522	1415540514.31234	4	18811.8348009461
SPAC5H10.09c	SPAC5H10.09C	410454.805813754	395883.174387139	7561346510.88381	4	43478.0016528008
SPAC5H10.10	SPAC5H10.10	323118.43873103	305567.768819413	5682282263.57462	4	37690.4572258504
SPAC5H10.12c	SPAC5H10.12C	115298.423194925	115691.482002268	13734917010.0344	4	58598.0311316737
gmh2	SPAC5H10.13C	284397.824781673	309005.214301424	9218420306.15729	4	48006.3024668566
SPAC607.06c	SPAC607.06C	347179.876396628	346534.448189694	405680852.141222	4	10070.7603007571
SPAC607.07c	SPAC607.07C	194240.211113552	187777.00782859	39169686550.5373	4	98956.6654532899
SPAC607.08c	SPAC607.08C	299547.971986298	300326.783604103	792549178.580225	4	14076.124986837
spo3	SPAC607.10	246296.223019947	264008.747573445	78535460071.7151	4	140120.894294637
SPAC630.04c	SPAC630.04C	300476.407128994	306928.580143862	14788014010.7733	4	60802.9892578755
SPAC630.06c	SPAC630.06C	270885.367156286	292182.730742682	8232495040.10081	4	45366.54891024
SPAC630.07c	SPAC630.07C	194334.120499843	199775.792670878	41059161059.2032	4	101315.30123728
SPAC630.10	SPAC630.10	252508.895891973	249679.999689722	5871484719.24829	4	38312.8069946862
vps55	SPAC630.11	339769.942616405	359234.687105003	162254200402.609	4	201403.947579615
tsc2	SPAC630.13C	471046.482208656	498793.992298587	20636085510.8934	4	71826.327886948
tup12	SPAC630.14C	0	0	0	4	0
mug177	SPAC630.15	237241.30595462	250378.333629999	78511097013.7444	4	140099.158646425
SPAC631.02	SPAC631.02	193530.989029356	211047.866434096	3232968595.13453	4	28429.5998702696
SPAC637.03	SPAC637.03	224022.376265794	224630.83121781	8980206262.47133	4	47381.9751130937
SPAC637.09	SPAC637.09	258783.95165473	261220.345251811	2129970873.98309	4	23075.8037453904
rpn10	SPAC637.10C	222565.599677724	231766.755270305	33440014434.2299	4	91433.0553386328
rpm2	SPAC637.11	260717.967488002	206271.445863262	13784940104.8313	4	58704.6422883901
SPAC637.13c	SPAC637.13C	282719.161447324	285189.488422478	7939187765.2254	4	44551.0599347125
cdr1	SPAC644.06C	142675.159382769	145504.98034201	26628958181.0258	4	81591.908577116
SPAC644.07	SPAC644.07	1521.94684737594	3707.08599564527	31056203.6982769	4	2786.40465915653
SPAC644.08	SPAC644.08	190907.931993632	207453.694114816	47420063508.5565	4	108880.741534668
SPAC644.09	SPAC644.09	159676.065494796	160972.398129213	27703035420.9762	4	83221.1442798286
pkp1	SPAC644.11C	364991.068919371	350449.990953844	10840995520.9689	4	52060.0507130202
SPAC644.13c	SPAC644.13C	337588.789164833	367901.835190602	30512074786.2514	4	87338.52927868
SPAC652.01	SPAC652.01	1760.57379205425	1777.8748692834	4215250.27383474	4	1026.55373383895
SPAC664.03	SPAC664.03	79541.584991133	123301.594971982	25377547026.2435	4	79651.6588437483
rps1602	SPAC664.04C	77241.6437556908	92101.4450677093	8837304273.7124	4	47003.4686850673
rad9	SPAC664.07C	445195.645002428	441994.796392873	536693845.127358	4	11583.326865881
klp2	SPAC664.10	148525.871467721	189824.898400068	45820734602.7471	4	107028.891663358
SPAC664.12c	SPAC664.12C	292938.100649594	293333.810670574	8927904646.98285	4	47243.7949549538
SPAC664.13	SPAC664.13	231001.231662838	233882.163783542	14137640948.5926	4	59450.9061087225
amt2	SPAC664.14	184617.918295707	186831.300281019	30269589176.0902	4	86990.7885584591
SPAC683.02c	SPAC683.02C	185055.596992301	191181.94842104	6720035652.11359	4	40987.9117915075
SPAC683.03	SPAC683.03	20222.5494326211	19291.7636638426	30725046.547079	4	2771.50890974028
SPAC688.03c	SPAC688.03C	241831.472891708	237959.485904061	18805513890.6359	4	68566.5988120963
gst3	SPAC688.04C	284606.056950998	285863.485142929	88709757281.1992	4	148920.916329103
slx4	SPAC688.06C	165507.947664931	168314.445818754	30557066100.47	4	87402.8976929112
rev3	SPAC688.10	298764.601644045	313044.02658614	10891317607.3938	4	52180.7378430819
end4	SPAC688.11	0	0	0	4	0
SPAC688.12c	SPAC688.12C	124255.198165415	129830.950366647	6716325082.07448	4	40976.5941790996
scn1	SPAC688.13	279813.583559858	282061.806365131	5756777941.01206	4	37936.7168486285
SPAC694.03	SPAC694.03	287745.488462191	272373.273235588	7574195416.61079	4	43514.9267970509
SPAC694.04c	SPAC694.04C	212419.335020495	217366.68939585	659495203.994846	4	12840.319349561
rps2502	SPAC694.05C	11073.4484872104	12258.3721173087	55622526.3406204	4	3729.02555437142
mus7	SPAC6B12.02C	211075.793963485	223858.436228848	58147757203.5547	4	120569.230323863
SPAC6B12.03c	SPAC6B12.03C	233563.600634975	232680.680851944	1186078070.38254	4	17219.7420885342
ies2	SPAC6B12.05C	454637.816861547	443883.799069665	3251331917.0225	4	28510.2258717048
rrg9	SPAC6B12.06C	377178.999166859	373793.396123484	1530948916.2362	4	19563.6711549507
mug185	SPAC6B12.08	212368.368653393	207586.215882978	632976124.920545	4	12579.5083858685
trm10	SPAC6B12.09	311626.767229927	315017.248010313	8416940508.90282	4	45871.9427016745
tom70	SPAC6B12.12	231510.929643722	236575.445914425	670724754.463671	4	12949.177140495
SPAC6B12.14c	SPAC6B12.14C	310029.058099838	303332.725535821	3971291266.6249	4	31509.0910160262
cpc2	SPAC6B12.15	2800.50098151003	3432.54917207861	14573865.7797126	4	1908.78664206562
meu26	SPAC6B12.16	328386.686012517	320228.030876217	4211400999.55591	4	32447.653996691
SPAC6C3.02c	SPAC6C3.02C	316259.490486512	327817.734532339	12967178359.5026	4	56936.7595659926
SPAC6C3.03c	SPAC6C3.03C	373608.83711917	361211.641194716	47594852696.6474	4	109081.222830338
cit1	SPAC6C3.04	241438.412185983	245012.881939184	2767029105.74525	4	26301.2789886027
SPAC6C3.05	SPAC6C3.05	204642.146759921	235937.920299678	16530930508.3184	4	64286.3331282755
SPAC6C3.06c	SPAC6C3.06C	296196.735863792	303043.000227633	8828677845.54947	4	46980.5221489435
mug68	SPAC6C3.07	294065.099836972	290700.342908651	4217040646.86041	4	32469.372672029
fsv1	SPAC6F12.03C	166134.10612443	186309.173637205	3080935396.32334	4	27753.0871990998
SPAC6F12.04	SPAC6F12.04	367648.108531867	373079.200114762	141603338737.051	4	188151.095357595
SPAC6F12.06	SPAC6F12.06	136812.44222112	155601.308277374	23764429278.8967	4	77078.5788641965
cch1	SPAC6F6.01	169551.654117901	173630.11910511	25978152978.0806	4	80588.6979949432
pof5	SPAC6F6.02C	288039.435220076	292813.563428543	8004060919.98467	4	44732.7087263466
SPAC6F6.03c	SPAC6F6.03C	382214.490436182	382886.528865015	16136401412.9474	4	63514.5680394415
SPAC6F6.04c	SPAC6F6.04C	260929.870896059	255978.900283552	36671428478.634	4	95748.9275117925
rax2	SPAC6F6.06C	502882.670824369	501099.149357375	10097191571.7955	4	50242.3913936117
eaf6	SPAC6F6.09	422241.661639799	425839.73201743	10316190565.0038	4	50784.32475923
SPAC6F6.11c	SPAC6F6.11C	198788.663430273	204280.035783665	3117366618.19381	4	27916.691325235
SPAC6F6.13c	SPAC6F6.13C	296798.058957341	294407.499200527	301370818.652983	4	8680.0175497084
rif1	SPAC6F6.17	256176.592096387	267485.895195056	8224048058.34706	4	45343.268680001
tea3	SPAC6G10.02C	200340.617517918	190588.581800012	1651801982.89016	4	20321.1834232788
SPAC6G10.03c	SPAC6G10.03C	347550.161787653	346895.467249244	23447730326.4732	4	76563.2586925237
SPAC6G10.06	SPAC6G10.06	195222.759273345	217976.328608413	52345780411.4295	4	114396.001253791
idp1	SPAC6G10.08	258592.802200664	284467.689272332	11245132377.1712	4	53021.5342506495
ubi3	SPAC6G10.11C	248104.5178517	253384.302800267	80952429803.3092	4	142260.702412252
ace2	SPAC6G10.12C	27432.1916872432	25835.166313197	23558094.5320407	4	2426.83407611855
SPAC6G9.01c	SPAC6G9.01C	218586.787748541	220763.907530858	36544878976.7704	4	95583.5746569074
mug183	SPAC6G9.03C	78608.0913132035	93190.1785330711	8329717343.22776	4	45633.6425875356
ubp6	SPAC6G9.08	352757.272148842	349156.632454927	126859207.890749	4	5631.58964881918
rpl2401	SPAC6G9.09C	246573.604403101	271147.421945696	87503571414.8876	4	147905.012943179
sen1	SPAC6G9.10C	283629.223136081	281917.918321857	2278114478.74716	4	23864.7987564695
cfr1	SPAC6G9.12	310228.535271056	315845.168560353	20511303991.3241	4	71608.8402212397
bqt1	SPAC6G9.13C	19967.1283530171	18222.6241555949	210934940.149429	4	7261.79971063353
SPAC6G9.16c	SPAC6G9.16C	337042.947529907	339620.571458717	40589969943.9145	4	100734.763046223
SPAC732.02c	SPAC732.02C	294252.91575342	302830.812152195	663906858.346452	4	12883.1950457413
SPAC750.06c	SPAC750.06C	221092.827974249	241143.612978759	12293256824.8604	4	55437.4801575171
SPAC750.08c	SPAC750.08C	234988.257078734	246013.641425884	33908491527.2027	4	92071.2923869361
vps1	SPAC767.01C	501503.17397099	485281.98186077	1553512301.37433	4	19707.3102006231
SPAC7D4.03c	SPAC7D4.03C	377369.26476822	371113.452329569	11502842168.9858	4	53625.6519050954
taf1	SPAC7D4.04	134869.095346167	146918.36648652	21480108803.1509	4	73280.4694361855
SPAC7D4.05	SPAC7D4.05	254304.45373345	252884.179040993	42840830703.114	4	103490.133229108
SPAC7D4.08	SPAC7D4.08	456698.245780159	455687.215398982	2492251698.00039	4	24961.2284253019
SPAC7D4.13c	SPAC7D4.13C	250741.801404299	250581.701146556	6778530484.26236	4	41165.9157685772
SPAC806.04c	SPAC806.04C	280986.202598923	290982.243805091	9386332655.28132	4	48441.5437803166
ndk1	SPAC806.07	307831.422313358	305588.587314467	9169842038.1188	4	47879.6460881835
SPAC821.03c	SPAC821.03C	337834.38348052	324514.943211796	3142909668.90526	4	28030.8297634286
eng1	SPAC821.09	428783.664097162	413271.564026891	29177071913.5307	4	85406.4867465151
sod1	SPAC821.10C	144618.48390076	150891.215301758	30462470898.2664	4	87267.5066938812
SPAC821.13c	SPAC821.13C	334756.563494507	331249.024449198	18068144814.9984	4	67208.8997361926
SPAC823.02	SPAC823.02	178211.510736505	186981.918163348	39939775554.3715	4	99924.6910858015
tlg2	SPAC823.05C	58978.7727742873	92229.9681652953	13245596157.3518	4	57544.7568362049
SPAC823.09c	SPAC823.09C	143981.1415483	152480.810734089	10198561996.0565	4	50493.9649761645
ppa1	SPAC823.15	368998.10857174	376587.886927292	1552741952.15435	4	19702.4234052207
mug179	SPAC823.16C	5527.7971669228	9143.34692673965	146326924.205524	4	6048.28331441087
vps16	SPAC824.05	0	0	0	4	0
SPAC824.07	SPAC824.07	247196.602806644	259182.259141335	68193512060.9179	4	130569.437523601
SPAC824.09c	SPAC824.09C	28007.1967578742	27009.5004265004	66508614.6837229	4	4077.64069909681
SPAC869.02c	SPAC869.02C	264019.43859935	300701.602729334	107958941382.216	4	164285.52993357
SPAC869.03c	SPAC869.03C	414670.515064092	397951.177276854	1874963596.54665	4	21650.4249181549
SPAC869.06c	SPAC869.06C	334633.591143352	340675.275418855	24017893471.7033	4	77488.5370098432
mel1	SPAC869.07C	398687.918425118	415978.919417976	6449464021.29807	4	40154.2775470375
pcm2	SPAC869.08	267092.0421972	274158.114920728	580156320.478461	4	12043.2171831125
SPAC869.09	SPAC869.09	328558.025090944	332441.574724161	4022942112.8236	4	31713.3336028539
put4	SPAC869.10C	369014.314747145	378338.712448883	144732876921.74	4	190218.871909269
cat1	SPAC869.11	217250.960358989	218702.85034479	2036304628.47596	4	22562.7160847047
SPAC890.05	SPAC890.05	160710.739426529	170514.975557891	28508545004.3523	4	84422.3681916592
nup155	SPAC890.06	336684.22203114	358292.195519832	2920294587.41675	4	27019.8750340224
rmt1	SPAC890.07C	408624.996956514	377833.150208595	79308065472.7253	4	140808.438554588
SPAC8C9.04	SPAC8C9.04	14371.8977052168	15922.4080752127	17768912.2714738	4	2107.65938136798
SPAC8C9.05	SPAC8C9.05	96376.5132616953	97202.0345537888	9756782382.29602	4	49388.2131239227
ppr4	SPAC8C9.06C	400088.103052638	393172.515286727	2738474043.22857	4	26165.2156652137
SPAC8C9.07	SPAC8C9.07	287828.381671051	288831.435536132	2943538242.03727	4	27127.1922710279
rps5	SPAC8C9.08	502654.668361317	498566.976042245	5580003169.39286	4	37349.7094011214
mug129	SPAC8C9.09C	3931.73383079747	4144.07422523711	23018037.4273282	4	2398.85584327864
SPAC8C9.10c	SPAC8C9.10C	186723.998877725	195902.25199545	45251040166.9428	4	106361.459381374
SPAC8C9.11	SPAC8C9.11	17121.3294885843	16727.0751574905	13615472.1534115	4	1844.9574624779
prr1	SPAC8C9.14	260515.93699841	260895.416084205	83826493622.0353	4	144764.02662785
mug63	SPAC8C9.16C	19125.6156974487	18865.3174161404	15908772.4696462	4	1994.29012869531
SPAC8C9.19	SPAC8C9.19	1883.46588527807	1948.56873384885	3701476.51235099	4	961.961084497573
SPAC8E11.01c	SPAC8E11.01C	379560.052998873	396988.769052021	2735598174.4292	4	26151.4730676362
SPAC8E11.04c	SPAC8E11.04C	208630.114586537	235483.187338027	69151999353.3167	4	131483.838696355
SPAC8E11.05c	SPAC8E11.05C	199310.030553419	291177.909346786	114679811714.27	4	169322.039110588
SPAC8E11.06	SPAC8E11.06	212828.563178354	214339.332729156	36874390960.8152	4	96013.5289436015
alp31	SPAC8E11.07C	10333.0541985547	44475.0307786994	4878191692.38756	4	34922.0263314844
SPAC8E11.10	SPAC8E11.10	233546.348182834	242679.850970569	53463369848.815	4	115610.736794658
dph3	SPAC8F11.02C	246423.337767735	253029.911179271	12510808180.1109	4	55925.8620409888
mug130	SPAC8F11.05C	255946.400693376	257749.79249312	10166484427.9933	4	50414.493025303
SPAC8F11.08c	SPAC8F11.08C	236439.298798908	249951.552470723	72599392328.3913	4	134721.372031678
nnt1	SPAC8F11.09C	336119.735746986	353261.942348548	151457216569.793	4	194587.523090378
pvg1	SPAC8F11.10C	206576.163724754	214157.284816178	1462939287.72023	4	19124.1946740264
SPAC9.02c	SPAC9.02C	39844.7949201221	53683.7341018503	3940318414.13031	4	31385.9778170535
SPAC9.08c	SPAC9.08C	269402.504519532	264089.221641414	784016075.431611	4	14000.1435299036
SPAC9.11	SPAC9.11	236986.029106294	236948.348640009	1541050539.34717	4	19628.1082847225
atp12	SPAC9.12C	211652.611046127	212673.597264217	3412945275.22342	4	29210.2091537506
cwf16	SPAC9.13C	60730.5124740763	84672.7885832721	6358805475.40558	4	39871.0592893065
SPAC922.04	SPAC922.04	272483.72387674	296627.278256215	15369405636.4389	4	61986.7034863908
SPAC922.05c	SPAC922.05C	131161.051963054	136629.250305621	11112170183.9664	4	52707.1394214445
SPAC922.06	SPAC922.06	306555.492038204	288822.422634547	62350125945.7953	4	124850.035988977
SPAC922.07c	SPAC922.07C	150718.288708385	173770.495735801	41330914629.0441	4	101650.030286572
SPAC926.02	SPAC926.02	370873.469701807	349772.231321823	11860994374.8582	4	54454.0962069387
rlc1	SPAC926.03	13867.6879337994	19315.7036771373	464060640.777244	4	10771.0333856279
dph4	SPAC926.05C	145944.747645514	180804.685794176	32500749773.159	4	90139.8216288991
SPAC926.06c	SPAC926.06C	284521.654539029	272189.073167398	1897982699.9453	4	21782.9216356834
SPAC959.05c	SPAC959.05C	170053.96001103	171156.667259658	32876984352.33	4	90660.057842925
rpl2102	SPAC959.08	236759.829860316	238176.33785954	1140326466.1528	4	16884.3601163384
SPAC977.05c	SPAC977.05C	300613.769991599	304643.363188573	1883530098.50706	4	21699.8277556935
SPAC977.11	SPAC977.11	174765.069376617	190729.405826681	4386564897.44802	4	33115.5737435123
SPAC977.12	SPAC977.12	187704.36050786	187988.076921981	37064895843.4708	4	96261.2277132787
SPAC977.14c	SPAC977.14C	292233.84596017	280291.199624954	893072797.510418	4	14942.161804023
dak2	SPAC977.16C	276035.993417943	273488.534286382	1709025985.24259	4	20670.1837512551
SPAC977.17	SPAC977.17	241719.326197743	253682.130285867	1471846462.96825	4	19182.3256082797
leu2	SPAC9E9.03	250987.119017088	259086.107959153	6559450248.34301	4	40495.2165333852
SPAC9E9.05	SPAC9E9.05	280961.542198417	272862.457145751	19154608680.7239	4	69200.0879347778
rad26	SPAC9E9.08	470898.883678639	448073.758108028	3890673967.83681	4	31187.6336383382
SPAC9E9.09c	SPAC9E9.09C	8061.53670737565	10297.0752351504	154700031.222239	4	6218.92336385967
cbh1	SPAC9E9.10C	410847.450829481	412928.033421126	90535843.0584528	4	4757.5162390278
plr1	SPAC9E9.11	231256.491654117	230868.474128492	3229750710.66166	4	28415.447870224
ybt1	SPAC9E9.12C	14688.5574089631	15200.3681609795	5680159.50273533	4	1191.6542601291
wos2	SPAC9E9.13	373691.783798133	374064.362330707	9224056253.7219	4	48020.9752444749
vps24	SPAC9E9.14	223622.520076677	229053.952139916	1864578718.13764	4	21590.3839598653
SPAC9E9.15	SPAC9E9.15	351572.906527946	337973.85923415	2899854907.61401	4	26925.1504527552
oxa101	SPAC9G1.04	476498.75918364	469735.481276277	3380077682.20521	4	29069.2177492154
cyk3	SPAC9G1.06C	481892.725676974	481890.974363867	26469776129.6716	4	81347.6737984431
SPAC9G1.07	SPAC9G1.07	178692.354838958	187025.885250421	10054312807.6914	4	50135.5981506439
SPAC9G1.08c	SPAC9G1.08C	359146.33976559	362978.912015456	169109903680.985	4	205614.872808964
SPAC9G1.10c	SPAC9G1.10C	308282.186492309	335289.212873698	37217969326.7481	4	96459.7964526518
spn4	SPAC9G1.11C	513483.141175988	522099.33012844	22043740633.0976	4	74235.6730842686
cpd1	SPAC9G1.12	193169.957001497	202057.619663892	33069041413.2804	4	90924.4760959341
SPACUNK4.08	SPACUNK4.08	88752.664163244	105047.165746073	4899341015.66	4	34997.6464053656
SPACUNK4.09	SPACUNK4.09	379515.408515892	345520.909942701	11546426049.9288	4	53727.1487469995
SPACUNK4.10	SPACUNK4.10	306298.520371008	329787.899580403	4091172237.47627	4	31981.1359924733
mug138	SPACUNK4.12C	0	2506.6897756291	25133974.5249739	4	2506.6897756291
mdb1	SPACUNK4.14	206255.646163409	213065.955441715	43569751894.4671	4	104366.843267471
SPACUNK4.15	SPACUNK4.15	296734.688224552	281180.263272265	1061873943.05178	4	16293.2036678777
SPACUNK4.17	SPACUNK4.17	264641.828756261	261715.481551599	626549465.266391	4	12515.4850611791
mug153	SPACUNK4.19	335140.391553673	295997.735997633	53264030283.26	4	115395.006697929
SPAP11E10.01	SPAP11E10.01	367307.288700597	378095.337423313	1648309016.64764	4	20299.6860606737
mam3	SPAP11E10.02C	444414.317212151	452031.748554855	3215674632.85417	4	28353.4593694234
SPAP14E8.02	SPAP14E8.02	123900.399612767	142285.296421718	23985890781.0099	4	77436.8949225915
SPAP27G11.02	SPAP27G11.02	343181.3838762	361211.903666248	27954139466.0904	4	83597.4572969932
vas2	SPAP27G11.06C	142609.581727473	172649.904555605	11970950484.9267	4	54705.919435027
meu32	SPAP27G11.08C	128787.240302522	115481.91494968	7607389405.96137	4	43610.1748619556
nup184	SPAP27G11.10C	463516.362365515	447817.057002403	10506269366.3679	4	51250.0472350219
SPAP27G11.12	SPAP27G11.12	217920.791906937	204734.315515241	9421405759.54258	4	48531.9630747165
SPAP27G11.14c	SPAP27G11.14C	368577.132461851	390511.101883165	4681291903.44624	4	34209.9835700276
slx1	SPAP27G11.15	285387.249360466	287717.738417747	519102118.189938	4	11391.9063175346
SPAP27G11.16	SPAP27G11.16	379108.777503265	314830.466939931	43061773238.074	4	103756.654290308
SPAP32A8.02	SPAP32A8.02	368712.742799193	375391.438842335	30765566861.3228	4	87700.5799030469
prm1	SPAP7G5.03	1339.86799656999	2338.63379669087	9952365.70934269	4	1577.36851348557
lys1	SPAP7G5.04C	0	0	0	4	0
rpl1002	SPAP7G5.05	0	558.959672286967	1249743.66097262	4	558.959672286967
per1	SPAP7G5.06	13107.2112932165	13363.8658180129	34280655.0355796	4	2927.48420301372
ofd2	SPAP8A3.02C	251614.831011795	250651.655486308	69598829250.4449	4	131907.95014938
SPAP8A3.03	SPAP8A3.03	340179.998309147	343164.570116411	6225516914.35623	4	39450.9724669628
hsp9	SPAP8A3.04C	429030.728927186	405606.576285587	3809466081.57964	4	30860.4361666343
SPAP8A3.07c	SPAP8A3.07C	204662.648985051	239160.727754945	12172480995.3029	4	55164.4835816101
tpp2	SPAP8A3.12C	235369.081018655	246950.399587132	53597046391.841	4	115755.179572926
SPAP8A3.13c	SPAP8A3.13C	433994.075162523	444092.945411916	3137344963.70203	4	28006.0036585998
SPAP8A3.14c	SPAP8A3.14C	333483.99371924	342277.532905914	3353647879.86563	4	28955.344411117
yip12	SPAPB17E12.02	267895.386815412	247818.70651796	42037547761.2178	4	102515.301005774
SPAPB17E12.03	SPAPB17E12.03	405113.98420284	403977.089610591	22512547749.1723	4	75020.910000433
csn2	SPAPB17E12.04C	170198.467069179	188079.919035611	27634950185.6388	4	83118.8158385916
rpl3703	SPAPB17E12.05	65688.315811724	94348.241004985	14059164273.2018	4	59285.6733815216
SPAPB17E12.08	SPAPB17E12.08	304224.281477055	301684.725842709	101661603715.3	4	159422.084194207
SPAPB17E12.12c	SPAPB17E12.12C	253828.813252189	274705.33605083	79155822298.7733	4	140673.222664064
rpl1802	SPAPB17E12.13	102321.031563819	122881.104030419	8622860018.64018	4	46429.6780589748
SPAPB17E12.14c	SPAPB17E12.14C	230841.178768008	232082.609648376	56770197372.677	4	119132.486514675
trm5	SPAPB18E9.01	123451.520739701	141331.328835132	20029558278.5455	4	70762.9109748629
SPAPB18E9.04c	SPAPB18E9.04C	426768.457755796	424792.656494403	60219202696.5068	4	122698.005990834
SPAPB1A10.05	SPAPB1A10.05	503841.863020265	490076.916122923	35137320995.3844	4	93724.7579289811
SPAPB1A10.07c	SPAPB1A10.07C	384768.05787034	369592.305603868	5579926688.96136	4	37349.4534396467
SPAPB1A10.08	SPAPB1A10.08	222389.183291232	224131.116977879	45075769346.0961	4	106155.274652388
ase1	SPAPB1A10.09	17389.3649035382	17426.3152777397	33986730.4616702	4	2914.90696513929
ypt71	SPAPB1A10.10C	201344.419541802	208044.789420753	13903657186.0379	4	58956.885064507
alo1	SPAPB1A10.12C	395519.762062902	399283.568945032	28786091397.0473	4	84832.3219608059
SPAPB1A10.13	SPAPB1A10.13	132771.002334852	130950.005383235	12346167099.3518	4	55556.6537404652
SPAPB1A10.14	SPAPB1A10.14	149097.201323671	155899.303410038	27681116513.3195	4	83188.2150808026
arv1	SPAPB1A10.15	276621.477238933	286736.409651094	4975136362.91042	4	35267.3232713741
mfc1	SPAPB1A11.01	106575.29036925	111614.212819363	6558076089.77821	4	40490.9745800784
SPAPB1A11.02	SPAPB1A11.02	310988.29093574	314437.480987466	25871944290.8007	4	80423.7904646391
SPAPB1A11.03	SPAPB1A11.03	149639.9042007	156706.602457617	21670567041.8359	4	73604.6313791393
mcl1	SPAPB1E7.02C	82236.9700795925	111530.761068674	17292832864.798	4	65751.1080986434
SPAPB1E7.04c	SPAPB1E7.04C	178580.11968714	205678.368929049	58020265169.1832	4	120436.980584436
gde1	SPAPB1E7.05	443118.386323327	443342.916561578	2485651253.93715	4	24928.1530299436
eme1	SPAPB1E7.06C	262351.889366509	276829.797281452	2905403303.26627	4	26950.8965679542
glt1	SPAPB1E7.07	395501.365312214	419368.93843896	236012838161.788	4	242905.762674431
SPAPB1E7.08c	SPAPB1E7.08C	261523.325317231	267186.499436916	74735815865.086	4	136689.260610596
SPAPB1E7.11c	SPAPB1E7.11C	0	2877.3600088648	33116802.4824578	4	2877.3600088648
rps602	SPAPB1E7.12	427018.593157362	426964.637125899	61587144.7608246	4	3923.87387542033
SPAPB21F2.02	SPAPB21F2.02	313083.413600434	353710.128777833	21651200321.2576	4	73571.7342483809
SPAPB21F2.03	SPAPB21F2.03	319005.533535055	320068.58603741	122725061011.179	4	175160.684095475
SPAPB24D3.02c	SPAPB24D3.02C	361315.183076563	370230.743154174	626531331.302019	4	12515.3039445914
SPAPB24D3.03	SPAPB24D3.03	291076.938582742	287896.678925295	3326494967.26771	4	28837.8872634062
mag1	SPAPB24D3.04C	441413.007602912	441231.389171769	3378957010.9182	4	29064.3983720556
SPAPB24D3.07c	SPAPB24D3.07C	322948.991127966	352985.478659884	26006398240.8143	4	80632.4969240292
SPAPB24D3.08c	SPAPB24D3.08C	372167.863280239	378292.496548107	2211697743.73672	4	23514.3453222534
pdr1	SPAPB24D3.09C	331825.080204058	324807.158150917	2085135368.99494	4	22831.6412517527
grx5	SPAPB2B4.02	28385.9462932891	27371.7324453775	25391203.5472058	4	2519.48425015944
SPAPB2B4.04c	SPAPB2B4.04C	315175.866848055	315138.643718314	1110857865.74785	4	16664.7672182051
SPAPB2B4.06	SPAPB2B4.06	252367.902989779	254428.184356882	43810095111.6902	4	104654.306064885
SPAPB2B4.07	SPAPB2B4.07	267988.949544934	243843.114545465	21139759088.8036	4	72697.5912407068
SPAPB2C8.01	SPAPB2C8.01	503420.612021192	498764.205119498	6198495565.94953	4	39365.2624973768
rpn502	SPAPB8E5.02C	179796.01483791	189760.652688666	40127642981.4544	4	100159.426642546
mae1	SPAPB8E5.03	357031.806289463	376726.064663313	12704215440.9536	4	56356.4890694798
SPAPB8E5.04c	SPAPB8E5.04C	372614.232606959	376973.991750703	10278097712.0311	4	50690.4766993541
rpl302	SPAPB8E5.06C	246513.598698361	263354.736335817	7498868451.31879	4	43298.0035663274
SPAPB8E5.08	SPAPB8E5.08	240724.976285431	266057.960543867	10002618942.6373	4	50006.5469279706
SPAPB8E5.10	SPAPB8E5.10	266587.217635282	281161.723662454	96490594036.5362	4	155314.675768692
SPAPJ691.02	SPAPJ691.02	192729.975810858	213624.038414225	37748980479.5663	4	97145.4843000517
SPAPJ691.03	SPAPJ691.03	347320.187917414	350839.169360346	145350230118.933	4	190624.126305495
SPAPJ695.01c	SPAPJ695.01C	274022.302865262	271820.461338162	4382095034.97265	4	33098.697236344
vps17	SPAPJ696.01C	207341.382449384	222393.599639696	58856302684.55	4	121301.589730463
rps002	SPAPJ698.02C	0	127638.145658649	65165984908.7135	4	127638.145658649
abp1	SPAPJ760.02C	376763.725857081	361968.145195282	8473576050.30464	4	46026.0145197926
sin1	SPAPYUG7.02C	0	0	0	4	0
mid2	SPAPYUG7.03C	485710.739333712	470364.533317997	2405374731.14169	4	24522.3098990577
rpb9	SPAPYUG7.04C	379651.792323216	387323.039273274	1682199798.61512	4	20507.3145402752
mug67	SPAPYUG7.06	316055.19263998	326040.301334252	142002243847.203	4	188415.92544634
mph1	SPBC106.01	225909.4905946	258832.231515906	6885216730.35206	4	41488.6030445472
SPBC106.03	SPBC106.03	320066.61162424	296906.396148194	15557741453.7668	4	62365.3378363471
ada1	SPBC106.04	0	592.297927975838	1403267.34193788	4	592.297927975838
tim11	SPBC106.05C	242096.902573937	258707.05908861	74470899539.1459	4	136446.784076381
SPBC106.07c	SPBC106.07C	77807.848441203	102000.61954033	15432942311.361	4	62114.6969552315
mug2	SPBC106.08C	367126.162598116	357615.711262379	2954124348.22817	4	27175.9284488505
plg7	SPBC106.11C	154014.204272293	162866.756685263	25274120616.482	4	79489.182623301
SPBC106.13	SPBC106.13	321430.97639369	324337.61225027	704019897.254368	4	13266.6866365944
pre6	SPBC106.16	359474.413197981	351476.738617839	6183143305.7024	4	39316.4828847342
cys2	SPBC106.17C	314479.983997378	283737.010457508	10943569892.8535	4	52305.7594650281
SPBC106.19	SPBC106.19	353473.900314479	360796.624407586	3503801034.60258	4	29596.4568597433
exo70	SPBC106.20	350410.801301354	355440.359734804	1627404382.38263	4	20170.5502055759
rrp12	SPBC1105.01	244752.222596924	280716.365087328	101015751079.66	4	158914.875860994
lys4	SPBC1105.02C	131732.12662961	140719.518811404	20634285836.6361	4	71823.1958294743
cbp1	SPBC1105.04C	397882.962693619	408583.882897584	4959650546.05091	4	35212.393223306
exg1	SPBC1105.05	126537.162476895	179288.818050772	40702199477.6542	4	100873.930573828
ubc15	SPBC1105.09	310935.948099056	315024.206084388	105871644358.124	4	162689.615801166
SPBC1105.13c	SPBC1105.13C	175598.244481549	170115.083318607	13165712791.5241	4	57370.9699925059
rsv2	SPBC1105.14	328757.648752744	334871.829525213	14027940268.8847	4	59219.8029988378
SPBC115.03	SPBC115.03	157011.426804819	173919.328436653	14772671726.1909	4	60771.4400976949
SPBC119.03	SPBC119.03	519227.449061867	554943.05636521	9704116358.00228	4	49254.7367214623
SPBC119.05c	SPBC119.05C	256902.74295463	265818.534737999	7073140689.33636	4	42050.9830126965
pmk1	SPBC119.08	220658.628965729	237923.014267641	47151376530.6428	4	108571.838580088
rti1	SPBC119.14	245143.073644993	242172.958945674	1144010923.58925	4	16911.6152657667
SPBC119.16c	SPBC119.16C	216192.493509254	250590.801617857	68139996350.5458	4	130518.194469723
SPBC1198.01	SPBC1198.01	152980.314307411	171140.990006025	28278774966.8	4	84081.4708583289
SPBC1198.03c	SPBC1198.03C	351996.39905892	365721.85575966	12392473286.7907	4	55660.7430932941
SPBC1198.06c	SPBC1198.06C	0	0	0	4	0
SPBC1198.08	SPBC1198.08	187771.919354363	190818.491084345	16525818895.4196	4	64276.3932081982
ubc16	SPBC1198.09	305197.750121066	324176.162489405	4017133771.58134	4	31690.4314091073
reb1	SPBC1198.11C	180377.31085613	186217.342084185	35156048587.3155	4	93749.7314493694
fbp1	SPBC1198.14C	431799.317625679	430987.065007389	18399246300.7941	4	67821.9107309616
his3	SPBC11B10.02C	245900.316107114	260072.356719928	66074329671.3142	4	128524.637396215
rsp1	SPBC11B10.05C	354289.425227887	343051.750052998	1720949780.88242	4	20742.1658758338
sws1	SPBC11B10.06	428188.319839539	428923.038787759	656528340.742965	4	12811.4044969996
ivn1	SPBC11B10.07C	374809.571178365	409008.264500504	25553714066.9506	4	79927.6455097837
SPBC11B10.08	SPBC11B10.08	301077.320186551	308435.135479449	2215928708.08141	4	23536.8259759117
pht1	SPBC11B10.10C	156764.070571071	157927.644737707	14551156637.9863	4	60314.0875707871
SPBC11C11.01	SPBC11C11.01	329454.54063054	336407.575320586	5788125107.34439	4	38039.8643114838
imp2	SPBC11C11.02	302162.461587738	308783.564233668	4775937595.23433	4	34554.0793367235
SPBC11C11.06c	SPBC11C11.06C	206991.088241507	199606.429109262	28736233220.8284	4	84758.8243500763
rpl1801	SPBC11C11.07	43835.9093993445	67593.9526536255	7597108898.51352	4	43580.6978446695
srp1	SPBC11C11.08	276965.676242354	272857.825334559	1885904091.70389	4	21713.4986339367
rpl502	SPBC11C11.09C	0	0	0	4	0
SPBC11C11.10	SPBC11C11.10	399137.487246627	381100.812757074	2706850079.82977	4	26013.6986981368
SPBC11C11.11c	SPBC11C11.11C	334430.001215717	340687.171929018	7780113778.69465	4	44102.4766274374
fis1	SPBC11G11.01	259144.66616444	263763.768125177	79819254551.0249	4	141261.507983443
pof13	SPBC1271.01C	276347.700780282	290649.193304337	3005316787.61992	4	27410.3848368639
SPBC1271.03c	SPBC1271.03C	522878.818779439	501528.838441404	15480789838.5803	4	62210.9110980145
mug96	SPBC1271.06C	346163.647190557	334610.680386771	15485062017.1201	4	62219.4945678604
SPBC1271.07c	SPBC1271.07C	675967.183300384	632100.98132739	17484774261.4743	4	66115.0025740646
SPBC1271.08c	SPBC1271.08C	312527.790138468	303890.568984199	1500124337.81517	4	19365.7193115514
SPBC1271.09	SPBC1271.09	285668.325644568	329644.408418077	15226811255.4294	4	61698.4830758208
SPBC1271.10c	SPBC1271.10C	265947.178324683	266930.034713543	48466017482.2274	4	110074.994301871
kes1	SPBC1271.12	293621.614140284	307137.387241236	18868119703.3828	4	68680.637197435
SPBC1271.14	SPBC1271.14	93018.8598643736	117426.570664504	13894308852.2632	4	58937.0614559787
ppr8	SPBC1289.06C	373798.783630056	378932.481260947	516667839.668907	4	11365.1643154521
tim21	SPBC1289.09	255383.208006912	241425.606451504	47506908700.3263	4	108980.398123156
adn2	SPBC1289.10C	94085.8644903331	110878.691809024	5237535580.79496	4	36185.4099769333
spf38	SPBC1289.11	430846.082761756	417732.157455092	18705328636.97	4	68383.7126751867
SPBC1289.13c	SPBC1289.13C	205807.98824195	195936.588724052	6496127304.27439	4	40299.2782326011
SPBC1289.14	SPBC1289.14	249287.91209624	248922.533630636	3810860654.21412	4	30866.0843573254
cao2	SPBC1289.16C	379863.006679786	366868.215636877	11987305412.1028	4	54743.2767837814
SPBC12C2.01c	SPBC12C2.01C	24141.7711707629	25166.0118138215	55915031.0522267	4	3738.81769588418
SPBC12C2.03c	SPBC12C2.03C	264363.029741207	282971.143031116	6392992432.25063	4	39978.0953531138
SPBC12C2.04	SPBC12C2.04	351788.461204067	352659.256742263	710489229.740662	4	13327.5019202837
SPBC12C2.07c	SPBC12C2.07C	287143.394338844	280536.777046018	51039361608.4748	4	112959.463535016
dnm1	SPBC12C2.08	264505.421366045	277667.350514919	33836009395.562	4	91972.8348420907
SPBC12C2.09c	SPBC12C2.09C	163120.352441397	183608.057343809	25939919526.1235	4	80529.3727873927
glo1	SPBC12C2.12C	318945.96845198	299806.911760863	5047098690.14027	4	35521.4677699989
cdm1	SPBC12D12.02C	341245.545504429	328919.021747807	4580695755.88872	4	33840.4187174476
trx2	SPBC12D12.07C	227994.214085994	220407.437989235	9611987744.62114	4	49020.372664386
rev7	SPBC12D12.09	382211.955327383	357344.814082252	18641325529.5561	4	68266.6198254244
SPBC1306.02	SPBC1306.02	204610.661011728	203213.720328309	3584988822.55924	4	29937.3880898085
fkbp39	SPBC1347.02	294711.476232116	308960.566073208	5241014640.66589	4	36197.4261538921
rex2	SPBC1347.07	166392.339466247	162477.56113657	4582138041.59811	4	33845.7458242469
SPBC1347.08c	SPBC1347.08C	242965.536534294	257927.047547797	89298740640.4507	4	149414.474399613
SPBC1347.09	SPBC1347.09	301871.547190584	319586.348546071	5438291429.45708	4	36872.3861089064
sro1	SPBC1347.11	390802.004947986	376084.956174872	8358676392.26739	4	45712.8985962042
SPBC1347.13c	SPBC1347.13C	24846.6079062163	46991.6629926208	2912536474.84173	4	26983.9603970661
SPBC1348.01	SPBC1348.01	113932.197287777	122565.070117747	14759609806.361	4	60744.5672598814
SPBC1348.02	SPBC1348.02	371377.781640278	365205.40524638	10566721193.9213	4	51397.2790960798
SPBC1348.07	SPBC1348.07	281699.796778569	291088.578075349	1852655745.88748	4	21521.2438411879
ght7	SPBC1348.14C	267183.840619153	271665.125818403	25066997134.766	4	79162.8023991793
nup82	SPBC13A2.02	514043.217187564	522705.965935648	13064406509.8185	4	57149.8173877626
SPBC13A2.04c	SPBC13A2.04C	162551.018668493	162618.023313356	1596930899.4646	4	19980.8089142094
SPBC13E7.03c	SPBC13E7.03C	277468.732516858	327946.14245211	16893353133.0538	4	64987.2163064663
atp16	SPBC13E7.04	0	639.894577092373	1637860.2791689	4	639.894577092373
msd1	SPBC13E7.06	298606.751393876	292179.947510767	1515866023.92899	4	19467.0620788615
SPBC13E7.07	SPBC13E7.07	134625.509792345	164092.959001359	38217547092.7912	4	97746.5435358089
SPBC13E7.08c	SPBC13E7.08C	113.215940562523	2834.17366281369	30453016.271391	4	2759.21258112668
SPBC13E7.11	SPBC13E7.11	224206.195708879	230648.881359881	68956158750.5143	4	131297.523539588
pex14	SPBC13G1.03C	212663.78048748	210734.548016097	310575862.592336	4	8811.58133640517
SPBC13G1.04c	SPBC13G1.04C	361093.931042445	414668.612362499	45352986944.4868	4	106481.203675211
ash2	SPBC13G1.08C	236457.711886963	229032.094285452	5177558911.76407	4	35977.6281589131
did2	SPBC13G1.12	301283.606596575	280162.04655535	5766081110.51212	4	37967.3580543607
tfb2	SPBC13G1.13	319292.501748496	311180.167197833	13899478756.0665	4	58948.0253190607
SPBC13G1.14c	SPBC13G1.14C	0	0	0	4	0
SPBC146.02	SPBC146.02	167644.725044869	179499.784926616	34024255196.9789	4	92228.3242786333
SPBC146.06c	SPBC146.06C	295397.77515753	291447.649041114	3480102899.63726	4	29496.1984823352
mug57	SPBC146.10	529384.860225284	541747.165746771	2114546941.76003	4	22992.1015881543
mug97	SPBC146.11C	266913.959057709	275884.359227619	1980399803.28287	4	22250.8415755611
coq6	SPBC146.12	179006.556758484	216887.798631612	53927396573.0738	4	116111.365263132
myo1	SPBC146.13C	0	0	0	4	0
fma2	SPBC14C8.03	351366.49917789	348603.79591426	5914778730.74544	4	38453.7993270673
SPBC14C8.04	SPBC14C8.04	442230.388897657	448517.833779752	236603552616.07	4	243209.556049958
meu17	SPBC14C8.05C	324956.304125116	328444.283957742	942082540.937004	4	15346.6815707583
SPBC14C8.09c	SPBC14C8.09C	274806.513086112	287738.457403063	833910686.497988	4	14438.7558890819
SPBC14C8.11c	SPBC14C8.11C	197431.669828798	222493.346250181	55563141959.7143	4	117859.176519814
SPBC14C8.15	SPBC14C8.15	313337.881895402	325383.131717262	1442275090.41178	4	18988.6485196536
bot1	SPBC14C8.16C	224044.305723001	231632.675413984	1014013723.845	4	15921.7910726542
spt8	SPBC14C8.17C	145501.239669972	151659.180233209	26974269331.1729	4	82119.2263285111
kap123	SPBC14F5.03C	252996.933698639	233155.75042404	5733148974.61169	4	37858.7802715952
ade8	SPBC14F5.09C	331714.503897678	324992.259005372	3980355266.90754	4	31545.0283995257
SPBC14F5.10c	SPBC14F5.10C	103265.956446532	112466.007401534	14892965560.3915	4	61018.369284158
mug186	SPBC14F5.11C	361437.016988756	347910.45246092	6666245833.55575	4	40823.5404930652
SPBC1539.02	SPBC1539.02	412789.419918629	367002.49934814	15615943865.9823	4	62481.8851067697
SPBC1539.03c	SPBC1539.03C	186828.92537732	172128.522029503	12985811859.7397	4	56977.6532066293
tts1	SPBC1539.04	241413.802461196	246486.689384044	585420787.690161	4	12097.7351980666
SPBC1539.06	SPBC1539.06	145696.531814972	154820.430472073	31151135469.3599	4	88248.4213305823
SPBC1539.07c	SPBC1539.07C	253967.455356464	313883.013817023	16207940464.9406	4	63655.2049422132
arf6	SPBC1539.08	122120.010157834	123842.227881446	20024744471.0275	4	70754.4070553692
nop16	SPBC1539.10	7795.0711916131	11555.7145132069	215759219.060316	4	7344.37231933941
oca3	SPBC15C4.01C	26670.9387275507	23627.7232442831	100609116.636497	4	5015.20479732625
SPBC15C4.02	SPBC15C4.02	69264.591813195	69770.9074155063	6491322976.74858	4	40284.3734491073
SPBC15C4.04c	SPBC15C4.04C	300926.335467	305948.067674463	16399495412.5102	4	64030.2573251705
SPBC15C4.06c	SPBC15C4.06C	346343.204542754	331432.669700189	5754071211.80222	4	37927.7972330395
SPBC15D4.05	SPBC15D4.05	467925.899094177	451279.218602835	3730281164.70745	4	30538.0138708604
naa30	SPBC15D4.06	0	2681.66745802905	28765361.4218079	4	2681.66745802905
atg9	SPBC15D4.07C	216226.975580462	237214.934652734	67197547376.4207	4	129612.448646359
SPBC15D4.09c	SPBC15D4.09C	442477.730999215	461031.466415568	11815488985.4103	4	54349.53768297
amo1	SPBC15D4.10C	86263.5244211121	104292.134476142	3721540449.70203	4	30502.2148773742
mug98	SPBC15D4.12C	418588.655016065	426547.100525847	25860042136.9949	4	80405.289218115
SPBC15D4.13c	SPBC15D4.13C	269616.161581443	274639.812545785	12916922724.2332	4	56826.3203195341
mug158	SPBC1604.01	290844.181602986	289639.045012547	77698653553.4629	4	139372.391054921
ppr1	SPBC1604.02C	0	0	0	4	0
SPBC1604.03c	SPBC1604.03C	358847.113300346	356529.12182784	987595679.204612	4	15713.0175269155
atp4	SPBC1604.07	276535.627480206	281524.586344246	97833253064.1403	4	156391.538345382
SPBC1604.09c	SPBC1604.09C	0	3042.785197785	37034167.039438	4	3042.785197785
atp17	SPBC1604.11	251627.371555249	244382.081064051	38408252418.8663	4	97990.1173829105
SPBC1604.12	SPBC1604.12	205854.48714913	206779.375317693	57012561190.6984	4	119386.516398103
SPBC1604.16c	SPBC1604.16C	244454.252680104	249283.18920706	59569167354.6377	4	122033.97821369
SPBC1604.18c	SPBC1604.18C	482544.071828721	453442.419440331	10781505597.7211	4	51917.0145465846
SPBC1604.19c	SPBC1604.19C	403395.69588632	393425.959045765	6164525774.73797	4	39257.2470212124
tea2	SPBC1604.20C	293794.618186905	292127.24439891	1226095907.76818	4	17507.8261626635
SPBC1652.01	SPBC1652.01	200745.781449914	214953.44151747	50525005547.7983	4	112388.840135262
SPBC1652.02	SPBC1652.02	303200.335103734	287507.896332579	72556864521.193	4	134681.907212135
SPBC1683.02	SPBC1683.02	379597.009934196	369608.444974731	1463199490.58093	4	19125.8953423162
SPBC1683.03c	SPBC1683.03C	238903.794090488	270174.034950066	76205661257.7896	4	138026.864466478
SPBC1683.04	SPBC1683.04	354475.462549052	360746.869251109	1991024383.12821	4	22310.4481304624
SPBC1683.06c	SPBC1683.06C	424519.344718295	426794.540813484	11599637599.5048	4	53850.8068637434
mal1	SPBC1683.07	311010.35955915	320463.953312527	14070723405.4018	4	59310.0400552087
ght4	SPBC1683.08	269749.754098296	292831.528432621	82778297586.1313	4	143856.089188233
frp1	SPBC1683.09C	277138.28347587	264752.026627572	10382486557.1159	4	50947.2436867684
pcl1	SPBC1683.10C	268942.520934006	278679.243813697	7967290474.06269	4	44629.8400010091
SPBC1683.11c	SPBC1683.11C	233050.239762386	251308.998260972	5812779702.85326	4	38120.7938756962
SPBC1683.12	SPBC1683.12	257606.362207978	268923.149584657	4283701079.90937	4	32724.9945756656
rps1202	SPBC1685.02C	279776.324808787	290309.409410578	43681807587.109	4	104500.966008823
SPBC1685.04	SPBC1685.04	130028.556060955	144349.635599244	28329338581.2245	4	84156.6078528961
SPBC1685.05	SPBC1685.05	377575.964264101	327414.43791919	44636840960.2512	4	105637.163157966
cid11	SPBC1685.06	313120.592785318	314671.672974429	8967692202.34836	4	47348.9498361589
avt5	SPBC1685.07C	0	0	0	4	0
cti6	SPBC1685.08	440269.497061025	438151.583522212	7404507378.75719	4	43024.723644543
rps29	SPBC1685.09	0	0	0	4	0
rps27	SPBC1685.10	350939.313041152	348164.67224114	2223865363.53889	4	23578.9385020768
rlp1	SPBC1685.11	238679.349616681	243508.485772035	51991860734.2435	4	114008.618900331
fhn1	SPBC1685.13	396566.628062397	388098.824349009	6032867874.18659	4	38835.7691895841
SPBC1685.14c	SPBC1685.14C	158996.531872225	202326.42487032	59587921940.3438	4	122053.187115642
klp6	SPBC1685.15C	216174.823128512	215195.054327771	52360325260.189	4	114411.89324125
spn3	SPBC16A3.01	228198.897616315	235308.903678178	3138254672.94347	4	28010.0636956767
SPBC16A3.02c	SPBC16A3.02C	423908.079638605	418626.088490149	852398692.394051	4	14597.9338640272
ppr7	SPBC16A3.03C	272446.494404989	267169.520284826	1439330733.18171	4	18969.2562662701
SPBC16A3.06	SPBC16A3.06	8647.15179041493	9446.966423031	94093741.1423283	4	4850.09642023559
nrm1	SPBC16A3.07C	0	0	0	4	0
SPBC16A3.08c	SPBC16A3.08C	36461.261421387	47359.0219798498	1221048496.66269	4	17471.752177892
SPBC16A3.10	SPBC16A3.10	335643.288214314	370444.56458508	8365463423.13813	4	45731.4536810775
SPBC16A3.12c	SPBC16A3.12C	407054.02446997	409792.215206236	459813231.719986	4	10721.6280447512
meu7	SPBC16A3.13	363878.112608485	368071.012137715	10130625328.8117	4	50325.5037948247
SPBC16A3.14	SPBC16A3.14	136546.529185326	164246.192531321	23657074578.803	4	76904.282356061
SPBC16A3.16	SPBC16A3.16	406589.875685698	407410.475232572	2271416443.77643	4	23829.6896946667
eaf7	SPBC16A3.19	254990.566360867	258846.112706299	2712803997.20978	4	26042.29251242
SPBC16C6.01c	SPBC16C6.01C	0	0	0	4	0
SPBC16C6.03c	SPBC16C6.03C	201058.934428739	194641.166628247	4278960201.64849	4	32706.8807808406
SPBC16C6.04	SPBC16C6.04	0	14.4636141245466	836.784534175133	4	14.4636141245466
SPBC16C6.05	SPBC16C6.05	113488.738099829	128009.822380844	18102655490.2548	4	67273.0545802975
vps10	SPBC16C6.06	223368.154624389	225433.176249658	53932772855.64	4	116117.152970222
qcr6	SPBC16C6.08C	194909.257637	190345.189111108	3403911418.13226	4	29171.5247207455
ogm4	SPBC16C6.09	210355.290025659	227521.617757804	2991744742.28152	4	27348.421994155
rpl3201	SPBC16C6.11	0	79.7933275363405	25467.9004772869	4	79.7933275363405
SPBC16D10.01c	SPBC16D10.01C	389124.044849511	409021.004299587	15370026737.8193	4	61987.9559628709
trm11	SPBC16D10.02	286462.098322649	290393.604576255	1772070627.60153	4	21047.9846279966
pgp2	SPBC16D10.03	260728.858457644	247692.681355671	47813685675.6993	4	109331.703631311
mok13	SPBC16D10.05	289324.127503164	286561.850896058	19404478920.1133	4	69649.9801150606
sir2	SPBC16D10.07C	395481.871244295	395721.77537792	138921567313.026	4	186360.918189025
rps1801	SPBC16D10.11C	0	94662.1685663385	35843704630.7275	4	94662.1685663385
SPBC16E9.02c	SPBC16E9.02C	216449.12503895	215106.844496504	58160735524.8582	4	120582.684831673
uvi31	SPBC16E9.06C	284956.070854962	302032.842241386	95814928518.3365	4	154769.932899075
mug100	SPBC16E9.07	121082.16085356	162092.582584695	32428479264.8596	4	90039.5458463386
mcp4	SPBC16E9.08	25617.3729890638	28387.5058930973	60854261.2940344	4	3900.45706597427
SPBC16E9.09c	SPBC16E9.09C	0	0	0	4	0
pub3	SPBC16E9.11C	85762.7838389238	125972.576006764	15238594887.3894	4	61722.3518820155
pab2	SPBC16E9.12C	81206.8450885857	84480.7853587558	6511102413.30631	4	40345.7011752997
SPBC16E9.15	SPBC16E9.15	14535.4099678824	16714.221999163	39375700.0947774	4	3137.50299182238
rem1	SPBC16E9.17C	26603.6511696188	31401.2441447303	333782599.182201	4	9134.85904628803
psd1	SPBC16E9.18	0	0	0	4	0
SPBC16G5.02c	SPBC16G5.02C	517159.804087141	536418.969027341	7343016869.0842	4	42845.7024364294
SPBC16G5.03	SPBC16G5.03	430209.263707128	435708.666416193	1465688595.94233	4	19142.1563306118
SPBC16G5.06	SPBC16G5.06	140169.714675936	142486.246644742	459250279.819964	4	10715.0627601984
SPBC16G5.07c	SPBC16G5.07C	286192.392730799	316496.724410617	6354863150.10371	4	39858.6977650541
SPBC16G5.09	SPBC16G5.09	175947.670757408	254986.918618692	93086601362.9788	4	152550.48456411
bag101	SPBC16G5.11C	292556.437023881	304966.231717688	92497402938.6544	4	152066.928471195
ptf2	SPBC16G5.13	408569.472977336	466458.98056346	22662821152.7791	4	75270.8794169085
fkh2	SPBC16G5.15C	210984.01662273	228295.36197638	63493164740.4765	4	125989.250276042
SPBC16G5.17	SPBC16G5.17	180194.875459548	177100.606654044	1012631536.24649	4	15910.9359894892
rip1	SPBC16H5.06	440296.569813055	428255.199890761	11430131471.1902	4	53455.8964736122
omh2	SPBC16H5.09C	306657.081915571	308563.383011047	105635635450.286	4	162508.180909674
SPBC16H5.12c	SPBC16H5.12C	557576.829725478	556969.565116555	2370125520.67969	4	24341.9674671117
SPBC1703.03c	SPBC1703.03C	165677.463846512	154204.829400343	1494605516.74865	4	19330.0641278596
SPBC1703.07	SPBC1703.07	470930.362725465	466226.022733984	6020233300.67728	4	38795.0811981277
SPBC1703.08c	SPBC1703.08C	20945.8205475583	21110.1886995632	23835283.220675	4	2441.06960268829
SPBC1703.09	SPBC1703.09	406922.288284949	398604.543335715	49336696303.8911	4	111059.32683018
SPBC1703.11	SPBC1703.11	14092.7939216734	15746.4145818289	337891326.344295	4	9190.91026972158
ubp9	SPBC1703.12	446419.323192141	431294.185093236	14050199589.8846	4	59266.7689137104
SPBC1703.13c	SPBC1703.13C	386229.102085894	390944.259612063	12167330584.2119	4	55152.8117692378
tea4	SPBC1706.01	9234.2346050285	11540.5227771248	191762128.313117	4	6923.91017260329
chs2	SPBC1709.01	345372.73132756	346572.947503557	645383629.9278	4	12702.2008912609
cyp3	SPBC1709.04C	323133.699850755	325422.186929657	8442123211.40157	4	45940.5137416898
dus2	SPBC1709.06	177922.985633623	189068.945361835	2826263917.89803	4	26581.3088367467
atx1	SPBC1709.10C	384005.840734141	386881.909256231	181576483313.861	4	213058.960920364
png2	SPBC1709.11C	663579.820840425	592224.763227808	38454177704.5496	4	98048.6839592322
rid1	SPBC1709.12	315711.131712137	323825.44354597	139967496860.605	4	187061.151004561
set10	SPBC1709.13C	317383.86120182	301349.003713922	6722533714.54458	4	40995.5293737762
SPBC1709.16c	SPBC1709.16C	449200.917321116	470287.783085753	16413777534.7883	4	64058.132845854
tif452	SPBC1709.18	108261.30274227	130405.945568709	15296102226.7097	4	61838.7059751206
mat1-m	SPBC1711.01C	127974.953799707	141881.799635809	20104696577.7512	4	70895.5156863803
matmc_1	SPBC1711.02	349685.144873264	321394.460397648	25114984344.6487	4	79238.5391470726
aim27	SPBC1711.03	198898.72774745	187273.755779524	1127252136.77245	4	16787.2878748508
SPBC1711.04	SPBC1711.04	351258.486370926	362945.622051787	7558330374.68661	4	43469.329344627
SPBC1711.05	SPBC1711.05	130818.63651455	130783.010069019	19561294194.3026	4	69930.8483330186
rpl401	SPBC1711.06	433228.376672302	462313.481143403	10658997500.3543	4	51621.210515529
SPBC1711.08	SPBC1711.08	287282.118761561	294784.472094266	1509395252.75204	4	19425.468158786
SPBC1711.09c	SPBC1711.09C	349357.411466488	345063.037647413	2312933488.09644	4	24046.4835687904
SPBC1711.11	SPBC1711.11	675999.98036193	671105.020430517	12995945225.6468	4	56999.8798806778
SPBC1711.12	SPBC1711.12	375465.399230403	378155.146805678	6355529800.41113	4	39860.788377838
his2	SPBC1711.13	230821.316770739	241166.547363846	4850184193.19057	4	34821.6319017022
rec15	SPBC1711.14	299589.690703731	307706.213009857	25103800115.9285	4	79220.8938915873
SPBC1711.15c	SPBC1711.15C	265139.576980432	266626.855635651	73755144029.1032	4	135789.491520058
ker1	SPBC1718.03	0	183.777812343128	135097.137238504	4	183.777812343128
zfs1	SPBC1718.07C	156875.306963042	169479.914379314	38721591512.3416	4	98389.0129947719
spf31	SPBC1734.05C	521256.516731816	522960.47383882	1827973720.80112	4	21377.4046647454
mas5	SPBC1734.11	207992.129845965	226403.621221298	65602898216.5643	4	128065.31362606
rsc4	SPBC1734.15	305008.426739126	308887.841602964	1533878051.79505	4	19582.3776122503
SPBC1773.01	SPBC1773.01	372569.317504634	370810.935396275	1466398371.51935	4	19146.7906678858
SPBC1773.02c	SPBC1773.02C	124170.452656828	134075.524527887	11395678774.9035	4	53375.272305871
SPBC1773.04	SPBC1773.04	433866.734951144	424390.619722664	1754838284.36234	4	20945.3949853085
tms1	SPBC1773.05C	229353.462590288	235933.140177361	43141731523.6689	4	103852.93872066
SPBC1773.06c	SPBC1773.06C	424802.788227576	427177.349013921	274409128.924772	4	8282.6494692938
omh4	SPBC1773.08C	168908.45857409	179798.033720832	828872820.301583	4	14395.075723156
mug184	SPBC1773.09C	143202.366266441	156244.37920898	33003325650.115	4	90834.087282962
SPBC1773.12	SPBC1773.12	258953.339232098	300819.392313928	15934500611.9064	4	63115.965911777
arg7	SPBC1773.14	407597.185649725	400081.767834615	5631731242.78667	4	37522.4307674312
SPBC1773.17c	SPBC1773.17C	211684.551416818	235361.839550562	4126941830.88241	4	32120.6391237877
zuo1	SPBC1778.01C	0	0	0	4	0
rap1	SPBC1778.02	164772.315948805	192894.914387462	43031700131.0306	4	103720.417627185
spo6	SPBC1778.04	316643.309853055	319326.991109546	12707587156.4741	4	56363.9671165766
SPBC1778.05c	SPBC1778.05C	172280.156905449	190635.34890174	38850920425.9548	4	98553.1841519527
ppk21	SPBC1778.10C	466288.682383521	459978.112363736	10992359371.2764	4	52422.2266106572
SPBC17A3.02	SPBC17A3.02	341976.463776602	324158.935627074	27695658035.4501	4	83210.0625457194
SPBC17A3.03c	SPBC17A3.03C	175602.893407811	207275.706699946	45951069327.0464	4	107181.002662606
SPBC17A3.05c	SPBC17A3.05C	22104.6219150565	23922.7417765456	274654887.754527	4	8286.3575796988
SPBC17A3.08	SPBC17A3.08	421846.288994712	417248.401709369	1887921258.61813	4	21725.1079319421
aim22	SPBC17A3.09C	39326.2083378042	69696.9231225138	7481857011.24589	4	43248.864179438
dph2	SPBC17D1.02	275196.252721657	289348.768221612	85548395208.7882	4	146243.286349142
SPBC17D1.05	SPBC17D1.05	304318.586306693	292841.676693947	47355112780.3765	4	108806.149619836
nep1	SPBC17D11.01	189522.76721232	197222.327539908	17292904031.9139	4	65751.2433949236
hrd1	SPBC17D11.02C	257628.953469056	257619.879719454	959463067.531671	4	15487.6004236589
SPBC17D11.03c	SPBC17D11.03C	193633.658649264	193288.176782182	46202016562.9143	4	107473.271750369
SPBC17D11.08	SPBC17D11.08	338587.775384009	349199.802178492	10543240056.7492	4	51340.1403795051
SPBC17G9.02c	SPBC17G9.02C	376634.910187116	381028.753641441	1316063012.7056	4	18138.7913923833
rps2402	SPBC17G9.07	121740.724292394	126434.801800819	14063846020.6377	4	59295.5437209191
cnt5	SPBC17G9.08C	381838.73396887	379615.096729225	2469135350.52484	4	24845.1974761967
tif213	SPBC17G9.09	226454.621229003	232306.807266304	67203074953.4544	4	129617.779406853
rpl1102	SPBC17G9.10	386094.113484929	444614.708983721	41267502170.1408	4	101572.021455395
eno101	SPBC1815.01	469368.12042369	466831.73864914	913544516.775729	4	15112.4494769687
cnp3	SPBC1861.01C	371502.69317539	345678.908791407	16321638415.2796	4	63878.0839084885
abp2	SPBC1861.02	315272.05823978	298984.278624599	10425557176.71	4	51052.8088764711
mug131	SPBC1861.06C	487462.379144732	504851.435568861	2407784799.79397	4	24534.5919050734
SPBC1861.07	SPBC1861.07	103446.555087954	97283.6867563173	6178481692.94157	4	39301.6592936659
SPBC18A7.01	SPBC18A7.01	292139.276285514	305396.956849509	5253162315.29953	4	36239.3512472958
SPBC18A7.02c	SPBC18A7.02C	341539.847292549	327956.465142522	7277820016.69913	4	42655.0700875615
SPBC18E5.01	SPBC18E5.01	341534.841840692	334073.719056329	1665315075.63445	4	20404.1360735664
rpl1001	SPBC18E5.04	83486.4473114495	111875.377625123	18837283796.631	4	68624.4923417125
iki1	SPBC18E5.05C	0	0	0	4	0
SPBC18E5.07	SPBC18E5.07	246817.572832829	262582.916077706	15931705001.6559	4	63110.4290146563
SPBC18E5.08	SPBC18E5.08	395729.36680524	389793.608231514	15647883555.4762	4	62545.7503661843
EMPTY	SPBC18E5.09C	146242.740202367	144203.126570883	17475045746.8959	4	66096.6068472806
SPBC18E5.10	SPBC18E5.10	197333.824103737	201032.571822979	36910267913.3152	4	96060.2257874132
edc3	SPBC18E5.11C	414341.611871136	415674.844040779	3740321570.10424	4	30579.0842329534
SPBC18E5.13	SPBC18E5.13	338498.947064178	338018.503795835	1733617395.27196	4	20818.3656615496
SPBC18E5.14c	SPBC18E5.14C	175772.852960478	176793.699405612	33852378494.1801	4	91995.0793441966
lcf1	SPBC18H10.02	0	0	0	4	0
SPBC18H10.05	SPBC18H10.05	126442.515374146	125568.135429777	10009227817.0956	4	50023.0642231551
SPBC18H10.07	SPBC18H10.07	22504.7568302436	21731.6896763897	63285707.0006814	4	3977.6157117261
ubp4	SPBC18H10.08C	166485.466885257	166427.161137113	25002859726.4689	4	79061.4629994742
SPBC18H10.09	SPBC18H10.09	18252.8443123224	17703.7716806372	71653185.3635406	4	4232.41022833151
saf4	SPBC18H10.10C	14566.0393615749	16607.4243362078	26388568.4418176	4	2568.49023950927
ppr2	SPBC18H10.11C	32021.435722234	32701.8294297316	216792455.422108	4	7361.9368277327
can1	SPBC18H10.16	343336.243293378	341209.437557668	120113536553.592	4	173286.999334624
SPBC18H10.18c	SPBC18H10.18C	147243.100834127	184211.151517885	41755186996.0419	4	102170.429914973
atg14	SPBC18H10.19	149451.040305706	180902.818520748	41770261472.8947	4	102188.871058563
SPBC18H10.20c	SPBC18H10.20C	257204.579455899	289282.266713995	16712416870.9494	4	64638.2566112156
rpl35b	SPBC1921.01C	263369.122965651	260099.18950597	475040668.420509	4	10897.7138476438
mex67	SPBC1921.03C	197380.618611483	199152.707301536	305888150.361053	4	8744.82919160021
SPBC1921.04c	SPBC1921.04C	184529.428598125	203066.489555224	39375158011.2142	4	99215.8732401401
ape2	SPBC1921.05	273221.166897422	280405.584007499	12694801184.4958	4	56335.6041604593
pvg3	SPBC1921.06C	210370.317101659	219241.925556543	54847285597.6732	4	117097.486733996
sgf29	SPBC1921.07C	63077.6568950866	69054.4594776941	3341742820.54432	4	28903.9046693709
pmt1	SPBC19C2.02	361457.431891076	344591.108866722	5353819814.33372	4	36584.9006228448
ubp11	SPBC19C2.04C	398592.750627315	393109.875372157	10253141392.6405	4	50628.8983502517
mug124	SPBC19C2.06C	471082.935263884	485335.833866594	8016827330.06965	4	44768.3686604439
sre1	SPBC19C2.09	249047.481078117	248555.800008018	42863570011.0039	4	103517.595136049
ctu2	SPBC19C2.13C	290054.746465356	259793.390412812	5516808938.53844	4	37137.6121288729
mni1	SPBC19C7.01	378925.220764674	363292.425601643	10253285665.8467	4	50629.2545517083
SPBC19C7.05	SPBC19C7.05	637966.520795334	623156.377883155	47211052152.8485	4	108640.522081828
SPBC19C7.08c	SPBC19C7.08C	275213.317831712	276500.527530823	2976450708.72196	4	27278.4287887057
bqt4	SPBC19C7.10	198954.63586338	224448.930935248	60908367274.8111	4	123398.102978542
omh1	SPBC19C7.12C	345992.232970076	341757.004063309	18983228989.7308	4	68889.8196211363
spn7	SPBC19F8.01C	392613.213841029	392107.970146866	9194941880.43758	4	47945.1297850928
meu22	SPBC19F8.06C	244368.134848082	260606.17514649	4422406053.09622	4	33250.5866605998
msh2	SPBC19G7.01C	189362.089589708	189926.823321972	40727180341.7471	4	100904.881375664
SPBC19G7.02	SPBC19G7.02	175999.830750833	172818.38644379	527142901.273072	4	11479.7963970738
rps3002	SPBC19G7.03C	138549.263027256	154700.539668278	30842335346.1282	4	87809.9301704087
mbx1	SPBC19G7.06	318885.944603048	320603.492599238	1259751969.54958	4	17746.4923967356
ppr3	SPBC19G7.07C	354487.100194377	355229.994512748	7501162146.34377	4	43304.624886794
ulp1	SPBC19G7.09	323327.978809577	334219.290996323	138772272465.325	4	186260.753022023
iws1	SPBC19G7.16	0	0	0	4	0
SPBC19G7.17	SPBC19G7.17	293435.749576045	310351.52486634	11429137245.6599	4	53453.5715496632
SPBC19G7.18c	SPBC19G7.18C	422261.957435786	401747.565316403	140638337678.033	4	187508.891574529
leu1	SPBC1A4.02C	381897.553335385	395741.740800294	18411587203.0037	4	67844.6519686771
top2	SPBC1A4.03C	367229.838681342	362044.576481318	13277222518.8712	4	57613.4153623771
SPBC1A4.04	SPBC1A4.04	14655.5372068934	14310.6466566745	3340478.43634548	4	913.848788961484
SPBC1A4.09	SPBC1A4.09	0	0	0	4	0
mug80	SPBC1D7.03	123324.541704236	144913.830110104	24939192462.6464	4	78960.737811026
mlo3	SPBC1D7.04	5239.8231051202	6414.99915415605	58552388.8537038	4	3825.97663524308
byr2	SPBC1D7.05	0	0	0	4	0
SPBC1E8.02	SPBC1E8.02	22750.2014701611	23975.2600654437	14597349.6848437	4	1910.32390478969
SPBC1E8.03c	SPBC1E8.03C	200630.931800919	211497.716004974	1439484799.55917	4	18970.2714764389
SPBC20F10.02c	SPBC20F10.02C	450647.095856091	459105.701439075	40309417584.6364	4	100386.02689697
SPBC20F10.03	SPBC20F10.03	69194.8028650007	107636.96193178	9655795704.98973	4	49131.9542278488
nrl1	SPBC20F10.05	396363.190982116	395564.096649166	5227227679.95478	4	36149.7845081917
SPBC20F10.07	SPBC20F10.07	221626.102376135	227363.481596183	56754055054.0025	4	119115.547950302
psl1	SPBC20F10.10	357742.514916818	355884.116884775	6139056250.70979	4	39176.0649207835
SPBC21.02	SPBC21.02	0	1352.54827716019	7317547.36819599	4	1352.54827716019
SPBC21.03c	SPBC21.03C	238097.103926477	235751.555692163	191623297.939619	4	6921.40336094529
ral2	SPBC21.05C	0	0	0	4	0
gfh1	SPBC211.06	268135.515299813	264897.236210329	4259667865.84306	4	32633.0655388176
bob1	SPBC215.02	109425.066225653	132383.67190783	19362773162.8502	4	69575.0910219494
csn1	SPBC215.03C	317666.815204066	296276.004956591	12356023672.4688	4	55578.8261671403
git11	SPBC215.04	8040.9551883232	8928.83944634785	108401134.359938	4	5205.79327192162
arg4	SPBC215.08C	134085.658281868	146887.325125345	11799526922.7333	4	54312.8136877784
SPBC215.10	SPBC215.10	477627.268940894	480208.061199216	38038909679.4901	4	97517.8312918848
SPBC215.11c	SPBC215.11C	168516.989006292	181073.176355452	17773116620.0216	4	66657.9264229348
SPBC215.13	SPBC215.13	273584.113327455	272606.474236561	321850819.158182	4	8970.10060085981
vps20	SPBC215.14C	228907.619404165	238319.71667992	71663712436.6577	4	133850.394505076
SPBC216.01c	SPBC216.01C	97347.4138205691	117330.492263385	14106712281.4094	4	59385.8406554319
SPBC216.03	SPBC216.03	0	475.388781596408	903977.974670867	4	475.388781596408
rad3	SPBC216.05	296595.788301753	308966.776975816	44746227538.2561	4	105766.520622379
swi1	SPBC216.06C	43753.2098121475	66479.2456462697	4229822261.31951	4	32518.5418696761
SPBC21B10.02	SPBC21B10.02	267039.784432567	278396.391202816	75864909050.7389	4	137717.926439098
inp2	SPBC21B10.06C	241118.436276914	239698.837374111	162387477.918267	4	6371.56727026929
SPBC21B10.07	SPBC21B10.07	217305.652337587	213066.247247587	10049173405.0371	4	50122.7827565398
SPBC21B10.08c	SPBC21B10.08C	265954.224643039	289806.876770943	113501231801.064	4	168449.71935348
SPBC21B10.09	SPBC21B10.09	197914.021868018	225401.779763197	9329187012.58863	4	48293.8583377551
rps402	SPBC21B10.10	81873.7869457464	87137.6181999637	3309539056.07974	4	28764.2966891237
rec6	SPBC21B10.12	273556.295437258	311191.720035657	14103619365.8927	4	59379.3300860929
vps13a	SPBC21C3.01C	420127.391409909	402164.114224425	17924265373.2089	4	66940.7674239116
dep1	SPBC21C3.02C	182582.896501481	186619.970690657	30331137091.3105	4	87079.1839237577
SPBC21C3.06	SPBC21C3.06	236130.154400088	238109.335149326	14175825662.2727	4	59531.1382015176
SPBC21C3.07c	SPBC21C3.07C	345927.476873299	359640.560272361	7661329435.59386	4	43764.5102668642
ubx4	SPBC21C3.11	195414.044328446	205212.587930845	55054882974.8036	4	117318.884855342
SPBC21C3.12c	SPBC21C3.12C	0	371.948226102937	553381.931604488	4	371.948226102937
SPBC21C3.14c	SPBC21C3.14C	337301.377419685	405018.229983635	66797445006.7066	4	129226.008418107
spt4	SPBC21C3.16C	0	0	0	4	0
SPBC21C3.17c	SPBC21C3.17C	148147.951583341	174078.44927599	39053307152.0457	4	98809.5480609614
SPBC21C3.19	SPBC21C3.19	332085.496107246	391768.553111553	25801631792.481	4	80314.4317549483
git1	SPBC21C3.20C	382396.737523375	387690.707113361	9064907086.4758	4	47604.902810729
cmc1	SPBC21D10.07	199016.324261146	240444.599734271	73247389088.9038	4	135321.274278016
SPBC21D10.08c	SPBC21D10.08C	362135.52575117	341955.494011485	12824511871.3933	4	56622.680684054
bdc1	SPBC21D10.10	557217.801737904	556359.564045573	121610962.752445	4	5513.86803325137
hob1	SPBC21D10.12	351752.877054716	379989.501102309	6640772982.52195	4	40745.4690196405
SPBC21H7.06c	SPBC21H7.06C	297928.758116352	310138.095455209	9115970753.74958	4	47738.7964703489
his5	SPBC21H7.07C	581248.848058102	581786.308623038	2129951536.20798	4	23075.6989937899
SPBC23E6.01c	SPBC23E6.01C	71611.3991660638	107927.557025368	14143478532.1111	4	59463.1788002271
nta1	SPBC23E6.03C	238727.281396789	250567.78515733	40260389815.1767	4	100324.959276315
arx1	SPBC23E6.05	16968.4590189331	18632.6866782157	58033034.7852619	4	3808.97081851718
ssn6	SPBC23E6.09	344744.422727762	327754.456987992	7278229332.17021	4	42656.2695631317
SPBC23E6.10c	SPBC23E6.10C	258576.922850965	269530.253616264	13813578279.021	4	58765.590014525
nif1	SPBC23G7.04C	277321.305797176	279354.16451033	3574104391.47582	4	29891.9068958298
SPBC23G7.06c	SPBC23G7.06C	349877.313920784	360833.839540981	4927637693.63777	4	35098.5672557933
SPBC23G7.07c	SPBC23G7.07C	225970.183706241	220800.319718246	992462237.972739	4	15751.6843382917
rga7	SPBC23G7.08C	209357.735907627	245082.096506225	61949205873.7389	4	124447.987000332
SPBC23G7.10c	SPBC23G7.10C	412064.063330131	407269.525866845	464119397.313706	4	10771.7152454206
rpt6	SPBC23G7.12C	380451.144288082	428414.29309529	18735056607.5817	4	68438.0314729713
SPBC23G7.13c	SPBC23G7.13C	245786.079815982	267620.24921435	2903365708.39515	4	26941.4444137427
SPBC23G7.14	SPBC23G7.14	268393.037960181	275654.658369611	583449619.401153	4	12077.3509036663
rpp202	SPBC23G7.15C	284340.478910342	293217.898826626	6387598121.5364	4	39961.2253363695
ctr6	SPBC23G7.16	54003.1180255728	54735.259199787	2420757601.16683	4	24600.597559647
SPBC24C6.04	SPBC24C6.04	317157.060452218	320815.602037536	698540662.983266	4	13214.9599222176
sec28	SPBC24C6.05	254015.88263837	247418.023728085	3243838238.34296	4	28477.3516954393
gpa1	SPBC24C6.06	0	0	0	4	0
bhd1	SPBC24C6.08C	269370.743505357	290087.31627118	2785398880.28047	4	26388.4391366772
SPBC24C6.09c	SPBC24C6.09C	259165.352849127	252985.857629316	804723519.554369	4	14183.8245860766
dip1	SPBC24C6.10C	445878.99362347	462560.809995533	12553086326.7786	4	56020.2783079007
SPBC25B2.01	SPBC25B2.01	420979.813784065	419232.738586618	6915481021.4059	4	41579.6856090985
btb2	SPBC25B2.06C	304384.222292694	310971.743261007	11604805092.0485	4	53862.8004564573
mug164	SPBC25B2.07C	273838.494493845	265623.3295862	2779870233.17128	4	26362.2373537001
SPBC25B2.08	SPBC25B2.08	338359.818808504	321174.68474047	10426116025.9097	4	51054.1771697226
SPBC25B2.10	SPBC25B2.10	413375.273999225	401684.326646692	14914104833.2106	4	61061.6590693592
dnt1	SPBC25D12.02C	0	0	0	4	0
trm1	SPBC25D12.05	403570.479787582	397509.602855986	1048452005.60119	4	16189.904304853
SPBC25H2.03	SPBC25H2.03	146394.358477883	179774.45530662	35814601912.9283	4	94623.731052163
egd2	SPBC25H2.05	108108.594414999	127734.689060362	13976373194.9008	4	59110.8560141469
SPBC25H2.09	SPBC25H2.09	311430.983970347	292852.876822434	5030811134.66059	4	35464.1055669694
SPBC25H2.10c	SPBC25H2.10C	217965.095162142	233385.066202801	60774855349.707	4	123262.783667361
spt7	SPBC25H2.11C	0	0	0	4	0
mug16	SPBC25H2.14	340984.51353038	338032.009513149	1540749649.17397	4	19626.1919967551
SPBC25H2.15	SPBC25H2.15	0	3065.99423961443	37601282.7093953	4	3065.99423961443
thi2	SPBC26H8.01	361870.881778758	357748.220110022	5923266071.40782	4	38481.3788455138
cho2	SPBC26H8.03	156435.381602905	165746.915349552	6332404389.12971	4	39788.2029913695
SPBC26H8.05c	SPBC26H8.05C	212051.048094113	268610.303036817	84768034083.7042	4	145574.752347123
SPBC26H8.11c	SPBC26H8.11C	389.207399394314	398.7025692977	212192.073690101	4	230.321554402807
SPBC26H8.12	SPBC26H8.12	0	103.195363265941	42597.1319983579	4	103.195363265941
SPBC26H8.13c	SPBC26H8.13C	289685.803816258	315696.189937066	104911970363.848	4	161950.586880573
ask1	SPBC27.02C	21220.3598929584	25979.3716758384	115112477.067279	4	5364.52414169418
mgr2	SPBC27.06C	162815.807821453	158813.793261721	1068306083.81442	4	16342.4759737809
sua1	SPBC27.08C	440012.773123955	445504.133567313	1195772225.86083	4	17289.969822565
erg32	SPBC27B12.03C	278515.16967443	292278.830392233	2145098382.49564	4	23157.6034084684
SPBC27B12.04c	SPBC27B12.04C	354730.336017244	323936.604217756	4830088762.64153	4	34749.4200046617
sip1	SPBC27B12.08	213475.655072102	249535.997363826	57439476334.9903	4	119832.671186733
tom7	SPBC27B12.10C	14560.7303068083	18253.2684889242	422585173.833933	4	10278.4382791591
SPBC27B12.11c	SPBC27B12.11C	204472.167418825	206829.44166773	2682023869.40173	4	25894.1299786348
SPBC28E12.02	SPBC28E12.02	30582.2609388579	35596.5555031267	450145550.976953	4	10608.3169138294
SPBC28E12.04	SPBC28E12.04	86448.7116843718	105881.727775904	3156362874.86002	4	28090.7585998493
mep33	SPBC28F2.02	235447.033149646	226042.896676501	2796054482.09567	4	26438.865719314
ppi1	SPBC28F2.03	277854.189697134	278763.062547698	7714553049.8298	4	43916.2642133578
SPBC28F2.05c	SPBC28F2.05C	199369.436156814	200948.305040858	811454798.073698	4	14243.0228364075
ngg1	SPBC28F2.10C	425957.108256377	398824.877197694	3483011074.17865	4	29508.5202703331
SPBC28F2.11	SPBC28F2.11	215290.265216011	217875.272285141	3559624714.90251	4	29831.2952907786
ccr1	SPBC29A10.01	260504.472227884	262585.915373012	78097942668.6101	4	139730.045685073
spo5	SPBC29A10.02	425081.569532783	383686.482653634	40155332397.0229	4	100193.977360197
pcf1	SPBC29A10.03C	253254.914820198	235757.34402887	9335407730.49987	4	48309.9568683824
exo1	SPBC29A10.05	18784.1291546452	20206.9296351814	77919702.1575468	4	4413.60686280356
ely5	SPBC29A10.06C	229798.437467266	240188.225333591	14457529388.4652	4	60119.7334251933
pom152	SPBC29A10.07	179873.086488122	204742.761718648	52555180389.975	4	114624.583303468
SPBC29A10.10c	SPBC29A10.10C	201429.880442319	210813.811809918	19642262345.8186	4	70075.4278364011
vps902	SPBC29A10.11C	412999.289131242	416466.994008999	21093299516.3551	4	72617.6623080693
SPBC29A10.12	SPBC29A10.12	172838.65843913	176277.308266904	31471734884.7482	4	88701.3738404714
SPBC29A10.16c	SPBC29A10.16C	132708.694412503	160608.517521495	34333478546.7578	4	92646.4766555613
his7	SPBC29A3.02C	189697.103070799	194194.02742384	1098519718.30332	4	16571.9621522568
SPBC29A3.03c	SPBC29A3.03C	22417.1594109904	25462.2354041979	143232314.404756	4	5983.98517722004
sab14	SPBC29A3.07C	60449.9409833418	61365.095827514	394078768.005245	4	9925.70863975521
pof4	SPBC29A3.08	256809.962658923	264794.392587653	2781347433.94775	4	26369.240764325
atp14	SPBC29A3.10C	0	0	0	4	0
rps902	SPBC29A3.12	18702.8771055723	52372.78914246	5981254973.40269	4	38669.2868223694
trt1	SPBC29A3.14C	14915.045084646	22637.2760166353	519894180.818824	4	11400.5940724467
SPBC29A3.21	SPBC29A3.21	11813.3346187691	11790.808832734	118865135.700244	4	5451.26443360264
atf1	SPBC29B5.01	245249.8899121	251437.838194207	72873027812.7224	4	134975.023442045
isp4	SPBC29B5.02C	209735.678265218	210049.691344914	876686659.188287	4	14804.4474667943
rpl26	SPBC29B5.03C	324643.865494696	325866.126278441	9162498929.16758	4	47860.4715009359
SPBC29B5.04c	SPBC29B5.04C	266337.071810345	279455.714801566	12843245429.3319	4	56664.0217186617
SPBC2A9.02	SPBC2A9.02	224131.273410322	216909.984587837	763440557.666336	4	13815.2140561261
SPBC2A9.04c	SPBC2A9.04C	244031.672652769	258430.057433661	4790270836.98909	4	34605.8912505844
tvp23	SPBC2A9.05C	263548.503197343	276069.741409878	2445855359.71499	4	24727.7948860942
SPBC2A9.07c	SPBC2A9.07C	43215.9355557736	41921.5577360922	642514132.374572	4	12673.9312406863
SPBC2A9.11c	SPBC2A9.11C	342691.922314309	329384.48605921	9618668397.64508	4	49037.4051047899
SPBC2A9.13	SPBC2A9.13	132053.359235635	138001.369278872	19248419410.5009	4	69369.3365445081
SPBC2D10.03c	SPBC2D10.03C	213581.762848092	220654.750986556	34769005410.7182	4	93232.2441684182
SPBC2D10.04	SPBC2D10.04	172720.75368465	168982.090166521	2046394963.70001	4	22618.5486034141
exg3	SPBC2D10.05	268114.832287268	268496.737731516	7085641621.29363	4	42088.1266549535
rep1	SPBC2D10.06	18333.4374221864	17593.1817582717	17042640.8006325	4	2064.1366718699
SPBC2D10.07c	SPBC2D10.07C	388923.572226782	409044.706972501	12327085510.6086	4	55513.7044129839
SPBC2D10.09	SPBC2D10.09	141473.812123278	158866.823961697	34458268636.3995	4	92814.6925820469
nap2	SPBC2D10.11C	306494.378797011	334220.11204584	4289237323.72532	4	32746.1345952668
rhp23	SPBC2D10.12	116.095639481364	22552.3901849834	2020513238.56105	4	22475.0597249543
est1	SPBC2D10.13	181538.476545382	181423.244434676	122813294.604535	4	5541.05799023379
myo51	SPBC2D10.14C	392183.974063176	378491.805713081	1768069676.60016	4	21024.2103097843
mhf1	SPBC2D10.16	167054.594551419	171696.207617905	31542840643.3763	4	88801.5211628949
clr1	SPBC2D10.17	279142.349216231	293733.841764893	2558547711.95223	4	25291.0444226421
abc1	SPBC2D10.18	0	0	0	4	0
SPBC2D10.19c	SPBC2D10.19C	319514.725077865	335820.088103021	42197666929.0849	4	102710.353578747
ubc1	SPBC2D10.20	290135.106913449	290318.639071844	62239684070.995	4	124739.412447505
SPBC2F12.03c	SPBC2F12.03C	151995.451895415	145305.401849453	7834408350.65176	4	44256.0966157539
rpl1701	SPBC2F12.04	426328.720890529	408737.162234146	2098936106.30548	4	22907.0737235547
SPBC2F12.05c	SPBC2F12.05C	149426.924466206	162184.689074326	1274514476.20337	4	17850.1714011615
atf21	SPBC2F12.09C	189091.930131842	188914.186228943	254707176.924886	4	7979.77407143971
pfa3	SPBC2F12.15C	15193.3162902145	18018.2419238041	317245438.98979	4	8905.69254732317
liz1	SPBC2G2.01C	288450.004174844	284807.396217874	4268765508.69449	4	32667.8952057463
syj1	SPBC2G2.02	199577.007791482	188601.669386731	8466800199.10301	4	46007.608607444
sbh1	SPBC2G2.03C	282278.043992533	308275.18515275	128513723303.961	4	179244.053809297
rpl1603	SPBC2G2.05	20873.4628745676	22413.3023175168	137514968.460884	4	5863.33881975287
apl1	SPBC2G2.06C	487185.160755343	502761.930241178	6635282854.30111	4	40728.6227802424
mug178	SPBC2G2.07C	321747.209170272	319138.356690338	4178995547.14991	4	32322.5754974364
ade9	SPBC2G2.08	263711.205671321	272071.911283708	85276708497.5399	4	146010.880157559
crs1	SPBC2G2.09C	279275.719993163	288360.848522297	22451402969.5878	4	74918.9611673638
mug110	SPBC2G2.10C	0	0	0	4	0
SPBC2G2.13c	SPBC2G2.13C	319833.311071203	313158.650414678	6704221149.27475	4	40939.654215915
SPBC2G2.14	SPBC2G2.14	267965.735752647	274480.474585681	1736319318.95008	4	20834.5825429146
SPBC2G5.01	SPBC2G5.01	316939.019331485	295349.987223601	3732325821.85549	4	30546.3820355844
SPBC2G5.02c	SPBC2G5.02C	119967.6952547	130639.400115775	2399175024.80665	4	24490.6871320848
ctu1	SPBC2G5.03	383204.83465387	377188.846730717	760725699.695714	4	13790.6281555239
SPBC2G5.04c	SPBC2G5.04C	318193.811340276	289415.956478295	55002238937.4298	4	117262.780686616
hmt2	SPBC2G5.06C	389067.242269639	386631.750767723	3085881865.00607	4	27775.3571759486
wsc1	SPBC30B4.01C	201311.210777628	259092.54841516	37286833339.3703	4	96548.9944786717
SPBC30B4.02c	SPBC30B4.02C	401219.965401869	386654.312913831	2779970938.79692	4	26362.7148582848
adn1	SPBC30B4.03C	225562.900889687	252402.513781113	49974571605.7049	4	111774.965450347
sol1	SPBC30B4.04C	374671.502523798	372160.98893433	1274155603.77382	4	17847.6581361101
eri1	SPBC30B4.08	82411.8181888666	111542.685799999	13815023480.2998	4	58768.6640147192
SPBC30D10.03c	SPBC30D10.03C	529850.055421744	521030.178049625	35163773074.5728	4	93760.0302295344
swi3	SPBC30D10.04	242390.961581146	242623.14876526	62564191481.9475	4	125064.175008221
SPBC30D10.05c	SPBC30D10.05C	173856.181630326	181064.981615193	3691014338.40123	4	30376.85936038
SPBC30D10.09c	SPBC30D10.09C	11364.6733940893	11912.1128172688	24547096.5980558	4	2477.25132950089
tor1	SPBC30D10.10C	385775.909900311	379138.100930201	2610860657.32108	4	25548.2908299219
pdb1	SPBC30D10.13C	6116.24000985448	6632.37323595704	58952665.6417655	4	3839.03196267514
SPBC30D10.14	SPBC30D10.14	311376.18618719	325596.079641115	55723285279.7176	4	118028.900358893
pha2	SPBC30D10.16	52090.9217265749	74504.8693849293	3850974797.03208	4	31028.1114355679
mbx2	SPBC317.01	344539.330394104	344906.041299429	5271504436.30558	4	36302.5633953912
rtn1	SPBC31A8.01C	307453.198432337	297208.237656652	1725995334.34003	4	20772.550001986
atg2	SPBC31E1.01C	205864.006293129	221761.051874906	12982562383.7862	4	56970.5239219945
pmr1	SPBC31E1.02C	244815.910281968	233392.279349091	2471137009.12838	4	24855.2660875335
SPBC31F10.02	SPBC31F10.02	305264.366053493	297445.638969711	8840937101.11982	4	47013.128754423
SPBC31F10.03	SPBC31F10.03	290634.399982961	306223.673783139	1399042191.25605	4	18701.8862100595
mug37	SPBC31F10.05	327001.916599864	335973.265824791	566149791.193416	4	11896.9511976117
mde2	SPBC31F10.08	159095.241747245	155922.328737508	623769366.537447	4	12487.6876015683
nut2	SPBC31F10.09C	187567.114362531	204210.061557047	55911553712.5189	4	118228.120293481
SPBC31F10.10c	SPBC31F10.10C	83506.2260895705	128202.55002146	27241888770.7386	4	82525.5850793235
hip1	SPBC31F10.13C	122014.468167311	133057.329770984	5461706720.21639	4	36951.6803414148
hip3	SPBC31F10.14C	124532.659783064	150276.761695491	19772455736.9312	4	70307.2822276099
atp15	SPBC31F10.15C	0	0	0	4	0
SPBC31F10.17c	SPBC31F10.17C	377779.734046181	375053.380795671	15456134022.8739	4	62161.3505783013
css1	SPBC32F12.01C	222273.131626165	224061.432832331	3119539190.85231	4	27926.417559599
gpx1	SPBC32F12.03C	549235.727030193	536834.361644698	7068088501.12949	4	42035.9622856712
cwf12	SPBC32F12.05C	211379.142218667	207592.47830352	24065758688.4746	4	77565.7119616565
SPBC32F12.07c	SPBC32F12.07C	396326.895749332	401366.674061924	4088674062.1856	4	31971.370248183
duo1	SPBC32F12.08C	5793.97553836941	4813.15613490805	12714888.9803059	4	1782.89714932648
tdh1	SPBC32F12.11	112919.53958567	118741.781147104	17089830383.316	4	65364.0390109807
SPBC32F12.12c	SPBC32F12.12C	377225.201182474	361826.600373047	3240190831.52569	4	28461.3370712169
SPBC32H8.01c	SPBC32H8.01C	280461.10407529	277537.340844763	16389546325.625	4	64010.8317506205
nep2	SPBC32H8.02C	266512.440410799	272363.730647646	6178366984.21113	4	39301.2944577247
bem46	SPBC32H8.03	190766.618437617	198003.668358153	41532549412.8232	4	101897.680803862
SPBC32H8.05	SPBC32H8.05	20694.2207543343	22485.2033539028	116052039.641955	4	5386.37261155303
mok12	SPBC32H8.13C	390504.329832704	390989.144688379	4839826121.14019	4	34784.4294230198
SPBC336.05c	SPBC336.05C	196871.319569369	211301.188796276	51758058402.2885	4	113751.987237903
rnh1	SPBC336.06C	239533.529872861	254916.960457206	7464534249.61149	4	43198.7680658011
tif512	SPBC336.10C	612433.707071174	613330.033520246	21499374302.4447	4	73313.3246798369
SPBC336.13c	SPBC336.13C	246879.787847145	258209.228943473	1640557022.56869	4	20251.8951123635
SPBC337.07c	SPBC337.07C	164092.311264909	198638.346695163	54647879076.6625	4	116884.429113401
erg28	SPBC337.09	85158.443214452	90893.2584735123	9876191429.67378	4	49689.5145621131
SPBC337.10c	SPBC337.10C	242247.61252387	245556.565841916	74315455291.5702	4	136304.305958735
SPBC337.11	SPBC337.11	248487.948446883	272178.780448664	4426549701.25022	4	33266.1603632363
gtr1	SPBC337.13C	279491.873938256	269335.396308713	4961877999.76901	4	35220.2995436191
coq7	SPBC337.15C	394772.464698415	409569.457463981	26489303555.7792	4	81377.6743888937
cho1	SPBC337.16	4451.74050888557	4605.29576690053	28341210.04688	4	2661.82315560595
alg6	SPBC342.01C	16652.8993495241	16574.2060822673	134832.745962155	4	183.597893480668
gas4	SPBC342.03	174727.126146642	181369.269534882	21643440441.0693	4	73558.548859173
rpn1301	SPBC342.04	311650.655443411	299698.202270995	1998592365.81979	4	22352.8094756553
gtp1	SPBC354.01	510413.318343394	502068.518081153	11861301434.8313	4	54454.8010620536
swd3	SPBC354.03	292538.231944031	293502.678039133	6684730529.92297	4	40880.1006906874
SPBC354.04	SPBC354.04	463165.482423358	446070.074969731	179819470727.303	4	212025.629775803
sre2	SPBC354.05C	9855.2606433265	54427.689827462	9247701742.27195	4	48082.4857465583
SPBC354.07c	SPBC354.07C	377840.859251937	355476.493650161	4464990239.86895	4	33410.291228411
SPBC354.08c	SPBC354.08C	107996.547955781	112951.996205173	11528164367.4757	4	53684.6448425332
SPBC354.09c	SPBC354.09C	178078.082537292	198468.828080062	10868812745.4565	4	52126.7991187271
def1	SPBC354.10	349850.329604098	333081.887015904	15740084375.3627	4	62729.7464831532
gpd3	SPBC354.12	179548.578439823	167539.737077673	3291153823.78291	4	28684.2893575164
SPBC359.01	SPBC359.01	137848.279185979	151601.259661211	15469971033.1022	4	62189.1691396142
aat1	SPBC359.03C	321040.023935172	316057.106084655	579927920.100563	4	12040.8463168143
SPBC359.04c	SPBC359.04C	312463.108316672	321687.997698376	26470378173.7391	4	81348.5989027148
abc3	SPBC359.05	207232.496112747	204668.572670306	29643697288.9655	4	86086.7255867093
cys11	SPBC36.04	514095.723031374	512451.086194477	6742214001.1161	4	41055.4929367439
spo9	SPBC36.06C	238452.887652593	250568.125594724	4402076561.54452	4	33174.0733161626
SPBC36.10	SPBC36.10	223518.288490804	259620.276338684	5803465493.14037	4	38090.2398690937
SPBC36.11	SPBC36.11	20561.9180127145	22874.2373314743	40180349.3313845	4	3169.39857588883
cox10	SPBC365.02C	290638.017241574	318562.574462962	3348639960.94681	4	28933.7171866441
rpl2101	SPBC365.03C	0	0	0	4	0
pmt3	SPBC365.06	30956.7040384758	47592.8143308058	2003943556.49896	4	22382.7140696731
SPBC365.07c	SPBC365.07C	347275.405244621	340746.718815678	2418326694.44541	4	24588.2425889154
SPBC365.08c	SPBC365.08C	246233.975873248	264315.412931422	22254548219.4993	4	74589.791894567
SPBC365.11	SPBC365.11	328423.498212921	293675.515729837	5745269188.12222	4	37898.7769859471
ish1	SPBC365.12C	20278.904715264	38235.5365579479	1487401597.74141	4	19283.4229180234
hba1	SPBC365.13C	279288.178400179	290469.562580432	5508886887.37784	4	37110.9380350923
uge1	SPBC365.14C	115441.9976328	120964.250876417	815530729.074426	4	14278.7493243844
SPBC365.16	SPBC365.16	258888.082778621	299305.061093907	17837173432.1426	4	66777.9406543482
pnc1	SPBC365.20C	486997.205074953	487080.458687097	73903407291.9336	4	135925.905636061
SPBC36B7.02	SPBC36B7.02	281888.18137297	280497.474950786	3965571013.81273	4	31486.389971751
SPBC36B7.04	SPBC36B7.04	338823.4887289	346558.708963274	9547508942.70314	4	48855.6776196563
SPBC36B7.05c	SPBC36B7.05C	118616.625124326	113983.49893085	6063228980.59652	4	38933.3693012707
mug20	SPBC36B7.06C	41879.4220713445	68191.1936264976	6830619333.86541	4	41323.780483716
SPBC36B7.08c	SPBC36B7.08C	291387.052013422	314633.334588461	4230131862.76213	4	32519.7319437066
php5	SPBC3B8.02	390985.208778585	431704.541999334	18822731502.199	4	68597.9801127536
SPBC3B8.03	SPBC3B8.03	589560.175872749	582597.19902095	61938444169.4899	4	124437.177090982
SPBC3B8.04c	SPBC3B8.04C	494315.398552862	515550.737146945	93172405168.9102	4	152620.776083165
SPBC3B8.05	SPBC3B8.05	350556.043288063	339823.07940926	1248741476.8057	4	17668.7681857402
SPBC3B8.06	SPBC3B8.06	261051.047351212	267856.102020786	577455564.135098	4	12015.1525597378
dsd1	SPBC3B8.07C	294328.049964031	310630.143929187	3665731659.67751	4	30272.6430117917
SPBC3B8.08	SPBC3B8.08	292764.110199652	286128.341449371	75505950915.5574	4	137391.730933449
nem1	SPBC3B8.10C	231556.637246989	224821.737390001	9479012240.03376	4	48680.1094905141
SPBC3B9.04	SPBC3B9.04	114186.937731704	122933.329455793	858668790.711909	4	14651.5254386012
SPBC3B9.05	SPBC3B9.05	268779.764383626	268885.094505489	3096196054.6343	4	27821.7363523303
vps36	SPBC3B9.09	282933.531382482	282818.048385859	15251922774.7855	4	61749.3375972276
ctf1	SPBC3B9.11C	14480.7350329844	65366.8652485609	12602164758.7423	4	56129.6818954605
rpp102	SPBC3B9.13C	144646.489734018	146672.14364585	1063437498.24535	4	16305.1947109299
scp1	SPBC3B9.15C	300648.320219259	306182.922829269	8607464089.82028	4	46388.2099509678
but2	SPBC3D6.02	166641.396240051	208258.686561623	59879912779.3796	4	122351.862245104
mad1	SPBC3D6.04C	18554.7462077746	18698.2087511768	5101464.87122531	4	1129.32113139103
ptp4	SPBC3D6.05	17795.2680529576	57667.9518487869	7458925721.68544	4	43182.5361740294
prs5	SPBC3D6.06C	222466.837519458	273682.522982907	29015970173.7287	4	85170.3736250591
dpb4	SPBC3D6.09	155780.773358993	140457.172638586	3088413890.30164	4	27786.7499462497
apn2	SPBC3D6.10	160197.719542113	162205.366040187	17360393186.0487	4	65879.4224057267
pdi2	SPBC3D6.13C	281802.575444432	261231.956288891	15830883900.534	4	62910.4202428619
rps2501	SPBC3D6.15	0	0	0	4	0
hsp16	SPBC3E7.02C	319238.975854294	324639.293728297	22299630647.3183	4	74665.3042706556
SPBC3E7.05c	SPBC3E7.05C	277651.524578111	275734.91372401	64694029978.7513	4	127175.105640561
fnx2	SPBC3E7.06C	247387.048848313	244085.22133191	200777382.546887	4	7084.79679572546
SPBC3E7.07c	SPBC3E7.07C	101137.082481952	101171.579426534	6521090638.83791	4	40376.6350716535
rad13	SPBC3E7.08C	222386.738402309	222658.748134991	11042224482.5066	4	52540.9946672754
SPBC3E7.09	SPBC3E7.09	351976.244946817	354694.266574582	14699026924.6694	4	60619.7717841905
fma1	SPBC3E7.10	242376.080389082	258557.880910592	2846787192.45712	4	26677.6460377276
SPBC3E7.11c	SPBC3E7.11C	236525.689963716	226290.898358892	3569285601.43814	4	29871.7492015372
chr1	SPBC3E7.12C	400716.292743665	393142.988467974	302739364.574772	4	8699.70350895321
lac1	SPBC3E7.15C	0	0	0	4	0
leu3	SPBC3E7.16C	298827.98606909	274608.542910254	46717688609.0132	4	108071.375267706
SPBC3H7.03c	SPBC3H7.03C	58439.2829005844	62843.7854174556	833283719.275507	4	14433.3270530005
SPBC3H7.05c	SPBC3H7.05C	287888.15400468	305698.338358537	106358871189.156	4	163063.539141308
pof9	SPBC3H7.06C	348135.506618012	347284.548373831	2348518350.12804	4	24230.7570565183
SPBC3H7.08c	SPBC3H7.08C	145679.001688148	156648.933727144	27179860905.0362	4	82431.5790595997
erf2	SPBC3H7.09	131901.143211931	155580.010159324	21634517003.6758	4	73543.3834611853
elp6	SPBC3H7.10	255101.099619419	234480.041439823	5842355116.23467	4	38217.6500985954
SPBC3H7.11	SPBC3H7.11	378065.646583283	383131.134905106	170963204148.409	4	206738.48465417
rav2	SPBC3H7.12	0	0	0	4	0
mug176	SPBC3H7.14	340845.788959781	332924.097420281	87427345578.5989	4	147840.577632292
dni2	SPBC4.01	238575.024426899	259512.59399939	90964733444.6642	4	150801.801584617
SPBC4.02c	SPBC4.02C	232877.278903833	240902.079152242	5092843383.08903	4	35682.0801772018
SPBC405.02c	SPBC405.02C	371506.195515955	354165.581108456	8159148669.61388	4	45164.0030046438
SPBC405.03c	SPBC405.03C	171450.109615451	196424.81701658	29570616433.0234	4	85980.5449404449
ypt7	SPBC405.04C	245191.098895991	246461.452277682	926887590.903991	4	15222.414319877
SPBC405.05	SPBC405.05	277553.458914976	298254.765680277	8648185435.16337	4	46497.8102580201
SPBC405.06	SPBC405.06	469046.233795449	466979.865569369	22554015344.6445	4	75089.971608472
rpl3602	SPBC405.07	458948.622799018	479822.77720268	67491233245.798	4	129895.374480578
SPBC4.06	SPBC4.06	267683.609530166	277413.305650397	2302068477.82264	4	23989.9378793623
uch2	SPBC409.06	163324.052471759	162637.280290214	27962281656.2449	4	83609.6311082715
wis1	SPBC409.07C	136197.513894447	150975.274009134	24081775965.4305	4	77591.520099542
SPBC409.08	SPBC409.08	317515.133578958	308238.87057912	32810691921.1942	4	90568.609243482
ade7	SPBC409.10	265059.968314523	305734.917045928	13332438061.4877	4	57733.0885660201
meu18	SPBC409.11	426651.129347296	422642.751184198	18365955914.4805	4	67760.5266996953
SPBC409.16c	SPBC409.16C	263969.660092737	255927.372459991	58484129894.9493	4	120917.46140958
SPBC409.17c	SPBC409.17C	631417.29870634	642164.765474682	2829197182.73059	4	26595.0990914237
SPBC409.18	SPBC409.18	390764.649483675	396615.355056143	22970483528.7712	4	75780.0823580497
SPBC409.19c	SPBC409.19C	118203.732098964	126598.457907595	16423950294.9995	4	64077.98041254
psh3	SPBC409.20C	338890.445522077	340110.292457251	13256488007.5911	4	57568.4114936115
his4	SPBC418.01C	333907.82373857	324547.728870477	2608449414.61096	4	25536.4906291514
SPBC418.02	SPBC418.02	350510.362679944	356310.136088056	13251300885.1093	4	57557.1474386746
eca39	SPBC428.02C	254908.562460052	291699.970004548	72890410733.9385	4	134991.12075794
pho4	SPBC428.03C	177310.282817861	190715.75108588	26162768956.101	4	80874.5462987289
apq12	SPBC428.04	190923.686219062	199585.112284547	849652787.844188	4	14574.4021133303
arg12	SPBC428.05C	120999.188320798	144929.619966983	19015929850.9832	4	68949.1295285575
rxt2	SPBC428.06C	0	0	0	4	0
meu6	SPBC428.07	334460.972384455	327919.951883996	10676695589.8357	4	51664.048403691
clr4	SPBC428.08C	155474.721508274	161133.577771176	22812349400.4146	4	75518.7880603473
SPBC428.10	SPBC428.10	168799.904374988	173669.791949678	34137983737.9366	4	92382.3356193388
SPBC428.11	SPBC428.11	0	0	0	4	0
SPBC428.14	SPBC428.14	312973.70545239	302571.29144923	9906954833.33757	4	49766.8434636394
wpl1	SPBC428.17C	298006.41964035	309254.349377202	1042675204.3581	4	16145.2408185671
rsc1	SPBC4B4.03	148718.076727506	142293.259492308	605972991.627377	4	12308.2593369999
vps25	SPBC4B4.06	6615.29136389488	6048.51605232224	23931734.6601861	4	2446.00361100439
SPBC4B4.11	SPBC4B4.11	15220.9438213471	15590.5836664564	12310942.9769463	4	1754.34766914559
SPBC4B4.12c	SPBC4B4.12C	314364.461070137	340034.226095541	3680143592.93629	4	30332.0935352981
syp1	SPBC4C3.06	146188.342482132	147574.570445516	20097524496.7669	4	70882.8690459953
mug136	SPBC4C3.08	246155.402947946	241347.320858198	3379523008.31078	4	29066.8325085086
SPBC4C3.09	SPBC4C3.09	333799.996553804	333161.384520789	16525054186.8426	4	64274.9060420212
SPBC4C3.13	SPBC4C3.12	22454.0685140481	22387.6678994429	83961237.6389829	4	4581.51824286947
rpl2502	SPBC4F6.04	172188.991515138	146720.667416639	8164760601.5831	4	45179.5324278126
kin1	SPBC4F6.06	8362.387807287	9571.51361641313	29199358.3897119	4	2701.82153323049
mrpl39	SPBC4F6.08C	548390.097614083	560898.016722603	12670394424.4309	4	56281.4232772033
str1	SPBC4F6.09	248118.347643716	255817.306856839	3427686081.40657	4	29273.2218990606
vps901	SPBC4F6.10	0	0	0	4	0
SPBC4F6.11c	SPBC4F6.11C	292802.68832699	303344.850244769	1970948399.14308	4	22197.6823066232
ero11	SPBC4F6.16C	324317.700643469	325437.517104886	392719060.865506	4	9908.57029123659
gyp1	SPBC530.01	205680.174112051	193576.588718826	18202397084.7418	4	67458.1297634721
bag102	SPBC530.03C	265617.171745731	284473.601796518	3512300861.6688	4	29632.3339515672
mod5	SPBC530.04	461205.024537316	478234.649429974	32640166563.4566	4	90332.9488108529
SPBC530.05	SPBC530.05	324571.396765182	322455.006361173	11437986832.1925	4	53474.262108496
SPBC530.06c	SPBC530.06C	0	0	0	4	0
SPBC530.07c	SPBC530.07C	200434.043361767	198468.868942963	44166121026.1196	4	105078.686023998
SPBC530.08	SPBC530.08	185554.086777808	210037.241465313	43685394826.9957	4	104505.256837869
SPBC530.09c	SPBC530.09C	270575.123837273	272716.635431081	10513309810.3127	4	51267.2161578741
anc1	SPBC530.10C	230951.402796014	234176.726656198	30253339109.7145	4	86967.4351549396
lsc1	SPBC530.13	455688.448494627	443644.610258297	3351735937.2834	4	28947.0893929053
dsk1	SPBC530.14C	249200.8877731	248371.257211078	9050650907.34685	4	47567.4544918762
SPBC530.15c	SPBC530.15C	238029.345180205	250458.722886342	1704627212.92242	4	20643.5656617408
pku80	SPBC543.03C	213920.116179582	214891.404765443	46975079834.3419	4	108368.676095011
pek1	SPBC543.07	190055.736356105	196190.848508125	42805466455.8365	4	103447.409894879
SPBC543.08	SPBC543.08	273880.441941143	275631.496220699	89330296634.2468	4	149440.871780653
SPBC557.02c	SPBC557.02C	366240.114956756	364776.790326598	1145514675.63745	4	16922.7264029577
ppk29	SPBC557.04	345469.588132133	341100.237091472	5366096798.1471	4	36626.8234977697
SPBC557.05	SPBC557.05	82876.8519492702	92563.580259664	7674519571.57861	4	43802.1676734685
pof12	SPBC56F2.01	0	0	0	4	0
rpl1901	SPBC56F2.02	0	0	0	4	0
SPBC56F2.05c	SPBC56F2.05C	19399.3498461991	19798.031102365	92190212.247748	4	4800.78671281458
mug147	SPBC56F2.06	493952.979243289	433665.953235678	95567604935.3557	4	154570.052836372
SPBC56F2.08c	SPBC56F2.08C	177313.151783136	181064.163617259	21706145062.1163	4	73665.0274250209
arg5	SPBC56F2.09C	163225.940725076	167567.779687447	215929714.90155	4	7347.27355727195
alg5	SPBC56F2.10C	166843.319446273	181646.951073518	36521191108.9288	4	95552.5916824458
met6	SPBC56F2.11	576957.901307092	559237.398361949	3414696541.19299	4	29217.7024301749
mrpl44	SPBC56F2.14	118781.935798834	122074.038352539	14487044066.0763	4	60181.0685890429
rpl3801	SPBC577.02	0	0	0	4	0
SPBC577.04	SPBC577.04	3712.65960296623	4123.18991145839	23117020.4191114	4	2404.00813325951
rec27	SPBC577.05C	0	0	0	4	0
stt4	SPBC577.06C	242977.564761723	231257.537738595	23926413657.5783	4	77340.8263105236
SPBC577.11	SPBC577.11	410193.855235725	408757.796022553	27655036554.764	4	83149.0176652197
mug71	SPBC577.12	224047.155073209	238827.806474629	66605531172.6752	4	129040.237109085
spa1	SPBC577.14C	264285.72304122	291449.600123219	5513168431.99861	4	37125.3566716827
sim3	SPBC577.15C	0	0	0	4	0
SPBC582.04c	SPBC582.04C	22424.2959226937	59723.3571835319	6581502341.44475	4	40563.2294740099
mcp6	SPBC582.06C	0	0	0	4	0
SPBC582.08	SPBC582.08	312914.660777848	326897.91547474	1046482859.09919	4	16174.6936531978
SPBC582.10c	SPBC582.10C	277043.957339092	278660.595009193	6909593250.48084	4	41561.9815771603
caf5	SPBC609.04	193630.475377944	192298.488785802	2116090428.87931	4	23000.49145605
pob3	SPBC609.05	103985.263243118	135305.237690115	20359680824.6512	4	71343.6767076298
cwf11	SPBC646.02	286867.01441543	297797.631351467	2493739821.58962	4	24968.6794884592
agn2	SPBC646.06C	46201.1492451366	58792.5437177156	2406382171.45669	4	24527.4446868028
SPBC646.08c	SPBC646.08C	214423.883807687	220210.026937461	3034805649.7912	4	27544.5350740905
SPBC646.15c	SPBC646.15C	365710.8730747	366823.126827759	69565960655.922	4	131876.799187653
dic1	SPBC646.17C	119763.788619898	158480.428581541	30863324995.7229	4	87839.8044677395
rps1902	SPBC649.02	183838.954798668	184756.71049733	38842878690.5299	4	98542.9838833413
rhp14	SPBC649.03	327719.655441815	318495.110203614	7465804355.55519	4	43202.4430893531
SPBC651.02	SPBC651.02	0	0	0	4	0
gyp10	SPBC651.03C	260883.023459107	268225.717101368	1085536357.9947	4	16473.7393902743
SPBC651.04	SPBC651.04	41676.3393843217	45846.828351135	497405999.240843	4	11151.3003640926
dot2	SPBC651.05C	447857.593927338	441300.686703165	39726303174.0457	4	99657.2917227406
mug166	SPBC651.06	249994.590476057	254760.813499071	1675946210.2034	4	20469.1610123827
EMPTY	SPBC651.07	401495.574503244	400258.039387278	1968835539.46913	4	22185.7811416971
nse5	SPBC651.10	6022.66332226907	9215.19554212408	135249524.822734	4	5814.84146006437
apm3	SPBC651.11C	200531.920300463	196808.211134931	31193463292.835	4	88308.3564743945
SPBC651.12c	SPBC651.12C	226892.198296217	215375.830348199	10386252163.7149	4	50956.4818342938
SPBC660.05	SPBC660.05	198882.233319181	204068.821063264	36642608106.3404	4	95711.2951881077
SPBC660.06	SPBC660.06	311391.706296655	302880.798808391	4685027624.64535	4	34223.6308149988
ntp1	SPBC660.07	308192.29051618	316183.709677017	6553896478.60625	4	40478.0696137003
SPBC660.08	SPBC660.08	286943.479521614	284017.579973978	2443531712.8326	4	24716.0459662979
mug168	SPBC660.09	176059.067954	195885.734806821	8592557417.8372	4	46348.0242778406
SPBC660.10	SPBC660.10	439748.539849423	429378.589424092	1402133214.73778	4	18722.5346490384
tcg1	SPBC660.11	0	0	0	4	0
SPBC660.12c	SPBC660.12C	395862.987187847	405519.461841484	3438372074.91458	4	29318.8168030131
mik1	SPBC660.14	375781.947351774	368367.956050876	10177427291.7649	4	50441.6179651409
SPBC660.17c	SPBC660.17C	359462.055534062	367688.966624246	5730109954.52172	4	37848.7448752324
exo5	SPBC685.02	489234.157959009	475273.875841187	12543673470.3152	4	55999.2711343531
SPBC685.03	SPBC685.03	197868.861424322	214935.00519866	57753318534.1815	4	120159.600671546
aps2	SPBC685.04C	280479.048044463	278369.771255976	4191010753.54673	4	32369.0081464768
rps001	SPBC685.06	137502.879438823	141499.113587074	22152214723.3006	4	74418.1004919175
rpl2701	SPBC685.07C	0	6572.29714340857	172780358.965026	4	6572.29714340857
pfa5	SPBC691.01	450720.794995	439716.251277009	2183160522.59288	4	23362.1516699173
apl3	SPBC691.03C	311050.703306931	320282.952534208	6399153218.17027	4	39997.3537192471
SPBC691.04	SPBC691.04	358794.623076093	357110.97796458	94532398215.3495	4	153730.607082121
SPBC691.05c	SPBC691.05C	152022.997538289	166337.20313274	1946709978.74992	4	22060.7682252337
ppk30	SPBC6B1.02	394330.767027485	383398.838068171	8845173390.62234	4	47024.3909865464
SPBC6B1.03c	SPBC6B1.03C	309498.574073685	307810.869708557	19612997444.7421	4	70023.2058762345
mde4	SPBC6B1.04	156062.829106772	153964.826853488	5595690425.48681	4	37402.1738187997
atg7	SPBC6B1.05C	359598.14634875	366986.702005424	766243717.605232	4	13840.5537967708
ubp14	SPBC6B1.06C	348025.175403129	334359.616587336	8108180568.21158	4	45022.7180660263
ofd1	SPBC6B1.08C	291314.85084209	277401.773368821	1588441823.51733	4	19927.630463237
nbs1	SPBC6B1.09C	228036.260381702	223840.283582982	318741557.937497	4	8926.66732237593
prp17	SPBC6B1.10	269157.862998212	276306.288471161	44816124020.5329	4	105849.095438427
SPBC713.03	SPBC713.03	454192.870316887	450898.979550924	8432411459.73753	4	45914.0813360605
SPBC713.05	SPBC713.05	22130.2771044266	23634.7470275043	116112926.99075	4	5387.78542145912
SPBC713.07c	SPBC713.07C	292818.612396623	326723.15803075	59020796650.5483	4	121470.98074288
mim1	SPBC713.08	115807.561319127	128075.865111087	21976665290.5811	4	74122.6437915248
SPBC713.09	SPBC713.09	349325.278792834	360818.871335269	5813568803.31967	4	38123.3812879959
pmp3	SPBC713.11C	387560.761128789	388753.755086492	171007710312.954	4	206765.392602917
SPBC725.01	SPBC725.01	451262.063984527	459486.562192755	38941817267.1309	4	98668.4058692687
mpr1	SPBC725.02	108401.228259728	111352.772381032	4195908916.18738	4	32387.9179486247
SPBC725.03	SPBC725.03	0	0	0	4	0
SPBC725.04	SPBC725.04	278003.38660403	283109.001580993	247069131.458911	4	7859.2164281643
SPBC725.05c	SPBC725.05C	41453.6573057652	52270.1796647984	1740116218.26597	4	20857.3501329026
ppk31	SPBC725.06C	438350.757150592	451634.271321354	3028703483.13055	4	27516.8288649444
pex5	SPBC725.07	385368.373470019	368089.403857835	5493607113.00572	4	37059.43575193
hob3	SPBC725.09C	173809.976462343	167078.470095975	22817232126.7113	4	75526.869600678
SPBC725.10	SPBC725.10	103458.146012887	111111.484440942	16540286316.39	4	64304.522228981
php2	SPBC725.11C	383921.555648289	391818.057044729	8511964599.45773	4	46130.1544530737
arg6	SPBC725.14	410778.925309428	373810.663383018	11064449467.8169	4	52593.8434320427
ura5	SPBC725.15	110029.281308236	106473.830954695	4682859878.476	4	34215.7123207891
rpl29	SPBC776.01	448268.141453627	489326.563241543	11376280074.0443	4	53329.8229746833
dis2	SPBC776.02C	244746.694056488	285353.630663545	96510593326.1942	4	155330.770717036
SPBC776.03	SPBC776.03	50708.7463566228	78581.9572949939	7256804730.49745	4	42593.4406056186
sec2302	SPBC776.04	386785.143607919	361852.823599906	6443031155.7614	4	40134.2470832623
SPBC776.05	SPBC776.05	0	0	0	4	0
SPBC776.06c	SPBC776.06C	380.439312165494	2013.15310330788	12512392.086575	4	1768.64298874695
ste13	SPBC776.09	427717.927223301	407435.780854707	157538453290.284	4	198455.570147504
rpl2801	SPBC776.11	242328.991835455	241939.378537283	28198892495.1455	4	83962.6293286863
plh1	SPBC776.14	370595.87673068	373157.073358865	3109597435.53887	4	27881.8822694006
kgd2	SPBC776.15C	196493.540481822	197394.195158102	44332546711.8949	4	105276.477325059
SPBC776.16	SPBC776.16	229649.922319955	229062.877028127	40719908068.2581	4	100895.87215077
SPBC776.17	SPBC776.17	0	39221.6153996088	6153340458.21931	4	39221.6153996088
whi5	SPBC800.02	10328.5641045054	13415.057229348	156503860.258935	4	6255.07514461128
clr3	SPBC800.03	436383.657929193	418234.523352608	3013455127.09393	4	27447.4731400448
rpl4301	SPBC800.04C	0	0	0	4	0
atb2	SPBC800.05C	129554.03295543	149084.993342577	20269471272.6791	4	71185.44667395
tsf1	SPBC800.07C	126967.322449503	125369.712048153	18511158905.3764	4	68027.8599277098
gcd10	SPBC800.08	52077.160993392	67328.0139603783	1815470333.45599	4	21304.1682157271
SPBC800.10c	SPBC800.10C	198689.743601169	226866.682985468	60852527633.9564	4	123341.525483063
SPBC800.11	SPBC800.11	323736.890330951	347487.334310927	119428821918.229	4	172792.37679816
SPBC800.12c	SPBC800.12C	181156.840633604	170725.556231265	12888288923.9056	4	56763.3000359951
ucp8	SPBC83.01	515117.352008602	526554.076844792	14215273095.156	4	59613.9100696221
rpl4302	SPBC83.02C	148291.776532066	144736.000616515	736695805.197244	4	13571.0703814884
tas3	SPBC83.03C	182100.795347104	190545.60781573	46129492911.2883	4	107388.887822819
apc15	SPBC83.04	22448.2376394656	22019.1866639714	10654606.7949869	4	1632.06975915453
SPBC83.05	SPBC83.05	230161.286954307	247822.755913157	59954437070.2247	4	122427.975837045
SPBC83.09c	SPBC83.09C	523213.249084178	527644.163870355	7579654123.31048	4	43530.6045309231
SPBC83.11	SPBC83.11	252085.312785716	262379.249614912	5883287664.13623	4	38351.2961454246
SPBC83.16c	SPBC83.16C	234238.841699425	245887.876752865	2637946639.72462	4	25680.4723463404
SPBC83.17	SPBC83.17	115961.143662052	108495.743699404	1765592521.6218	4	21009.4771568797
fic1	SPBC83.18C	7369.24431230455	11152.1282258382	188667175.635817	4	6867.80852302642
SPBC83.19c	SPBC83.19C	378480.191422093	389208.251532133	8365543635.01176	4	45731.6729275558
SPBC839.02	SPBC839.02	12760.5962956631	12514.6495826411	1310968.70021843	4	572.487707339299
SPBC839.03c	SPBC839.03C	154018.673361992	155370.189227426	22476800761.4554	4	74961.324630531
rpl803	SPBC839.04	406897.748060105	380299.084863952	4271272214.12063	4	32677.4854223846
rps1701	SPBC839.05C	17680.1588343417	14881.8693372023	113024374.994816	4	5315.64612711417
cta3	SPBC839.06	228080.014905487	247230.249003238	71545646404.6819	4	133740.089730681
ibp1	SPBC839.07	301207.051385892	283109.585064539	38806086935.2601	4	98496.3031479609
rpl1601	SPBC839.13C	359596.776462157	359784.447304462	1488643520.55031	4	19291.4716944451
SPBC839.14c	SPBC839.14C	25470.4979417342	24912.6444946578	24539288.3228569	4	2476.85729922299
ef1a-c	SPBC839.15C	161864.951794276	162049.063078671	28330915739.2155	4	84158.9504141055
fkh1	SPBC839.17C	332869.730858619	328741.23599322	15420334467.378	4	62089.3196680758
SPBC887.02	SPBC887.02	264666.267747907	275556.168162223	5037156889.59906	4	35486.465341025
lub1	SPBC887.04C	174911.893686945	186732.513588451	20288526330.398	4	71218.8990549523
snx3	SPBC887.06C	239141.831774115	240693.167628789	60917633138.5811	4	123407.488770517
SPBC887.08	SPBC887.08	186971.331372346	203293.407435488	41230781703.8947	4	101526.821214759
mcs4	SPBC887.10	0	1696.61757149639	11514044.7356413	4	1696.61757149639
pus2	SPBC887.11	199035.897385225	203541.726758804	309250151.670997	4	8792.75485372754
sur2	SPBC887.15C	160632.468083586	189180.603500609	11072725659.5055	4	52613.5098133206
SPBC887.17	SPBC887.17	217732.501207294	228339.618931782	2464941737.74048	4	24824.0898007383
hfi1	SPBC887.18C	0	0	0	4	0
gsk31	SPBC8D2.01	261560.535100777	257959.00169777	4211485113.50214	4	32447.9780321599
SPBC8D2.02c	SPBC8D2.02C	0	0	0	4	0
hhf2	SPBC8D2.03C	244848.208934896	277211.426169767	12362075649.6769	4	55592.4357482133
hht2	SPBC8D2.04	326718.046947611	333580.212743255	137138482247.899	4	185161.06653931
rmt3	SPBC8D2.10C	164921.344670349	172014.427055838	31298478250.1388	4	88456.8796789412
SPBC8D2.11	SPBC8D2.11	245368.924418558	251933.446913962	69383649655.8898	4	131703.881544822
SPBC8D2.12c	SPBC8D2.12C	138139.202418641	141340.324822641	18139825938.699	4	67342.0855385007
SPBC8D2.16c	SPBC8D2.16C	183778.252104901	193374.304746315	32166178698.2788	4	89674.6601586518
SPBC8D2.17	SPBC8D2.17	243354.477920902	239198.70950231	1304168577.86644	4	18056.6371306124
SPBC8D2.18c	SPBC8D2.18C	351322.868715795	357299.780610451	458327721.212088	4	10704.2949465634
mde3	SPBC8D2.19	319607.379156147	341126.52852041	11148150734.1607	4	52792.4017595352
SPBC8E4.01c	SPBC8E4.01C	344802.169081516	338919.943082332	1243236169.80652	4	17629.7771526367
SPBC8E4.02c	SPBC8E4.02C	344533.947195529	343077.770487056	72836180.4634107	4	4267.20577378835
SPBC8E4.03	SPBC8E4.03	260768.054126365	276610.993039499	1839463956.14524	4	21444.4862152561
SPBC8E4.04	SPBC8E4.04	316847.570335977	320745.763762404	3430261040.23664	4	29284.2152030605
SPBC8E4.05c	SPBC8E4.05C	374799.138814358	382239.367768536	1740643646.87162	4	20860.5108211162
ctf18	SPBC902.02C	324387.885002163	323138.647595493	554089450.461155	4	11769.552354074
SPBC902.03	SPBC902.03	21168.4530646296	51584.5787355289	4757546868.78647	4	34487.4863855952
SPBC902.04	SPBC902.04	297938.587670093	323125.842072032	7277194607.74797	4	42653.2372972673
idh2	SPBC902.05C	276975.823370457	268033.936143732	8034508360.26805	4	44817.709558466
mto2	SPBC902.06	124841.979121264	130531.377665042	8632290733.74814	4	46455.0609023068
SPBC947.01	SPBC947.01	162256.93819356	197454.759783794	8459241084.73716	4	45987.0663467924
apl2	SPBC947.02	277134.382571451	273703.293245424	8659908555.05143	4	46529.3148322953
naa38	SPBC947.03C	125830.103317583	129956.002261453	22563478143.9586	4	75105.7223917702
SPBC947.04	SPBC947.04	312221.077017315	311607.577203911	4073512817.74378	4	31912.0385503018
frp2	SPBC947.05C	104455.680694785	123346.057389231	15868701790.3159	4	62985.5177606644
SPBC947.06c	SPBC947.06C	444323.161621631	451080.59491534	1975876515.28555	4	22225.4162800472
hip4	SPBC947.08C	312915.235690528	329215.869345849	11800615421.1085	4	54315.3187901639
SPBC947.09	SPBC947.09	263135.66686705	260078.633358812	3077046133.05609	4	27735.5644122131
dsc1	SPBC947.10	64648.6031279876	77663.4088107788	7544068982.28862	4	43428.3000539067
cbp6	SPBC947.14C	1460.23126059209	1162.31839701517	560037.522728845	4	374.178273931306
SPBC947.15c	SPBC947.15C	337756.946465208	331703.473540621	827556393.444503	4	14383.6399552104
SPBC9B6.03	SPBC9B6.03	272432.525395346	281955.439339781	4173576240.46114	4	32301.6107975328
nop52	SPBC9B6.07	0	487.516484145262	950689.289253432	4	487.516484145262
mdl1	SPBC9B6.09C	222677.156917267	230094.592054163	59950579487.6762	4	122424.037149242
SPBC9B6.11c	SPBC9B6.11C	299674.31048532	304416.293532043	99216289441.4799	4	157493.086706592
SPBCPT2R1.01c	SPBCPT2R1.01C	313360.249240777	323148.966964612	2015136537.18864	4	22445.1360944228
SPBCPT2R1.02	SPBCPT2R1.02	228881.315685343	214303.591988626	8284144225.76225	4	45508.6371630767
SPBCPT2R1.03	SPBCPT2R1.03	351368.788781916	354840.698989135	175482379.174584	4	6623.48811379971
tlh2	SPBCPT2R1.08C	14529.768128406	15305.795892184	6458359.76650094	4	1270.66515716188
tra1	SPBP16F5.03C	236287.501784863	235192.294842773	12210108246.2268	4	55249.6792891751
SPBP16F5.05c	SPBP16F5.05C	32123.2770627946	79013.0419924021	14011568465.5221	4	59185.2356283265
apm1	SPBP16F5.07	366248.504489059	360290.505595861	9206480261.56864	4	47975.202609183
SPBP16F5.08c	SPBP16F5.08C	120241.639417256	116095.912102933	13103875053.3851	4	57236.0792101125
toc1	SPBP18G5.03	387283.269867877	371087.961786089	81849423285.818	4	143046.691053846
SPBP19A11.02c	SPBP19A11.02C	409009.731783258	399293.666351221	5389790431.6345	4	36707.5960518886
SPBP22H7.04	SPBP22H7.04	192072.470542138	182738.372010314	16383800319.384	4	63999.6099976085
abo2	SPBP22H7.05C	227658.723404246	228786.062901464	770227175.932958	4	13876.4834876578
SPBP22H7.06	SPBP22H7.06	550530.822581974	562332.337332413	5467079894.36695	4	36969.8522257222
rps1002	SPBP22H7.08	333276.781953414	328197.834739061	107687749200.617	4	164079.05807919
pkr1	SPBP23A10.02	289064.258257068	283606.991842052	74179558709.9479	4	136179.622842358
ssr4	SPBP23A10.05	338757.144471177	357688.427043718	128436405912.389	4	179190.126620016
ppk32	SPBP23A10.10	33694.3704611343	33369.8459008108	80134587.1814737	4	4475.89620024509
ell1	SPBP23A10.14C	15415.6007149876	14981.8266899862	25093599.4492918	4	2504.67560021711
sdh4	SPBP23A10.16	36787.7293133715	35376.4453995932	79453480.2457083	4	4456.83408502348
car1	SPBP26C9.02C	336105.893423446	339355.645556313	10413518012.2251	4	51023.3231283134
SPBP35G2.02	SPBP35G2.02	341212.408178223	339486.214833892	116835258624.315	4	170905.86489667
sgo1	SPBP35G2.03C	181294.079309699	189786.801096453	38953031299.7888	4	98682.6115632699
SPBP35G2.04c	SPBP35G2.04C	20653.1112205849	22876.8869838629	710989753.817496	4	13332.1955601609
cki2	SPBP35G2.05C	262154.724915382	269924.895462108	1793815666.42377	4	21176.7305457179
nup131	SPBP35G2.06C	210148.627976719	209588.809508654	31777911061.9377	4	89131.7999677131
ilv1	SPBP35G2.07	29389.0170084654	42119.6939815786	1117017743.55713	4	16710.9076919622
air1	SPBP35G2.08C	16043.2164441054	16486.2514054885	68669886.8188097	4	4143.36478055003
mit1	SPBP35G2.10	324680.316518881	322010.415002127	10425216823.9387	4	51051.975534593
SPBP35G2.11c	SPBP35G2.11C	217045.742771094	225841.277035649	3612251152.84697	4	30051.0031149002
SPBP35G2.12	SPBP35G2.12	181375.903514466	181562.901949336	31074493951.9525	4	88139.7951437835
swc2	SPBP35G2.13C	358334.629850069	360915.858154261	3537573632.73028	4	29738.7526332657
SPBP35G2.14	SPBP35G2.14	255775.28362484	236113.8074808	14636084321.1518	4	60489.842786107
pho1	SPBP4G3.02	236111.198687953	247699.711190015	10849090844.1102	4	52079.484550325
SPBP4G3.03	SPBP4G3.03	239545.507322076	257548.305863455	5912793516.44086	4	38447.3455404949
oxa102	SPBP4H10.03	11382.3646740479	8925.45089328588	36382417.108925	4	3015.89195383907
ppb1	SPBP4H10.04	197008.872190111	216364.115256007	6671279219.47455	4	40838.9496053539
spe2	SPBP4H10.05C	158415.403741708	218319.492134564	66879323526.4	4	129305.185053036
qcr10	SPBP4H10.08	142139.570280123	152783.341906642	27538220009.3698	4	82973.2185849292
rsv1	SPBP4H10.09	127768.575772453	130490.722892834	2933491252.92517	4	27080.856951568
SPBP4H10.10	SPBP4H10.10	355671.787740821	395400.771660332	19710704840.4925	4	70197.4088561901
lcf2	SPBP4H10.11C	272088.618864152	255196.067359955	23585513131.6141	4	76787.8784894043
SPBP4H10.12	SPBP4H10.12	21546.8828907131	40026.3192170523	1860226220.23956	4	21565.1699520289
rps2302	SPBP4H10.13	163134.014661275	147814.727445928	14580454356.0875	4	60374.776099145
SPBP4H10.14c	SPBP4H10.14C	272812.975947973	283775.03570206	78577632293.2572	4	140158.510527596
SPBP4H10.16c	SPBP4H10.16C	297886.671454415	296730.441157724	1677433528.71146	4	20478.2416769083
SPBP4H10.17c	SPBP4H10.17C	409145.357051547	403493.935136846	23734727122.5932	4	77030.3951739072
SPBP4H10.18c	SPBP4H10.18C	299468.801806479	299503.129771931	1460340029.09953	4	19107.1977870875
SPBP4H10.19c	SPBP4H10.19C	322111.815164838	342273.714196859	4436213191.85826	4	33302.4518311275
SPBP8B7.02	SPBP8B7.02	275059.260753195	256087.93684432	4946722369.27509	4	35166.4697164611
mug45	SPBP8B7.04	320264.249733379	308769.987788881	3555056478.62797	4	29812.1471829352
rpp201	SPBP8B7.06	286018.328163234	285264.236548993	5266257979.5884	4	36284.4938630416
set6	SPBP8B7.07C	304359.124993799	312296.328423301	1081239682.93584	4	16441.104608084
SPBP8B7.08c	SPBP8B7.08C	197300.310988832	179002.375162879	8256522167.39834	4	45432.7034398085
los1	SPBP8B7.09C	107890.171192292	121854.951043253	10523559389.9174	4	51292.2006496052
SPBP8B7.10c	SPBP8B7.10C	124803.642945248	128067.908821329	10626890974.4572	4	51543.406402898
nxt3	SPBP8B7.11	208015.374177773	250126.246371821	19097245001.0209	4	69096.3910074559
vac7	SPBP8B7.13	186745.268014681	193677.975867045	40225266991.5702	4	100281.188404868
SPBP8B7.18c	SPBP8B7.18C	237857.698439566	247110.839812069	71356875533.7228	4	133563.53875003
ubp3	SPBP8B7.21	316925.861918834	328433.259254293	4193920946.64063	4	32380.2445429332
erd2	SPBP8B7.22	17466.8795860261	16496.4286282972	16583529.2729907	4	2036.14398269073
SPBP8B7.23	SPBP8B7.23	366376.226873769	371954.042913356	14617061957.4498	4	60450.5210015798
atg8	SPBP8B7.24C	286248.502309703	296850.11358171	7660760091.51356	4	43762.8840786161
cyp4	SPBP8B7.25	303712.154990956	314817.293584046	9012409249.2408	4	47466.8548811716
SPBP8B7.26	SPBP8B7.26	208805.138920556	210632.975379557	43011962070.8613	4	103696.627320831
mug30	SPBP8B7.27	17038.4904732767	18922.7267280873	20433787.7396684	4	2260.18736721474
stc1	SPBP8B7.28C	293635.586223198	320586.595343872	12506054794.8991	4	55915.2367313667
thi5	SPBP8B7.30C	382503.175651882	400219.040275482	7581477761.12488	4	43535.8408702671
SPBP8B7.31	SPBP8B7.31	419223.396777202	434418.753178646	32480758049.4051	4	90112.0941514028
SPBPB10D8.01	SPBPB10D8.01	177790.103991938	183317.618819031	34223472663.4001	4	92497.9360085944
SPBPB10D8.02c	SPBPB10D8.02C	294846.53601096	288477.249010977	1294686401.27079	4	17990.8754739089
SPBPB10D8.04c	SPBPB10D8.04C	472199.411750945	444150.276281713	113231328729.821	4	168249.315548252
SPBPB10D8.05c	SPBPB10D8.05C	317453.949246228	306369.788477375	5741288778.49106	4	37885.6462875159
SPBPB10D8.06c	SPBPB10D8.06C	276848.840898325	280433.414743494	42360480744.0693	4	102908.309606257
SPBPB10D8.07c	SPBPB10D8.07C	4094.14745593176	4815.83798532506	32311959.9217755	4	2842.18049751311
eno102	SPBPB21E7.01C	295237.599405327	288962.701107881	2239204128.22606	4	23660.1147938152
SPBPB2B2.01	SPBPB2B2.01	4673.85642325712	4933.41225729308	19273313.1628495	4	2195.06908563543
mug180	SPBPB2B2.02	259425.443783435	283234.052116444	8161865743.52994	4	45171.5223994331
SPBPB2B2.05	SPBPB2B2.05	283824.53315639	286260.663627	28934154955.5616	4	85050.2130443564
SPBPB2B2.06c	SPBPB2B2.06C	305802.928109489	296680.861437941	4765922251.69304	4	34517.8296380763
SPBPB2B2.07c	SPBPB2B2.07C	159478.323509692	164136.746471222	4458198867.21296	4	33384.8725743148
SPBPB2B2.08	SPBPB2B2.08	256752.249716037	258452.59958112	32293384671.2476	4	89851.8011383851
SPBPB2B2.09c	SPBPB2B2.09C	427316.343919782	400769.720021498	12328942895.1874	4	55517.8865213443
gal7	SPBPB2B2.10C	215565.397113443	233240.110909263	3568571165.80883	4	29868.7594561978
SPBPB2B2.11	SPBPB2B2.11	191667.674462832	194303.725175859	563458881.379789	4	11868.6444190121
gal10	SPBPB2B2.12C	156666.442088915	170528.619280619	37262660467.1539	4	96517.6932836072
gal1	SPBPB2B2.13	287632.545427062	297576.805065678	655689034.682927	4	12803.2128261125
SPBPB2B2.18	SPBPB2B2.18	337720.572690507	315675.997766838	2257518280.96595	4	23756.6742251833
SPBPB2B2.19c	SPBPB2B2.19C	324445.461581614	332437.960165915	2201100377.63946	4	23457.9430984446
SPBPB7E8.01	SPBPB7E8.01	255874.432948225	257565.369863844	82302478069.4417	4	143442.04236332
SPBPB7E8.02	SPBPB7E8.02	358188.11900748	374154.818718867	1586743740.90858	4	19916.9760562979
grt1	SPBPB8B6.04C	205940.943404913	240208.950824433	64511986338.956	4	126996.049484773
SPBPB8B6.05c	SPBPB8B6.05C	95826.6824609485	127595.111551273	18523919907.2759	4	68051.3040052795
dps1	SPBPJ4664.01	328080.134630588	308193.588500648	16831006541.0006	4	64867.1845793398
SPBPJ4664.02	SPBPJ4664.02	279491.670514354	309326.400283652	97878006564.1563	4	156427.304653117
mfm3	SPBPJ4664.03	211457.579110013	208519.433124802	26936220683.6196	4	82061.2891131067
SPBPJ4664.05	SPBPJ4664.05	307677.849404804	302815.211826027	3910993353.57548	4	31268.9676579491
gpt1	SPBPJ4664.06	28921.693678782	28383.2001682386	86675631.9515577	4	4654.9874315501
SPCC1020.05	SPCC1020.05	123672.985330486	140815.801629082	21416263402.547	4	73171.4824958245
tal1	SPCC1020.06C	169796.407378927	165023.268365849	1799603658.39841	4	21210.8678417363
SPCC1020.07	SPCC1020.07	440053.905974449	438138.89653819	4878276177.61019	4	34922.3287368203
SPCC1020.08	SPCC1020.08	391812.9959584	400404.743539179	3344044625.43866	4	28913.8575143419
gnr1	SPCC1020.09	276038.190607714	280919.240019949	7784794625.82283	4	44115.7415947608
oca2	SPCC1020.10	364206.267306532	375241.068120696	3019131426.61166	4	27473.3117161531
SPCC1020.11c	SPCC1020.11C	101097.341544004	113249.662582423	16611356850.1794	4	64442.5264289417
xap5	SPCC1020.12C	296518.997880743	284532.58294052	3697628631.2787	4	30404.0648239619
SPCC1020.13c	SPCC1020.13C	371789.16234278	370301.117445451	6051566165.73122	4	38895.9064868375
SPCC1183.02	SPCC1183.02	303878.361906733	298865.261869524	20548968855.1509	4	71674.5576462647
pet127	SPCC1183.04C	121097.907032409	117355.62288958	11253881607.514	4	53042.1568366003
ung1	SPCC1183.06	352557.895110153	343264.005180425	2713770026.76885	4	26046.9289301486
pmp31	SPCC1183.09C	17001.6719996071	18204.3018000598	445718987.868715	4	10556.0289392924
wtf10	SPCC1183.10	513918.676020696	521596.791627683	6537682879.44073	4	40427.9695243303
SPCC1183.11	SPCC1183.11	456426.11802442	443546.490661446	6136070988.03828	4	39166.5386140972
SPCC11E10.01	SPCC11E10.01	32339.6752092077	41801.5512580765	762510893.058492	4	13806.7998922496
mug1	SPCC11E10.03	310358.300044759	310744.766021089	108049616264.973	4	164354.507289101
ppr6	SPCC11E10.04	224723.070548245	207513.982143819	23781766191.628	4	77106.6893849489
ynd1	SPCC11E10.05C	426841.216155726	432632.827028331	5755494934.21276	4	37932.4891557777
elp4	SPCC11E10.06C	13066.9128654509	13779.0682160673	34665207.2081794	4	2943.85831894894
SPCC11E10.07c	SPCC11E10.07C	167586.428429358	214143.216329305	49621300602.9222	4	111379.195322693
rik1	SPCC11E10.08	0	0	0	4	0
SPCC11E10.09c	SPCC11E10.09C	313766.908256419	358540.582357154	9925263243.23968	4	49812.8076985219
SPCC1223.01	SPCC1223.01	465830.893915238	447670.89706756	9545088991.91315	4	48849.4856470187
nmt1	SPCC1223.02	246054.39063137	255127.555597003	77173536805.5739	4	138900.627073435
gut2	SPCC1223.03C	197345.136039837	198895.179955174	267010008.759833	4	8170.22044928766
set11	SPCC1223.04C	303356.844239915	303615.125180519	837448001.970605	4	14469.3469269574
rpl3702	SPCC1223.05C	103716.987227141	109648.695542022	11740425724.3481	4	54176.6225514937
tea1	SPCC1223.06	385078.900863426	378115.340346472	2856812687.10661	4	26724.5799176835
SPCC1223.09	SPCC1223.09	524265.012937647	520138.816795054	3802031583.0157	4	30830.3080710188
eaf1	SPCC1223.10C	343352.73855833	347197.328937894	1166776812.59248	4	17079.0574431999
ptc2	SPCC1223.11	268007.15261016	240505.128896278	7483564822.86216	4	43253.7998991481
meu10	SPCC1223.12C	393650.441240007	379382.083576954	1291029634.69377	4	17965.4504166593
cbf12	SPCC1223.13	383224.234367856	379085.14461974	6742228448.03103	4	41055.5369226583
spc19	SPCC1223.15C	166060.684144832	200464.704108429	56737827696.7884	4	119098.517724601
bio2	SPCC1235.02	284814.768726796	288053.327873563	751835619.982066	4	13709.8105382794
SPCC1235.03	SPCC1235.03	197301.064555919	194838.662943923	32853635297.2978	4	90627.8589856587
SPCC1235.04c	SPCC1235.04C	573193.71043295	571096.881577179	5493577797.02385	4	37059.3368701595
fft2	SPCC1235.05C	173885.490123516	213402.811558782	64885329824.039	4	127362.99484548
pdh1	SPCC1235.08C	446611.355541355	478349.847501154	7429883777.33578	4	43098.3867950292
hif2	SPCC1235.09	445503.982064609	440644.943324356	189444949658.243	4	217626.371137693
SPCC1235.11	SPCC1235.11	57401.8072612698	57469.5695765986	153116825.093493	4	6187.01917512571
mug146	SPCC1235.12C	332105.315046052	343619.257928984	36064269052.8068	4	94952.9739565944
ght6	SPCC1235.13	362535.246165858	364006.568810404	1153240732.53253	4	16979.6991473092
dga1	SPCC1235.15	352619.105596882	360237.179287642	28067015430.2699	4	83766.0662653289
rps1802	SPCC1259.01C	0	0	0	4	0
SPCC1259.02c	SPCC1259.02C	221522.405696003	237829.491366999	1744035885.28453	4	20880.8278408959
rpa12	SPCC1259.03	376513.827458091	384982.202867002	1016524064.36905	4	15941.4872609886
iec3	SPCC1259.04	47588.528564083	81355.3537932764	6592709462.2769	4	40597.750745198
rxt3	SPCC1259.07	99246.9610540692	125811.662119275	21767988504.6671	4	73769.8930876734
SPCC1259.08	SPCC1259.08	351682.366811285	357273.097133987	1195347496.56261	4	17286.8989162502
pdx1	SPCC1259.09C	190973.039741293	191655.935388276	444517622.196763	4	10541.7932795702
pgp1	SPCC1259.10	221650.155200445	220265.601067963	54032870316.3367	4	116224.857836369
gyp2	SPCC1259.11C	265949.141391705	251795.513179539	4213197329.94403	4	32454.5733678014
meu27	SPCC1259.14C	328617.21019934	326899.863356585	1605000123.49065	4	20031.2263946236
SPCC126.01c	SPCC126.01C	260800.410495897	259590.917602933	70590209309.2897	4	132844.090298825
pku70	SPCC126.02C	304868.411366065	277108.609401984	6806716413.66719	4	41251.4133505362
pus1	SPCC126.03	342978.305365456	346656.488671788	6378573485.81227	4	39932.986007223
sgf73	SPCC126.04C	208172.498392217	222817.409084773	35408778971.1258	4	94086.1028142917
twf1	SPCC126.06	338607.942309354	344547.886079253	700523666.028557	4	13233.7038091057
SPCC126.07c	SPCC126.07C	206938.547635138	205346.083381764	33784056913.653	4	91902.1992577612
SPCC126.08c	SPCC126.08C	477565.87971883	445857.585090404	6713974855.5625	4	40969.4241342324
SPCC126.09	SPCC126.09	156884.702024885	179280.505211183	30157974025.0347	4	86830.2568593383
iah1	SPCC126.10	42433.9481307798	40574.1124883682	88387468.7031457	4	4700.73049384736
SPCC126.11c	SPCC126.11C	196679.491690192	196913.959216507	29193982094.3026	4	85431.2327171723
SPCC126.12	SPCC126.12	367334.215021322	365763.897624106	359190827.51276	4	9476.16519897105
SPCC126.13c	SPCC126.13C	158057.974705529	156115.255279052	21882886669.6578	4	73964.3269922363
sec65	SPCC126.15C	0	0	0	4	0
emc4	SPCC1281.03C	280322.099756813	280441.69653193	104863431680.646	4	161913.118431341
SPCC1281.04	SPCC1281.04	213480.082110486	214922.394651529	54742269433.3668	4	116985.329671466
SPCC1281.07c	SPCC1281.07C	510431.546196971	481505.351818896	29127529317.4641	4	85333.9459380968
wtf11	SPCC1281.08	343796.133088871	341490.257054004	1090411833.47345	4	16510.6922437662
SPCC132.01c	SPCC132.01C	322826.022387177	321162.133711783	1636847962.03843	4	20228.9888652302
hst2	SPCC132.02	389622.556028764	426937.322443325	13307004643.3394	4	57677.9954647772
SPCC132.03	SPCC132.03	264293.224511689	277627.273373912	81100372796.3214	4	142390.63592484
gdh2	SPCC132.04C	233966.675442725	227545.022660458	16044998403.6534	4	63334.4266644401
rpm1	SPCC1322.01	112120.681856652	127764.262644455	16064423424.099	4	63372.7532621452
SPCC1322.02	SPCC1322.02	347355.66099062	360954.925464692	24537465120.8813	4	78322.1953230394
SPCC1322.03	SPCC1322.03	210476.54549006	203165.451635152	5988670116.75273	4	38693.2491423011
SPCC1322.05c	SPCC1322.05C	352238.176006293	336194.796574624	23833251467.4988	4	77190.10860774
kap113	SPCC1322.06	324209.48409061	313990.1663519	10254950235.7943	4	50633.3640887961
mug150	SPCC1322.07C	296545.898345603	282839.179066237	12537582791.4318	4	55985.6740412934
srk1	SPCC1322.08	220062.866063514	231290.95134306	2661541218.64689	4	25795.0635715774
SPCC1322.09	SPCC1322.09	141421.020673271	144016.693519739	20635757612.1317	4	71825.7572395372
SPCC1322.10	SPCC1322.10	56583.6038745664	66705.2841643388	2799940335.71492	4	26457.2312218934
bub1	SPCC1322.12C	198026.816899127	197326.413082833	32664959642.3941	4	90367.2502104525
vtc4	SPCC1322.14C	109147.817906757	130046.286211261	6960669204.28267	4	41715.3125491188
rpl3402	SPCC1322.15	309178.802640656	314233.069050247	418879952.506555	4	10233.2784642381
phb2	SPCC1322.16	270256.746547945	285663.912824365	2915418572.29139	4	26997.3080708586
spt2	SPCC1393.02C	465173.045832273	473982.720042012	825765825.620742	4	14368.0707266211
rps1501	SPCC1393.03	322541.275082323	335090.889334749	1295225443.30456	4	17994.620330147
ers1	SPCC1393.05	271671.105087448	269987.221787665	7030999484.58945	4	41925.5276788183
SPCC1393.08	SPCC1393.08	184544.015114558	224778.02831813	68580247589.7331	4	130939.153416514
SPCC1393.09c	SPCC1393.09C	126933.051610937	106978.764692562	3051471283.78734	4	27620.0619287292
ctr4	SPCC1393.10	274915.424866015	288691.773572866	805762489.979144	4	14192.9779290601
SPCC1393.13	SPCC1393.13	11236.6236335437	11179.3434976459	7610994.99639723	4	1379.40159094417
adh1	SPCC13B11.01	137345.829676502	139831.15252279	21025095110.4614	4	72500.1639833688
SPCC13B11.02c	SPCC13B11.02C	348545.637191617	334639.022276681	3741713355.96156	4	30584.7729922978
SPCC13B11.03c	SPCC13B11.03C	189338.438558581	189774.722340248	34162182454.085	4	92415.0724369204
SPCC13B11.04c	SPCC13B11.04C	257402.513525018	265234.67072124	619614266.727167	4	12446.0261401699
ste6	SPCC1442.01	0	0	0	4	0
SPCC1442.02	SPCC1442.02	276639.935658967	289119.485326941	9084328948.59024	4	47655.8730603853
SPCC1442.03	SPCC1442.03	180857.155253926	190090.71171991	16089604247.2225	4	63422.4018924356
SPCC1442.04c	SPCC1442.04C	295645.542794866	304373.298681394	5934908799.41821	4	38519.179636313
SPCC1442.05c	SPCC1442.05C	126685.587199088	143427.935663042	20431208083.2934	4	71468.8884817957
SPCC1442.07c	SPCC1442.07C	196120.403132068	201824.179108956	45084664877.7716	4	106165.748805549
SPCC1442.11c	SPCC1442.11C	389958.641145909	387724.414580657	5082723825.46471	4	35646.6121302737
SPCC1442.13c	SPCC1442.13C	227958.579225651	268583.985229433	89404512000.0214	4	149502.936426029
SPCC1442.14c	SPCC1442.14C	306039.491611653	316262.753943395	6763625390.26611	4	41120.6316533018
zta1	SPCC1442.16C	210742.720374915	253826.727573325	90853961310.8375	4	150709.95430863
ist1	SPCC1442.17C	393032.726714561	315785.965696199	38942060374.9287	4	98668.7138546569
bdf1	SPCC1450.02	326998.845023638	324906.562369214	52179729326.217	4	114214.413851993
SPCC1450.03	SPCC1450.03	0	0	0	4	0
rox3	SPCC1450.05C	262053.501505926	254098.436064689	578054642.218565	4	12021.3834709089
grx3	SPCC1450.06C	128856.782050846	195104.873261236	40398106260.0275	4	100496.400756479
SPCC1450.07c	SPCC1450.07C	345910.453961874	341608.653036926	355924744.680786	4	9432.98394836949
wtf16	SPCC1450.08C	382067.698606955	350030.477619604	32291829484.7794	4	89849.6375685226
SPCC1450.09c	SPCC1450.09C	490278.801400635	494012.823191068	140844799296.014	4	187646.475650367
cek1	SPCC1450.11C	227667.096721287	240431.101816991	8208634849.01621	4	45300.7584070515
SPCC1450.12	SPCC1450.12	239522.62663906	252724.175467095	61983056747.0838	4	124481.983382219
SPCC1450.16c	SPCC1450.16C	306822.43223198	329576.703766937	4675119309.02663	4	34187.4220621658
SPCC1494.01	SPCC1494.01	204868.635967717	215817.226314968	3630969210.10784	4	30128.7620477005
arz1	SPCC1494.03	119614.311970668	119106.527571374	12814581563.8114	4	56600.7543320127
ubp12	SPCC1494.05C	0	3984.92611043127	63518544.4223877	4	3984.92611043127
SPCC1494.07	SPCC1494.07	407483.160604685	415993.556336707	12319946338.9225	4	55497.6268387273
SPCC1494.08c	SPCC1494.08C	247062.936353914	262870.292773117	2927530142.00072	4	27053.3276234215
SPCC1494.09c	SPCC1494.09C	154378.881880903	143206.373331636	4035532900.52882	4	31762.922175584
adn3	SPCC1494.10	367698.025055842	350562.95003951	5716064843.84444	4	37802.3307609612
ump1	SPCC14G10.03C	2871.2080548349	4466.008718597	33376016.2518087	4	2888.59897925485
SPCC14G10.04	SPCC14G10.04	277127.481701404	288096.06108497	110986613173.416	4	166573.267042926
wtf23	SPCC1620.02	353687.601308796	355629.268900953	6084778731.50305	4	39002.495854442
mug163	SPCC1620.03	411476.746045546	409312.090229367	14991687379.0354	4	61220.273151619
mug55	SPCC1620.04C	408675.704629885	402540.211813288	1755258809.09411	4	20947.9044840654
SPCC1620.07c	SPCC1620.07C	364059.462408714	375038.207159876	7094151542.27236	4	42113.3931851625
SPCC1620.08	SPCC1620.08	208053.274439276	242085.47983504	57344098031.7213	4	119733.138720783
SPCC1620.12c	SPCC1620.12C	438850.198587753	444779.371556086	4491551281.75992	4	33509.5183558341
SPCC1620.13	SPCC1620.13	156702.54478099	159543.379832375	19483257825.3227	4	69791.2204817388
snf22	SPCC1620.14C	440597.313718038	454892.689594564	3078055287.39716	4	27740.1121455788
SPCC162.01c	SPCC162.01C	199504.693158303	204795.55981058	1398624711.67173	4	18699.095644387
SPCC162.02c	SPCC162.02C	419813.338916842	452409.355891515	11017437042.3169	4	52481.9898687085
SPCC162.03	SPCC162.03	161550.663391106	197431.344693098	45431859845.5123	4	106573.753623386
wtf13	SPCC162.04C	14142.2745608428	10975.8851659627	50500840.6831221	4	3553.19717589392
coq3	SPCC162.05	0	0	0	4	0
SPCC162.06c	SPCC162.06C	416939.994746401	464444.910854297	18442991766.1739	4	67902.4884782839
ppk33	SPCC162.10	219832.024700836	225541.549887684	773235001.258078	4	13903.5517158214
SPCC162.11c	SPCC162.11C	22536.3896230506	92119.9537867331	24226440918.8166	4	77824.2264960221
tco89	SPCC162.12	15192.4533151966	16740.7038219738	37936779.2002595	4	3079.64199219079
SPCC1672.03c	SPCC1672.03C	513827.380710178	504939.686603155	4289755839.28116	4	32748.1138360714
SPCC1672.04c	SPCC1672.04C	474435.061193399	485748.917393051	27604964615.9384	4	83073.7091623132
asp1	SPCC1672.06C	219876.82800152	255810.863347658	84102738538.6518	4	145002.360789964
SPCC1672.09	SPCC1672.09	320799.942282771	322625.990128721	446980210.645099	4	10570.9532522509
get4	SPCC1672.12C	434523.701115802	431761.280724753	860441312.676008	4	14666.6399754341
qcr9	SPCC1682.01	0	0	0	4	0
SPCC1682.08c	SPCC1682.08C	265742.876236587	253191.251788445	3522549196.10051	4	29675.5336771747
SPCC1682.11c	SPCC1682.11C	201642.314238297	212672.749100685	2177024246.07594	4	23329.296207108
ubp16	SPCC1682.12C	151578.421105602	175242.353659218	30746077099.8044	4	87672.7966643651
laf2	SPCC1682.13	70311.6762610992	83245.3285147796	3669646758.21435	4	30288.8046900763
rpl1902	SPCC1682.14	97105.4625552531	100935.447965234	736531632.212244	4	13569.5581377236
mug122	SPCC1682.15	21097.4118785809	22555.911922264	86877523.3311345	4	4660.40565109773
SPCC16A11.01	SPCC16A11.01	356423.990245183	365818.067257692	2662602586.38176	4	25800.206328544
SPCC16A11.03c	SPCC16A11.03C	307263.335754716	304193.112718236	9317395006.33451	4	48263.3271913948
snx12	SPCC16A11.04	354940.380899528	335419.307320961	17001945087.5972	4	65195.7534805703
coq10	SPCC16A11.07	10897.2774893419	12432.1620003129	212360523.901416	4	7286.29748056953
atg20	SPCC16A11.08	295594.069053324	309218.779674103	110379242582.271	4	166116.858402655
oca8	SPCC16A11.10C	314428.733086583	317046.745864949	124583546651.484	4	176481.972628569
SPCC16A11.15c	SPCC16A11.15C	314833.662542107	307567.31160594	42496654354.0579	4	103073.583368943
rpn1302	SPCC16A11.16C	414362.549695477	396728.844419497	72592033622.6264	4	134714.544150424
sif2	SPCC16C4.01	328499.686201953	321790.455664711	5412317032.58758	4	36784.2256700735
SPCC16C4.04	SPCC16C4.04	451862.295668288	440447.616641427	8776957686.32271	4	46842.7093748929
SPCC16C4.06c	SPCC16C4.06C	316280.857509234	324880.406986996	7292033417.57705	4	42696.7019147178
scw1	SPCC16C4.07	377445.104114715	389700.612680636	2521713729.98759	4	25108.3339251512
sts5	SPCC16C4.09	215815.810072523	191612.746575225	20721542053.6387	4	71974.8950218733
SPCC16C4.10	SPCC16C4.10	315470.664721239	312597.616823702	4490554959.40549	4	33505.8015849699
pef1	SPCC16C4.11	0	17909.9868570948	1283070516.88523	4	17909.9868570948
naa20	SPCC16C4.12	9672.7251058712	37204.7782080351	3866964556.73311	4	31092.4611310085
rpl1201	SPCC16C4.13C	189381.772235959	210865.775865899	53784901583.6643	4	115957.86043178
sfc4	SPCC16C4.14C	363192.009392602	327901.380221702	38101609902.7333	4	97598.1684033227
mug123	SPCC16C4.17	303981.407640103	312240.871606056	1557428696.09051	4	19732.1355667
SPCC16C4.20c	SPCC16C4.20C	306528.997113638	300367.863579199	4258101559.4707	4	32627.0652965858
SPCC1739.01	SPCC1739.01	0	0	0	4	0
hrr1	SPCC1739.03	381541.708320219	387898.911922904	4222819657.66813	4	32491.6129857696
SPCC1739.04c	SPCC1739.04C	384334.558795597	384555.018493508	659658940.898805	4	12841.9132229081
set5	SPCC1739.05	146124.607977643	150015.565532529	2496890805.3964	4	24984.4491904285
SPCC1739.06c	SPCC1739.06C	381931.190353537	349630.411470954	14494831374.0876	4	60197.2411620491
cti1	SPCC1739.07	35970.8998189643	35729.2092612834	353779475.103238	4	9404.51321312324
SPCC1739.08c	SPCC1739.08C	313367.743611925	321204.72965647	1384426030.86221	4	18603.9379625808
mug33	SPCC1739.10	348637.020858785	339868.978111797	2934480721.26981	4	27085.4237610832
ppe1	SPCC1739.12	168981.883468592	170813.943470149	11246035282.6388	4	53023.6628370739
npp106	SPCC1739.14	33111.3637620171	33548.1139917062	640247882.272385	4	12651.5600053154
wtf21	SPCC1739.15	0	0	0	4	0
SPCC1742.01	SPCC1742.01	216984.769843788	215351.417518907	306252555.862185	4	8750.03651224075
git3	SPCC1753.02C	264117.86997814	266865.713716322	3815194726.04502	4	30883.6312876458
rec7	SPCC1753.03C	284999.187266165	294521.187102651	1601362469.49686	4	20008.5136223112
rsm1	SPCC1753.05	137001.671373389	148022.49047281	8269395406.642	4	45468.1080721477
mad3	SPCC1795.01C	195088.629675782	232677.820194473	51178094433.6952	4	113112.879940455
gms1	SPCC1795.03	315981.981676298	326749.272386949	1195299946.76582	4	17286.5550845579
map2	SPCC1795.06	0	14.8718174571271	884.683817912439	4	14.8718174571271
yps1	SPCC1795.09	278395.036889259	288232.438528002	10935322834.1912	4	52286.0469776382
SPCC1795.10c	SPCC1795.10C	277300.325309349	315463.556666793	84996842864.3591	4	145771.090124516
SPCC1795.12c	SPCC1795.12C	314775.093261141	310859.306097132	4162356678.30839	4	32258.1643863549
adg3	SPCC18.01C	289926.194104169	296307.114150143	10430651467.9403	4	51065.2804455736
SPCC18.02	SPCC18.02	321556.393348005	319260.328532088	6128018983.15727	4	39140.8322061414
SPCC18.03	SPCC18.03	355168.396667717	356692.953048513	1647539336.20587	4	20294.9460223837
caf1	SPCC18.06C	313353.660917745	318448.829278941	2951247042.04662	4	27162.6905977971
SPCC18.09c	SPCC18.09C	23240.5559534696	21118.4645473649	350422425.879774	4	9359.78666797185
SPCC18.10	SPCC18.10	199264.416940311	208821.946279271	54530680948.1818	4	116759.026362185
SPCC18.13	SPCC18.13	307305.099263183	297803.764921881	1580701097.33946	4	19879.0159297402
SPCC18.15	SPCC18.15	429784.487554466	427813.355283889	4561597908.43249	4	33769.8012595296
SPCC18.17c	SPCC18.17C	350238.071753183	342497.851300165	3334277716.43817	4	28871.6024686809
SPCC1827.02c	SPCC1827.02C	379623.891148041	392301.890283638	19607955212.9482	4	70014.2042962501
SPCC1827.03c	SPCC1827.03C	270990.703716877	300041.169369251	101562747506.005	4	159344.55395934
SPCC1827.04	SPCC1827.04	334364.183291487	323863.699191064	2935390838.41461	4	27089.6236519382
SPCC1827.07c	SPCC1827.07C	229737.522966697	206876.858860866	6890948349.52357	4	41505.8681077856
pof7	SPCC1827.08C	364930.69776785	365446.345298396	48848750023.3897	4	110508.766647029
bgs4	SPCC1840.02C	138622.480072195	145272.938793197	26398653481.4049	4	81238.3122076722
sal3	SPCC1840.03	46254.3151045063	218174.24581318	142283902247.867	4	188602.69235079
pca1	SPCC1840.04	184387.328742723	187649.027880507	8486235074.13087	4	46060.3817671187
SPCC1840.05c	SPCC1840.05C	39681.9164032941	39400.4497143466	31141569.7568835	4	2790.23161031855
atp5	SPCC1840.06	13185.3189547566	13846.5151059797	256244576.190367	4	8003.82059066741
SPCC1840.07c	SPCC1840.07C	291335.478251507	288865.939020468	3929509118.51333	4	31342.8983922727
SPCC1840.08c	SPCC1840.08C	849.68364538881	2434.40961979203	14598750.6997766	4	1910.4155765027
SPCC1840.09	SPCC1840.09	368849.513669222	354399.586266306	17030226432.0537	4	65249.9548506619
lsm8	SPCC1840.10	112230.457612611	122647.11860654	4088673282.11039	4	31971.3671982854
csl4	SPCC1840.11	111044.168199088	121615.688063888	10221684209.6794	4	50551.1726117193
SPCC1840.12	SPCC1840.12	208965.989574291	210494.554587629	33652874378.1927	4	91723.5988966208
par1	SPCC188.02	0	0	0	4	0
ccq1	SPCC188.07	309342.077091897	305088.982214386	5402047524.34922	4	36749.3113008571
ubp5	SPCC188.08C	539140.333616011	483395.449569335	109859072616.725	4	165724.977460192
SPCC188.09c	SPCC188.09C	181816.722463814	191425.38493001	36582900625.9135	4	95633.2847730244
spn6	SPCC188.12	367462.974451049	351713.022589864	5890012058.5911	4	38373.2069893536
dcr1	SPCC188.13C	293901.772810944	299862.878106487	98218894329.8799	4	156699.468992304
nic1	SPCC1884.02	173185.042288556	221544.43143197	63621544245.0496	4	126116.557442956
bfr1	SPCC18B5.01C	424816.288197236	422708.645309198	623035742.589387	4	12480.3419683656
wee1	SPCC18B5.03	19803.9420116471	20176.6591150287	543167212.163167	4	11652.9739998333
SPCC18B5.05c	SPCC18B5.05C	386777.109520364	389745.64346602	1123700200.6697	4	16760.8188990701
SPCC18B5.06	SPCC18B5.06	405371.833727869	384755.237158235	3740015794.79558	4	30577.8342709044
nup61	SPCC18B5.07C	370669.684288954	371110.855687829	228297083.324793	4	7554.75154000436
SPCC18B5.09c	SPCC18B5.09C	196138.117973025	209107.976008879	3979519122.92107	4	31541.7149300774
SPCC18B5.10c	SPCC18B5.10C	226612.997797397	251280.022847819	71345585334.4737	4	133552.972013424
cds1	SPCC18B5.11C	369800.554391403	368049.32752623	3222618532.85101	4	28384.0559683205
gaf1	SPCC1902.01	206781.169253485	206584.750619859	269410432.506611	4	8206.86347678897
SPCC1906.02c	SPCC1906.02C	244075.400446925	242575.338670611	11709767099.254	4	54105.838638852
wtf20	SPCC1906.04	304738.291714737	313842.240369697	1387734367.48279	4	18626.153437323
SPCC191.03c	SPCC191.03C	263048.477634043	263410.582501835	12180818826.2264	4	55183.3734611848
SPCC191.05c	SPCC191.05C	96812.0935505839	105843.949191198	10375083509.8602	4	50929.0769351364
SPCC191.06	SPCC191.06	66730.8074913767	66584.2200094111	3326053583.62942	4	28835.9739892266
gst1	SPCC191.09C	443418.933190768	447477.867966054	1318725109.9068	4	18157.1274566408
SPCC191.10	SPCC191.10	268492.988504278	252626.369002552	6158880044.4454	4	39239.2661897665
inv1	SPCC191.11	235171.774504217	248629.763304625	72200961646.132	4	134351.183141545
ppk34	SPCC1919.01	210929.614391706	202844.30192345	29983287160.5062	4	86578.4141118706
amk2	SPCC1919.03C	0	0	0	4	0
SPCC1919.05	SPCC1919.05	220906.089081548	228778.502757953	1598659406.05254	4	19991.6195320223
SPCC1919.07	SPCC1919.07	307782.924610534	329308.357344919	6075125853.41418	4	38971.5468432233
tif6	SPCC1919.09	291487.386574912	289280.662015825	2636644616.20969	4	25674.1339494134
myo52	SPCC1919.10C	186752.488554634	180094.488601743	20474095854.5576	4	71543.8604189025
mug137	SPCC1919.11	330737.318991621	344402.646659509	11051473401.1939	4	52562.9941146665
SPCC1919.12c	SPCC1919.12C	482484.351729491	486347.809796195	11186990389.7403	4	52884.2849761161
SPCC1919.13c	SPCC1919.13C	368579.331783373	373782.592823619	601288132.48321	4	12260.5886123303
brl1	SPCC1919.15	0	0	0	4	0
SPCC23B6.01c	SPCC23B6.01C	319258.725609529	302045.268490768	67267688128.9613	4	129680.075694921
SPCC23B6.02c	SPCC23B6.02C	360563.489788207	360415.320896817	2521393106.53308	4	25106.7376740442
tel1	SPCC23B6.03C	370398.295482999	383748.898486533	18957981324.8248	4	68843.9927023862
SPCC23B6.04c	SPCC23B6.04C	309128.781048843	310401.666193099	122185351984.334	4	174775.10691195
ssb3	SPCC23B6.05C	446690.377842615	454131.063492587	2724630842.49121	4	26098.9982685697
SPCC24B10.02c	SPCC24B10.02C	398837.113606246	395855.789845778	11296685264.4124	4	53142.9328895489
SPCC24B10.03	SPCC24B10.03	333636.932944076	327192.529683019	2512601927.72341	4	25062.930433827
SPCC24B10.06	SPCC24B10.06	471460.632263675	483170.862039427	35272040380.7309	4	93904.2602610911
gad8	SPCC24B10.07	15698.3458965886	19187.4475297133	92441455.0680223	4	4807.32397150489
ada2	SPCC24B10.08C	397025.5938014	393500.490676456	185500906409.456	4	215349.080802227
rps1702	SPCC24B10.09	140867.75930753	137299.984947626	17614314486.0556	4	66359.4651991251
SPCC24B10.10c	SPCC24B10.10C	419918.822770091	407281.920876011	7945239139.96176	4	44568.0354625424
mft1	SPCC24B10.11C	110718.758249877	135234.7173879	15234265528.1912	4	61713.5834484419
cgi121	SPCC24B10.12	385920.145690206	386512.436666858	2972291172.58356	4	27259.3615689342
skb5	SPCC24B10.13	238419.618042215	235818.070091212	65664773914.4038	4	128125.694060953
xlf1	SPCC24B10.14C	371385.417753281	369175.266538488	6885855290.05321	4	41490.5269008879
SPCC24B10.15	SPCC24B10.15	318024.011782836	308027.312090905	53618214564.9827	4	115778.036091677
SPCC24B10.16c	SPCC24B10.16C	522396.486554519	514577.662290768	11405124834.8882	4	53397.3895309691
emp24	SPCC24B10.17	162083.611048723	172217.788291481	35201497075.6084	4	93810.3100352093
SPCC24B10.18	SPCC24B10.18	275382.477656037	275307.583639254	88994900900.4522	4	149160.065785427
SPCC24B10.19c	SPCC24B10.19C	389418.676552425	394839.01706897	15831447990.5205	4	62911.5410527362
SPCC24B10.20	SPCC24B10.20	90449.6562588014	104014.896104291	8935388429.95316	4	47263.5917751528
tpi1	SPCC24B10.21	297998.418714031	281920.230721757	2566944033.89977	4	25332.5089257843
pog1	SPCC24B10.22	314568.432858521	321671.709684939	658019745.152808	4	12825.9477734865
SPCC285.04	SPCC285.04	471631.690856568	463026.990058643	5024951745.99632	4	35443.4470177363
SPCC285.05	SPCC285.05	351166.239838231	344145.869931526	382753246.167548	4	9782.0402545628
cgs2	SPCC285.09C	179724.296852017	173959.312250283	7488493166.58342	4	43268.0400716956
SPCC285.10c	SPCC285.10C	293528.304797204	293570.181315209	4892930784.38447	4	34974.7436887837
nup60	SPCC285.13C	191239.08773814	205874.261262834	44345971859.2294	4	105292.4164639
trs130	SPCC285.14	0	0	0	4	0
rps2802	SPCC285.15C	110754.64543002	131958.254786297	22466037510.6332	4	74943.3744747212
msh6	SPCC285.16C	282049.252078183	283556.217011317	7650797800.77114	4	43734.4195136141
spp27	SPCC285.17	319212.456591396	323837.920425298	2516583301.07971	4	25082.7794566297
ssp1	SPCC297.03	487138.293004966	503535.907824636	57829705731.2763	4	120239.038722118
set7	SPCC297.04C	402575.533157579	394261.511729005	1172351312.56418	4	17119.808063791
SPCC297.05	SPCC297.05	236358.319124458	241727.280335214	2445682750.12141	4	24726.9223222453
SPCC297.06c	SPCC297.06C	176508.788311407	172949.644057587	24224418983.7054	4	77820.9788291457
SPCC2H8.05c	SPCC2H8.05C	123232.086419382	128212.714621974	11874909315.3379	4	54486.0287489782
SPCC306.02c	SPCC306.02C	216849.633547363	235132.622455439	61689910155.4014	4	124187.268022331
set1	SPCC306.04C	445679.952379231	442951.538120033	4396137097.91794	4	33151.685846718
ins1	SPCC306.05C	375404.467373787	377584.650220518	941150571.382658	4	15339.0887227913
SPCC306.07c	SPCC306.07C	338318.369725721	336911.86883213	1721366476.60639	4	20744.6768871342
SPCC306.08c	SPCC306.08C	154116.287312832	152305.636388753	11412594878.3908	4	53414.8735802837
cap1	SPCC306.09C	0	0	0	4	0
SPCC306.11	SPCC306.11	237567.405633421	236390.272439378	1498129640.9858	4	19352.8398496564
mug73	SPCC31H12.02C	309552.147357053	301215.696538633	1313825899.14334	4	18123.368196498
SPCC31H12.03c	SPCC31H12.03C	332498.021283246	334663.207927767	133026782747.811	4	182364.184221993
rpl1202	SPCC31H12.04C	145519.213462559	139962.380264447	447375166.157423	4	10575.622513089
sds21	SPCC31H12.05C	0	0	0	4	0
mug111	SPCC31H12.06	81502.185058029	104094.123116742	8040666247.37963	4	44834.8810843177
ccr4	SPCC31H12.08C	0	0	0	4	0
SPCC320.03	SPCC320.03	323934.447124057	320909.599866398	646800678.618296	4	12716.1381580484
SPCC320.04c	SPCC320.04C	390564.303848183	401695.66741247	1141971565.31477	4	16896.534891175
SPCC320.06	SPCC320.06	313473.354164005	326085.26644586	11956869125.443	4	54673.734840056
mde7	SPCC320.07C	440776.756641984	416749.882248995	16607580328.7847	4	64435.2006452697
SPCC320.08	SPCC320.08	61491.2179955424	63586.8860181749	3007182912.4425	4	27418.8936339639
atp23	SPCC320.12	0	7011.28323060015	196632370.15878	4	7011.28323060015
SPCC320.14	SPCC320.14	179901.50883094	189854.35364377	19576779899.772	4	69958.5232472999
rhp16	SPCC330.01C	281170.820812817	276920.873595993	245471685.541004	4	7833.76801962191
rhp7	SPCC330.02	280185.846897961	275807.558624949	5085204623.81297	4	35655.3103471733
SPCC330.03c	SPCC330.03C	318991.477986214	322474.979035194	14030960707.328	4	59226.1781379823
SPCC330.06c	SPCC330.06C	0	0	0	4	0
SPCC330.07c	SPCC330.07C	347719.493919774	345878.344008222	1956869914.86961	4	22118.2612046563
btb1	SPCC330.11	116717.041946472	125050.486140815	14375506513.1772	4	59948.9501850892
sdh3	SPCC330.12C	393297.512021839	394489.775560603	1353137950.7983	4	18392.5117289503
rpl2402	SPCC330.14C	212305.702765225	204990.086750499	14592416553.395	4	60399.5375673419
mug112	SPCC338.02	363023.921313124	364347.721872506	10131336645.5139	4	50327.2705536321
cid2	SPCC338.04	402892.748170012	391083.297866297	34821529625.2831	4	93302.6387961282
mms2	SPCC338.05C	65030.2080294431	63163.0980456278	790719668.211956	4	14059.8690268789
SPCC338.06c	SPCC338.06C	260279.850668515	270192.45065048	8877421474.88529	4	47110.0346924232
naa15	SPCC338.07C	367416.238298628	410537.402580952	87746534144.5645	4	148110.207400237
ctp1	SPCC338.08	77243.952460159	94845.1049566672	12608126477.7395	4	56142.9569886986
cox5	SPCC338.10C	50888.9534639141	50854.334176406	1756658893.78028	4	20956.2573816288
rrg1	SPCC338.11C	390450.973982866	389229.939316416	10938038272.1795	4	52292.5383591663
SPCC338.14	SPCC338.14	467910.204288488	460106.1474203	95045426524.448	4	154147.19144737
pof3	SPCC338.16	77606.7664300101	85721.379583646	5906865182.75906	4	38428.0665099061
SPCC338.18	SPCC338.18	33744.3728637372	32152.3581075983	374808516.289111	4	9679.98600578935
cif1	SPCC364.01	346036.470314957	345173.916047281	405684042.686356	4	10070.7999022714
bis1	SPCC364.02C	386603.36857247	405778.201740472	13880670482.1256	4	58908.128645641
rpl1702	SPCC364.03	16320.5269564638	15731.9628123055	53158255.9124085	4	3645.48542420651
SPCC364.04c	SPCC364.04C	328257.51145509	332496.528034028	17221130718.2582	4	65614.6529333543
vps3	SPCC364.05	360480.816728339	347283.649981523	91788672722.1268	4	151483.227390136
nap1	SPCC364.06	333687.873478563	342388.907038945	3256726884.2012	4	28533.869717413
SPCC364.07	SPCC364.07	395424.798420426	396488.80380209	656657386.6286	4	12812.6635270403
dad5	SPCC417.02	175868.839676354	172001.284007106	27585407345.7382	4	83044.2763616767
chr2	SPCC417.05C	192446.813315183	209616.985557097	7669583076.28865	4	43788.0779330649
mug27	SPCC417.06C	269709.600318645	300182.741254266	105812752328.123	4	162644.360744635
mto1	SPCC417.07C	227326.673496674	234872.05995719	4053562047.61912	4	31833.7951225546
SPCC417.09c	SPCC417.09C	101557.039478675	130865.691407081	19363881579.0701	4	69577.0823961995
SPCC417.11c	SPCC417.11C	174089.685841952	171980.257850694	251562015.578295	4	7930.35332722153
SPCC417.12	SPCC417.12	397556.49112663	402551.258877893	2535635865.81122	4	25177.5488571228
SPCC4B3.02c	SPCC4B3.02C	212997.300418188	204683.789284144	26048899181.1338	4	80698.3568313721
SPCC4B3.03c	SPCC4B3.03C	238855.673782459	232962.755551549	747371923.727872	4	13669.0519397641
nte1	SPCC4B3.04C	331105.9177152	332769.050430727	2104210213.67798	4	22935.8355727341
hem12	SPCC4B3.05C	287804.827687671	317700.955365152	106932381620.449	4	163502.585316295
SPCC4B3.06c	SPCC4B3.06C	300558.436651169	298249.511899884	26944751921.5062	4	82074.2833071148
nro1	SPCC4B3.07	325580.644602804	340467.770853475	3690015715.57858	4	30372.7497749981
lsg1	SPCC4B3.08	8616.023925395	10077.84511806	141115739.49634	4	5939.60729965247
SPCC4B3.11c	SPCC4B3.11C	475885.875829257	476022.404340651	415320210.60318	4	10189.7032660816
set9	SPCC4B3.12	562202.317152309	527014.182188816	11064838659.6837	4	52594.7684177896
SPCC4B3.13	SPCC4B3.13	393535.092238192	392227.924645853	4888903231.50997	4	34960.3462207898
mid1	SPCC4B3.15	20335.8562042428	22234.254759255	159911140.505814	4	6322.79883646899
cig1	SPCC4E9.02	465603.854393942	442505.427416669	23047303595.866	4	75906.6920565407
SPCC4F11.03c	SPCC4F11.03C	366448.634430682	362521.182471652	9884504323.82706	4	49710.4222568745
imt2	SPCC4F11.04C	0	118.445591954919	56117.4330142052	4	118.445591954919
aph1	SPCC4G3.02	145329.198560324	172368.98845039	41564491538.6776	4	101936.85734154
coq5	SPCC4G3.04C	222818.052498359	225908.542147357	240843635.769799	4	7759.56886318111
mus81	SPCC4G3.05C	469238.687614721	438318.622774855	108454773238.233	4	164662.361544945
psk1	SPCC4G3.08	341754.356839534	320183.53593433	88623550563.8095	4	148848.539263751
gyp3	SPCC4G3.09C	332255.441471189	323817.261578036	2627786825.83317	4	25630.9716253265
rhp42	SPCC4G3.10C	379305.51776992	378088.286150311	3559019875.34764	4	29828.7607660277
mug154	SPCC4G3.11	279003.898483123	278533.184249654	47635464.9911465	4	3450.92252126683
not2	SPCC4G3.15C	309128.152957074	309478.142381938	17478099864.4244	4	66102.3824540849
SPCC4G3.17	SPCC4G3.17	336432.885412541	347178.79178835	1483456871.64046	4	19257.8352342654
alp16	SPCC4G3.19	292630.233702406	293390.596014645	71939177812.9877	4	134107.398950419
SPCC548.05c	SPCC548.05C	245379.786535246	249513.239481007	78763996267.9944	4	140324.620316602
ght8	SPCC548.06C	39414.7653825497	40284.1658996214	71584142.4675148	4	4230.37062405632
ght1	SPCC548.07C	292823.444254706	294460.212321514	394624933.375566	4	9932.58442420156
SPCC550.01c	SPCC550.01C	202205.408871873	216590.341185312	44012330046.7177	4	104895.579085486
SPCC550.03c	SPCC550.03C	345838.351069884	327205.024019675	5518922532.41832	4	37144.7255085373
SPCC550.07	SPCC550.07	19127.3754769194	21871.3806447658	59570459.8551368	4	3859.09509649402
SPCC550.08	SPCC550.08	398289.720824464	400780.777810307	1092396461.54674	4	16525.7107377167
SPCC550.09	SPCC550.09	196479.963397109	195857.319405264	35271918427.5331	4	93904.0979238035
SPCC550.11	SPCC550.11	40134.8279555393	59517.7230643589	5376003118.22637	4	36660.6161917199
arp6	SPCC550.12	418903.52638559	431353.530581964	16359266854.3037	4	63951.6748301084
vgl1	SPCC550.14	449660.718169935	431180.102740848	2537710651.54302	4	25187.8475238706
SPCC550.15c	SPCC550.15C	277675.62688666	271624.590872713	3945270565.12671	4	31405.6944085253
SPCC553.01c	SPCC553.01C	306950.158798953	314288.120579997	131846285471.876	4	181553.2191066
pex1	SPCC553.03	284844.948846302	306992.833243135	15794870249.8019	4	62838.8220963003
cyp9	SPCC553.04	231350.5857766	234009.428773875	66545930484.4018	4	128982.489591031
SPCC553.08c	SPCC553.08C	0	15.2655972918431	932.153842706907	4	15.2655972918431
SPCC553.12c	SPCC553.12C	219111.528668458	230052.512738174	58003133495.7928	4	120419.198527262
SPCC569.02c	SPCC569.02C	196656.524655991	203159.320653994	1511992455.97852	4	19442.1735923387
SPCC569.03	SPCC569.03	221901.020872622	241403.240370758	4801789424.69447	4	34647.4725798812
SPCC569.04	SPCC569.04	265613.935110293	278027.449545167	3207492364.18967	4	28317.3637729118
SPCC569.05c	SPCC569.05C	232856.846756688	239426.282856275	1236359714.66508	4	17580.9535767054
SPCC569.06	SPCC569.06	357010.345565133	363968.141152872	28074772721.7152	4	83777.6412918674
SPCC569.07	SPCC569.07	421180.866062296	437003.152001054	44332103033.2031	4	105275.950521953
SPCC576.01c	SPCC576.01C	306947.38998152	314272.89293221	3160381428.59816	4	28108.6349214888
SPCC576.02	SPCC576.02	186091.956587427	195224.130862618	42688361993.0413	4	103305.81057356
rpl15	SPCC576.11	0	0	0	4	0
mhf2	SPCC576.12C	686982.478398853	691254.91593366	328340809.021395	4	9060.08842425662
swc5	SPCC576.13	124664.972162447	129948.555395344	17898623713.7498	4	66892.8690402605
dph5	SPCC576.14	303759.548856957	312806.539906219	7888110850.33822	4	44407.518649262
SPCC576.17c	SPCC576.17C	522916.164368834	500990.902094678	25736176776.8005	4	80212.4940031173
SPCC584.01c	SPCC584.01C	488638.158578402	488397.769990431	1328093442.84933	4	18221.508189838
cuf2	SPCC584.02	34525.9746226789	32282.507771975	137957351.386022	4	5872.76236932038
SPCC584.03c	SPCC584.03C	256076.149701622	295364.165091514	15327999114.752	4	61903.1483746021
SPCC584.11c	SPCC584.11C	149954.882171123	170798.401822862	28833828576.2953	4	84902.6333164869
mug42	SPCC584.12	309548.073711105	309635.630386919	107550043829.935	4	163974.116730305
SPCC584.13	SPCC584.13	287353.265990525	295988.105030686	565730728.396865	4	11892.5473343273
SPCC584.15c	SPCC584.15C	468894.497392943	464483.658853942	8147199649.98168	4	45130.919694766
SPCC584.16c	SPCC584.16C	138210.341452967	151906.75089412	23485270195.6465	4	76624.5231561778
SPCC594.01	SPCC594.01	297160.82568977	284296.815917066	1096447311.97568	4	16556.3229007506
SPCC594.02c	SPCC594.02C	296.818472427686	741.91015074708	1262191.83466654	4	561.736556284737
SPCC594.04c	SPCC594.04C	112826.900536758	115120.552081312	13442077477.1839	4	57969.9867974452
spf1	SPCC594.05C	229254.386061145	236319.746709827	60815263468.128	4	123303.754472571
SPCC594.06c	SPCC594.06C	166506.017187441	175280.200806067	41169495187.9491	4	101451.337088218
bqt3	SPCC594.07C	178571.577857311	216924.789594705	22434166887.9362	4	74890.1977696952
SPCC5E4.05c	SPCC5E4.05C	211890.372508446	224070.322026178	55160012740.1212	4	117430.84426602
rpl2802	SPCC5E4.07	0	11628.6982484516	540906491.814165	4	11628.6982484516
SPCC5E4.10c	SPCC5E4.10C	117995.772518393	121655.214256521	19769032244.626	4	70301.1953038957
spt3	SPCC61.02	437769.478936758	449941.000464073	22384098818.9963	4	74806.5819614095
SPCC61.03	SPCC61.03	358990.727784403	364638.116499034	780503804.726786	4	13968.7490915148
SPCC61.05	SPCC61.05	295993.071278532	316815.64397309	117162979442.19	4	171145.391000013
SPCC613.01	SPCC613.01	274724.949780007	264958.106569858	55633966849.7385	4	117934.268609402
SPCC613.02	SPCC613.02	546552.627851833	564125.326327312	9754472439.51538	4	49382.3663859767
SPCC613.03	SPCC613.03	138372.602662703	157296.783972556	33944703366.1405	4	92120.4420394037
rpl902	SPCC613.06	1721.22098898501	5079.45791237773	64475204.2011908	4	4014.82266735378
SPCC613.07	SPCC613.07	269919.976791271	272406.996642792	31673500178.1144	4	88985.2518371927
SPCC613.08	SPCC613.08	2260.47284340958	4259.35379047306	34844193.0579788	4	2951.44850276855
qcr2	SPCC613.10	0	0	0	4	0
meu23	SPCC613.11C	320757.131397757	322153.503147223	975602567.805031	4	15617.318654342
raf1	SPCC613.12C	103110.713517862	106707.408765019	11149072072.707	4	52794.5832276072
SPCC622.01c	SPCC622.01C	214652.558457514	233245.889443697	4019980153.58958	4	31701.6567137649
hta1	SPCC622.08C	542984.46737571	498127.320053383	12657689524.5829	4	56253.1988525605
SPCC622.11	SPCC622.11	413483.279043236	393493.446247503	7250248693.28265	4	42574.1960971744
gdh1	SPCC622.12C	348161.444150627	344403.368076701	2528049933.4316	4	25139.8584593848
SPCC622.14	SPCC622.14	328904.596841312	331214.671864982	1985901761.31692	4	22281.7288451599
SPCC622.15c	SPCC622.15C	189047.021245941	190996.91029426	20030791478.2822	4	70765.0893419244
epe1	SPCC622.16C	269286.978914024	295910.216581686	19110694157.3868	4	69120.7171501185
apn1	SPCC622.17	293773.994995166	327041.02175477	134014820337.267	4	183040.17341643
rpl6	SPCC622.18	341653.143290558	332902.168338094	8388877207.05009	4	45795.4069941793
jmj4	SPCC622.19	334028.371634113	304339.14260895	4208230095.4577	4	32435.4362366907
aah3	SPCC63.02C	0	0	0	4	0
SPCC63.03	SPCC63.03	300150.848477366	296107.226366003	1586738143.45037	4	19916.9409263218
mok14	SPCC63.04	252163.722697353	249702.353459615	12221447906.3344	4	55275.3288238396
SPCC63.06	SPCC63.06	288738.137439624	300484.256271543	111737195185.301	4	167135.570110989
atg1	SPCC63.08C	274793.413861259	276924.570460106	19860939674.9235	4	70464.4230710142
SPCC63.13	SPCC63.13	0	3211.94750692808	41266427.1490459	4	3211.94750692808
SPCC63.14	SPCC63.14	179236.041949984	184213.528537989	36826823579.1933	4	95951.5809916561
gep4	SPCC645.02	686893.891632594	702794.983811165	2103796719.33982	4	22933.5819233489
rgf1	SPCC645.07	23526.4175530066	33457.75353744	686078790.452904	4	13096.5528904833
snd1	SPCC645.08C	309044.531172639	307869.556886957	4742020447.8604	4	34431.1648360188
mug117	SPCC645.11C	391695.876310706	363048.886703027	7224980111.21111	4	42499.9415035218
SPCC645.12c	SPCC645.12C	477699.471650734	461376.875717145	7407152094.74076	4	43032.4066685236
SPCC645.13	SPCC645.13	253960.569554263	307357.709530021	122169517752.021	4	174763.781825655
ekc1	SPCC663.01C	0	0	0	4	0
wtf14	SPCC663.02	303344.798011604	309860.951641796	4879000975.41463	4	34924.9229613131
pmd1	SPCC663.03	491803.060340098	492921.983679302	2287697945.54263	4	23914.9427426799
rpl39	SPCC663.04	0	0	0	4	0
SPCC663.06c	SPCC663.06C	97937.2950651823	97670.1943850509	4400654208.26646	4	33168.7134520864
SPCC663.08c	SPCC663.08C	459544.024486653	477336.53261948	18780762991.8475	4	68521.4619514343
SPCC663.09c	SPCC663.09C	186917.715976159	160072.157128494	5726685333.27552	4	37837.4329641808
SPCC663.10	SPCC663.10	343571.056757968	361318.404116348	3066253535.83667	4	27686.8810803812
saf1	SPCC663.11	209997.482478609	228294.794114995	7684960554.92124	4	43831.9533985232
cid12	SPCC663.12	144412.257185876	148981.923466742	23790610608.0691	4	77121.0260046979
naa50	SPCC663.13C	258838.92653122	255648.433331162	65049186038.7506	4	127523.709598206
SPCC663.14c	SPCC663.14C	50072.6191204903	69688.8174901358	3564446212.2301	4	29851.491638736
SPCC663.15c	SPCC663.15C	401896.88167646	413709.295452676	4849685214.86803	4	34819.8406618555
SPCC70.02c	SPCC70.02C	248397.071713415	257906.61039555	9206979955.40628	4	47976.5045501605
SPCC70.03c	SPCC70.03C	111115.508545626	125509.347255464	13438172013.9486	4	57961.5648812826
SPCC70.04c	SPCC70.04C	336385.170521949	328889.006406155	3738614682.39543	4	30572.1060870667
SPCC70.06	SPCC70.06	188781.85711036	190345.809591687	31902820764.5265	4	89306.8037225139
SPCC70.08c	SPCC70.08C	333683.83370264	332642.465662888	1468617184.5214	4	19161.2707337053
mug9	SPCC70.09C	299602.930281263	308915.429470396	18751085402.4192	4	68467.3013240977
SPCC70.10	SPCC70.10	176585.76112192	177024.25951414	1581305118.38564	4	19882.8136740354
SPCC736.02	SPCC736.02	352486.504602845	345045.748084795	2919787391.49342	4	27017.5285300739
gma12	SPCC736.04C	250869.844860764	267893.774854382	11255196258.0559	4	53045.2548727402
SPCC736.06	SPCC736.06	0	0	0	4	0
SPCC736.07c	SPCC736.07C	47655.6501728096	65622.6635725083	6602614820.48068	4	40628.2377801471
cbf11	SPCC736.08	137195.218780547	173358.53104309	33997509344.7004	4	92192.0676423688
SPCC736.09c	SPCC736.09C	322891.482919789	325898.685136828	23255972649.2228	4	76249.5453252391
ago1	SPCC736.11	0	0	0	4	0
SPCC736.13	SPCC736.13	474424.670191329	472485.865652359	1672851356.42839	4	20450.2527883422
dis1	SPCC736.14	5422.46000375575	6510.27817219067	59667224.8192754	4	3862.22813992375
ima1	SPCC737.03C	313871.43684635	329743.218710969	1573554607.0286	4	19834.0276231821
SPCC737.04	SPCC737.04	221008.865625886	219819.352294936	25643714028.3101	4	80068.2740358348
SPCC737.05	SPCC737.05	446492.464589348	436061.436061602	736174682.238502	4	13566.2695889336
SPCC737.06c	SPCC737.06C	355626.611461175	347224.549186058	13995182569.8398	4	59150.6182762273
SPCC737.07c	SPCC737.07C	357759.222572097	364657.286620851	1091903846.65248	4	16521.9841926785
hmt1	SPCC737.09C	196316.484960959	199989.522004676	41219428401.6992	4	101512.842046831
SPCC74.02c	SPCC74.02C	89853.683609593	101479.247218164	14091126765.8653	4	59353.025967227
ssp2	SPCC74.03C	24710.7501532253	25187.3270814117	41592061.7362484	4	3224.59539075247
SPCC74.04	SPCC74.04	330393.95166526	329642.561677827	4379453833.19174	4	33088.7210133292
rpl2702	SPCC74.05	0	662.624768389608	1756286.33473352	4	662.624768389608
mak3	SPCC74.06	515520.790692298	505725.128630769	6581666341.68501	4	40563.7348554254
mug24	SPCC74.09	294693.720830893	321129.943791184	4582422271.81251	4	33846.7955344834
SPCC757.02c	SPCC757.02C	280108.60328422	281567.491590657	5288343894.89414	4	36360.5001852771
SPCC757.03c	SPCC757.03C	518674.740989444	523481.463138645	3012530117.69675	4	27443.2601821319
SPCC757.04	SPCC757.04	188496.25232931	199581.855783991	53438264488.121	4	115583.589328374
SPCC757.05c	SPCC757.05C	351290.515720785	350747.202043455	1483153678.94389	4	19255.8671509743
ctt1	SPCC757.07C	306464.536519903	315958.08199899	636195932.432116	4	12611.4623699248
rnc1	SPCC757.09C	358925.623366148	364280.663157534	418041781.844625	4	10223.0350415694
SPCC757.11c	SPCC757.11C	19081.0557990096	53430.1803965447	5505897225.20348	4	37100.8666516144
SPCC757.12	SPCC757.12	245124.199257353	231917.368492758	10834966663.7869	4	52045.572971644
SPCC777.02	SPCC777.02	306740.677367714	303518.016428516	1370760854.11383	4	18511.8938395956
SPCC777.03c	SPCC777.03C	72232.318957664	103116.901697533	9607146757.84208	4	49008.0267860329
SPCC777.04	SPCC777.04	259072.167121167	250144.585395156	16636062696.9789	4	64490.4308734616
SPCC777.06c	SPCC777.06C	335334.975910904	335674.477254354	538742373.813139	4	11605.4122483126
omh3	SPCC777.07	340015.075388564	341309.359164822	2055401203.60945	4	22668.266385023
bit61	SPCC777.08C	264877.675905838	269629.165324025	17017284734.4568	4	65225.1575974655
ubc12	SPCC777.10C	425100.820698614	409564.448720122	9788748178.77838	4	49469.0513826028
SPCC777.12c	SPCC777.12C	370485.424700991	355144.078388409	9511246136.67878	4	48762.8089241144
vps35	SPCC777.13	0	0	0	4	0
SPCC777.15	SPCC777.15	268186.602754434	291972.707123093	92551458476.9234	4	152111.355983802
SPCC777.17c	SPCC777.17C	273752.99226232	274602.035646243	13647715148.915	4	58411.7178931484
pep3	SPCC790.02	525678.175275202	455751.518202656	139794227944.721	4	186945.331544225
SPCC790.03	SPCC790.03	0	28217.5519907035	3184920961.39222	4	28217.5519907035
SPCC794.01c	SPCC794.01C	471108.093680602	465426.184081991	2278875598.58839	4	23868.7850475699
wtf5	SPCC794.02	269647.015127558	271680.288847379	519888162.960936	4	11400.5280904103
SPCC794.03	SPCC794.03	274721.979860053	289409.021438951	2758081165.03254	4	26258.718385674
lat1	SPCC794.07	0	8049.6247163813	259185832.298307	4	8049.6247163813
ef1a-a	SPCC794.09C	314641.109793514	309593.725044074	8249200967.7375	4	45412.5559942884
SPCC794.10	SPCC794.10	0	3479.92387561953	48439480.7204273	4	3479.92387561953
SPCC794.11c	SPCC794.11C	193400.971604228	216002.440992374	63571609802.2277	4	126067.055373547
mae2	SPCC794.12C	12696.9801891726	11666.6163651106	19974965.1020058	4	2234.66804593019
SPCC794.15	SPCC794.15	214399.767765882	225898.757768855	53636830248.3008	4	115798.132809105
SPCC825.01	SPCC825.01	183953.844589008	183352.775636534	33447959198.1276	4	91443.9161428026
naa40	SPCC825.04C	29637.9094111442	40271.8566892308	1141623740.9491	4	16893.961502184
SPCC825.05c	SPCC825.05C	140622.29159488	164937.436576273	19016203887.8398	4	68949.6263366231
SPCC830.06	SPCC830.06	0	687.824476692755	1892410.04295065	4	687.824476692755
psi1	SPCC830.07C	403773.550789158	402324.98084093	1205675677.65348	4	17361.4204319051
yop1	SPCC830.08C	468824.025309372	467098.169302146	2418714440.69644	4	24590.2137073697
SPCC830.10	SPCC830.10	158422.940547243	189221.038455924	39763448029.6034	4	99703.8715767891
for3	SPCC895.05	271.272218033651	375.504261980101	216976.118314306	4	232.903476956821
elp2	SPCC895.06	292815.031376677	286178.513320126	2690490297.76739	4	25934.9681789249
alp14	SPCC895.07	289645.51879195	308995.753487533	5482065561.05045	4	37020.4860889564
ucp12	SPCC895.09C	115305.93969795	117299.595509433	6947918518.42716	4	41677.0875854682
rps1201	SPCC962.04	27342.2021840566	33447.8196701787	1591085027.2833	4	19944.2035895351
ast1	SPCC962.05	412179.824345499	419445.769397134	204824086534.001	4	226287.475644367
thp1	SPCC965.05C	428427.708729994	422157.775421121	3133714542.96609	4	27989.7952072094
SPCC965.06	SPCC965.06	341011.374950243	345333.821276505	6712538695.33925	4	40965.0420948742
gst2	SPCC965.07C	30.0609651998388	1037.47560890512	4141498.89036898	4	1017.53364690916
alr1	SPCC965.08C	435449.568235853	422987.733343633	10179747533.2764	4	50447.3674567771
SPCC965.09	SPCC965.09	311220.979097599	322154.315436417	3407403139.02879	4	29186.4829117384
SPCC965.10	SPCC965.10	295194.242140392	295707.182513801	406682247.167248	4	10083.1821262839
SPCC965.11c	SPCC965.11C	331983.092065325	330748.974358832	1946882072.12579	4	22061.7433135156
SPCC965.12	SPCC965.12	288651.824407786	313782.04620232	11547472848.4622	4	53729.5841424029
SPCC965.13	SPCC965.13	294169.182014177	271470.636149005	16463138309.8774	4	64154.3808127657
SPCC965.14c	SPCC965.14C	291054.705335443	305591.162055932	19009606547.2327	4	68937.6648633254
SPCC970.02	SPCC970.02	354729.276489292	355820.878823065	1960493242.80541	4	22138.7287507967
rpl3601	SPCC970.05	244592.508160283	271964.253578174	6066345599.39977	4	38943.3742740655
raf2	SPCC970.07C	201928.15724802	256516.603403129	84877428600.3581	4	145668.655345237
brl2	SPCC970.10C	0	0	0	4	0
ppk38	SPCP1E11.02	371661.869539089	386264.605619885	6214114533.43745	4	39414.8275825147
mug170	SPCP1E11.03	162481.6651608	163639.015431664	7863292030.47166	4	44337.6026372414
pal1	SPCP1E11.04C	0	555.156001524775	1232792.7441159	4	555.156001524775
are2	SPCP1E11.05C	276206.200000549	279107.690150095	3798405607.08009	4	30815.6032193112
apl4	SPCP1E11.06	172861.072287653	169022.772690782	10360192103.2451	4	50892.5144378942
cwf18	SPCP1E11.07C	381011.705375925	378522.435325028	7564476752.25104	4	43487.0002191777
SPCP1E11.10	SPCP1E11.10	0	0	0	4	0
puf6	SPCP1E11.11	376435.67469646	397169.680406394	21730796204.0548	4	73706.8453470483
SPCP20C8.01c	SPCP20C8.01C	155682.104643498	166660.03736498	32063942867.9816	4	89532.0373776638
SPCP20C8.02c	SPCP20C8.02C	296896.451367764	298504.58838639	56907533092.8953	4	119276.499249533
rhp26	SPCP25A2.02C	295957.344358983	296232.596493929	2076469773.76612	4	22784.1489514428
SPCP31B10.02	SPCP31B10.02	33518.0543333936	33741.7490885595	10240871.2334725	4	1600.06806366733
SPCP31B10.04	SPCP31B10.04	268883.45418051	264559.274776054	3859654056.77994	4	31063.0570645419
tdp1	SPCP31B10.05	196225.712666787	197426.227385988	2454276142.53604	4	24770.3257070635
mug190	SPCP31B10.06	150318.724055575	153149.769714718	24168591501.2162	4	77731.2541729776
eft202	SPCP31B10.07	310754.690724897	326280.306682825	110473534818.546	4	166187.796497326
SPCPB16A4.02c	SPCPB16A4.02C	193126.927847164	190451.243471896	26275683772.8082	4	81048.8799626624
ade10	SPCPB16A4.03C	367893.059604407	347645.091982067	6678751829.9944	4	40861.8153965117
trm8	SPCPB16A4.04C	77513.7231961128	89121.4002646297	5731748513.25993	4	37854.1560243388
SPCPB16A4.05c	SPCPB16A4.05C	144860.804882076	165950.904194859	31809045771.2087	4	89175.4531404364
SPCPB16A4.06c	SPCPB16A4.06C	218021.35582314	217035.332739962	41791954449.245	4	102215.403009093
amt1	SPCPB1C11.01	307215.909463933	323428.781702654	8568465324.85352	4	46283.0026166559
SPCPB1C11.02	SPCPB1C11.02	464599.020140979	477920.731119361	4415960367.36608	4	33226.3463510739
SPCPB1C11.03	SPCPB1C11.03	351885.084602316	364964.39407928	17141396411.3184	4	65462.5778810275
vps5	SPCPJ732.01	57074.0544669105	95061.3188833896	12318079098.6376	4	55493.4210033891
SPCPJ732.02c	SPCPJ732.02C	261670.782809149	258317.862435837	3899581232.39254	4	31223.3135348915
meu15	SPCPJ732.03	0	2001.78961436288	16028646.6406843	4	2001.78961436288
