# Supplementary material for: Quantitative Fitness Analysis Identifies exo1∆ and Other Suppressors or Enhancers of Telomere Defects in Schizosaccharomyces pombe
Source: PLoS One. 2015 Jul 13;10(7):e0132240. doi: 10.1371/journal.pone.0132240 (PMC4500466; doi:10.1371/journal.pone.0132240)
Supplement: S9 Supporting Information — (TXT) [file pone.0132240.s015.txt]

R package version: 0.0-19
Treatment: 30
Medium: YE5S_CGN
Screen ID: SGA0056
Screen name: ura5_K
Libraries: PDLV3_768
Client: JPC
User: APB
PI: 
Date: 2013/10/13
Fitness definition: Trimmed
Condition: YE5S_CGN
#########################################################
Gene	ORF	MedianFit	MeanFit	VarianceFit	NumRepeats	SEFit
SPAC1002.01	SPAC1002.01	332853.114020678	310592.985704976	7776956988.11005	4	44093.5284030152
pom34	SPAC1002.02	278545.639113144	297776.767271643	4439603970.70711	4	33315.1766118203
gls2	SPAC1002.03C	282441.813072186	295158.631846755	4716313265.5506	4	34337.7098302675
jmj2	SPAC1002.05C	252671.795121985	262688.927314218	1851888214.44303	4	21516.7853921248
bqt2	SPAC1002.06C	0	45828.217203868	8400901968.33961	4	45828.217203868
ats1	SPAC1002.07C	75.500192710202	45429.0649191586	8236922141.62855	4	45378.7454146447
SPAC1002.12c	SPAC1002.12C	245835.252143201	238880.039488222	5152789478.77423	4	35891.4665302709
itt1	SPAC1002.14	107894.567823311	106107.865652488	4251293809.24683	4	32600.9731804391
urg2	SPAC1002.17C	332227.149324881	340063.918490237	6743192869.99606	4	41058.4731510929
urg3	SPAC1002.18	354426.405228951	372438.060269845	6991792126.80316	4	41808.4684208928
urg1	SPAC1002.19	459658.045624405	446513.131128745	3006920905.41303	4	27417.699144043
SPAC1002.20	SPAC1002.20	295559.656513535	330722.523644308	12929774058.1809	4	56854.5821772108
psp3	SPAC1006.01	120437.03508527	141311.025725537	27679663790.5338	4	83186.0321666652
red1	SPAC1006.03C	224534.390871648	228678.215280868	6640482832.59954	4	40744.5788805074
mcp3	SPAC1006.04C	308957.909734391	312995.807138084	176838291.788851	4	6649.02797010305
rgf2	SPAC1006.06	291694.868877922	289617.563151096	484293493.914391	4	11003.3346526677
win1	SPAC1006.09	130832.810440505	137422.316272649	4257937985.0431	4	32626.438608294
SPAC1039.02	SPAC1039.02	311845.871468678	311245.969491765	1078853102.37996	4	16422.9496618296
SPAC1039.03	SPAC1039.03	356418.108863418	358651.370216009	8385843102.05422	4	45787.1245604434
SPAC1039.04	SPAC1039.04	233224.41876318	244445.905927144	52706082574.2399	4	114789.026668754
klf1	SPAC1039.05C	103360.612787491	124748.84982326	15146371678.385	4	61535.2981596437
SPAC1039.06	SPAC1039.06	198711.389582004	207883.167122255	1432311865.15056	4	18922.9481394322
SPAC1039.08	SPAC1039.08	4957.54807386898	5273.31069381012	37342956.9836751	4	3055.44419780803
isp5	SPAC1039.09	351455.159139435	347919.586152469	1022248646.58833	4	15986.3116961694
kha1	SPAC105.01C	336532.068200156	328415.35530733	767266726.66407	4	13849.789950249
SPAC105.02c	SPAC105.02C	61894.3589820564	107942.234908285	21132011294.9753	4	72684.2680622419
SPAC105.03c	SPAC105.03C	383905.009293905	381725.71281106	974955194.71275	4	15612.1362624782
mms19	SPAC1071.02	103187.830741457	102257.401098298	5544819467.14824	4	37231.7722756661
SPAC1071.03c	SPAC1071.03C	277706.046527142	245725.898800285	4827707447.98701	4	34740.8529255796
spc2	SPAC1071.04C	50514.6208634131	79584.2119352568	10519341754.0911	4	51281.9211664577
SPAC1071.05	SPAC1071.05	235948.068575805	211056.274682975	9208681286.75039	4	47980.937065543
arp9	SPAC1071.06	384374.263235999	398815.755126776	2609686663.53974	4	25542.546190326
rps1502	SPAC1071.07C	138108.06572722	128182.136701249	9102709443.26554	4	47704.0602131138
rpp203	SPAC1071.08	298444.767459995	292627.497005422	2135564277.87288	4	23106.0829538072
SPAC1071.09c	SPAC1071.09C	60.8611839413375	128.417147635366	34158.1070240814	4	92.4095598735344
SPAC1071.11	SPAC1071.11	254922.146647974	260941.515252675	250370780.977128	4	7911.55454030888
stp1	SPAC1071.12C	228584.662319743	228879.707053199	6283281597.46683	4	39633.5766663407
ppr5	SPAC1093.01	306597.018191946	310031.606466388	1700886763.45497	4	20620.9042203232
SPAC1093.02	SPAC1093.02	368280.013453888	370700.267441984	75760082.8644913	4	4352.01340946036
SPAC1093.03	SPAC1093.03	344058.921218602	342654.876797058	2502367495.11911	4	25011.8346744052
dhc1	SPAC1093.06C	296145.943876872	295054.47050441	2424370331.5535	4	24618.9476397423
SPAC10F6.04	SPAC10F6.04	403934.452363618	399025.301688815	407493681.470535	4	10093.2363673717
ubc6	SPAC10F6.05C	268863.760681887	259517.568168374	1754875127.75623	4	20945.6148618048
vip1	SPAC10F6.06	389584.372855711	386183.391763793	4884171857.06332	4	34943.4251936731
mug94	SPAC10F6.07C	307975.578698016	303221.461706758	9619738995.55308	4	49040.134062707
nht1	SPAC10F6.08C	311257.918455026	314846.13495919	2544098735.17342	4	25219.5298091252
atg17	SPAC10F6.11C	301325.619762809	294013.769324481	2395450505.19348	4	24471.6698714732
mam4	SPAC10F6.12C	244740.962041985	253312.744939736	4237188996.25683	4	32546.8469911327
SPAC10F6.13c	SPAC10F6.13C	72147.284518842	95545.5161003608	9077733767.76485	4	47638.5709477227
SPAC10F6.14c	SPAC10F6.14C	266768.91053953	266837.631781243	183174259.68636	4	6767.09427461965
SPAC10F6.15	SPAC10F6.15	277451.74376375	268397.212283298	6698668604.24741	4	40922.6972603451
mug134	SPAC10F6.16	319708.633277096	330353.067377675	4801922162.20449	4	34647.9514625486
SPAC10F6.17c	SPAC10F6.17C	195710.436846903	213100.468489206	42759077782.2793	4	103391.341250464
ppk1	SPAC110.01	406246.564647531	420175.622130743	2574554471.35874	4	25370.0338557063
pds5	SPAC110.02	170898.62284479	175906.557972407	2629078868.45072	4	25637.2720294629
SPAC1142.01	SPAC1142.01	281669.975946401	275923.558953576	1151812843.90424	4	16969.1841576447
SPAC1142.02c	SPAC1142.02C	257064.122681525	233779.889709869	14971417043.2358	4	61178.8710324811
swi2	SPAC1142.03C	295357.935439212	298181.11832968	1323753978.73469	4	18191.7150011666
ctr5	SPAC1142.05	134638.954439625	139817.03659466	9121407193.46854	4	47753.029206189
get3	SPAC1142.06	90082.1786420335	110332.809924313	17324673440.6083	4	65811.6126542428
vps32	SPAC1142.07C	52204.534811314	99725.9239604142	19218800255.6307	4	69315.9437929519
fhl1	SPAC1142.08	75749.3874828344	108655.137973213	15610793151.686	4	62471.5798417289
SPAC11D3.01c	SPAC11D3.01C	341883.09239747	361447.848720921	31619927090.7386	4	88909.964417295
SPAC11D3.02c	SPAC11D3.02C	166202.16854484	197028.52589976	54227493392.2827	4	116433.987083114
SPAC11D3.03c	SPAC11D3.03C	309845.601473834	296657.661573116	5976181254.70565	4	38652.8823462936
SPAC11D3.04c	SPAC11D3.04C	328175.594149573	319811.394040879	1445472844.81106	4	19009.6872989212
mfs2	SPAC11D3.05	245759.065208562	255736.409024243	6763008540.74737	4	41118.7564888196
SPAC11D3.06	SPAC11D3.06	144337.304859645	152957.661403446	18793604465.1735	4	68544.88395419
SPAC11D3.07c	SPAC11D3.07C	321853.976694775	329855.3095478	669040264.96966	4	12932.906333938
SPAC11D3.08c	SPAC11D3.08C	93873.5313950645	130593.726743632	26335289276.8857	4	81140.756215489
SPAC11D3.09	SPAC11D3.09	271193.08139181	278902.926935876	1804745236.68808	4	21241.1466068106
SPAC11D3.10	SPAC11D3.10	264669.082697824	260001.27877561	12824840868.6981	4	56623.4069725102
SPAC11D3.13	SPAC11D3.13	266274.134952265	268090.010327952	2404926579.74764	4	24520.0253861392
SPAC11D3.14c	SPAC11D3.14C	292207.524630983	304408.54928807	14972573223.8075	4	61181.2332823708
SPAC11D3.15	SPAC11D3.15	260114.539675818	258561.822309145	7914565327.90983	4	44481.9214060888
SPAC11D3.16c	SPAC11D3.16C	363897.971527964	365912.508232869	1606310518.42831	4	20039.4019273799
SPAC11D3.17	SPAC11D3.17	243008.488436206	228426.398822079	4616656540.67137	4	33972.9912602326
SPAC11D3.18c	SPAC11D3.18C	703.729392877993	588.489242547329	188704.303769167	4	217.20054314456
swr1	SPAC11E3.01C	341798.680317276	345152.865344048	1503060285.50819	4	19384.6607238055
pcs1	SPAC11E3.03	291111.664257129	250851.270881191	9921850303.39513	4	49804.2425486904
ubc13	SPAC11E3.04C	102447.936341419	154662.473756657	39084019339.2816	4	98848.3931827949
SPAC11E3.05	SPAC11E3.05	115604.778487813	118845.78233604	5811444716.3242	4	38116.4161363716
map1	SPAC11E3.06	309437.280007048	307614.770488199	701802089.468299	4	13245.7737549407
nse6	SPAC11E3.08C	251690.800898984	238838.351262575	1460571451.94253	4	19108.711703975
pyp3	SPAC11E3.09	309680.949280284	312195.975809337	318429042.816269	4	8922.2901042315
SPAC11E3.10	SPAC11E3.10	116321.262248071	183524.942487046	56772274479.7721	4	119134.665903519
SPAC11E3.11c	SPAC11E3.11C	90615.8218731477	91272.6000608839	2792110571.83055	4	26420.2127727548
SPAC11E3.12	SPAC11E3.12	187545.151289553	203044.176628013	34556385620.6069	4	92946.7396155009
gas5	SPAC11E3.13C	234189.735942731	234854.397231065	4212182970.80351	4	32450.6662905537
SPAC11E3.14	SPAC11E3.14	333928.855246359	342366.58854925	5234993471.55224	4	36176.6273702796
rpl22	SPAC11E3.15	257380.582733349	247725.741026078	3289441747.64997	4	28676.8275252423
SPAC11G7.01	SPAC11G7.01	317882.79031598	310089.038143384	2248715804.71012	4	23710.3131817682
pub1	SPAC11G7.02	340018.453837383	332424.165727374	699237067.417007	4	13221.5455546714
idh1	SPAC11G7.03	336973.737014913	338895.585765727	118604009.073254	4	5445.27338783954
ubi1	SPAC11G7.04	31340.8741614	53999.5708963063	3785629315.56723	4	30763.73398812
mug132	SPAC11G7.06C	369729.31257849	354158.679935804	3568914858.28714	4	29870.1977658633
sst6	SPAC11H11.01	243812.152009046	258112.195243313	1527589826.96123	4	19542.1968248278
mug162	SPAC11H11.02C	356364.978415836	360896.902879454	1232831522.61176	4	17555.850325545
SPAC11H11.03c	SPAC11H11.03C	331928.373629297	316788.77607358	3937523989.67324	4	31374.8465720282
mam2	SPAC11H11.04	380917.92609549	377716.098544384	1269877283.40648	4	17817.6687827454
fta6	SPAC11H11.05C	249690.257330089	250166.452662739	4704694642.38521	4	34295.388328408
mug95	SPAC1250.02	0	2800.36625211723	31368204.5839883	4	2800.36625211723
ubc14	SPAC1250.03	253645.819230485	260186.248667093	30677620384.3212	4	87575.1397148774
atl1	SPAC1250.04C	219790.149318467	240758.80799127	60256726048.9286	4	122736.227383084
rpl3002	SPAC1250.05	327043.885074945	336146.772812617	2605665483.96824	4	25522.8597729968
SPAC1296.01c	SPAC1296.01C	0	101.779225244888	41436.0427657984	4	101.779225244888
cox4	SPAC1296.02	242712.166844905	241035.470119985	2077271249.52439	4	22788.5456398845
sxa2	SPAC1296.03C	270258.397110444	258365.277558551	1909833092.43966	4	21850.8185913003
mug65	SPAC1296.04	259401.535658354	280565.260440861	21002687794.4936	4	72461.5204686143
SPAC1296.05c	SPAC1296.05C	388157.702479432	391862.29232453	4853315704.46984	4	34832.8713447149
tah18	SPAC1296.06	0	66.1996577684905	17529.5787546611	4	66.1996577684905
SPAC12B10.01c	SPAC12B10.01C	347894.972171763	309209.093434243	12103515675.3684	4	55007.9895909867
SPAC12B10.04	SPAC12B10.04	252353.538713961	258114.758532257	9092569199.07011	4	47677.4821038981
icp55	SPAC12B10.05	342680.670688053	354954.191319195	1478906327.33238	4	19228.2755813696
acp1	SPAC12B10.07	153772.143003643	187720.577548138	44495813922.0802	4	105470.154453855
SPAC12B10.09	SPAC12B10.09	274012.094034395	274377.403897667	47903369.6345963	4	3460.61301052994
SPAC12B10.10	SPAC12B10.10	88494.9679458913	87204.4524372749	7352159544.61266	4	42872.3673961815
exg2	SPAC12B10.11	110950.350261701	106457.803623616	8049305423.85736	4	44858.9607098107
rhp41	SPAC12B10.12C	376217.352287083	373465.668482217	313344125.287653	4	8850.76444844812
SPAC12B10.13	SPAC12B10.13	100268.52117331	129684.151569245	17147170097.3802	4	65473.6017364635
ppk2	SPAC12B10.14C	307687.580031941	313505.234942663	522503228.920149	4	11429.1647651977
SPAC12B10.15c	SPAC12B10.15C	247018.161901131	233092.664515982	3426538625.40679	4	29268.3217207905
mug157	SPAC12B10.16C	309258.148952774	300476.672747785	651270083.92314	4	12759.9969036354
SPAC12G12.01c	SPAC12G12.01C	275996.446450327	273523.767543487	1519096128.43111	4	19487.791873575
cip2	SPAC12G12.03	350799.285424325	354500.974631737	374299416.006985	4	9673.40963682126
SPAC12G12.07c	SPAC12G12.07C	81219.4774414644	107805.864339919	12618107069.5568	4	56165.1739727494
SPAC12G12.09	SPAC12G12.09	373108.995631556	375700.889986654	740608563.29639	4	13607.0621672754
wdr21	SPAC12G12.10	130859.167842348	139316.461222175	26069503986.7929	4	80730.2669182892
SPAC12G12.11c	SPAC12G12.11C	136693.40016389	182646.990564064	35144095952.4528	4	93733.7932024155
SPAC12G12.12	SPAC12G12.12	313550.603959984	305073.645696785	5307370567.01695	4	36425.8512838648
cid14	SPAC12G12.13C	6351.86520746884	6348.51686888994	31649920.0964237	4	2812.91308506074
sif3	SPAC12G12.15	193287.021449146	210488.713606172	1350689251.79557	4	18375.8622368827
SPAC12G12.16c	SPAC12G12.16C	303711.018747094	314559.616386796	27709172660.019	4	83230.3620381693
SPAC1327.01c	SPAC1327.01C	335537.029621821	337280.784550205	740222645.223268	4	13603.5165051474
SPAC139.01c	SPAC139.01C	346510.30039645	328271.066406825	2508696210.01614	4	25043.443303668
oac1	SPAC139.02C	292575.107270014	283627.5365824	8822219555.63837	4	46963.33558117
SPAC139.03	SPAC139.03	300619.455132236	295222.396908443	4903182733.54937	4	35011.3650603249
fap2	SPAC139.04C	354542.120311138	349366.314878393	1861485677.81837	4	21572.4690161927
SPAC139.05	SPAC139.05	272588.111040455	274842.778189139	3966997626.33703	4	31492.0530703264
hat1	SPAC139.06	389802.668836177	371575.157101233	3235749979.95734	4	28441.8265058582
SPAC1399.01c	SPAC1399.01C	234968.38654328	229796.842406749	5237469148.47276	4	36185.180490336
SPAC1399.02	SPAC1399.02	452003.996000767	450597.446517111	548087491.473358	4	11705.6342360566
fur4	SPAC1399.03	295574.910480559	273401.772897039	3858154611.93725	4	31057.0226033391
SPAC1399.04c	SPAC1399.04C	381914.683408843	388014.822915389	1481309151.63701	4	19243.8896252617
SPAC1399.05c	SPAC1399.05C	398260.972607729	407882.853980934	564285241.619299	4	11877.3444172014
rga8	SPAC13A11.01C	340577.088494006	333067.235654986	340593112.987227	4	9227.58247033354
mcp7	SPAC13A11.03	225942.55740058	263050.044704218	68555732153.4837	4	130915.747862398
ubp8	SPAC13A11.04C	374615.4589485	381376.550941646	5214323836.58872	4	36105.1375727497
SPAC13A11.05	SPAC13A11.05	376873.335841751	365917.53380329	2628875172.13044	4	25636.2788452734
SPAC13A11.06	SPAC13A11.06	189677.769333938	198805.29684937	22372237585.5853	4	74786.7594992344
dre4	SPAC13C5.02	126169.847143772	128671.237923091	8018603720.96607	4	44773.3283355338
tht1	SPAC13C5.03	44.8363737972792	184.980713869875	97998.3154834342	4	156.523413171508
SPAC13C5.04	SPAC13C5.04	237776.186711505	240157.87994611	3188432523.90319	4	28233.1034598713
SPAC13C5.05c	SPAC13C5.05C	265374.048597135	270805.384230163	3937700215.9037	4	31375.5486641417
mug121	SPAC13C5.06C	285274.517142487	314920.857889486	4845232240.19251	4	34803.8512243707
rad32	SPAC13C5.07	162966.518781577	150036.159167798	15189149998.862	4	61622.1348195233
pof14	SPAC13D6.01	359120.290411904	352435.27170127	2078735275.9529	4	22796.5747205194
byr3	SPAC13D6.02C	310929.002926458	315611.528891458	624059115.749167	4	12490.5876137711
trm9	SPAC13D6.03C	135849.449956255	192495.171609278	21436272265.9507	4	73205.6559733446
btb3	SPAC13D6.04C	278689.811886357	291167.107770566	6593267769.91366	4	40599.469731493
msh1	SPAC13F5.01C	383796.205412437	373965.296039676	4207485711.50859	4	32432.5673957081
gld1	SPAC13F5.03C	190788.282371621	247805.025288779	33297436248.8292	4	91237.9255693997
SPAC13F5.04c	SPAC13F5.04C	335100.7752108	334431.00588298	360392591.310148	4	9492.00441569308
SPAC13F5.05	SPAC13F5.05	353757.811838438	349962.403195014	2402861965.13273	4	24509.4979810518
SPAC13F5.07c	SPAC13F5.07C	241763.56978334	248972.207463479	3324439581.89374	4	28828.9766636527
rad8	SPAC13G6.01C	304295.499515254	312242.974281462	3001868614.7642	4	27394.6555680309
rps101	SPAC13G6.02C	92055.7162146805	103867.528687478	9597847763.81233	4	48984.3030056883
gpi7	SPAC13G6.03	215149.021954681	209608.761699088	900868696.436175	4	15007.2373909739
tim8	SPAC13G6.04	225789.559144709	237060.17764131	1078146818.22775	4	16417.5730410112
gcv2	SPAC13G6.06C	310369.903749854	314706.31051153	14267423769.8187	4	59723.1608545184
rps601	SPAC13G6.07C	307128.876832172	295295.767776898	25045293732.8943	4	79128.5247759843
SPAC13G6.08	SPAC13G6.08	249863.943802377	249695.228784988	3290744273.84217	4	28682.5045709147
SPAC13G6.09	SPAC13G6.09	0	758.079726715147	2298739.48822605	4	758.079726715147
asl1	SPAC13G6.10C	187353.125964995	187076.829142722	19462180034.1725	4	69753.4587568468
chs1	SPAC13G6.12C	318301.511469299	321028.348267227	3432991147.70852	4	29295.8663795275
SPAC13G6.13	SPAC13G6.13	153630.842562584	192355.000550747	53332756080.8832	4	115469.428942127
aps1	SPAC13G6.14	1563.1028504286	3284.24272591845	22281193.6330009	4	2360.14796321125
SPAC13G6.15c	SPAC13G6.15C	252342.745322456	253993.143276709	13626961779.8317	4	58367.2891691737
ssa1	SPAC13G7.02C	404537.035764982	385418.071951334	4022167676.45765	4	31710.2809687081
upf3	SPAC13G7.03	7276.77886157583	8413.54794890666	11139326.7120677	4	1668.78149498876
mac1	SPAC13G7.04C	321039.495901054	322523.806670391	212006773.392624	4	7280.22618798042
are1	SPAC13G7.05	354432.544934851	358207.278142221	11763490460.8728	4	54229.8129742137
met16	SPAC13G7.06	213134.527950522	251613.158959852	22755921397.8109	4	75425.3296277366
arb2	SPAC13G7.07	19562.9358223469	19678.3094318993	26075411.9839043	4	2553.2044563599
SPAC13G7.09c	SPAC13G7.09C	350529.827553354	317069.238642117	7398694678.85796	4	43007.8326553953
SPAC13G7.11	SPAC13G7.11	286736.360697921	329671.746012734	32169194334.3155	4	89678.8636389807
SPAC13G7.12c	SPAC13G7.12C	183283.299356067	165899.736810377	15133690179.1996	4	61509.5321458381
msa1	SPAC13G7.13C	283530.587087468	289741.811493621	2253568740.65017	4	23735.8839136558
sdh2	SPAC140.01	144975.658198203	156118.322070006	1593959779.6533	4	19962.2129262596
gar2	SPAC140.02	235987.01601818	302445.189037407	28319321891.8636	4	84141.7284881045
arb1	SPAC140.03	248945.216959189	247519.628488015	11159933528.2219	4	52820.2932787719
SPAC140.04	SPAC140.04	74306.8007546405	85720.0544488227	8984407635.4714	4	47393.0576020143
SPAC1420.01c	SPAC1420.01C	275785.22486751	279772.982988399	1348855643.70063	4	18363.3850617242
rpn501	SPAC1420.03	281815.41852211	319389.797925646	16306748690.6963	4	63848.9402627333
SPAC144.01	SPAC144.01	309623.942102258	304047.423277229	2747430935.45237	4	26207.9708078114
iec1	SPAC144.02	299212.523406923	308847.842050454	1226610504.25716	4	17511.4998233815
ade2	SPAC144.03	234909.052079695	272971.979461876	17089261926.4056	4	65362.9519039754
spe1	SPAC144.04C	260143.768525234	267651.856087089	4557613011.04235	4	33755.0478115583
SPAC144.05	SPAC144.05	324948.647638249	312061.791789525	4981273742.4082	4	35289.0696335572
apl5	SPAC144.06	303416.382673956	310507.037401145	313304747.35337	4	8850.20829350036
rps1102	SPAC144.11	307491.189052493	309245.987450588	281302792.829038	4	8386.04186772636
klp8	SPAC144.14	334269.360628159	329233.907019051	4292552402.94595	4	32758.7866188064
SPAC144.17c	SPAC144.17C	368211.359379968	373870.237724419	6598395226.76498	4	40615.253374702
SPAC1486.01	SPAC1486.01	270415.645626882	270427.159383017	5077556220.40616	4	35628.4865676545
dsc2	SPAC1486.02C	152269.047869445	177611.43104278	43773724275.8299	4	104610.855406872
alm1	SPAC1486.04C	217494.702497788	221002.781973598	5200702331.84833	4	36057.9475700168
SPAC1486.08	SPAC1486.08	0	0	0	4	0
SPAC14C4.01c	SPAC14C4.01C	339362.643511719	345543.81572454	2597951675.94009	4	25485.0528542717
mek1	SPAC14C4.03	355524.67615123	360065.624613533	2546810378.74802	4	25232.9664266214
B22918-2	SPAC14C4.04	248882.602802893	253354.339120471	2410155470.80521	4	24546.6671403941
man1	SPAC14C4.05C	301816.500010716	325066.174057261	18626881776.5022	4	68240.1673805505
SPAC14C4.06c	SPAC14C4.06C	306736.310679853	319600.57812589	2327071915.19229	4	24119.86689014
SPAC14C4.07	SPAC14C4.07	234745.022680761	244024.924151194	1963600291.23659	4	22156.2648659278
mug5	SPAC14C4.08	348965.704253179	335188.338434889	1014506454.81888	4	15925.6589723854
agn1	SPAC14C4.09	331067.441466942	328688.616695786	1871448204.27578	4	21630.1190720011
SPAC14C4.10c	SPAC14C4.10C	298726.647787496	301882.911314078	7389870890.86007	4	42982.1791294371
SPAC14C4.11	SPAC14C4.11	100015.290484245	115025.318734832	8555450375.1202	4	46247.8388011813
laf1	SPAC14C4.12C	190905.059096944	210589.421716936	7652491617.57357	4	43739.2604463472
rad17	SPAC14C4.13	118929.548935681	124552.896929901	11880297722.6162	4	54498.3892482526
atp1	SPAC14C4.14	209125.154706264	208692.66116132	17649521577.727	4	66425.7509888427
SPAC14C4.15c	SPAC14C4.15C	298448.896022236	291663.968755898	6225378473.65306	4	39450.5338165818
dad3	SPAC14C4.16	19095.0377131759	33837.5390561375	1043012686.60893	4	16147.8534688742
mok11	SPAC1527.01	356207.762146688	400062.757214627	10250467314.919	4	50622.2957670801
sft2	SPAC1527.02	323480.088004071	307855.585388236	14097665247.9468	4	59366.7946918705
SPAC1527.03	SPAC1527.03	351801.205452012	325822.406600707	3611554816.90564	4	30048.1064998514
rad50	SPAC1556.01C	3012.71292147784	9268.00102671264	218870802.120174	4	7397.14137556148
sdh1	SPAC1556.02C	279598.266635205	291255.855658053	4124926458.57714	4	32112.7951857867
azr1	SPAC1556.03	113267.496443389	142529.64263259	29133614887.8393	4	85342.8598182638
cdd1	SPAC1556.04C	253156.429449649	227074.004389167	11298149392.3058	4	53146.3766222726
cgr1	SPAC1556.05C	365769.180294614	361140.468632608	1151544403.91859	4	16967.2066345539
meu1-1	SPAC1556.06.1	240982.216238192	226375.488370902	21743938731.4387	4	73729.1304903271
cbs2	SPAC1556.08C	68.0099671729765	509.234616929363	864904.37091265	4	465.001174975034
SPAC1565.01	SPAC1565.01	237779.196161169	259532.897477691	7780558344.73827	4	44103.7366465084
SPAC1565.03	SPAC1565.03	344910.888539867	355758.134656209	891661440.335428	4	14930.3503001054
ste4	SPAC1565.04C	0	1551.07643155319	9623352.38607911	4	1551.07643155319
SPAC1565.07c	SPAC1565.07C	285634.494415617	317119.484482711	6173931911.29257	4	39287.1859239516
rhp54	SPAC15A10.03C	0	6614.0089634006	174980458.271774	4	6614.0089634006
mug182	SPAC15A10.05C	15099.7884145254	15829.6879984687	10223793.070328	4	1598.73333222961
SPAC15A10.06	SPAC15A10.06	8964.47196210684	9066.03605514524	84749460.1672255	4	4602.97350001131
SPAC15A10.07	SPAC15A10.07	0	2794.68870303617	31241139.7875121	4	2794.68870303617
ain1	SPAC15A10.08	6192.8880886412	7294.1744047754	73801839.5628518	4	4295.39985225042
SPAC15A10.09c	SPAC15A10.09C	2599.75667158329	3837.18750446207	23715304.1022907	4	2434.91807368804
mde6	SPAC15A10.10	204614.350116687	218231.537301957	63903628891.8751	4	126395.83546529
ubr11	SPAC15A10.11	0	132.571387053782	70300.690661455	4	132.571387053782
ppk3	SPAC15A10.13	220994.600705674	276298.582529478	22735791487.5616	4	75391.9615866997
sgo2	SPAC15A10.15	3053.78816703343	3934.87651511909	11094285.8178769	4	1665.40429159685
bud6	SPAC15A10.16	106.005969752805	1931.17585643681	13855907.2253343	4	1861.17618895514
SPAC15E1.02c	SPAC15E1.02C	0	2154.00153462398	18558890.4446499	4	2154.00153462398
SPAC15E1.04	SPAC15E1.04	131777.039839179	138058.088810358	13162527574.4967	4	57364.0296145953
SPAC15E1.05c	SPAC15E1.05C	99051.5391355345	155788.171958179	40944060706.8989	4	101173.193963247
vps29	SPAC15E1.06	359134.325592577	369532.327904409	3326419071.85966	4	28837.5582871525
moa1	SPAC15E1.07C	30646.6701692172	86675.2775183283	17282672425.6966	4	65731.7891618975
grx2	SPAC15E1.09	242179.327297742	229412.179531008	3807810589.9118	4	30853.729879513
SPAC15E1.10	SPAC15E1.10	103057.160110322	118118.926630777	19182979199.8213	4	69251.3162326559
SPAC15F9.01c	SPAC15F9.01C	330959.536882131	307595.765262948	4418648834.12402	4	33236.459025158
seh1	SPAC15F9.02	189049.415442581	205330.879585905	4902036661.66728	4	35007.2730359967
rho2	SPAC16.01	286350.603509095	292499.507315795	6545562927.8136	4	40452.3266568612
dus3	SPAC16.04	407311.979723496	393024.343030591	994541775.429842	4	15768.1782035041
sfp1	SPAC16.05C	318660.09305986	334639.864807002	4066767447.69562	4	31885.6058735584
SPAC1610.01	SPAC1610.01	160332.08009008	163359.12501095	9766336750.43079	4	49412.3890093132
SPAC1610.02c	SPAC1610.02C	150931.368950731	142910.658146283	817364014.368788	4	14294.7893860734
crp79	SPAC1610.03C	248814.320114433	257125.232730114	9587601879.82018	4	48958.1501892693
mug99	SPAC1610.04	29.4398817760623	141.486786027212	60170.0374997902	4	122.647908155612
SPAC1635.01	SPAC1635.01	233087.342365798	235281.028969507	5362891927.09727	4	36615.8842822936
SPAC1639.01c	SPAC1639.01C	0	0	0	4	0
trk2	SPAC1639.02C	0	1799.91899481152	12958833.5515333	4	1799.91899481152
ire1	SPAC167.01	271761.52523943	269882.754750465	1083093168.35435	4	16455.1904300311
pam17	SPAC167.04	292750.468372906	299441.351800858	714938568.230626	4	13369.1675903048
mug143	SPAC167.06C	286091.868409975	290264.521225192	835725202.047742	4	14454.4560780382
SPAC167.07c	SPAC167.07C	300421.14955715	298369.947126501	2301310093.3932	4	23985.9859782394
pli1	SPAC1687.05	237101.364749862	244118.818110353	8419148099.78667	4	45877.9579422043
rpl44	SPAC1687.06C	360636.651726802	367981.178221685	2171088839.60024	4	23297.47217833
SPAC1687.07	SPAC1687.07	109974.906814099	137958.269502594	27216655326.3429	4	82487.3555860881
SPAC1687.08	SPAC1687.08	277869.236961651	261715.582115539	2685926485.0629	4	25912.9624177886
SPAC1687.09	SPAC1687.09	230760.722289097	250979.179294138	10178726444.9247	4	50444.8373099882
mcp1	SPAC1687.10	307971.046377518	329625.447522151	20165114865.7458	4	71001.962764676
coq4	SPAC1687.12C	279867.364298124	255152.271074716	11900816413.6599	4	54545.4315540263
csn5	SPAC1687.13C	6498.0808357556	9778.16727746477	156173985.915002	4	6248.47953335454
SPAC1687.14c	SPAC1687.14C	337954.231543056	334923.839898912	640194806.127943	4	12651.035591286
gsk3	SPAC1687.15	253529.892095583	262687.558020486	4828480589.64308	4	34743.6346315519
erg31	SPAC1687.16C	340226.962745426	334737.390856549	595386393.389412	4	12200.2704210748
SPAC1687.19c	SPAC1687.19C	109130.21062561	126971.695337239	22278813034.8048	4	74630.4445833013
SPAC1687.21	SPAC1687.21	214995.881025565	211738.816763663	44438841659.1988	4	105402.611043559
puf3	SPAC1687.22C	112704.621780775	138053.502196036	20874626721.3015	4	72240.2704890103
SPAC1687.23c	SPAC1687.23C	290084.441786095	289351.537408022	3801438755.55312	4	30827.904386907
SPAC16A10.01	SPAC16A10.01	94869.7507751885	113924.180316784	18273148574.883	4	67589.1052146775
sub1	SPAC16A10.02	281153.722955362	306771.080004821	31469834612.6339	4	88698.6958932232
SPAC16A10.03c	SPAC16A10.03C	170794.933935723	170124.410877553	550000492.606722	4	11726.0446507627
rho4	SPAC16A10.04	376817.711101196	385478.994595965	1559970465.81414	4	19748.2307170423
dad1	SPAC16A10.05C	149.445094585108	133.611029894926	11435.5228508616	4	53.4685020616382
taz1	SPAC16A10.07C	121349.138857421	162215.798656158	39538844133.1556	4	99421.8840763386
SPAC16C9.01c	SPAC16C9.01C	371830.024113872	382513.740626588	15229983908.3414	4	61704.9104778975
SPAC16C9.02c	SPAC16C9.02C	375496.373143552	381088.641185272	1166783698.81303	4	17079.1078427199
mot2	SPAC16C9.04C	126078.166655828	149603.59554122	31317503209.7924	4	88483.7601057284
cph1	SPAC16C9.05	145712.812988263	148995.474690503	1262198998.14261	4	17763.7200365141
upf1	SPAC16C9.06C	134887.276332935	128248.180700115	1068175760.12348	4	16341.4791261645
pom2	SPAC16C9.07	247388.218876984	289055.470256123	21585702868.0974	4	73460.3683425584
shd1	SPAC16E8.01	163652.403945764	211780.308605158	13869301071.6293	4	58883.998402854
mde1	SPAC16E8.05C	297406.654452751	281812.789027518	1521086095.39401	4	19500.5518857416
nop12	SPAC16E8.06C	278298.982066148	301806.551769398	10177523181.2588	4	50441.8555895271
SPAC16E8.08	SPAC16E8.08	345978.619703228	342693.778268617	1364505385.38212	4	18469.6060148973
SPAC16E8.12c	SPAC16E8.12C	211033.364423393	239685.34029417	57399316215.3575	4	119790.771989496
SPAC16E8.13	SPAC16E8.13	257002.002465595	253651.804571551	8134148913.68488	4	45094.7583253444
tae1	SPAC16E8.14C	203493.408679274	197738.707472534	4920154309.64738	4	35071.905813797
SPAC16E8.17c	SPAC16E8.17C	305395.11148005	303387.13151327	772870268.670353	4	13900.2721976078
SPAC16E8.18	SPAC16E8.18	358350.330213296	357112.265661907	384194656.0534	4	9800.44203152847
SPAC1705.02	SPAC1705.02	259545.013721411	326390.861446225	42947706698.9631	4	103619.142414617
gti1	SPAC1751.01C	349578.652520353	341086.342605655	1281025267.05308	4	17895.7066572759
SPAC1751.04	SPAC1751.04	322505.103246883	319044.603353962	1827128167.36073	4	21372.4598921178
ecm29	SPAC1782.01	318428.70362771	350941.386536309	18316912983.9727	4	67669.9951676751
SPAC1782.02c	SPAC1782.02C	319951.666814742	318764.272082937	1244560405.13034	4	17639.1638487369
cox24	SPAC1782.04	267508.834521674	269170.835115116	6164690432.06992	4	39257.7713073154
SPAC1782.05	SPAC1782.05	410134.294791493	416545.844024376	34544631679.1103	4	92930.9309098837
phb1	SPAC1782.06C	130356.010490168	172831.59438134	44638813960.2505	4	105639.497774566
qcr8	SPAC1782.07	249020.428240149	261388.521509649	3375675697.6767	4	29050.2826908651
rex3	SPAC1782.08C	299085.322144293	292630.457277872	1765363761.10221	4	21008.1160572659
clp1	SPAC1782.09C	259285.38509194	270978.250832592	978892149.207597	4	15643.6260918592
met14	SPAC1782.11	7184.9250924069	8208.62918419842	92636710.9583674	4	4812.39833550714
SPAC1782.12c	SPAC1782.12C	358292.52852203	353056.79846724	3900043331.50464	4	31225.1634563562
SPAC1783.01	SPAC1783.01	309595.844318833	305764.426415807	201293158.106931	4	7093.89100048294
vps66	SPAC1783.02C	259582.144606169	256905.566825567	3565554148.40811	4	29856.1306451795
hrp1	SPAC1783.05	228753.720622359	225608.468081987	1883924829.80467	4	21702.1014524209
atg12	SPAC1783.06C	367616.916894937	365469.5046551	771316802.269927	4	13886.2954227354
pap1	SPAC1783.07C	219720.30447738	231760.142260371	12675050614.1044	4	56291.7636384409
rpl1502	SPAC1783.08C	346311.037653512	351063.621160425	984709025.675877	4	15690.036852059
SPAC1786.01c	SPAC1786.01C	319033.730477168	324680.086513309	3849957163.66941	4	31024.0115220027
SPAC1786.02	SPAC1786.02	130572.878901896	142298.724989349	20248378304.4425	4	71148.398268061
SPAC1786.04	SPAC1786.04	246068.308950465	270378.330095016	4133018356.84241	4	32144.2777055357
bsu1	SPAC17A2.01	275005.111944934	272559.427858172	525363015.732049	4	11460.3993792979
SPAC17A2.02c	SPAC17A2.02C	214462.327974571	202285.514008214	5576022179.64015	4	37336.3836613837
osm1	SPAC17A2.05	370197.2073846	373900.907684247	19704850088.7351	4	70186.9825693039
vps8	SPAC17A2.06C	10730.7402054456	15765.8729128845	377679639.858141	4	9716.99078750902
SPAC17A2.07c	SPAC17A2.07C	214257.299435944	247565.970505547	84677126518.9324	4	145496.672229069
csx1	SPAC17A2.09C	11967.7259496887	15870.5680055357	281412208.136658	4	8387.67262321107
SPAC17A2.10c	SPAC17A2.10C	109172.088846798	137201.40559134	19830697403.9091	4	70410.7545121999
SPAC17A2.11	SPAC17A2.11	341631.856509219	343191.078701933	885898978.630276	4	14882.0275721277
SPAC17A2.12	SPAC17A2.12	272567.54426301	262724.371071051	13447289101.7005	4	57981.2234729928
rad25	SPAC17A2.13C	265622.238485924	257181.741348309	4323616525.74204	4	32877.1064942691
SPAC17A2.14	SPAC17A2.14	5083.31852233217	6361.46299785406	52015232.7491411	4	3606.07933735314
pex6	SPAC17A5.01	242604.929459371	277335.087496049	8131907940.6014	4	45088.5460527433
dbr1	SPAC17A5.02C	210513.645516069	193756.5297958	6651468637.02022	4	40778.2682228544
mde10	SPAC17A5.04C	168807.062194228	183256.973446985	2528845901.41809	4	25143.8158471327
SPAC17A5.05c	SPAC17A5.05C	352671.112245372	363879.24058439	542062581.692718	4	11641.1187358939
ulp2	SPAC17A5.07C	241473.795540915	226778.482341647	6531296919.82349	4	40408.2198315624
SPAC17A5.08	SPAC17A5.08	169438.974393374	211903.093084297	8599697033.00668	4	46367.2757260082
SPAC17A5.09c	SPAC17A5.09C	315178.720523898	304898.084618191	3549686593.67819	4	29789.6231667933
SPAC17A5.10	SPAC17A5.10	377084.196634487	370123.111848373	16276083292.5613	4	63788.8769546879
rec12	SPAC17A5.11	297861.253212192	297695.453424161	3739378961.67057	4	30575.2308317965
exo2	SPAC17A5.14	404730.023565203	400759.952578572	765055079.289336	4	13829.8145259557
ftp105	SPAC17A5.16	178699.120879266	210777.557762615	61980308109.5073	4	124479.223275922
rec25	SPAC17A5.18C	98641.6178091457	101880.457603189	6422115130.03277	4	40069.0501822565
pmc3	SPAC17C9.05C	296644.93834246	298063.345954404	6623110713.72213	4	40691.2481798056
alg8	SPAC17C9.07	344151.441669027	343741.572629892	1971629129.88455	4	22201.5153192555
pnu1	SPAC17C9.08	225536.154420837	238220.220295279	14089165975.6256	4	59348.8963158238
tim13	SPAC17C9.09C	274423.466318579	262929.552148407	1151213911.20486	4	16964.7716695868
stm1	SPAC17C9.10	277544.808841133	279254.373314	3921556265.25439	4	31311.1652021064
SPAC17C9.11c	SPAC17C9.11C	232045.112421798	234398.623696603	178790859.820901	4	6685.6349702347
SPAC17C9.12	SPAC17C9.12	370223.483606281	367899.069957824	39566412.5013069	4	3145.09191047364
SPAC17C9.14	SPAC17C9.14	225264.282772383	234476.795374467	9783504858.39623	4	49455.8006162984
SPAC17C9.15c	SPAC17C9.15C	250334.781721022	258955.016430818	3713180595.35181	4	30467.9364059654
SPAC17C9.16c	SPAC17C9.16C	156121.105552481	145889.939671758	1731501766.96413	4	20805.6588874525
pex7	SPAC17D4.01	361102.97396168	356997.096348284	8858066804.6606	4	47058.6517142719
cis4	SPAC17D4.03C	301098.222597137	298489.169637842	1023042747.2356	4	15992.5197141945
SPAC17D4.04	SPAC17D4.04	12093.3022291574	14592.1037547121	263066022.345218	4	8109.65508429948
tco1	SPAC17G6.02C	217191.887080042	218426.829630685	2641239207.38097	4	25696.4939601737
SPAC17G6.03	SPAC17G6.03	256943.398429438	247891.663067674	8359548018.27396	4	45715.2819587552
cpp1	SPAC17G6.04C	292064.10673032	313589.684713001	1989337657.89811	4	22300.9958180017
SPAC17G6.05c	SPAC17G6.05C	203836.268612758	222647.902736015	35497529186.5355	4	94203.9399209707
rps2401	SPAC17G6.06	292846.485876792	258577.503596751	8757659046.9209	4	46791.1825211783
pep7	SPAC17G6.08	276047.427373606	285939.254734698	13143245952.6127	4	57321.9982916957
slt1	SPAC17G6.13	138364.026591744	141357.115031985	25576153918.9271	4	79962.7318175898
SPAC17G6.15c	SPAC17G6.15C	249726.725166877	249956.014182338	6747769024.22913	4	41072.4026087747
pof8	SPAC17G6.17	113471.426844442	117366.426489301	18406960148.447	4	67836.1263421767
med20	SPAC17G8.05	177868.06960929	186445.892209489	1913099403.99272	4	21869.4959017847
SPAC17G8.06c	SPAC17G8.06C	185410.359221664	192872.468045243	4027831695.44226	4	31732.6003324746
yaf9	SPAC17G8.07	195998.38342969	215562.648434033	48506038471.8979	4	110120.432336485
SPAC17G8.08c	SPAC17G8.08C	260629.97812401	272911.687673	15057926518.659	4	61355.3716447448
shg1	SPAC17G8.09	332715.057309344	342919.4058714	2032762710.46598	4	22543.0849179187
dma1	SPAC17G8.10C	281798.887400327	274873.859664586	13712959773.801	4	58551.173715394
imt3	SPAC17G8.11C	280255.96910143	294244.347698518	15378754162.6783	4	62005.5524987042
mst2	SPAC17G8.13C	1572.19299699692	3275.78808647262	22047013.3936632	4	2347.71236492373
pck1	SPAC17G8.14C	378746.782171394	363329.322146971	1992009137.77454	4	22315.9647885462
cid16	SPAC17H9.01	212779.452765159	216950.958757021	5068152636.52816	4	35595.4794760801
rdl1	SPAC17H9.03C	85187.6641801226	102568.457254701	14715589403.8606	4	60653.9145559884
SPAC17H9.04c	SPAC17H9.04C	31911.5916530698	34304.4632692347	149585692.505798	4	6115.26149289214
SPAC17H9.06c	SPAC17H9.06C	332095.098443078	322592.010258139	8527109844.08836	4	46171.175651288
SPAC17H9.08	SPAC17H9.08	309533.941803547	322027.11977615	4347367571.43209	4	32967.2851908983
ras1	SPAC17H9.09C	0	0	0	4	0
ddb1	SPAC17H9.10C	202675.101470492	187286.541591066	4248716786.82762	4	32591.0907566302
gmf1	SPAC17H9.11	379958.951280472	378635.918322458	3477347463.98761	4	29484.5190904804
SPAC17H9.12c	SPAC17H9.12C	378461.044949965	382557.89293597	366036093.877658	4	9566.03488752861
SPAC17H9.13c	SPAC17H9.13C	264489.109805357	293576.966380244	20567560297.9732	4	71706.9736810396
SPAC17H9.14c	SPAC17H9.14C	329687.128637749	327960.994849163	910391184.7407	4	15086.3446926409
cdt2	SPAC17H9.19C	180283.179993646	188010.493609271	3110690444.12067	4	27886.7820128133
ppk6	SPAC1805.01C	300008.530844134	306930.124543301	1235243494.63661	4	17573.0154970384
SPAC1805.02c	SPAC1805.02C	305336.980101858	296281.103088903	10325443386.2318	4	50807.0944510504
trm13	SPAC1805.03C	28.3485185883792	639.696457599255	1542272.21724097	4	620.941264782944
nup132	SPAC1805.04	320364.467720711	310731.716719674	838109061.93928	4	14475.0566660314
cki3	SPAC1805.05	338932.887902797	344329.554570095	1998403352.72595	4	22351.752463319
hem2	SPAC1805.06C	307136.185895855	283132.825134164	16177424750.7348	4	63595.2528706639
dad2	SPAC1805.07C	220245.798734049	260939.449504412	18898059812.6591	4	68735.1071372175
dlc1	SPAC1805.08	356186.846337408	341380.945500128	10246271379.0709	4	50611.9338177047
fmt1	SPAC1805.09C	310407.52434221	310306.063434304	1094752007.26617	4	16543.5184231331
SPAC1805.10	SPAC1805.10	294946.091538757	312921.486179917	26554908049.4173	4	81478.3837122112
rps2602	SPAC1805.11C	261762.073610866	242140.464756474	3666216181.41341	4	30274.6436040683
uep1	SPAC1805.12C	305802.073545392	304100.430189357	2897343154.08018	4	26913.4871118561
SPAC1805.14	SPAC1805.14	282891.124963708	284255.368066618	1056561917.89351	4	16252.3991913003
pub2	SPAC1805.15C	326075.219390962	318582.1263001	1549026400.24065	4	19678.8363492398
SPAC1805.16c	SPAC1805.16C	381994.670270085	364545.069089881	3679881437.01259	4	30331.0131590283
hhf1	SPAC1834.03C	249381.370576149	246496.938717081	9440556331.29776	4	48581.2626721912
hht1	SPAC1834.04	174114.731774369	179950.794836649	41920196741.634	4	102372.111365393
alg9	SPAC1834.05	191996.218086075	190857.969265909	2736173517.77445	4	26154.2229753363
klp3	SPAC1834.07	360464.342684531	344115.836514935	17645253514.1195	4	66417.718859728
mak1	SPAC1834.08	178692.757776699	192684.21765505	7036745774.56498	4	41942.6566116316
mug51	SPAC1834.09	213577.895048499	244433.446470531	42826689630.2925	4	103473.051600758
SPAC1834.10c	SPAC1834.10C	298799.328892481	273741.050365596	6916564034.19846	4	41582.941316718
slc1	SPAC1851.02	352650.740149466	349678.967421251	420532175.533703	4	10253.4405875992
ckb1	SPAC1851.03	247304.550951115	244333.492390504	2299266980.96135	4	23975.3361861797
ric1	SPAC1851.04C	46.4575658004386	211.680700666744	131332.931016991	4	181.19942812892
SPAC186.01	SPAC186.01	258593.908409528	257241.842100243	422627543.485795	4	10278.9535397067
SPAC186.03	SPAC186.03	259485.276305026	268675.545575986	761668903.961764	4	13799.1748300556
SPAC186.05c	SPAC186.05C	345539.764194443	340254.348895372	703263486.733212	4	13259.5577484056
SPAC186.06	SPAC186.06	295541.023366323	308208.559853111	2339056719.05798	4	24181.8977701192
SPAC186.07c	SPAC186.07C	349032.825703521	342235.913512801	3039868659.93062	4	27567.5019721167
SPAC186.08c	SPAC186.08C	259585.857539908	216147.837517135	16596556137.5417	4	64413.8108978613
SPAC186.09	SPAC186.09	317821.138320792	320967.872255549	1921445985.25227	4	21917.1507343694
SPAC18B11.02c	SPAC18B11.02C	289710.452219839	291969.407656802	10245323932.3054	4	50609.5937849371
SPAC18B11.03c	SPAC18B11.03C	89.941029015483	474.589933396176	694860.218884697	4	416.791380334544
ncs1	SPAC18B11.04	317491.69984065	305437.318701355	11506554875.0902	4	53634.3054282662
rhp6	SPAC18B11.07C	72286.2192354735	96156.7600515185	13847637255.075	4	58837.9920949785
SPAC18B11.08c	SPAC18B11.08C	246523.055279755	250787.244585292	12549984322.1397	4	56013.3562691518
SPAC18B11.09c	SPAC18B11.09C	410285.744081108	405169.426865559	5651436653.69711	4	37588.018881344
SPAC18G6.01c	SPAC18G6.01C	10285.5430518192	16842.206685383	491431191.414644	4	11084.1236845166
chp1	SPAC18G6.02C	241803.793875426	245969.510211067	1450591021.84288	4	19043.3126178383
shm2	SPAC18G6.04C	281557.626253669	319568.785950951	14369241327.4751	4	59935.885176318
SPAC18G6.05c	SPAC18G6.05C	247378.015473129	263311.336617827	6208675089.036	4	39397.5731772783
lem2	SPAC18G6.10	190556.495775386	199536.784356246	5288343563.02528	4	36360.4990443795
SPAC18G6.12c	SPAC18G6.12C	292918.938850223	322124.426915541	25623680048.2761	4	80036.9915231016
SPAC18G6.13	SPAC18G6.13	327635.423790617	323716.129387359	2433875230.89032	4	24667.1605119556
mal3	SPAC18G6.15	351660.035350848	358496.884600261	7038374716.92315	4	41947.5110016171
SPAC1952.02	SPAC1952.02	219805.487223697	225307.599260088	2445970967.96509	4	24728.3792835534
otu2	SPAC1952.03	149550.71069228	143941.324459642	669754854.931164	4	12939.8111938618
gcn5	SPAC1952.05	254561.81920802	267303.490197768	4511595748.32318	4	33584.206661477
SPAC1952.06c	SPAC1952.06C	380750.817665958	382012.507460871	1935076071.55311	4	21994.7497800788
rad1	SPAC1952.07	348095.925414786	339350.722749801	2793749939.31121	4	26427.9678527843
SPAC1952.08c	SPAC1952.08C	369487.636096238	371440.489507473	448714759.956191	4	10591.4441880722
SPAC1952.09c	SPAC1952.09C	290841.892618094	285072.692238023	2206148928.15069	4	23484.829827735
SPAC1952.10c	SPAC1952.10C	269176.37042631	291637.470205595	8187708425.11162	4	45242.9785301311
ure2	SPAC1952.11C	275309.3252673	291828.739837191	16900406729.7093	4	65000.7821678118
csn71	SPAC1952.12C	235483.011091525	234218.79411021	2474107455.30028	4	24870.2003173491
rec24	SPAC1952.15C	370611.868066464	366772.571641445	1518839845.16941	4	19486.1479336567
rga9	SPAC1952.16	336918.205875712	333807.293412499	1391681855.43589	4	18652.6261920131
SPAC1952.17c	SPAC1952.17C	156756.095339141	145821.787939203	9518882786.26843	4	48782.3810055138
sec73	SPAC19A8.01C	286147.38016573	291508.12276308	1863253913.02159	4	21582.7124860476
SPAC19A8.02	SPAC19A8.02	307612.15005931	301958.908631149	288167072.679823	4	8487.74223041415
SPAC19A8.03	SPAC19A8.03	367073.321406376	368544.967327312	380089595.835058	4	9747.94331942716
erg5	SPAC19A8.04	337934.424569131	335714.704655633	290069937.78415	4	8515.71984309239
sst4	SPAC19A8.05C	219254.223731925	237221.028783611	2664388330.51864	4	25808.8566703304
rfp1	SPAC19A8.10	293683.616311964	274856.785400279	1714898084.94284	4	20705.6639892497
SPAC19A8.11c	SPAC19A8.11C	306422.34617744	303659.93706834	2284220198.9768	4	23896.7581429825
SPAC19A8.14	SPAC19A8.14	265222.43344276	258322.458616788	2797902571.51169	4	26447.6018360441
rps3001	SPAC19B12.04	241594.851304944	248078.757320509	3815981305.60985	4	30886.8147662148
SPAC19B12.07c	SPAC19B12.07C	266496.782727115	288841.127468935	5794702338.95184	4	38061.4711320774
atg4	SPAC19B12.08	375541.576997039	371906.099204108	1935351937.50523	4	21996.3175185372
sst2	SPAC19B12.10	196374.694048359	210084.362181125	3778699059.13649	4	30735.5618914658
SPAC19B12.11c	SPAC19B12.11C	133423.709811151	137386.199094501	708761176.014572	4	13311.2844610745
yip11	SPAC19B12.12C	359898.554580225	354412.713964284	3618343687.95277	4	30076.3349161461
pyp2	SPAC19D5.01	222118.565893983	216932.172575494	2515803794.12763	4	25078.8944838465
SPAC19D5.02c	SPAC19D5.02C	346925.242764034	334520.760349827	2858590905.03178	4	26732.89595719
cid1	SPAC19D5.03	91409.8020251525	90498.0332858665	255400574.857331	4	7990.62849307442
din1	SPAC19D5.06C	276441.080862318	271067.099238112	3239725141.97677	4	28459.2917250973
uga1	SPAC19D5.07	195494.902843793	207677.774875149	31247174536.4036	4	88384.3517490562
ctf8	SPAC19D5.11C	288628.841342716	292565.514612297	3526935789.83825	4	29694.005244486
nup40	SPAC19E9.01C	207213.572080874	205911.199465825	4090187932.28583	4	31977.2885509615
fin1	SPAC19E9.02	313054.054408207	325905.534088159	2857899014.56621	4	26729.6605597892
pms1	SPAC19G12.02C	246324.585893575	268056.42709563	12148402442.9141	4	55109.8957604578
cda1	SPAC19G12.03	84466.124275655	96742.0795401785	12207141512.8766	4	55242.9667760444
SPAC19G12.04	SPAC19G12.04	294334.087976808	301750.086093537	3267953555.82793	4	28583.0087457038
hta2	SPAC19G12.06C	334301.793517038	336838.488793695	2669985660.69589	4	25835.9519889238
scs7	SPAC19G12.08	319959.540836264	320145.04184946	2347334162.05406	4	24224.6473764535
SPAC19G12.09	SPAC19G12.09	317876.273313599	315830.5948217	3189568731.93656	4	28238.1334897358
cpy1	SPAC19G12.10C	162999.377818953	207363.922449588	11328175926.3361	4	53216.9520132827
dlp1	SPAC19G12.12	1018.90091218746	2854.3614267745	19819107.5684589	4	2225.9328139265
poz1	SPAC19G12.13C	327630.182177359	332103.82693369	613545855.174957	4	12384.9288974035
tpp1	SPAC19G12.15C	157.741829327504	1625.06702963331	9262572.45027487	4	1521.72373069776
adg2	SPAC19G12.16C	224563.032786571	246405.264563477	82226294110.1188	4	143375.637845241
SPAC1A6.01c	SPAC1A6.01C	237938.211058546	233912.851002107	2992297253.50072	4	27350.9472116631
SPAC1A6.03c	SPAC1A6.03C	343523.595401666	359939.301131042	8201645747.86643	4	45281.4690239463
plb1	SPAC1A6.04C	184533.762451365	203641.532441718	4847080807.37104	4	34810.4898248037
SPAC1A6.05c	SPAC1A6.05C	82459.6045010918	126877.422285987	26217879547.4653	4	80959.6806247797
meu31	SPAC1A6.06C	148490.481879749	167523.731861625	26781365485.2172	4	81825.0656663611
SPAC1A6.07	SPAC1A6.07	338026.222215291	338072.550557298	3390660775.0663	4	29114.6903429622
mug125	SPAC1A6.08C	87903.393544662	148404.216493836	39126014170.9388	4	98901.4840269583
lag1	SPAC1A6.09C	99280.314226321	131629.69417111	25892454870.9396	4	80455.6630557159
SPAC1A6.10	SPAC1A6.10	178729.057215892	203797.57668415	10581891999.1443	4	51434.1617972538
SPAC1B1.02c	SPAC1B1.02C	362898.897946273	363597.335895034	1026851814.7175	4	16022.2643118685
SPAC1B1.04c	SPAC1B1.04C	319222.327386945	311839.715940698	3296606515.7518	4	28708.0411894986
SPAC1B2.03c	SPAC1B2.03C	233645.005058966	230632.569042577	4453022301.01263	4	33365.4847897218
cox6	SPAC1B2.04	210091.812062229	187428.512596123	4483441521.99652	4	33479.2529859782
SPAC1B3.01c	SPAC1B3.01C	202469.117016413	221025.836624287	4938075084.15984	4	35135.7193044338
SPAC1B3.02c	SPAC1B3.02C	310223.999346762	308575.629374257	12936086017.3289	4	56868.4579035885
wis2	SPAC1B3.03C	262874.314644168	257404.776071916	783898763.309059	4	13999.0960717921
SPAC1B3.04c	SPAC1B3.04C	374047.057630613	390852.367737722	3646512309.81441	4	30193.179320065
not3	SPAC1B3.05	271051.246651677	261051.958423174	3725466751.72845	4	30518.3008690214
SPAC1B3.06c	SPAC1B3.06C	332492.460350945	341266.754948456	2022088883.62819	4	22483.8213146042
vps28	SPAC1B3.07C	280607.753667061	287523.560416315	3215497310.17328	4	28352.6776080024
SPAC1B3.08	SPAC1B3.08	258701.908816496	259194.466670653	959065166.284801	4	15484.3886405373
SPAC1B3.10c	SPAC1B3.10C	278492.089057377	280563.140741962	1056940582.84678	4	16255.3113077448
ypt4	SPAC1B3.11C	4686.87644869035	10704.0979292616	249322161.56229	4	7894.96930903297
SPAC1B3.15c	SPAC1B3.15C	89991.9903869664	120993.022536495	21991743325.6768	4	74148.06694324
vht1	SPAC1B3.16C	0	0	0	4	0
clr2	SPAC1B3.17	193941.142772031	189392.14957643	5676987415.77113	4	37672.8928268428
sck1	SPAC1B9.02C	198536.755929137	204742.760020486	4969308208.08418	4	35246.6601541344
SPAC1D4.01	SPAC1D4.01	297219.243162196	289598.216282718	3889556946.17249	4	31183.1562953964
SPAC1D4.02c	SPAC1D4.02C	171682.289873131	170103.48601272	4848315567.37525	4	34814.9234071226
aut12	SPAC1D4.03C	305516.423686008	314267.637010073	8034928220.54657	4	44818.8805654118
SPAC1D4.05c	SPAC1D4.05C	364457.53250572	342688.625732458	9568002567.0854	4	48908.083603545
csk1	SPAC1D4.06C	287412.599983037	284252.185879063	8391859468.78985	4	45803.5464478185
rtf2	SPAC1D4.09C	330052.082437084	328487.897228717	1878659361.14589	4	21671.7521277462
lkh1	SPAC1D4.11C	287231.007401428	272335.708533652	6082408796.32007	4	38994.8996546987
byr1	SPAC1D4.13	82.286476262063	108.909785522988	17705.2567662254	4	66.5305508135649
SPAC1F12.02c	SPAC1F12.02C	183880.266106714	238964.636035734	69290341234.5562	4	131615.292837265
SPAC1F12.04c	SPAC1F12.04C	10788.9182959388	9815.11715566854	79495431.7728479	4	4458.01053646265
SPAC1F12.05	SPAC1F12.05	215177.10132154	206596.113061057	1774889883.61588	4	21064.7210022817
SPAC1F3.03	SPAC1F3.03	327338.332784703	329440.774976759	667085538.768021	4	12913.9995621808
SPAC1F3.05	SPAC1F3.05	333683.811076484	334219.643944155	1246088605.63183	4	17649.9901248686
spo15	SPAC1F3.06C	353906.132927057	355964.244201789	555561319.223917	4	11785.174152552
rsc58	SPAC1F3.07C	47469.4800529214	73959.1949501119	9164496677.78339	4	47865.6888537692
mug161	SPAC1F3.09	234776.552488881	263736.9560712	29056664315.597	4	85230.0773136999
SPAC1F3.10c	SPAC1F3.10C	183265.693910553	217006.652769491	14257973630.8473	4	59703.3785284537
SPAC1F5.03c	SPAC1F5.03C	246288.203705018	238269.818662578	3580388745.80041	4	29918.1748515865
SPAC1F5.05c	SPAC1F5.05C	231277.562043699	250757.625247654	2930526824.3567	4	27067.1702637933
hem14	SPAC1F5.07C	143262.435015215	150216.289290179	7451723868.71116	4	43161.6840169356
yam8	SPAC1F5.08C	313960.511432767	312008.204602599	3895811794.52445	4	31208.219247998
shk2	SPAC1F5.09C	239898.059434953	241622.84087823	5963765999.16482	4	38612.7116347869
SPAC1F5.10	SPAC1F5.10	5573.08257156778	8770.71930257877	113793706.610242	4	5333.70665227855
spt6	SPAC1F7.01C	268302.437054945	268861.211300699	364573441.258876	4	9546.90317928903
SPAC1F7.06	SPAC1F7.06	325595.221168916	325974.710291001	6467387721.76588	4	40210.0351957253
fip1	SPAC1F7.07C	347698.735304338	353039.568829399	1087323238.31552	4	16487.292366513
fio1	SPAC1F7.08	79047.5989682012	109623.347863154	12592944416.857	4	56109.1445685483
SPAC1F7.09c	SPAC1F7.09C	362424.935436178	355147.534669481	420674517.951871	4	10255.1757414472
SPAC1F7.10	SPAC1F7.10	366319.280793875	333618.549829726	9712775788.89098	4	49276.7079584538
SPAC1F7.11c	SPAC1F7.11C	273798.811914182	258387.90089879	9410999434.5987	4	48505.1529082187
yak3	SPAC1F7.12	296372.771026492	292784.602513425	4842730666.55808	4	34794.8655212162
rpl801	SPAC1F7.13C	1014.26068367441	1490.85166802479	3423768.66552354	4	925.171425402279
ght3	SPAC1F8.01	225658.369314089	231484.996126465	30283490024.0407	4	87010.7608632989
SPAC1F8.02c	SPAC1F8.02C	262023.151608421	254472.323454289	744427108.699453	4	13642.0957764877
str3	SPAC1F8.03C	219410.52793191	223832.459525041	12105961198.0344	4	55013.5465090971
SPAC1F8.04c	SPAC1F8.04C	246480.385138685	248185.570405266	6316546732.48502	4	39738.3527982886
isp3	SPAC1F8.05	363277.378511205	370147.358586436	1107920098.94749	4	16642.7168676534
fta5	SPAC1F8.06	244296.973305316	231194.750009708	7769857592.407	4	44073.3978506508
SPAC1F8.08	SPAC1F8.08	266883.598913305	275837.292253774	2343682966.72991	4	24205.7997530029
caf16	SPAC20G4.01	174605.232911084	170475.486940215	1234203244.49015	4	17565.6144533158
fus1	SPAC20G4.02C	112968.853241819	138405.486944853	19246993266.8501	4	69366.7666589162
hri1	SPAC20G4.03C	255299.029767932	265059.797049758	11203140987.0749	4	52922.4455856751
hus1	SPAC20G4.04C	295574.814724926	359207.150179169	20704539831.7758	4	71945.3609202424
sts1	SPAC20G4.07C	207261.630352566	213883.488953766	2817354164.08735	4	26539.377178484
SPAC20G4.08	SPAC20G4.08	324966.509546184	327665.835396784	5248529613.8246	4	36223.3681959057
SPAC20G8.02	SPAC20G8.02	306123.893206364	303080.974946402	9402158271.1141	4	48482.3634714576
SPAC20G8.04c	SPAC20G8.04C	241465.604451227	239044.835272456	19622212718.7991	4	70039.6543373807
erg2	SPAC20G8.07C	332668.909200856	367011.252486655	16592973201.7639	4	64406.8575575689
fft1	SPAC20G8.08C	348876.991312268	353875.312049686	1538689922.18611	4	19613.0691261344
SPAC20G8.09c	SPAC20G8.09C	343570.009894961	350876.133402421	8067161267.49741	4	44908.6886568106
atg6	SPAC20G8.10C	285250.104743477	292726.504364076	1317939445.81869	4	18151.7178651133
dsc3	SPAC20H4.02	325328.011214734	329660.28815318	1084625453.01415	4	16466.8261439033
tfs1	SPAC20H4.03C	297180.951548724	259433.412300193	9888651617.83973	4	49720.8497962367
fml2	SPAC20H4.04	280970.490030429	279325.56931427	2748286305.34116	4	26212.0502123601
SPAC20H4.05c	SPAC20H4.05C	310792.822756873	311479.505230172	2151928760.90316	4	23194.443089365
SPAC20H4.06c	SPAC20H4.06C	310423.412618943	316972.67598303	1319464843.4476	4	18162.2193264452
rhp57	SPAC20H4.07	231348.979621321	226378.977947349	2608340791.96623	4	25535.958920541
SPAC20H4.08	SPAC20H4.08	239802.17811399	243113.954193793	1401878793.25752	4	18720.8359405872
ufd2	SPAC20H4.10	146319.33927877	147287.456432754	28436916934.2469	4	84316.2453715873
rho5	SPAC20H4.11C	88769.4088959235	156869.580305857	45177775889.9475	4	106275.321559085
SPAC212.01c	SPAC212.01C	165478.121946773	169385.549069101	12972960222.4709	4	56949.4517587108
SPAC212.02	SPAC212.02	210221.172034819	202636.329561679	6656870565.04365	4	40794.8237067022
SPAC212.03	SPAC212.03	73277.4213842348	103910.688307164	16585758764.6293	4	64392.8543485792
SPAC212.04c	SPAC212.04C	296796.043848301	277496.092419933	2659459236.27127	4	25784.9725434761
SPAC212.08c	SPAC212.08C	305540.505700603	314154.44743181	4862138744.78763	4	34864.5190157115
pcr1	SPAC21E11.03C	270607.441801332	284179.520111862	16229118942.4707	4	63696.7796330213
ppr1	SPAC21E11.04	297790.847973977	286859.038117677	1440992797.29382	4	18980.2054605174
cyp8	SPAC21E11.05C	245892.965770306	243368.36019658	4745391112.2582	4	34443.3996298935
ies6	SPAC222.04C	143677.013153615	143681.733483019	2554911004.86641	4	25273.0637481213
mss1	SPAC222.05C	245427.351977644	231976.802213145	13733408230.6242	4	58594.8125490307
hri2	SPAC222.07C	185297.534651697	186701.697792095	3858540302.48866	4	31058.5749129313
SPAC222.08c	SPAC222.08C	227909.27528784	224427.028892425	2226140538.36729	4	23590.9968969483
atp2	SPAC222.12C	228018.720394859	252616.651740787	5155376802.15242	4	35900.4763274543
SPAC222.13c	SPAC222.13C	283835.943200445	291691.35329157	12990343174.8465	4	56987.5933314579
SPAC222.14c	SPAC222.14C	171969.283494804	183239.225419492	44682797589.6599	4	105691.529449691
meu13	SPAC222.15	360485.840107081	352807.180353689	4632854885.8238	4	34032.5391567533
csn3	SPAC222.16C	224479.115692991	250832.476323802	72583872569.0294	4	134706.971394421
SPAC227.01c	SPAC227.01C	381222.336352003	420073.936274184	16493969970.4802	4	64214.4258918512
SPAC227.03c	SPAC227.03C	257458.788100759	257304.863159878	827798510.370687	4	14385.7439012611
SPAC227.04	SPAC227.04	356420.859573938	339476.623918004	4426088911.85084	4	33264.4288687287
SPAC227.05	SPAC227.05	294493.49009884	276371.779582035	10075327700.5549	4	50187.9659394434
SPAC227.06	SPAC227.06	251097.518112149	279602.270083221	5279653966.3121	4	36330.6136966887
pab1	SPAC227.07C	0	1161.87983275927	5399858.98309086	4	1161.87983275927
SPAC227.10	SPAC227.10	374581.861920467	399417.272852064	6850415027.66584	4	41383.6170110403
SPAC227.11c	SPAC227.11C	285724.044925674	274853.794692775	1160655491.10365	4	17034.1971567759
isu1	SPAC227.13C	241793.650218828	287508.274394327	10616081405.422	4	51517.1850100091
SPAC227.14	SPAC227.14	366190.622973394	359618.994372765	1411836113.30233	4	18787.2038453193
SPAC227.15	SPAC227.15	194010.964316765	192627.903294171	8170482385.58618	4	45195.3603414836
SPAC227.17c	SPAC227.17C	330006.17025082	333693.639872762	5655048949.14216	4	37600.0297511257
lys3	SPAC227.18	306849.455621748	303743.610531325	3799582390.88897	4	30820.3763397244
pso2	SPAC22A12.01C	376089.033809596	371736.967404715	355296777.856777	4	9424.65885134281
mug103	SPAC22A12.02C	29847.4191640568	44824.1824638104	2450047120.78657	4	24748.9753362971
csn4	SPAC22A12.03C	349332.123060436	346813.853918227	1052790520.93033	4	16223.3667970795
rps2201	SPAC22A12.04C	166043.204761836	157154.48638702	1758940373.06694	4	20969.8615461985
SPAC22A12.06c	SPAC22A12.06C	46020.0021000176	69157.0581623463	7538927224.81746	4	43413.4979724551
ogm1	SPAC22A12.07C	213875.824690768	212843.738179958	13971180476.6674	4	59099.8741044923
SPAC22A12.10	SPAC22A12.10	227957.349519744	268894.342720662	100726178914.064	4	158686.93937598
dak1	SPAC22A12.11	308826.051054631	301001.778688263	2811294960.45019	4	26510.8230749735
SPAC22A12.14c	SPAC22A12.14C	308026.178729114	319439.59890986	2576080612.26647	4	25377.5521488306
SPAC22A12.16	SPAC22A12.16	378895.244848799	381260.3973641	478779513.916167	4	10940.5154576483
SPAC22A12.17c	SPAC22A12.17C	310729.371811068	299670.272482776	7358720788.97745	4	42891.493296974
SPAC22E12.01	SPAC22E12.01	268407.22323379	286986.413736796	110621968059.238	4	166299.40473378
SPAC22E12.03c	SPAC22E12.03C	93353.9376734833	111079.992422089	15923878375.212	4	63094.9252618862
ccs1	SPAC22E12.04	225272.160511467	239601.892559662	4376058045.24651	4	33075.8901816962
rer1	SPAC22E12.05C	338887.058221171	346589.331886392	3351896461.20036	4	28947.7825627472
gmh3	SPAC22E12.06C	224964.560044299	219262.120795812	3285253864.37217	4	28658.5670628007
set3	SPAC22E12.11C	287427.27352411	298025.130827433	8935843745.32968	4	47264.7959514523
sck2	SPAC22E12.14C	377850.066044693	379387.578909839	5000413509.5155	4	35356.801006014
SPAC22E12.18	SPAC22E12.18	1639.54458174193	3479.04386063549	25161681.8377671	4	2508.07106347523
snt1	SPAC22E12.19	365745.459294038	355863.961413025	639600144.05745	4	12645.1585998105
atf31	SPAC22F3.02	144430.43724675	172070.705504776	41505635638.0914	4	101864.659767374
rdh54	SPAC22F3.03C	312218.000570017	295675.695694582	7445458871.09924	4	43143.5362224147
mug62	SPAC22F3.04	300123.021060635	302560.069700939	16815266819.8257	4	64836.8468153443
lon1	SPAC22F3.06C	312079.523161969	309360.479721554	2607171877.21781	4	25530.2363738461
atp20	SPAC22F3.07C	284956.540789073	297299.630445836	2075889491.02378	4	22780.9651410107
rok1	SPAC22F3.08C	259434.786259317	268411.498976727	2345970159.06474	4	24217.6080521216
res2	SPAC22F3.09C	11700.5830044304	19177.6257157243	639458218.007244	4	12643.7555537036
snu23	SPAC22F3.11C	179490.655270054	229915.364294273	63726734881.946	4	126220.773727966
rgs1	SPAC22F3.12C	2642.56793886218	4433.27811534037	15081576.7750007	4	1941.75029129653
tsc1	SPAC22F3.13	97214.0200386692	117521.475295549	19420940843.7963	4	69679.517872536
pvg5	SPAC22F8.02C	185436.809737423	173639.076233165	2466236821.87053	4	24830.6102516155
SPAC22F8.03c	SPAC22F8.03C	393164.124400662	411185.138469279	5204778694.90324	4	36072.0760939235
SPAC22F8.04	SPAC22F8.04	196472.610916234	205410.164831946	1151392552.61084	4	16966.0878859185
SPAC22F8.05	SPAC22F8.05	272034.855205952	267306.345047678	9879949365.95751	4	49698.967207472
rtf1	SPAC22F8.07C	180835.387889522	190553.171683392	2191596209.938	4	23407.243590062
rrp16	SPAC22F8.09	335124.941200295	333112.97029687	109694145.190107	4	5236.74863799351
plc1	SPAC22F8.11	173490.712580882	139890.646037151	5516827501.92759	4	37137.6746105878
shf1	SPAC22F8.12C	222000.046877191	186394.798972956	9478448687.89737	4	48678.6623889189
SPAC22G7.01c	SPAC22G7.01C	367312.6300414	353766.171564347	6996077565.44588	4	41821.2791693591
kap111	SPAC22G7.02	224266.298465134	242512.581162939	8395740429.38691	4	45814.1365448125
SPAC22G7.03	SPAC22G7.03	254734.945252298	258681.421780721	13248088336.0981	4	57550.1701476592
ubp13	SPAC22G7.04	183431.63911402	210324.898232248	3282282805.07132	4	28645.6052697064
SPAC22G7.05	SPAC22G7.05	614.072842749163	1628.34075526722	6258702.53872883	4	1250.86995114688
ura1	SPAC22G7.06C	88603.3740514107	96864.5818607222	9697512257.47898	4	49237.9738044707
SPAC22G7.07c	SPAC22G7.07C	75615.734011769	98617.4125025042	14378064633.9618	4	59954.2839044089
ppk8	SPAC22G7.08	204384.547879394	195920.132566406	6271995606.33843	4	39597.9658768554
SPAC22G7.11c	SPAC22G7.11C	234049.859697682	243547.840083232	6381138692.38718	4	39941.0149232189
SPAC22H10.02	SPAC22H10.02	336146.203385525	325028.904330142	7464804835.60183	4	43199.5510266074
kap114	SPAC22H10.03C	17292.070139703	42490.4158562743	4089936943.63903	4	31976.3074151747
SPAC22H10.04	SPAC22H10.04	206779.243118999	228838.743381265	6312699209.44447	4	39726.2482794577
scd2	SPAC22H10.07	176863.693856465	202274.317301081	55385323533.1636	4	117670.433343686
SPAC22H10.08	SPAC22H10.08	321272.458136154	329209.15590524	840569047.971559	4	14496.2844202537
SPAC22H10.09	SPAC22H10.09	314640.831625524	321068.023264117	4580353423.46432	4	33839.1541836684
SPAC22H10.11c	SPAC22H10.11C	86892.9684742015	97374.4067955543	1452927982.70695	4	19058.6462183634
zym1	SPAC22H10.13	174367.443368049	216486.524451095	67219265668.6329	4	129633.392369243
mug35	SPAC22H12.01C	353843.768031814	343241.606677117	621686858.011393	4	12466.8245557098
tfg3	SPAC22H12.02	145370.969770392	146205.042269731	14799841971.1248	4	60827.3005547771
SPAC22H12.03	SPAC22H12.03	355213.788658469	345346.345145608	2135470772.79221	4	23105.5771016015
rps102	SPAC22H12.04C	102061.957523804	123517.971349665	21462439050.3227	4	73250.3226107618
SPAC22H12.05c	SPAC22H12.05C	208992.985218712	271584.20650867	37482138888.5848	4	96801.5223131651
SPAC23A1.02c	SPAC23A1.02C	209667.568104608	208304.785786554	7469834304.75811	4	43214.101589522
apt1	SPAC23A1.03	303462.213839757	309268.649920859	1786056820.25016	4	21130.8827326863
mnl1	SPAC23A1.04C	224344.332358621	225860.07735916	987472767.342828	4	15712.0397095892
cmk2	SPAC23A1.06C	311910.190034147	337550.296575992	13526744128.7119	4	58152.2659247082
SPAC23A1.07	SPAC23A1.07	251116.600552236	235101.341399781	34309448842.5884	4	92614.0497475793
SPAC23A1.09	SPAC23A1.09	183043.499644092	203705.62355896	3249829136.32791	4	28503.636330861
rpl1602	SPAC23A1.11	318729.662953213	330691.736230664	4122932591.38139	4	32105.0330609602
SPAC23A1.14c	SPAC23A1.14C	360287.338555359	358413.795013855	511333102.657898	4	11306.337853809
sec20	SPAC23A1.15C	178138.142299026	181069.659791969	2974777172.38902	4	27270.7589387838
rtr1	SPAC23A1.16C	115145.007258693	151568.576366444	34168514819.7928	4	92423.6371549411
SPAC23A1.17	SPAC23A1.17	271864.724850851	268239.401003159	2493197817.93713	4	24965.9659233181
SPAC23C11.01	SPAC23C11.01	313487.547298647	291164.422077058	2766604786.18169	4	26299.2622813915
rps23	SPAC23C11.02C	68705.8966972101	83447.3430586036	9634465793.11841	4	49077.6573226514
pnk1	SPAC23C11.04C	270656.555276764	272937.181974663	1186428866.60309	4	17222.2883685871
SPAC23C11.06c	SPAC23C11.06C	44258.9993937343	62933.1796462081	6210713488.7809	4	39404.0400491526
SPAC23C11.07	SPAC23C11.07	306450.129441914	303122.158268933	11347185432.4462	4	53261.584262126
php3	SPAC23C11.08	399342.895165584	397302.65148158	1434270040.45001	4	18935.8789104838
SPAC23C11.10	SPAC23C11.10	311782.568483475	314105.636958137	10901343682.2389	4	52204.7499808182
hpt1	SPAC23C11.13C	129283.894765502	139687.927535669	2037586308.97453	4	22569.8156227213
zhf1	SPAC23C11.14	198747.384247301	199012.913434193	2166289721.83288	4	23271.708799704
pst2	SPAC23C11.15	306728.166911287	306106.256485989	655115401.114826	4	12797.6111160914
crn1	SPAC23C4.02	258033.137003469	299863.62500161	9456895051.88725	4	48623.2841648095
hrk1	SPAC23C4.03	114444.667747289	145060.879885877	29573971755.3237	4	85985.4228275406
SPAC23C4.05c	SPAC23C4.05C	235609.2670039	243921.378742709	12660397660.3823	4	56259.2162680531
SPAC23C4.06c	SPAC23C4.06C	238633.251307559	279692.528103922	7101785827.29309	4	42136.0470004398
tht2	SPAC23C4.07	77982.5393460885	113374.912300772	20478814487.9125	4	71552.1042456344
rho3	SPAC23C4.08	328755.778999116	329124.513007898	3515435482.44456	4	29645.5539771336
SPAC23C4.09c	SPAC23C4.09C	504408.492025603	505925.622365441	3409264134.81139	4	29194.452104858
atp18	SPAC23C4.11	130582.509021312	145597.161933742	9900625484.13251	4	49750.9434185235
hhp2	SPAC23C4.12	449937.011437871	466004.117174666	7238757364.72001	4	42540.4435940671
atg15	SPAC23C4.16C	346057.943759964	320718.639740594	6515661339.52801	4	40359.8232761493
SPAC23C4.17	SPAC23C4.17	278180.89266471	265220.338196472	7291189182.32583	4	42694.230237603
SPAC23D3.01	SPAC23D3.01	181413.763419105	235553.304942892	21465737741.1357	4	73255.9515349021
SPAC23D3.03c	SPAC23D3.03C	230834.506615377	244035.066978832	3689963865.14937	4	30372.5363821882
gpd2	SPAC23D3.04C	116252.275347267	154383.929297815	35656591588.5885	4	94414.7652496532
arp42	SPAC23D3.09	220643.18006965	232888.047974546	1050011051.1218	4	16201.937007051
eng2	SPAC23D3.10C	221534.439648478	227223.962032421	12379294578.1927	4	55631.1391627763
ayr1	SPAC23D3.11	199520.433816883	207855.744991398	13903645712.2021	4	58956.8607377506
SPAC23D3.12	SPAC23D3.12	291862.229835491	303084.106419248	2021091770.45494	4	22478.2771273453
SPAC23D3.13c	SPAC23D3.13C	178767.539418644	171627.935342052	542409046.035945	4	11644.8384063063
fep1	SPAC23E2.01	207359.87803927	213618.723175705	9684058625.5019	4	49203.8073361755
ste7	SPAC23E2.03C	0	0	0	4	0
sib1	SPAC23G3.02C	233823.919153473	234492.423608801	5163502153.07479	4	35928.7564253023
sib2	SPAC23G3.03	377450.528722524	413350.862601157	31916067861.1152	4	89325.3433538254
ies4	SPAC23G3.04	276987.679762671	288326.45893905	1028406050.70766	4	16034.385322703
SPAC23G3.05c	SPAC23G3.05C	187503.188138011	206277.420473257	17355180664.6644	4	65869.5313947663
snf30	SPAC23G3.07C	125908.851343414	193313.688264567	61826425721.857	4	124324.601066982
ubp7	SPAC23G3.08C	244575.446126226	247072.301200888	11841037379.2868	4	54408.2654090506
ssr3	SPAC23G3.10C	35119.0837081821	59498.8807385823	6305154420.84141	4	39702.5012462736
SPAC23G3.12c	SPAC23G3.12C	108402.466420453	124153.503507317	14711248713.6167	4	60644.9682859525
npr2	SPAC23H3.03C	117199.716256626	151530.759266342	31932752709.1816	4	89348.6887273418
SPAC23H3.04	SPAC23H3.04	201489.031725941	254763.887211647	93598708656.0012	4	152969.530181668
swd1	SPAC23H3.05C	282786.549033826	283067.169821127	130807514.058906	4	5718.55563186427
apl6	SPAC23H3.06	304814.232227234	315748.63220625	857163241.77949	4	14638.6751601664
bub3	SPAC23H3.08C	297677.427490358	277956.253515198	12465360661.4902	4	55824.189786978
gly1	SPAC23H3.09C	262794.407526654	253428.492412066	587027696.444869	4	12114.3272248696
SPAC23H3.11c	SPAC23H3.11C	319760.183557323	311952.024934588	15680386509.2272	4	62610.675026762
SPAC23H3.12c	SPAC23H3.12C	366930.789751839	397986.301996066	41473701116.0231	4	101825.464786593
gpa2	SPAC23H3.13C	246749.077227632	242975.353788654	6652552704.50625	4	40781.5911426536
SPAC23H3.14	SPAC23H3.14	220977.742999949	221103.095410548	1720442681.05785	4	20739.1096786834
SPAC23H3.15c	SPAC23H3.15C	63030.6302650066	106005.835821245	14894914694.0348	4	61022.3620774279
SPAC23H4.01c	SPAC23H4.01C	313137.776149755	327176.275732494	5095690687.05111	4	35692.0533419244
ppk9	SPAC23H4.02	363048.111955311	374833.134339676	14149216097.7916	4	59475.2387506591
iwr1	SPAC23H4.08	227048.21824556	214349.815645908	9789451154.36725	4	49470.8276521812
cdb4	SPAC23H4.09	60095.2006789755	88033.572185327	12414686715.4173	4	55710.6065202519
thi4	SPAC23H4.10C	307729.28479999	305076.540782355	917214781.06064	4	15142.7769997831
alp13	SPAC23H4.12	216934.382919622	213206.88295114	4603493361.21509	4	33924.5241721055
SPAC23H4.16c	SPAC23H4.16C	225423.988730912	232043.708643296	2750060173.31395	4	26220.5080677032
srb10	SPAC23H4.17C	2519.80809373346	38148.5153249715	5325491705.9175	4	36487.9833161464
SPAC24B11.05	SPAC24B11.05	418583.527917759	404267.318244727	2114744061.88946	4	22993.1732362535
sty1	SPAC24B11.06C	0	0	0	4	0
SPAC24B11.07c	SPAC24B11.07C	163586.056305127	168837.232734321	38081547820.2192	4	97572.4702723817
SPAC24B11.08c	SPAC24B11.08C	250090.144645134	264732.160973448	8088848297.83381	4	44969.0123802875
chr3	SPAC24B11.10C	326454.838946303	341084.184741342	4154303944.1711	4	32226.9450311812
SPAC24B11.12c	SPAC24B11.12C	354927.083130584	350201.629920116	2973229733.16535	4	27263.6650744418
hem3	SPAC24B11.13	182323.111292778	176628.967414154	2581340729.18063	4	25403.4482363154
SPAC24C9.02c	SPAC24C9.02C	74204.1430286221	94764.0103071382	12693318258.7484	4	56332.3136812886
mug70	SPAC24C9.05C	235319.425683776	236753.043621295	9463780722.37539	4	48640.9825208522
bgs2	SPAC24C9.07C	85119.8880300897	138596.63206533	33118059585.9164	4	90991.8397246649
SPAC24C9.08	SPAC24C9.08	124083.576769655	204091.379650464	60628545918.792	4	123114.322804855
SPAC24C9.12c	SPAC24C9.12C	196722.810949482	237689.546841715	24647081104.8764	4	78496.9443750462
otu1	SPAC24C9.14	230859.685899717	265892.040984616	10626316267.0694	4	51542.0126379184
spn5	SPAC24C9.15C	145830.909035239	153430.775647937	6689869784.14202	4	40895.8120843138
cox8	SPAC24C9.16C	896.48061994954	1098.16056038698	1716408.28418552	4	655.058830217851
cul3	SPAC24H6.03	315352.247665867	335181.148019755	5502584094.13148	4	37089.7023920774
rps901	SPAC24H6.07	273539.895052532	276013.068732719	6865549177.51832	4	41429.3047778934
SPAC24H6.08	SPAC24H6.08	328652.33424722	326943.538948247	7800372429.94958	4	44159.8585537521
gef1	SPAC24H6.09	278581.313304833	286339.079894249	976455224.567434	4	15624.1417729698
SPAC24H6.10c	SPAC24H6.10C	260620.320449163	266111.514716409	4456068689.33944	4	33376.8957863798
SPAC24H6.11c	SPAC24H6.11C	288974.54438397	321082.301719026	8489944585.9744	4	46070.4476480704
SPAC24H6.13	SPAC24H6.13	296792.546033836	326964.957821957	5805235944.53032	4	38096.0494819683
fft3	SPAC25A8.01C	129140.16478236	133247.841286054	6325699958.05439	4	39767.1345398886
SPAC25A8.02	SPAC25A8.02	263645.457227076	219712.709846968	16884828966.8034	4	64970.818385648
SPAC25A8.03c	SPAC25A8.03C	320022.960415615	323413.279919035	2256322663.63718	4	23750.3824371166
dap1	SPAC25B8.01	336423.691503325	336366.444550653	695004754.860203	4	13181.4714169189
psd2	SPAC25B8.03	189432.65999815	192973.5834838	1857401991.18002	4	21548.7934185421
mss51	SPAC25B8.04C	339933.996508693	392350.711605164	59833752810.6513	4	122304.694115405
SPAC25B8.05	SPAC25B8.05	291221.024539199	278366.47293345	2993528326.19066	4	27356.5729130618
SPAC25B8.06c	SPAC25B8.06C	179211.733852317	184823.939529998	45630509771.3675	4	106806.495321408
SPAC25B8.07c	SPAC25B8.07C	265860.559138203	274143.391329351	1971793993.46544	4	22202.4435224225
SPAC25B8.09	SPAC25B8.09	226618.952410637	228702.699124409	938683500.415819	4	15318.971085029
SPAC25B8.10	SPAC25B8.10	323857.425146861	296764.398652374	3810231794.93038	4	30863.5375278433
SPAC25B8.11	SPAC25B8.11	181554.963104141	219720.992105496	68254141215.0509	4	130627.467646597
isp7	SPAC25B8.13C	330363.799134761	353324.586218053	10632941115.3845	4	51558.0767566646
SPAC25B8.15c	SPAC25B8.15C	221667.859878124	216526.121569809	10497532502.1182	4	51228.7333976701
SPAC25B8.17	SPAC25B8.17	180412.559153251	181976.832736706	1580499423.0039	4	19877.7477534799
SPAC25B8.18	SPAC25B8.18	1253.36711813048	3418.07582855594	28073559.9623228	4	2649.22441302746
SPAC25B8.19c	SPAC25B8.19C	126224.65343599	119691.750833155	1899155127.80308	4	21789.6485045255
SPAC25G10.01	SPAC25G10.01	310713.059408811	339593.85300007	16971210054.5531	4	65136.7984601506
cce1	SPAC25G10.02	349629.190145736	340413.781129568	2838878074.09228	4	26640.5615279234
zip1	SPAC25G10.03	239814.458263566	264207.44336604	6735899966.45448	4	41036.2643476915
rec10	SPAC25G10.04C	236726.826703799	245082.703178265	9176012680.71206	4	47895.7531538864
his1	SPAC25G10.05C	316845.698684445	301451.201918337	2963098125.57167	4	27217.1734644308
rps2801	SPAC25G10.06	132359.618228983	179364.825175913	44537684810.3677	4	105519.766880864
pan1	SPAC25G10.09C	181869.470557542	175063.48492607	252518318.624215	4	7945.41249124637
jmj1	SPAC25H1.02	265564.075171155	284464.283946078	107796940528.87	4	164162.222000732
mug66	SPAC25H1.03	111230.522480265	127647.92290955	3150675394.72355	4	28065.4386867707
mug105	SPAC25H1.04	155443.168787989	174065.458853586	4651957758.4695	4	34102.6309779374
meu29	SPAC25H1.05	25334.7701818026	36372.3656405573	1919178557.58843	4	21904.2151057076
pcf3	SPAC25H1.06	253769.514755472	248687.709478827	3464101080.96934	4	29428.3072948876
emc1	SPAC25H1.07	168448.536670668	175683.578598001	7371011555.08073	4	42927.2977110158
mde5	SPAC25H1.09	332718.974329153	324784.325632214	4853206959.38486	4	34832.4811037947
myh1	SPAC26A3.02	208854.77602972	209536.48626839	936783824.572748	4	15303.4622273258
rpl2002	SPAC26A3.04	50003.9105490344	54273.0120388417	3972085414.20561	4	31512.2413285917
SPAC26A3.06	SPAC26A3.06	346667.575714782	335079.262793361	1475173502.12284	4	19203.9937390823
rpl1101	SPAC26A3.07C	283617.502204616	298162.222676421	4108222452.46772	4	32047.7083910368
rga2	SPAC26A3.09C	104337.852235419	149387.959582053	31165442934.3251	4	88268.684897767
cnt6	SPAC26A3.10	374908.054429326	375188.098158877	9266857682.43947	4	48132.2596665674
SPAC26A3.11	SPAC26A3.11	348543.818617465	356286.213539105	638407133.640496	4	12633.3599414457
SPAC26A3.14c	SPAC26A3.14C	284241.559803877	264248.478781182	13946581419.0172	4	59047.8226080717
dph1	SPAC26A3.16	210409.769697194	222231.345381468	63119304752.7772	4	125617.77815339
SPAC26A3.17c	SPAC26A3.17C	37265.2903498958	71040.8167216979	9716016253.47579	4	49284.9273446654
sec74	SPAC26F1.01	162377.167926127	180395.255522514	16987457470.8672	4	65167.970412748
pnn1	SPAC26F1.02	146166.772562031	149193.588463147	15759124154.0958	4	62767.675108482
etr1	SPAC26F1.04C	101368.378584458	145179.550478347	33214312137.3496	4	91123.9706901395
mug106	SPAC26F1.05	254672.94211115	261581.940999093	15624614409.0898	4	62499.2288134217
SPAC26F1.07	SPAC26F1.07	276165.802327754	294292.042888574	42426873283.3407	4	102988.92329195
SPAC26F1.08c	SPAC26F1.08C	205982.185265409	218763.812643246	1252006760.53237	4	17691.853778875
gyp51	SPAC26F1.09	251678.722928779	248951.717566096	5666346163.28287	4	37637.5682107747
pyp1	SPAC26F1.10C	206506.300949081	195543.43601881	4068180021.30676	4	31891.1430545644
SPAC26F1.12c	SPAC26F1.12C	341185.79015597	341632.720493519	18860323.1660033	4	2171.42367848857
aif1	SPAC26F1.14C	120353.751900868	117127.478501912	6744367323.72312	4	41062.0485476648
SPAC26H5.02c	SPAC26H5.02C	395537.578543834	376783.334922739	3325807601.79083	4	28834.9076719123
pcf2	SPAC26H5.03	290324.300627197	296908.014699792	8763073172.83588	4	46805.6438179091
SPAC26H5.04	SPAC26H5.04	311387.426347982	315412.174139587	3026333383.98202	4	27506.060168543
SPAC26H5.05	SPAC26H5.05	243217.253832529	250921.017895251	10610717518.0061	4	51504.1685643164
SPAC26H5.07c	SPAC26H5.07C	156233.606528745	166846.236383974	1878251228.74321	4	21669.3979423934
bgl2	SPAC26H5.08C	325115.596423247	308938.366429395	16532287259.6747	4	64288.9711763899
SPAC26H5.09c	SPAC26H5.09C	362465.647093149	368172.279156677	3133953703.57767	4	27990.8632573992
tif51	SPAC26H5.10C	325741.589316221	299860.757104929	19283926916.1816	4	69433.2897754773
mug56	SPAC26H5.11	228739.972537679	232031.573219225	1162025112.40186	4	17044.2447207398
SPAC27D7.02c	SPAC27D7.02C	363800.799039733	405039.808087802	17244294940.1432	4	65658.7673889465
mei2	SPAC27D7.03C	304555.087379755	301231.647324536	644217244.527042	4	12690.7175183975
omt2	SPAC27D7.04	84438.4753080505	113351.297327911	19360558880.2995	4	69571.1126838926
apc14	SPAC27D7.05C	391716.607325215	391268.661337529	60724242.3609831	4	3896.28805278123
SPAC27D7.06	SPAC27D7.06	216946.962668456	247601.369344335	6681011577.83916	4	40868.7275855242
SPAC27D7.08c	SPAC27D7.08C	272766.884075845	269807.181851414	15440619458.5081	4	62130.1445727195
SPAC27D7.09c	SPAC27D7.09C	214.25629047845	1312.71492950899	5515257.66596988	4	1174.22928616709
EMPTY	SPAC27D7.10C	339081.678494671	356552.323338199	10402904803.4682	4	50997.3156241292
SPAC27D7.11c	SPAC27D7.11C	151961.728779102	133715.540498119	2501080480.92759	4	25005.4018210445
but1	SPAC27D7.12C	305905.476305173	296103.527756979	5797129760.81878	4	38069.4423416563
ssm4	SPAC27D7.13C	358580.41126029	395157.083891694	14037186749.7934	4	59239.3170744594
tpr1	SPAC27D7.14C	964.029262232552	1168.37391282882	1890598.29561626	4	687.495144640356
SPAC27E2.01	SPAC27E2.01	344673.153460194	322763.309437183	9009983830.17502	4	47460.467312741
SPAC27E2.02	SPAC27E2.02	266336.61556471	251731.311220198	32574860010.4263	4	90242.5343316918
SPAC27E2.03c	SPAC27E2.03C	285897.371320842	279248.664034966	10477385519.5542	4	51179.5504072531
pvg2	SPAC27E2.07	35527.7383734894	66564.3722097542	8349181167.41957	4	45686.9269250504
mak2	SPAC27E2.09	56973.4385534683	120000.01128316	29577201396.5965	4	85990.1177412214
SPAC27E2.11c	SPAC27E2.11C	40475.3525786962	68718.953286774	6560886994.78804	4	40499.6512169797
uch1	SPAC27F1.03C	248831.040605102	265437.579104121	7632041314.35073	4	43680.7775639088
SPAC27F1.05c	SPAC27F1.05C	166902.489846183	249971.342223525	35816959694.0158	4	94626.8456808317
SPAC27F1.06c	SPAC27F1.06C	198425.694637526	235807.186754879	8328678533.31765	4	45630.7969832811
pdt1	SPAC27F1.08	318422.697999397	347887.573728931	12144840969.884	4	55101.8170523532
SPAC27F1.10	SPAC27F1.10	393771.547409398	409522.08554217	4795922569.42135	4	34626.2998652085
SPAC29A4.02c	SPAC29A4.02C	249750.128359458	246218.802436957	4779529204.87745	4	34567.0696070605
cam2	SPAC29A4.05	368767.450835336	367733.541520084	2187167984.95447	4	23383.5839049239
SPAC29A4.09	SPAC29A4.09	200532.70930455	209999.132550101	4243996360.61111	4	32572.9809835203
rga3	SPAC29A4.11	205464.789872883	211238.737504997	8292760497.58708	4	45532.2975962862
mug108	SPAC29A4.12C	361067.419316838	375908.399835097	3078018520.23766	4	27739.9464682147
SPAC29A4.13	SPAC29A4.13	274227.286973819	246046.608259098	23927937053.5269	4	77343.2884184642
SPAC29A4.14c	SPAC29A4.14C	348970.345705033	356513.285154577	8382485095.66863	4	45777.9562007431
hal4	SPAC29A4.16	365336.324897374	358888.943765111	529685269.221916	4	11507.4461678289
SPAC29A4.17c	SPAC29A4.17C	311497.153797099	310050.482748814	2955998433.04443	4	27184.5472329614
prw1	SPAC29A4.18	27.0278917598544	1578.70105364891	9743568.29259438	4	1560.73446593218
cta5	SPAC29A4.19C	256740.253961027	255348.551510239	375485930.573409	4	9688.72967129088
elp3	SPAC29A4.20	218842.416012993	244064.090830251	13393024332.5219	4	57864.1174056122
set2	SPAC29B12.02C	87422.0847167592	102352.891527913	4083791645.11203	4	31952.2755258214
spd1	SPAC29B12.03	363310.006521101	353862.463776316	5276273610.19042	4	36318.9812983185
snz1	SPAC29B12.04	277296.008698562	275866.029759871	2625279795.32532	4	25618.7421399125
SPAC29B12.05c	SPAC29B12.05C	137.030490866109	773.664067595314	1878880.94870156	4	685.361391658
rcd1	SPAC29B12.06C	175044.217616401	167045.124489692	1183231383.09805	4	17199.0652587433
SPAC29B12.08	SPAC29B12.08	311845.108293106	296354.724973247	2365328207.97928	4	24317.3200002554
pgt1	SPAC29B12.10C	118782.044618015	117477.214022873	1857049366.6179	4	21546.7478208308
SPAC29B12.11c	SPAC29B12.11C	303072.200849605	310393.459582755	4288105582.24775	4	32741.8141764004
SPAC29B12.12	SPAC29B12.12	232198.738000588	228021.139671114	5909641972.99474	4	38437.0978775543
SPAC29B12.13	SPAC29B12.13	327115.685565602	329270.901985489	12176558922.7914	4	55173.7231904631
SPAC29B12.14c	SPAC29B12.14C	305906.469599733	307228.293568333	1990750234.23595	4	22308.9120881989
pof11	SPAC29E6.01	135294.427506933	139831.618375179	26125404932.4953	4	80816.775691213
SPAC29E6.05c	SPAC29E6.05C	311918.140642395	309111.994478052	3276409244.61259	4	28619.9635071945
SPAC29E6.07	SPAC29E6.07	160382.105546943	180323.380589649	41699083557.0572	4	102101.767317046
SPAC29E6.09	SPAC29E6.09	326708.970550798	325022.139782176	3003986333.69546	4	27404.3168757016
SPAC29E6.10c	SPAC29E6.10C	284073.770674798	271381.128406781	11778507272.0652	4	54264.4157622313
SPAC2C4.05	SPAC2C4.05	296527.792678489	322718.378520693	12103274839.587	4	55007.4423137155
SPAC2C4.06c	SPAC2C4.06C	127211.919513056	178263.076297973	38580592248.3477	4	98209.7147032152
SPAC2C4.07c	SPAC2C4.07C	340199.550471031	345968.980558826	530988941.127362	4	11521.5986426294
SPAC2C4.08	SPAC2C4.08	364550.252543753	392326.722773293	4750586537.65753	4	34462.2494102515
SPAC2C4.09	SPAC2C4.09	142485.821761246	153273.049908713	25773332830.5086	4	80270.3756539556
SPAC2C4.10c	SPAC2C4.10C	365540.18478614	348108.606880631	5880491846.83208	4	38342.1825370964
ppk11	SPAC2C4.14C	300153.439239949	309139.368951278	13888091063.6651	4	58923.8726316955
ubx2	SPAC2C4.15C	241952.971247693	229032.782312651	1726280571.84984	4	20774.2663640009
rps801	SPAC2C4.16C	96250.1774318949	95956.0279659622	2682101393.17239	4	25894.5042102199
SPAC2C4.17c	SPAC2C4.17C	345253.700067054	354206.772843121	4203122673.49767	4	32415.747228383
SPAC2E12.03c	SPAC2E12.03C	248297.122606107	256509.404545142	6189428375.73954	4	39336.4601093551
SPAC2E1P3.01	SPAC2E1P3.01	236884.086392652	262948.641489105	11139071853.9512	4	52770.900726516
amt3	SPAC2E1P3.02C	142315.898074711	152754.718814187	4651250410.06567	4	34100.0381600434
cao1	SPAC2E1P3.04	334467.624121923	327369.365125949	1506899841.0735	4	19409.4039132678
SPAC2E1P3.05c	SPAC2E1P3.05C	326873.595663579	297572.750011826	12040405174.5261	4	54864.3900324383
mug109	SPAC2E1P5.02C	350258.449633	343912.30994548	404048196.835658	4	10050.475073792
SPAC2E1P5.03	SPAC2E1P5.03	314022.306466433	321640.916268929	3268672394.82818	4	28586.1522193359
SPAC2F3.02	SPAC2F3.02	300323.578246788	299956.923344217	4094500534.82915	4	31994.1421780189
SPAC2F3.05c	SPAC2F3.05C	84094.0164952848	109876.900846467	17689054408.0961	4	66500.1022707786
SPAC2F3.07c	SPAC2F3.07C	281805.494481011	283719.702057509	2596050502.84831	4	25475.7262057842
sut1	SPAC2F3.08	250700.272628456	265219.802447182	6578197728.39987	4	40553.044671146
SPAC2F3.11	SPAC2F3.11	148175.817114959	149055.296937388	24358728443.5405	4	78036.4152872563
plp1	SPAC2F3.12C	76602.6451543471	93868.5270297037	12439095235.9007	4	55765.3459504662
lsk1	SPAC2F3.15	356906.400308087	352302.185875611	3029084353.43046	4	27518.5589803975
SPAC2F3.16	SPAC2F3.16	322049.902813917	311068.30581634	2374462833.50753	4	24364.2301002285
SPAC2F3.18c	SPAC2F3.18C	302391.974989648	298601.360412635	3014289148.25364	4	27451.2711374794
SPAC2F7.02c	SPAC2F7.02C	339953.529544959	339113.987546523	4006374652.73219	4	31647.9645977912
pom1	SPAC2F7.03C	118867.699397702	118023.088838494	1984611549.94225	4	22274.4896122349
pmc2	SPAC2F7.04	25.9715153848411	861.646835006958	2852188.99723808	4	844.421251100137
pol4	SPAC2F7.06C	329321.836610718	331521.634220295	114485728.13492	4	5349.90018913719
cph2	SPAC2F7.07C	88959.3610439995	125908.185458845	24777736555.7561	4	78704.7275513932
snf5	SPAC2F7.08C	248786.589437994	231568.238220983	2238450806.19506	4	23656.1345436816
SPAC2F7.09c	SPAC2F7.09C	244733.739058816	241214.785532418	372631061.877262	4	9651.8270534296
akr1	SPAC2F7.10	277752.962997521	266053.854882266	6381551843.33587	4	39942.3079057028
nrd1	SPAC2F7.11	342217.277292738	324317.686279375	9617051808.49486	4	49033.2841254154
SPAC2F7.17	SPAC2F7.17	198667.422058417	207553.398222894	11189674868.717	4	52890.6297672778
vps45	SPAC2G11.03C	335072.723227449	325714.476054686	4974203170.15616	4	35264.0155475669
SPAC2G11.04	SPAC2G11.04	304341.886849511	307709.232725978	3362329546.15023	4	28992.7988738162
SPAC2G11.05c	SPAC2G11.05C	279870.842816604	275611.518470333	4030729989.27323	4	31744.0151417288
vps4	SPAC2G11.06	286432.471098543	271072.686370589	3410315524.16187	4	29198.9534237182
ptc3	SPAC2G11.07C	251952.3036177	268540.975300194	2595322093.57436	4	25472.1519191762
SPAC2G11.09	SPAC2G11.09	106311.682301428	137972.519428716	24138300746.1832	4	77682.5281935765
SPAC2G11.10c	SPAC2G11.10C	291672.380789241	289614.680937613	455564975.932288	4	10671.9840696598
rqh1	SPAC2G11.12	305528.612770728	299020.386345003	583470072.223688	4	12077.562587539
atg22	SPAC2G11.13	267722.749974539	271083.615040068	142627525.946993	4	5971.33833296592
SPAC2H10.01	SPAC2H10.01	311661.442863002	300247.286309897	1696545535.45905	4	20594.5717086994
SPAC2H10.02c	SPAC2H10.02C	354725.641589987	360259.740031277	4810516310.99898	4	34678.942858019
sec72	SPAC30.01C	230808.83510213	245385.34869457	3672030470.42446	4	30298.6405240584
SPAC30.02c	SPAC30.02C	254536.157005264	255011.300451966	1273099662.66219	4	17840.2610873706
tsn1	SPAC30.03C	250023.013931848	246107.625293212	538206366.431496	4	11599.6375636428
abc4	SPAC30.04C	347354.858099088	356433.317774403	1094754768.69601	4	16543.5392880122
mmd1	SPAC30C2.02	228017.860486532	222055.474532811	23425963324.2409	4	76527.7128304527
SPAC30C2.04	SPAC30C2.04	140500.546293016	155984.426425305	3197870508.83726	4	28274.8585709869
erv14	SPAC30C2.05	171345.73226791	166452.998342909	9301824239.41516	4	48222.9826934605
dml1	SPAC30C2.06C	256794.584014069	235594.120672996	9282867791.31925	4	48173.8201498471
SPAC30C2.07	SPAC30C2.07	276013.705041161	263811.51479095	7161539051.95033	4	42312.9384820717
SPAC30C2.08	SPAC30C2.08	252256.998450674	257601.069537691	4558130230.33214	4	33756.9630977527
SPAC30D11.01c	SPAC30D11.01C	331328.960035861	324737.350040524	2722466478.32693	4	26088.630082504
SPAC30D11.02c	SPAC30D11.02C	353625.587266718	354485.358289832	509775711.757559	4	11289.1066050148
aps3	SPAC30D11.05	304069.555297561	303412.750380613	9412878292.57538	4	48509.9945696126
SPAC30D11.06c	SPAC30D11.06C	156456.909755094	166384.765194565	13552243024.3523	4	58207.0507420543
nth1	SPAC30D11.07	345380.301535879	330422.582826242	19261529422.8938	4	69392.9560958708
cwf19	SPAC30D11.09	308303.512817505	312681.726796801	11333825388.4293	4	53230.220242897
rad22	SPAC30D11.10	15452.0187726523	37565.4914903242	3087355440.22033	4	27781.9880508052
SPAC30D11.11	SPAC30D11.11	180830.326931097	197605.194182883	17264138894.7923	4	65696.5350965945
rpl3802	SPAC30D11.12	103248.458598179	106454.342863198	4895954235.38611	4	34985.547856887
hus5	SPAC30D11.13	2930.27152260214	3359.66223309674	15541444.1133529	4	1971.13191550901
SPAC30D11.14c	SPAC30D11.14C	333639.236268197	311106.233415421	5414064570.21495	4	36790.1636657645
trm112	SPAC31A2.02	152647.27873409	160483.355612246	34503620840.3297	4	92875.7514644292
atp25	SPAC31A2.06	253634.590688218	268728.705643243	4991331510.85191	4	35324.6780270249
apm4	SPAC31A2.09C	333045.179856915	293430.428093348	9159882069.50456	4	47853.6364070291
cuf1	SPAC31A2.11C	248855.269033513	240810.91393166	5643726829.00608	4	37562.3708949731
SPAC31A2.12	SPAC31A2.12	237160.159928497	246499.078979162	4273062485.62913	4	32684.3329656164
sft1	SPAC31A2.13C	196040.732415817	197512.930903667	5903778116.03644	4	38418.0234917039
bun107	SPAC31A2.14	118604.718842526	122371.728481668	470579871.180528	4	10846.4264988581
dcc1	SPAC31A2.15C	363171.39082069	362360.122685703	4686939551.25633	4	34230.6133134375
gef2	SPAC31A2.16	368614.095219476	369199.0191228	315327972.94401	4	8878.73826824524
zds1	SPAC31F12.01	3033.43187937378	4143.58671017759	20569503.7635034	4	2267.68074050909
rps1101	SPAC31G5.03	76.9043478624035	137.297048317412	34860.0480175609	4	93.354228636898
SPAC31G5.04	SPAC31G5.04	142978.309688428	167842.309273933	38531107292.2369	4	98146.7107093215
dni1	SPAC31G5.07	338918.806560056	333692.082862924	2171090241.65845	4	23297.4797009164
spk1	SPAC31G5.09C	0	0	0	4	0
eta2	SPAC31G5.10	296139.808671171	305065.149366281	10779466288.7113	4	51912.1042934866
pac2	SPAC31G5.11	276496.697193054	273336.155633876	9932841285.24674	4	49831.8203692348
maf1	SPAC31G5.12C	235455.99085866	238347.043532857	3071376528.99334	4	27710.0005818898
gcv1	SPAC31G5.14	121895.85546642	146094.833747059	23541835358.0259	4	76716.7441925587
psd3	SPAC31G5.15	91654.997225808	99529.0452431208	13373376148.4868	4	57821.6571633993
rps1001	SPAC31G5.17C	301655.844102468	302555.908756624	1940865284.52956	4	22027.6263163417
sde2	SPAC31G5.18C	254302.009106896	272500.6673581	21690661849.9181	4	73638.7497346304
abo1	SPAC31G5.19	171572.269900033	159003.771735437	9880763641.05147	4	49701.0151834232
SPAC31G5.21	SPAC31G5.21	366653.055269497	376134.093058747	6068111967.9448	4	38949.043531083
pos5	SPAC323.01C	143060.082502523	140839.004921396	7234635030.38448	4	42528.3288831823
SPAC323.03c	SPAC323.03C	312748.483535388	317924.993538759	3283537858.91388	4	28651.0813884654
SPAC323.04	SPAC323.04	2794.73780064444	2524.49526342453	3029130.52076783	4	870.219874624774
SPAC323.05c	SPAC323.05C	186913.241572607	171292.233952366	6149904319.22679	4	39210.6628330445
SPAC323.07c	SPAC323.07C	0	960.099110592605	3687161.20864285	4	960.099110592605
SPAC328.01c	SPAC328.01C	205211.903039498	209837.389060557	2570928127.95779	4	25352.1603022198
SPAC328.02	SPAC328.02	364570.114648588	368058.915690039	14838664050.6123	4	60907.0276130192
tps1	SPAC328.03	181245.481191193	186968.639217698	2241161415.61521	4	23670.4531833213
SPAC328.04	SPAC328.04	61505.362889472	62653.859232073	5237525552.49381	4	36185.3753348428
SPAC328.05	SPAC328.05	298985.898512912	298570.293673621	2473304866.55971	4	24866.1661025564
ubp2	SPAC328.06	136476.966431174	161338.085474999	3876552042.96639	4	31130.9815255093
SPAC328.09	SPAC328.09	360541.523014553	354470.097503915	3725178325.6896	4	30517.1194810782
rps502	SPAC328.10C	300845.762433124	298784.12929322	89743475.826547	4	4736.65166089261
mug8	SPAC32A11.01	299428.564115282	292375.08614842	622082359.405513	4	12470.7894638382
SPAC32A11.02c	SPAC32A11.02C	219184.941846365	221255.641216135	11649198830.0822	4	53965.7271564143
phx1	SPAC32A11.03C	201540.184882997	212867.489940936	3086145106.13386	4	27776.5418389955
SPAC343.04c	SPAC343.04C	317060.061883108	311241.209030973	319425959.285724	4	8936.24584607154
SPAC343.06c	SPAC343.06C	90364.6154233368	123089.055486999	23037068041.9987	4	75889.8346980653
mug28	SPAC343.07	283973.911445888	269941.423089949	3729240944.56027	4	30533.7556835065
met11	SPAC343.10	335652.691698132	340179.057837791	3443049594.68189	4	29338.7525070592
msc1	SPAC343.11C	326188.259780601	330140.624762466	2957001030.49621	4	27189.1569862703
rds1	SPAC343.12	279932.86120417	273163.768444542	1680888406.03046	4	20499.3195376728
tit1	SPAC343.15	217741.861939737	208036.625638576	3009630977.00268	4	27430.0518455702
lys2	SPAC343.16	303602.599871375	298005.409566453	575336506.7485	4	11993.0866205129
rfp2	SPAC343.18	317794.695127579	326559.218515201	820457598.051957	4	14321.815510367
lsb6	SPAC343.19	380076.150731979	348008.092946012	13722319783.38	4	58571.1528471567
SPAC343.20	SPAC343.20	149487.611095381	163728.651181543	6369842543.06397	4	39905.6466651775
cps3	SPAC3A11.02	148135.816714687	166709.954004404	21413585378.2379	4	73166.907441544
SPAC3A11.03	SPAC3A11.03	210054.647333844	231625.19886058	60409471459.1354	4	122891.69160193
SPAC3A11.04	SPAC3A11.04	132721.523065479	146185.301547863	27006164016.118	4	82167.761342448
kms1	SPAC3A11.05C	319321.324954911	336079.260738043	1938137991.49161	4	22012.1443270051
mvp1	SPAC3A11.06	169817.261769434	150116.03934069	6445659463.98226	4	40142.4322381637
SPAC3A11.07	SPAC3A11.07	273677.725371213	307906.867074474	23366445194.1002	4	76430.4343735207
sod22	SPAC3A11.09	191271.859174495	196149.582316292	45876124341.6652	4	107093.562296789
SPAC3A11.10c	SPAC3A11.10C	319437.54225309	337279.356071745	6410149311.65024	4	40031.7040345844
SPAC3A11.11c	SPAC3A11.11C	4789.9949172764	5405.17424480628	38754000.258494	4	3112.63554959836
SPAC3A11.13	SPAC3A11.13	53.7447124966025	982.556788658136	3587735.45144692	4	947.065923186833
pkl1	SPAC3A11.14C	356438.8419141	386417.314217569	21297826971.2406	4	72968.8751647587
meu34	SPAC3A12.03C	269544.973760807	283278.284168797	3665434992.33018	4	30271.4180058111
SPAC3A12.06c	SPAC3A12.06C	53889.6329413355	59800.2570863513	4799030653.45609	4	34637.5181467152
SPAC3A12.08	SPAC3A12.08	273443.663176623	257325.807781573	44936129832.3963	4	105990.718735647
SPAC3A12.09c	SPAC3A12.09C	205900.52944497	193293.825148965	6337260347.93924	4	39803.4557166185
rpl2001	SPAC3A12.10	196878.594800913	197732.808153291	3064247724.97031	4	27677.8238169582
atp11	SPAC3A12.12	380941.017787076	378448.940831762	2583715816.39984	4	25415.1323840731
SPAC3A12.13c	SPAC3A12.13C	158174.398703935	149312.782606722	4740589324.76106	4	34425.9688489702
cys12	SPAC3A12.17C	302554.600979601	316442.608958974	9084563027.68243	4	47656.4870392333
SPAC3C7.01c	SPAC3C7.01C	202371.927050461	177589.397145307	10670932235.5647	4	51650.1022156894
SPAC3C7.02c	SPAC3C7.02C	296013.997300499	274786.898321001	5381426494.9024	4	36679.1033658894
rhp55	SPAC3C7.03C	222138.87750712	206349.88778558	1783895191.99516	4	21118.0917224732
SPAC3C7.04	SPAC3C7.04	248464.783968157	246738.528289087	3945755315.45481	4	31407.6237379351
mug191	SPAC3C7.05C	263877.544031214	271172.519682522	349263355.583283	4	9344.29445682341
pit1	SPAC3C7.06C	188382.102632937	183442.335785685	5578584923.15317	4	37344.9625891939
SPAC3C7.07c	SPAC3C7.07C	307671.946222905	309042.18594009	2971230444.75761	4	27254.4970819387
elf1	SPAC3C7.08C	21929.8481682615	21322.8512748295	37232613.0622494	4	3050.92662408691
set8	SPAC3C7.09	276024.762319267	282446.804083514	652658632.944384	4	12773.5922213016
pex13	SPAC3C7.10	323695.398498358	328984.900949016	697094203.536303	4	13201.2708056488
tip1	SPAC3C7.12	298757.744880007	296133.258580248	554574440.811992	4	11774.7021279945
SPAC3C7.13c	SPAC3C7.13C	202003.29238482	189655.711228028	2959564562.95468	4	27200.9400708628
obr1	SPAC3C7.14C	87034.174157114	132706.96307157	29044193789.5039	4	85211.7858478273
trk1	SPAC3F10.02C	302660.701815012	302556.276024185	4027297711.59684	4	31730.4968114149
gsa1	SPAC3F10.04	200168.566817775	227439.220638455	3326268710.48297	4	28836.9065196103
mug113	SPAC3F10.05C	285271.521891531	298269.586902606	1579544365.3537	4	19871.7410243397
SPAC3F10.06c	SPAC3F10.06C	319119.645489163	312974.994871399	3119906226.5611	4	27928.0603809193
SPAC3F10.09	SPAC3F10.09	342199.826539158	338967.421443278	5135285377.9709	4	35830.4527531083
map3	SPAC3F10.10C	234766.923608691	233181.52745544	2056291698.43116	4	22673.1763237485
abc2	SPAC3F10.11C	289277.703974026	297496.844382053	6803902151.2443	4	41242.8846931331
SPAC3F10.12c	SPAC3F10.12C	297272.003016884	309946.310380244	1510471467.78003	4	19432.3922085009
ucp6	SPAC3F10.13	255613.547520288	255269.098083616	880017081.101316	4	14832.5409244448
spo12	SPAC3F10.15C	350481.846831102	343008.644690724	1712440331.53781	4	20690.8212230557
SPAC3F10.16c	SPAC3F10.16C	0	0	0	4	0
SPAC3F10.17	SPAC3F10.17	224061.569721695	238342.948229717	2101832680.80539	4	22922.8743878543
rpl4102	SPAC3F10.18C	242015.209612978	265417.503849106	51550810080.4416	4	113524.017371261
hrp3	SPAC3G6.01	279363.106356421	283984.124316653	430268181.830021	4	10371.4533917627
dss1	SPAC3G6.02	183556.919812662	194712.758049402	3125607973.19961	4	27953.5685253225
SPAC3G6.03c	SPAC3G6.03C	185472.776323864	190659.338622285	3722842394.97669	4	30507.5498646511
rnp24	SPAC3G6.04	255578.872312811	254045.696566208	1894497357.90323	4	21762.9120173705
SPAC3G6.05	SPAC3G6.05	229560.998796095	263044.089197816	20505941409.2317	4	71599.4787153365
rad2	SPAC3G6.06C	240286.866874989	250728.347302022	1585765104.85444	4	19910.8331371043
tps2	SPAC3G6.09C	161809.337786985	146833.939957738	7776598392.32402	4	44092.5118141505
chl1	SPAC3G6.11	63747.5846611212	81234.9923719656	8665853843.38417	4	46545.2839807219
rpl4101	SPAC3G6.13C	345324.134780656	336057.475649586	1031337689.65208	4	16057.2233718355
nsk1	SPAC3G9.01	286795.386311007	284228.778291377	1116442976.36181	4	16706.6077972296
rpl2301	SPAC3G9.03	363225.16633094	354352.045615543	389811369.718458	4	9871.82062385731
ssu72	SPAC3G9.04	226892.817982582	225969.779667406	2812181319.75028	4	26515.001978834
SPAC3G9.05	SPAC3G9.05	232186.992491168	251714.422647542	6605712782.00183	4	40637.7680920158
hos2	SPAC3G9.07C	304463.190093871	304117.237097144	4093542451.43515	4	31990.3987605467
png1	SPAC3G9.08	189509.191266648	171938.43767689	10206925681.2547	4	50514.6653984136
SPAC3G9.11c	SPAC3G9.11C	268926.035978814	308990.90508644	25647902935.2362	4	80074.8133548187
mug151	SPAC3H1.03	291493.344664851	299019.542283583	3110280307.27636	4	27884.943550581
mdm31	SPAC3H1.04C	126889.736572397	131828.459459742	4227587065.38334	4	32509.9487287482
SPAC3H1.05	SPAC3H1.05	106308.98976341	121664.157305662	14352035045.3075	4	59899.9896604905
SPAC3H1.06c	SPAC3H1.06C	274992.879049257	254780.78649642	24127158393.6022	4	77664.5968147685
aru1	SPAC3H1.07	164951.787434161	168181.62697645	25266798018.7829	4	79477.6667038969
SPAC3H1.08c	SPAC3H1.08C	94208.7922540385	102747.88548966	1119257471.21316	4	16727.6527882214
SPAC3H1.10	SPAC3H1.10	242882.931785471	240839.286024556	2595240715.11901	4	25471.7525659259
hsr1	SPAC3H1.11	332295.297113284	337636.201872722	4306398673.6669	4	32811.5782676897
snt2	SPAC3H1.12C	100650.855607782	133125.679588068	20335662434.0823	4	71301.5820898848
ppk13	SPAC3H1.13	327823.033601153	327312.15940077	720902830.695617	4	13424.8168581141
SPAC3H1.14	SPAC3H1.14	214040.341423758	198511.51704841	6157839578.43683	4	39235.9515573308
aar2	SPAC3H5.04	360471.081824442	387063.275671537	19695543669.2254	4	70170.4062786183
rpl702	SPAC3H5.07	244236.059304029	221742.614015414	2910712996.44422	4	26975.5120268561
SPAC3H5.08c	SPAC3H5.08C	79308.8880758815	107503.688700991	17529248865.1985	4	66199.0348592758
SPAC3H5.09c	SPAC3H5.09C	350367.558331935	348930.545340137	2896267430.77569	4	26908.4904387801
rpl3202	SPAC3H5.10	1816.05685507856	2641.86532233143	11124495.5073472	4	1667.67019426408
rpl501	SPAC3H5.12C	227169.60905583	221666.430809546	3625683064.66565	4	30106.822585029
SPAC3H8.02	SPAC3H8.02	247788.655381001	224751.803973225	5981863282.15123	4	38671.2531544791
img2	SPAC3H8.03	330326.158405219	312954.650757275	17275477375.5966	4	65718.1051453794
SPAC3H8.04	SPAC3H8.04	172747.430888647	171001.837667079	3610436428.22185	4	30043.4536472667
mms1	SPAC3H8.05C	241799.81020849	236490.570223704	6650934255.3221	4	40776.6301186173
pac10	SPAC3H8.07C	164493.903506134	166454.85563119	36617747570.8776	4	95678.8215475054
SPAC3H8.08c	SPAC3H8.08C	87118.911557918	168695.291935496	55690017589.622	4	117993.662530686
nab3	SPAC3H8.09C	264681.117744919	275752.295439785	6799653945.87712	4	41230.0071121663
spo20	SPAC3H8.10	259438.719470977	243580.174948011	7011570346.11013	4	41867.5600737317
SPAC458.02c	SPAC458.02C	249171.353099089	197470.093571222	18139336341.3921	4	67341.1767446042
dil1	SPAC458.04C	44735.6262526148	78391.0581592249	6963373849.99764	4	41723.4162371612
SPAC458.06	SPAC458.06	337410.31055016	337446.659315954	888887006.405773	4	14907.1040648894
SPAC4A8.02c	SPAC4A8.02C	86133.433396433	137029.029403633	31943571046.8773	4	89363.8224435331
ptc4	SPAC4A8.03C	173713.265229861	200511.915479025	17936028896.5859	4	66962.7301127013
isp6	SPAC4A8.04	346730.258794175	347374.422623862	1415579078.63445	4	18812.0910496046
myp2	SPAC4A8.05C	173539.055628447	181893.773494452	1082759698.73763	4	16452.65707065
SPAC4A8.06c	SPAC4A8.06C	59417.6359538688	56142.0479074228	2132002846.97231	4	23086.8081757327
SPAC4A8.07c	SPAC4A8.07C	228487.26631101	252150.142401925	16089043273.5897	4	63421.2962528946
cwf21	SPAC4A8.09C	163446.905911454	171540.299164818	7648437881.49944	4	43727.6739648345
SPAC4A8.10	SPAC4A8.10	358887.612439911	354525.500599142	588866239.649306	4	12133.2831464664
SPAC4A8.14	SPAC4A8.14	79259.6942144189	93598.7088064887	7733816163.79918	4	43971.0591292704
SPAC4C5.01	SPAC4C5.01	246027.189674529	244135.29105325	1399337103.88743	4	18703.8572484891
ryh1	SPAC4C5.02C	54276.4900684726	82383.9866004926	7931935528.35118	4	44530.7071815371
SPAC4C5.03	SPAC4C5.03	243490.415943398	263756.995299115	12533090625.0125	4	55975.6434197333
sec71	SPAC4D7.01C	302321.470795157	318788.915875603	3392860258.61237	4	29124.1319982775
SPAC4D7.02c	SPAC4D7.02C	170496.720782681	180440.556944252	13482918373.9381	4	58057.9847521814
pop2	SPAC4D7.03	241430.923255229	267985.565715165	6627084473.1137	4	40703.4533949937
SPAC4D7.06c	SPAC4D7.06C	365568.871013499	364502.811378535	6014790020.9351	4	38777.5386691029
SPAC4D7.07c	SPAC4D7.07C	143442.212146273	138995.599846433	724608625.437119	4	13459.2777057047
spt20	SPAC4D7.10C	0	14.1495403383569	800.837967147151	4	14.1495403383569
dsc4	SPAC4D7.11	232502.938181666	234158.443225747	3905429816.98665	4	31246.7190957173
aap1	SPAC4F10.02	98849.9466952808	108105.763346629	11070791832.789	4	52608.915196925
SPAC4F10.04	SPAC4F10.04	262610.534974942	251410.258786802	4869299634.3684	4	34890.1835562971
SPAC4F10.05c	SPAC4F10.05C	83932.4448492755	83577.6311862839	4255711530.4271	4	32617.9073915967
SPAC4F10.06	SPAC4F10.06	0	0	0	4	0
atg13	SPAC4F10.07C	210755.509273941	267439.409503215	17404190158.5827	4	65962.4706908836
mug126	SPAC4F10.08	295281.347385155	324986.966151325	6002346574.60864	4	38737.4062587076
spn1	SPAC4F10.11	360474.040153118	350742.775950282	1124512809.60999	4	16766.8781352552
mpd2	SPAC4F10.13C	1779.68714888811	1765.62449505472	3260634.60862604	4	902.861369290164
btf3	SPAC4F10.14C	153623.221085591	171401.216846222	4408063547.37789	4	33196.6246302914
SPAC4F10.16c	SPAC4F10.16C	173426.729955994	236597.777871529	76066234928.9964	4	137900.539274686
SPAC4F10.17	SPAC4F10.17	0	52.84585021152	11170.7355383136	4	52.84585021152
nup37	SPAC4F10.18	228528.422053777	238423.266770107	1416342230.33891	4	18817.1612520255
SPAC4F10.19c	SPAC4F10.19C	310863.537481942	315606.784232562	1916617699.19725	4	21889.5962685316
grx1	SPAC4F10.20	306012.635692073	306831.41979271	1876664147.7669	4	21660.2409252927
did4	SPAC4F8.01	86476.1746813987	148670.942626837	32594878529.3527	4	90270.2588471872
sdo1	SPAC4F8.03	0	0	0	4	0
mug114	SPAC4F8.08	331186.832462479	340054.227546136	3424835503.87162	4	29261.0470757269
stg1	SPAC4F8.10C	97309.6750903518	123592.697298031	15335900663.3672	4	61919.1017848434
SPAC4F8.11	SPAC4F8.11	174541.306357482	159106.695706973	3067512314.2201	4	27692.5635966594
itr1	SPAC4F8.15	67690.0556768839	100642.135188609	11854546078.4168	4	54439.2920564201
SPAC4G8.03c	SPAC4G8.03C	270846.327785807	271817.073905413	1807333478.50103	4	21256.3724474628
SPAC4G8.04	SPAC4G8.04	230952.376294207	239911.48801944	9052217874.32819	4	47571.5720633873
ppk14	SPAC4G8.05	249434.889539401	256809.263593611	5699524258.58622	4	37747.5968062413
trm12	SPAC4G8.06C	349939.118602627	344344.469430677	299172879.908081	4	8648.30734751143
SPAC4G8.07c	SPAC4G8.07C	175933.737659503	200987.547963014	55535175010.1778	4	117829.5113821
SPAC4G8.08	SPAC4G8.08	279802.693867748	275386.638373067	10921107992.3407	4	52252.052572939
gos1	SPAC4G8.10	273373.072854044	274743.410863916	19169816401.8609	4	69227.5530440389
atp10	SPAC4G8.11C	213031.219251204	207642.06779614	5274612273.90189	4	36313.2629830407
prz1	SPAC4G8.13C	3027.67455836912	2425.29396652162	2795227.42172868	4	835.946682170681
rnh201	SPAC4G9.02	198997.066216397	195054.304106477	9884126263.80351	4	49709.4715919499
mpf1	SPAC4G9.05	345072.377632214	345088.038455132	57776484.7287934	4	3800.54222213072
chz1	SPAC4G9.06C	418793.172926052	414106.842300394	4606339783.77156	4	33935.0106224072
arg11	SPAC4G9.09C	326198.652707762	331707.907199336	16313806881.4654	4	63862.7569117271
arg3	SPAC4G9.10	390423.172516526	418299.965003438	33378919734.2811	4	91349.4933405231
cmb1	SPAC4G9.11C	167254.050811558	175257.107077424	17644467684.4964	4	66416.2398899855
SPAC4G9.12	SPAC4G9.12	338578.328714055	336229.11338639	754234068.780096	4	13731.6611229313
vps26	SPAC4G9.13C	0	15.2885117063196	934.954360777086	4	15.2885117063196
SPAC4G9.14	SPAC4G9.14	299480.574518031	307647.321325122	3310807999.55064	4	28769.8105639863
SPAC4G9.15	SPAC4G9.15	153770.847430491	160554.840192238	8933037921.64294	4	47257.3748785386
rpl901	SPAC4G9.16C	99.8035578314918	240.996456976455	125421.876998685	4	177.074756105074
SPAC4G9.19	SPAC4G9.19	359666.665542269	329247.925768989	7866569301.5103	4	44346.8412108188
SPAC4G9.20c	SPAC4G9.20C	262018.44196755	261178.526638843	7547310054.9863	4	43437.6278558875
SPAC4H3.01	SPAC4H3.01	375443.042111002	370155.457079209	9238152567.25655	4	48057.6543519775
swc3	SPAC4H3.02C	1591.47138868279	6122.07469417355	104710041.579317	4	5116.39623121873
SPAC4H3.03c	SPAC4H3.03C	246933.273562377	251899.447957303	4957548390.29513	4	35204.9300180214
SPAC4H3.04c	SPAC4H3.04C	0	0	0	4	0
srs2	SPAC4H3.05	213724.264847359	206092.991447857	34527336938.7411	4	92907.6651018917
SPAC4H3.06	SPAC4H3.06	400281.376879192	399338.675978816	3020171388.36569	4	27478.0429996647
SPAC4H3.07c	SPAC4H3.07C	131556.045769747	131958.089975152	23205810430.3084	4	76167.2672975543
SPAC4H3.14c	SPAC4H3.14C	314583.376026339	274775.962744037	7890218510.26457	4	44413.4509756464
SPAC513.02	SPAC513.02	277014.70598376	304681.194862847	17137262489.5785	4	65454.68373153
mfm2	SPAC513.03	200673.469606181	199276.582508051	42210825787.8211	4	102726.366853672
SPAC513.04	SPAC513.04	367105.175744647	355673.213379658	1850295831.0791	4	21507.5325820926
ams1	SPAC513.05	145961.43592496	134670.248717878	12338054806.6516	4	55538.3984434454
SPAC513.06c	SPAC513.06C	345187.139909661	339591.934758349	333571340.225874	4	9131.9677538014
SPAC513.07	SPAC513.07	344977.379445477	340197.404763115	4236675853.53458	4	32544.8761463866
SPAC521.02	SPAC521.02	214390.682458542	213062.474842543	804162809.199915	4	14178.8822655377
SPAC521.03	SPAC521.03	198285.969420823	195372.757381378	2119708400.29208	4	23020.1455267559
SPAC521.04c	SPAC521.04C	210598.33781809	214517.649644549	1319985941.16458	4	18165.80538515
rps802	SPAC521.05	163652.968940296	172732.066518569	3431466298.93977	4	29289.3594114815
SPAC56E4.03	SPAC56E4.03	191880.569200273	201627.820111019	3086321017.60866	4	27777.3334645744
ggt2	SPAC56E4.06C	294819.997092206	300080.582007906	8067806778.3551	4	44910.4853524071
SPAC56E4.07	SPAC56E4.07	300725.838680431	334106.385470359	21259120678.2061	4	72902.5388416036
SPAC56F8.02	SPAC56F8.02	106208.993878028	195451.841382932	63347196980.2254	4	125844.345304254
ppt1	SPAC56F8.04C	115272.576011874	117475.270219368	523777394.235483	4	11443.0917395113
mug64	SPAC56F8.05C	192504.872734212	200545.023281937	3922054916.22627	4	31313.1558463303
alg10	SPAC56F8.06C	217761.365092625	221567.840170668	4171997328.48863	4	32295.5001838051
rrp8	SPAC56F8.09	225651.371855784	215272.829974114	1405665799.24079	4	18746.1049236954
SPAC56F8.12	SPAC56F8.12	337225.340217127	338613.875099193	565624450.544378	4	11891.4302182746
mug115	SPAC56F8.14C	205468.684385621	227854.773177257	5586389240.50088	4	37371.0758491807
esc1	SPAC56F8.16	271691.536832311	269612.92205859	12250914115.3359	4	55341.9237905041
cdr2	SPAC57A10.02	72477.2860116098	89128.1494576609	9784721065.5833	4	49458.8744958458
cyp1	SPAC57A10.03	191390.329503902	211326.512024217	1919742250.93114	4	21907.4316781494
mug10	SPAC57A10.04	377001.946002611	371925.300544026	1186548776.68654	4	17223.1586583773
mug15	SPAC57A10.06	342715.477427977	341374.989922892	1121142177.21177	4	16741.7306244887
SPAC57A10.07	SPAC57A10.07	287511.538663265	281197.140996257	4589499063.27433	4	33872.9208338841
SPAC57A10.08c	SPAC57A10.08C	105548.67616764	105546.77549919	14719593092.5195	4	60662.1650877206
nhp6	SPAC57A10.09C	330188.058369101	330152.341098471	781534240.828752	4	13977.9669554334
sla1	SPAC57A10.10C	334913.466654356	338814.360645074	5585407052.43488	4	37367.7904499145
ura3	SPAC57A10.12C	405.809494908833	414.483003812489	229262.159950436	4	239.406641486006
sgf11	SPAC57A10.14	248144.598086371	265514.650886977	13370111584.1217	4	57814.5993329575
pabp	SPAC57A7.04C	275381.246859757	270110.20721412	2682116380.46363	4	25894.5765579572
SPAC57A7.05	SPAC57A7.05	326890.947408899	326511.712172642	4812773342.79181	4	34687.0773588372
SPAC57A7.07c	SPAC57A7.07C	206289.592285492	229038.178114664	16769307135.08	4	64748.179771867
pzh1	SPAC57A7.08	342162.246261819	336500.046713343	1797405165.79089	4	21197.9077139166
SPAC57A7.09	SPAC57A7.09	399668.23578934	401620.747473723	1024509390.85532	4	16003.9791212632
SPAC57A7.12	SPAC57A7.12	59.6325726354545	335.477506724147	352968.017123521	4	297.055557566056
SPAC57A7.13	SPAC57A7.13	339467.677725801	332531.422448781	4352210882.88891	4	32985.6441610927
med13	SPAC589.02C	188897.844629262	197137.898751306	2649151783.65124	4	25734.9557200476
SPAC589.03c	SPAC589.03C	406210.432243814	392082.358056497	20740394953.003	4	72007.6297224867
SPAC589.05c	SPAC589.05C	123976.169923647	205843.031120444	64029284726.1623	4	126520.042608041
SPAC589.06c	SPAC589.06C	311439.756752467	308789.410464684	8763843662.94404	4	46807.7014575167
atg18	SPAC589.07C	205067.223418571	205435.110334317	1911485632.26267	4	21860.2700821757
dam1	SPAC589.08C	321579.429485402	334425.000544825	1513583740.75284	4	19452.4017845666
SPAC589.09	SPAC589.09	278761.356596968	278459.921103224	8047378642.91507	4	44853.5913916463
SPAC589.10c	SPAC589.10C	135494.801022924	140648.451288699	482664801.953821	4	10984.8168163359
mug82	SPAC589.11	129239.294197392	155816.652396355	29611414354.9033	4	86039.8372193127
SPAC589.12	SPAC589.12	0	1369.04623249673	7497150.34685393	4	1369.04623249673
rps2202	SPAC5D6.01	264365.433186805	262891.784574518	1624659296.51065	4	20153.5313066386
mug165	SPAC5D6.02C	71184.437790984	115052.876857454	22781392487.2451	4	75467.53024852
SPAC5D6.04	SPAC5D6.04	348717.87085462	348702.449893252	44872080.7526134	4	3349.33130462684
SPAC5D6.06	SPAC5D6.05	33685.5380417457	40132.0560557522	1514428477.99486	4	19457.8292596763
alg14	SPAC5D6.06C	296.282293450972	1408.41623222004	5886709.3373283	4	1213.12708910982
pxa1	SPAC5D6.07C	315950.628950793	320400.646474676	1190340831.85645	4	17250.6581893015
mes1	SPAC5D6.08C	356877.036774223	370097.999035365	3118284065.56653	4	27920.7989927157
mug86	SPAC5D6.09C	243447.238747177	307159.440595256	26126405280.2756	4	80818.3229228923
mug116	SPAC5D6.10C	284274.791322223	267997.122376275	33294525998.2738	4	91233.9383100853
SPAC5D6.12	SPAC5D6.12	326455.992114112	320531.693105785	1190075078.13279	4	17248.7324036637
SPAC5D6.13	SPAC5D6.13	152844.207514121	164835.918815991	3386265073.15219	4	29095.8118685155
SPAC5H10.01	SPAC5H10.01	233130.648796937	268608.023484841	17826322043.4683	4	66757.6251140428
SPAC5H10.02c	SPAC5H10.02C	347073.524113672	347149.697235998	701527622.873638	4	13243.1833679976
SPAC5H10.04	SPAC5H10.04	176926.461277484	185807.992681515	8277569018.20905	4	45490.5732493256
SPAC5H10.05c	SPAC5H10.05C	109757.89092167	136024.18808839	7360792393.52255	4	42897.5302130628
adh4	SPAC5H10.06C	254007.723961581	254851.686312245	4974419414.88195	4	35264.7820597333
SPAC5H10.07	SPAC5H10.07	311867.042926134	311696.609934031	3720070567.07052	4	30496.1906107571
SPAC5H10.09c	SPAC5H10.09C	227646.327741228	236420.756322417	8498957283.70598	4	46094.8947382082
SPAC5H10.10	SPAC5H10.10	242097.582511919	249653.817125405	6012274120.64261	4	38769.4277770598
gmh1	SPAC5H10.11	360826.282351873	394020.628357526	29896173692.6811	4	86452.550125316
SPAC5H10.12c	SPAC5H10.12C	240948.479236315	208731.102660724	14080688237.8906	4	59331.0379099561
gmh2	SPAC5H10.13C	274324.864117344	262296.938232173	6993284482.03113	4	41812.9300636511
SPAC607.06c	SPAC607.06C	344770.786207342	343523.213146851	1420259069.57282	4	18843.1623511874
SPAC607.07c	SPAC607.07C	368561.319474156	351791.153682728	2254449267.38753	4	23740.5205681527
SPAC607.08c	SPAC607.08C	323657.394405624	331425.973125547	2348500178.53377	4	24230.6633139384
spo3	SPAC607.10	0	0	0	4	0
SPAC630.04c	SPAC630.04C	105271.151698246	111294.484396392	13996134133.2315	4	59152.6291326756
gyp7	SPAC630.05	254145.17254422	307035.477107036	20504108683.5824	4	71596.2790296787
SPAC630.06c	SPAC630.06C	328657.462117748	357979.587995222	8570894019.43173	4	46289.5615107546
SPAC630.07c	SPAC630.07C	327652.293977597	335862.073170511	827093703.477691	4	14379.6184187698
mug58	SPAC630.09C	219987.327437006	186591.611508106	9677632496.39965	4	49187.4793428156
SPAC630.10	SPAC630.10	114176.455615006	124057.920782171	7387779164.7407	4	42976.095578649
vps55	SPAC630.11	138517.822470206	150070.981002721	28596698846.5076	4	84552.7924531585
tsc2	SPAC630.13C	77511.6484962961	126908.107263235	27773139629.8426	4	83326.3758209887
tup12	SPAC630.14C	66739.679300703	82662.173798046	9309093607.81909	4	48241.8221251517
mug177	SPAC630.15	199721.288765627	200144.549192008	3381835424.90302	4	29076.7752033432
acp2	SPAC631.01C	325638.195794576	341869.12470255	12575081185.6477	4	56069.3347241781
SPAC631.02	SPAC631.02	172897.126814614	159069.791375053	3984686231.42911	4	31562.1855684501
SPAC637.03	SPAC637.03	331871.459980496	317852.101184567	3591710044.7253	4	29965.4386115292
SPAC637.06	SPAC637.06	173521.216637356	189549.628435777	2539265468.35866	4	25195.5624483691
moe1	SPAC637.07	112888.254794499	116955.18170163	13796366539.6163	4	58728.9675961026
SPAC637.09	SPAC637.09	343106.106109709	328056.174189912	1674468926.17085	4	20460.1376227706
rpn10	SPAC637.10C	383382.959761241	391719.063796315	2498493959.02961	4	24992.4686607266
rpm2	SPAC637.11	280711.155083371	296735.800546253	3189003907.52541	4	28235.6331057292
SPAC637.13c	SPAC637.13C	153225.67198934	175774.671610447	13151653976.3698	4	57340.330432362
cdr1	SPAC644.06C	177662.050557434	200136.545200326	12088513993.9946	4	54973.889242973
SPAC644.07	SPAC644.07	0	0	0	4	0
SPAC644.08	SPAC644.08	204107.866018309	214262.592096786	2470686520.06193	4	24853.0004227957
SPAC644.09	SPAC644.09	190758.060798763	210497.24056844	5381181579.58071	4	36678.2687008967
pkp1	SPAC644.11C	271795.954772982	296364.061403913	3072511672.26106	4	27715.1207478023
SPAC644.13c	SPAC644.13C	273995.60317589	296416.47551835	4416618831.17868	4	33228.8234488474
rhp51	SPAC644.14C	283416.722447174	295011.729829382	4855552728.91322	4	34840.8981260286
SPAC652.01	SPAC652.01	0	222.81303148436	198582.587997002	4	222.81303148436
swi6	SPAC664.01C	199332.878155372	197290.137975057	18475772973.6739	4	67962.8077952822
arp8	SPAC664.02C	285882.830168215	286369.817088572	962652381.900116	4	15513.3199372355
SPAC664.03	SPAC664.03	221163.789326567	195165.330398224	10074772162.9758	4	50186.5822779751
rps1602	SPAC664.04C	327203.190575107	319872.419577827	3862295698.38344	4	31073.6854041464
rad9	SPAC664.07C	415350.401543853	410118.920406796	153912666.343097	4	6203.07718683027
klp2	SPAC664.10	191593.67463597	248055.39628345	16305913893.0857	4	63847.30592023
SPAC664.12c	SPAC664.12C	132714.403880485	150220.341327674	13624045609.9282	4	58361.0435348961
SPAC664.13	SPAC664.13	404645.347230437	381509.765722751	3143723214.86649	4	28034.4574357454
amt2	SPAC664.14	344519.327747745	349952.692786236	1686061269.40758	4	20530.8382038312
caf4	SPAC664.15	370922.519916107	380666.074243644	6416035403.46599	4	40050.0792866444
SPAC683.02c	SPAC683.02C	291745.725211054	299135.636516699	524157377.478058	4	11447.2417799885
SPAC683.03	SPAC683.03	311157.702641029	304750.016816891	1085868083.54721	4	16476.2562764362
SPAC688.03c	SPAC688.03C	345676.54034037	338944.8527548	2359108369.76031	4	24285.3266900011
gst3	SPAC688.04C	208751.483133417	202534.61849784	3304819336.67933	4	28743.7790516458
slx4	SPAC688.06C	333114.377595178	335960.393849515	1034186960.15633	4	16079.3886711866
rev3	SPAC688.10	198326.813845054	183581.436284823	10434984670.112	4	51075.8863606693
end4	SPAC688.11	14929.3242771738	19868.6416794254	508488375.830247	4	11274.8434116648
SPAC688.12c	SPAC688.12C	324155.591919079	313894.507936402	2388670668.08532	4	24437.0142820544
scn1	SPAC688.13	289492.526774258	289723.732020902	1380671389.50525	4	18578.693371072
set13	SPAC688.14	343287.849162735	361688.421495125	2863978184.91218	4	26758.0744118116
SPAC694.02	SPAC694.02	289909.964380497	291042.528366427	1037773760.95247	4	16107.2480653312
SPAC694.03	SPAC694.03	237781.729567271	261527.409903957	8421610215.27786	4	45884.6657808408
SPAC694.04c	SPAC694.04C	253275.949138716	248425.228381881	19746640688.2118	4	70261.3704111508
rps2502	SPAC694.05C	65413.247449616	91112.6197765605	12829899944.7279	4	56634.5741237804
mrc1	SPAC694.06C	272611.944616469	274272.995116145	8544314473.32012	4	46217.7305623072
mus7	SPAC6B12.02C	328592.630387879	325935.03047896	965681719.982872	4	15537.7099340835
SPAC6B12.03c	SPAC6B12.03C	201339.330328909	209587.916197074	46162158544.9265	4	107426.903689121
SPAC6B12.04c	SPAC6B12.04C	317183.763617752	318568.262411367	1889066789.93844	4	21731.6979889886
ies2	SPAC6B12.05C	373630.319518593	363497.150378008	1433165927.65142	4	18928.5890100888
rrg9	SPAC6B12.06C	209239.293674365	237512.551467324	10182919453.2291	4	50455.226323021
SPAC6B12.07c	SPAC6B12.07C	313038.325940424	319137.212983057	911088243.173423	4	15092.1191617796
mug185	SPAC6B12.08	318838.338629534	310797.861044108	1873055822.51665	4	21639.4074694563
trm10	SPAC6B12.09	101978.121651485	181522.730793223	60806921975.5369	4	123295.297939071
tom70	SPAC6B12.12	234465.128962903	219144.238570787	4594954653.8601	4	33893.0474207473
SPAC6B12.14c	SPAC6B12.14C	377336.991908381	399289.106830149	4575826295.56217	4	33822.4270845624
cpc2	SPAC6B12.15	34287.8828130748	54571.520269223	4612674442.22183	4	33958.3363926364
meu26	SPAC6B12.16	62079.270278722	77531.6408453495	8651609125.90536	4	46507.0132504372
SPAC6C3.02c	SPAC6C3.02C	312470.176835406	308490.433973071	595108433.636149	4	12197.4222034427
SPAC6C3.03c	SPAC6C3.03C	328195.872518935	351957.175630022	4064685657.49112	4	31877.4436611969
cit1	SPAC6C3.04	282068.665460655	311147.132730371	17453011002.8237	4	66054.9222292019
SPAC6C3.05	SPAC6C3.05	361495.137265782	335619.338086077	4368107952.47392	4	33045.8316300026
SPAC6C3.06c	SPAC6C3.06C	343455.783793451	350479.967216395	9285108185.13635	4	48179.6331065741
mug68	SPAC6C3.07	269185.310111713	257665.051338111	809817256.065902	4	14228.6441383737
SPAC6C3.08	SPAC6C3.08	355982.717387647	348431.702631685	4408074964.91325	4	33196.667622343
fsv1	SPAC6F12.03C	203485.95406068	204924.625101459	2113108355.27062	4	22984.2791668056
SPAC6F12.04	SPAC6F12.04	289166.125993209	285423.753235018	3294415502.64132	4	28698.4995367411
SPAC6F12.06	SPAC6F12.06	339576.559185456	340305.992516639	3326806094.46983	4	28839.2358362259
rdp1	SPAC6F12.09	209308.999523643	236234.150980099	3683146284.20361	4	30344.4652457562
par2	SPAC6F12.12	283736.492177522	284501.129665336	5914182382.52065	4	38451.8607564077
cch1	SPAC6F6.01	365255.782633606	355867.396869981	7224720848.22358	4	42499.1789574328
pof5	SPAC6F6.02C	322612.405201236	325630.77773979	51746977.0317805	4	3596.76858554246
SPAC6F6.03c	SPAC6F6.03C	312402.664133477	309447.362575722	9586087386.05257	4	48954.2832294902
SPAC6F6.04c	SPAC6F6.04C	318045.640425931	317739.16479594	1149374686.53008	4	16951.2144589265
rax2	SPAC6F6.06C	357514.124815713	353019.580293357	1038613519.03619	4	16113.7636745438
eaf6	SPAC6F6.09	183564.088209009	196258.415457236	38558001617.6374	4	98180.9574429244
SPAC6F6.11c	SPAC6F6.11C	335494.410241122	322433.504706181	9473628427.14669	4	48666.2830590818
SPAC6F6.13c	SPAC6F6.13C	279150.416967962	283523.940367923	8873957068.88127	4	47100.841470406
rif1	SPAC6F6.17	353677.54396545	353275.578324605	1567006379.80242	4	19792.7157042839
tea3	SPAC6G10.02C	367307.554384842	358277.628085679	1391249185.19449	4	18649.7264403161
SPAC6G10.03c	SPAC6G10.03C	378843.737620352	379610.011002554	1935151536.64578	4	21995.178657184
SPAC6G10.06	SPAC6G10.06	165501.054339546	207754.441821471	62298974375.3673	4	124798.812469678
idp1	SPAC6G10.08	155115.334647699	148837.853149997	7556019368.40466	4	43462.6833283584
ubi3	SPAC6G10.11C	325775.512436893	313289.899412339	1806183613.2293	4	21249.6094859958
ace2	SPAC6G10.12C	350865.409699627	361028.940034063	6247080249.09729	4	39519.2366104701
SPAC6G9.01c	SPAC6G9.01C	238242.568239152	234307.976750609	9510216469.67326	4	48760.1693743809
mug183	SPAC6G9.03C	329846.886627557	319088.540599511	6049701951.99761	4	38889.9149908997
spo7	SPAC6G9.04	336270.624202406	312144.665772895	4285788084.69168	4	32732.9653586857
pcd1	SPAC6G9.05	304618.72175816	305662.924434573	1220136242.3061	4	17465.2243208189
ubp6	SPAC6G9.08	252310.472603859	262661.802806176	9486885761.57018	4	48700.3227955683
rpl2401	SPAC6G9.09C	305359.176840459	297309.148924236	4515853882.67812	4	33600.0516468283
sen1	SPAC6G9.10C	322241.530319221	302109.105057119	13156285134.5677	4	57350.4253135225
cfr1	SPAC6G9.12	273412.764107284	281644.767497083	16339380168.9796	4	63912.7924772882
bqt1	SPAC6G9.13C	364643.784234377	357838.969882213	766755955.540588	4	13845.1792651864
SPAC6G9.14	SPAC6G9.14	326771.23215942	327490.032152458	410135765.556177	4	10125.9044726407
SPAC6G9.15c	SPAC6G9.15C	360084.329306134	361375.92859801	179862311.746485	4	6705.63777254791
SPAC6G9.16c	SPAC6G9.16C	389393.506403573	382318.973180414	31696252881.5566	4	89017.2074398493
SPAC732.02c	SPAC732.02C	142201.014298452	177115.231090014	30986328890.6414	4	88014.6704968004
SPAC750.06c	SPAC750.06C	244278.767486417	234274.667669591	9215306833.18965	4	47998.1948441544
SPAC750.08c	SPAC750.08C	336003.027319818	331423.827858818	220182622.345059	4	7419.27594757499
vps1	SPAC767.01C	110782.462549596	139227.090067684	15241210416.3501	4	61727.64861946
sfp47	SPAC7D4.02C	332682.085790286	333922.543953839	667748803.266762	4	12920.4179815008
SPAC7D4.03c	SPAC7D4.03C	323254.238289102	317509.162816396	18526449262.5992	4	68055.9498916135
taf1	SPAC7D4.04	375013.889886302	361669.704575904	1421164037.78061	4	18849.1646882601
SPAC7D4.05	SPAC7D4.05	356241.225434051	317406.324076323	9468468279.57555	4	48653.0273456225
SPAC7D4.08	SPAC7D4.08	353027.777375426	323360.557474844	12098218934.8298	4	54995.951975645
SPAC7D4.12c	SPAC7D4.12C	311777.019902562	280570.887063903	18191031231.6291	4	67437.0655345209
SPAC7D4.13c	SPAC7D4.13C	297682.779029929	308896.325396984	2298892478.36794	4	23973.3835657794
SPAC806.04c	SPAC806.04C	282821.467177538	311597.858755077	22081579424.5341	4	74299.3597289608
ndk1	SPAC806.07	253104.568141986	277795.910683151	29107220109.2467	4	85304.1911473971
mod21	SPAC806.08C	356184.88531991	356181.627695489	5937220.69239875	4	1218.32063640886
SPAC821.03c	SPAC821.03C	299204.376771401	320419.218549706	7765043977.1659	4	44059.7434660198
SPAC821.05	SPAC821.05	205613.239738338	198807.306962483	7730602961.47272	4	43961.9237564529
spn2	SPAC821.06	326216.123580638	327912.651200591	215724314.18718	4	7343.7782201531
moc3	SPAC821.07C	356564.002316463	350776.863109963	1358428375.99257	4	18428.4316749457
eng1	SPAC821.09	280918.230612602	310736.427388885	23509101751.8034	4	76663.3904673596
sod1	SPAC821.10C	345201.866753704	350692.334255089	880089317.81278	4	14833.149680806
SPAC821.13c	SPAC821.13C	290193.785776827	321147.868752266	30868021781.8644	4	87846.4879518021
SPAC823.02	SPAC823.02	382227.620159967	370464.49705244	2934297532.89284	4	27084.5783283257
ppk15	SPAC823.03	256137.327906116	247091.734204649	5676119578.10945	4	37670.0132005202
tlg2	SPAC823.05C	83712.9924672836	108333.440712915	8556120604.89116	4	46249.6502821674
SPAC823.09c	SPAC823.09C	168576.278224423	176512.017413744	1621514635.35095	4	20134.017453994
SPAC823.10c	SPAC823.10C	76491.373396134	97249.733165452	13759106135.1687	4	58649.6081299114
SPAC823.13c	SPAC823.13C	311023.513815542	289175.858618992	4969657929.52863	4	35247.9003967918
ptf1	SPAC823.14	313171.882705596	305710.478652286	1886089562.33717	4	21714.5663227312
ppa1	SPAC823.15	295956.475776823	306328.154014797	4642956831.37385	4	34069.6229483606
mug179	SPAC823.16C	148482.604372133	173602.435348907	40307512562.2033	4	100383.654747926
SPAC824.02	SPAC824.02	16221.645997072	27670.960482392	1028185531.64983	4	16032.6661199084
SPAC824.04	SPAC824.04	244324.488143686	248678.568855183	1499722749.98997	4	19363.1270072138
vps16	SPAC824.05	2984.34205562247	5481.28861070013	31068214.0031732	4	2786.94339748645
SPAC824.07	SPAC824.07	282710.219864035	274316.93456278	5849947225.6349	4	38242.4738531482
gda1	SPAC824.08	372075.416745214	373238.677531469	1278681957.15242	4	17879.3313434285
SPAC824.09c	SPAC824.09C	274554.335060181	272473.764753504	12793151859.6083	4	56553.4080750407
SPAC869.02c	SPAC869.02C	291542.420586893	294790.704194637	13985252515.5633	4	59129.6298727704
SPAC869.03c	SPAC869.03C	301178.942200631	315750.761527219	2507408230.43586	4	25037.0137518228
SPAC869.04	SPAC869.04	82057.496499642	113821.234698291	14544407973.308	4	60300.099447074
SPAC869.05c	SPAC869.05C	387018.260993057	391676.535797548	7647770952.44646	4	43725.7674387953
SPAC869.06c	SPAC869.06C	348084.609081594	370704.328021983	4311513102.81944	4	32831.0565730812
mel1	SPAC869.07C	337693.269416776	331989.436933593	524748316.175575	4	11453.692812534
pcm2	SPAC869.08	148599.174110072	154230.62090999	4189344894.2865	4	32362.5744274405
SPAC869.09	SPAC869.09	297444.222482795	289200.348123112	2340284873.86598	4	24188.245460688
put4	SPAC869.10C	187654.517439595	189254.294912187	4137163238.54686	4	32160.391938481
cat1	SPAC869.11	286048.399415435	265248.374162823	8301134749.35101	4	45555.2816623688
ppk16	SPAC890.03	272085.876378752	277304.600617695	3062323469.66206	4	27669.1320322036
SPAC890.05	SPAC890.05	58640.5642149277	72109.9803325891	7264164511.50887	4	42615.0340593225
nup155	SPAC890.06	110738.484395938	145617.280858513	30443296893.3754	4	87240.0379604677
rmt1	SPAC890.07C	62932.5689108058	116431.167229655	25364992289.1197	4	79631.9538393974
cgs1	SPAC8C9.03	188.707125103445	821.465126229692	1967427.10612018	4	701.325014903963
SPAC8C9.04	SPAC8C9.04	161749.562799863	178768.214465227	43383124682.7989	4	104143.080282368
SPAC8C9.05	SPAC8C9.05	30016.6905999639	76395.4029083112	13510701726.5912	4	58117.7720809032
ppr4	SPAC8C9.06C	268811.308957011	275101.679121832	8983851746.5775	4	47391.5914128696
SPAC8C9.07	SPAC8C9.07	152290.906251487	156232.793114472	7196291495.07887	4	42415.4791764719
rps5	SPAC8C9.08	176556.727593594	191766.286114235	6758068631.68195	4	41103.73654451
mug129	SPAC8C9.09C	124847.55753407	126711.102966522	21397851891.2632	4	73140.023057255
SPAC8C9.10c	SPAC8C9.10C	176561.487762089	177444.056084552	1597845521.29554	4	19986.5299720558
SPAC8C9.11	SPAC8C9.11	233750.925876479	218163.040064996	10646815917.5565	4	51591.7045598332
SPAC8C9.12c	SPAC8C9.12C	137181.969928548	143912.278160871	27707825068.2285	4	83228.3381250469
prr1	SPAC8C9.14	76577.6438717155	126408.320421954	26944056843.7082	4	82073.2246894628
mug63	SPAC8C9.16C	714.937113865345	3358.57253987892	33676834.715969	4	2901.58726889133
spc34	SPAC8C9.17C	202674.38229882	202569.948503419	2715136200.75485	4	26053.4844155002
SPAC8C9.19	SPAC8C9.19	3435.60326897608	25957.9176247128	2233892878.29496	4	23632.0379902737
SPAC8E11.01c	SPAC8E11.01C	288048.87287084	269250.352309819	1638631166.41315	4	20240.0047332822
rad24	SPAC8E11.02C	149244.711424529	178002.278233166	12468129771.6466	4	55830.3899584416
dmc1	SPAC8E11.03C	306163.745150084	310545.56647336	789561315.23041	4	14049.5668548038
SPAC8E11.04c	SPAC8E11.04C	186934.457976365	211633.132103101	13394898379.027	4	57868.1656418859
SPAC8E11.05c	SPAC8E11.05C	246757.320511574	243516.975928695	8450021362.07145	4	45961.9988742642
SPAC8E11.06	SPAC8E11.06	340150.860296625	340664.761151785	1882571033.10276	4	21694.3024380986
alp31	SPAC8E11.07C	108631.212818646	110718.176691456	15339012193.211	4	61925.3829080027
SPAC8E11.10	SPAC8E11.10	12163.2104950576	66481.0904996548	13760799427.2146	4	58653.216934825
dph3	SPAC8F11.02C	329803.284963884	330338.865552058	6210365305.82842	4	39402.9355055827
msh3	SPAC8F11.03	320805.4413659	336584.90874462	1574125251.82891	4	19837.6236721344
mug130	SPAC8F11.05C	378201.442962081	350606.082911905	5546164958.97299	4	37236.2892853631
SPAC8F11.08c	SPAC8F11.08C	297486.715038696	315968.918268497	12045319395.7652	4	54875.5851808553
nnt1	SPAC8F11.09C	254665.757320632	271298.847662819	9270141185.69752	4	48140.7862048843
pvg1	SPAC8F11.10C	119228.747784695	114609.492323494	618723923.516055	4	12437.0808825469
SPAC9.02c	SPAC9.02C	252429.013631503	249195.797556545	1552815171.22784	4	19702.8879306299
fml1	SPAC9.05	335525.615112869	333890.731000507	1319683257.70813	4	18163.7224826584
SPAC9.06c	SPAC9.06C	342935.378615155	346110.060492576	1640999355.90032	4	20254.6251255135
SPAC9.07c	SPAC9.07C	374956.246690376	378923.354360534	2125258502.47547	4	23050.2630271081
SPAC9.08c	SPAC9.08C	352856.608304205	336340.206522721	10630827814.8468	4	51552.9529097189
thi9	SPAC9.10	364499.284803263	378428.964147278	4469651597.03724	4	33427.7265044949
SPAC9.11	SPAC9.11	220768.615812094	211007.724159422	2771346246.89996	4	26321.7887257874
atp12	SPAC9.12C	233981.520023985	237813.028073348	7087818147.43367	4	42094.5903514741
cwf16	SPAC9.13C	47910.0059255605	46294.6702037888	1742565329.32595	4	20872.0227177791
SPAC922.03	SPAC922.03	254796.460652914	255574.15674846	272897837.783424	4	8259.80989162922
SPAC922.04	SPAC922.04	13391.1643614736	110807.148993315	41677296522.145	4	102075.090646721
SPAC922.05c	SPAC922.05C	265895.141041699	283953.348577269	4636563692.39912	4	34046.1587128384
SPAC922.06	SPAC922.06	395887.491092061	399459.724734597	3827443800.16211	4	30933.1690914547
SPAC922.07c	SPAC922.07C	78771.5115751791	121301.025449888	23811018995.5973	4	77154.0974213251
SPAC926.02	SPAC926.02	347422.178921732	345852.744806264	1521819120.66584	4	19505.2500667502
rlc1	SPAC926.03	129942.814988867	144398.71185419	28341747154.7928	4	84175.036612396
dph4	SPAC926.05C	332847.930676645	317873.871934477	11654888502.2043	4	53978.9044493409
SPAC926.06c	SPAC926.06C	244618.184183092	257605.439407313	2427366940.73529	4	24634.1578947571
dlc2	SPAC926.07C	329443.495207974	334148.042860361	525239974.245153	4	11459.0572719264
fas1	SPAC926.09C	68782.9306269057	103748.838578919	17080361011.852	4	65345.9275927965
SPAC959.05c	SPAC959.05C	84382.2747172408	96340.4489844113	9719410706.96252	4	49293.5358514748
SPAC959.06c	SPAC959.06C	263800.779274447	291185.688492511	5592204157.97571	4	37390.5207170738
rps403	SPAC959.07	175335.942491161	177495.628945335	1550240276.78848	4	19686.545385037
rpl2102	SPAC959.08	177494.54593853	195570.406236413	12566831619.0727	4	56050.9402665841
SPAC977.05c	SPAC977.05C	92229.421721469	164525.025428044	50029056830.2597	4	111835.880680419
SPAC977.11	SPAC977.11	270456.028841543	270567.092439461	5706230216.71288	4	37769.7968511643
SPAC977.12	SPAC977.12	249166.131673181	273772.299776411	12850074522.6676	4	56679.0845962328
SPAC977.14c	SPAC977.14C	374855.202508374	364461.490456546	3462362393.27409	4	29420.921099084
SPAC977.15	SPAC977.15	107199.682576003	123135.304999632	12345489949.2524	4	55555.130161967
dak2	SPAC977.16C	287439.745256825	278650.875939585	698100224.28185	4	13210.7931658346
SPAC977.17	SPAC977.17	280683.962724586	274996.271377281	3757122515.84974	4	30647.6855400605
leu2	SPAC9E9.03	222230.493749785	230150.656339879	9077717898.58694	4	47638.5293081843
SPAC9E9.05	SPAC9E9.05	288311.879541422	286510.573091952	2746598109.30011	4	26203.9983079878
rad26	SPAC9E9.08	302812.807580774	299420.385294599	1737040124.52521	4	20838.9066683284
SPAC9E9.09c	SPAC9E9.09C	6831.60681719026	9252.2169668384	100914213.495468	4	5022.80333816356
cbh1	SPAC9E9.10C	419533.773059421	425739.96479099	3916897643.09532	4	31292.5615885602
plr1	SPAC9E9.11	311159.373444782	304807.300209459	8803801383.3014	4	46914.2872249526
ybt1	SPAC9E9.12C	184725.951248496	209671.185092927	10470038631.1383	4	51161.6033543181
wos2	SPAC9E9.13	133437.487358253	128093.69820803	10115809043.9066	4	50288.689195252
vps24	SPAC9E9.14	294555.696257727	309611.851562078	7944252894.70957	4	44565.2692539537
SPAC9E9.15	SPAC9E9.15	247410.118274145	253310.958168134	20637165393.3015	4	71828.2071913631
wis4	SPAC9G1.02	144631.860981148	191641.793168162	54857156855.9818	4	117108.023696054
rpl3001	SPAC9G1.03C	244413.027679128	243796.143756263	24792682370.7346	4	78728.46113499
oxa101	SPAC9G1.04	237939.737304971	258725.341883794	7307682792.02025	4	42742.4928847752
SPAC9G1.05	SPAC9G1.05	307839.981823537	316515.653804052	1129071787.8152	4	16800.8317339886
cyk3	SPAC9G1.06C	106040.504351488	132046.742498703	20306014041.9331	4	71249.5860372766
SPAC9G1.07	SPAC9G1.07	241388.680013826	264022.287683623	80665224069.8292	4	142008.119547642
SPAC9G1.08c	SPAC9G1.08C	130882.32537322	177475.683543826	47786000400.7695	4	109300.046203981
SPAC9G1.10c	SPAC9G1.10C	300806.63395761	295525.984913443	377638998.682847	4	9716.46796272759
spn4	SPAC9G1.11C	383696.09855684	386080.34697262	12525106693.1584	4	55957.81154843
cpd1	SPAC9G1.12	314112.452912894	325547.716556244	4069733307.24026	4	31897.2307075405
cmk1	SPACUNK12.02C	296652.718583875	291968.834214214	839125428.206854	4	14483.8308831508
SPACUNK4.08	SPACUNK4.08	314141.184505659	309829.249047222	335408703.051482	4	9157.08336550839
SPACUNK4.09	SPACUNK4.09	148667.794039457	161517.296694441	24271429141.578	4	77896.4523286811
SPACUNK4.10	SPACUNK4.10	323203.39382886	320574.091520692	3847445232.48431	4	31013.8889551291
SPACUNK4.11c	SPACUNK4.11C	317938.447473981	311003.726993316	2931770142.06688	4	27072.9114710021
mug138	SPACUNK4.12C	17110.4151187689	39312.5851785082	3375136085.52084	4	29047.9607094923
SPACUNK4.13c	SPACUNK4.13C	230141.550569718	227867.369607464	37413340908.0452	4	96712.6425396974
mdb1	SPACUNK4.14	95396.9794522544	126994.705532795	20458033093.9919	4	71515.7903787546
SPACUNK4.15	SPACUNK4.15	219591.294296551	231445.270789346	14745552211.6038	4	60715.6326896208
SPACUNK4.16c	SPACUNK4.16C	383329.486863554	363293.199545349	4971605834.19007	4	35254.8075948163
SPACUNK4.17	SPACUNK4.17	159904.980149591	171406.494197823	1492832455.34134	4	19318.5950274686
mug153	SPACUNK4.19	270777.202507229	282201.10225558	9921339203.02224	4	49802.9597589898
SPAP11E10.01	SPAP11E10.01	227508.657638704	227273.721416205	1704649496.40146	4	20643.7005912304
mam3	SPAP11E10.02C	316192.59251614	311544.721483864	1314609780.17231	4	18128.7739531133
SPAP14E8.02	SPAP14E8.02	327918.261806212	317641.02791276	1234870458.47907	4	17570.3618238148
oma1	SPAP14E8.04	322123.787990661	314291.961828719	2922151115.75235	4	27028.4623857534
SPAP27G11.02	SPAP27G11.02	198788.951875974	239320.096226394	80746207710.0264	4	142079.38600482
vas2	SPAP27G11.06C	163439.448973742	155130.091566146	1130383213.69572	4	16810.5860523639
meu32	SPAP27G11.08C	302357.226825532	289536.004247937	10986412875.9617	4	52408.0453651003
nup184	SPAP27G11.10C	366194.56794565	356327.886875997	1717591633.78129	4	20721.9185512665
SPAP27G11.12	SPAP27G11.12	312147.880848678	332867.167999311	17338698702.4954	4	65838.2462982106
SPAP27G11.14c	SPAP27G11.14C	223208.046691198	245175.685599038	10245957668.3394	4	50611.1590174029
slx1	SPAP27G11.15	177024.771071272	182097.391395902	2042492670.14431	4	22596.9725303209
SPAP27G11.16	SPAP27G11.16	74135.1635523601	108436.799853338	10613574979.794	4	51511.1031230016
SPAP32A8.02	SPAP32A8.02	0	0	0	4	0
SPAP32A8.03c	SPAP32A8.03C	248122.750086429	278674.610156542	8095567911.27785	4	44987.6869578717
prm1	SPAP7G5.03	2175.67570798617	3110.69007044101	13458484.2493236	4	1834.29034297488
lys1	SPAP7G5.04C	149778.984995149	142384.464945507	5573776875.1482	4	37328.8657581107
rpl1002	SPAP7G5.05	5821.77947703696	4996.88208741763	13689579.6614035	4	1849.97159852547
per1	SPAP7G5.06	205947.720835044	248733.559579188	11130219456.8098	4	52749.9276227224
ofd2	SPAP8A3.02C	194117.083424838	187420.469067869	899615436.512143	4	14996.7949618589
SPAP8A3.03	SPAP8A3.03	342654.857401307	337664.464226276	307473621.989226	4	8767.46288827655
hsp9	SPAP8A3.04C	325662.653176878	323149.107416107	4211246528.48492	4	32447.0589132702
SPAP8A3.07c	SPAP8A3.07C	209195.700265014	192522.8328488	1370473256.72177	4	18509.951760619
tpp2	SPAP8A3.12C	387382.800657681	356193.527487903	8781546459.6493	4	46854.9529389618
SPAP8A3.13c	SPAP8A3.13C	360862.730468606	352441.860827892	2437348817.80395	4	24684.7565199859
SPAP8A3.14c	SPAP8A3.14C	299372.958478288	299146.532845023	263141785.752122	4	8110.82279661137
yip12	SPAPB17E12.02	224884.022549301	225389.321742183	7121177706.36702	4	42193.5353649318
SPAPB17E12.03	SPAPB17E12.03	392569.433853612	397325.644866123	3673392083.97127	4	30304.2574730485
csn2	SPAPB17E12.04C	443134.401776518	403779.092534926	11325457894.0315	4	53210.5673105245
rpl3703	SPAPB17E12.05	150043.78555423	137781.618687935	1454812250.71027	4	19071.0005683385
SPAPB17E12.08	SPAPB17E12.08	308572.589958121	348861.982459069	14311531391.2775	4	59815.406441981
SPAPB17E12.12c	SPAPB17E12.12C	373552.709381012	388383.117504144	19496543260.1817	4	69815.0113875621
rpl1802	SPAPB17E12.13	395810.226354488	422326.071905869	24205525945.8174	4	77790.6259548948
SPAPB17E12.14c	SPAPB17E12.14C	335921.091610368	384373.544141575	23513434592.1078	4	76670.454857311
trm5	SPAPB18E9.01	341347.683611979	327330.177024433	2638320764.93744	4	25682.2933406337
SPAPB18E9.04c	SPAPB18E9.04C	326016.519395184	337271.224686728	18189251217.3124	4	67433.76605476
nxt1	SPAPB1A10.03	184259.563324874	185222.638269262	8919507555.22666	4	47221.5722822384
SPAPB1A10.05	SPAPB1A10.05	144860.4133608	215232.997352541	74843083804.1342	4	136787.32013982
SPAPB1A10.07c	SPAPB1A10.07C	315892.306518329	306735.381466918	7112106416.95576	4	42166.6527511841
SPAPB1A10.08	SPAPB1A10.08	209269.099580451	246381.156873616	68611162068.6581	4	130968.662347771
ase1	SPAPB1A10.09	39739.8555810207	65482.8569929927	6664049974.43997	4	40816.81630909
ypt71	SPAPB1A10.10C	251426.994368718	230318.418752853	4494958503.73376	4	33522.2258499259
alo1	SPAPB1A10.12C	335391.230998607	331508.585002171	822453617.256407	4	14339.2260709601
SPAPB1A10.13	SPAPB1A10.13	328909.100560133	341967.360912904	2583020843.67999	4	25411.7140492333
SPAPB1A10.14	SPAPB1A10.14	200330.822359834	169316.948607257	14586543144.925	4	60387.3810181503
arv1	SPAPB1A10.15	279088.798512426	286322.855991043	461287856.62901	4	10738.8064586924
mfc1	SPAPB1A11.01	358530.811289598	350240.013423214	3589714552.82678	4	29957.11331565
SPAPB1A11.02	SPAPB1A11.02	338843.872244281	340024.38239083	1629008286.6638	4	20180.4873991177
SPAPB1A11.03	SPAPB1A11.03	0	859.393199048755	2954226.68228501	4	859.393199048755
SPAPB1A11.04c	SPAPB1A11.04C	206096.560871304	239497.560491619	13196175105.3412	4	57437.3030036692
mcl1	SPAPB1E7.02C	14427.1309362083	19992.7250237932	553531640.100028	4	11763.6265677302
SPAPB1E7.04c	SPAPB1E7.04C	247593.860033492	242158.262079959	6860606100.35555	4	41414.3878994835
gde1	SPAPB1E7.05	337389.588312907	333054.092564995	1458510146.61848	4	19095.2228752277
eme1	SPAPB1E7.06C	64783.443017952	92627.9453161283	13403668461.9249	4	57887.1066428547
glt1	SPAPB1E7.07	227352.986808949	226090.524916639	4151704094.08753	4	32216.8593056785
SPAPB1E7.08c	SPAPB1E7.08C	377742.372325056	374653.930011409	212565242.278975	4	7289.80867854183
SPAPB1E7.11c	SPAPB1E7.11C	0	0	0	4	0
rps602	SPAPB1E7.12	348156.868004478	371715.038604937	10563377331.283	4	51389.1460604352
SPAPB21F2.02	SPAPB21F2.02	275334.228890553	279622.214711795	17692273628.6455	4	66506.1531526321
SPAPB21F2.03	SPAPB21F2.03	295686.60022714	293463.437343218	8256181842.39515	4	45431.7670864648
SPAPB24D3.01	SPAPB24D3.01	93394.9339798642	128617.925663953	24882388812.2161	4	78870.7626630682
SPAPB24D3.02c	SPAPB24D3.02C	175867.207915038	180864.194396582	24809380367.446	4	78754.9686804681
SPAPB24D3.03	SPAPB24D3.03	205327.667491211	223679.396021991	7133801979.29447	4	42230.9187068387
mag1	SPAPB24D3.04C	353678.552741817	359092.85743722	1324926117.43771	4	18199.7672886064
SPAPB24D3.07c	SPAPB24D3.07C	128161.669206821	135741.458503289	24720866624.2102	4	78614.3540077292
SPAPB24D3.08c	SPAPB24D3.08C	298450.646955615	276848.232972277	7480369592.01127	4	43244.5649533305
pdr1	SPAPB24D3.09C	323340.791166137	324734.386407761	1182131479.54866	4	17191.0694806101
grx5	SPAPB2B4.02	189163.49730711	225565.442598077	52455454589.3887	4	114515.77903218
cig2	SPAPB2B4.03	117265.191623721	152468.145343704	29530267475.2454	4	85921.8649053391
SPAPB2B4.04c	SPAPB2B4.04C	243138.577574886	220465.263589555	11645778016.0829	4	53957.8029947543
SPAPB2B4.06	SPAPB2B4.06	400111.432594899	387217.406057399	1767131749.30757	4	21018.6330984413
SPAPB2B4.07	SPAPB2B4.07	279369.372898464	268441.173293958	16799250850.2858	4	64805.9620140883
SPAPB2C8.01	SPAPB2C8.01	325580.893866008	324967.171217315	2170606209.50683	4	23294.882536229
rpn502	SPAPB8E5.02C	278739.725733728	293231.478230704	2605017009.12532	4	25519.6836242405
mae1	SPAPB8E5.03	182161.328746591	205885.995231307	58019683509.3434	4	120436.376885623
SPAPB8E5.04c	SPAPB8E5.04C	141497.189299417	143819.78037167	2804169314.96497	4	26477.2039449267
mfm1	SPAPB8E5.05	213148.931128412	236387.819289948	9510024828.17407	4	48759.67808593
rpl302	SPAPB8E5.06C	169728.185540779	166179.285224737	8476778098.43944	4	46034.7099981075
SPAPB8E5.08	SPAPB8E5.08	244906.074516739	265900.887816126	10168078341.6854	4	50418.4448929293
SPAPB8E5.10	SPAPB8E5.10	72026.4301895043	77359.5590104665	5154416450.4085	4	35897.1323729644
SPAPJ691.02	SPAPJ691.02	338914.149873686	332931.18487231	356494060.176786	4	9440.52514663228
SPAPJ691.03	SPAPJ691.03	388451.281218749	389035.258122506	1542251419.23424	4	19635.7545006185
SPAPJ695.01c	SPAPJ695.01C	208631.628246268	227422.526134848	3975110128.51388	4	31524.2372172344
vps17	SPAPJ696.01C	267783.413487182	283621.765683114	11847568127.2484	4	54423.2673753799
rps002	SPAPJ698.02C	7035.17367609664	13138.2735531197	308620446.025906	4	8783.79823917173
abp1	SPAPJ760.02C	364684.597687769	350710.500996381	1083826146.84557	4	16460.7574768415
sin1	SPAPYUG7.02C	0	0	0	4	0
mid2	SPAPYUG7.03C	379007.662879511	367225.015774051	3132489899.38573	4	27984.3255206631
rpb9	SPAPYUG7.04C	238440.612109458	241513.700116268	9996209745.29477	4	49990.5234651898
mug67	SPAPYUG7.06	55896.8796045325	97413.951166397	17249083125.3269	4	65667.8824185135
syn1	SPAPYUK71.03C	263490.218675603	277107.319716738	11423748097.9654	4	53440.9676605069
mph1	SPBC106.01	267927.352372614	285096.793022074	7081658132.63308	4	42076.294194692
srx1	SPBC106.02C	155921.330711569	183146.15595657	16454117092.1603	4	64136.8012379793
SPBC106.03	SPBC106.03	320446.017264153	304209.137015596	4324412089.33649	4	32880.1311179582
ada1	SPBC106.04	291046.862141551	301003.297422567	2637065344.25476	4	25676.1822719752
tim11	SPBC106.05C	322179.468452792	335010.525979242	1266392388.68266	4	17793.2036792328
SPBC106.07c	SPBC106.07C	115631.059199084	113052.223235106	236634918.382669	4	7691.47122439312
mug2	SPBC106.08C	362680.780893297	374487.370327816	6637917500.48852	4	40736.7079563645
pka1	SPBC106.10	123613.481167595	127081.838270009	12559951393.3756	4	56035.5944765816
plg7	SPBC106.11C	307788.764507537	316800.941097775	880006875.170585	4	14832.4549145664
SPBC106.12c	SPBC106.12C	224391.15942335	230459.867587732	1930961830.57916	4	21971.3553893425
SPBC106.13	SPBC106.13	207506.242489189	217411.974818597	698021814.761018	4	13210.0512372305
pre6	SPBC106.16	334822.474373581	334658.542599158	5208110080.77017	4	36083.6184464993
cys2	SPBC106.17C	176132.752511309	184536.905588199	11715380181.6438	4	54118.804914844
SPBC106.19	SPBC106.19	325788.668131519	326400.86879969	2044945026.48493	4	22610.5341958396
exo70	SPBC106.20	359176.692882744	362094.556377984	4096073291.05758	4	32000.286291913
rrp12	SPBC1105.01	321830.665518075	333611.482824089	24486270794.6387	4	78240.4479707247
lys4	SPBC1105.02C	78508.2338200525	133662.344789769	31932765771.2251	4	89348.7070013119
cbp1	SPBC1105.04C	320955.899315858	331850.036721343	9181669508.37958	4	47910.514264563
exg1	SPBC1105.05	279344.279822793	275638.22175224	3862886463.09137	4	31076.0617802971
SPBC1105.08	SPBC1105.08	232249.916313879	240836.843675556	24287018962.3976	4	77921.4652108096
ubc15	SPBC1105.09	345971.553652993	349121.267529208	90754321.1677439	4	4763.25312070815
rav1	SPBC1105.10	2349.17669336721	2192.77940083605	2494081.86328724	4	789.633121026347
hht3	SPBC1105.11C	336985.007726028	307631.613856334	7531876958.41	4	43393.1934708947
SPBC1105.13c	SPBC1105.13C	196783.339446274	199003.204805035	2094030013.54261	4	22880.2863484191
rsv2	SPBC1105.14	239200.400215633	258691.731608962	3933315660.35205	4	31358.0757555053
SPBC115.02c	SPBC115.02C	319144.452164481	314368.167370189	1359420400.4618	4	18435.1593460824
SPBC115.03	SPBC115.03	173290.163836346	176696.922957064	398502134.591469	4	9981.25912136676
SPBC119.03	SPBC119.03	69647.2398669146	89579.3068716132	8220197568.38493	4	45332.6526037936
mei3	SPBC119.04	101601.426605585	151412.481372176	25457215237.168	4	79776.5868491
SPBC119.05c	SPBC119.05C	353762.60480977	356913.875899994	1575513864.44413	4	19846.371610726
sco1	SPBC119.06	120562.603691939	119822.062438843	3874061177.44808	4	31120.9783644734
pmk1	SPBC119.08	308786.299309746	303946.473033399	5997922407.13287	4	38723.1274793658
SPBC119.12	SPBC119.12	76121.3340385269	86566.3172176888	4500794159.64832	4	33543.9791901927
rti1	SPBC119.14	310777.777736205	313914.788767089	906491488.715274	4	15053.9985445336
SPBC119.16c	SPBC119.16C	211724.968030558	242902.295371233	11299689551.0717	4	53149.9989441948
SPBC1198.01	SPBC1198.01	342237.544920407	337514.923045265	5392675587.3686	4	36717.4195286399
SPBC1198.03c	SPBC1198.03C	36520.8371348254	78100.1431664239	12326003488.3479	4	55511.2679740517
SPBC1198.06c	SPBC1198.06C	0	862.16113626632	2973287.29955213	4	862.16113626632
SPBC1198.07c	SPBC1198.07C	102575.913059941	127813.533674216	15570446674.8131	4	62390.7979489224
SPBC1198.08	SPBC1198.08	400968.961866003	396222.678228413	1963653838.79265	4	22156.5669655333
ubc16	SPBC1198.09	317766.911274169	339680.614313273	5785330962.46963	4	38030.6815691937
reb1	SPBC1198.11C	269540.269241153	274412.343162415	3641307585.40363	4	30171.6240257449
mfr1	SPBC1198.12	241109.354993992	265803.84779111	8767452320.40233	4	46817.3373879868
fbp1	SPBC1198.14C	158369.458586779	187034.285024603	11071764713.5477	4	52611.2267333403
his3	SPBC11B10.02C	103398.932673915	140297.711746318	29875316953.7612	4	86422.3885254296
rsp1	SPBC11B10.05C	397421.234729828	376318.777924942	2411384739.66093	4	24552.9261986272
sws1	SPBC11B10.06	82427.9359113359	97232.1792432534	13126515403.4673	4	57285.5029729759
ivn1	SPBC11B10.07C	297632.5178672	293782.683384227	3634434005.22184	4	30143.1335681189
SPBC11B10.08	SPBC11B10.08	275242.741455517	269405.002907169	350706709.798802	4	9363.5825115017
pht1	SPBC11B10.10C	58450.7668069042	82882.6655215416	10747632488.8259	4	51835.3944926291
SPBC11C11.01	SPBC11C11.01	340871.142765975	324916.549544734	2624530340.11186	4	25615.0851067875
imp2	SPBC11C11.02	340417.648341572	361059.790808387	7256834464.50192	4	42593.5278666311
SPBC11C11.06c	SPBC11C11.06C	389184.79382862	385409.903212101	12108485152.3534	4	55019.2810575379
rpl1801	SPBC11C11.07	99484.0084418686	108434.614239866	7156451578.72363	4	42297.9065047067
srp1	SPBC11C11.08	210928.816790511	219757.633653271	8263178526.56857	4	45451.0135381175
rpl502	SPBC11C11.09C	184.179120229263	3083.47132769231	35092781.3829499	4	2961.95802565422
SPBC11C11.10	SPBC11C11.10	234805.821353315	258968.268084236	6581335696.96912	4	40562.7159376968
SPBC11C11.11c	SPBC11C11.11C	249582.083061404	256938.614067857	754467230.682449	4	13733.7834434147
fis1	SPBC11G11.01	56890.4372345299	73785.051152377	7425144260.15133	4	43084.6383881521
mrt4	SPBC11G11.03	194926.021878043	198748.386876143	2856007909.38103	4	26720.8154318924
shy1	SPBC1215.01	132406.401102882	140257.73895735	1275988505.31889	4	17860.4906519872
pof13	SPBC1271.01C	450.209542070818	866.350862595332	1462548.0192206	4	604.679257793046
SPBC1271.03c	SPBC1271.03C	55952.9731171203	61909.7765469667	5189428279.64339	4	36018.8432616991
SPBC1271.05c	SPBC1271.05C	194722.212682752	210305.392169935	3445515572.87849	4	29349.2571152938
mug96	SPBC1271.06C	251425.972130795	253233.744710928	13297124816.7545	4	57656.579886329
SPBC1271.07c	SPBC1271.07C	348797.071071002	343114.905655293	9993114258.7353	4	49982.782682478
SPBC1271.08c	SPBC1271.08C	89697.19802663	110719.762280722	11130881383.6414	4	52751.4961485486
SPBC1271.09	SPBC1271.09	295655.221100135	300992.757070274	873122462.666888	4	14774.3228496849
SPBC1271.10c	SPBC1271.10C	336634.93667758	332386.241342522	1135000080.42372	4	16844.8811247195
kes1	SPBC1271.12	238230.284137133	231652.815015853	6578851046.81328	4	40555.0583984701
SPBC1271.14	SPBC1271.14	290285.549132017	268618.914193741	3790421618.10159	4	30783.2000371209
SPBC1271.15c	SPBC1271.15C	272768.539631622	294656.023293618	8728368179.68084	4	46712.8680870722
ppr8	SPBC1289.06C	367034.108051235	372595.247921298	2450904417.68516	4	24753.3049191677
uap1	SPBC1289.08	240429.042758328	231108.763065095	3899349133.60618	4	31222.3843324232
tim21	SPBC1289.09	336451.099154442	333105.876982139	3078568560.22327	4	27742.4249130428
adn2	SPBC1289.10C	218632.949416626	221753.306844563	6687261886.44387	4	40887.8401436291
spf38	SPBC1289.11	151378.163941834	174826.781744715	41602828317.548	4	101983.856954848
SPBC1289.13c	SPBC1289.13C	258773.764188061	238707.725721589	7497110051.64106	4	43292.9268230997
SPBC1289.14	SPBC1289.14	281439.681094481	301647.138083759	5506952757.19327	4	37104.4227727412
SPBC1289.15	SPBC1289.15	173372.835088087	179671.912277735	41425934534.7901	4	101766.810079208
cao2	SPBC1289.16C	17648.3942710641	85636.9334634386	22104756394.73	4	74338.3420495944
SPBC12C2.01c	SPBC12C2.01C	256803.177294112	319496.199800598	23992696098.5913	4	77447.8794070426
ste20	SPBC12C2.02C	1471.32216546661	1671.90885884601	3079705.59657122	4	877.454499756429
SPBC12C2.03c	SPBC12C2.03C	360956.545726401	369865.259715142	1093876713.36901	4	16536.9035294475
SPBC12C2.04	SPBC12C2.04	377179.87669827	364891.790999738	7262557144.49748	4	42610.3190098874
bzz1	SPBC12C2.05C	249155.013984585	273284.885712786	16698970214.2654	4	64612.2477055733
SPBC12C2.07c	SPBC12C2.07C	312873.787606962	331297.390646264	17642341258.4141	4	66412.2376870674
dnm1	SPBC12C2.08	318683.679935418	327690.389080851	1532749512.88313	4	19575.1724953008
SPBC12C2.09c	SPBC12C2.09C	0	1948.19193339369	15181807.237361	4	1948.19193339369
glo1	SPBC12C2.12C	429176.265682058	420566.681157312	3722929757.45675	4	30507.9078168954
cdm1	SPBC12D12.02C	349158.690821222	356419.330460131	488758401.448057	4	11053.9404902512
srb11	SPBC12D12.06	44468.8500534243	49637.2399501397	3100303375.46445	4	27840.1839768726
trx2	SPBC12D12.07C	112820.733668492	116356.621716051	803091448.489698	4	14169.4340791164
rev7	SPBC12D12.09	78837.693036342	112146.116970967	19727538348.9107	4	70227.3777612953
SPBC1306.02	SPBC1306.02	0	5592.62245266813	125109703.592351	4	5592.62245266813
fkbp39	SPBC1347.02	158562.379407787	162790.026822744	1194703613.27786	4	17282.2424274012
meu14	SPBC1347.03	304446.216776102	296480.622774512	2567612111.21919	4	25335.8052527406
rex2	SPBC1347.07	350967.877846268	349975.692002643	306517468.862305	4	8753.82014983037
SPBC1347.08c	SPBC1347.08C	114076.539955611	170338.079164214	41465942715.0986	4	101815.940199827
SPBC1347.09	SPBC1347.09	323388.677659745	317087.461448667	446543980.361534	4	10565.7936327748
sro1	SPBC1347.11	402778.869398794	389788.36251399	1638705945.39	4	20240.4665545906
arp1	SPBC1347.12	222259.567181689	228714.338233763	16179849980.0413	4	63600.019614858
SPBC1347.13c	SPBC1347.13C	197096.708029193	198316.008845245	2974378498.99293	4	27268.9314926022
SPBC1348.01	SPBC1348.01	334582.055930403	338954.531125216	315784051.205212	4	8885.15688107436
SPBC1348.02	SPBC1348.02	342573.928251429	343929.490138397	363533674.395542	4	9533.27953009275
SPBC1348.07	SPBC1348.07	276467.330903754	266269.780493805	5307257286.33179	4	36425.4625445299
ght7	SPBC1348.14C	166704.277095656	168382.600633844	2955098830.89232	4	27180.4103670839
nup82	SPBC13A2.02	296107.292865572	347447.514410215	87167509782.1358	4	147620.721599422
SPBC13A2.04c	SPBC13A2.04C	175901.935723291	174271.999441838	1718851237.24107	4	20729.5154142654
SPBC13E7.03c	SPBC13E7.03C	8197.09851673145	28209.4117884519	2128438208.50007	4	23067.4999105889
atp16	SPBC13E7.04	0	0	0	4	0
msd1	SPBC13E7.06	70288.11731483	119879.806801295	25719785881.2794	4	80186.9470071023
SPBC13E7.07	SPBC13E7.07	151104.534925078	182553.758581773	18031610309.8197	4	67140.9158222833
SPBC13E7.08c	SPBC13E7.08C	194823.383298256	189871.983054628	4804305237.06069	4	34656.5478555665
vrp1	SPBC13E7.09	241937.045499988	244423.232123861	14217950255.5185	4	59619.5233449549
SPBC13E7.11	SPBC13E7.11	201138.865548512	221110.481374573	3053112792.66118	4	27627.4898998316
SPBC13G1.02	SPBC13G1.02	275550.077077368	276628.278635282	3307161496.52121	4	28753.96275525
pex14	SPBC13G1.03C	353254.697317549	352472.335097782	237987571.550989	4	7713.42290346816
SPBC13G1.04c	SPBC13G1.04C	217480.597343412	204366.657963616	1350977742.33927	4	18377.8245607258
ash2	SPBC13G1.08C	275508.966363575	271603.416285109	1414162748.35407	4	18802.6776574114
mug81	SPBC13G1.10C	253742.311796773	256155.608150865	3412309310.51741	4	29207.4875268201
did2	SPBC13G1.12	301252.683537713	306763.609633215	408817498.869433	4	10109.6179313245
tfb2	SPBC13G1.13	325746.415326003	338277.450530895	22453418968.3651	4	74922.3247242854
SPBC13G1.14c	SPBC13G1.14C	78052.3148912589	120779.384460165	24080051433.5467	4	77588.7418275788
SPBC146.02	SPBC146.02	83009.8075501998	125506.588186604	25614608383.6758	4	80022.8223441222
SPBC146.04	SPBC146.04	225985.416222719	236678.57365416	1119194131.23048	4	16727.1794636041
SPBC146.06c	SPBC146.06C	307072.426256165	301004.286748805	10133844099.492	4	50333.4980393079
lsd1	SPBC146.09C	351379.971579278	344905.325098495	781478830.553155	4	13977.4714322115
mug57	SPBC146.10	235763.385794398	241455.564273867	7946007972.72389	4	44570.1917561611
mug97	SPBC146.11C	322509.445757895	333455.918206716	10425763556.3469	4	51053.3141831823
coq6	SPBC146.12	268700.875264089	268478.07299827	980420284.369667	4	15655.831855651
myo1	SPBC146.13C	21429.9378170235	74690.3071067617	12135150295.8858	4	55079.8291025985
fma2	SPBC14C8.03	358895.913845712	343235.401905282	2192619928.50773	4	23412.7098415996
SPBC14C8.04	SPBC14C8.04	223672.178660241	241394.620659021	9595483790.26458	4	48978.2701569394
meu17	SPBC14C8.05C	324813.653878327	343960.492588519	4464437137.6801	4	33408.2218087109
SPBC14C8.09c	SPBC14C8.09C	310485.438089934	318553.33365364	691499199.54277	4	13148.1861823482
SPBC14C8.11c	SPBC14C8.11C	349414.983614461	362953.835857347	2214778268.6863	4	23530.7153986353
SPBC14C8.15	SPBC14C8.15	255782.400887897	257515.092235806	1113720659.7273	4	16686.2268033197
bot1	SPBC14C8.16C	244600.91375717	277712.464297535	6468885478.09493	4	40214.6909664085
spt8	SPBC14C8.17C	252607.51885759	259898.219014137	7483693336.04647	4	43254.1712903116
kap123	SPBC14F5.03C	258067.906900779	252889.556553788	10749873252.3505	4	51840.7977666975
doa10	SPBC14F5.07	278376.957448717	288392.150373967	1214772298.98042	4	17426.7918661211
ade8	SPBC14F5.09C	158676.890891132	158749.419482548	25393996216.2745	4	79677.4689235836
SPBC14F5.10c	SPBC14F5.10C	170969.110798393	152881.281174165	4029433265.69826	4	31738.9085575507
mug186	SPBC14F5.11C	201752.231615991	206930.445538262	7681458832.88743	4	43821.9660469707
SPBC14F5.13c	SPBC14F5.13C	229459.024260388	228270.832018176	5198772656.04354	4	36051.2574539486
SPBC1539.02	SPBC1539.02	342406.250047878	347050.1752642	8701649751.3982	4	46641.3168537248
SPBC1539.03c	SPBC1539.03C	404290.948470594	399420.929803163	1560152275.2775	4	19749.3814794128
tts1	SPBC1539.04	193223.716816669	221978.887295742	10057810252.6528	4	50144.3173566378
SPBC1539.06	SPBC1539.06	238065.250558121	243126.504201357	3845177298.78597	4	31004.7468091015
SPBC1539.07c	SPBC1539.07C	153059.558138548	164284.706942001	21053274424.8895	4	72548.7326300218
arf6	SPBC1539.08	257242.12587337	257806.67481269	8332292447.77068	4	45640.6957872322
nop16	SPBC1539.10	224241.9600076	228081.15872015	3846845336.75047	4	31011.4710097347
oca3	SPBC15C4.01C	336592.412269143	339049.05264682	1204995646.73513	4	17356.5236059466
SPBC15C4.02	SPBC15C4.02	339398.055899106	353632.328291206	1448084867.54218	4	19026.8551496443
SPBC15C4.04c	SPBC15C4.04C	360668.425604082	361647.965758679	2186771056.02964	4	23381.4619732687
SPBC15C4.05	SPBC15C4.05	206824.722409718	203567.9935446	8980711731.11341	4	47383.3085883453
SPBC15C4.06c	SPBC15C4.06C	339546.871377814	364673.893083496	3484710765.14048	4	29515.7193929797
klp9	SPBC15D4.01C	405600.057233814	380545.610837861	5694739292.21286	4	37731.7482109326
slm9	SPBC15D4.03	235341.422372398	256340.111557109	2607589423.62812	4	25532.2806640345
SPBC15D4.05	SPBC15D4.05	236943.362736754	243835.708068195	1549523300.71474	4	19681.9924087651
naa30	SPBC15D4.06	346079.451585131	347175.309912768	861402052.874119	4	14674.8258326472
atg9	SPBC15D4.07C	358173.700107391	356997.558030371	2356503153.74186	4	24271.9135717699
SPBC15D4.09c	SPBC15D4.09C	350591.642885467	382062.770202853	40743659619.5729	4	100925.293682472
amo1	SPBC15D4.10C	251584.01541667	252068.664179271	1456139315.34873	4	19079.6967700533
mug98	SPBC15D4.12C	130647.385595609	193188.914061687	60193122776.1074	4	122671.433895699
SPBC15D4.13c	SPBC15D4.13C	234796.369518296	207849.713767796	8182598437.44588	4	45228.8581478846
pho2	SPBC15D4.15	302743.153748026	297035.025436661	910327932.778889	4	15085.8206006409
mug158	SPBC1604.01	375436.266412797	309015.560678994	19148878937.2782	4	69189.737203718
ppr1	SPBC1604.02C	0	0	0	4	0
SPBC1604.03c	SPBC1604.03C	234140.879963757	245307.376137657	7251561377.63226	4	42578.0500305975
atp4	SPBC1604.07	232723.510527256	259130.157198383	11589755399.9951	4	53827.8631379583
imp1	SPBC1604.08C	298193.695094181	291239.840067572	294383874.682246	4	8578.8092804632
SPBC1604.09c	SPBC1604.09C	387011.993315217	383359.32409523	696951357.219322	4	13199.9181552323
atp17	SPBC1604.11	401871.105583059	387309.976357114	17243527990.2884	4	65657.3072671436
SPBC1604.12	SPBC1604.12	154065.103535276	173003.958276314	40053667999.3741	4	100067.062512315
SPBC1604.16c	SPBC1604.16C	402477.964130865	392471.879752886	1617089853.44943	4	20106.5278793321
SPBC1604.18c	SPBC1604.18C	359681.555059706	327701.197974644	14894343035.3674	4	61021.191063776
SPBC1604.19c	SPBC1604.19C	334102.395075333	322552.25508284	982929572.176463	4	15675.8538218534
tea2	SPBC1604.20C	247793.240770184	283631.180615338	18760538738.0706	4	68484.5580004548
SPBC1652.01	SPBC1652.01	265316.437752876	266937.526148605	2475426465.85412	4	24876.8289069071
SPBC1652.02	SPBC1652.02	205518.38323324	200481.221115747	41008946662.6678	4	101253.329158438
SPBC1683.02	SPBC1683.02	271889.513061078	269408.981040307	17892229844.6586	4	66880.92000836
SPBC1683.03c	SPBC1683.03C	320684.085698047	328636.727676015	5787639579.30325	4	38038.2688200424
SPBC1683.04	SPBC1683.04	393474.128945682	390475.461103334	1443828578.60149	4	18998.8721941691
SPBC1683.06c	SPBC1683.06C	337356.222449508	339852.797703133	745489160.614885	4	13651.8236933283
mal1	SPBC1683.07	270670.742941351	303943.029712242	11024654899.705	4	52499.1783262009
ght4	SPBC1683.08	351650.013451432	350658.436307165	16421695186.7204	4	64073.5811132802
frp1	SPBC1683.09C	355889.143804702	373201.837727368	5722093788.78079	4	37822.261264964
pcl1	SPBC1683.10C	210184.108298414	208277.165723295	2580820825.90717	4	25400.8898756873
SPBC1683.11c	SPBC1683.11C	169988.555977722	235364.04780182	85258859813.524	4	145995.599089086
SPBC1683.12	SPBC1683.12	371882.23741415	370937.768801575	479851755.822291	4	10952.7594219709
cha4	SPBC1683.13C	370826.074764102	358377.913922942	1146298486.83778	4	16928.5150473821
pmp1	SPBC1685.01	348031.595494689	348049.745690713	1029870346.19822	4	16045.7965383323
rps1202	SPBC1685.02C	188823.472541802	184168.717493633	502062345.923927	4	11203.3738882973
SPBC1685.04	SPBC1685.04	264976.956999297	271116.200284189	4199632239.12988	4	32402.2847926264
SPBC1685.05	SPBC1685.05	359565.465677403	347804.192680908	12012751290.1059	4	54801.3487290821
cid11	SPBC1685.06	327020.117481516	333523.588343341	3460707969.55788	4	29413.8911466924
avt5	SPBC1685.07C	148.313649130776	1182.76107439596	4718782.28050912	4	1086.1379148742
cti6	SPBC1685.08	358310.276424402	365117.595450975	1279974907.56156	4	17888.368480395
rps29	SPBC1685.09	320654.352914557	320407.229316427	38686088.3157356	4	3109.90708525736
rps27	SPBC1685.10	353862.779614089	356236.525982302	251335981.2571	4	7926.78972310197
rlp1	SPBC1685.11	360059.093850739	361799.864711184	608158604.945527	4	12330.4359710588
fhn1	SPBC1685.13	403265.202429242	391237.226571252	1964876306.71979	4	22163.4626509476
SPBC1685.14c	SPBC1685.14C	284964.497143213	284015.476738699	1667636709.75974	4	20418.3539356123
klp6	SPBC1685.15C	314677.693406126	313695.402839697	2469861857.41286	4	24848.8523749733
spn3	SPBC16A3.01	138635.32151341	149296.687158035	30022440308.2413	4	86634.9241187428
SPBC16A3.02c	SPBC16A3.02C	333943.44804809	335248.36727676	276086621.315699	4	8307.92725828318
ppr7	SPBC16A3.03C	190991.322617937	219123.091276894	10927680846.8692	4	52267.7741224676
SPBC16A3.06	SPBC16A3.06	154327.96035398	169046.392982846	9166220621.95527	4	47870.190677381
nrm1	SPBC16A3.07C	56832.0301531898	60599.6618125214	2559029007.1098	4	25293.4230933152
SPBC16A3.08c	SPBC16A3.08C	315104.49628866	322616.437443369	1669986511.92483	4	20432.7342267551
SPBC16A3.10	SPBC16A3.10	307835.175172693	300737.983153457	3143901966.14226	4	28035.2544403572
SPBC16A3.12c	SPBC16A3.12C	252736.521031289	247672.370806258	1255662637.72865	4	17717.6651800446
meu7	SPBC16A3.13	147535.303996078	206409.626762873	65980566525.5897	4	128433.413220226
SPBC16A3.14	SPBC16A3.14	304763.313184833	317917.057028375	8927993929.97851	4	47244.0311837869
SPBC16A3.16	SPBC16A3.16	402954.54758732	403473.40205858	985208639.469312	4	15694.0166900424
SPBC16A3.17c	SPBC16A3.17C	212340.434508462	184508.85760045	7100469051.79528	4	42132.1404980665
cip1	SPBC16A3.18	233812.523204149	238511.681062769	13909455719.5436	4	58969.177795573
eaf7	SPBC16A3.19	402197.493454256	404826.316844157	1798680004.93352	4	21205.4238635633
SPBC16C6.01c	SPBC16C6.01C	13.0580943081235	209.468996359972	161375.660434262	4	200.857947586262
vps1302	SPBC16C6.02C	3229.68183719006	3650.47207099653	18240100.2438127	4	2135.42151833149
SPBC16C6.03c	SPBC16C6.03C	222845.241395228	222294.752501364	2968029766.20905	4	27239.813537399
SPBC16C6.04	SPBC16C6.04	2036.45930811911	2212.08605006291	6606685.59713933	4	1285.17368448192
SPBC16C6.05	SPBC16C6.05	275559.751958168	281705.38090033	966594624.570383	4	15545.0524650963
vps10	SPBC16C6.06	173280.894785176	206594.307573674	11904748757.297	4	54554.4424343631
qcr6	SPBC16C6.08C	293516.742651165	296819.10638655	957334152.406644	4	15470.4084658958
ogm4	SPBC16C6.09	250416.119611087	254273.94636148	2805249419.1327	4	26482.3026714668
rpl3201	SPBC16C6.11	0	14.8946854454352	887.406618073834	4	14.8946854454352
SPBC16D10.01c	SPBC16D10.01C	355258.98806505	359428.147643922	494512527.745787	4	11118.8188193012
trm11	SPBC16D10.02	334943.288533855	344039.232999152	1924895394.45039	4	21936.814914946
pgp2	SPBC16D10.03	287114.011432594	283803.946747404	768722813.194328	4	13862.9254956731
mok13	SPBC16D10.05	344896.179506266	332665.407558751	4353861712.21332	4	32991.8994308198
sir2	SPBC16D10.07C	0	0	0	4	0
SPBC16D10.08c	SPBC16D10.08C	66730.6816588083	78034.8663167288	4069855000.08295	4	31897.7075982074
rps1801	SPBC16D10.11C	193556.52441516	229766.664278507	12077343391.4788	4	54948.4835811663
SPBC16E9.02c	SPBC16E9.02C	16391.8950415045	22277.4566345889	324152754.446283	4	9002.12133952718
uvi31	SPBC16E9.06C	122220.912126112	126977.681503203	16491765191.8341	4	64210.1339194875
mug100	SPBC16E9.07	349521.034753546	315311.075998807	16588950341.5725	4	64399.0495690203
mcp4	SPBC16E9.08	126282.136460512	145588.220236053	20251970740.6685	4	71154.7095079949
SPBC16E9.09c	SPBC16E9.09C	322518.467572597	317892.709038929	7892222339.68257	4	44419.0903207241
pub3	SPBC16E9.11C	332302.491546311	357458.530032316	8499621134.50513	4	46096.6949317007
pab2	SPBC16E9.12C	230517.066881787	253026.075288696	20458127376.408	4	71515.95517157
ksp1	SPBC16E9.13	233679.841510219	215003.794782987	21454004347.3337	4	73235.9275686013
zrg17	SPBC16E9.14C	234206.377095533	222424.042752681	13645474913.6987	4	58406.9236343147
SPBC16E9.15	SPBC16E9.15	211504.034624869	207879.10976226	1522104274.28402	4	19507.0773969604
rem1	SPBC16E9.17C	71546.051002416	126336.108970122	21395218308.7444	4	73135.5219929829
psd1	SPBC16E9.18	865.52785036826	2787.93628067453	20218529.4012353	4	2248.25095358788
SPBC16G5.02c	SPBC16G5.02C	267591.046393951	293561.475719747	26209661972.0764	4	80946.9918713419
SPBC16G5.03	SPBC16G5.03	325325.242108423	315774.000756363	10357272644.5806	4	50885.3432841436
SPBC16G5.05c	SPBC16G5.05C	343330.0787333	340046.945306598	241609677.968955	4	7771.89934908055
SPBC16G5.06	SPBC16G5.06	288915.856788748	319292.23741091	9632745415.88099	4	49073.2753540076
SPBC16G5.07c	SPBC16G5.07C	368231.170980458	357253.828959749	5422504382.34919	4	36818.8280039886
SPBC16G5.09	SPBC16G5.09	10316.3011043313	13121.5325848446	248069652.941196	4	7875.11353793067
bag101	SPBC16G5.11C	330299.133836207	310859.291404851	19121167457.0823	4	69139.6547884828
ptf2	SPBC16G5.13	223118.765729552	241085.862615637	7587006182.48736	4	43551.7111675516
fkh2	SPBC16G5.15C	21933.6270020635	22027.4518393657	134524967.958332	4	5799.24494995538
SPBC16G5.16	SPBC16G5.16	385991.304734344	383104.708680079	519521543.980417	4	11396.5076227371
SPBC16G5.17	SPBC16G5.17	132877.153123969	141222.469386752	18400224556.1723	4	67823.7136925064
fub2	SPBC16H5.03C	364538.568407948	366033.915422714	589928484.83799	4	12144.2217210284
SPBC16H5.04	SPBC16H5.04	367020.614298107	387753.122635912	3389818638.86952	4	29111.074520144
cyp7	SPBC16H5.05C	421009.785349599	420656.551586471	57565573.3276985	4	3793.59899461246
rip1	SPBC16H5.06	95664.595732411	114499.504921137	18426192313.9741	4	67871.5557394519
ppa2	SPBC16H5.07C	339316.812554955	340709.417873806	676873150.945676	4	13008.3929728625
SPBC16H5.08c	SPBC16H5.08C	287882.54391037	290180.947970315	3406596976.95914	4	29183.0300729685
omh2	SPBC16H5.09C	275679.439119584	292553.514987208	3672650972.19179	4	30301.2003565527
skb1	SPBC16H5.11C	340605.63444114	334954.872734391	9049906649.3994	4	47565.4986555366
SPBC16H5.12c	SPBC16H5.12C	67774.2662904937	81099.1325685232	5999551062.35526	4	38728.3844949517
SPBC16H5.13	SPBC16H5.13	110077.395688318	110362.709655565	9560979774.88481	4	48890.1313530778
SPBC1703.03c	SPBC1703.03C	169083.720248332	174455.108125816	2015660714.66615	4	22448.0551199104
mlh1	SPBC1703.04	232321.411001145	225125.796246667	9785447228.95803	4	49460.7097324685
pof10	SPBC1703.06	268568.918655008	237537.66651311	26601116763.7304	4	81549.2439629736
SPBC1703.07	SPBC1703.07	261624.445686174	256149.561167962	6405776383.47428	4	40018.0471271222
SPBC1703.08c	SPBC1703.08C	154892.06784768	190879.601508856	12808758687.0102	4	56587.8933319889
SPBC1703.09	SPBC1703.09	340590.858265889	339507.757637923	14713349924.4873	4	60649.2990983559
SPBC1703.11	SPBC1703.11	362487.399550241	361959.837421524	4490927571.25272	4	33507.191658108
ubp9	SPBC1703.12	243590.170271557	230280.512755387	2528331871.5689	4	25141.260268575
SPBC1703.13c	SPBC1703.13C	370323.351418442	342175.462693131	9601237322.04023	4	48992.9518452405
top1	SPBC1703.14C	363836.208582614	363054.854918578	530608098.464749	4	11517.4660675075
tea4	SPBC1706.01	72571.1306973425	94481.5029259905	13182510956.733	4	57407.5582060695
fzo1	SPBC1706.03	324940.543784721	324223.827234363	1334286025.47287	4	18263.9400559742
chs2	SPBC1709.01	138371.402531364	144997.926933373	1348052971.04932	4	18357.9204367578
cyp3	SPBC1709.04C	73334.722821322	108778.482666507	15202729698.0891	4	61649.6749749929
sks2	SPBC1709.05	86504.0641876931	91607.5331336304	9281093365.82508	4	48169.2157031466
dus2	SPBC1709.06	80156.1186796233	95306.8563296244	7234083236.6208	4	42526.7070104799
rrf1	SPBC1709.09	27617.4274148218	27251.7641446417	114627854.539972	4	5353.21993149853
atx1	SPBC1709.10C	109308.817994322	141511.416310474	22870383047.2049	4	75614.7853385912
png2	SPBC1709.11C	51011.9541824945	57221.9497131425	4402973324.47666	4	33177.4521493011
rid1	SPBC1709.12	108381.762192267	134612.607953776	19470694114.7646	4	69768.7145409112
set10	SPBC1709.13C	75594.073809264	101610.472211945	15571192046.4381	4	62392.2912835354
SPBC1709.14	SPBC1709.14	211518.062088222	195980.093366779	5212079116.04454	4	36097.3652641178
SPBC1709.16c	SPBC1709.16C	90499.1255179132	111920.083051389	11339772922.1722	4	53244.1849458046
tif452	SPBC1709.18	155020.466484125	158034.892584795	7403836507.90118	4	43022.7745150786
mat1-m	SPBC1711.01C	379107.578741087	385164.51841349	2495027457.3431	4	24975.1249113148
matmc_1	SPBC1711.02	315715.311443384	318493.994723723	381062719.750273	4	9760.41392245064
aim27	SPBC1711.03	354129.870552036	349495.063507657	818068643.623383	4	14300.9496504899
SPBC1711.04	SPBC1711.04	376682.743991824	391155.394387442	3579067039.12735	4	29912.6521689709
SPBC1711.05	SPBC1711.05	151606.237485195	140660.088104118	2257467300.25855	4	23756.4059795382
rpl401	SPBC1711.06	176901.665816922	161864.01492073	4431844979.88491	4	33286.0518080956
SPBC1711.08	SPBC1711.08	459977.676288665	422521.694900942	11528661964.5869	4	53685.8034413823
SPBC1711.09c	SPBC1711.09C	316232.918062343	320256.070928074	2223100533.08077	4	23574.8835261215
SPBC1711.11	SPBC1711.11	282791.424718532	274220.390526245	7957712643.91749	4	44603.0061876929
SPBC1711.12	SPBC1711.12	249110.655331108	253394.632620954	1489093899.06111	4	19294.3897225405
his2	SPBC1711.13	72514.081705403	122634.567054508	26751150853.2086	4	81778.8952805193
rec15	SPBC1711.14	390618.939328832	373823.677273529	3629689313.60598	4	30123.4514689385
SPBC1711.15c	SPBC1711.15C	392218.415610727	376762.911569535	3949957873.84309	4	31424.3451556397
hop1	SPBC1718.02	307404.391551577	296405.338673646	3723752885.96228	4	30511.2802335558
ker1	SPBC1718.03	6753.77989695657	6576.5455708242	3437670.58678414	4	927.047812518877
msp1	SPBC1718.06	322866.195716667	328984.267966923	936808381.104741	4	15303.6628058836
zfs1	SPBC1718.07C	66227.4057389693	71971.3711135752	6026763965.98404	4	38816.1176767591
anp1	SPBC1734.04	1319.11669291824	2608.90363282075	12396509.3592832	4	1760.43384988497
spf31	SPBC1734.05C	165120.031038882	154442.384471033	8350000216.17742	4	45689.1677976778
rhp18	SPBC1734.06	165134.935704781	164284.488585468	1742075708.491	4	20869.0902322729
SPBC1734.07c	SPBC1734.07C	45598.1281579954	48512.5841667803	2067345580.79265	4	22734.0360516597
hse1	SPBC1734.08	263238.48727761	272957.532181526	10662906959.5847	4	51630.6763455232
SPBC1734.09	SPBC1734.09	92662.7915584228	113622.614970068	11347969462.9708	4	53263.424277291
mas5	SPBC1734.11	48365.6237459538	67968.9952977735	2904816330.09483	4	26948.1740109364
alg12	SPBC1734.12C	293516.281982885	282680.227066789	5321997336.17812	4	36476.0103910026
atp3	SPBC1734.13	356677.261355799	356211.650432364	1364918862.3436	4	18472.404163668
rsc4	SPBC1734.15	219996.983786737	223083.303795006	8445167477.47646	4	45948.7961688782
SPBC1773.01	SPBC1773.01	221823.101676549	238898.766076231	13859791490.884	4	58863.8078340247
SPBC1773.02c	SPBC1773.02C	181130.145793814	189347.634703746	31771851893.0204	4	89123.3020778242
SPBC1773.03c	SPBC1773.03C	298212.964624969	294343.58641112	326861920.99697	4	9039.66151187325
SPBC1773.04	SPBC1773.04	284648.734060797	280424.266832237	3471506977.92219	4	29459.7478685842
tms1	SPBC1773.05C	356081.646424241	348595.18387177	1634596521.9271	4	20215.0718643733
SPBC1773.06c	SPBC1773.06C	300691.231958995	284830.944131194	4469659336.18839	4	33427.7554443474
omh4	SPBC1773.08C	347365.772223904	333926.447949394	5717677788.81844	4	37807.6638686472
mug184	SPBC1773.09C	354154.722585557	356650.230553058	437070637.455811	4	10453.1172079889
SPBC1773.12	SPBC1773.12	405540.61179534	414621.590849356	6026550559.83865	4	38815.4304363569
arg7	SPBC1773.14	213854.96498003	234505.850888927	12366586645.3198	4	55602.5778298987
SPBC1773.16c	SPBC1773.16C	373935.575226994	360982.585734094	999689297.393074	4	15808.9317902339
SPBC1773.17c	SPBC1773.17C	79059.01397076	127127.176668998	27709887437.5986	4	83231.4355240834
zuo1	SPBC1778.01C	0	0	0	4	0
rap1	SPBC1778.02	254390.197824173	246665.198378007	3758232166.94451	4	30652.2110415566
SPBC1778.03c	SPBC1778.03C	346609.709396564	356160.409833823	10568186245.2193	4	51400.8420291421
spo6	SPBC1778.04	267882.834738855	263801.610884755	2774295954.84525	4	26335.7929197378
SPBC1778.05c	SPBC1778.05C	172813.94468887	173260.533213655	2561184069.43426	4	25304.0711617432
SPBC1778.09	SPBC1778.09	266126.619356534	266350.493251855	2602547003.19668	4	25507.5822217467
ppk21	SPBC1778.10C	319672.192197225	317920.992063478	2034888970.29092	4	22554.8718145932
SPBC17A3.02	SPBC17A3.02	285878.19540539	262794.593492172	3933792966.20041	4	31359.9783410337
SPBC17A3.03c	SPBC17A3.03C	340526.082486071	344078.217409459	3728103450.40705	4	30529.0986208529
SPBC17A3.05c	SPBC17A3.05C	61956.9602723885	93907.728471588	14480486191.6419	4	60167.4459148008
SPBC17A3.06	SPBC17A3.06	176967.815575947	178349.842050799	1185053972.83248	4	17212.306446497
SPBC17A3.08	SPBC17A3.08	91791.9417624818	107354.85370789	11631446431.4778	4	53924.5918655806
aim22	SPBC17A3.09C	237327.973129897	213943.496220913	19676311781.5665	4	70136.1386547023
pas4	SPBC17A3.10	187699.836062392	194258.315882431	1127226981.8636	4	16787.1005675757
dph2	SPBC17D1.02	233179.353039454	270189.201240245	53307720280.4804	4	115442.323565147
SPBC17D1.05	SPBC17D1.05	309867.581491819	312791.853843079	4025871765.98773	4	31724.8789043699
dbp3	SPBC17D1.06	224536.846014249	222814.910483669	1300174374.96491	4	18028.9654096187
SPBC17D1.07c	SPBC17D1.07C	271232.084699659	257116.809630559	1694368960.47709	4	20581.3566151329
nep1	SPBC17D11.01	112467.245292064	111570.146194989	2420693657.10797	4	24600.2726463954
hrd1	SPBC17D11.02C	245620.482452867	246273.960782035	2770863705.13724	4	26319.4970750642
SPBC17D11.03c	SPBC17D11.03C	312230.909837242	312151.944077169	667105427.107858	4	12914.1920683008
nto1	SPBC17D11.04C	81770.4095733175	106050.071549952	16567495529.5322	4	64357.3918239625
SPBC17D11.08	SPBC17D11.08	2213.03664972236	3219.35376625861	8424374.85728623	4	1451.238682754
rga5	SPBC17F3.01C	142983.787298882	149700.228704178	16850378887.1781	4	64904.504634074
SPBC17G9.02c	SPBC17G9.02C	235961.299334632	235456.847615027	7171641195.38355	4	42342.7715064317
rct1	SPBC17G9.05	133898.148843478	167903.609441734	40672486352.7486	4	100837.10422353
rps2402	SPBC17G9.07	52476.7653388558	58985.9283678148	2563232431.6763	4	25314.1878779288
cnt5	SPBC17G9.08C	188414.736054072	190636.535248087	23583812333.1261	4	76785.1097757991
tif213	SPBC17G9.09	74675.2133307095	117372.855947347	23116031472.4938	4	76019.786030503
rpl1102	SPBC17G9.10	210968.749965379	212108.235284515	3841100148.83997	4	30988.3048456993
SPBC17G9.12c	SPBC17G9.12C	203963.933767954	204641.217259347	5697097507.22752	4	37739.5598385418
eno101	SPBC1815.01	351526.603118052	326318.046816687	3654721455.19364	4	30227.1461404878
cnp3	SPBC1861.01C	364638.003541544	370016.163807264	3813596789.60753	4	30877.1630400509
abp2	SPBC1861.02	7818.9956005582	8816.03297450712	79255125.4490854	4	4451.26738831441
mak10	SPBC1861.03	360479.800539388	356259.421741472	2074358235.40475	4	22772.5615346888
SPBC1861.05	SPBC1861.05	161889.665561548	167175.654040721	2243683928.51193	4	23683.7704373265
mug131	SPBC1861.06C	183476.599081807	216080.623128014	63473883863.5323	4	125970.119337417
SPBC1861.07	SPBC1861.07	220871.293169271	232597.984018635	8756962745.93507	4	46789.3223554666
ppk22	SPBC1861.09	324879.832257006	290056.242500489	5737883845.13231	4	37874.4103753851
SPBC18A7.01	SPBC18A7.01	290890.938401618	281293.760245128	3779556768.70306	4	30739.0499556471
SPBC18A7.02c	SPBC18A7.02C	352124.900955859	348625.310501507	853210497.066848	4	14604.8835759383
SPBC18E5.01	SPBC18E5.01	378947.236124659	389466.404350184	4876363281.16063	4	34915.4810977904
rpl1001	SPBC18E5.04	9234.36728635015	21520.2686543292	1020011610.40256	4	15968.8103063641
iki1	SPBC18E5.05C	0	0	0	4	0
SPBC18E5.07	SPBC18E5.07	303990.015742171	309783.384675416	8179862714.62252	4	45221.2967378826
SPBC18E5.08	SPBC18E5.08	235431.837638125	287157.004742872	25359645957.3265	4	79623.5611444981
EMPTY	SPBC18E5.09C	72770.0839041565	119379.755626458	24795265399.4054	4	78732.5621953925
SPBC18E5.10	SPBC18E5.10	222811.010741693	219017.782111124	2428226243.50572	4	24638.5178303491
edc3	SPBC18E5.11C	275340.506661105	290896.902640411	2273041252.47696	4	23838.2111979746
SPBC18E5.13	SPBC18E5.13	368519.137815526	380217.910629714	1413751687.97242	4	18799.944733778
SPBC18E5.14c	SPBC18E5.14C	353037.613260232	391053.362788944	12413720202.4036	4	55708.4378761504
lcf1	SPBC18H10.02	0	251.019791614195	252043.743128136	4	251.019791614195
sce3	SPBC18H10.04C	325096.471382221	292130.918121198	7637873190.47323	4	43697.4632858511
SPBC18H10.05	SPBC18H10.05	377727.961949573	372017.514856216	432557164.741102	4	10399.0043362466
swd2	SPBC18H10.06C	138.430344490287	544.268496778641	834183.21105511	4	456.668153875193
SPBC18H10.07	SPBC18H10.07	234888.975854016	223431.106711112	2397827566.69148	4	24483.808765649
ubp4	SPBC18H10.08C	273406.800841407	279096.358554704	7917117122.18421	4	44489.0917028664
SPBC18H10.09	SPBC18H10.09	94336.744168389	89348.4464164855	1813513458.69264	4	21292.6833600925
saf4	SPBC18H10.10C	296185.080114771	301832.930106598	254397332.646307	4	7974.91900658413
ppr2	SPBC18H10.11C	317516.374900487	312737.40261705	3102250054.82188	4	27848.9230259532
rps1402	SPBC18H10.13	214906.495019845	216410.420128727	1018648927.42816	4	15958.139987387
ppk23	SPBC18H10.15	265692.364526839	280495.824289811	3932061171.65241	4	31353.0746963213
can1	SPBC18H10.16	381002.745232987	389218.821150588	1635736913.305	4	20222.1222507988
SPBC18H10.18c	SPBC18H10.18C	366753.158583473	367174.69561974	446329401.296752	4	10563.2547221104
atg14	SPBC18H10.19	264859.039851466	268227.723567886	1689322942.99476	4	20550.6869897016
SPBC18H10.20c	SPBC18H10.20C	325752.904721885	315046.231246184	3297256647.49314	4	28710.8718410515
rpl35b	SPBC1921.01C	231061.174448093	235084.047495517	6031205654.08239	4	38830.4186627005
mex67	SPBC1921.03C	235297.022922013	237228.402049905	6868311769.26461	4	41437.6391981512
SPBC1921.04c	SPBC1921.04C	254286.567182764	282750.526181556	8521875935.37693	4	46157.0036272312
ape2	SPBC1921.05	285939.318950454	288657.926284904	525323252.041088	4	11459.965663573
pvg3	SPBC1921.06C	167572.18859832	196286.445331863	3464585101.0037	4	29430.3631518696
sgf29	SPBC1921.07C	333639.69895555	334905.132628007	818266325.142038	4	14302.6774166766
pmt1	SPBC19C2.02	90632.7850409903	131120.531562923	27286618496.2983	4	82593.3085914021
ubp11	SPBC19C2.04C	0	0	0	4	0
mug124	SPBC19C2.06C	132070.362818054	180307.426786005	49552529112.9157	4	111301.98685661
sre1	SPBC19C2.09	327462.802142398	339914.487082791	2154595272.14607	4	23208.8090611414
SPBC19C2.10	SPBC19C2.10	277820.301846338	277841.012381045	2508990273.09913	4	25044.9110254915
ctu2	SPBC19C2.13C	312404.561353482	345630.265420998	8080893462.54223	4	44946.8949498801
mni1	SPBC19C7.01	352398.859775269	343966.864841538	1408517212.30539	4	18765.1086614586
ubr1	SPBC19C7.02	153451.263812722	129839.342022269	4147365722.16857	4	32200.0222133797
SPBC19C7.05	SPBC19C7.05	92043.0715327726	112638.395339422	17728026394.5058	4	66573.3174674842
SPBC19C7.08c	SPBC19C7.08C	150491.674141784	157151.266868865	33046961372.0937	4	90894.1161078286
uve1	SPBC19C7.09C	127407.45940889	127697.706411525	15283699913.6126	4	61813.6310080807
bqt4	SPBC19C7.10	24666.1672291666	38144.1565604306	2207420454.28541	4	23491.5966586214
omh1	SPBC19C7.12C	235834.565840685	225432.491546448	5547841645.24437	4	37241.9173957396
puc1	SPBC19F5.01C	193235.522595013	248989.260567341	13909832077.3096	4	58969.9755750959
spn7	SPBC19F8.01C	229868.510728243	243275.805104233	4782271870.50637	4	34576.9860980767
SPBC19F8.02	SPBC19F8.02	117598.308963477	145676.317090973	18962581474.6582	4	68852.3446853086
SPBC19F8.03c	SPBC19F8.03C	219418.581838341	203528.712685384	2742159210.58947	4	26182.8150252674
SPBC19F8.04c	SPBC19F8.04C	220554.336813136	228344.738914068	9617067404.67567	4	49033.3238845677
meu22	SPBC19F8.06C	155641.751578971	175522.097833401	3344517970.68056	4	28915.9038017168
rps401	SPBC19F8.08	208939.613762636	229383.41810645	3508910355.53681	4	29618.0281059392
msh2	SPBC19G7.01C	302823.665390249	302102.764915086	21092226180.6175	4	72615.8147041978
SPBC19G7.02	SPBC19G7.02	219527.849352219	231214.663645384	8227883595.47755	4	45353.8410597094
rps3002	SPBC19G7.03C	183167.722627357	191045.026967773	19772871489.7715	4	70308.0213947376
SPBC19G7.04	SPBC19G7.04	160.249742895735	494.020212153005	609696.046790297	4	390.415178620881
mbx1	SPBC19G7.06	307831.144749601	329902.295812097	9763017979.73405	4	49403.9927023466
ppr3	SPBC19G7.07C	456.546529184062	79202.557774728	24899884976.3011	4	78898.4869568186
ulp1	SPBC19G7.09	418177.034141836	420519.853486721	4011830176.21116	4	31669.5049543372
SPBC19G7.10c	SPBC19G7.10C	122557.552891513	136487.414815426	6956660480.41486	4	41703.2986717324
iws1	SPBC19G7.16	3548.76051730843	4386.23504125332	27522379.9915092	4	2623.08882767574
SPBC19G7.17	SPBC19G7.17	247376.316205853	304671.411535425	19875377199.7624	4	70490.0297910322
SPBC19G7.18c	SPBC19G7.18C	284846.963008341	299334.908394763	98481696158.8753	4	156908.967365536
leu1	SPBC1A4.02C	89542.0290551835	118055.593912583	20730335313.6698	4	71990.1648033774
top2	SPBC1A4.03C	210510.833862859	219994.265374343	5012946716.26534	4	35401.0830210932
SPBC1A4.04	SPBC1A4.04	172883.686857722	147620.329461875	7629320954.47729	4	43672.9920960234
SPBC1A4.09	SPBC1A4.09	1931.29813510795	1723.37519389594	1591951.2779148	4	630.862758037515
SPBC1D7.01	SPBC1D7.01	294960.855070642	294022.166938243	5178039444.18361	4	35979.2976730495
mug80	SPBC1D7.03	225182.024318693	243990.825195704	3638329706.75271	4	30159.284253579
mlo3	SPBC1D7.04	85967.853461777	101338.795531533	1046034068.35268	4	16171.2249717877
byr2	SPBC1D7.05	0	0	0	4	0
SPBC1E8.02	SPBC1E8.02	279634.126783267	275289.488944343	3120587056.95985	4	27931.1074653327
SPBC1E8.03c	SPBC1E8.03C	314690.543451064	334707.284821098	2014784811.31491	4	22443.1771999583
SPBC20F10.02c	SPBC20F10.02C	193174.997337882	235745.63038098	78934026452.141	4	140476.000131821
SPBC20F10.03	SPBC20F10.03	239123.137747061	242765.521142217	6044756277.307	4	38874.0153486458
nrl1	SPBC20F10.05	171889.074126225	190486.102218671	8320856336.09898	4	45609.3639949599
mad2	SPBC20F10.06	296293.012432729	305334.13201218	4047916846.92512	4	31811.6207026816
SPBC20F10.07	SPBC20F10.07	310366.135319644	298475.577705183	7043913724.71121	4	41964.0135256127
psl1	SPBC20F10.10	228154.217177577	224458.3019065	4760393601.20759	4	34497.8028329616
SPBC21.02	SPBC21.02	52.307793722025	666.02543199826	1595851.40684158	4	631.635062128755
SPBC21.03c	SPBC21.03C	325105.77401874	299509.872350759	7644732303.6658	4	43717.0799106762
ral2	SPBC21.05C	0	0	0	4	0
ppk24	SPBC21.07C	270774.372458241	270803.713005278	27112813112.978	4	82329.8443958478
gfh1	SPBC211.06	297969.617214156	301078.944341348	3182751642.68632	4	28207.940560622
SPBC215.01	SPBC215.01	318541.022555284	303081.633452863	4230195692.68328	4	32519.9772935164
bob1	SPBC215.02	300110.009618203	292052.244926841	2176008473.87318	4	23323.8529936264
csn1	SPBC215.03C	262607.649576229	272479.162193784	2562137694.04661	4	25308.7815493289
git11	SPBC215.04	271943.6172766	274193.040353896	38751308048.7934	4	98426.7596347576
gpd1	SPBC215.05	167779.869045449	172065.827308105	13190290273.1861	4	57424.4944975272
SPBC215.06c	SPBC215.06C	0	0	0	4	0
SPBC215.07c	SPBC215.07C	298548.741631524	318563.317830031	15944427418.6559	4	63135.6227075014
arg4	SPBC215.08C	335037.685425647	332713.040550695	4007979307.64339	4	31654.3018705333
SPBC215.10	SPBC215.10	150375.728703106	206082.419420291	64303182404.5074	4	126790.360836804
SPBC215.11c	SPBC215.11C	216588.570075507	218851.845630522	9581045892.01051	4	48941.40857191
SPBC215.13	SPBC215.13	348329.515856937	331190.737280374	6805433670.31023	4	41247.5261994893
vps20	SPBC215.14C	317068.038039177	316656.435545095	257379369.991047	4	8021.52370175154
SPBC216.01c	SPBC216.01C	165415.560380038	149226.066834819	1680639170.37949	4	20497.7997013063
mcp5	SPBC216.02	258959.241912197	267744.908070984	4123503624.44958	4	32107.2562844039
SPBC216.03	SPBC216.03	8664.63977643475	9805.40445836604	120341238.811105	4	5485.00772130508
SPBC216.04c	SPBC216.04C	139679.588615493	171631.76765211	32872057379.1295	4	90653.2643912086
rad3	SPBC216.05	154462.86581032	161888.136344977	20951850884.2801	4	72373.7709468701
swi1	SPBC216.06C	372811.131466892	370654.614554863	3739866627.66302	4	30577.2244802525
SPBC21B10.02	SPBC21B10.02	166621.655390562	186982.411964988	47487459646.0131	4	108958.087866405
SPBC21B10.03c	SPBC21B10.03C	264213.186394115	301069.402008357	24686383784.3647	4	78559.5057653189
nrf1	SPBC21B10.04C	219428.114017368	236496.966321003	75351342022.6189	4	137250.994552516
pop3	SPBC21B10.05C	293.69430962157	841.435963977887	1688248.63088896	4	649.663110944619
inp2	SPBC21B10.06C	345419.628574754	347041.590088614	897204035.90406	4	14976.6821751687
SPBC21B10.07	SPBC21B10.07	332325.084162694	316953.630367899	7200911321.46676	4	42429.091792857
SPBC21B10.08c	SPBC21B10.08C	387514.621153545	400430.951561948	3302814802.42257	4	28735.060476805
SPBC21B10.09	SPBC21B10.09	83149.4897396945	114438.253105505	20072116266.3507	4	70838.0481562533
rps402	SPBC21B10.10	217342.825538028	218144.826212998	3029899351.79317	4	27522.2607710248
rec6	SPBC21B10.12	325825.639275133	354384.829438785	9521152904.64894	4	48788.1976113305
yox1	SPBC21B10.13C	92216.5274202102	88467.5990726123	1610836295.53519	4	20067.6125606361
vps13a	SPBC21C3.01C	314004.00577214	323566.137396824	498368610.367509	4	11162.0854947397
dep1	SPBC21C3.02C	324266.058488749	297937.632089888	15670201832.0911	4	62590.3383760047
SPBC21C3.03	SPBC21C3.03	135144.264723708	157928.09991238	33564857091.695	4	91603.5712891356
SPBC21C3.06	SPBC21C3.06	108790.737651372	113822.972186719	5995147841.44874	4	38714.1700203193
SPBC21C3.07c	SPBC21C3.07C	19062.9976098171	23540.1446987644	745353663.064423	4	13650.582982646
car2	SPBC21C3.08C	231.035027635294	13289.2545949385	688304583.419743	4	13117.7797608793
SPBC21C3.09c	SPBC21C3.09C	407803.165117452	401060.506292324	2919734954.59079	4	27017.2859230474
ubx4	SPBC21C3.11	307547.041377773	309460.175518876	812987256.099979	4	14256.4656919236
SPBC21C3.12c	SPBC21C3.12C	9018.45813610536	9594.0512712843	74446279.3823163	4	4314.11286889658
rps1901	SPBC21C3.13	9122.39883904849	9545.8791923018	61420146.8952981	4	3918.55033447633
SPBC21C3.14c	SPBC21C3.14C	260578.785960062	251086.699857515	38761221926.5913	4	98439.3492544918
spt4	SPBC21C3.16C	840.66061763483	1236.93855046861	2150215.12911254	4	733.180593222526
SPBC21C3.17c	SPBC21C3.17C	163953.536282679	166847.891774272	37139964769.2567	4	96358.6591454768
spo4	SPBC21C3.18	320744.257868763	323017.210706067	783081465.000341	4	13991.7963911031
SPBC21C3.19	SPBC21C3.19	78889.7227927769	86792.1490687297	10207104106.1363	4	50515.1069140122
git1	SPBC21C3.20C	254376.672490203	259886.426326638	1514621567.65351	4	19459.0696569332
cmc1	SPBC21D10.07	142757.680886665	158216.806131412	22404690014.2284	4	74840.9814443738
SPBC21D10.08c	SPBC21D10.08C	339546.932948762	339367.618275065	1988357416.40322	4	22295.5007591398
SPBC21D10.09c	SPBC21D10.09C	397271.0816643	400368.149759677	2236770123.88065	4	23647.2520807421
bdc1	SPBC21D10.10	134833.893981058	151690.439645094	31100538504.7499	4	88176.7238345101
nfs1	SPBC21D10.11C	330725.558757091	308065.767421737	9601364196.66453	4	48993.2755504889
hob1	SPBC21D10.12	109982.610239654	145736.019427931	31727466527.8228	4	89061.0275707377
dbp7	SPBC21H7.04	8571.19004345834	14872.7346141561	393717998.240197	4	9921.16422402377
SPBC21H7.06c	SPBC21H7.06C	344806.307991737	351813.044744749	3903397785.25071	4	31238.5890576491
his5	SPBC21H7.07C	79268.0817055959	93719.8479083704	12261476983.9135	4	55365.7768479625
SPBC23E6.01c	SPBC23E6.01C	212461.131110819	222607.53112875	10100153225.095	4	50249.7592658288
SPBC23E6.02	SPBC23E6.02	314290.316143456	326242.126191661	649115097.056564	4	12738.8686414509
nta1	SPBC23E6.03C	147681.002609683	148593.895992234	17608741525.3603	4	66348.9666938384
arx1	SPBC23E6.05	374692.386108608	373940.173696977	1109081555.00724	4	16651.4380385542
sat1	SPBC23E6.08	150584.050300642	146216.523115127	8170990696.91435	4	45196.7661921579
ssn6	SPBC23E6.09	334054.33461375	341205.821924352	3280007149.70746	4	28635.6733363626
SPBC23E6.10c	SPBC23E6.10C	317448.310563351	311201.675724559	8775661069.80416	4	46839.2492195492
nif1	SPBC23G7.04C	392471.765492014	413735.494425514	8004624384.06259	4	44734.2832290364
SPBC23G7.06c	SPBC23G7.06C	104016.570096521	153266.587743495	32781895693.235	4	90528.8568540924
SPBC23G7.07c	SPBC23G7.07C	220532.915613559	227384.100274865	3179529401.49354	4	28193.6579814217
rga7	SPBC23G7.08C	231884.125926071	192919.037378066	14493690754.6546	4	60194.872611076
SPBC23G7.10c	SPBC23G7.10C	271728.895280621	285028.10041432	8398610729.5027	4	45821.9672468967
mag2	SPBC23G7.11	171889.909523369	183858.242483666	32531259531.8936	4	90182.1206391456
rpt6	SPBC23G7.12C	387654.158772922	398832.396966954	2444562327.62914	4	24721.2576926678
SPBC23G7.13c	SPBC23G7.13C	265300.386244379	305973.125131618	12552678587.7647	4	56019.3684982361
SPBC23G7.14	SPBC23G7.14	415716.678878282	413992.021108526	648726333.248059	4	12735.0533297672
rpp202	SPBC23G7.15C	357327.784694324	362335.74832969	1544804349.27058	4	19651.9995755558
ctr6	SPBC23G7.16	318890.54727462	342410.258055484	5442884437.76674	4	36887.9534461006
SPBC24C6.04	SPBC24C6.04	309790.79078183	320208.495105255	2127333153.27847	4	23061.5109721722
sec28	SPBC24C6.05	346570.503528623	343936.098520458	1468450946.591	4	19160.1862372929
gpa1	SPBC24C6.06	0	0	0	4	0
bhd1	SPBC24C6.08C	249471.278520419	242881.757698662	3100618762.93303	4	27841.6000031115
SPBC24C6.09c	SPBC24C6.09C	380297.461624085	366279.252623598	2607704470.33235	4	25532.8438992426
dip1	SPBC24C6.10C	129844.709732237	108707.571317821	3247369532.59109	4	28492.8479297485
cwf14	SPBC24C6.11	77381.8539029743	85783.8114715331	2571541102.89135	4	25355.1824233792
SPBC25B2.01	SPBC25B2.01	304799.142832165	310799.344898123	2336029137.01844	4	24166.2426590194
mam1	SPBC25B2.02C	246649.983679117	237765.402971707	17085961829.8684	4	65356.6405001596
SPBC25B2.03	SPBC25B2.03	378221.578872699	371542.351724893	463517774.604371	4	10764.7314713881
mtg1	SPBC25B2.04C	388832.602072466	384808.682520893	5289763466.60274	4	36365.3800564587
btb2	SPBC25B2.06C	329179.291709492	323376.445387747	10793393260.0104	4	51945.6284493951
mug164	SPBC25B2.07C	307936.511652815	320959.730175317	5884163583.06946	4	38354.1509587602
SPBC25B2.08	SPBC25B2.08	320952.408352106	316076.405105011	2078189929.20369	4	22793.5842355019
SPBC25B2.10	SPBC25B2.10	363434.206489149	359999.466140101	37101244784.4591	4	96308.4170574659
pof2	SPBC25B2.11	368936.591607348	356776.41682407	8656361574.39682	4	46519.7849693999
dnt1	SPBC25D12.02C	0	0	0	4	0
trm1	SPBC25D12.05	173915.507450645	179336.440067749	1505585681.3886	4	19400.9386460333
SPBC25D12.06	SPBC25D12.06	96.5411695006875	106.881795275717	11348.4734344809	4	53.2646069977075
SPBC25H2.03	SPBC25H2.03	254409.82642194	222297.92970691	18081132030.7114	4	67233.0499656073
egd2	SPBC25H2.05	131060.769772226	163343.317648506	32362972301.2725	4	89948.5579390694
mrs2	SPBC25H2.08C	295665.077529409	295373.965015673	1517461186.16097	4	19477.3020857675
SPBC25H2.09	SPBC25H2.09	320522.606696667	301442.758049965	8005314762.87893	4	44736.2122974189
SPBC25H2.10c	SPBC25H2.10C	319874.956716457	330260.335435303	820814104.798862	4	14324.9267432583
spt7	SPBC25H2.11C	219.310820649066	410.967774425566	323145.716637436	4	284.229536043246
mug16	SPBC25H2.14	315464.367475041	308487.946874855	4327537556.422	4	32892.0110225188
SPBC25H2.15	SPBC25H2.15	160396.292607096	169614.161986078	9656725273.45973	4	49134.3191503142
thi2	SPBC26H8.01	273892.143357541	276702.662111791	681818338.726683	4	13055.8256989618
cho2	SPBC26H8.03	204802.182652254	200673.391405589	12294611946.8799	4	55440.5355919293
SPBC26H8.05c	SPBC26H8.05C	272119.73177123	253822.467960079	5455088584.92063	4	36929.2857530464
snf59	SPBC26H8.09C	352589.625930459	348021.921613395	188012106.870523	4	6855.87534291797
SPBC26H8.11c	SPBC26H8.11C	5105.11893516229	6117.36156834615	29744950.4214718	4	2726.94657178463
SPBC26H8.12	SPBC26H8.12	164587.965562606	156527.290933742	7980334402.63637	4	44666.358712784
SPBC26H8.13c	SPBC26H8.13C	330478.082788944	331368.561316185	10514656498.4881	4	51270.4995550271
ask1	SPBC27.02C	270028.020067481	270149.888401272	818505771.727922	4	14304.7699363527
uds1	SPBC27.04	406753.031359335	390658.736646384	2694405105.99382	4	25953.8297077417
mgr2	SPBC27.06C	279453.276063537	288403.62979293	1273981400.57734	4	17846.4380239961
sua1	SPBC27.08C	148165.317960489	140946.891046746	11825341058.8248	4	54372.1920167487
erg32	SPBC27B12.03C	192740.336699689	203304.202489444	5934841033.10388	4	38518.9597247378
SPBC27B12.04c	SPBC27B12.04C	352029.877400162	347075.743796624	1237867050.22492	4	17591.6674183043
SPBC27B12.05	SPBC27B12.05	163898.465410515	170918.86457112	4628430136.28889	4	34016.2833665323
sip1	SPBC27B12.08	66228.5936573128	75331.68037138	5963649684.87875	4	38612.3350915182
SPBC27B12.09c	SPBC27B12.09C	206582.601075588	230280.114405664	11402303311.6057	4	53390.7841101949
tom7	SPBC27B12.10C	53269.1626759666	61670.0502096971	1262943450.59954	4	17768.9578380355
SPBC27B12.11c	SPBC27B12.11C	143702.678809832	156858.906641277	1414099993.56091	4	18802.2604595891
SPBC28E12.02	SPBC28E12.02	443575.189020784	420146.155857008	12542668650.0624	4	55997.0281578907
SPBC28E12.04	SPBC28E12.04	246255.297104862	276797.241113286	19751461678.9896	4	70269.9467749008
lvs1	SPBC28E12.06C	376330.246869463	362530.953088236	4642635017.83716	4	34068.4422076985
mep33	SPBC28F2.02	147461.301846108	192281.180207137	54652927005.9256	4	116889.82740804
ppi1	SPBC28F2.03	291525.023738872	296464.491867466	5228240709.45212	4	36153.2872276233
SPBC28F2.05c	SPBC28F2.05C	110153.877087083	159680.405352209	40538114476.5846	4	100670.395942135
sfr1	SPBC28F2.07	0	296.530635248612	351721.670563783	4	296.530635248612
SPBC28F2.08c	SPBC28F2.08C	319172.150966082	312135.148823614	1684798462.09227	4	20523.1482848774
ngg1	SPBC28F2.10C	168508.123116281	160580.204918152	10080204863.3389	4	50200.111711377
SPBC28F2.11	SPBC28F2.11	253644.408970491	250931.154382318	166335868.505382	4	6448.56318309323
ccr1	SPBC29A10.01	202509.227363296	198526.403653835	9278769142.85126	4	48163.1839241637
spo5	SPBC29A10.02	335202.585848329	343427.882852148	953715952.280762	4	15441.1459442034
pcf1	SPBC29A10.03C	248628.275450759	274722.44686978	6199324862.82332	4	39367.8957490216
exo1	SPBC29A10.05	284024.488603191	298019.597746296	11654106116.2118	4	53977.092632458
ely5	SPBC29A10.06C	333427.957708459	322054.042393282	4172810676.09199	4	32298.6480989994
pom152	SPBC29A10.07	235886.495343233	242416.107120593	2499922443.53173	4	24999.6122146511
SPBC29A10.09c	SPBC29A10.09C	333139.357087007	337650.859018147	1300978607.53422	4	18034.5405232169
SPBC29A10.10c	SPBC29A10.10C	269627.183636831	284157.228289208	1298441398.46767	4	18016.9461789982
vps902	SPBC29A10.11C	349553.469339225	322644.895422214	6234301624.93519	4	39478.7969197872
SPBC29A10.12	SPBC29A10.12	407541.207304862	410717.843369697	5049590274.81281	4	35530.2345714632
rec8	SPBC29A10.14	305672.446926025	315626.651765576	3228201804.95591	4	28408.6333926674
SPBC29A10.16c	SPBC29A10.16C	206848.273519423	211395.98188212	2486013623.99009	4	24929.9700360334
his7	SPBC29A3.02C	357851.258375548	374920.052385182	9321933078.76636	4	48275.0791785119
SPBC29A3.03c	SPBC29A3.03C	372507.030846296	371638.890365513	694942122.062201	4	13180.8774562072
vps71	SPBC29A3.05	330159.933431574	331733.239581116	249243331.221166	4	7893.72110004475
sab14	SPBC29A3.07C	335798.527678162	345193.071795918	1856755341.97469	4	21545.0420165214
pof4	SPBC29A3.08	273615.227506356	274773.97133569	5804176904.07576	4	38092.5744209937
SPBC29A3.09c	SPBC29A3.09C	387706.900202691	395960.714153568	1079214725.78687	4	16425.7018555287
atp14	SPBC29A3.10C	89797.735394565	114868.330926903	17530874201.1971	4	66202.1038207948
rps902	SPBC29A3.12	286041.213880245	272068.13431242	1812624628.87865	4	21287.4647908027
pdp1	SPBC29A3.13	362076.999840094	386679.575824982	3742925995.34932	4	30589.7286492922
trt1	SPBC29A3.14C	182944.580153692	195066.810183264	3437030363.93934	4	29313.0958956033
cyt1	SPBC29A3.18	198.95307010378	852.200129613835	2021815.81425151	4	710.952849043364
SPBC29A3.21	SPBC29A3.21	28.2616469467436	43.7673960129296	3195.25528261287	4	28.26329458243
atf1	SPBC29B5.01	374940.665543626	385323.357852658	710046641.146082	4	13323.3501900431
isp4	SPBC29B5.02C	226776.760300862	227125.412846578	1338590402.83905	4	18293.3758696902
rpl26	SPBC29B5.03C	279747.383850043	275090.937753744	2757076606.03014	4	26253.935924115
SPBC29B5.04c	SPBC29B5.04C	108005.689901346	129411.514344119	23551678246.6506	4	76732.7802289389
SPBC2A9.02	SPBC2A9.02	338868.903258317	333782.376799896	10864005430.0135	4	52115.2699072294
SPBC2A9.03	SPBC2A9.03	293184.13985742	292636.600938349	468222477.227369	4	10819.2245242828
SPBC2A9.04c	SPBC2A9.04C	268811.012057745	280147.96508689	3179326701.81397	4	28192.7592734995
tvp23	SPBC2A9.05C	324771.701564854	359190.570034765	51537090597.0943	4	113508.909999495
SPBC2A9.06c	SPBC2A9.06C	288466.022551432	303442.592428529	1905302973.08864	4	21824.8881617331
SPBC2A9.07c	SPBC2A9.07C	367728.652706037	340287.199931378	6465782960.55775	4	40205.0462024288
SPBC2A9.11c	SPBC2A9.11C	274953.700740099	262824.137254468	3001514216.55587	4	27393.0384247342
SPBC2A9.13	SPBC2A9.13	375004.227898627	365123.684374415	3057513794.68994	4	27647.3949708193
SPBC2D10.03c	SPBC2D10.03C	97978.5282273037	148859.914362639	36429337775.4556	4	95432.3553301703
SPBC2D10.04	SPBC2D10.04	327971.341126527	341516.387581589	1821144492.16162	4	21337.4347811635
exg3	SPBC2D10.05	302268.044573716	301427.711496159	14441657.7522774	4	1900.10905951984
rep1	SPBC2D10.06	262478.502321894	259636.832893685	568475985.353883	4	11921.3672176672
SPBC2D10.07c	SPBC2D10.07C	340264.226872837	340934.69755064	4670954794.31746	4	34172.1918901812
SPBC2D10.09	SPBC2D10.09	339667.400732324	364055.728967843	4073065355.38153	4	31910.2857844518
nap2	SPBC2D10.11C	323447.156678177	306013.529490046	12998151548.8707	4	57004.7181136586
rhp23	SPBC2D10.12	10478.7847129096	10415.626404193	118886990.513912	4	5451.76555149596
est1	SPBC2D10.13	234265.051004661	250147.048947598	1819129212.30431	4	21325.625502575
myo51	SPBC2D10.14C	195827.873321347	204414.387241964	788979360.815355	4	14044.3882103792
pth1	SPBC2D10.15C	143521.178368675	161354.145094603	35561586058.2751	4	94288.8992117778
mhf1	SPBC2D10.16	313497.607791952	314854.793409555	4045126318.95735	4	31800.6537627662
clr1	SPBC2D10.17	137927.679942325	144681.296262096	2941665410.20679	4	27118.5610339431
abc1	SPBC2D10.18	0	1694.30625850949	11482694.7904977	4	1694.30625850949
SPBC2D10.19c	SPBC2D10.19C	101072.925253283	145222.810596792	32435122462.1327	4	90048.7679845381
ubc1	SPBC2D10.20	267283.691922138	271723.627943176	2060689579.92212	4	22697.4094332488
SPBC2F12.03c	SPBC2F12.03C	299932.821562881	310696.926257315	4036971241.35603	4	31768.5821266705
rpl1701	SPBC2F12.04	288777.059534318	292711.863188948	6409085204.79518	4	40028.3811963311
SPBC2F12.05c	SPBC2F12.05C	258022.682649187	254919.155399403	1571732182.17752	4	19822.5388269106
atf21	SPBC2F12.09C	230306.254514989	233590.005588413	1154241202.62344	4	16987.0627436252
rep2	SPBC2F12.11C	173193.211368078	173356.576808456	27036929.9812752	4	2599.85239875629
SPBC2F12.12c	SPBC2F12.12C	37419.447781502	61425.7598014143	6567640001.03441	4	40520.4886478261
pfa3	SPBC2F12.15C	246094.183893386	219461.36165578	4075470696.90485	4	31919.706675128
liz1	SPBC2G2.01C	200209.114694928	206140.168042771	6027406500.81373	4	38818.1867840762
syj1	SPBC2G2.02	358697.620349234	353264.945613544	11935099095.0824	4	54623.9395665546
sbh1	SPBC2G2.03C	130173.917880313	134392.45490934	21588163946.4221	4	73464.5559886231
rpl1603	SPBC2G2.05	222355.804290887	201036.691679424	11416863766.6454	4	53424.8625797141
apl1	SPBC2G2.06C	223713.24369894	246697.850342492	82159515606.5466	4	143317.406136298
mug178	SPBC2G2.07C	315021.572699631	299543.69977993	1523992744.34601	4	19519.1748310861
ade9	SPBC2G2.08	304756.19662842	287444.348072553	2074861090.68838	4	22775.3215712116
crs1	SPBC2G2.09C	302547.136183395	300631.607179918	8113408858.61543	4	45037.2314274963
mug110	SPBC2G2.10C	4559.2216331227	4264.63091093999	13976313.3024671	4	1869.24538935282
SPBC2G2.13c	SPBC2G2.13C	36456.6269878693	48160.3410534174	3457829728.31693	4	29401.6569614577
SPBC2G2.14	SPBC2G2.14	188972.80502641	187935.11709047	7702834279.02803	4	43882.8960958254
mrm2	SPBC2G2.15C	267426.099967908	298786.516693015	11207094372.2634	4	52931.7824474659
SPBC2G2.17c	SPBC2G2.17C	320283.912089434	318701.784751003	2796648417.43934	4	26441.6736300831
SPBC2G5.01	SPBC2G5.01	248672.731462925	285952.49949394	13487144398.8784	4	58067.0827553754
SPBC2G5.02c	SPBC2G5.02C	211705.541038344	234813.161122922	7042885096.18843	4	41960.9493940152
ctu1	SPBC2G5.03	13144.6238561528	14253.5583399931	247026084.553237	4	7858.53174189106
SPBC2G5.04c	SPBC2G5.04C	201959.968484099	178347.742155692	15261928221.9165	4	61769.5884354033
hmt2	SPBC2G5.06C	320119.531276092	296311.935521692	11717194582.2602	4	54122.9955339229
wsc1	SPBC30B4.01C	91264.4725821721	106345.692207756	10666292164.3406	4	51638.8714156803
SPBC30B4.02c	SPBC30B4.02C	213340.67328677	238401.694107952	3554711788.57123	4	29810.7018894693
adn1	SPBC30B4.03C	17576.6273268932	22598.4227387155	748167424.792124	4	13676.3246597187
sol1	SPBC30B4.04C	169598.635728267	160316.847959238	3471281362.89178	4	29458.7905509195
SPBC30B4.06c	SPBC30B4.06C	74314.5743656058	80645.4545177388	3821291762.46686	4	30908.2988955509
eri1	SPBC30B4.08	206648.4560768	207800.239921922	2772765609.9674	4	26328.5283009106
SPBC30D10.03c	SPBC30D10.03C	183356.420718679	206892.385848155	58549790174.7918	4	120985.319537942
swi3	SPBC30D10.04	236696.227629953	227732.207140846	5048629903.35617	4	35526.8556987393
SPBC30D10.05c	SPBC30D10.05C	341017.242614853	339863.958425094	122835924.910148	4	5541.56848081273
SPBC30D10.09c	SPBC30D10.09C	298253.546400669	267783.25097392	5249990572.61658	4	36228.4093378959
tor1	SPBC30D10.10C	309332.318857065	299434.49017675	5700407135.65953	4	37750.5203131676
pdb1	SPBC30D10.13C	207016.98224267	218927.355811388	3553519097.86183	4	29805.7003686452
SPBC30D10.14	SPBC30D10.14	108549.700873093	119081.633957855	5005876861.58219	4	35376.1108008716
pha2	SPBC30D10.16	181049.312710829	190701.490411904	29635736558.2278	4	86075.1656376968
rpl102	SPBC30D10.18C	318287.3660559	308267.861677748	5807618860.86206	4	38103.8674574579
mbx2	SPBC317.01	273729.355407916	336221.400672846	19186918911.825	4	69258.4271259191
rtn1	SPBC31A8.01C	0	66.391564295514	17631.3592384215	4	66.391564295514
atg2	SPBC31E1.01C	227058.497540856	246922.500066851	11694079521.4587	4	54069.5836895817
pmr1	SPBC31E1.02C	234167.234795837	225718.770103518	588329078.585526	4	12127.747921456
SPBC31F10.02	SPBC31F10.02	282899.654833692	307970.56626698	10334360171.2553	4	50829.0275611666
SPBC31F10.03	SPBC31F10.03	273816.907471848	277684.445315599	9629837892.38009	4	49065.8687184383
mug37	SPBC31F10.05	324694.908661441	323447.073773009	2615586811.97662	4	25571.4040090519
lsb5	SPBC31F10.07	366127.991060219	359455.56186289	5795315122.91721	4	38063.4835600908
mde2	SPBC31F10.08	298651.886093605	289985.418360196	5276461581.00435	4	36319.6282366861
nut2	SPBC31F10.09C	96862.1814179203	117833.317885941	15057177827.2234	4	61353.8463081643
SPBC31F10.10c	SPBC31F10.10C	27220.74006867	37608.4718014349	1308817879.81164	4	18088.7940436313
SPBC31F10.12	SPBC31F10.12	165603.31233876	149451.852380161	15614069989.8352	4	62478.1361554487
hip1	SPBC31F10.13C	209342.130869148	190345.974125368	8582676230.30852	4	46321.3671816488
hip3	SPBC31F10.14C	115161.164521631	131309.558887464	18812528663.2253	4	68579.3858663544
atp15	SPBC31F10.15C	2348.04213907244	2471.6691509439	8186287.5571417	4	1430.58445723607
SPBC31F10.16	SPBC31F10.16	301825.232559274	305017.532709216	2455442698.36474	4	24776.2118692746
SPBC31F10.17c	SPBC31F10.17C	252253.995152296	253486.493526408	3937736051.19396	4	31375.691431401
ppk25	SPBC32C12.03C	313643.026700634	311586.272519761	12346446177.9058	4	55557.2816512511
css1	SPBC32F12.01C	224905.481648765	229157.238908387	5980540764.60871	4	38666.9780452543
rec14	SPBC32F12.02	179324.540261658	205263.862997019	57053445963.3986	4	119429.315877006
gpx1	SPBC32F12.03C	331623.898565247	330162.280575075	5942417407.35186	4	38543.5383928093
cwf12	SPBC32F12.05C	182079.320792926	194411.292227837	1474488621.88789	4	19199.5352931255
pch1	SPBC32F12.06	402421.715194972	390330.609568567	6560206492.08771	4	40497.5508274504
SPBC32F12.07c	SPBC32F12.07C	230639.326332947	231973.462178583	1227467166.66468	4	17517.6137549088
duo1	SPBC32F12.08C	151675.133372981	137207.106895655	887108976.69507	4	14892.1873535679
tdh1	SPBC32F12.11	230919.508675452	224649.613091085	4933588610.23813	4	35119.754449021
SPBC32F12.12c	SPBC32F12.12C	281979.121395785	283612.365123439	3068905425.72243	4	27698.8511752854
SPBC32H8.01c	SPBC32H8.01C	100423.955166192	102803.69649443	4312591621.66107	4	32835.1626372593
nep2	SPBC32H8.02C	147976.532095606	157488.27209913	1215286925.48048	4	17430.4828209123
bem46	SPBC32H8.03	232365.727052278	242290.062512064	6149957640.04929	4	39210.8328145721
SPBC32H8.05	SPBC32H8.05	272246.340605821	267899.854719089	1783128897.4829	4	21113.5554649312
mug93	SPBC32H8.06	84334.6053566968	114398.691813983	12044789151.6359	4	54874.3773350457
omh5	SPBC32H8.08C	82444.573562195	133752.166702891	30872773767.3338	4	87853.249466559
SPBC32H8.09	SPBC32H8.09	22869.0340730503	46306.7927089679	3909999595.39748	4	31264.9947840931
mei4	SPBC32H8.11	363022.701708422	357515.583049956	301411742.199575	4	8680.60686530001
mok12	SPBC32H8.13C	158904.334165119	157497.725855547	23068918153.2651	4	75942.2776740089
fbh1	SPBC336.01	2369.49384688408	4964.19119566603	46749069.0098512	4	3418.66454225371
efc25	SPBC336.03	283823.211168988	285179.791376595	1313664138.94078	4	18122.2524741047
SPBC336.05c	SPBC336.05C	185932.444179568	188178.972833493	2118443413.23224	4	23013.275588409
rnh1	SPBC336.06C	252816.944649168	224146.37765589	16778465383.3197	4	64765.8578714891
tif512	SPBC336.10C	92456.7909684895	132453.953414393	27658127710.0666	4	83153.6645465289
SPBC336.13c	SPBC336.13C	117894.048096159	116245.612850755	172122380.014397	4	6559.77095664165
ppk26	SPBC336.14C	337419.167066883	336925.314147883	582981708.044742	4	12072.5070723187
SPBC337.03	SPBC337.03	211729.214038617	220991.362891229	916201890.239247	4	15134.4135188587
ppk27	SPBC337.04	204724.128737447	178216.241031984	6672485539.19919	4	40842.6417460942
SPBC337.07c	SPBC337.07C	76438.7137431225	97114.2793047589	10745058108.7639	4	51829.1860556479
erg28	SPBC337.09	110185.868853813	116434.896351037	6102104493.79163	4	39057.9841191005
SPBC337.10c	SPBC337.10C	109012.626852844	138820.147803007	19547803720.8454	4	69906.7302211407
SPBC337.11	SPBC337.11	109587.485185627	138100.989101837	19746042284.6504	4	70260.3058003777
gtr1	SPBC337.13C	110379.433417161	173666.634872098	50556527789.5208	4	112423.89402338
coq7	SPBC337.15C	84572.25698564	103050.2881739	12095343268.215	4	54989.4155002011
cho1	SPBC337.16	134997.328299284	145575.311757413	2624169712.76286	4	25613.3252076085
alg6	SPBC342.01C	141517.827747895	139568.256138999	1519560596.59619	4	19490.7708710827
gas4	SPBC342.03	219659.771617113	231725.75738738	1675643235.30832	4	20467.3107375415
rpn1301	SPBC342.04	282412.139073092	288581.521351335	971072464.470557	4	15581.0178139183
crb2	SPBC342.05	359278.433116229	350296.001834818	913483373.727348	4	15111.9437344055
rtt109	SPBC342.06C	126714.825352338	153021.137533914	32541993460.2361	4	90196.997539048
gtp1	SPBC354.01	332651.92094732	353568.956592568	7830914822.29494	4	44246.2281508123
swd3	SPBC354.03	158669.262598111	157191.063125184	25323572502.1648	4	79566.9097397982
SPBC354.04	SPBC354.04	279578.677982212	314684.484311788	11305828531.7249	4	53164.4348501066
sre2	SPBC354.05C	267995.060382418	260678.02615972	9210912217.86518	4	47986.7487382329
SPBC354.07c	SPBC354.07C	335464.39861183	326727.386849804	981097411.768419	4	15661.2372736673
SPBC354.08c	SPBC354.08C	296141.168271368	297173.991464115	337577745.594276	4	9186.64445804718
SPBC354.09c	SPBC354.09C	225276.342544558	226161.208298519	4851083384.77905	4	34824.8596005032
def1	SPBC354.10	200564.7187277	205587.298022578	1498473167.08145	4	19355.0585576578
gpd3	SPBC354.12	165001.966361245	190331.439284591	7569690857.56429	4	43501.9851775878
rga6	SPBC354.13	228398.760915292	218578.803389988	5440671764.09471	4	36880.4547290794
fap1	SPBC354.15	318269.119227673	308471.098507969	1611098519.15472	4	20069.2458699543
SPBC359.01	SPBC359.01	178822.618834252	202489.982619996	56163308371.4395	4	118493.996020304
aat1	SPBC359.03C	287022.791606153	275646.993916512	1407671456.26788	4	18759.4739816171
SPBC359.04c	SPBC359.04C	124452.518252014	141452.322879594	27371950740.0195	4	82722.3529948519
abc3	SPBC359.05	322292.095909831	302127.215575155	5396594946.98972	4	36730.7600894323
mug14	SPBC359.06	235179.879671293	229279.382690595	3843001534.22034	4	30995.9736668343
cys11	SPBC36.04	330833.929164581	339426.189733453	11916814199.994	4	54582.0808507563
spo9	SPBC36.06C	6903.1375835103	7719.59953939798	81233916.3993297	4	4506.49299342986
iki3	SPBC36.07	191133.076393445	199079.556403932	3832293690.37423	4	30952.7611465207
SPBC36.10	SPBC36.10	87214.9803185792	108072.761224073	3241168116.86034	4	28465.6289095303
SPBC36.11	SPBC36.11	184406.397118236	197811.379839478	36091983582.0094	4	94989.4514959548
SPBC365.01	SPBC365.01	215699.914709836	223376.505117497	3307241754.96745	4	28754.3116548086
cox10	SPBC365.02C	353201.968563909	348270.675028458	2801474460.3297	4	26464.4783640718
rpl2101	SPBC365.03C	3870.6739783072	3955.19065403531	20877092.3289607	4	2284.57284459047
SPBC365.04c	SPBC365.04C	311616.42986442	293304.164695169	7461633036.11351	4	43190.3722955519
pmt3	SPBC365.06	327301.4157091	324554.838283541	716834393.100536	4	13386.8815739564
SPBC365.07c	SPBC365.07C	310071.007326416	321671.019721028	3772492409.79395	4	30710.3093837963
SPBC365.08c	SPBC365.08C	264969.179018434	269067.684585613	4237714390.10716	4	32548.8647655612
arp5	SPBC365.10	76391.8799330982	75640.0175371688	1917601534.49317	4	21895.2137149491
SPBC365.11	SPBC365.11	260385.882568574	278779.361434004	12281451567.7076	4	55410.8553618052
ish1	SPBC365.12C	267459.455973546	276904.67884558	3622364653.83715	4	30093.0417781136
hba1	SPBC365.13C	313346.578712866	313540.734763901	5156871096.34046	4	35905.6788556506
uge1	SPBC365.14C	117089.606892165	121797.199028245	2532642190.61576	4	25162.6816467152
SPBC365.16	SPBC365.16	217406.345991115	203648.80002466	18470037015.0367	4	67952.257164565
pnc1	SPBC365.20C	226597.894567758	248452.54282325	82639952386.5271	4	143735.827463551
SPBC36B7.02	SPBC36B7.02	354246.719440554	362273.429041678	1463769380.81857	4	19129.6195781475
sec63	SPBC36B7.03	264483.037240553	280182.867873724	10744657641.0619	4	51828.2202112467
SPBC36B7.04	SPBC36B7.04	273467.391103885	291695.004882079	12624232130.1047	4	56178.8041215385
SPBC36B7.05c	SPBC36B7.05C	173856.472491293	179997.871712473	1693491872.86585	4	20576.028971025
mug20	SPBC36B7.06C	198573.063750507	176354.514857857	12337272063.4181	4	55536.6366991602
SPBC36B7.08c	SPBC36B7.08C	257923.168997327	252629.198125485	605396760.531247	4	12302.4058676672
php5	SPBC3B8.02	292726.766377188	297000.443690539	1275747965.43174	4	17858.8071090411
SPBC3B8.03	SPBC3B8.03	287.401352733787	1185.68097473899	4026202.57663684	4	1003.26997570904
SPBC3B8.04c	SPBC3B8.04C	0	51.7315414161192	10704.6095091506	4	51.7315414161192
SPBC3B8.05	SPBC3B8.05	267137.787001305	262024.399750435	3006734295.54447	4	27416.84835801
SPBC3B8.06	SPBC3B8.06	278494.742220514	282197.539626964	3227585100.75121	4	28405.9197208575
dsd1	SPBC3B8.07C	295821.087646118	277943.459251401	6564487570.31635	4	40510.7626758506
SPBC3B8.08	SPBC3B8.08	388512.778372684	380332.534752397	4775607219.10131	4	34552.8841744843
nem1	SPBC3B8.10C	161467.581443605	161619.088460006	2706082173.81015	4	26010.0085246533
SPBC3B9.04	SPBC3B9.04	197820.270632142	217890.854693962	39136393624.9929	4	98914.6015826189
SPBC3B9.05	SPBC3B9.05	313763.530837368	312290.744889556	1534751027.06647	4	19587.9492741486
atg3	SPBC3B9.06C	278886.701741586	274795.340527518	2919616811.44273	4	27016.7393084488
mnh1	SPBC3B9.08C	364323.202749257	329195.986882168	9951911759.64138	4	49879.6345206172
vps36	SPBC3B9.09	299671.294362764	303704.712336464	1062206849.98093	4	16295.7574998903
ctf1	SPBC3B9.11C	251205.073857014	259976.997827196	12081026841.3249	4	54956.8622678844
rpp102	SPBC3B9.13C	222851.877592989	217261.99026299	9305726243.85858	4	48233.0961163042
scp1	SPBC3B9.15C	321815.309878051	321532.243083405	1591583653.44099	4	19947.3284767722
but2	SPBC3D6.02	265151.868592477	253497.234853237	7456109517.61308	4	43174.3833702726
mad1	SPBC3D6.04C	16882.4193184598	17359.9269325278	13067078.9126667	4	1807.42073911048
ptp4	SPBC3D6.05	35143.0127507716	65443.1114862778	7996945745.24056	4	44712.8218334533
prs5	SPBC3D6.06C	0	0	0	4	0
dpb4	SPBC3D6.09	98318.161044605	100947.40655946	122520462.607275	4	5534.44808917916
apn2	SPBC3D6.10	180469.9767134	177696.973556838	632578160.034662	4	12575.5532684914
pdi2	SPBC3D6.13C	24071.0233135996	27956.4427041826	83996727.5190945	4	4582.48642985155
rps2501	SPBC3D6.15	1616.44702962223	2863.77099900109	13368636.3247489	4	1828.15729115063
hsp16	SPBC3E7.02C	216849.380225425	213633.433729597	1915103326.12129	4	21880.9467695144
SPBC3E7.05c	SPBC3E7.05C	192683.857501364	180033.593124331	1780212332.46919	4	21096.2812627557
fnx2	SPBC3E7.06C	263842.695576326	253058.588688037	1064939781.08688	4	16316.7075499844
SPBC3E7.07c	SPBC3E7.07C	288399.95416711	299418.783879997	22300302601.9091	4	74666.4292066874
rad13	SPBC3E7.08C	207901.335554294	243751.254451954	16794346585.5137	4	64796.501806644
SPBC3E7.09	SPBC3E7.09	292199.239410653	291826.653128702	1551763887.83493	4	19696.217199217
fma1	SPBC3E7.10	307318.260295596	288717.477221442	2227666956.37263	4	23599.0834375651
SPBC3E7.11c	SPBC3E7.11C	325853.864646334	318926.986957325	1750695407.708	4	20920.6561065135
chr1	SPBC3E7.12C	47557.4853996574	79385.0616696262	9820523969.25681	4	49549.278423749
lac1	SPBC3E7.15C	25.7247095094425	51.6019745010032	5336.03927905214	4	36.524099164292
leu3	SPBC3E7.16C	279017.827617302	287357.709941921	17845898827.3257	4	66794.2715120947
SPBC3F6.01c	SPBC3F6.01C	311007.6692026	304376.701906575	3894610318.87135	4	31203.4065402776
rga1	SPBC3F6.05	29733.5767871299	55921.6265459112	5404979567.18709	4	36759.2830696788
SPBC3H7.03c	SPBC3H7.03C	247897.536694095	243801.454022052	416362658.471533	4	10202.4832574174
SPBC3H7.05c	SPBC3H7.05C	158945.232954376	175035.658784978	9018923708.15643	4	47484.0070659491
pof9	SPBC3H7.06C	242084.144159246	264442.171563971	11358819897.0383	4	53288.8822763208
ser2	SPBC3H7.07C	263131.103658138	264137.323842679	9758628411.38736	4	49392.8851439845
SPBC3H7.08c	SPBC3H7.08C	313937.110461202	316159.620340226	10547721005.2763	4	51351.0491744724
erf2	SPBC3H7.09	112361.669203104	116195.930711503	9705040329.16302	4	49257.0815445937
elp6	SPBC3H7.10	268140.258232094	269612.335152037	967091934.557412	4	15549.0508919147
SPBC3H7.11	SPBC3H7.11	83714.4519141315	139796.102603946	34444337855.2555	4	92795.9291338466
rav2	SPBC3H7.12	266262.504369732	265688.361816009	3942870464.07242	4	31396.140145217
SPBC3H7.13	SPBC3H7.13	283879.220891343	304728.087444809	13755105164.1742	4	58641.0802342824
mug176	SPBC3H7.14	1358.4748008509	1407.11414607119	1381386.00028613	4	587.661892648767
dni2	SPBC4.01	221082.810366916	231574.116248064	2480600096.0354	4	24902.8115683521
SPBC4.02c	SPBC4.02C	336508.425466313	359566.814543665	9851231227.32629	4	49626.6844231163
mlo2	SPBC4.05	21566.8180563219	25487.8553306975	115115875.921375	4	5364.60333858374
SPBC405.02c	SPBC405.02C	255288.463274594	238150.042048913	8247676968.34517	4	45408.3609271056
SPBC405.03c	SPBC405.03C	318700.018699158	333266.197218642	14495226098.8782	4	60198.0608053079
ypt7	SPBC405.04C	79392.92569747	106782.078779356	17203658348.7021	4	65581.3585340798
SPBC405.05	SPBC405.05	334555.905486568	348948.779374658	9689682903.88071	4	49218.0934816677
SPBC405.06	SPBC405.06	130244.196111558	174157.639015994	35074762400.6011	4	93641.2868351897
rpl3602	SPBC405.07	0	0	0	4	0
SPBC4.06	SPBC4.06	31676.4670410099	32021.6140310758	70688002.9005365	4	4203.8078839469
uch2	SPBC409.06	84639.2381019806	91639.0911049429	528941553.410183	4	11499.3646934318
wis1	SPBC409.07C	100286.42847172	90533.254390285	1446875978.83691	4	19018.9115016929
SPBC409.08	SPBC409.08	90451.7300023403	98171.2041319204	5311675836.50828	4	36440.6223756822
ade7	SPBC409.10	72948.277920495	78350.9734558844	2862813899.34792	4	26752.6349139104
meu18	SPBC409.11	117635.641729533	104250.863979748	1627665269.34761	4	20172.1668974085
SPBC409.16c	SPBC409.16C	8162.27344005265	16012.6879281659	506218919.940249	4	11249.6546607024
SPBC409.17c	SPBC409.17C	56362.5478526947	77651.5220428189	2888803600.48595	4	26873.7957892347
SPBC409.18	SPBC409.18	229060.09594625	216650.903056523	11350837072.7635	4	53270.1536340085
SPBC409.19c	SPBC409.19C	13588.3028432916	22787.6777486486	451190724.039252	4	10620.6252645413
psh3	SPBC409.20C	34197.903046926	33877.7467026705	121726962.261676	4	5516.49712819821
his4	SPBC418.01C	132421.808532784	144275.132991277	3449717046.61194	4	29367.1459568849
SPBC418.02	SPBC418.02	355522.349196204	358569.273510055	346217185.843491	4	9303.4561567663
eca39	SPBC428.02C	255546.860481321	218011.692117871	8016587828.82035	4	44767.699932039
pho4	SPBC428.03C	250646.453576704	239236.923866274	4611332255.88765	4	33953.3954704373
apq12	SPBC428.04	292442.974883202	304181.782386118	2406315880.06416	4	24527.1068415343
arg12	SPBC428.05C	172976.783194423	192042.655305774	32271427340.9297	4	89821.2493524357
rxt2	SPBC428.06C	3231.69472388504	3446.78038374778	9542321.1540635	4	1544.53238506542
meu6	SPBC428.07	192547.728214216	195433.180467617	16381971506.5866	4	63996.0379761643
clr4	SPBC428.08C	220451.11413924	239442.950297279	5622293832.61089	4	37490.9783568357
SPBC428.10	SPBC428.10	110139.75846547	145212.838456154	31396013776.7451	4	88594.6016650353
SPBC428.11	SPBC428.11	74413.2505035356	113094.524712855	17319741811.9617	4	65802.2450452143
SPBC428.12c	SPBC428.12C	149912.961369006	169597.671615084	7886906848.99655	4	44404.1294504142
SPBC428.14	SPBC428.14	251176.561314485	249355.17329545	7504696094.37836	4	43314.8245245735
SPBC428.15	SPBC428.15	250517.061203043	270360.378220103	14719673818.4414	4	60662.3314307186
wpl1	SPBC428.17C	312666.248790121	294822.77238898	4371998586.38386	4	33060.545164833
rsc1	SPBC4B4.03	319272.091873455	317201.679396721	270686959.432418	4	8226.28347785952
SPBC4B4.04	SPBC4B4.04	130139.936378226	130104.998181197	437721421.545024	4	10460.8964905622
vps25	SPBC4B4.06	117053.721220043	146064.935040682	8175757106.06884	4	45209.9466546601
usp102	SPBC4B4.07C	247987.670109723	235464.635639999	6377731643.10463	4	39930.3507469714
ght2	SPBC4B4.08	245002.172919147	249461.721386139	7631998766.87094	4	43680.6558068642
atg5	SPBC4B4.10C	277323.307539008	279735.931975438	25588665361.4269	4	79982.2876664373
SPBC4B4.11	SPBC4B4.11	257285.640685075	227966.522265839	8024904048.2894	4	44790.9143920098
SPBC4B4.12c	SPBC4B4.12C	213422.439578433	192562.302490492	10553574579.9821	4	51365.2961151352
SPBC4C3.04c	SPBC4C3.04C	256258.551346967	259019.144629774	3779257161.52722	4	30737.8315822994
syp1	SPBC4C3.06	112667.175431776	124882.838017401	13830370918.3967	4	58801.2987067392
mug136	SPBC4C3.08	202048.969533484	223198.366635395	6860499668.34321	4	41414.0666571855
SPBC4C3.09	SPBC4C3.09	339951.061502572	336555.413033172	689849919.651282	4	13132.4970935775
SPBC4C3.13	SPBC4C3.12	302267.036246085	306589.864353615	32118955961.3776	4	89608.8108968331
rpl2502	SPBC4F6.04	250638.151945073	265099.412877552	8761757261.81925	4	46802.1293901764
SPBC4F6.05c	SPBC4F6.05C	173338.004153469	165657.622463405	1274148709.49583	4	17847.6098504522
kin1	SPBC4F6.06	64729.8099082553	83900.3906790877	8530642758.52422	4	46180.7393794324
mrpl39	SPBC4F6.08C	435081.536711922	431487.686151717	1100275614.5102	4	16585.2013441969
str1	SPBC4F6.09	262051.101675402	276000.888694803	2445730974.26116	4	24727.1661046164
vps901	SPBC4F6.10	3317.87013316625	3543.8856685702	16619169.7507861	4	2038.33079692589
SPBC4F6.11c	SPBC4F6.11C	317655.243791397	292533.95937049	3265048242.48906	4	28570.3003243274
pxl1	SPBC4F6.12	221970.991158277	226746.060260141	3697972035.57315	4	30405.4766266423
ero11	SPBC4F6.16C	293450.761791419	289291.955835809	806437134.992698	4	14198.918400645
gyp1	SPBC530.01	209379.159908762	222903.580168656	3868311960.32059	4	31097.8775815995
bag102	SPBC530.03C	954.388530954512	1003.74940776827	1274092.60754575	4	564.3785537088
mod5	SPBC530.04	63463.7841278945	87413.4821595307	11717723913.157	4	54124.2180385938
SPBC530.05	SPBC530.05	172324.187203955	183531.030317521	21633805503.8331	4	73542.1741312988
SPBC530.06c	SPBC530.06C	66440.983376269	107393.643899026	9940483996.52737	4	49850.9879453942
SPBC530.07c	SPBC530.07C	82349.8378068326	89625.0753189328	7771993913.15757	4	44079.4564200762
SPBC530.08	SPBC530.08	216282.392536646	248066.999824005	18997719202.0198	4	68916.1069743855
SPBC530.09c	SPBC530.09C	244533.913100234	250755.451990448	1026011679.26605	4	16015.7085330782
anc1	SPBC530.10C	252902.38878282	254122.727547848	7904649215.89741	4	44454.047104559
SPBC530.11c	SPBC530.11C	295932.685045599	292067.194122783	7189659306.20485	4	42395.929362985
lsc1	SPBC530.13	231174.06481619	254043.772469978	9027056716.85242	4	47505.4121044445
dsk1	SPBC530.14C	207286.016536345	215073.543845084	4759476644.70242	4	34494.4801551727
SPBC530.15c	SPBC530.15C	308426.579277438	325009.277631797	4579034175.53756	4	33834.2806024362
SPBC543.02c	SPBC543.02C	360158.253749212	356649.497346874	10297228537.6035	4	50737.6303585501
pku80	SPBC543.03C	364671.918755383	357853.924598421	7092944582.85598	4	42109.8105637391
SPBC543.05c	SPBC543.05C	8935.57305131801	9099.01118959878	91151275.0729704	4	4773.65884497862
pek1	SPBC543.07	179450.295089589	201323.85895565	5422976071.63193	4	36820.4293552911
SPBC543.08	SPBC543.08	346128.611167758	356640.838257115	10532887754.9728	4	51314.9290045617
yta12	SPBC543.09	239888.680612152	219880.556290467	14707129344.383	4	60636.4769433033
get1	SPBC543.10	187752.483029821	200632.106218313	10834052667.9271	4	52043.3777437801
SPBC557.02c	SPBC557.02C	23843.8051941336	85938.6248159021	19922813139.8099	4	70574.0978330753
ppk29	SPBC557.04	184718.222466245	186568.409199073	2517845725.03526	4	25089.0699560349
SPBC557.05	SPBC557.05	127793.524540716	154948.178959897	19963409560.2339	4	70645.9651364356
pof12	SPBC56F2.01	0	0	0	4	0
rpl1901	SPBC56F2.02	151.90237278734	14358.3067297306	813057718.56194	4	14257.0834899879
SPBC56F2.03	SPBC56F2.03	256255.199897989	266477.150625878	5861360636.68373	4	38279.7617439154
utp20	SPBC56F2.04	216807.597713779	249168.048769696	85539574124.7235	4	146235.746420569
SPBC56F2.05c	SPBC56F2.05C	240196.381585197	230358.453887232	1378172192.88678	4	18561.8708168572
mug147	SPBC56F2.06	131626.493641807	150893.763539119	31101041358.3461	4	88177.4366807435
SPBC56F2.08c	SPBC56F2.08C	209715.081898519	210468.577253952	6052846844.68762	4	38900.0219944913
arg5	SPBC56F2.09C	179060.002722143	204550.601414506	15246682409.6569	4	61738.7285454943
alg5	SPBC56F2.10C	323415.363368506	331211.551424237	616129713.579034	4	12410.9801544744
met6	SPBC56F2.11	276206.822271724	264811.390844266	2593133884.12882	4	25461.411410843
mrpl44	SPBC56F2.14	255376.785417667	263001.606433594	5637585291.86958	4	37541.9275339905
rpl3801	SPBC577.02	103660.963355317	116450.670139747	14317554529.6103	4	59827.9920472229
SPBC577.03c	SPBC577.03C	29514.4770303085	56467.7920698867	6188765232.65797	4	39334.3527741908
SPBC577.04	SPBC577.04	218205.705265176	230399.84851386	5295609028.36775	4	36385.4676635046
rec27	SPBC577.05C	0	1540.95031609616	9498111.50670745	4	1540.95031609616
stt4	SPBC577.06C	148154.920103288	159518.885878303	13465666617.0512	4	58020.8294861665
SPBC577.11	SPBC577.11	148753.762901818	172276.318032597	21912165077.7315	4	74013.7910759398
mug71	SPBC577.12	351313.581538049	365752.995687898	10355748361.8115	4	50881.5987411252
syj2	SPBC577.13	184058.183040928	203521.948937584	56230370815.6137	4	118564.719473811
spa1	SPBC577.14C	206508.643628473	222526.829167503	8405640092.20866	4	45841.138980747
sim3	SPBC577.15C	0	0	0	4	0
SPBC582.04c	SPBC582.04C	67343.2832026033	87661.0437442308	7643352555.13419	4	43713.1346254595
mcp6	SPBC582.06C	244.230283031712	366.576299201606	219087.037975512	4	234.033671709602
SPBC582.08	SPBC582.08	253773.787236257	253026.490278864	3249506756.72799	4	28502.2225305676
pex11	SPBC582.09	382801.421876883	393616.225497041	21712103483.4412	4	73675.1373996704
SPBC582.10c	SPBC582.10C	323619.303423397	346657.895772934	15046801249.6893	4	61332.7018190322
ptn1	SPBC609.02	130557.495262416	200816.119603506	66812722464.7176	4	129240.785420777
iqw1	SPBC609.03	143533.407480881	176428.117110292	43293262825.2002	4	104035.165719578
caf5	SPBC609.04	104190.35673765	159679.063026438	35234045623.0864	4	93853.6701774183
pob3	SPBC609.05	87010.7890335635	103920.267063149	8969695884.52431	4	47354.2392097168
cwf11	SPBC646.02	264974.771339117	265501.089336934	9527477606.40643	4	48804.3994082665
agn2	SPBC646.06C	337398.472099361	327923.610203216	5361422502.74587	4	36610.8675899174
SPBC646.08c	SPBC646.08C	212032.735102582	211614.268681679	166316613.315914	4	6448.18992655913
int6	SPBC646.09C	205827.981710376	229020.552414271	70807488563.9766	4	133048.382707172
sds23	SPBC646.13	151426.970377139	171220.102399024	36719344577.316	4	95811.4614455338
SPBC646.15c	SPBC646.15C	266971.086850781	300609.725173093	60678256253.6768	4	123164.784185331
dic1	SPBC646.17C	240072.041629942	237565.191521367	11299852067.0207	4	53150.3811534327
rps1902	SPBC649.02	7320.25509454122	7734.85353906926	44514436.27355	4	3335.95699438519
rhp14	SPBC649.03	121387.939522992	132529.974900133	1504056386.497	4	19391.0829152023
SPBC651.02	SPBC651.02	0	14.6315125174565	856.324634193948	4	14.6315125174565
gyp10	SPBC651.03C	38296.2959981193	38848.887364841	567865355.4127	4	11914.9628137554
SPBC651.04	SPBC651.04	84792.1054134319	99731.7537284672	4737508397.67414	4	34414.780246553
dot2	SPBC651.05C	312081.693159769	326488.52840842	19680053521.8365	4	70142.8070471886
mug166	SPBC651.06	69139.7715455034	78786.9295190447	1384109561.53739	4	18601.8114812603
EMPTY	SPBC651.07	90457.9604454739	100161.155874853	4872143001.62944	4	34900.368915061
nse5	SPBC651.10	0	0	0	4	0
apm3	SPBC651.11C	93135.4404907393	82981.0215203913	2122122800.23767	4	23033.2520513152
SPBC651.12c	SPBC651.12C	61372.8493314182	61639.0606073671	1323465357.58473	4	18189.7317021495
SPBC660.05	SPBC660.05	280738.211431864	298810.016265849	8526663800.61063	4	46169.9680544903
SPBC660.06	SPBC660.06	105899.37167994	137477.5542164	21981064269.0398	4	74130.0618322954
ntp1	SPBC660.07	155516.40335175	178474.561623111	43876430945.3166	4	104733.508183051
SPBC660.08	SPBC660.08	138078.190440169	142986.858772059	26803294849.7082	4	81858.5591885605
mug168	SPBC660.09	328628.825745904	327803.137904202	1073378817.0174	4	16381.2302423948
SPBC660.10	SPBC660.10	309150.968238245	292981.788932999	9428571810.76515	4	48550.4166067737
tcg1	SPBC660.11	84.467807161272	163.324393300545	52148.7730694293	4	114.180529283049
SPBC660.12c	SPBC660.12C	230121.033555769	245779.279845015	4979208373.92214	4	35281.752981967
mik1	SPBC660.14	83967.2732704733	102859.980844706	14777257739.5388	4	60780.8722780835
SPBC660.17c	SPBC660.17C	254124.218157739	256839.177170183	8133862856.20615	4	45093.9653839795
exo5	SPBC685.02	416116.774672989	433523.499302582	1319107366.24531	4	18159.7588519597
SPBC685.03	SPBC685.03	243064.679648302	258157.699065395	7753613042.51267	4	44027.3013098483
aps2	SPBC685.04C	219292.205469637	231452.60635677	11344507036.719	4	53255.2979447091
rps001	SPBC685.06	163744.536771504	173018.460481024	4776691512.97148	4	34556.8065399983
rpl2701	SPBC685.07C	0	88.1934331147912	31112.3265782926	4	88.1934331147912
pfa5	SPBC691.01	316250.34741513	309521.443122828	559970449.05656	4	11831.8473732609
apl3	SPBC691.03C	142418.73853157	176871.371027581	44851957801.1563	4	105891.404043431
SPBC691.04	SPBC691.04	109052.643192295	134204.653395703	25701514970.1409	4	80158.4602056153
SPBC691.05c	SPBC691.05C	107302.38044624	137207.959104652	27486281748.6037	4	82894.9361369614
ppk30	SPBC6B1.02	326160.053254707	352652.865233066	15951096998.5112	4	63148.8261935866
SPBC6B1.03c	SPBC6B1.03C	286449.67534262	280046.568162935	1109047322.59427	4	16651.1810586687
mde4	SPBC6B1.04	225491.03040179	231949.6016824	5902592510.28042	4	38414.1657148779
atg7	SPBC6B1.05C	361464.315554277	373314.276666079	16954955574.9609	4	65105.5980215237
ubp14	SPBC6B1.06C	270775.471986921	276397.987571285	27139834771.5602	4	82370.8607026178
ofd1	SPBC6B1.08C	350975.406241485	349726.029588987	1312956722.94934	4	18117.3723463789
nbs1	SPBC6B1.09C	364200.490703594	361053.551524495	521822205.38818	4	11421.7140284217
prp17	SPBC6B1.10	268222.755953746	278337.170191436	14040150908.9799	4	59245.571372424
SPBC713.03	SPBC713.03	311454.919367307	364413.742560663	33201504259.6586	4	91106.3996924182
SPBC713.05	SPBC713.05	271591.357191418	267659.330138474	6987063241.51933	4	41794.3274904602
SPBC713.07c	SPBC713.07C	298516.628381199	301238.911422941	444256254.079819	4	10538.69363441
mim1	SPBC713.08	116210.67060878	131609.416581463	4678887015.05942	4	34201.1952095955
SPBC713.09	SPBC713.09	287584.740108321	259808.347912843	3687843505.73298	4	30363.8086615175
pmp3	SPBC713.11C	166547.167717028	178013.104371387	9425391979.51166	4	48542.2289854711
SPBC725.01	SPBC725.01	30733.0055934795	52981.6652083338	5023397065.822	4	35437.9636330236
mpr1	SPBC725.02	5634.58912390425	6780.28089615748	64796571.0730873	4	4024.81586762324
SPBC725.03	SPBC725.03	0	0	0	4	0
SPBC725.04	SPBC725.04	313537.523618155	293645.185057672	21841607120.6834	4	73894.5314632338
SPBC725.05c	SPBC725.05C	111562.49835954	117771.662962881	12707371819.9491	4	56363.4895565142
ppk31	SPBC725.06C	17255.5897300007	15315.7353247692	106775842.873477	4	5166.61985425378
pex5	SPBC725.07	70018.6904952951	77207.7890365898	4532242438.56384	4	33660.9656670892
hob3	SPBC725.09C	139772.017483442	145316.587903573	6424489624.64561	4	40076.4570060953
SPBC725.10	SPBC725.10	60500.2280795349	62119.2644569475	354704807.042296	4	9416.80422227063
php2	SPBC725.11C	148846.56456583	186524.007407836	50173846316.938	4	111997.596310075
arg6	SPBC725.14	34632.3633566109	36235.1536756568	461925843.672805	4	10746.2300793442
ura5	SPBC725.15	111707.884165248	122291.297884646	2181302046.82948	4	23352.2057139656
rpl29	SPBC776.01	0	0	0	4	0
dis2	SPBC776.02C	271819.471358174	280243.851900027	1326500828.85595	4	18210.57954086
SPBC776.03	SPBC776.03	388947.646677257	362105.215973743	5812477408.14181	4	38119.8026232489
sec2302	SPBC776.04	294230.43939671	288793.348131502	1219919830.89559	4	17463.6753784505
SPBC776.05	SPBC776.05	0	0	0	4	0
SPBC776.06c	SPBC776.06C	0	0	0	4	0
ste13	SPBC776.09	0	0	0	4	0
rpl2801	SPBC776.11	244327.746238428	234151.451623426	1915167266.99741	4	21881.312043599
plh1	SPBC776.14	206772.948664888	212226.944643497	1520719833.40917	4	19498.203977605
kgd2	SPBC776.15C	42343.7370051395	48840.2558029125	1726601714.00017	4	20776.198605617
SPBC776.16	SPBC776.16	379412.700032283	360730.851977366	30850489315.8856	4	87821.5368174083
SPBC776.17	SPBC776.17	4042.21002215718	9084.13618925442	171717147.913982	4	6552.04448843988
whi5	SPBC800.02	297819.997078124	310980.745852064	2411709884.71006	4	24554.5814702168
clr3	SPBC800.03	41357.3815924029	123924.8306745	38656174604.7373	4	98305.867836993
rpl4301	SPBC800.04C	69.0089420012745	1480.52630690925	8235627.58443186	4	1434.88915812615
atb2	SPBC800.05C	242491.060145243	239250.975176493	8153422627.39472	4	45148.1523082471
tsf1	SPBC800.07C	181381.988495186	197407.878217962	1286991503.32572	4	17937.3319039212
gcd10	SPBC800.08	247802.37008382	258001.645119993	4326463943.85973	4	32887.9307036021
SPBC800.10c	SPBC800.10C	348207.239337496	335222.380712569	2061192748.73904	4	22700.1803337498
SPBC800.11	SPBC800.11	354606.692641278	334581.226924134	1864468772.27933	4	21589.7474063462
SPBC800.12c	SPBC800.12C	168898.122288538	200147.295343322	15140997000.8273	4	61524.3793159006
ucp8	SPBC83.01	97839.3507248151	161345.007065196	45443510036.2676	4	106587.417217357
rpl4302	SPBC83.02C	265913.269213195	272145.771645191	1028087623.5497	4	16031.9027531802
tas3	SPBC83.03C	218742.324813954	212884.721642093	7408973009.67145	4	43037.6957145461
apc15	SPBC83.04	277727.23603823	306638.063384974	7666321796.65675	4	43778.7671042046
SPBC83.05	SPBC83.05	332595.355882882	336715.924453976	9615255633.1619	4	49028.704942008
SPBC83.09c	SPBC83.09C	302089.78221927	307718.468886705	10709206772.4303	4	51742.6486866258
SPBC83.11	SPBC83.11	255996.344089175	274844.898617841	7755514204.48682	4	44032.6986581757
SPBC83.16c	SPBC83.16C	138715.762912684	143687.437482904	16553214263.4719	4	64329.6476429646
SPBC83.17	SPBC83.17	286724.097318407	296368.689333399	11829377953.9846	4	54381.471922854
fic1	SPBC83.18C	334669.130493812	327396.987805988	2029384596.77531	4	22524.345699572
SPBC83.19c	SPBC83.19C	242392.408396296	247685.547535748	1557546142.17628	4	19732.8795553024
SPBC839.02	SPBC839.02	289390.837739054	280475.132866887	4689724324.45146	4	34240.7809652885
SPBC839.03c	SPBC839.03C	88701.2879250354	116099.728587214	16204342185.0412	4	63648.138592266
rpl803	SPBC839.04	280362.664665223	275723.987287083	12091612311.6766	4	54980.9337672537
rps1701	SPBC839.05C	217668.232303415	224607.818570682	6401873695.84053	4	40005.8548710077
cta3	SPBC839.06	223959.054843071	198426.878635517	6362197247.08067	4	39881.6914356722
ibp1	SPBC839.07	297122.372343382	323969.95592979	10862204564.0697	4	52110.9502985449
rpl1601	SPBC839.13C	131764.42993333	138582.945241149	607330617.698812	4	12322.039377664
SPBC839.14c	SPBC839.14C	160744.325720908	161628.801520415	23814716358.3518	4	77160.0874130399
ef1a-c	SPBC839.15C	166340.468193203	164613.219505202	1654680858.43272	4	20338.8843009684
fkh1	SPBC839.17C	327488.986074507	325256.738764338	1599658019.97121	4	19997.8625105986
SPBC887.02	SPBC887.02	355470.555883629	364068.980966384	610060263.597442	4	12349.6990205981
lub1	SPBC887.04C	250289.429190407	240945.056390889	657230188.843922	4	12818.2505518881
snx3	SPBC887.06C	305070.858499294	304418.46625973	9550672904.90336	4	48863.7721244056
SPBC887.08	SPBC887.08	282428.265589067	273085.329151524	4707292855.64866	4	34304.857001774
mcs4	SPBC887.10	253751.29116208	261862.876172949	2628243544.80277	4	25633.1989068999
pus2	SPBC887.11	333185.354622895	336683.570122605	2124764939.31625	4	23047.5863124333
sur2	SPBC887.15C	170074.046318874	188997.428277642	6483867536.47543	4	40261.2330178654
SPBC887.17	SPBC887.17	259288.146940337	258504.559564423	359061536.856367	4	9474.45957372196
hfi1	SPBC887.18C	882.417394028195	2670.25033047642	18030573.3929434	4	2123.12113366992
gsk31	SPBC8D2.01	163805.177292142	162892.276134993	1452864221.91129	4	19058.228025654
SPBC8D2.02c	SPBC8D2.02C	93867.3881070045	123703.808789243	16450043615.2822	4	64128.8617068833
hhf2	SPBC8D2.03C	163794.649777963	168957.90898601	791653718.928699	4	14068.1708026372
hht2	SPBC8D2.04	197876.850155658	205015.236647805	752850191.523745	4	13719.0578350314
rmt3	SPBC8D2.10C	302583.055839024	295026.60121537	1669630910.21901	4	20430.5586696682
SPBC8D2.11	SPBC8D2.11	115722.703401708	146713.398197565	11531241213.036	4	53691.8085303429
SPBC8D2.12c	SPBC8D2.12C	223794.331440209	225117.208877465	10234443931.562	4	50582.7142697038
SPBC8D2.16c	SPBC8D2.16C	258250.883171149	252988.942578429	2077792105.74187	4	22791.4024674979
SPBC8D2.17	SPBC8D2.17	95214.1051416928	82804.4924381566	1955526345.89784	4	22110.6668030265
SPBC8D2.18c	SPBC8D2.18C	317351.173181985	319573.303783961	2949430539.27911	4	27154.3299460653
mde3	SPBC8D2.19	281363.176596067	277925.102729744	6547532512.03819	4	40458.4123268517
SPBC8E4.01c	SPBC8E4.01C	302023.75954701	261259.613840566	8374700421.48769	4	45756.6946508587
SPBC8E4.02c	SPBC8E4.02C	332603.287290704	325298.365377197	2419726691.74981	4	24595.3587682199
SPBC8E4.03	SPBC8E4.03	159535.448885994	150461.312102522	1173216011.06799	4	17126.1204820881
SPBC8E4.04	SPBC8E4.04	271696.193846441	280526.764345348	5831720063.90822	4	38182.8497623875
SPBC8E4.05c	SPBC8E4.05C	329572.669387772	333623.846337767	3986429314.32595	4	31569.0881810275
ctf18	SPBC902.02C	312648.051708695	306429.36230645	20752038457.4215	4	72027.8391620585
SPBC902.03	SPBC902.03	126984.398258544	144135.291903506	13200851057.5431	4	57447.4783118091
SPBC902.04	SPBC902.04	243005.516872233	264698.98312564	7276374160.67961	4	42650.8328191831
idh2	SPBC902.05C	105770.033774078	122023.704412069	20557530742.4809	4	71689.4879715305
mto2	SPBC902.06	318726.595162659	329174.79392121	2601613391.57138	4	25503.0066441752
SPBC947.01	SPBC947.01	280204.479851269	291087.522648347	2725041717.48726	4	26100.966062041
apl2	SPBC947.02	320319.790913537	316424.904247163	4319546314.85092	4	32861.6277550691
naa38	SPBC947.03C	146225.94945638	190163.649882674	24178006553.0752	4	77746.3930884822
SPBC947.04	SPBC947.04	197416.513834605	200753.244873581	4590095267.02325	4	33875.1209113091
frp2	SPBC947.05C	181535.774834314	164953.756110849	6255273320.85014	4	39545.1429408535
SPBC947.06c	SPBC947.06C	348521.908878067	383641.42085498	5606788405.353	4	37439.2454696706
hip4	SPBC947.08C	261484.61971445	267868.939852826	6573178275.16967	4	40537.5698432012
SPBC947.09	SPBC947.09	200034.226568651	209250.362624084	2795273397.49854	4	26435.1725807613
dsc1	SPBC947.10	78061.8071908205	85877.5997958362	8687915160.82145	4	46604.4932405166
cbp6	SPBC947.14C	93001.9119336446	95775.3698387444	766181091.984466	4	13839.9881862708
SPBC947.15c	SPBC947.15C	169969.413873401	194521.221089509	52007433599.2565	4	114025.69184098
SPBC9B6.03	SPBC9B6.03	143053.71189688	150812.528704513	30486423054.3446	4	87301.8084783251
nop52	SPBC9B6.07	163265.583289875	147605.323483827	3049399742.96438	4	27610.6851733363
mdl1	SPBC9B6.09C	223642.39080286	225227.982140807	31215358898.7657	4	88339.3441490903
SPBC9B6.11c	SPBC9B6.11C	303943.795252798	309035.99371631	8749235735.36885	4	46768.6747069255
SPBCPT2R1.01c	SPBCPT2R1.01C	205205.074013532	191192.942304045	15022900512.7835	4	61283.9712175694
SPBCPT2R1.02	SPBCPT2R1.02	280088.397339211	288586.754298567	6336088848.62971	4	39799.7765340137
SPBCPT2R1.03	SPBCPT2R1.03	219900.448850918	252277.948670692	10806205069.303	4	51976.4491604202
tlh2	SPBCPT2R1.08C	137139.212034901	132335.100301412	3911826430.96999	4	31272.297768832
tra1	SPBP16F5.03C	312162.294855622	322937.058161796	3786049446.16946	4	30765.4410262939
SPBP16F5.05c	SPBP16F5.05C	262685.888332776	264056.915248192	1265252528.48524	4	17785.1941828396
apm1	SPBP16F5.07	342073.034595951	341806.296740029	1297743776.42347	4	18012.105487862
SPBP16F5.08c	SPBP16F5.08C	411797.483066901	406192.075520415	3435198070.97167	4	29305.2813967537
toc1	SPBP18G5.03	237906.468004457	256791.152165892	9684366338.38056	4	49204.5890603218
SPBP19A11.02c	SPBP19A11.02C	352340.541127559	345363.368930886	655433268.610339	4	12800.7154937755
SPBP22H7.04	SPBP22H7.04	206931.388372645	232068.257414056	62893654128.4339	4	125393.036218557
abo2	SPBP22H7.05C	334053.833084283	320360.166433147	4256266310.80963	4	32620.0333798482
SPBP22H7.06	SPBP22H7.06	231540.099161587	241616.825772041	46442740851.7393	4	107752.889580442
rps1002	SPBP22H7.08	173878.537470355	156277.376505758	1529495365.80619	4	19554.3816432928
pkr1	SPBP23A10.02	273121.060811771	269575.694954893	4244864223.63563	4	32576.3112692169
ssr4	SPBP23A10.05	340249.908203595	321968.097265376	15478192898.4499	4	62205.6928633744
ppk32	SPBP23A10.10	279986.704766598	285576.67626963	12126385712.9389	4	55059.9348731428
ell1	SPBP23A10.14C	228170.241451596	216702.337168821	6673466110.77109	4	40845.6427014286
sdh4	SPBP23A10.16	449814.806203853	452249.360828765	7885578770.354	4	44400.3906805841
car1	SPBP26C9.02C	104874.090046558	170302.716996416	50062304068.2291	4	111873.035254512
SPBP35G2.02	SPBP35G2.02	53029.8362312746	67917.3058531361	6671961795.09112	4	40841.0387817545
sgo1	SPBP35G2.03C	196503.585186387	199273.94104774	8159252039.09471	4	45164.2890985088
SPBP35G2.04c	SPBP35G2.04C	0	106.290319919516	45190.528434372	4	106.290319919516
cki2	SPBP35G2.05C	137078.068488925	141344.984715237	17133946611.5165	4	65448.3510325442
nup131	SPBP35G2.06C	288249.122022329	281176.890960227	4032386579.27521	4	31750.5377091287
ilv1	SPBP35G2.07	161455.088298168	159097.099585313	667061588.53536	4	12913.7677357865
air1	SPBP35G2.08C	114839.088801229	142295.519901266	6084493956.39244	4	39001.5831614322
mit1	SPBP35G2.10	315756.968974012	314696.987602355	2285537793.05083	4	23903.6492666435
SPBP35G2.11c	SPBP35G2.11C	104677.853136631	106687.058834076	2684714511.35087	4	25907.115390134
SPBP35G2.12	SPBP35G2.12	241544.356946214	242114.10432083	55425061603.0112	4	117712.639086688
swc2	SPBP35G2.13C	181774.182116513	182485.833510561	11561028470.3127	4	53761.1115731267
SPBP35G2.14	SPBP35G2.14	344847.89376727	332210.791010142	5192058163.96684	4	36027.9688713048
pho1	SPBP4G3.02	57227.3588120355	61845.9301773542	5156775309.88702	4	35905.3453885595
SPBP4G3.03	SPBP4G3.03	152202.819009925	183456.051269746	38105810312.292	4	97603.5479789182
oxa102	SPBP4H10.03	107597.093431369	119598.509931398	1816982845.32774	4	21313.0408748244
ppb1	SPBP4H10.04	221966.730711802	215542.681069685	1929446758.10815	4	21962.734108645
spe2	SPBP4H10.05C	172253.090106733	183213.895249263	3106873067.09021	4	27869.6657097381
qcr10	SPBP4H10.08	263614.595968208	273283.401371697	8644799048.5927	4	46488.7057482586
rsv1	SPBP4H10.09	230268.832093135	231650.1961796	7421877128.28501	4	43075.1585263624
SPBP4H10.10	SPBP4H10.10	226401.429640784	213962.595088486	4514041328.46881	4	33593.3078472067
lcf2	SPBP4H10.11C	94168.669456648	121875.738609311	21852078698.1681	4	73912.2430625808
SPBP4H10.12	SPBP4H10.12	208137.122308206	206830.34640117	3471898484.35706	4	29461.4090139841
rps2302	SPBP4H10.13	111708.723217038	132800.082133694	6203037461.5798	4	39379.6821393336
SPBP4H10.14c	SPBP4H10.14C	106935.27768329	145149.07553797	19856375429.2814	4	70456.3258857596
SPBP4H10.16c	SPBP4H10.16C	350852.665936687	321429.995499666	4344481743.77562	4	32956.3413616242
SPBP4H10.17c	SPBP4H10.17C	188269.321574549	185630.234648334	17580140863.2823	4	66295.0617755242
SPBP4H10.18c	SPBP4H10.18C	8697.6162289127	10634.4974551675	160794071.8576	4	6340.23011919914
SPBP4H10.19c	SPBP4H10.19C	331435.706682343	328443.508410084	115129211.475122	4	5364.91405977583
SPBP8B7.02	SPBP8B7.02	26555.9718088204	28069.6703407092	94095126.941049	4	4850.13213585592
mug45	SPBP8B7.04	218785.982621908	265906.777847738	20462569672.7608	4	71523.7192698353
rpp201	SPBP8B7.06	280126.089606573	270391.143281565	5602651105.70935	4	37425.4295423224
set6	SPBP8B7.07C	315046.183724778	331422.5259091	23869404921.1909	4	77248.6325464583
SPBP8B7.08c	SPBP8B7.08C	135098.764512797	133602.948928006	13004306376.8623	4	57018.2128290213
los1	SPBP8B7.09C	267896.605578251	269923.991381278	688119075.246246	4	13116.0119248025
SPBP8B7.10c	SPBP8B7.10C	175079.83230834	200210.681486555	11515422490.5257	4	53654.9682940119
nxt3	SPBP8B7.11	353384.424688649	341475.46122425	1347905304.50608	4	18356.9149403302
vac7	SPBP8B7.13	235398.510895502	222749.033468889	5486648489.73489	4	37035.9571556308
SPBP8B7.18c	SPBP8B7.18C	120669.201139033	125629.621099428	10806669006.2308	4	51977.5648867634
ubp3	SPBP8B7.21	360556.506548768	349249.837479662	626628364.200489	4	12516.2730495193
erd2	SPBP8B7.22	273516.524242222	265330.878673465	2964571019.83768	4	27223.9371685915
SPBP8B7.23	SPBP8B7.23	358932.365138612	343735.137609371	4123655631.77882	4	32107.8480740255
atg8	SPBP8B7.24C	284868.279017907	291553.004993853	9039275922.70878	4	47537.5533728567
cyp4	SPBP8B7.25	315096.130408121	317995.459764963	3373229225.39826	4	29039.7538961604
SPBP8B7.26	SPBP8B7.26	312549.241566165	309651.056250702	461602265.422035	4	10742.4655622212
mug30	SPBP8B7.27	44987.2769241101	103235.656834031	18646484808.3998	4	68276.0661000614
stc1	SPBP8B7.28C	277813.119874435	280485.273394525	585211173.332071	4	12095.5691611853
thi5	SPBP8B7.30C	345098.348364101	337989.596173058	1834271833.82432	4	21414.1999256587
SPBP8B7.31	SPBP8B7.31	157131.21391594	172239.732808871	1710804644.61655	4	20680.9371440014
SPBPB10D8.01	SPBPB10D8.01	219152.400545526	229191.095002352	7277370953.9261	4	42653.754095994
SPBPB10D8.02c	SPBPB10D8.02C	250351.580433177	255834.298325253	1598531853.27956	4	19990.8219770946
SPBPB10D8.04c	SPBPB10D8.04C	349897.3378166	369058.786879233	7996238149.13043	4	44710.8436207886
SPBPB10D8.05c	SPBPB10D8.05C	91587.2274725135	117632.7307271	20258927757.1782	4	71166.9300960394
SPBPB10D8.06c	SPBPB10D8.06C	209417.289387756	213428.417236366	3909582634.68835	4	31263.3276967134
SPBPB10D8.07c	SPBPB10D8.07C	15409.9267387888	17505.6697805906	302467395.245931	4	8695.79489244559
eno102	SPBPB21E7.01C	325009.602043111	329402.832421215	1426817286.40649	4	18886.6175267469
SPBPB2B2.01	SPBPB2B2.01	0	0	0	4	0
mug180	SPBPB2B2.02	150747.827059082	155918.765056911	3919088960.10284	4	31301.3137108606
SPBPB2B2.05	SPBPB2B2.05	238802.577759633	236306.46040138	1210051942.61895	4	17392.900438246
SPBPB2B2.06c	SPBPB2B2.06C	254383.423000723	264153.739764426	1280018075.59417	4	17888.6701266065
SPBPB2B2.07c	SPBPB2B2.07C	277760.371358042	280071.92203165	332687519.608924	4	9119.86183569856
SPBPB2B2.08	SPBPB2B2.08	238761.141153424	236488.815138991	5792897177.40841	4	38055.5422291169
SPBPB2B2.09c	SPBPB2B2.09C	280763.319437499	305469.147956302	6910404758.94704	4	41564.4221629119
gal7	SPBPB2B2.10C	264586.673286163	274499.210165887	12027958020.3742	4	54836.0237899646
SPBPB2B2.11	SPBPB2B2.11	189625.921729116	189921.821378029	973563569.460873	4	15600.9901084905
gal10	SPBPB2B2.12C	312640.007923221	311229.753208945	10862079209.195	4	52110.6496054188
gal1	SPBPB2B2.13	143816.310542837	149691.770461082	10866917982.0725	4	52122.2552804283
SPBPB2B2.18	SPBPB2B2.18	181326.138137638	163230.134180007	7889961354.74013	4	44412.7272151242
SPBPB2B2.19c	SPBPB2B2.19C	277815.017620958	277479.445494264	13052626385.8377	4	57124.0456940807
SPBPB7E8.01	SPBPB7E8.01	81041.9671991352	97594.5631079602	11133125718.3671	4	52756.8140583922
SPBPB7E8.02	SPBPB7E8.02	292168.226536168	294729.196685054	14008675408.1226	4	59179.125137422
grt1	SPBPB8B6.04C	350290.171430414	377028.434395713	15329371345.6625	4	61905.9192356888
SPBPB8B6.05c	SPBPB8B6.05C	283145.020902916	280606.668114722	9083937723.40229	4	47654.8468767928
dps1	SPBPJ4664.01	246210.155700038	247851.118654339	2752455783.33911	4	26231.9260793937
SPBPJ4664.02	SPBPJ4664.02	309575.408800166	296440.109484839	5804405989.92926	4	38093.3261540958
mfm3	SPBPJ4664.03	176705.690742118	153561.32889053	12249013734.4447	4	55337.6312612961
SPBPJ4664.05	SPBPJ4664.05	11431.8834758438	11747.3536275154	157196283.566858	4	6268.89710329613
gpt1	SPBPJ4664.06	235120.94880265	225436.900036282	3588473896.58834	4	29951.9360667568
SPCC1020.05	SPCC1020.05	210477.597030617	225594.616420632	10341478065.0042	4	50846.5290482156
tal1	SPCC1020.06C	242692.547410547	256761.410949445	19167943441.0591	4	69224.1710695387
SPCC1020.07	SPCC1020.07	353434.718774775	349048.313757225	386201290.529908	4	9826.00237291224
SPCC1020.08	SPCC1020.08	195400.33345805	193880.276477041	32616627292.3664	4	90300.3700052862
gnr1	SPCC1020.09	285510.202328113	292446.574730607	908891264.374073	4	15073.911771452
oca2	SPCC1020.10	275687.000821224	289425.281194323	3242744385.46571	4	28472.5498746851
SPCC1020.11c	SPCC1020.11C	195953.309007163	218640.095631043	20860516981.0963	4	72215.8517589738
xap5	SPCC1020.12C	262908.731205593	267310.591836275	975123532.628282	4	15613.4840172548
SPCC1020.13c	SPCC1020.13C	261354.342036392	260483.84974186	27452794749.0931	4	82844.424599808
SPCC1183.02	SPCC1183.02	323527.910730963	323556.307841828	4987665083.3494	4	35311.7016134503
pet127	SPCC1183.04C	118856.54835487	126038.628577707	21318533928.5383	4	73004.3387897909
ung1	SPCC1183.06	360905.871294376	366305.027501788	731405030.998148	4	13522.2504691171
pmp31	SPCC1183.09C	236718.123412675	240095.801837094	38231010414.7623	4	97763.7591528198
wtf10	SPCC1183.10	339189.913422367	352183.458797479	3254246755.77556	4	28523.0028037703
SPCC1183.11	SPCC1183.11	306291.798391294	299072.839620361	922486620.517325	4	15186.2324204962
SPCC11E10.01	SPCC11E10.01	197804.032088671	194432.330984322	1118940205.18498	4	16725.2818002043
mug1	SPCC11E10.03	445064.047704063	437353.327779001	12720447190.17	4	56392.4799733307
ppr6	SPCC11E10.04	174821.641729927	184470.077260808	6505909357.52509	4	40329.6087184251
ynd1	SPCC11E10.05C	213606.10436405	251980.65671542	25586855384.0511	4	79979.4589004751
elp4	SPCC11E10.06C	213683.60620342	231119.569404037	6941186729.52857	4	41656.8923754778
SPCC11E10.07c	SPCC11E10.07C	320124.902878684	326755.85295794	353513108.062655	4	9400.97213141619
rik1	SPCC11E10.08	142270.941139362	159166.784845598	34238637825.6126	4	92518.4276585111
SPCC11E10.09c	SPCC11E10.09C	258143.058622877	264331.26043142	12903668948.4593	4	56797.1587063546
SPCC1223.01	SPCC1223.01	386012.57851802	376158.440937769	4074095824.4705	4	31914.3221159032
nmt1	SPCC1223.02	334408.315578809	359399.575883819	20528145727.5329	4	71638.2330315539
gut2	SPCC1223.03C	169119.595502643	209133.351235351	15925542651.1724	4	63098.2223425754
set11	SPCC1223.04C	113297.028019808	146674.535450458	31655380472.232	4	88959.7949528774
rpl3702	SPCC1223.05C	188105.794916126	180183.228957182	6505686549.1	4	40328.9181267611
tea1	SPCC1223.06	304726.4934483	305611.061908833	4991104157.37491	4	35323.8735042425
SPCC1223.09	SPCC1223.09	147085.553466608	150752.254981357	5156788070.62343	4	35905.3898134508
eaf1	SPCC1223.10C	328447.097178932	331773.431747394	3797661412.50662	4	30812.5843305403
ptc2	SPCC1223.11	187207.946886294	192814.427753743	1540474163.34502	4	19624.4373380807
meu10	SPCC1223.12C	154759.223441842	160008.601156533	20067756339.5028	4	70830.3542619667
cbf12	SPCC1223.13	319615.974245534	332274.149203458	3736620850.7669	4	30563.9528315911
spc19	SPCC1223.15C	204149.793033494	211640.167242466	1391081015.3724	4	18648.5992461391
bio2	SPCC1235.02	222014.830261455	230084.888206098	1527233294.4784	4	19539.9161620413
SPCC1235.03	SPCC1235.03	95093.1448061105	121966.683390432	21760328012.4639	4	73756.9115616698
SPCC1235.04c	SPCC1235.04C	79703.2462130044	107074.825374984	13393866034.6963	4	57865.9356502085
fft2	SPCC1235.05C	151169.195856461	148910.227823287	20821930264.8977	4	72149.0302514485
pdh1	SPCC1235.08C	119227.01486728	184803.786931713	56809929079.4129	4	119174.167795933
hif2	SPCC1235.09	1191.96282390553	3580.34043296021	32303377.0970097	4	2841.80299708696
SPCC1235.11	SPCC1235.11	226658.049757951	182811.029052385	13872196689.6261	4	58890.1449514817
mug146	SPCC1235.12C	283598.838314477	340960.11118476	41364594304.8105	4	101691.438067335
ght6	SPCC1235.13	0	300.717514908582	361724.095091174	4	300.717514908582
dga1	SPCC1235.15	183310.606682254	216887.723395297	13330994040.7061	4	57729.9619796905
rps1802	SPCC1259.01C	20308.465781049	38588.2232569672	2774627895.79252	4	26337.3683945099
SPCC1259.02c	SPCC1259.02C	283312.578589829	289162.900631013	8011584387.52292	4	44753.7271842327
rpa12	SPCC1259.03	409816.617351183	389720.133551557	13724723989.547	4	58576.2835743849
iec3	SPCC1259.04	252428.642263257	255112.308532692	1044717343.88896	4	16161.0437773134
rxt3	SPCC1259.07	222093.749157531	192196.271501213	5618410198.43422	4	37478.0275576044
SPCC1259.08	SPCC1259.08	311202.999937855	308720.942755267	172941028.266953	4	6575.352238986
pdx1	SPCC1259.09C	330745.939738075	331561.071687354	5238575392.55763	4	36189.0017566029
pgp1	SPCC1259.10	15694.5665520133	63911.0982752588	11456560984.5482	4	53517.6629360537
gyp2	SPCC1259.11C	276366.656610877	293357.422868795	9311537263.17277	4	48248.1534962033
meu27	SPCC1259.14C	179482.605229109	215853.23345937	15598520969.0975	4	62447.0194827133
SPCC126.01c	SPCC126.01C	205714.765463742	208821.450585137	13738566766.5286	4	58605.8161928673
pku70	SPCC126.02C	171891.759553223	175518.551235736	4306799618.22647	4	32813.1056828917
pus1	SPCC126.03	321363.744327122	327274.333521306	8699488390.03253	4	46635.5239866363
sgf73	SPCC126.04C	268340.529658906	322738.223251738	31876746196.7164	4	89270.3004877831
twf1	SPCC126.06	15659.0485575335	15808.5962566233	333275259.511373	4	9127.91404855694
SPCC126.07c	SPCC126.07C	271830.084402577	276078.298382293	932357776.600482	4	15267.2670819017
SPCC126.08c	SPCC126.08C	361276.023550778	347513.350520624	1781508300.01321	4	21103.9587519333
SPCC126.09	SPCC126.09	251637.071706639	299766.978346576	26576400034.197	4	81511.3489555244
iah1	SPCC126.10	295739.548464089	263183.82376491	7193220892.31182	4	42406.429030018
SPCC126.11c	SPCC126.11C	387788.275394414	386787.270771593	2882357142.02687	4	26843.794171218
SPCC126.12	SPCC126.12	324327.226576678	324582.153801493	9603931679.76062	4	48999.8257133651
SPCC126.13c	SPCC126.13C	342399.469434671	330182.362741392	6232041448.75289	4	39471.6399733812
sec65	SPCC126.15C	1708.62362094537	2657.9200958234	11822489.1069514	4	1719.19233267772
emc4	SPCC1281.03C	10176.9775323039	68230.978065245	15194667097.9965	4	61633.3251942415
SPCC1281.04	SPCC1281.04	375693.771807941	362197.518347542	8524499889.49461	4	46164.1091365755
SPCC1281.07c	SPCC1281.07C	247566.165158139	265393.113650288	24657228976.5639	4	78513.1023724129
wtf11	SPCC1281.08	414934.674148127	409764.631865604	155630589.997987	4	6237.59949816407
SPCC132.01c	SPCC132.01C	308543.015879175	312252.782912175	6264299362.91223	4	39573.6634736798
hst2	SPCC132.02	272637.185120109	240325.741455705	6459579556.35644	4	40185.7548030283
SPCC132.03	SPCC132.03	342969.635969638	359112.206852709	3888081702.90766	4	31177.242112267
gdh2	SPCC132.04C	352306.144966113	350442.773730542	41046555.0734203	4	3203.37927326052
rpm1	SPCC1322.01	286968.462692424	298884.856163687	3441772750.12641	4	29333.3119086748
SPCC1322.02	SPCC1322.02	235156.510201733	225856.240317638	4723896848.25176	4	34365.305353844
SPCC1322.03	SPCC1322.03	223181.849018679	255076.295551143	10982385783.0255	4	52398.4393446634
SPCC1322.05c	SPCC1322.05C	308858.237804274	320369.885271698	792682777.414523	4	14077.3113325532
kap113	SPCC1322.06	294491.710673374	290765.370950688	14431945787.4267	4	60066.5168530412
mug150	SPCC1322.07C	277124.300982808	274969.259208443	1150368608.73308	4	16958.542159728
srk1	SPCC1322.08	276125.760015916	282323.508848915	10319631832.0378	4	50792.7943512606
SPCC1322.09	SPCC1322.09	273753.250867916	276230.601986127	5693140748.1338	4	37726.4520864797
SPCC1322.10	SPCC1322.10	219517.270952744	237318.698075058	7299168699.17509	4	42717.5862472796
bub1	SPCC1322.12C	293917.258005606	280385.483718915	5259882350.93329	4	36262.5231848712
vtc4	SPCC1322.14C	334559.435514465	340074.990192101	288776661.950034	4	8496.71498212742
rpl3402	SPCC1322.15	377670.897895315	370903.579159362	5929949033.34536	4	38503.081153803
phb2	SPCC1322.16	369865.212884758	373890.808957798	172040868.584603	4	6558.21752812078
spt2	SPCC1393.02C	380281.682806305	390261.720183623	1634460340.13492	4	20214.2297660269
rps1501	SPCC1393.03	322469.629008722	316477.595531213	4954837953.54534	4	35195.3049196386
ers1	SPCC1393.05	272487.421491907	256536.925848007	2155365987.7097	4	23212.9596761685
SPCC1393.08	SPCC1393.08	319425.725098403	317801.004489556	634076913.158696	4	12590.4419417935
SPCC1393.09c	SPCC1393.09C	309116.41385635	298209.115546829	5265002379.86071	4	36280.1680669368
ctr4	SPCC1393.10	241967.863172082	239187.476650203	16102068771.6989	4	63446.9636225779
SPCC1393.13	SPCC1393.13	157014.700992235	155999.766217152	537903183.381185	4	11596.3699425853
adh1	SPCC13B11.01	357338.044473924	371450.617290039	2899022476.63508	4	26921.2856148953
SPCC13B11.02c	SPCC13B11.02C	306676.345871093	309211.939074896	6916718809.93272	4	41583.4065762196
SPCC13B11.03c	SPCC13B11.03C	311134.856077672	309118.259969346	5443114720.81418	4	36888.7337842267
SPCC13B11.04c	SPCC13B11.04C	302658.976119771	307084.962631911	17359815571.6418	4	65878.3264276685
ste6	SPCC1442.01	0	1559.50213945063	9728187.69180434	4	1559.50213945063
SPCC1442.02	SPCC1442.02	34886.455658904	47818.0788222798	3344000940.34176	4	28913.6686549016
SPCC1442.03	SPCC1442.03	220576.665350806	246538.42353908	9090054725.59147	4	47670.8892448827
SPCC1442.04c	SPCC1442.04C	351471.581613834	342384.705049773	1210610129.23472	4	17396.9115738593
SPCC1442.05c	SPCC1442.05C	194933.089634244	184245.580169033	3500912503.99245	4	29584.2546973574
SPCC1442.07c	SPCC1442.07C	269436.16217161	288957.269292332	13163325558.6798	4	57365.7684483522
SPCC1442.11c	SPCC1442.11C	172339.510433014	227005.494365552	30176925570.1726	4	86857.5350360759
SPCC1442.13c	SPCC1442.13C	286503.279875341	301773.739511186	12540693539.4237	4	55992.619021224
SPCC1442.14c	SPCC1442.14C	239193.434558362	250360.247554137	13268448195.01	4	57594.375148555
zta1	SPCC1442.16C	274796.277436512	279644.971810717	9096553709.45889	4	47687.9274802829
ist1	SPCC1442.17C	6910.22214341735	20623.7415190655	1068613255.43704	4	16344.8252930174
bdf1	SPCC1450.02	203813.758047984	199758.742701129	2291455394.46502	4	23934.5743353888
SPCC1450.03	SPCC1450.03	2372.9563715315	3413.40966976042	18421935.6069398	4	2146.03911933938
rox3	SPCC1450.05C	268008.492400968	265927.967061857	17407844026.0407	4	65969.3944682696
grx3	SPCC1450.06C	237860.849639772	233086.414190247	2745190520.72514	4	26197.2828778346
SPCC1450.07c	SPCC1450.07C	323685.195277154	318922.866432394	597499947.622427	4	12221.9060258868
wtf16	SPCC1450.08C	54821.4080871185	106370.866860365	22172606288.3396	4	74452.3443021433
SPCC1450.09c	SPCC1450.09C	320919.620235001	330096.634388725	7902272434.42228	4	44447.3633481849
cek1	SPCC1450.11C	160501.958608527	165286.670065559	30619171762.3186	4	87491.6735499994
SPCC1450.12	SPCC1450.12	136229.131027637	137212.653478014	17216133402.3546	4	65605.1320445943
SPCC1450.16c	SPCC1450.16C	337088.188812656	344675.127334191	1189914258.97253	4	17247.5669224135
SPCC1494.01	SPCC1494.01	365793.049302768	343502.419222731	4309671694.00356	4	32824.0448985327
arz1	SPCC1494.03	345117.339646096	355916.547175134	17556633328.0507	4	66250.7232565252
ubp12	SPCC1494.05C	330412.670141035	292147.269965714	8565506311.2037	4	46275.0102949845
SPCC1494.07	SPCC1494.07	326220.501962514	332127.688456738	874979882.23959	4	14790.0294306637
SPCC1494.08c	SPCC1494.08C	181542.713984952	187863.078515252	2847167556.7335	4	26679.4282019569
SPCC1494.09c	SPCC1494.09C	266686.099482045	292495.889272802	4494494876.97361	4	33520.4970017361
adn3	SPCC1494.10	217124.039235855	242830.048311583	18345677148.8166	4	67723.1074833704
ump1	SPCC14G10.03C	172374.293203167	171944.591871552	5047796103.46194	4	35523.9218818177
SPCC14G10.04	SPCC14G10.04	232217.686191282	228747.300931582	2278644633.49031	4	23867.5754607078
wtf23	SPCC1620.02	336071.629192609	326726.506819616	9997232716.17751	4	49993.0813117613
mug163	SPCC1620.03	160355.956027493	165761.118701892	4556609136.68542	4	33751.3301096617
mug55	SPCC1620.04C	354816.343135147	343705.201501423	1684550921.82468	4	20521.6405400779
SPCC1620.07c	SPCC1620.07C	281866.689331966	293531.406329615	8247185621.25378	4	45407.0083281584
SPCC1620.08	SPCC1620.08	233594.503525729	263546.489192546	12829156397.1694	4	56632.9329921411
SPCC1620.12c	SPCC1620.12C	271886.117117202	257317.218720679	7516631895.26793	4	43349.2557469789
SPCC1620.13	SPCC1620.13	282673.008979127	303922.253348531	13219087106.4862	4	57487.1444465764
snf22	SPCC1620.14C	210760.953440841	217742.321540654	1733079707.47161	4	20815.1369649085
SPCC162.01c	SPCC162.01C	265718.489442485	269302.799361011	2129839658.88808	4	23075.0929515359
SPCC162.02c	SPCC162.02C	123217.450109704	158453.009804296	18855385728.8724	4	68657.4572221991
SPCC162.03	SPCC162.03	319620.151771858	321764.543527727	3903188738.5367	4	31237.7525541479
wtf13	SPCC162.04C	316962.05194501	323713.202181129	758755321.181336	4	13772.7568153705
coq3	SPCC162.05	15.2484783181857	191.634503069379	131930.456295606	4	181.611161754727
SPCC162.06c	SPCC162.06C	287017.015343162	290563.277434157	75207200.4753019	4	4336.10425599125
ppk33	SPCC162.10	303582.329529373	309697.39812954	1144866765.57437	4	16917.9399275914
SPCC162.11c	SPCC162.11C	0	0	0	4	0
tco89	SPCC162.12	229971.425864221	243906.546960949	9560004959.63674	4	48887.6389275365
SPCC1672.03c	SPCC1672.03C	308718.465921187	292830.261074112	3315875762.04041	4	28791.8207223875
SPCC1672.04c	SPCC1672.04C	285377.868868148	290443.825445601	3118572035.31995	4	27922.0881889229
asp1	SPCC1672.06C	265656.854613008	266518.808535181	835815556.219742	4	14455.2374264464
SPCC1672.09	SPCC1672.09	331751.758398331	330200.788856782	544401222.016122	4	11666.2035600289
get4	SPCC1672.12C	349917.101263069	343791.05010538	2857172344.67971	4	26726.2621062117
qcr9	SPCC1682.01	243545.627271139	231549.600385533	19994225812.9569	4	70700.4699647692
SPCC1682.08c	SPCC1682.08C	270410.853472388	246401.345200794	2769384289.94583	4	26312.4699047136
SPCC1682.11c	SPCC1682.11C	351693.100188543	340801.074333084	1355642605.53017	4	18409.5261042359
ubp16	SPCC1682.12C	303435.343687887	286464.98751907	2027325868.24097	4	22512.9177820255
laf2	SPCC1682.13	137106.967757909	137819.178559529	25156196462.0685	4	79303.5252401627
rpl1902	SPCC1682.14	255358.320302874	260057.411442465	472098086.55412	4	10863.9091324684
mug122	SPCC1682.15	224310.525750657	234457.932958909	5162549502.93738	4	35925.441900335
SPCC16A11.01	SPCC16A11.01	240494.359308505	242880.170706612	6831186526.66069	4	41325.4961454206
SPCC16A11.03c	SPCC16A11.03C	341341.525109048	360115.40681323	7291777200.33258	4	42695.9517997098
snx12	SPCC16A11.04	297851.000535055	310459.838803115	2407469810.29389	4	24532.987029171
coq10	SPCC16A11.07	144397.285895561	165547.155376859	37203542812.0456	4	96441.0996567926
atg20	SPCC16A11.08	243833.082390303	240788.56434646	1818774977.38403	4	21323.5490560556
oca8	SPCC16A11.10C	228407.25224767	221733.154713123	3414485188.42402	4	29216.7982007955
SPCC16A11.15c	SPCC16A11.15C	114278.801907576	132956.300250568	9136462452.30713	4	47792.4221302581
rpn1302	SPCC16A11.16C	137992.535375962	150890.383201492	30800822266.339	4	87750.8151904286
sif2	SPCC16C4.01	341308.202244238	336652.024542163	876404200.815791	4	14802.0623631961
SPCC16C4.04	SPCC16C4.04	322493.027573646	315485.530402589	1752067878.49886	4	20928.8549525461
SPCC16C4.06c	SPCC16C4.06C	271215.10991011	269473.516763303	1785490603.98931	4	21127.533007839
scw1	SPCC16C4.07	387485.655561907	379996.156588493	1863517791.77098	4	21584.2407312081
sts5	SPCC16C4.09	320950.612429929	277966.776280977	13504950597.1676	4	58105.4012058423
SPCC16C4.10	SPCC16C4.10	238242.486588092	238212.179665334	1634200557.67902	4	20212.6232691295
pef1	SPCC16C4.11	2485.49609754958	2692.96063945579	9784160.10393982	4	1563.98210539154
naa20	SPCC16C4.12	410127.535045331	414739.832062709	7119801314.53548	4	42189.4575532072
rpl1201	SPCC16C4.13C	99533.8562169542	131342.365527939	7639849359.16148	4	43703.1159048227
sfc4	SPCC16C4.14C	232850.360031829	234176.569697768	5234850229.27951	4	36176.1324262265
mug123	SPCC16C4.17	146320.452487421	155472.39992371	10483169199.0052	4	51193.6744115061
SPCC16C4.20c	SPCC16C4.20C	233298.750438318	234531.92137444	6781313499.60915	4	41174.3655069788
SPCC1739.01	SPCC1739.01	6766.80067702159	6623.20162349154	11173091.8695586	4	1671.30875884429
hrr1	SPCC1739.03	98419.687084181	109933.841696443	9947060977.573	4	49867.4768200001
SPCC1739.04c	SPCC1739.04C	211272.368794373	240090.402369817	60908266923.531	4	123398.001324506
set5	SPCC1739.05	350339.826773737	358971.349067455	1016932940.10344	4	15944.6930050679
SPCC1739.06c	SPCC1739.06C	338745.892613686	297437.26836296	20944112666.9997	4	72360.404688959
cti1	SPCC1739.07	24685.2343785256	48283.4977636748	3855659408.64336	4	31046.9781486192
SPCC1739.08c	SPCC1739.08C	266728.183169091	247306.277101017	5505373949.27978	4	37099.1035918652
mug33	SPCC1739.10	267723.545328112	266716.976363073	315465426.210335	4	8880.67320379394
ppe1	SPCC1739.12	271292.499118754	266389.585262382	1466210550.25692	4	19145.5644357702
npp106	SPCC1739.14	190416.047724334	156528.270399888	7957162027.41322	4	44601.463057318
wtf21	SPCC1739.15	350.350792341387	959.315521244288	2215949.80186103	4	744.303332294876
SPCC1742.01	SPCC1742.01	23824.498865043	57520.4055587288	6337983581.38013	4	39805.7269164254
git3	SPCC1753.02C	292672.906496829	289324.602828959	1784545838.40093	4	21121.9426095289
rec7	SPCC1753.03C	209157.789820866	202839.206230847	5373975709.95109	4	36653.7027800435
rsm1	SPCC1753.05	143241.203440947	155685.700046012	11527780739.6301	4	53683.7515912172
mad3	SPCC1795.01C	237364.659259799	256953.838054367	3825697258.93903	4	30926.1105659079
gms1	SPCC1795.03	236365.776440255	269633.30854701	10605329702.157	4	51491.0907394596
map2	SPCC1795.06	20.3396737157634	160.606283413781	86858.4291524527	4	147.358770652151
yps1	SPCC1795.09	307870.954311066	302744.898270628	1193664379.47498	4	17274.7241618715
SPCC1795.10c	SPCC1795.10C	167509.154680026	228885.985670417	79256307691.8229	4	140762.484074968
SPCC1795.12c	SPCC1795.12C	219770.132875187	240276.57717328	59925598676.7382	4	122398.528051544
adg3	SPCC18.01C	343892.270397312	338171.186141243	3575021797.04086	4	29895.7429956209
SPCC18.02	SPCC18.02	362164.347098914	361301.305590811	1393689882.79908	4	18666.0780749404
SPCC18.03	SPCC18.03	178386.248495079	212373.120665601	28198499288.4194	4	83962.0439371557
caf1	SPCC18.06C	326830.018447481	322619.651434186	2748581743.11722	4	26213.4590578829
SPCC18.09c	SPCC18.09C	91420.4469131568	100682.161669431	13668646292.3318	4	58456.4929933618
SPCC18.10	SPCC18.10	329904.586705413	313426.002623504	7781385859.13459	4	44106.0819477728
SPCC18.13	SPCC18.13	217986.81009722	208837.108413243	9194124656.70316	4	47942.999115364
SPCC18.15	SPCC18.15	91390.2594841632	101685.79709673	13962514975.8015	4	59081.5431750929
SPCC18.17c	SPCC18.17C	282813.850353603	283630.191712502	142652840.289182	4	5971.8682229513
SPCC1827.02c	SPCC1827.02C	204868.344545721	225349.610785545	4002353491.17162	4	31632.0782243738
SPCC1827.03c	SPCC1827.03C	153603.413926478	167040.83578589	37299360172.5091	4	96565.2113502957
SPCC1827.04	SPCC1827.04	239581.142315601	222724.607821257	7590636987.33074	4	43562.1308803034
SPCC1827.07c	SPCC1827.07C	307099.290853234	303285.117714622	4019625991.8183	4	31700.2602190356
pof7	SPCC1827.08C	46524.9352927876	55689.4904826708	4359063325.16841	4	33011.6014651229
bgs4	SPCC1840.02C	154058.918104433	184983.949059873	9357558044.9924	4	48367.2359273103
sal3	SPCC1840.03	0	1361.23896358632	7411886.06394221	4	1361.23896358632
pca1	SPCC1840.04	339102.380927352	336708.578928293	1507656898.65973	4	19414.2788860398
SPCC1840.05c	SPCC1840.05C	353261.144114526	349801.796511069	4563743833.35905	4	33777.7435353483
atp5	SPCC1840.06	277001.601408225	282874.347730398	4095230511.89689	4	31996.9940459135
SPCC1840.07c	SPCC1840.07C	237433.809821829	240486.777782423	10378201923.6468	4	50936.7301749112
SPCC1840.08c	SPCC1840.08C	6659.59659581745	7492.3617684201	76696640.7123774	4	4378.83091453579
SPCC1840.09	SPCC1840.09	220604.082337867	219696.598669889	12237090736.8536	4	55310.6923136331
lsm8	SPCC1840.10	293281.191290824	265196.657884735	8092059046.64579	4	44977.936387316
csl4	SPCC1840.11	292495.96257418	297786.544158512	778338991.839154	4	13949.3637116461
SPCC1840.12	SPCC1840.12	51094.5042260606	103900.570683019	21746947650.6499	4	73734.2316204792
par1	SPCC188.02	0	1085.87299745568	4716480.66641353	4	1085.87299745568
ccq1	SPCC188.07	170807.671782794	157536.733385564	2739228989.37769	4	26168.8220473223
ubp5	SPCC188.08C	210060.079092376	214871.662370912	61621511943.109	4	124118.403090667
SPCC188.09c	SPCC188.09C	305357.34728863	291676.60720437	3899964684.07	4	31224.8486148052
spn6	SPCC188.12	287539.664252155	293245.147896482	2361399577.12828	4	24297.1169952748
dcr1	SPCC188.13C	198145.79329626	208973.703339012	8901616533.41157	4	47174.1892707537
nic1	SPCC1884.02	210521.511151029	214307.952356936	4928637411.02846	4	35102.127467678
bfr1	SPCC18B5.01C	287787.730804118	290496.021826815	594708685.475216	4	12193.3248693211
wee1	SPCC18B5.03	64242.2277410638	72532.1596418677	4771404326.88617	4	34537.6762640676
SPCC18B5.05c	SPCC18B5.05C	193582.560233223	196984.080314599	7817563516.85156	4	44208.4932927248
SPCC18B5.06	SPCC18B5.06	154373.57620759	199312.09616081	10143056741.0006	4	50356.3718435924
nup61	SPCC18B5.07C	104966.862416948	153982.225989751	38008602659.9579	4	97478.9755023589
SPCC18B5.09c	SPCC18B5.09C	380438.079867283	390419.071164338	15846279225.8997	4	62941.0025855558
SPCC18B5.10c	SPCC18B5.10C	299163.679777051	281786.255863802	6374939369.84818	4	39921.6087158577
cds1	SPCC18B5.11C	295833.13311505	309409.884806704	12221182121.2236	4	55274.7277723364
gaf1	SPCC1902.01	325998.702295512	318922.534153855	12717967871.0109	4	56386.984027812
SPCC1906.02c	SPCC1906.02C	286041.245474432	262616.765333513	8164366775.6747	4	45178.4428009496
wtf20	SPCC1906.04	315863.346995082	319809.622065385	368688582.549777	4	9600.63256444305
SPCC191.03c	SPCC191.03C	284992.186677006	275543.561307631	6386006525.65263	4	39956.2464630145
SPCC191.05c	SPCC191.05C	218078.766019789	225504.305933176	2480687970.87069	4	24903.2526533719
SPCC191.06	SPCC191.06	368594.690460404	365370.354369985	471500045.528096	4	10857.025899482
gst1	SPCC191.09C	420938.899735763	424249.410826198	4742337248.91954	4	34432.314941489
SPCC191.10	SPCC191.10	342818.728713957	336340.04589837	1736392645.96522	4	20835.0224739813
inv1	SPCC191.11	314005.426729405	312684.42163678	9163474108.51348	4	47863.018366254
ppk34	SPCC1919.01	335122.687997586	331915.114940257	261261789.885955	4	8081.7972921553
amk2	SPCC1919.03C	79303.2658759761	135750.692883196	32967064366.6426	4	90784.1731342013
SPCC1919.05	SPCC1919.05	341874.318705807	326578.647843109	1867903660.32356	4	21609.6255192192
SPCC1919.07	SPCC1919.07	385452.997148425	428900.831254779	41794256038.2062	4	102218.217601128
tif6	SPCC1919.09	311533.598887015	296354.337463057	7453403885.79379	4	43166.5492186768
myo52	SPCC1919.10C	220412.846849466	277725.159987922	26570989276.9114	4	81503.0509811004
mug137	SPCC1919.11	342702.134734816	338395.977334853	1884364290.91118	4	21704.6325176861
SPCC1919.12c	SPCC1919.12C	249967.92042394	297032.533547218	111569689144.265	4	167010.246051152
SPCC1919.13c	SPCC1919.13C	356123.474462176	363933.760058141	6862431539.24183	4	41419.8972090764
brl1	SPCC1919.15	28627.0845385165	55854.1086341088	5912502714.90324	4	38446.4000749851
SPCC23B6.01c	SPCC23B6.01C	207644.875676403	234716.37096442	10291455105.2894	4	50723.40462077
SPCC23B6.02c	SPCC23B6.02C	233704.654942486	272215.386422749	15379515236.3989	4	62007.086765141
tel1	SPCC23B6.03C	276218.006759743	273253.902650997	11640037525.9032	4	53944.5027919971
SPCC23B6.04c	SPCC23B6.04C	133632.704868076	193823.071697415	59583474331.9127	4	122048.632040585
ssb3	SPCC23B6.05C	275220.327901199	278683.177464718	2582319120.86547	4	25408.2620463574
SPCC24B10.02c	SPCC24B10.02C	332467.094330632	339322.229744252	5702573944.40501	4	37757.6943959937
SPCC24B10.03	SPCC24B10.03	286605.150467224	291664.981621057	19433562101.4494	4	69702.1558157446
SPCC24B10.06	SPCC24B10.06	189344.889094571	209745.184693923	27083449694.8507	4	82285.2503411923
gad8	SPCC24B10.07	14212.7142622278	16442.195300898	280662517.752055	4	8376.49266925088
ada2	SPCC24B10.08C	158611.082531018	155626.993031355	28651532441.5958	4	84633.8177704335
rps1702	SPCC24B10.09	81291.4925485209	72337.8871689409	2965401114.36623	4	27227.7483202625
SPCC24B10.10c	SPCC24B10.10C	304624.397558239	321264.745398959	11122637051.305	4	52731.9567513501
mft1	SPCC24B10.11C	300907.338573531	275375.757266232	11277230011.7221	4	53097.1515519479
cgi121	SPCC24B10.12	345041.261682376	333992.295989436	1442923276.74598	4	18992.9149733919
skb5	SPCC24B10.13	149868.753459991	146988.866990774	13510152072.2331	4	58116.5898694881
xlf1	SPCC24B10.14C	266771.022565731	263915.204283237	1450099147.90611	4	19040.0836914265
SPCC24B10.15	SPCC24B10.15	165794.853354731	205070.588326424	60185483882.2387	4	122663.649752319
SPCC24B10.16c	SPCC24B10.16C	1657.48648402502	3205.32307935237	20087589.7262641	4	2240.95904281315
emp24	SPCC24B10.17	88493.9742771576	127749.15005703	22171789721.7344	4	74450.9733343601
SPCC24B10.18	SPCC24B10.18	381503.066123102	373785.371778748	2331870370.31875	4	24144.7218368671
SPCC24B10.19c	SPCC24B10.19C	319365.209459073	342659.513458379	5442021700.54716	4	36885.0298242633
SPCC24B10.20	SPCC24B10.20	382805.804565357	365672.25953565	8650239779.34705	4	46503.332620757
tpi1	SPCC24B10.21	362392.983532385	356863.956641377	1070243745.29329	4	16357.2900054784
pog1	SPCC24B10.22	206840.413406676	187723.547098636	5016743315.66094	4	35414.4861450118
SPCC285.04	SPCC285.04	276161.87030247	254318.531558383	7721264631.11446	4	43935.363407836
SPCC285.05	SPCC285.05	84262.5794237614	88253.1852423853	7352655076.44213	4	42873.8121597617
cgs2	SPCC285.09C	216870.047963376	224152.080251279	1042791104.27776	4	16146.138116263
SPCC285.10c	SPCC285.10C	389672.358132132	412554.065464678	16572374713.478	4	64366.8678620414
nup60	SPCC285.13C	334593.963970714	310556.003400889	6259060459.28881	4	39557.1120637263
trs130	SPCC285.14	112183.235397578	149003.772524138	33218170846.669	4	91129.2637502753
rps2802	SPCC285.15C	76734.9059214911	103521.546650514	15929465768.3998	4	63105.9937097891
msh6	SPCC285.16C	325858.667359984	329853.47357169	2798565734.50159	4	26450.7359751179
spp27	SPCC285.17	356256.75778686	354580.40170416	448484220.093459	4	10588.7230119295
ssp1	SPCC297.03	146880.923842597	189405.410254366	22732594958.5513	4	75386.6615498911
set7	SPCC297.04C	256906.576352178	256323.422386313	4394493035.80855	4	33145.4862530653
SPCC297.05	SPCC297.05	282011.940886473	273169.487439931	15322724609.0778	4	61892.4967364336
SPCC297.06c	SPCC297.06C	269875.905030889	282888.97435231	3194394824.15215	4	28259.4887787808
SPCC2H8.05c	SPCC2H8.05C	345872.867936596	363387.087141855	4200480420.90653	4	32405.5567029273
SPCC306.02c	SPCC306.02C	326053.39678673	341250.987928023	5738662351.29107	4	37876.9796554948
set1	SPCC306.04C	170967.747739761	215626.483841821	56041313737.8825	4	118365.233216813
ins1	SPCC306.05C	343036.393698327	338692.882628758	15112183435.4698	4	61465.8104873551
SPCC306.07c	SPCC306.07C	341182.845964282	351576.356097667	8543986772.28205	4	46216.8442569429
SPCC306.08c	SPCC306.08C	289825.497804701	292360.783820813	160999413.064467	4	6344.27720596418
cap1	SPCC306.09C	0	0	0	4	0
SPCC306.11	SPCC306.11	342393.151758283	350079.264025057	3942876945.13076	4	31396.1659487698
mug73	SPCC31H12.02C	187486.20350966	212419.568474952	9314278779.76792	4	48255.2556199009
SPCC31H12.03c	SPCC31H12.03C	251211.454514221	265523.448409923	3134084313.27986	4	27991.4465206778
rpl1202	SPCC31H12.04C	223402.981532603	214648.559475594	2161805877.6117	4	23247.6121226014
sds21	SPCC31H12.05C	29903.5706160187	69306.5029429033	10544764669.4517	4	51343.8522840167
mug111	SPCC31H12.06	309091.711852762	324958.71315505	2075334468.09075	4	22777.9195060192
ccr4	SPCC31H12.08C	67882.0570915842	63543.6558364923	2433372524.55933	4	24664.6129331038
SPCC320.03	SPCC320.03	196788.042982854	180059.904171439	5784815329.93456	4	38028.9867401649
SPCC320.04c	SPCC320.04C	402695.07768588	404916.405281358	298631444.974125	4	8640.47806799666
SPCC320.06	SPCC320.06	237214.884010223	233124.073309618	3734310418.09634	4	30554.5021972881
mde7	SPCC320.07C	308984.097366303	305809.242760845	4146892025.16801	4	32198.1832762658
SPCC320.08	SPCC320.08	243346.304685693	250685.443302342	2671355467.49449	4	25842.578564718
atp23	SPCC320.12	0	1568.20051109194	9837011.37195615	4	1568.20051109194
SPCC320.14	SPCC320.14	138845.017216302	119807.90845063	6694714809.94033	4	40910.6184563994
rhp16	SPCC330.01C	144663.095794712	159739.381699453	7800973434.29749	4	44161.5597389219
rhp7	SPCC330.02	203945.494608737	208452.501535273	2400421190.79422	4	24497.0467138093
SPCC330.03c	SPCC330.03C	307209.923046076	306223.049241158	11279348964.7028	4	53102.1397043065
SPCC330.06c	SPCC330.06C	823.711833417545	1285.96809730851	2774767.53907749	4	832.881675131211
SPCC330.07c	SPCC330.07C	114511.620722486	134964.001235789	19649906112.4334	4	70089.0614012511
btb1	SPCC330.11	259428.128213808	254106.57914412	641941562.864012	4	12668.2828637508
sdh3	SPCC330.12C	301786.941646294	332701.015553147	23172607144.236	4	76112.7570520145
rpl2402	SPCC330.14C	221097.214762585	229302.920877752	1193745906.71917	4	17275.3140833906
mug112	SPCC338.02	317193.379953205	321658.892293318	2622543655.38183	4	25605.3883752123
cid2	SPCC338.04	332271.222755317	332907.865051368	4720276276.70953	4	34352.1334006693
mms2	SPCC338.05C	307944.984003612	296532.325379108	4007593883.82179	4	31652.7798298261
SPCC338.06c	SPCC338.06C	241861.267686853	236173.708377049	4755447453.19083	4	34479.8762076912
naa15	SPCC338.07C	290448.065817154	318596.345678782	29476696240.1744	4	85843.8935512806
ctp1	SPCC338.08	97406.364498172	110228.440356908	6731241215.78773	4	41022.0709368376
cox5	SPCC338.10C	161612.768413599	158787.6963644	85058728.4999038	4	4611.36445371388
rrg1	SPCC338.11C	222052.006768622	266348.667939526	20506052857.1603	4	71599.6732834032
SPCC338.14	SPCC338.14	249839.439114963	296512.428577879	17330416880.4748	4	65822.5206150501
pof3	SPCC338.16	71814.9981847416	100404.352436521	10206960777.8881	4	50514.7522459729
SPCC338.18	SPCC338.18	157739.433279923	195911.020845703	30027822017.4506	4	86642.6886953691
cif1	SPCC364.01	251968.823854895	263386.707563672	55399298016.9646	4	117685.277347004
bis1	SPCC364.02C	266682.836969052	261592.041641884	10387084660.157	4	50958.5239684122
rpl1702	SPCC364.03	161491.777010611	190539.628893288	5277380029.72465	4	36322.7890921273
SPCC364.04c	SPCC364.04C	362028.292618083	360817.852106721	465964950.103277	4	10793.1106510505
vps3	SPCC364.05	76649.3351682332	107726.764027712	6080795709.59575	4	38989.7284858325
nap1	SPCC364.06	301537.342303078	349334.046963505	12002122990.8703	4	54777.1005778653
SPCC364.07	SPCC364.07	214739.095589162	239565.049759488	66734087789.169	4	129164.708598333
dad5	SPCC417.02	72662.664173485	100686.472832865	14642912053.691	4	60503.9503951828
chr2	SPCC417.05C	102175.370553054	108951.034788752	10214860590.5426	4	50534.2967462261
mug27	SPCC417.06C	247576.385068982	288535.055863099	26605359901.5704	4	81555.7476539367
mto1	SPCC417.07C	265506.267165857	269115.745344265	2183284834.39818	4	23362.8167950602
SPCC417.09c	SPCC417.09C	111167.314605115	113830.79162256	3713356949.88968	4	30468.6599224912
SPCC417.11c	SPCC417.11C	291664.310576567	292356.975503739	5316112238.43224	4	36455.837112979
SPCC417.12	SPCC417.12	253639.477403103	257948.6267459	1141656751.89983	4	16894.2057515279
SPCC4B3.02c	SPCC4B3.02C	318023.866861332	313967.250362463	1008279497.68898	4	15876.7085512787
SPCC4B3.03c	SPCC4B3.03C	252175.190342177	254376.104469589	3032954478.20347	4	27536.1329810645
nte1	SPCC4B3.04C	176725.225396295	205273.307605567	29215466985.9139	4	85462.662879637
hem12	SPCC4B3.05C	91460.5009343377	140440.643598702	32634248566.9163	4	90324.7592951627
SPCC4B3.06c	SPCC4B3.06C	391761.733649499	378326.138865944	9612950102.58588	4	49022.8265774881
nro1	SPCC4B3.07	325954.374531979	314353.098762052	1651066145.42718	4	20316.6566234899
lsg1	SPCC4B3.08	255.774367439182	344.139476416147	178731.685596002	4	211.38335175458
SPCC4B3.11c	SPCC4B3.11C	267458.658284227	281195.462692828	12199148591.4921	4	55224.8779797025
set9	SPCC4B3.12	413027.350669883	415913.957315878	1470712206.38236	4	19174.9328967689
SPCC4B3.13	SPCC4B3.13	5989.93535835071	17808.3347060934	793836845.928713	4	14087.5551989044
mid1	SPCC4B3.15	77631.3852707685	121602.760791501	17531640517.7813	4	66203.5507314021
cig1	SPCC4E9.02	362556.918694946	389518.675616971	13018785275.1918	4	57049.9458264244
SPCC4F11.03c	SPCC4F11.03C	333006.558219753	338202.520568519	2985818083.60678	4	27321.319896771
imt2	SPCC4F11.04C	0	446.452197278715	797278.257819971	4	446.452197278715
aph1	SPCC4G3.02	279745.42345578	299949.797648964	6603194070.36874	4	40630.019906372
coq5	SPCC4G3.04C	137405.488987307	152394.81455762	3147167049.90696	4	28049.8085996454
mus81	SPCC4G3.05C	329983.917508276	321026.494947457	1378440211.01835	4	18563.675626195
psk1	SPCC4G3.08	159664.767283503	207753.270081919	63715239243.3566	4	126209.388758678
gyp3	SPCC4G3.09C	278114.71221927	320739.285686175	20443284510.9713	4	71490.0071880177
rhp42	SPCC4G3.10C	77635.9548339623	139842.984222702	27832245967.7142	4	83414.9956058774
mug154	SPCC4G3.11	317781.723392277	310941.014150274	252432676.075048	4	7944.06501853818
not2	SPCC4G3.15C	308848.636557539	313882.969561488	599079259.258005	4	12238.0478351125
SPCC4G3.17	SPCC4G3.17	93201.5698340035	134702.233090967	28785735601.6388	4	84831.7976964398
alp16	SPCC4G3.19	360098.541382654	330472.344857186	3908247186.71448	4	31257.9877259977
SPCC548.05c	SPCC548.05C	145187.580134886	160130.487284347	26832274304.6726	4	81902.7995624578
ght8	SPCC548.06C	95389.6556109555	196197.174300232	78423523802.631	4	140021.001819933
ght1	SPCC548.07C	221770.136171515	236379.219481703	75069314710.8095	4	136993.900147789
SPCC550.01c	SPCC550.01C	310801.278862974	291821.790995225	9088845591.65951	4	47667.7186145391
SPCC550.03c	SPCC550.03C	340196.89306653	349445.637269628	21930170913.999	4	74044.194428056
SPCC550.07	SPCC550.07	302926.188076563	275606.590977075	9276395867.96204	4	48157.0240670093
SPCC550.08	SPCC550.08	216233.298533559	205392.723725305	1323964317.84977	4	18193.1602384644
SPCC550.09	SPCC550.09	374468.572399689	366850.515034831	669937682.483776	4	12941.577207626
SPCC550.11	SPCC550.11	270505.779923814	263748.319551482	1962313958.52017	4	22149.006515644
arp6	SPCC550.12	271816.108210027	276688.96054945	12695771178.4	4	56337.7563859264
vgl1	SPCC550.14	365039.719157402	371844.04882809	856739505.032238	4	14635.0564145841
SPCC550.15c	SPCC550.15C	269697.023241581	265738.244139045	6217209760.84641	4	39424.6425502071
SPCC553.01c	SPCC553.01C	0	0	0	4	0
pex1	SPCC553.03	432483.671003949	408332.567319404	3157185994.37784	4	28094.4211293712
cyp9	SPCC553.04	86272.5939907966	155060.865391236	43854865211.2105	4	104707.766200997
SPCC553.08c	SPCC553.08C	0	933.811371845963	3488014.71275535	4	933.811371845963
SPCC553.12c	SPCC553.12C	299960.386551734	281029.103605661	5649489127.39904	4	37581.5417705256
SPCC569.02c	SPCC569.02C	273254.997467296	278596.456823303	10192472599.9701	4	50478.8881612158
SPCC569.03	SPCC569.03	125230.152502519	137198.891950378	15428885265.5606	4	62106.5319945507
SPCC569.04	SPCC569.04	231295.748441797	241379.238521598	2925412364.90551	4	27043.5406562524
SPCC569.05c	SPCC569.05C	277902.97665108	269717.489546289	675377970.751896	4	12994.0175730208
SPCC569.06	SPCC569.06	171192.517402377	192302.643550976	40717610881.0769	4	100893.026123064
SPCC569.07	SPCC569.07	359982.890711059	367446.794615115	25139091800.7231	4	79276.5599037999
SPCC576.01c	SPCC576.01C	286693.768365999	288989.191875135	4214928568.42447	4	32461.2406125539
SPCC576.02	SPCC576.02	308862.839454939	305946.727399083	397210776.622947	4	9965.07371551945
rpl15	SPCC576.11	97.087134805325	128.101033142724	24444.7979631976	4	78.1741612733991
mhf2	SPCC576.12C	0	0	0	4	0
swc5	SPCC576.13	218501.260544178	213389.773277712	11363844865.5632	4	53300.6680670213
dph5	SPCC576.14	52182.25863335	105077.455206575	22149281350.137	4	74413.173145178
SPCC576.17c	SPCC576.17C	348172.619525864	322088.665810062	15665904251.3196	4	62581.7550315576
SPCC584.01c	SPCC584.01C	379420.843763013	356552.287811558	12795907986.5531	4	56559.4996144615
cuf2	SPCC584.02	169329.418819336	181484.583734662	2721828587.94352	4	26085.5735414401
SPCC584.03c	SPCC584.03C	197099.280538196	224603.55400136	20870626673.8606	4	72233.3487280297
SPCC584.11c	SPCC584.11C	203356.027971467	186137.694263719	1993420969.09113	4	22323.871578935
mug42	SPCC584.12	412591.555973385	409012.803552767	2292833181.95212	4	23941.7688462659
SPCC584.13	SPCC584.13	284563.446068639	291793.848835333	1927086906.46215	4	21949.2990005498
SPCC584.15c	SPCC584.15C	189343.682004526	208867.836127564	58003734633.4578	4	120419.822530863
SPCC584.16c	SPCC584.16C	298277.433383197	308201.472424424	8384497264.30704	4	45783.4502421646
SPCC594.01	SPCC594.01	266490.71164834	257262.544631667	589442709.291839	4	12139.2206225507
SPCC594.02c	SPCC594.02C	111466.595943997	129300.94676007	4649274593.14908	4	34092.7946681886
SPCC594.04c	SPCC594.04C	156343.119012671	180487.295453194	8697862286.6215	4	46631.1652401629
spf1	SPCC594.05C	248032.732147293	241246.590939291	5809169295.42616	4	38108.9533293233
SPCC594.06c	SPCC594.06C	128689.355511588	135735.75535085	24691705848.3494	4	78567.9735139411
bqt3	SPCC594.07C	292286.621430174	283418.241175745	3733904001.86447	4	30552.8394828716
SPCC5E4.05c	SPCC5E4.05C	332746.295136325	332614.714332519	2459829100.18052	4	24798.3321020816
rpl2802	SPCC5E4.07	0	0	0	4	0
SPCC5E4.10c	SPCC5E4.10C	229233.96113455	297103.663916646	45958331302.9545	4	107189.471617965
spt3	SPCC61.02	168176.969286919	172212.195888405	39586142026.8763	4	99481.3324534763
SPCC61.03	SPCC61.03	319345.332136812	312549.081607683	7751460723.60467	4	44021.1901349926
SPCC61.05	SPCC61.05	266276.015382284	269656.10663049	10855128813.6704	4	52093.9747323776
SPCC613.01	SPCC613.01	0	0	0	4	0
SPCC613.02	SPCC613.02	205785.685194895	243172.48522155	29060163591.7966	4	85235.2092620716
SPCC613.03	SPCC613.03	286181.794276412	288193.195755196	7330169453.72691	4	42808.2043939211
rpl902	SPCC613.06	52151.8813549352	76881.3423659909	6760477269.47721	4	41111.060766773
SPCC613.07	SPCC613.07	251352.081381037	282035.87266631	16518244172.0064	4	64261.6607550847
SPCC613.08	SPCC613.08	190500.093904154	223174.194479621	69249137141.2255	4	131576.153938722
qcr2	SPCC613.10	42866.2144978218	44406.7989722431	2635614128.00916	4	25669.1163073895
meu23	SPCC613.11C	335293.522842968	324659.743388938	2936726197.90487	4	27095.7847178527
raf1	SPCC613.12C	258793.020351613	242674.739257136	14709364496.8268	4	60641.0844577066
SPCC622.01c	SPCC622.01C	342957.357335235	321628.388718551	7539097344.30958	4	43413.9877928462
hta1	SPCC622.08C	0	0	0	4	0
SPCC622.11	SPCC622.11	226499.015676454	285951.998862607	21337527597.7262	4	73036.8530225088
gdh1	SPCC622.12C	317001.452956927	292016.209861661	9512107822.01249	4	48765.0177432873
SPCC622.14	SPCC622.14	205408.098569161	203771.191537925	1504980783.68955	4	19397.0409063442
SPCC622.15c	SPCC622.15C	267917.284201832	275065.939656284	2739054440.641	4	26167.988271173
epe1	SPCC622.16C	191325.719604208	194673.394886657	4877285824.37749	4	34918.783714419
apn1	SPCC622.17	20431.349678194	26663.9581270472	566054191.864144	4	11895.9467032278
rpl6	SPCC622.18	86382.9303055908	127918.562023257	20916300867.1536	4	72312.34484366
jmj4	SPCC622.19	344268.334485291	328443.803579162	1880633228.78434	4	21683.1341645087
aah3	SPCC63.02C	0	354.944414036707	503942.148223447	4	354.944414036707
SPCC63.03	SPCC63.03	278895.633250696	296157.761887708	1795351222.28283	4	21185.7925405378
mok14	SPCC63.04	374166.730986699	388024.968411358	3509717432.7348	4	29621.4341007268
SPCC63.06	SPCC63.06	106341.806570874	119351.748460887	10786082345.7965	4	51928.0327612083
atg1	SPCC63.08C	348718.151021019	323579.689432466	8927247838.04032	4	47242.0571049788
SPCC63.13	SPCC63.13	251160.903095606	250008.635580499	1405077214.48082	4	18742.1797990577
SPCC63.14	SPCC63.14	331507.122867938	308609.267999973	17268868162.3454	4	65705.5328004145
gep4	SPCC645.02	141958.874888458	157896.231748148	17889078372.8588	4	66875.0296688884
rgf1	SPCC645.07	203151.447577292	219876.20423598	1366735159.94288	4	18484.6906921842
snd1	SPCC645.08C	95611.6743593149	159101.014716874	36859938772.0413	4	95994.7117971106
mug117	SPCC645.11C	353123.362663257	340771.742321717	19355053339.7137	4	69561.2200506031
SPCC645.12c	SPCC645.12C	161492.816845738	156418.302317571	8270310444.43594	4	45470.6236058951
SPCC645.13	SPCC645.13	288383.052153833	297176.976638813	3429215948.08119	4	29279.7538756783
ekc1	SPCC663.01C	97.5623967748155	486.040781695168	717422.070095334	4	423.503857743744
wtf14	SPCC663.02	244218.944938383	251529.576138392	6748873512.95047	4	41075.7638789301
pmd1	SPCC663.03	381045.806735059	360990.80826392	8766774124.16428	4	46815.5266021976
rpl39	SPCC663.04	0	27.7623995505185	3083.00331521052	4	27.7623995505185
SPCC663.06c	SPCC663.06C	79419.5945486829	138043.701485547	34495562294.1706	4	92864.9049616843
SPCC663.08c	SPCC663.08C	0	0	0	4	0
SPCC663.09c	SPCC663.09C	285896.263833813	313572.223083463	11629591982.1218	4	53920.2929844641
SPCC663.10	SPCC663.10	86958.199839309	147590.84365944	38847589500.4573	4	98548.959279712
saf1	SPCC663.11	206044.43038677	226696.973512355	7022001644.87808	4	41898.6922375809
cid12	SPCC663.12	8652.2564344986	10432.589938052	153570810.111059	4	6196.18451369588
naa50	SPCC663.13C	263501.296971602	261368.151936271	11966284702.9183	4	54695.2573422008
SPCC663.14c	SPCC663.14C	310963.935801217	316305.859115442	5147413309.55241	4	35872.7379410619
SPCC663.15c	SPCC663.15C	343161.992946524	350405.532827547	5149625450.64602	4	35880.4454077915
SPCC70.02c	SPCC70.02C	207306.046971347	212021.213985382	6412754732.49104	4	40039.8387000093
SPCC70.03c	SPCC70.03C	266716.76487358	274688.063585104	1875362366.71127	4	21652.7271187215
SPCC70.04c	SPCC70.04C	305078.691089103	291263.887008288	7852149199.14831	4	44306.1767678851
SPCC70.06	SPCC70.06	355297.735907428	374532.028711969	3378663736.55433	4	29063.1370319617
SPCC70.08c	SPCC70.08C	202594.982007998	176672.405352455	10381805806.8219	4	50945.573426015
mug9	SPCC70.09C	280568.221546234	315157.486676965	20611773846.1337	4	71784.0056108143
SPCC70.10	SPCC70.10	220376.16545358	244446.791016984	23205263564.6067	4	76166.3698173392
SPCC736.02	SPCC736.02	134505.098221447	149862.212278167	28864247849.3988	4	84947.4070372351
gma12	SPCC736.04C	255478.188092668	266164.957940709	15079382805.2472	4	61399.0692218685
SPCC736.06	SPCC736.06	0	0	0	4	0
SPCC736.07c	SPCC736.07C	0	2685.24923038533	28842253.7171399	4	2685.24923038533
cbf11	SPCC736.08	294488.273435664	312389.980043607	3945871804.92233	4	31408.0873539059
SPCC736.09c	SPCC736.09C	298222.086046613	314184.674589435	2797254764.13516	4	26444.5399096636
ago1	SPCC736.11	0	1534.08717891203	9413693.89000911	4	1534.08717891203
SPCC736.13	SPCC736.13	234035.71533641	282413.762861397	17731052585.022	4	66578.9992884806
dis1	SPCC736.14	0	201.106465530434	161775.241912575	4	201.106465530434
ima1	SPCC737.03C	295145.010244953	305030.384661997	4173860114.61447	4	32302.7093082549
SPCC737.04	SPCC737.04	312089.649916268	307069.444262298	1976373078.52341	4	22228.208871406
SPCC737.05	SPCC737.05	325955.591125503	328884.761715636	2701919655.15943	4	25989.9964176577
SPCC737.06c	SPCC737.06C	259706.218660728	267218.343865027	8794202127.85656	4	46888.7036711844
SPCC737.07c	SPCC737.07C	280637.994780749	279072.928831145	7187203007.49098	4	42388.6866023559
hmt1	SPCC737.09C	134310.688697422	142301.530677086	1572012090.8081	4	19824.3038390261
SPCC74.02c	SPCC74.02C	149281.271660319	151732.864128373	7649557049.40044	4	43730.8731029934
ssp2	SPCC74.03C	320232.112190309	312552.804379638	2533513518.8364	4	25167.0097490564
SPCC74.04	SPCC74.04	244892.799163375	260931.422629548	9365411713.31336	4	48387.5286445623
rpl2702	SPCC74.05	301867.137280297	298566.450109013	823195867.539862	4	14345.6950645469
mak3	SPCC74.06	207327.963616226	219928.480017142	11997094633.6337	4	54765.6247878944
mug24	SPCC74.09	305106.083038175	302628.656647275	458910414.607808	4	10711.0972197974
SPCC757.02c	SPCC757.02C	343456.351623098	366886.641363872	20867453725.6764	4	72227.8577241434
SPCC757.03c	SPCC757.03C	366517.529030346	367225.772242106	5509125297.91488	4	37111.7410596528
SPCC757.04	SPCC757.04	208400.47544727	208037.640904784	3383894667.91583	4	29085.626467019
SPCC757.05c	SPCC757.05C	378952.47980855	376995.939614795	7356910938.22	4	42886.2184688158
ctt1	SPCC757.07C	337151.370369451	333500.578455886	1616363836.87389	4	20102.0138100259
rnc1	SPCC757.09C	88463.0352709636	96749.5484929431	10031218142.5541	4	50077.9845404998
SPCC757.11c	SPCC757.11C	147057.80709267	147333.240860144	1215257419.11318	4	17430.2712192982
SPCC757.12	SPCC757.12	397639.376001918	397688.571975131	1412197962.6514	4	18789.6112429941
SPCC777.02	SPCC777.02	280437.624256285	279097.246262549	2751997285.27541	4	26229.7411599667
SPCC777.03c	SPCC777.03C	368642.248424023	381421.736070609	34365608850.5253	4	92689.817200334
SPCC777.04	SPCC777.04	334667.893734544	333344.373601219	517270062.363575	4	11371.7859455274
SPCC777.06c	SPCC777.06C	302322.682316761	287007.489968505	1647544843.40024	4	20294.9799420955
omh3	SPCC777.07	246918.819787569	241848.927126201	4719667197.43662	4	34349.9170211393
bit61	SPCC777.08C	302370.318307056	299181.423975198	2768368395.73281	4	26307.6433557474
ubc12	SPCC777.10C	373249.291783227	381413.963514899	2729469244.77883	4	26122.1613040481
SPCC777.12c	SPCC777.12C	103164.790408832	117431.40279915	14477245332.1058	4	60160.7125375559
vps35	SPCC777.13	1298.63613142981	1564.49084912656	3451985.43845861	4	928.975973647678
SPCC777.15	SPCC777.15	41846.4787295986	64848.6958567746	6922793304.59599	4	41601.6625406846
SPCC777.17c	SPCC777.17C	281904.198551724	288424.597080728	1432342606.96635	4	18923.1512106622
pep3	SPCC790.02	6415.62663582544	18458.6752566561	837954247.226484	4	14473.7196949029
SPCC790.03	SPCC790.03	139021.727645337	141750.697127915	1550784851.71291	4	19690.0028676541
SPCC794.01c	SPCC794.01C	342857.81178787	342941.691467525	645734899.056967	4	12705.6571952907
wtf5	SPCC794.02	201535.420881378	220532.893527677	8959294858.46825	4	47326.7758738863
SPCC794.03	SPCC794.03	337453.50024906	351135.853135861	5160323723.66173	4	35917.696625973
lat1	SPCC794.07	88755.346196513	89337.6034299797	10642513911.4456	4	51581.2803045969
ef1a-a	SPCC794.09C	271288.204032646	287559.072636594	2034753443.42734	4	22554.1207067985
SPCC794.10	SPCC794.10	426128.414198669	420404.390906311	354247476.886746	4	9410.73159864239
SPCC794.11c	SPCC794.11C	310030.473821359	312921.973687274	907101860.796985	4	15059.0658806994
mae2	SPCC794.12C	174051.088815575	175178.111861388	10621406800.5973	4	51530.1047946667
SPCC794.15	SPCC794.15	401589.400106318	403029.329354049	1327871612.25826	4	18219.9863629083
SPCC825.01	SPCC825.01	249905.50415168	256923.765484243	10970525007.8923	4	52370.137024578
naa40	SPCC825.04C	122059.153169179	129148.209641718	10627745089.2175	4	51545.477709537
SPCC825.05c	SPCC825.05C	327213.503715341	334451.472576168	1893441439.34222	4	21756.8462750362
SPCC830.06	SPCC830.06	394.890167852421	2985.90045256874	29777522.0783414	4	2728.43920943556
psi1	SPCC830.07C	118243.692309384	160341.158250665	22675257864.176	4	75291.5298426324
yop1	SPCC830.08C	340202.405713395	339679.256563586	5213157231.39724	4	36101.0984299552
SPCC830.10	SPCC830.10	199334.675795207	218172.491840559	8589771288.14735	4	46340.5095142127
for3	SPCC895.05	10146.446087176	13884.2218481917	293500139.557962	4	8565.92288603454
elp2	SPCC895.06	252887.267691077	246755.436534151	1084980541.80425	4	16469.52140929
alp14	SPCC895.07	340990.481672895	338037.791680173	618053758.011742	4	12430.3434989921
ucp12	SPCC895.09C	295539.389662778	294691.010581835	822302837.141417	4	14337.9116082278
rps1201	SPCC962.04	286461.526576234	294599.655713102	1970270786.92079	4	22193.8661960956
ast1	SPCC962.05	148387.343420682	187948.051601128	50181486348.4441	4	112006.122989375
thp1	SPCC965.05C	347512.061717411	331937.046431786	2742483407.8012	4	26184.3627371433
SPCC965.06	SPCC965.06	324822.719972934	328463.357854396	392171630.013658	4	9901.6618556389
gst2	SPCC965.07C	385837.621590183	368040.490370806	3691276731.39054	4	30377.9390816368
alr1	SPCC965.08C	344702.428017771	356011.016542539	2901640453.30596	4	26933.4385722746
SPCC965.09	SPCC965.09	376450.653609046	381229.080858202	2392048412.48396	4	24454.2859867343
SPCC965.10	SPCC965.10	333318.136708108	336843.763394749	12163034114.8276	4	55143.0732613527
SPCC965.11c	SPCC965.11C	335132.957742723	320759.09127441	7113730599.67457	4	42171.4672488241
SPCC965.12	SPCC965.12	171407.778479367	186490.064566154	25171226716.2663	4	79327.2127272009
SPCC965.13	SPCC965.13	248926.242151201	245969.041305539	12233080783.1903	4	55301.6292327592
SPCC965.14c	SPCC965.14C	162381.295138985	197278.283756336	55114198532.3238	4	117382.066914333
SPCC970.02	SPCC970.02	228581.985439644	231915.100339953	1664465277.55803	4	20398.9293687073
rpl3601	SPCC970.05	208730.820684895	214406.706829458	8619212830.58801	4	46419.8579020553
raf2	SPCC970.07C	189997.839644953	209619.732242771	14583783692.5426	4	60381.668767397
brl2	SPCC970.10C	79665.0049715286	79134.4207775008	4782260645.46341	4	34576.9455181607
ppk38	SPCP1E11.02	346707.974663315	350319.090621645	1400865509.45688	4	18714.0689686722
mug170	SPCP1E11.03	266533.532050485	265891.22392059	9725587508.63138	4	49309.1966792996
pal1	SPCP1E11.04C	5141.813407341	4899.87077055061	25047152.1176147	4	2502.35649526675
are2	SPCP1E11.05C	255870.114123045	249860.279152417	4490806442.68778	4	33506.7397798106
apl4	SPCP1E11.06	264701.004695508	255756.400199877	5683448663.24791	4	37694.3253794517
cwf18	SPCP1E11.07C	191917.383998181	191607.288098489	15012666992.3681	4	61263.0945030696
SPCP1E11.10	SPCP1E11.10	0	2645.51759971418	27995053.4815898	4	2645.51759971418
puf6	SPCP1E11.11	386960.166717962	376160.285024624	4534629586.10602	4	33669.8291728144
SPCP20C8.01c	SPCP20C8.01C	4308.15995580802	5453.51684693027	41152386.2480137	4	3207.5062840162
SPCP20C8.02c	SPCP20C8.02C	285944.478893902	291503.629463712	328765173.138372	4	9065.94138987193
rhp26	SPCP25A2.02C	278106.855180926	283330.445033502	12170839429.5269	4	55160.7637490792
SPCP31B10.02	SPCP31B10.02	218178.44818791	230641.439537892	3955585935.25283	4	31446.7245323453
SPCP31B10.04	SPCP31B10.04	316814.456671188	333800.563816582	1520565129.80198	4	19497.2121712437
tdp1	SPCP31B10.05	261894.53295294	268608.97591191	6016980606.0657	4	38784.599411576
mug190	SPCP31B10.06	99042.1834539269	131174.011684878	24777645946.2441	4	78704.5836439088
eft202	SPCP31B10.07	302434.362621834	313804.945506163	1253406860.78483	4	17701.7432812762
SPCPB16A4.02c	SPCPB16A4.02C	130232.18395834	153694.184355173	21318822747.7343	4	73004.8333121415
ade10	SPCPB16A4.03C	316970.045660896	317159.998582105	694410083.529143	4	13175.8309370713
trm8	SPCPB16A4.04C	273421.147382392	264812.952830286	6919271516.36333	4	41591.0793210615
SPCPB16A4.05c	SPCPB16A4.05C	331627.161100008	347690.83223486	8602787859.78896	4	46375.6074348061
SPCPB16A4.06c	SPCPB16A4.06C	156380.860785004	182626.571506815	12092402613.4343	4	54982.7305011181
amt1	SPCPB1C11.01	335448.081099529	337225.165747686	2631883994.71127	4	25650.945375908
SPCPB1C11.02	SPCPB1C11.02	296945.657793693	300965.1054254	590424765.850388	4	12149.3288482367
SPCPB1C11.03	SPCPB1C11.03	339132.470337264	310079.547753807	11061907376.4892	4	52587.8012862518
vps5	SPCPJ732.01	53568.0155837557	76155.0912387706	8582807438.75569	4	46321.7212513624
SPCPJ732.02c	SPCPJ732.02C	291665.010133216	295505.557351244	11184847299.4451	4	52879.2192156927
meu15	SPCPJ732.03	309344.351419038	314320.002388809	3579101570.22711	4	29912.7964683474
