# Supplementary material for: Quantitative Fitness Analysis Identifies exo1∆ and Other Suppressors or Enhancers of Telomere Defects in Schizosaccharomyces pombe
Source: PLoS One. 2015 Jul 13;10(7):e0132240. doi: 10.1371/journal.pone.0132240 (PMC4500466; doi:10.1371/journal.pone.0132240)
Supplement: S10 Supporting Information — (TXT) [file pone.0132240.s016.txt]

R package version: 0.0-19
Treatment: 30
Medium: YE5S_GN
Screen ID: SGA0058
Screen name: his7_B
Libraries: PDLV3_768
Client: JPC
User: APB
PI: 
Date: 2012/10/17
Fitness definition: Trimmed
Condition: YE5S_GN
#########################################################
Gene	ORF	MedianFit	MeanFit	VarianceFit	NumRepeats	SEFit
SPAC1002.01	SPAC1002.01	342340.31740828	349323.515879877	1265163331.57125	4	17784.5672675163
pom34	SPAC1002.02	112300.941672192	127186.536740093	22154918626.8973	4	74422.6420971758
gls2	SPAC1002.03C	264730.655521904	254608.761539831	2158697797.85918	4	23230.8942889591
jmj2	SPAC1002.05C	334569.796596758	340981.261117653	1447542523.72242	4	19023.2918005955
bqt2	SPAC1002.06C	228246.307914076	230459.447084364	687834784.374801	4	13113.3022573912
ats1	SPAC1002.07C	168468.475635318	170340.24793322	8933294892.44604	4	47258.0545844993
SPAC1002.12c	SPAC1002.12C	240626.526356352	247210.597746853	5047958153.44633	4	35524.4920915357
itt1	SPAC1002.14	167452.444792339	163184.053102424	3558660351.83653	4	29827.2541136312
urg2	SPAC1002.17C	351056.253630084	341073.097765611	506785168.052172	4	11255.9447410265
urg3	SPAC1002.18	241541.86851585	246217.16908157	602675536.361009	4	12274.7254181205
urg1	SPAC1002.19	279809.805827956	241929.99063212	19046843376.3601	4	69005.150851875
SPAC1002.20	SPAC1002.20	340038.962562016	342291.246019006	2950892217.10932	4	27161.057679651
psp3	SPAC1006.01	266161.946818323	264749.183683318	1908947014.67284	4	21845.7490983534
red1	SPAC1006.03C	333901.805240192	333669.109047982	364068264.847375	4	9540.2864847888
mcp3	SPAC1006.04C	281984.680078255	289101.705328244	315208269.070365	4	8877.05284807921
rgf2	SPAC1006.06	257809.709632465	264560.279458744	1306417995.20117	4	18072.2023782463
win1	SPAC1006.09	189570.52164736	178631.699739463	4652665204.38785	4	34105.223956118
SPAC1039.02	SPAC1039.02	253875.91945578	271506.29643695	3404807671.52611	4	29175.3649142822
SPAC1039.03	SPAC1039.03	279432.618483512	273634.824772178	2491239168.06414	4	24956.1573968437
SPAC1039.04	SPAC1039.04	378127.706005887	391418.192435891	1795297239.83638	4	21185.4740319657
klf1	SPAC1039.05C	286668.756990257	299641.32842572	2193297443.26292	4	23416.3268002419
SPAC1039.06	SPAC1039.06	323402.00809844	324141.985756292	971784896.296147	4	15586.7323090517
SPAC1039.08	SPAC1039.08	246372.851020315	255162.746644265	986085389.83867	4	15700.9982950024
isp5	SPAC1039.09	354856.061288852	343607.081835006	1918267650.11965	4	21899.016245711
kha1	SPAC105.01C	407905.070613549	313471.360597008	44330691118.2577	4	105274.274063346
SPAC105.02c	SPAC105.02C	259480.11034615	284193.622472616	5434138153.67973	4	36858.3035206442
SPAC105.03c	SPAC105.03C	368792.281491464	347920.311049721	21651239421.4204	4	73571.8006803904
mms19	SPAC1071.02	329952.346747014	303057.238453391	8807086295.287	4	46923.0388383122
SPAC1071.03c	SPAC1071.03C	137510.306112638	140784.2188211	26455511037.2169	4	81325.7508991109
spc2	SPAC1071.04C	255595.943198921	264171.324144719	829311948.587596	4	14398.888399696
SPAC1071.05	SPAC1071.05	347339.155001824	353980.744506486	420253808.106163	4	10250.0464402139
arp9	SPAC1071.06	394882.578202124	394504.919483043	304203098.161733	4	8720.70952047098
rps1502	SPAC1071.07C	256752.486229134	274931.812802721	5352910264.93601	4	36581.7928242179
rpp203	SPAC1071.08	245973.433503475	242303.617687943	2038956668.38321	4	22577.4039051394
SPAC1071.09c	SPAC1071.09C	247195.191963734	244925.675152604	5424159567.12543	4	36824.4469310994
SPAC1071.11	SPAC1071.11	164698.245670279	167479.179075249	37419656806.5668	4	96720.8054228339
stp1	SPAC1071.12C	237373.689681228	230176.567814621	10935753036.9539	4	52287.0754511903
ppr5	SPAC1093.01	238169.553174803	243957.17445163	7323057423.2645	4	42787.4322180722
SPAC1093.02	SPAC1093.02	159811.843569776	165303.293023717	36446040621.469	4	95454.2306834393
SPAC1093.03	SPAC1093.03	386098.318157871	393946.263779516	4516414033.76309	4	33602.1354744125
dhc1	SPAC1093.06C	290819.292302711	299542.369961558	8249912961.98075	4	45414.5157465671
SPAC10F6.04	SPAC10F6.04	375422.276474384	378888.725588409	112899738.391465	4	5312.71442841287
ubc6	SPAC10F6.05C	394825.047801448	390470.444917278	330623857.597942	4	9091.53256604658
vip1	SPAC10F6.06	351076.431498935	357892.669378703	282496375.986374	4	8403.81425286122
mug94	SPAC10F6.07C	342097.282234777	334493.404163911	4463803946.09039	4	33405.852578891
nht1	SPAC10F6.08C	268103.782750907	262120.011014291	6301646476.95133	4	39691.4552421278
atg17	SPAC10F6.11C	359545.645964477	352536.24643582	1224477577.2034	4	17496.2680106602
mam4	SPAC10F6.12C	244177.847973227	237264.495454802	1057727306.41545	4	16261.3599247991
SPAC10F6.13c	SPAC10F6.13C	347884.260630856	352855.836897781	377176042.570267	4	9710.51031833893
SPAC10F6.14c	SPAC10F6.14C	330857.189260518	340336.282203314	2193174772.42008	4	23415.6719550181
SPAC10F6.15	SPAC10F6.15	287193.564915503	276173.369160434	1524525336.47793	4	19522.5852314565
mug134	SPAC10F6.16	374740.666143302	374046.591716049	397325168.510364	4	9966.50852242604
SPAC10F6.17c	SPAC10F6.17C	325369.683305565	331453.541388441	822473515.186578	4	14339.3995270599
ppk1	SPAC110.01	316387.623899646	306765.434821872	6328622215.42383	4	39776.3190083743
pds5	SPAC110.02	107114.375408756	108505.299639938	15703025853.8488	4	62655.8573755255
SPAC1142.01	SPAC1142.01	223910.900066439	253865.301505548	5289047720.08125	4	36362.9197125356
SPAC1142.02c	SPAC1142.02C	343229.603523624	343383.082721159	606261084.283591	4	12311.1847955791
swi2	SPAC1142.03C	377865.752660275	352365.531178848	9963669820.81267	4	49909.091909222
ctr5	SPAC1142.05	284406.982458359	292562.629322753	2585535966.3111	4	25424.0829053434
get3	SPAC1142.06	313636.017070253	300731.699941982	4763725215.31718	4	34509.8725559701
vps32	SPAC1142.07C	354260.962185159	345531.531249658	3222252412.41981	4	28382.4435717743
fhl1	SPAC1142.08	190360.933186726	193083.561823352	178993559.119928	4	6689.42372555231
SPAC11D3.01c	SPAC11D3.01C	278248.143172643	264846.822439674	6427484921.15356	4	40085.7983616192
SPAC11D3.02c	SPAC11D3.02C	346205.365604138	348251.531682928	19131766424.2853	4	69158.8143772818
SPAC11D3.03c	SPAC11D3.03C	338956.920636005	353200.146096948	3538594330.21247	4	29743.0425907155
SPAC11D3.04c	SPAC11D3.04C	332042.66570617	344584.27191055	5386839680.48131	4	36697.5465136339
mfs2	SPAC11D3.05	312795.255447284	313926.669895112	1464069343.06393	4	19131.5795418461
SPAC11D3.06	SPAC11D3.06	253826.68536397	254348.679771234	1264417665.38089	4	17779.3255312237
SPAC11D3.07c	SPAC11D3.07C	265419.706371672	296151.616784968	10662227089.5768	4	51629.0303259144
SPAC11D3.08c	SPAC11D3.08C	198961.872345394	185950.623907719	4498683327.75869	4	33536.1123557826
SPAC11D3.09	SPAC11D3.09	325194.676109458	315578.145879714	2780235444.96574	4	26363.9689963677
SPAC11D3.10	SPAC11D3.10	290924.359753466	295574.807692137	3073781614.80345	4	27720.8478171369
SPAC11D3.13	SPAC11D3.13	296066.01356085	291919.175460271	2862068102.85817	4	26749.1499998513
SPAC11D3.14c	SPAC11D3.14C	392296.87864053	399317.653268989	2177236363.38822	4	23330.4327188129
SPAC11D3.15	SPAC11D3.15	338403.300947701	339074.53500658	5689376533.32408	4	37713.9779568666
SPAC11D3.16c	SPAC11D3.16C	302440.243803663	305684.06626525	194639186.320073	4	6975.65742995011
SPAC11D3.17	SPAC11D3.17	284957.358750106	274210.539544668	13598309531.4369	4	58305.8949237488
SPAC11D3.18c	SPAC11D3.18C	176279.035591388	155285.211435441	11663937053.4939	4	53999.8542902986
swr1	SPAC11E3.01C	396011.583960229	373172.914077111	4932789519.5147	4	35116.9101698694
pcs1	SPAC11E3.03	357282.464742992	356885.974423691	1627415989.98647	4	20170.6221395528
ubc13	SPAC11E3.04C	197859.28076365	177523.541393685	10192715790.9704	4	50479.4903673026
SPAC11E3.05	SPAC11E3.05	237837.086931825	237940.631803923	2208739082.7065	4	23498.6121010715
map1	SPAC11E3.06	196498.558549166	196892.370923547	51689221205.6906	4	113676.318120454
nse6	SPAC11E3.08C	366833.425358451	383260.763664272	3029726427.62546	4	27521.4753766285
pyp3	SPAC11E3.09	346942.51454786	349422.240974517	993955622.822852	4	15763.5308768598
SPAC11E3.10	SPAC11E3.10	333776.590953854	333404.588975228	5310111979.29299	4	36435.2575786593
SPAC11E3.11c	SPAC11E3.11C	243902.491260959	256226.561150696	1286688833.90417	4	17935.2225655563
SPAC11E3.12	SPAC11E3.12	322505.055013406	318357.573691538	7337573809.58058	4	42829.8196633507
gas5	SPAC11E3.13C	298619.087476962	295549.118490821	3111168172.97835	4	27888.923307374
SPAC11E3.14	SPAC11E3.14	377194.991468793	374130.317268306	444486086.982369	4	10541.4193420807
rpl22	SPAC11E3.15	419698.246707989	413236.789599374	18647573413.4373	4	68278.059091917
SPAC11G7.01	SPAC11G7.01	331544.800038001	341424.495859718	2512374033.86801	4	25061.793799866
pub1	SPAC11G7.02	383118.349791815	388396.758724487	996229589.153741	4	15781.5524359435
idh1	SPAC11G7.03	234951.997347008	222288.212390978	17174266989.3673	4	65525.3137904873
ubi1	SPAC11G7.04	243148.550363349	265823.827367965	2456575222.02788	4	24781.9249758159
mug132	SPAC11G7.06C	283641.469018937	279950.626552776	5726977079.64833	4	37838.3967672004
sst6	SPAC11H11.01	392881.173572464	400941.206349752	1234713178.201	4	17569.2428564879
mug162	SPAC11H11.02C	296148.754529141	300628.073995833	950064811.89109	4	15411.5606923106
SPAC11H11.03c	SPAC11H11.03C	212256.450260452	224007.882530677	6992418944.53034	4	41810.3424541415
mam2	SPAC11H11.04	369481.544770998	370000.812255224	3868444849.70757	4	31098.4117347959
fta6	SPAC11H11.05C	372351.606552002	365893.028325534	2200057611.80195	4	23452.385869043
mug95	SPAC1250.02	241462.668717468	257914.809114425	13256513104.4424	4	57568.4659871235
ubc14	SPAC1250.03	266795.642205759	290288.759958031	5420244834.42441	4	36811.1560346331
atl1	SPAC1250.04C	114630.612625124	204681.221313408	76550893567.21	4	138339.160731163
rpl3002	SPAC1250.05	340132.971915225	338782.005087441	12185135927.4031	4	55193.1515846919
SPAC1296.01c	SPAC1296.01C	136185.439455265	143725.026081702	27694098473.5746	4	83207.7197043258
cox4	SPAC1296.02	212040.370829983	228446.199964647	3451938469.32733	4	29376.599825913
sxa2	SPAC1296.03C	256870.585235715	284204.327657691	5702758127.05487	4	37758.3041431116
mug65	SPAC1296.04	398224.045288687	427131.66115329	30375580120.0155	4	87142.9574320489
SPAC1296.05c	SPAC1296.05C	313630.431523161	318075.835819519	3082765535.1592	4	27761.3289269408
tah18	SPAC1296.06	328604.97268346	359442.680227949	7802247414.10144	4	44165.1656118865
SPAC12B10.01c	SPAC12B10.01C	374506.367965146	379521.168785791	918405318.924052	4	15152.6014179418
SPAC12B10.04	SPAC12B10.04	196835.144476624	203363.769248227	4803218375.33951	4	34652.6275170423
icp55	SPAC12B10.05	268381.335174179	263204.231617356	8937874591.28477	4	47270.1665728099
acp1	SPAC12B10.07	337994.121947748	348543.768235999	1894918296.19704	4	21765.3296333702
SPAC12B10.09	SPAC12B10.09	259026.159538164	264866.995220792	1395270015.07374	4	18676.6566539205
SPAC12B10.10	SPAC12B10.10	187597.294726161	182462.064960564	5267889682.45449	4	36290.1146404034
exg2	SPAC12B10.11	375565.983439671	365572.223758527	2526046804.75999	4	25129.8965614663
rhp41	SPAC12B10.12C	235724.724289471	226139.682112901	15408276190.7648	4	62065.0388519268
SPAC12B10.13	SPAC12B10.13	251930.16881911	249139.216113769	506234390.539275	4	11249.8265602105
ppk2	SPAC12B10.14C	313184.667379428	322425.331145351	4116257437.93177	4	32079.0330197614
SPAC12B10.15c	SPAC12B10.15C	240118.146574488	242437.839797161	1037697298.84774	4	16106.6546716546
mug157	SPAC12B10.16C	360625.078981568	357208.555064581	329985262.160039	4	9082.74823718074
SPAC12G12.01c	SPAC12G12.01C	426265.839282538	385635.798946707	10438101650.1565	4	51083.5140973985
cip2	SPAC12G12.03	78643.5505968334	88120.6606794127	9455539417.10718	4	48619.7989946153
SPAC12G12.07c	SPAC12G12.07C	253546.043654617	259742.185308361	3944961329.4357	4	31404.4635738127
SPAC12G12.09	SPAC12G12.09	376007.347990151	384948.558394879	953856846.027864	4	15442.2864727658
wdr21	SPAC12G12.10	284414.326002164	286110.349290629	6153806844.24793	4	39223.1017521815
SPAC12G12.11c	SPAC12G12.11C	279132.82565149	278096.4928558	465330330.279581	4	10785.7583215041
SPAC12G12.12	SPAC12G12.12	423553.481884501	424455.298307128	13895980.0025253	4	1863.86560691251
cid14	SPAC12G12.13C	266244.455745287	275194.537502653	3332766473.88611	4	28865.0587817092
sif3	SPAC12G12.15	263763.932185233	262882.301390066	1048909924.67179	4	16193.4394483676
SPAC12G12.16c	SPAC12G12.16C	406012.764852836	394466.391217385	992984498.93294	4	15755.8282782352
SPAC1327.01c	SPAC1327.01C	324012.540025751	308681.323038178	5433779699.45014	4	36857.0878510842
SPAC139.01c	SPAC139.01C	360010.222932415	365652.933899294	728325150.709542	4	13493.7499486757
oac1	SPAC139.02C	427362.086692936	423066.748541977	21898451707.1017	4	73990.6272900523
SPAC139.03	SPAC139.03	373594.235368747	362496.804514155	1396826510.85653	4	18687.0711379321
fap2	SPAC139.04C	282154.218540802	281027.579090882	3074201475.15072	4	27722.7410042312
SPAC139.05	SPAC139.05	347611.81026927	340679.912579352	428271615.728745	4	10347.3621726596
hat1	SPAC139.06	323908.008392503	313883.474570987	3162459965.22371	4	28117.8767211525
SPAC1399.01c	SPAC1399.01C	373571.430921457	371714.657297386	2877791261.50108	4	26822.5244034798
SPAC1399.02	SPAC1399.02	116898.034707647	127736.594809113	20340233337.732	4	71309.5949675288
fur4	SPAC1399.03	312508.786297146	299049.156862056	3901383797.5591	4	31230.5291243965
SPAC1399.04c	SPAC1399.04C	266584.614049986	267418.585707768	31322020310.6164	4	88490.1411325245
SPAC1399.05c	SPAC1399.05C	365368.592799572	369349.453041206	1444701774.07424	4	19004.6163738856
rga8	SPAC13A11.01C	183480.120940785	176044.082946454	30490038415.8492	4	87306.9848520856
mcp7	SPAC13A11.03	361920.900340836	351265.758968418	21476814061.8325	4	73274.8491329606
ubp8	SPAC13A11.04C	244426.086029533	219807.689297087	32694612901.795	4	90408.2586130756
SPAC13A11.05	SPAC13A11.05	306547.618861424	324544.956718887	11102883404.9282	4	52685.1103370966
SPAC13A11.06	SPAC13A11.06	185117.2445377	185261.797544887	952253427.873974	4	15429.3018950468
dre4	SPAC13C5.02	271749.165844118	277829.09745077	3648889230.48199	4	30203.0181872689
tht1	SPAC13C5.03	172797.038733217	168971.103746196	30199831090.1355	4	86890.4929928118
SPAC13C5.04	SPAC13C5.04	247686.281337349	248135.009143795	6454543341.01071	4	40170.0863236897
SPAC13C5.05c	SPAC13C5.05C	225915.94955562	226833.100067989	29695013708.6487	4	86161.2060451928
mug121	SPAC13C5.06C	327846.039240399	320793.012958461	2861739821.19933	4	26747.6158806693
rad32	SPAC13C5.07	219662.881311503	224371.11319588	3906293244.57224	4	31250.1729778102
pof14	SPAC13D6.01	371262.573068637	381511.75967116	844874135.293742	4	14533.3593440552
byr3	SPAC13D6.02C	175123.352108822	179125.361039865	42823902824.8404	4	103469.68496236
trm9	SPAC13D6.03C	343514.189671647	349984.24741047	468460519.649243	4	10821.9743999102
btb3	SPAC13D6.04C	284903.414784123	286511.352710199	3604801338.95637	4	30019.9989130428
msh1	SPAC13F5.01C	399080.215424791	388067.767365371	657342615.654908	4	12819.3468598727
gld1	SPAC13F5.03C	130738.579691885	134273.309466989	18274989681.2708	4	67592.5100903768
SPAC13F5.04c	SPAC13F5.04C	318159.23236598	317426.610310473	396146388.149919	4	9951.71327146636
SPAC13F5.05	SPAC13F5.05	320741.044444451	309438.301960748	1512513911.35739	4	19445.5259080167
SPAC13F5.07c	SPAC13F5.07C	302880.708231774	296666.23882407	1196332310.43254	4	17294.0185500113
rad8	SPAC13G6.01C	368099.977243659	366689.669911896	1389922797.24633	4	18640.8341903355
rps101	SPAC13G6.02C	9378.06896012328	68131.2204880258	14764324017.1724	4	60754.2673751656
gpi7	SPAC13G6.03	269951.315289289	271525.340680571	1653599979.84765	4	20332.2402838918
tim8	SPAC13G6.04	277952.826641213	295741.957385883	14081025992.8755	4	59331.7494956864
gcv2	SPAC13G6.06C	306386.602191466	323368.961361823	3768679591.854	4	30694.7861690467
rps601	SPAC13G6.07C	380895.312093289	363678.140226936	5392268611.37467	4	36716.0340021041
SPAC13G6.08	SPAC13G6.08	277356.257757001	297920.462548483	7725580545.08762	4	43947.6408499012
SPAC13G6.09	SPAC13G6.09	114117.624313536	131771.892666555	23830386040.7128	4	77185.4682578151
asl1	SPAC13G6.10C	266631.134938325	231230.740154932	21340510136.6739	4	73041.9573544444
chs1	SPAC13G6.12C	49055.6671203325	66445.2320492212	6693017065.20924	4	40905.4307678371
SPAC13G6.13	SPAC13G6.13	349167.636443589	338221.247880612	6334895140.43523	4	39796.0272528403
aps1	SPAC13G6.14	366026.072282934	339561.044641056	9432171931.78869	4	48559.6847492565
SPAC13G6.15c	SPAC13G6.15C	78133.8294864659	151525.052026359	34801390125.9441	4	93275.6534765961
ssa1	SPAC13G7.02C	367344.955794632	367473.934749428	252790865.591853	4	7949.69913883308
upf3	SPAC13G7.03	411415.47092159	406047.864056683	3663765473.35862	4	30264.5232630493
mac1	SPAC13G7.04C	256262.490148293	280942.407166661	4773313738.11382	4	34544.5861826199
are1	SPAC13G7.05	284292.411237788	286222.376621605	1189259993.77042	4	17242.8245494352
met16	SPAC13G7.06	327786.210832868	358567.251573476	15458394122.1788	4	62165.8952364132
arb2	SPAC13G7.07	295303.673148517	328321.828727552	17275212355.0537	4	65717.6010575815
SPAC13G7.09c	SPAC13G7.09C	280454.958512964	288829.167077532	1418600870.31753	4	18832.1591321702
SPAC13G7.11	SPAC13G7.11	245137.883045305	247925.110336983	3287648006.78584	4	28669.0076859395
SPAC13G7.12c	SPAC13G7.12C	162957.646596249	176164.774230128	3709330816.80464	4	30452.1379249661
msa1	SPAC13G7.13C	348574.643254285	351744.671420875	320687402.081953	4	8953.87349254435
sdh2	SPAC140.01	218097.961181828	241371.511442862	3172929025.88719	4	28164.3792133219
gar2	SPAC140.02	205999.561792839	204276.557025927	340995485.863635	4	9233.03154256004
arb1	SPAC140.03	278076.310053921	278815.828066203	6318293094.27909	4	39743.8457320095
SPAC140.04	SPAC140.04	379300.654880527	401490.284080186	5308120449.46441	4	36428.4245111712
SPAC1420.01c	SPAC1420.01C	332560.056878055	335486.808678079	650720289.61286	4	12754.6098491179
rpn501	SPAC1420.03	329175.566078213	345355.508375757	7995982258.5503	4	44710.1282109275
SPAC144.01	SPAC144.01	338715.084881583	349883.847983149	1229948019.63691	4	17535.3073799471
iec1	SPAC144.02	148313.835170264	153878.926434895	31654219309.7645	4	88958.1633546979
ade2	SPAC144.03	340432.039774642	369274.303526307	4885752541.92629	4	34949.0791793085
spe1	SPAC144.04C	324599.887719795	324155.069424401	755543670.761624	4	13743.5773250783
SPAC144.05	SPAC144.05	256574.950653867	264272.852090768	1578537636.3191	4	19865.4073474413
apl5	SPAC144.06	347724.316872592	346898.936966032	98656817.6092485	4	4966.30691785275
rps1102	SPAC144.11	342024.80113005	344921.476431209	322005554.055824	4	8972.25660098707
klp8	SPAC144.14	391455.065327084	389345.696408791	308682499.319886	4	8784.68125944086
SPAC144.17c	SPAC144.17C	183934.749800936	184596.541831417	45435678924.6683	4	106578.232914451
SPAC1486.01	SPAC1486.01	149139.439518501	159459.492595579	27179478178.8361	4	82430.9986880483
dsc2	SPAC1486.02C	349105.453689794	352232.996388556	1060432672.79453	4	16282.1426169479
alm1	SPAC1486.04C	260196.884672308	260120.636472986	1289760004.45305	4	17956.6144112208
SPAC1486.08	SPAC1486.08	269753.159597853	274210.287514152	227649680.586284	4	7544.03208811912
SPAC14C4.01c	SPAC14C4.01C	373945.192772238	381499.742619658	776201931.727091	4	13930.200390941
mek1	SPAC14C4.03	286512.353614615	279829.199160442	3393207057.80111	4	29125.6204131393
B22918-2	SPAC14C4.04	251566.995905241	244006.294623237	350793125.831324	4	9364.73605916531
man1	SPAC14C4.05C	232074.122870372	244135.840886777	8595174002.34234	4	46355.0806340102
SPAC14C4.06c	SPAC14C4.06C	354362.687575788	357569.785932125	938039276.087967	4	15313.7134301903
SPAC14C4.07	SPAC14C4.07	292011.997264282	281594.926971676	24837680868.5372	4	78799.8744741024
mug5	SPAC14C4.08	327896.201902989	315017.546239909	954588670.641831	4	15448.2092056153
agn1	SPAC14C4.09	372593.966249585	368021.726395157	431619542.103517	4	10387.7276401473
SPAC14C4.10c	SPAC14C4.10C	336827.204943961	342703.53615614	1608410491.43521	4	20052.4966739507
SPAC14C4.11	SPAC14C4.11	202277.818022745	175655.527902153	5193201386.40121	4	36031.9350937512
laf1	SPAC14C4.12C	255471.200362508	259123.50118828	7145293066.42723	4	42264.9176812969
rad17	SPAC14C4.13	92956.4242017295	107774.187446854	16072543593.3422	4	63388.7679193685
atp1	SPAC14C4.14	348658.872763552	348529.688048908	4340006833.66791	4	32939.3641167673
SPAC14C4.15c	SPAC14C4.15C	162875.006529249	171736.768713487	39256673668.5831	4	99066.4848328928
dad3	SPAC14C4.16	208550.679502935	194934.854546827	4632776582.68353	4	34032.2515515927
mok11	SPAC1527.01	349874.444145416	345621.173742389	1147780905.22618	4	16939.4576745109
sft2	SPAC1527.02	352655.087013516	369410.475498766	6423606147.60247	4	40073.701312714
SPAC1527.03	SPAC1527.03	355852.84024475	357754.908700585	738825720.211174	4	13590.674378146
rad50	SPAC1556.01C	256254.233689152	249201.884155665	11992631813.059	4	54755.4376593298
sdh1	SPAC1556.02C	352316.605492412	315343.373542642	7974828335.36448	4	44650.9471774241
azr1	SPAC1556.03	387095.829149204	386109.98699502	407413049.872507	4	10092.2377334329
cdd1	SPAC1556.04C	234530.465920419	191432.235906863	18833857831.1449	4	68618.2516374923
cgr1	SPAC1556.05C	398806.958920822	404607.989254146	173867312.337429	4	6592.93774309733
meu1-1	SPAC1556.06.1	352586.152440084	346896.905479995	1299781605.20425	4	18026.242018265
cbs2	SPAC1556.08C	340209.084190537	328726.780180358	2660651181.06293	4	25790.7501881146
SPAC1565.01	SPAC1565.01	387563.92548451	371426.300742257	2749721123.33643	4	26218.8916782176
SPAC1565.03	SPAC1565.03	348419.511361329	354031.400088852	2585709769.27821	4	25424.937410337
ste4	SPAC1565.04C	450118.455840694	451106.954314169	13229276861.0871	4	57509.2967725373
SPAC1565.07c	SPAC1565.07C	223050.519381158	223105.471975397	914477373.366028	4	15120.1634694043
rhp54	SPAC15A10.03C	257018.996857214	284032.705519749	8021635936.42635	4	44781.792997898
mug182	SPAC15A10.05C	393587.398915387	402023.741892691	1359093445.71676	4	18432.9422889887
SPAC15A10.06	SPAC15A10.06	292096.84747829	298319.889180733	6178916481.83492	4	39303.0421272798
SPAC15A10.07	SPAC15A10.07	153547.871722159	197600.932068085	47381560046.6037	4	108836.528847859
ain1	SPAC15A10.08	133970.659717452	176784.801916954	46479791582.4916	4	107795.862145181
SPAC15A10.09c	SPAC15A10.09C	366193.957214238	364388.659286429	3176086692.13966	4	28178.3901782007
mde6	SPAC15A10.10	291272.937782386	284325.212291772	5814828892.13623	4	38127.5126783017
ubr11	SPAC15A10.11	233838.630638884	251421.681089865	1511665103.4084	4	19440.0688232347
ppk3	SPAC15A10.13	274845.873907835	298292.023933922	9561552556.42329	4	48891.5957921791
sgo2	SPAC15A10.15	238288.793407461	241263.819073892	1080191685.0672	4	16433.1348581699
bud6	SPAC15A10.16	219981.44583622	225959.078281571	3231855635.07682	4	28424.7059574801
SPAC15E1.02c	SPAC15E1.02C	417297.529301991	434522.211374535	18716664387.0958	4	68404.4303884912
SPAC15E1.04	SPAC15E1.04	222384.12209979	249113.546509747	3842603057.28607	4	30994.366654628
SPAC15E1.05c	SPAC15E1.05C	183418.214219492	185659.465498577	411365388.513393	4	10141.0722869107
vps29	SPAC15E1.06	368165.546659385	370582.730434728	173302356.016281	4	6582.21763572659
moa1	SPAC15E1.07C	123118.573841178	134125.809805877	24309401790.9964	4	77957.3630117714
grx2	SPAC15E1.09	387804.687155726	387554.812261324	2626037715.86217	4	25622.4399494963
SPAC15E1.10	SPAC15E1.10	339897.577655924	334205.693568856	779654987.617342	4	13961.1513459433
SPAC15F9.01c	SPAC15F9.01C	287667.365096745	275554.664993825	662479100.282346	4	12869.3346786299
seh1	SPAC15F9.02	213787.627298255	207617.482762963	3778315464.84646	4	30734.0017929917
rho2	SPAC16.01	119760.392202258	136292.072288348	25496162482.1199	4	79837.5890200222
dus3	SPAC16.04	129581.872646902	153100.029484714	32727768573.7546	4	90454.0885943728
sfp1	SPAC16.05C	319376.066988828	307016.466383858	3741841411.86202	4	30585.2963524224
SPAC1610.01	SPAC1610.01	364916.394743957	353632.59253663	1985812035.73984	4	22281.2254809954
SPAC1610.02c	SPAC1610.02C	284390.736395135	294202.470088825	10433250618.5011	4	51071.6423725073
crp79	SPAC1610.03C	269987.988893345	273062.875777778	7004389927.54777	4	41846.1166882537
mug99	SPAC1610.04	320626.121493057	325820.95533508	6776488795.40327	4	41159.7157284986
SPAC1635.01	SPAC1635.01	229527.474682212	262696.92583938	6976865595.90028	4	41763.8168631061
SPAC1639.01c	SPAC1639.01C	226613.944365349	226112.394795137	1654635489.00169	4	20338.6054647417
trk2	SPAC1639.02C	98325.333235038	99447.9058278922	13189875082.6744	4	57423.5907155639
ire1	SPAC167.01	314823.398768789	308496.502940943	3445810077.01577	4	29350.5113968044
pam17	SPAC167.04	358600.00453135	354756.23478736	1582076466.06571	4	19887.6624196115
mug143	SPAC167.06C	192633.206345435	185289.786472592	31918090105.0766	4	89328.1731945144
SPAC167.07c	SPAC167.07C	325374.672233592	308374.156978693	1871695832.31746	4	21631.5500618741
pli1	SPAC1687.05	255702.518510831	267679.517163231	975097642.25026	4	15613.2767400877
rpl44	SPAC1687.06C	302211.958591904	318327.269425814	2357921128.0524	4	24279.2150205294
SPAC1687.07	SPAC1687.07	94724.622696863	102365.5832453	14127308252.4746	4	59429.176867248
SPAC1687.08	SPAC1687.08	196464.365081446	205670.503586078	56626482690.245	4	118981.598041719
SPAC1687.09	SPAC1687.09	276940.459764645	279457.445666741	1011040782.56178	4	15898.4337480283
mcp1	SPAC1687.10	365128.706688695	354050.689199428	13335050441.9616	4	57738.7444485105
coq4	SPAC1687.12C	271829.296983792	317985.909313807	19548413995.9328	4	69907.8214435495
csn5	SPAC1687.13C	296527.017001512	305737.239066484	9997591647.18541	4	49993.9787554096
SPAC1687.14c	SPAC1687.14C	287820.915939256	293043.107853656	330640032.28221	4	9091.75494998367
gsk3	SPAC1687.15	326770.245349729	305842.789723274	5769572853.63247	4	37978.852186554
erg31	SPAC1687.16C	160541.85881083	160839.08113358	20699152074.311	4	71935.9994618671
SPAC1687.19c	SPAC1687.19C	281304.026277257	300225.798317943	12713283349.7132	4	56376.5983137357
SPAC1687.21	SPAC1687.21	244656.061844829	246289.749585767	7034312270.58758	4	41935.4035111968
puf3	SPAC1687.22C	231859.725944611	241037.430647459	3564670736.75678	4	29852.4317969106
SPAC1687.23c	SPAC1687.23C	167524.967887266	201451.505631008	57179638730.0734	4	119561.321849996
SPAC16A10.01	SPAC16A10.01	285789.199804513	300398.654047795	10065160544.7916	4	50162.6368545146
sub1	SPAC16A10.02	238035.836896644	251146.65871475	24943272786.2301	4	78967.1969653066
SPAC16A10.03c	SPAC16A10.03C	262076.413926589	267589.080693267	894187635.267944	4	14951.4851709449
rho4	SPAC16A10.04	396523.095473049	390282.275745146	470728969.646049	4	10848.1446529585
dad1	SPAC16A10.05C	175513.647745922	176958.914524728	41758180029.1918	4	102174.091663679
taz1	SPAC16A10.07C	241512.325572969	244686.338397583	8968707110.50203	4	47351.6290915688
SPAC16C9.01c	SPAC16C9.01C	337522.294630124	343849.073683042	350131742.623602	4	9355.90378616093
SPAC16C9.02c	SPAC16C9.02C	343944.422408687	346326.664720092	157813345.588211	4	6281.18909101237
mot2	SPAC16C9.04C	342912.633199371	350794.829266191	17083344085.1625	4	65351.6336543366
cph1	SPAC16C9.05	209705.991198453	208778.552826654	154035362.910987	4	6205.5491882465
upf1	SPAC16C9.06C	194656.746114907	203284.995394372	33519863112.3515	4	91542.1530120844
pom2	SPAC16C9.07	209695.54513789	249002.538379261	23545325208.4386	4	76722.43024116
shd1	SPAC16E8.01	255249.72130342	273216.473244351	2630725274.064	4	25645.2981756111
mde1	SPAC16E8.05C	307930.57018613	307707.856790673	4749629004.36632	4	34458.7761113418
nop12	SPAC16E8.06C	264633.278897476	269909.661292673	279215151.659489	4	8354.8661219
SPAC16E8.08	SPAC16E8.08	396071.649424619	403523.404985639	836520935.092607	4	14461.3358225702
SPAC16E8.12c	SPAC16E8.12C	259610.363826146	262475.391255568	1332630653.62408	4	18252.6070303949
SPAC16E8.13	SPAC16E8.13	231246.542453099	222730.199194074	3368998292.76748	4	29021.5363685638
tae1	SPAC16E8.14C	32033.7328290707	35696.0635361592	326565789.765605	4	9035.56569570502
SPAC16E8.17c	SPAC16E8.17C	365136.129799984	347913.64247479	1994296382.95264	4	22328.7728220375
SPAC16E8.18	SPAC16E8.18	331373.864042545	341633.148775971	1982573488.90956	4	22263.0494817621
SPAC1705.02	SPAC1705.02	357903.745080482	377579.135415933	30653295823.5377	4	87540.4132722963
gti1	SPAC1751.01C	270763.838707285	271230.384279751	561457041.21274	4	11847.5423739772
SPAC1751.04	SPAC1751.04	284470.146703381	281514.597360542	5078794732.03745	4	35632.8315323013
ecm29	SPAC1782.01	339054.769013182	350452.753065433	23234073344.9841	4	76213.6361568323
SPAC1782.02c	SPAC1782.02C	288271.391589837	269876.619442657	11040996918.8763	4	52538.0740960217
cox24	SPAC1782.04	223477.670835981	241624.893977817	3312770252.47753	4	28778.3349608587
SPAC1782.05	SPAC1782.05	406533.965714969	398225.721951012	26927261598.5369	4	82047.6410363773
phb1	SPAC1782.06C	349333.858575512	354925.744223085	16002499189.8865	4	63250.4924682143
qcr8	SPAC1782.07	240969.576559369	250803.618772065	627347975.832205	4	12523.457747685
rex3	SPAC1782.08C	269581.265676506	266373.628536461	2577295532.60943	4	25383.5356708311
clp1	SPAC1782.09C	290242.583854181	283280.27343958	1663850360.27683	4	20395.160947372
met14	SPAC1782.11	287235.384099599	295608.131005832	7098188401.70174	4	42125.3735938975
SPAC1782.12c	SPAC1782.12C	307450.047705694	307272.942112903	2180194324.6369	4	23346.2755307827
SPAC1783.01	SPAC1783.01	202598.675132646	214230.591878002	1485312776.8851	4	19269.8778984527
vps66	SPAC1783.02C	320811.333391496	303853.77854846	1916964065.79571	4	21891.5740971024
hrp1	SPAC1783.05	311085.220050098	336125.537693106	3038891462.96189	4	27563.0706877966
atg12	SPAC1783.06C	280107.251672492	289287.465272428	651755090.376304	4	12764.7472593105
pap1	SPAC1783.07C	188969.171532172	231622.165278382	7791651889.16603	4	44135.1670699399
rpl1502	SPAC1783.08C	356543.185921528	355930.780060785	582009310.542015	4	12062.4345650248
SPAC1786.01c	SPAC1786.01C	427474.488379864	411296.680760664	3979650851.12313	4	31542.2369653895
SPAC1786.02	SPAC1786.02	403082.824558462	372478.508606697	4697258540.61543	4	34268.274470038
SPAC1786.04	SPAC1786.04	317784.315110272	326694.608300704	2598073770.99276	4	25485.6517034231
bsu1	SPAC17A2.01	169069.926123421	174427.471858554	26198180764.2174	4	80929.2604133657
SPAC17A2.02c	SPAC17A2.02C	324554.538004774	326252.013215969	7576357405.08958	4	43521.13683341
osm1	SPAC17A2.05	362772.36296986	387535.853534581	18754570086.281	4	68473.6629776021
vps8	SPAC17A2.06C	290013.160340024	304403.088084393	1419467602.82886	4	18837.9112617937
SPAC17A2.07c	SPAC17A2.07C	346125.092383051	340029.79503594	3961665512.61905	4	31470.8814327588
csx1	SPAC17A2.09C	153863.774327975	200750.273069957	17732073863.7549	4	66580.9166799221
SPAC17A2.10c	SPAC17A2.10C	146317.544924564	144924.742818619	257039397.111312	4	8016.22412846771
SPAC17A2.11	SPAC17A2.11	241973.96291268	211485.74691247	11212273891.6029	4	52944.0126256099
SPAC17A2.12	SPAC17A2.12	327842.911995061	325540.621656093	5663031036.67825	4	37626.5565680619
rad25	SPAC17A2.13C	306732.947476182	313403.65622325	1625730110.17924	4	20160.1718133752
SPAC17A2.14	SPAC17A2.14	295833.649417169	288994.404730793	30566218398.6464	4	87415.9859502917
pex6	SPAC17A5.01	345559.033528169	344704.209067216	3771369404.9258	4	30705.7380831572
dbr1	SPAC17A5.02C	326178.270256431	323721.047345115	1785553939.11948	4	21127.907723669
mde10	SPAC17A5.04C	380440.828586341	368991.153053296	3855256055.19367	4	31045.3541419391
SPAC17A5.05c	SPAC17A5.05C	374156.567749775	368587.872261384	2508966727.93995	4	25044.793510528
ulp2	SPAC17A5.07C	132726.241518049	150000.675552318	30779323360.2765	4	87720.1849067198
SPAC17A5.08	SPAC17A5.08	203728.001619901	214979.346082102	1958166386.90651	4	22125.5869238903
SPAC17A5.09c	SPAC17A5.09C	303797.402009469	298946.192690967	7392872966.80084	4	42990.9088261717
SPAC17A5.10	SPAC17A5.10	383562.985995881	360533.486940851	7782874012.73379	4	44110.2992869403
rec12	SPAC17A5.11	360247.083304349	371375.87483914	2055638138.55796	4	22669.5728817173
exo2	SPAC17A5.14	341984.379524308	339132.717975082	2259181450.4444	4	23765.423678342
ftp105	SPAC17A5.16	178834.803959771	203931.628718459	8595633494.28369	4	46356.3196724128
rec25	SPAC17A5.18C	249384.90107387	260040.699069385	2114554024.1258	4	22992.1400924631
pmc3	SPAC17C9.05C	309278.642968479	322903.238349024	2464518394.71184	4	24821.9579944444
alg8	SPAC17C9.07	387085.970455313	368282.684391499	2838727384.87329	4	26639.8544706671
pnu1	SPAC17C9.08	274774.043079676	270512.562704644	470774088.963696	4	10848.6645372103
tim13	SPAC17C9.09C	371420.783364231	349832.590498144	2149951972.643	4	23183.7872911384
stm1	SPAC17C9.10	368930.06189805	372630.071664084	617962957.191288	4	12429.4303690001
SPAC17C9.11c	SPAC17C9.11C	329804.802300463	327825.045051615	14675967688.9418	4	60572.2042048616
SPAC17C9.12	SPAC17C9.12	181916.121155144	186712.153696936	46543242925.9095	4	107869.415180937
SPAC17C9.14	SPAC17C9.14	337755.527205649	328330.184130244	1725915387.70055	4	20772.0689129691
SPAC17C9.15c	SPAC17C9.15C	317315.180918051	316759.96445284	7021581052.53874	4	41897.4374292114
SPAC17C9.16c	SPAC17C9.16C	122806.710730616	124386.409527075	20029793940.1393	4	70763.3272609112
pex7	SPAC17D4.01	341236.694115989	324120.397180627	15019232397.7263	4	61276.4889613592
cis4	SPAC17D4.03C	346432.71390925	347943.137457542	264068739.282227	4	8125.09598839034
SPAC17D4.04	SPAC17D4.04	237189.775776464	240109.336715516	1147273238.44751	4	16935.7110748819
tco1	SPAC17G6.02C	383039.800313107	381432.845501848	1601444315.92121	4	20009.0249382698
SPAC17G6.03	SPAC17G6.03	380722.380119207	371471.556692943	4669849455.3499	4	34168.1483817528
cpp1	SPAC17G6.04C	300075.638182098	284023.784831928	6513388170.95745	4	40352.7823419819
SPAC17G6.05c	SPAC17G6.05C	302925.229955495	302618.614530338	6443776175.63677	4	40136.5674156273
rps2401	SPAC17G6.06	276496.708594759	272317.294204989	1554637405.45962	4	19714.445246187
pep7	SPAC17G6.08	196674.678770136	199227.617027549	8368585965.50749	4	45739.9878812497
slt1	SPAC17G6.13	379800.859462141	376887.690711213	1152157477.60914	4	16971.722640978
SPAC17G6.15c	SPAC17G6.15C	316084.77697559	316717.878271457	1188791098.83605	4	17239.4250109745
pof8	SPAC17G6.17	256976.667551157	258923.482807475	140414105.929618	4	5924.82290726099
med20	SPAC17G8.05	205722.827896817	223482.705216616	1740807987.64947	4	20861.495557902
SPAC17G8.06c	SPAC17G8.06C	368342.844372908	369590.85482268	55824202.8490061	4	3735.7797997542
yaf9	SPAC17G8.07	285325.043539554	273608.321055157	2596968083.91747	4	25480.2280401759
SPAC17G8.08c	SPAC17G8.08C	287752.926373026	283019.188210182	244195596.751828	4	7813.37949852412
shg1	SPAC17G8.09	315005.963722591	338734.059011017	2739290220.8535	4	26169.1145286457
dma1	SPAC17G8.10C	192522.661034707	195296.98911253	7204810314.49294	4	42440.57702981
imt3	SPAC17G8.11C	381880.719341128	374438.303742881	2777768764.83269	4	26352.2710825495
mst2	SPAC17G8.13C	304434.751698331	298973.586774832	5330423768.12005	4	36504.8755925837
pck1	SPAC17G8.14C	272073.435127221	276934.826120334	5521840396.00019	4	37154.5434502975
cid16	SPAC17H9.01	325824.760283689	320353.471327855	3153523621.09661	4	28078.1214698233
rdl1	SPAC17H9.03C	218231.828383849	213789.949126452	410365892.731737	4	10128.7448967251
SPAC17H9.04c	SPAC17H9.04C	313018.878367099	330287.755283261	10786842086.0288	4	51929.8615587141
SPAC17H9.06c	SPAC17H9.06C	348156.05553364	360664.998815195	4857780330.25294	4	34848.8892586727
SPAC17H9.08	SPAC17H9.08	323929.419424322	279542.215427017	25039856356.7089	4	79119.9348405774
ras1	SPAC17H9.09C	247542.313059287	230159.363582289	8330921466.23692	4	45636.9408106989
ddb1	SPAC17H9.10C	351384.614278394	348168.856874381	484187135.627818	4	11002.1263357114
gmf1	SPAC17H9.11	316295.537650093	308027.793572654	1051621229.21279	4	16214.3549764768
SPAC17H9.12c	SPAC17H9.12C	339322.542327387	346544.671455662	692896923.511775	4	13161.4676566842
SPAC17H9.13c	SPAC17H9.13C	146396.314720521	194976.782614988	54873234223.8147	4	117125.183269669
SPAC17H9.14c	SPAC17H9.14C	362153.405016979	351141.565217782	1243108768.93166	4	17628.8738220261
cdt2	SPAC17H9.19C	237083.218115423	237708.521295095	2982621024.3028	4	27306.6888522886
ppk6	SPAC1805.01C	344361.679462973	341023.782065678	323056431.705311	4	8986.88532954147
SPAC1805.02c	SPAC1805.02C	372452.304125678	376471.867405494	328068280.086959	4	9056.32762336587
trm13	SPAC1805.03C	126544.815995043	127397.673545364	13941542563.5985	4	59037.1547493579
nup132	SPAC1805.04	396037.347434093	398604.807514021	3597342723.97857	4	29988.925972676
cki3	SPAC1805.05	338639.142669922	337557.841295586	2932588735.33025	4	27076.6907843733
hem2	SPAC1805.06C	192177.469083787	195849.046490028	51178413296.4708	4	113113.232312218
dad2	SPAC1805.07C	346402.960583792	331022.680488626	1917391101.0891	4	21894.012315523
dlc1	SPAC1805.08	374859.353479332	371009.165077334	111723921.272452	4	5284.97685123719
fmt1	SPAC1805.09C	393478.433663585	385611.92071256	864498890.007633	4	14701.1809900398
SPAC1805.10	SPAC1805.10	314664.706635131	310501.550462365	264212153.657316	4	8127.30203784313
rps2602	SPAC1805.11C	396619.814008951	377798.332747069	6777983172.86411	4	41164.2538280002
uep1	SPAC1805.12C	170761.689540966	174299.308492008	40540371248.6368	4	100673.198082505
SPAC1805.14	SPAC1805.14	389836.693290287	384267.978702611	425730620.027444	4	10316.6203287153
pub2	SPAC1805.15C	285267.8317835	280475.910161488	3376735766.62236	4	29054.8436866487
SPAC1805.16c	SPAC1805.16C	350008.526666641	342908.174940071	3601007542.91201	4	30004.1978017744
hhf1	SPAC1834.03C	314740.604561624	297968.346228883	3304529017.40408	4	28742.5164930112
hht1	SPAC1834.04	275712.998006913	263111.44762895	1346178651.38114	4	18345.1536609887
alg9	SPAC1834.05	320982.261973682	309586.087044978	3791564247.72062	4	30787.8395138431
klp3	SPAC1834.07	311860.686299143	318921.380342802	4007943623.11581	4	31654.1609552197
mak1	SPAC1834.08	258738.323685562	249205.197981031	1555240490.15424	4	19718.2687510481
mug51	SPAC1834.09	384330.088267496	390761.106391045	740615492.885275	4	13607.1258251447
SPAC1834.10c	SPAC1834.10C	425741.747384373	387601.017128858	8795870861.63833	4	46893.152116376
slc1	SPAC1851.02	365116.158117677	365076.870424022	432842115.990896	4	10402.4289950821
ckb1	SPAC1851.03	228105.938712988	236656.392060759	942817535.880597	4	15352.6669986081
ric1	SPAC1851.04C	321540.221236782	341036.161428725	3313081616.7731	4	28779.6873539876
SPAC186.01	SPAC186.01	289553.374413869	282059.823459645	6468298658.08423	4	40212.8669025358
SPAC186.03	SPAC186.03	285770.29959282	284209.130853318	1882156120.89456	4	21691.9116313809
SPAC186.05c	SPAC186.05C	250634.227922419	266908.242032035	10480278125.0213	4	51186.6147665122
SPAC186.06	SPAC186.06	193931.563228238	193177.572547931	45540007673.6474	4	106700.524452375
SPAC186.07c	SPAC186.07C	348806.800211358	334946.072363692	1459139769.76337	4	19099.3440316897
SPAC186.08c	SPAC186.08C	134143.508654339	140386.353890401	672948885.893128	4	12970.6291857135
SPAC186.09	SPAC186.09	291173.820459813	277983.35812374	4338107768.99428	4	32932.1566595413
SPAC18B11.02c	SPAC18B11.02C	331304.238524549	326129.723715342	3515890007.42572	4	29647.4704124387
SPAC18B11.03c	SPAC18B11.03C	266468.052082109	254355.440481427	1410936158.89968	4	18781.215075839
ncs1	SPAC18B11.04	396405.982941572	374709.687487009	7627984565.51878	4	43669.1669416729
rhp6	SPAC18B11.07C	254367.868806991	316412.881728589	16895658947.8325	4	64991.6512865932
SPAC18B11.08c	SPAC18B11.08C	343878.006415556	341928.961786031	2075791708.26347	4	22780.4285970626
SPAC18B11.09c	SPAC18B11.09C	219113.310444681	217197.081236614	35840704516.1025	4	94658.206876243
SPAC18G6.01c	SPAC18G6.01C	362554.663356727	371158.68489452	2418663116.66743	4	24589.9528093662
chp1	SPAC18G6.02C	347147.870044491	347650.714564692	307914846.965293	4	8773.75129242466
shm2	SPAC18G6.04C	305289.913115132	300120.434547804	463407557.858516	4	10763.4515590785
SPAC18G6.05c	SPAC18G6.05C	278683.727912138	273354.426795246	2901274036.36132	4	26931.7379515383
lem2	SPAC18G6.10	294793.203441923	318238.68922942	6430016221.52712	4	40093.6909673053
SPAC18G6.12c	SPAC18G6.12C	308606.958400071	307830.459966022	2150665669.11367	4	23187.635008306
SPAC18G6.13	SPAC18G6.13	386164.917864876	383920.946606278	3709250725.25182	4	30451.8091632165
mal3	SPAC18G6.15	340769.624156814	324487.951245639	1713928083.2832	4	20699.8072653056
SPAC1952.02	SPAC1952.02	276301.121510283	234073.883789317	32271312972.9281	4	89821.0901917362
otu2	SPAC1952.03	297969.58432771	282683.610494622	1669758589.45294	4	20431.3398327969
gcn5	SPAC1952.05	360178.284014787	347405.921645634	1050017738.24673	4	16201.9885989863
SPAC1952.06c	SPAC1952.06C	169499.875181368	165507.62684466	298792209.841993	4	8642.80350699345
rad1	SPAC1952.07	345620.198590094	340542.279388757	189507664.586285	4	6883.08914271574
SPAC1952.08c	SPAC1952.08C	389388.890990903	398734.947280638	1274436461.90991	4	17849.6250794653
SPAC1952.09c	SPAC1952.09C	228217.904383902	214938.11629191	2135422569.17821	4	23105.3163210234
SPAC1952.10c	SPAC1952.10C	335054.086840125	326545.289881957	647122729.315671	4	12719.3035315979
ure2	SPAC1952.11C	324758.681956423	329626.292487071	1924164680.64513	4	21932.6507782639
csn71	SPAC1952.12C	359809.124602761	344299.471915297	1250440205.60787	4	17680.7819793687
rec24	SPAC1952.15C	345704.942559617	353449.585960565	553321911.040136	4	11761.3977808777
rga9	SPAC1952.16	387503.088691051	382063.896428189	454324277.149872	4	10657.4419673516
SPAC1952.17c	SPAC1952.17C	268345.768618884	261310.807659212	428610557.938692	4	10351.4559113524
sec73	SPAC19A8.01C	363667.25617111	362641.83220234	604719840.94405	4	12295.5260251854
SPAC19A8.02	SPAC19A8.02	205665.705472643	180889.941395357	7023074956.89725	4	41901.8942200029
SPAC19A8.03	SPAC19A8.03	332358.572455768	334512.528132328	3502096236.06082	4	29589.2558036731
erg5	SPAC19A8.04	308732.126249722	310359.587873095	6268125292.48059	4	39585.7464641018
sst4	SPAC19A8.05C	246846.899918079	262244.315182382	7010276888.55824	4	41863.6981421799
rfp1	SPAC19A8.10	308390.112458139	304048.295948661	3211197127.17108	4	28333.7128134096
SPAC19A8.11c	SPAC19A8.11C	338526.085754849	327559.835109305	6481708926.56004	4	40254.5305728437
SPAC19A8.14	SPAC19A8.14	344154.808294683	347253.778428597	2648704735.81914	4	25732.7842246964
rps3001	SPAC19B12.04	313029.193395208	311576.182364505	1064114094.02975	4	16310.3808510849
SPAC19B12.07c	SPAC19B12.07C	261158.644193497	256720.612416059	3733711897.8851	4	30552.0535229839
atg4	SPAC19B12.08	371294.991627058	361355.585932699	469938266.561008	4	10839.029783161
sst2	SPAC19B12.10	317524.108674822	318893.56099248	505871226.275938	4	11245.7906155585
SPAC19B12.11c	SPAC19B12.11C	237196.128875341	232253.011461982	436690686.320192	4	10448.5727054009
yip11	SPAC19B12.12C	339902.5352767	334545.813383346	2185050345.64884	4	23372.2610462105
pyp2	SPAC19D5.01	207286.13443921	209012.835385009	1732060080.94547	4	20809.0129568024
SPAC19D5.02c	SPAC19D5.02C	393556.428842655	382336.587678585	3413016057.19943	4	29210.5120513122
cid1	SPAC19D5.03	216393.696633884	228902.069996117	1086578107.51298	4	16481.6421171631
din1	SPAC19D5.06C	279280.925383264	288051.742094079	4358811076.82096	4	33010.6463009321
uga1	SPAC19D5.07	308876.285896068	297841.102620197	14051142430.4753	4	59268.7574327218
ctf8	SPAC19D5.11C	214206.718569536	206516.051146191	24296811986.2934	4	77937.1733935312
nup40	SPAC19E9.01C	284044.629476266	272955.405709488	3087220365.47925	4	27781.3802999385
fin1	SPAC19E9.02	118155.476873162	123712.802746245	20488833740.0674	4	71569.605525089
pms1	SPAC19G12.02C	224441.96267091	219356.392985453	226711618.953278	4	7528.47293535146
cda1	SPAC19G12.03	294305.077228395	279283.360273188	7215739416.87031	4	42472.7542574952
SPAC19G12.04	SPAC19G12.04	316307.556987596	316392.503204123	677735648.249115	4	13016.6782268856
hta2	SPAC19G12.06C	265188.997599708	266301.248351157	908508016.692492	4	15070.7333654711
scs7	SPAC19G12.08	267148.844127286	266998.301701009	8114982845.46429	4	45041.5997869311
SPAC19G12.09	SPAC19G12.09	286716.725457212	292044.728393086	2288953539.01502	4	23921.5046507061
cpy1	SPAC19G12.10C	187691.918864091	153714.550305973	9963851748.14921	4	49909.547553923
dlp1	SPAC19G12.12	251967.584697238	251244.656442048	399853490.429959	4	9998.16846264803
poz1	SPAC19G12.13C	180129.611786609	180722.510932048	43548438688.5035	4	104341.313352506
tpp1	SPAC19G12.15C	352447.827524625	343742.257378233	2146274569.54575	4	23163.9513552079
adg2	SPAC19G12.16C	329172.138902743	328971.88591112	10270489804.1734	4	50671.7125331616
SPAC1A6.01c	SPAC1A6.01C	232019.042512791	230923.580692412	2401460032.40472	4	24502.34699169
SPAC1A6.03c	SPAC1A6.03C	325718.395979667	318554.903854899	346608392.107464	4	9308.7108681528
plb1	SPAC1A6.04C	255767.997655439	283987.765826789	5271165660.25274	4	36301.3968748199
SPAC1A6.05c	SPAC1A6.05C	225063.803002215	208203.120057077	25827741117.6004	4	80355.057584449
meu31	SPAC1A6.06C	266019.039955338	249610.008225862	2201420629.51053	4	23459.6495578607
SPAC1A6.07	SPAC1A6.07	260815.21944275	260508.843235929	5579875604.11266	4	37349.2824700578
mug125	SPAC1A6.08C	242409.593894607	236218.437448632	976401017.767537	4	15623.7080887312
lag1	SPAC1A6.09C	268962.032898666	274236.795907845	3022111604.89495	4	27486.8677957991
SPAC1A6.10	SPAC1A6.10	253315.408649169	271332.986108174	11029301423.1909	4	52510.2404850495
SPAC1B1.02c	SPAC1B1.02C	14505.6356549723	18477.6364124402	184686126.633197	4	6794.96369808546
SPAC1B1.04c	SPAC1B1.04C	363295.48639491	356873.504178998	2397768587.72385	4	24483.5076517023
SPAC1B2.03c	SPAC1B2.03C	323659.569896231	329543.671354173	391498053.171501	4	9893.1548705595
cox6	SPAC1B2.04	220939.052213934	220064.066507609	6594284600.2632	4	40602.6002869989
SPAC1B3.01c	SPAC1B3.01C	339788.502268624	353512.948726021	1415307535.00358	4	18810.2866472283
SPAC1B3.02c	SPAC1B3.02C	216189.388372516	250068.698452517	6969743833.62274	4	41742.4958334511
wis2	SPAC1B3.03C	368932.054048105	357422.805012038	1627628059.22158	4	20171.9363177013
SPAC1B3.04c	SPAC1B3.04C	370992.153153964	376811.278534021	852122028.314826	4	14595.5646372008
not3	SPAC1B3.05	306337.451439879	255371.315913245	26432761447.9722	4	81290.7766108373
SPAC1B3.06c	SPAC1B3.06C	382966.31088071	385276.337827614	328993819.660631	4	9069.0933899237
vps28	SPAC1B3.07C	343109.684712504	333582.73777657	1755924166.79507	4	20951.8744196973
SPAC1B3.08	SPAC1B3.08	357281.11211803	330021.616510426	5138551982.03598	4	35841.8469879692
SPAC1B3.10c	SPAC1B3.10C	197842.025078511	195494.265862689	3898251659.97598	4	31217.9902459142
ypt4	SPAC1B3.11C	288447.046427935	279022.844467693	2814440655.55429	4	26525.6510549425
SPAC1B3.15c	SPAC1B3.15C	243859.834183692	243965.326970214	206964480.014981	4	7193.13005608444
vht1	SPAC1B3.16C	249091.484138439	258110.526885575	3360180619.65852	4	28983.5324781958
clr2	SPAC1B3.17	182838.550171832	181486.60350052	12368440720.4905	4	55606.7458148976
sck1	SPAC1B9.02C	276158.635885778	253975.983457887	4220753598.28637	4	32483.6635798918
SPAC1D4.01	SPAC1D4.01	233675.906369356	260847.081656674	5218685124.92758	4	36120.2336818561
SPAC1D4.02c	SPAC1D4.02C	163278.717839712	182345.551874434	26705824965.2827	4	81709.5847579749
aut12	SPAC1D4.03C	326092.421748916	332246.755809944	3329048031.30946	4	28848.9515897435
SPAC1D4.05c	SPAC1D4.05C	270531.704908642	256690.304686589	1069677746.38951	4	16352.9641532468
csk1	SPAC1D4.06C	279523.157151725	268975.672542761	764068344.615454	4	13820.8931026133
rtf2	SPAC1D4.09C	260191.223192073	273362.677605826	15541683351.85	4	62333.1439762386
lkh1	SPAC1D4.11C	275853.266951052	285587.042274342	2587264518.21021	4	25432.5800805296
byr1	SPAC1D4.13	111496.509718891	143555.366241795	28728468020.4226	4	84747.3716707819
SPAC1F12.02c	SPAC1F12.02C	360218.239327846	341297.662521057	9932468720.76177	4	49830.8858057976
SPAC1F12.04c	SPAC1F12.04C	107229.841172177	109916.729080457	14510867293.7065	4	60230.5306586836
SPAC1F12.05	SPAC1F12.05	202986.510552678	198595.682954123	16276763695.7623	4	63790.2102515784
SPAC1F3.03	SPAC1F3.03	181095.251759733	185359.413721374	352711965.935921	4	9390.31370530188
SPAC1F3.05	SPAC1F3.05	287664.659418433	310392.979572173	15358006238.418	4	61963.7116351539
spo15	SPAC1F3.06C	226075.478434728	190709.678174894	18575353080.9622	4	68145.7135133278
rsc58	SPAC1F3.07C	339653.813985994	338198.436128619	129975843.704678	4	5700.34743907504
mug161	SPAC1F3.09	241796.963073609	249116.133839943	1206561093.42802	4	17367.7941419457
SPAC1F3.10c	SPAC1F3.10C	266084.440119005	276003.461235398	13548702223.6998	4	58199.4463541103
SPAC1F5.03c	SPAC1F5.03C	227794.735374488	238731.274827252	2334015311.17855	4	24155.8238897918
SPAC1F5.05c	SPAC1F5.05C	88398.3590400781	103559.2101661	12420576377.5205	4	55723.8198114605
hem14	SPAC1F5.07C	26314.2565106439	27485.9255098707	817372182.669831	4	14294.8608131544
yam8	SPAC1F5.08C	288543.62449634	283872.05747349	9777007469.18138	4	49439.3756766339
shk2	SPAC1F5.09C	261870.495343052	208461.032009167	19986370058.0798	4	70686.5794512647
SPAC1F5.10	SPAC1F5.10	86204.9493529365	98182.9135862402	13235770366.1756	4	57523.4090744273
spt6	SPAC1F7.01C	352518.81990712	347835.94140826	1859297841.75393	4	21559.7880425222
SPAC1F7.06	SPAC1F7.06	401173.592177054	402559.264960146	546548406.87673	4	11689.1873848948
fip1	SPAC1F7.07C	185596.570831136	196397.197293181	24428907651.2655	4	78148.7486324406
fio1	SPAC1F7.08	276623.584939543	282939.556284307	631669321.947353	4	12566.5162430499
SPAC1F7.09c	SPAC1F7.09C	318861.546959498	319828.532534899	1317086929.50392	4	18145.8461465973
SPAC1F7.10	SPAC1F7.10	319001.492307319	301144.513385502	9881185907.01979	4	49702.0771875276
SPAC1F7.11c	SPAC1F7.11C	212727.058409506	219436.289699784	6416993588.79016	4	40053.0697599765
yak3	SPAC1F7.12	351373.97471782	349418.833436204	5043073759.32798	4	35507.3012186507
rpl801	SPAC1F7.13C	354312.246466713	363568.015264092	3008108512.62258	4	27423.1130281674
ght3	SPAC1F8.01	414418.578485962	401200.219298764	2417510701.65619	4	24584.0939514566
SPAC1F8.02c	SPAC1F8.02C	327778.348149619	332666.082464595	1308534688.17567	4	18086.8369828425
str3	SPAC1F8.03C	366138.226996484	370981.51151578	6659745991.17266	4	40803.6333896035
SPAC1F8.04c	SPAC1F8.04C	202101.994554794	195106.419576287	1893369903.00847	4	21756.4352721699
isp3	SPAC1F8.05	350812.648375046	337870.313311856	4135211832.12166	4	32152.806378766
fta5	SPAC1F8.06	304609.972174514	297918.393457538	3568594867.65589	4	29868.8586476613
SPAC1F8.08	SPAC1F8.08	386298.434904452	356244.390731313	9990275876.88859	4	49975.6837794356
caf16	SPAC20G4.01	223084.351227837	208231.760684748	1900735455.13218	4	21798.7124340647
fus1	SPAC20G4.02C	305698.910563355	309127.531475054	1849806262.13354	4	21504.6870596478
hri1	SPAC20G4.03C	378858.641846202	371174.218533507	335171307.425548	4	9153.84219092655
hus1	SPAC20G4.04C	370234.759776799	367183.886645033	9373067786.54248	4	48407.3026168121
sts1	SPAC20G4.07C	333851.224090795	394394.075759953	29486635473.3928	4	85858.3651623312
SPAC20G4.08	SPAC20G4.08	327423.656392457	329155.44166092	269067684.333893	4	8201.64136520692
SPAC20G8.02	SPAC20G8.02	363730.64082874	366952.763804731	685710602.858886	4	13093.0382537714
SPAC20G8.04c	SPAC20G8.04C	327076.400107344	335534.678638478	975481370.594942	4	15616.3485696476
erg2	SPAC20G8.07C	311275.157006275	277912.104367721	12533814206.4614	4	55977.2592363663
fft1	SPAC20G8.08C	210669.268519192	185795.437907918	18090282500.3895	4	67250.0604096187
SPAC20G8.09c	SPAC20G8.09C	336933.509412491	346366.74604414	475977444.319606	4	10908.4536520949
atg6	SPAC20G8.10C	319817.302774562	314865.64933585	1314476648.35083	4	18127.8559705142
dsc3	SPAC20H4.02	285529.02582392	279505.045410325	9099951266.24513	4	47696.8323535356
tfs1	SPAC20H4.03C	106747.620138201	120637.083958655	19713027485.8664	4	70201.5446515716
fml2	SPAC20H4.04	328932.045191998	310257.842213697	4550787903.95797	4	33729.7639480251
SPAC20H4.05c	SPAC20H4.05C	351491.306342386	349566.6436052	869831352.038268	4	14746.4517091254
SPAC20H4.06c	SPAC20H4.06C	217061.752972807	203581.202213278	38541052440.7338	4	98159.3760686337
rhp57	SPAC20H4.07	315863.198699876	307478.92976795	1000059127.62705	4	15811.8557388677
SPAC20H4.08	SPAC20H4.08	236951.050966509	239909.577539243	299208142.55845	4	8648.81700810073
ufd2	SPAC20H4.10	324560.19993754	314468.53641411	9360706585.60873	4	48375.3723128017
rho5	SPAC20H4.11C	240279.720440289	243696.316267226	2339296074.57839	4	24183.1350044736
SPAC212.01c	SPAC212.01C	264139.562637273	260393.201283827	467277398.374824	4	10808.300032554
SPAC212.02	SPAC212.02	206097.275530421	206901.156978261	160095145.250592	4	6326.43551398796
SPAC212.03	SPAC212.03	233465.791228832	241935.002652594	2193430725.75766	4	23417.0382721516
SPAC212.04c	SPAC212.04C	291732.713863236	291347.658324478	432719050.635132	4	10400.950084429
SPAC212.08c	SPAC212.08C	336322.655459947	336369.822108951	84746610.348223	4	4602.89610865331
pcr1	SPAC21E11.03C	208407.274244679	173998.560222255	16574828752.6308	4	64371.6334122236
ppr1	SPAC21E11.04	333791.56782239	326544.556240029	735538509.522259	4	13560.4066082314
cyp8	SPAC21E11.05C	222380.459568035	252413.026528107	11427128888.5048	4	53448.8748443427
ies6	SPAC222.04C	313233.510888565	298575.115715182	2738857969.10301	4	26167.0497434417
mss1	SPAC222.05C	197166.43467111	203769.092270068	55470712985.5408	4	117761.10667952
hri2	SPAC222.07C	234745.667469487	242999.207401856	2040337217.03051	4	22585.0460317802
SPAC222.08c	SPAC222.08C	348140.183889613	355093.975308498	294945651.671103	4	8586.99091170916
atp2	SPAC222.12C	205891.584126748	168633.916049438	8347960032.24108	4	45683.5857618496
SPAC222.13c	SPAC222.13C	141704.854562781	156017.025076555	33001318084.4923	4	90831.3245588937
SPAC222.14c	SPAC222.14C	327457.623955375	308358.457199748	4122949474.48682	4	32105.0987947663
meu13	SPAC222.15	338627.365303871	320499.478104254	3046938255.26593	4	27599.5391957272
csn3	SPAC222.16C	332798.82888068	358485.544523213	28701265620.4562	4	84707.2393902319
SPAC227.01c	SPAC227.01C	323503.725933821	323806.036029412	25995007511.347	4	80614.8365863056
SPAC227.03c	SPAC227.03C	163838.769818948	170785.831776677	33923877675.6409	4	92092.1789236753
SPAC227.04	SPAC227.04	272397.637559693	295038.251875465	4080197442.47487	4	31938.2116064553
SPAC227.05	SPAC227.05	245433.313051686	247276.996776218	3739478304.3935	4	30575.6369696262
SPAC227.06	SPAC227.06	326555.759784586	321996.411260431	2842254237.51888	4	26656.3980946361
pab1	SPAC227.07C	355273.031029581	359627.33187067	481156776.769757	4	10967.6430554809
SPAC227.10	SPAC227.10	354315.235962837	363450.300832995	3522745040.74903	4	29676.3586072695
SPAC227.11c	SPAC227.11C	361633.987288118	358559.07472326	2105896466.25533	4	22945.023786517
isu1	SPAC227.13C	203212.815225169	224775.172278438	14411554233.1391	4	60024.066492406
SPAC227.14	SPAC227.14	352412.937464105	336943.315656881	2539035349.85982	4	25194.4207606556
SPAC227.15	SPAC227.15	184594.345796913	211980.178050405	8034014815.15278	4	44816.333002469
SPAC227.17c	SPAC227.17C	0	0	0	4	0
lys3	SPAC227.18	352997.757952249	344288.311704124	4237958500.77701	4	32549.8022297256
pso2	SPAC22A12.01C	295661.351201202	301743.266151608	1460662965.79522	4	19109.3103342011
mug103	SPAC22A12.02C	157091.946753884	179392.453878407	12072575971.1027	4	54937.6373060916
csn4	SPAC22A12.03C	404177.214996572	399653.088468317	416980873.969605	4	10210.0547742116
rps2201	SPAC22A12.04C	183191.146515331	179701.365931793	757391964.265544	4	13760.3775771737
SPAC22A12.06c	SPAC22A12.06C	189586.896805083	205430.791460743	31108671978.0003	4	88188.2531548283
ogm1	SPAC22A12.07C	350121.960843915	339500.026564451	997589810.70113	4	15792.3225864748
SPAC22A12.10	SPAC22A12.10	357923.219637149	381919.588984454	9199857959.18445	4	47957.9450122304
dak1	SPAC22A12.11	298664.455364805	306406.59398937	916029398.597174	4	15132.9887877211
SPAC22A12.14c	SPAC22A12.14C	294837.424299301	283972.480069262	8151251960.62721	4	45142.1420643372
SPAC22A12.16	SPAC22A12.16	192091.776636811	193712.277122364	49884983798.3043	4	111674.732816229
SPAC22A12.17c	SPAC22A12.17C	211814.414633496	208725.614060481	633527217.838908	4	12584.9832919924
SPAC22E12.01	SPAC22E12.01	320848.120797153	335111.008234288	12951430268.5936	4	56902.1754166606
SPAC22E12.03c	SPAC22E12.03C	310228.078986439	311355.451229496	2681118513.62466	4	25889.7591415248
ccs1	SPAC22E12.04	256758.520496461	274505.810091479	8077366384.53295	4	44937.0848646554
rer1	SPAC22E12.05C	200073.148532149	194503.327040374	33393837173.9872	4	91369.9036526623
gmh3	SPAC22E12.06C	209982.717231166	213497.319776912	3787724037.68009	4	30772.2441401342
set3	SPAC22E12.11C	400350.215553149	401351.021497017	162453683.88793	4	6372.86599356855
sck2	SPAC22E12.14C	319703.541000177	317571.357258404	1592523909.5198	4	19953.2197246447
SPAC22E12.18	SPAC22E12.18	292456.964666057	288597.009833303	3412668526.60524	4	29209.0248322553
snt1	SPAC22E12.19	388448.059997961	383308.352383186	655543937.881496	4	12801.7961423534
atf31	SPAC22F3.02	229866.987997473	268740.782393864	18332124038.7851	4	67698.0871937774
rdh54	SPAC22F3.03C	368235.123103809	374049.095494243	231049450.627003	4	7600.15543635463
mug62	SPAC22F3.04	347073.172108286	349670.844480887	992082577.273489	4	15748.6711921474
lon1	SPAC22F3.06C	349700.853414611	346853.066816691	1439286411.9028	4	18968.9642040808
atp20	SPAC22F3.07C	242370.780876205	246446.555144005	12745757472.1007	4	56448.5550570178
rok1	SPAC22F3.08C	294684.101559013	303437.480084531	3420756467.56434	4	29243.6166862289
res2	SPAC22F3.09C	408073.211600951	309226.465966544	42545791836.4303	4	103133.156448872
snu23	SPAC22F3.11C	341164.140617247	363388.846253693	17456506048.5194	4	66061.5357990552
rgs1	SPAC22F3.12C	253858.649561258	210886.683984235	21548380146.3634	4	73396.8326059841
tsc1	SPAC22F3.13	78047.6323524005	91109.15636001	11522780255.2473	4	53672.106944034
pvg5	SPAC22F8.02C	292238.847794778	298621.12382615	2877643361.63417	4	26821.8351424458
SPAC22F8.03c	SPAC22F8.03C	331024.419727133	330168.824083641	1521969272.95561	4	19506.2122986218
SPAC22F8.04	SPAC22F8.04	191635.661785274	198082.80532512	1052450457.69591	4	16220.7464200627
SPAC22F8.05	SPAC22F8.05	317233.356151968	297157.910974661	3174666920.54897	4	28172.0913341066
rtf1	SPAC22F8.07C	147901.567064868	162008.337787489	35515133014.4623	4	94227.2956929975
rrp16	SPAC22F8.09	178204.042751768	178785.960064109	42620129028.7493	4	103223.215689046
plc1	SPAC22F8.11	192840.672323093	211863.78031577	3520582973.76258	4	29667.2503518719
shf1	SPAC22F8.12C	254713.314706577	283968.659312421	8633978152.99685	4	46459.6011417362
SPAC22G7.01c	SPAC22G7.01C	343434.818986328	344840.648206859	106176819.806725	4	5152.10684591083
kap111	SPAC22G7.02	276463.643211829	282460.469665125	4750307296.56327	4	34461.2365439898
SPAC22G7.03	SPAC22G7.03	305794.01265152	300160.70687535	7479528474.56275	4	43242.1336041677
ubp13	SPAC22G7.04	234632.606882152	227794.886991076	2232055611.02988	4	23622.3178955299
SPAC22G7.05	SPAC22G7.05	5344.07248899136	5488.86159340103	33678116.9601605	4	2901.64250727758
ura1	SPAC22G7.06C	313116.684752369	294785.311997929	2297205370.51439	4	23964.5851753916
SPAC22G7.07c	SPAC22G7.07C	189422.13354218	193500.381897858	4357386151.67376	4	33005.2501568832
ppk8	SPAC22G7.08	192634.351616312	212003.493425256	1733745936.67452	4	20819.1374501594
SPAC22G7.11c	SPAC22G7.11C	342160.594607061	341899.063540592	762579657.711422	4	13807.4224396828
SPAC22H10.02	SPAC22H10.02	398232.645177244	388271.86328459	1127110985.43977	4	16786.236813531
kap114	SPAC22H10.03C	110657.954848554	118011.801338916	18713257828.8846	4	68398.2050730949
SPAC22H10.04	SPAC22H10.04	366403.667334009	365830.84688365	3269649535.2349	4	28590.4246874496
scd2	SPAC22H10.07	137697.937503892	156203.596831467	30895786439.5104	4	87885.9864248994
SPAC22H10.08	SPAC22H10.08	251268.827273019	250930.253503512	3987689899.10123	4	31574.0791595781
SPAC22H10.09	SPAC22H10.09	225912.749805601	248416.254104943	12455390732.7503	4	55801.8609294312
SPAC22H10.11c	SPAC22H10.11C	268285.041485513	278201.374723497	6231009863.21939	4	39468.3729814753
zym1	SPAC22H10.13	339241.154919978	326143.177227371	2964681704.70467	4	27224.4453786696
mug35	SPAC22H12.01C	315597.764093566	313143.260507452	1377864053.27485	4	18559.7956162969
tfg3	SPAC22H12.02	224011.764517062	234696.180552217	5726219499.85477	4	37835.8940024376
SPAC22H12.03	SPAC22H12.03	348309.997929237	348985.780536197	2425324323.45386	4	24623.7909523181
rps102	SPAC22H12.04C	254116.350673367	244061.274526259	1207577506.65488	4	17375.1079612105
SPAC22H12.05c	SPAC22H12.05C	395741.415723076	384034.281679104	4344834082.79736	4	32957.67772006
SPAC23A1.02c	SPAC23A1.02C	177288.627134397	193416.989680685	1447489368.81939	4	19022.9425222505
apt1	SPAC23A1.03	327920.95639077	328680.777811013	7901280.25734158	4	1405.46080142258
mnl1	SPAC23A1.04C	355280.580030249	347356.668665905	645111720.8737	4	12699.5248028588
cmk2	SPAC23A1.06C	347181.784436361	347538.527512739	913571046.188984	4	15112.6689088078
SPAC23A1.07	SPAC23A1.07	162509.378969224	163193.573619899	35510771620.6313	4	94221.5097796561
SPAC23A1.09	SPAC23A1.09	244502.294204887	263387.487181993	2808380984.21405	4	26497.0799533366
rpl1602	SPAC23A1.11	372107.338770592	370933.675001389	151878028.210933	4	6161.94020197643
SPAC23A1.14c	SPAC23A1.14C	276209.165400026	279492.048367721	748871581.079626	4	13682.7590518107
sec20	SPAC23A1.15C	186224.311498241	229425.598934054	14032678299.803	4	59229.8030973492
rtr1	SPAC23A1.16C	138741.194448867	180199.038954042	35795719528.3945	4	94598.7837242034
SPAC23A1.17	SPAC23A1.17	247017.098198352	260243.655310181	6871901536.75995	4	41448.4666084282
SPAC23C11.01	SPAC23C11.01	235880.199764456	234831.08864212	12715842399.5999	4	56382.2720356317
rps23	SPAC23C11.02C	258090.328847451	262314.471307466	2231676499.79013	4	23620.3117030138
pnk1	SPAC23C11.04C	94421.222145728	134576.546140034	28447662481.5414	4	84332.1742894452
SPAC23C11.06c	SPAC23C11.06C	247666.372845327	242580.21153134	3424076630.74164	4	29257.8050729273
SPAC23C11.07	SPAC23C11.07	315537.596052164	318020.939481839	3418719336.61298	4	29234.9078013467
php3	SPAC23C11.08	382095.142045891	373075.27630196	492146573.03365	4	11092.1883890607
SPAC23C11.10	SPAC23C11.10	361350.478268855	362453.583424722	102134220.553401	4	5053.07383068466
hpt1	SPAC23C11.13C	252751.426407493	261035.177546044	2518040654.60017	4	25090.0411249173
zhf1	SPAC23C11.14	302716.500775114	289296.520675036	8257610892.18941	4	45435.6987736224
pst2	SPAC23C11.15	313366.464906949	313016.404473449	1098772575.08064	4	16573.8693059334
crn1	SPAC23C4.02	302962.135018856	325640.52429746	13392957064.3558	4	57863.9720904896
hrk1	SPAC23C4.03	273357.330120647	279693.89496584	2985286131.93119	4	27318.8860128446
SPAC23C4.05c	SPAC23C4.05C	279967.374127228	293850.480481284	5783246141.42078	4	38023.8285204843
SPAC23C4.06c	SPAC23C4.06C	310604.398091939	306387.68791589	10954508289.5864	4	52331.8934531953
tht2	SPAC23C4.07	290624.65722314	269971.181599905	6606420762.49107	4	40639.945750736
rho3	SPAC23C4.08	339287.544320698	317877.676653488	3655069843.20548	4	30228.5868144935
SPAC23C4.09c	SPAC23C4.09C	353500.583238864	337215.416218602	1452210035.22579	4	19053.9368322257
atp18	SPAC23C4.11	225947.498121765	224972.549130557	37192437.7131599	4	3049.28014919751
hhp2	SPAC23C4.12	374885.075961259	386188.165382469	3272107615.03028	4	28601.169622195
atg15	SPAC23C4.16C	331507.67767486	334948.96946737	1205545080.19168	4	17360.480121469
SPAC23C4.17	SPAC23C4.17	275982.084227488	272742.972966593	4829908939.9251	4	34748.773143541
SPAC23D3.01	SPAC23D3.01	194256.797931493	182089.804617847	4422609651.18833	4	33251.3520446475
SPAC23D3.03c	SPAC23D3.03C	216066.973867385	216099.169145852	37298582.7707004	4	3053.62828331726
gpd2	SPAC23D3.04C	282958.955873344	297055.149670893	3057665806.72941	4	27648.0822423971
arp42	SPAC23D3.09	351998.874209772	376383.235648937	21847732573.3816	4	73904.892553507
eng2	SPAC23D3.10C	213723.059777931	199061.146130927	17867539994.3487	4	66834.7589102196
ayr1	SPAC23D3.11	253755.838931195	256953.298499725	17294258990.4233	4	65753.8192625024
SPAC23D3.12	SPAC23D3.12	329971.640374292	330124.730307817	711360292.77628	4	13335.6692068329
SPAC23D3.13c	SPAC23D3.13C	268734.447389495	272363.366952697	27253265407.5487	4	82542.8152650924
fep1	SPAC23E2.01	196302.713529203	222232.074058693	19596924924.9805	4	69994.5085792101
ste7	SPAC23E2.03C	351366.175878859	269866.080560083	32496818331.4996	4	90134.3695982554
sib1	SPAC23G3.02C	265934.627445281	263413.879206136	2450517830.81052	4	24751.3526438987
sib2	SPAC23G3.03	385015.091121117	394392.189451932	22933541547.1258	4	75719.1216720152
ies4	SPAC23G3.04	323803.269315416	328013.196490905	6150047776.39086	4	39211.1201586707
SPAC23G3.05c	SPAC23G3.05C	288212.127235914	288103.631470316	1852769602.33104	4	21521.9051336716
snf30	SPAC23G3.07C	326145.681377358	334790.802214757	611523577.917261	4	12364.501384177
ubp7	SPAC23G3.08C	283517.467030813	279956.107237565	734991159.230595	4	13555.3601873078
ssr3	SPAC23G3.10C	213857.715473996	223970.448870206	4488928879.0647	4	33499.7346223246
SPAC23G3.12c	SPAC23G3.12C	135621.305970447	132908.08259998	10630854973.7814	4	51553.0187617113
npr2	SPAC23H3.03C	322560.725064242	328629.134427885	765114731.674135	4	13830.3536801679
SPAC23H3.04	SPAC23H3.04	334784.327393987	357335.81004527	9303606345.01996	4	48227.6019127531
swd1	SPAC23H3.05C	219885.80310483	225403.866688262	1850668914.36824	4	21509.7008020116
apl6	SPAC23H3.06	184365.885984492	161179.3013314	15537486879.4928	4	62324.7279967848
bub3	SPAC23H3.08C	166711.138949871	175861.880783083	41438932300.6353	4	101782.773960817
gly1	SPAC23H3.09C	328903.110465019	349687.938506624	3048886473.75607	4	27608.3613863449
SPAC23H3.11c	SPAC23H3.11C	337882.825981762	319483.24328365	5147481182.08593	4	35872.9744448586
SPAC23H3.12c	SPAC23H3.12C	372689.249459843	379371.615093212	35452791758.6648	4	94144.558736372
gpa2	SPAC23H3.13C	376761.391871892	381715.842600917	208736488.377546	4	7223.85784012853
SPAC23H3.14	SPAC23H3.14	163576.203300713	160195.265657382	5377945866.84673	4	36667.2396931059
SPAC23H3.15c	SPAC23H3.15C	222642.85492392	214962.018728196	1614849852.13346	4	20092.5972197067
SPAC23H4.01c	SPAC23H4.01C	226391.991977347	239684.407625086	3040440860.77239	4	27570.0963943381
ppk9	SPAC23H4.02	271749.323407279	309225.667187462	28679628374.2953	4	84675.303917812
iwr1	SPAC23H4.08	246597.335544582	218529.986538582	25790258213.5606	4	80296.7281611782
cdb4	SPAC23H4.09	207728.152223371	195844.287872114	22798438745.2097	4	75495.7593928456
thi4	SPAC23H4.10C	348395.203499404	337386.118560748	1611235566.35109	4	20070.0994414022
alp13	SPAC23H4.12	231292.814978281	253178.87712576	7708307948.34648	4	43898.4850204038
SPAC23H4.16c	SPAC23H4.16C	206678.562030831	196771.168129939	4614257421.52187	4	33964.1628099452
srb10	SPAC23H4.17C	388366.499301636	403219.456122315	23850935834.6811	4	77218.7409808674
SPAC24B11.05	SPAC24B11.05	191154.81351407	192052.28247318	49180920138.9642	4	110883.85831464
sty1	SPAC24B11.06C	166078.888307174	166540.730082636	36798811980.7322	4	95915.0822091242
SPAC24B11.07c	SPAC24B11.07C	134680.366022647	179852.642292179	48570722701.6273	4	110193.83229295
SPAC24B11.08c	SPAC24B11.08C	263330.367138928	257209.195136909	3708035690.17559	4	30446.8212223197
chr3	SPAC24B11.10C	404520.690727234	391776.931214087	1460177572.4962	4	19106.1349603746
SPAC24B11.12c	SPAC24B11.12C	356628.600132602	319296.201430751	11236999115.4592	4	53002.3563520038
hem3	SPAC24B11.13	266347.449540598	268258.839110192	21921872423.5402	4	74030.1837488267
SPAC24C9.02c	SPAC24C9.02C	203824.270982147	192320.662293977	21973877104.0674	4	74117.941660686
mug70	SPAC24C9.05C	304893.051266583	297068.687372266	3005107359.46276	4	27409.4297617752
bgs2	SPAC24C9.07C	134785.506721742	126046.985324756	13180755989.0624	4	57403.7367883451
SPAC24C9.08	SPAC24C9.08	295836.815375576	326905.233543927	6446994329.5017	4	40146.5886766911
SPAC24C9.12c	SPAC24C9.12C	373397.16678094	328043.301305821	14683818011.3318	4	60588.402378945
otu1	SPAC24C9.14	296187.411687501	337310.320983981	12933685795.2529	4	56863.1818386311
spn5	SPAC24C9.15C	246909.098189997	248124.377823205	122980634.073261	4	5544.83169431817
cox8	SPAC24C9.16C	127699.710814055	145443.768977745	21209321037.1157	4	72817.1014204695
cul3	SPAC24H6.03	314541.5670693	305321.187540204	5516448409.2768	4	37136.3986180566
rps901	SPAC24H6.07	295960.680079073	290268.413695856	1449522336.72112	4	19036.2964932856
SPAC24H6.08	SPAC24H6.08	331289.739689271	330590.182768523	1394656081.423	4	18672.5472380109
gef1	SPAC24H6.09	337671.412575474	353908.131842936	1819666954.40904	4	21328.7772411421
SPAC24H6.10c	SPAC24H6.10C	246964.00913957	238484.889459959	830516529.136307	4	14409.3418407669
SPAC24H6.11c	SPAC24H6.11C	327662.815147038	353796.948310701	10205854164.473	4	50512.0138295659
SPAC24H6.13	SPAC24H6.13	310808.894738245	303102.543494759	1711693758.10667	4	20686.3104377428
fft3	SPAC25A8.01C	221153.023087554	211577.91501426	1335165393.10072	4	18269.9575334805
SPAC25A8.02	SPAC25A8.02	348481.42081283	323377.227060386	6172533811.61525	4	39282.7373397503
SPAC25A8.03c	SPAC25A8.03C	166591.89805453	170253.309914234	38684001880.4865	4	98341.2450100243
dap1	SPAC25B8.01	355243.92299398	347937.758277345	1078085753.79948	4	16417.1081025213
psd2	SPAC25B8.03	314974.856392439	317622.498495533	3838970157.8536	4	30979.7117395143
mss51	SPAC25B8.04C	357055.313661029	369549.126150452	25463844276.031	4	79786.9730532982
SPAC25B8.05	SPAC25B8.05	72647.237355657	102110.756676544	16217072760.801	4	63673.1355455365
SPAC25B8.06c	SPAC25B8.06C	399012.183829523	396063.405938039	203998773.57597	4	7141.40696179629
SPAC25B8.07c	SPAC25B8.07C	228988.266343166	230583.545335174	58835771.8842533	4	3835.2239792564
SPAC25B8.09	SPAC25B8.09	240308.919377671	263639.429798281	5293134591.27152	4	36376.965896263
SPAC25B8.10	SPAC25B8.10	355192.001902737	337047.821781087	12765366209.5803	4	56491.9600686246
SPAC25B8.11	SPAC25B8.11	377905.27736442	373289.615056518	22468524366.0884	4	74947.5222507195
isp7	SPAC25B8.13C	244164.860425951	297579.005733565	19584214496.0493	4	69971.8059221879
SPAC25B8.15c	SPAC25B8.15C	286097.366910818	286408.572105552	7108993872.84033	4	42157.4248289679
SPAC25B8.17	SPAC25B8.17	201686.931716569	199289.061412965	1180023837.93637	4	17175.7375237308
SPAC25B8.18	SPAC25B8.18	205518.387366923	203720.558082287	4605793014.42489	4	33932.9965314916
SPAC25B8.19c	SPAC25B8.19C	338247.987412472	330662.011217342	3368883487.85161	4	29021.0418827943
SPAC25G10.01	SPAC25G10.01	270852.925710618	336653.720589431	29023812080.8541	4	85181.8819950201
cce1	SPAC25G10.02	358693.978068427	363940.235326063	511796632.754059	4	11311.4613639668
zip1	SPAC25G10.03	237243.947298113	281917.708059055	15095906067.7832	4	61432.6990856319
rec10	SPAC25G10.04C	269643.621805146	273956.441154886	2572657434.39132	4	25360.6852943257
his1	SPAC25G10.05C	196113.751597986	210348.654131765	3765261438.55663	4	30680.8630849778
rps2801	SPAC25G10.06	273226.537518426	278187.10579131	359279276.776483	4	9477.33186050382
pan1	SPAC25G10.09C	215782.272660993	211442.367262718	1501702433.96475	4	19375.9027787401
jmj1	SPAC25H1.02	352866.341033724	364432.14250043	31331684369.8669	4	88503.7914016497
mug66	SPAC25H1.03	233578.476106784	232655.244359335	146476696.15664	4	6051.37786286395
mug105	SPAC25H1.04	189739.60289348	188019.362909362	551319858.54474	4	11740.1007080938
meu29	SPAC25H1.05	106819.771016745	116123.396807739	17764785834.6018	4	66642.3023210517
pcf3	SPAC25H1.06	274651.096508724	280501.625722298	615535997.11178	4	12404.9989632384
emc1	SPAC25H1.07	252934.877067207	255422.133131499	799022876.831573	4	14133.496354685
mde5	SPAC25H1.09	334693.746857436	341967.842002075	613882390.777708	4	12388.3250560529
myh1	SPAC26A3.02	276041.197801147	280908.113311877	1469457168.09022	4	19166.7496467856
rpl2002	SPAC26A3.04	257243.35933783	245406.007033108	1490569379.8757	4	19303.9463573883
SPAC26A3.06	SPAC26A3.06	289313.595837183	283262.708421317	3008621826.29286	4	27425.4527140978
rpl1101	SPAC26A3.07C	312650.365764561	316628.432327339	919827263.081779	4	15164.3270793809
rga2	SPAC26A3.09C	302207.99422123	316509.652668061	9434972761.55717	4	48566.8939751071
cnt6	SPAC26A3.10	303029.993464204	327871.062624039	18644419176.482	4	68272.2842310151
SPAC26A3.11	SPAC26A3.11	344151.552553782	344130.220571205	209195317.132341	4	7231.79295078926
SPAC26A3.14c	SPAC26A3.14C	271253.534547325	283562.017004067	6648083182.63441	4	40767.8892715652
dph1	SPAC26A3.16	373494.074593878	367736.386373492	8679532207.70859	4	46582.0035198911
SPAC26A3.17c	SPAC26A3.17C	246112.513948683	258576.542734542	2224133716.04529	4	23580.3610873821
sec74	SPAC26F1.01	281822.985947556	305672.570397438	8766337475.76304	4	46814.3607127211
pnn1	SPAC26F1.02	361782.135228939	358272.658086921	7759393641.5785	4	44043.7102251232
etr1	SPAC26F1.04C	104634.982226242	154350.234722985	38356276827.5605	4	97923.7928538827
mug106	SPAC26F1.05	353742.171310682	355966.938404812	274051334.86821	4	8277.24795551351
SPAC26F1.07	SPAC26F1.07	347544.981523147	376093.154026384	15404331391.0892	4	62057.0934524999
SPAC26F1.08c	SPAC26F1.08C	306757.452800011	320148.755464922	2654678264.41391	4	25761.7849945123
gyp51	SPAC26F1.09	303510.490937351	280821.137554716	3840912222.51635	4	30987.5467830076
pyp1	SPAC26F1.10C	391595.550646025	386849.851902884	4314696820.11976	4	32843.175927884
SPAC26F1.12c	SPAC26F1.12C	318580.029233378	273577.824220288	24507107606.7197	4	78273.7305976911
aif1	SPAC26F1.14C	264591.354022801	251422.98644001	931199703.078579	4	15257.782465668
SPAC26H5.02c	SPAC26H5.02C	359463.199642429	363710.78973115	1213644604.13884	4	17418.7011867909
pcf2	SPAC26H5.03	110679.649217443	113240.108742238	16853385168.2196	4	64910.2941917143
SPAC26H5.04	SPAC26H5.04	290326.60556376	289377.6212161	525502500.498767	4	11461.920656011
SPAC26H5.05	SPAC26H5.05	289430.777725238	299904.71367373	9500282367.50684	4	48734.6959760365
SPAC26H5.07c	SPAC26H5.07C	153965.979995936	209832.449463427	15661897654.774	4	62573.75179493
bgl2	SPAC26H5.08C	107361.76443296	147958.913433787	33584129437.9969	4	91629.8660890608
SPAC26H5.09c	SPAC26H5.09C	292525.860678142	298388.811954233	3118211341.63094	4	27920.4734094488
tif51	SPAC26H5.10C	254788.115160335	231152.785190974	11850813402.6021	4	54430.7206515816
mug56	SPAC26H5.11	306216.443783194	304828.1430464	9591192194.49497	4	48967.3161264097
SPAC27D7.02c	SPAC27D7.02C	398795.077929307	371516.570328673	9411353643.24077	4	48506.0657115189
mei2	SPAC27D7.03C	294330.567232454	300787.962485453	1874416485.36436	4	21647.2659091417
omt2	SPAC27D7.04	216597.340511275	234323.560560613	5635520737.9246	4	37535.0527438173
apc14	SPAC27D7.05C	223681.973866163	214143.59636031	4296559949.05495	4	32774.0749261324
SPAC27D7.06	SPAC27D7.06	256784.133521663	259546.578890163	380267858.000203	4	9750.22894603253
SPAC27D7.08c	SPAC27D7.08C	338907.520351602	348254.487677602	4847678768.51584	4	34812.6369602901
SPAC27D7.09c	SPAC27D7.09C	234640.969200052	246445.813719589	10316344662.7002	4	50784.7040522543
EMPTY	SPAC27D7.10C	387568.968492775	405827.257791158	2006153096.8729	4	22395.0502169168
SPAC27D7.11c	SPAC27D7.11C	229562.711080651	230720.334758405	98571289.4996895	4	4964.15374207149
but1	SPAC27D7.12C	143721.128529418	165562.480299027	35872913066.0213	4	94700.7300209736
ssm4	SPAC27D7.13C	390133.399204024	403359.676516309	5216902125.64879	4	36114.062792937
tpr1	SPAC27D7.14C	404085.098601404	403831.383636821	16107296252.9359	4	63457.2617060803
SPAC27E2.01	SPAC27E2.01	235177.032596626	274856.336304458	13297200852.1289	4	57656.7447314901
SPAC27E2.02	SPAC27E2.02	397993.162400697	376383.923849478	2365249780.67823	4	24316.9168516397
SPAC27E2.03c	SPAC27E2.03C	402328.921222614	435578.469828058	12077089871.9134	4	54947.9068571165
pvg2	SPAC27E2.07	288260.983785451	298269.364016026	12485097949.636	4	55868.3675026306
mak2	SPAC27E2.09	317419.688007431	315248.491902324	2454493415.42974	4	24771.4221202061
SPAC27E2.11c	SPAC27E2.11C	314510.522428825	311940.32551715	839732161.321789	4	14489.0662339037
uch1	SPAC27F1.03C	247469.517167123	234613.542733917	6777949182.18184	4	41164.1506112474
SPAC27F1.05c	SPAC27F1.05C	236135.954695565	283113.007277713	23206390384.9786	4	76168.2190696662
SPAC27F1.06c	SPAC27F1.06C	278179.168479476	269125.201343257	806674552.451084	4	14201.0083484509
pdt1	SPAC27F1.08	363610.002086004	381042.191766973	11333278086.8673	4	53228.9350045332
SPAC27F1.10	SPAC27F1.10	317052.588540985	334730.245111876	2652023521.9936	4	25748.9005687311
SPAC29A4.02c	SPAC29A4.02C	244736.422060984	237571.852397657	636572703.715195	4	12615.196230293
cam2	SPAC29A4.05	209619.056871826	196322.706049142	38246616042.4296	4	97783.7103540636
SPAC29A4.09	SPAC29A4.09	327759.502315775	311764.056859009	1736141296.77065	4	20833.5144465033
rga3	SPAC29A4.11	349467.139157266	349496.243559175	193861080.688628	4	6961.70023572956
mug108	SPAC29A4.12C	379016.972943961	377221.883855719	1222845703.09831	4	17484.6053937336
SPAC29A4.13	SPAC29A4.13	229575.798107993	233287.089060903	7128602197.9026	4	42215.5249816421
SPAC29A4.14c	SPAC29A4.14C	310767.401694335	303105.567851687	767154832.427133	4	13848.7800223263
hal4	SPAC29A4.16	406438.7192494	412717.363387892	1415174705.36566	4	18809.4039337086
SPAC29A4.17c	SPAC29A4.17C	325756.159621845	327421.555228359	819972819.086645	4	14317.5837616429
prw1	SPAC29A4.18	279418.830268143	284191.939054672	13922158601.7419	4	58996.0986035133
cta5	SPAC29A4.19C	373055.514334162	365039.600245511	1344555298.42481	4	18334.0891403473
elp3	SPAC29A4.20	255266.021930746	256898.612540484	2431654264.46976	4	24655.903271173
set2	SPAC29B12.02C	134841.504869849	149635.098740534	30437818152.4145	4	87232.1875118562
spd1	SPAC29B12.03	169563.317564283	173397.943474727	40128340684.014	4	100160.297378769
snz1	SPAC29B12.04	323845.684833835	314405.401981488	976759807.640598	4	15626.5783814036
SPAC29B12.05c	SPAC29B12.05C	268960.342876874	267670.308668503	1908743149.96983	4	21844.5825662213
rcd1	SPAC29B12.06C	299163.538015272	316638.351077489	3743580907.77369	4	30592.4047263928
SPAC29B12.08	SPAC29B12.08	206598.598681213	204515.177871794	21260420447.2873	4	72904.767414908
pgt1	SPAC29B12.10C	350347.228172567	337313.708358966	9571382663.23787	4	48916.7217402134
SPAC29B12.11c	SPAC29B12.11C	350152.355112813	359162.71140969	435331696.023432	4	10432.3019514323
SPAC29B12.12	SPAC29B12.12	254280.779784768	254114.652502318	7546450981.27155	4	43435.1556382372
SPAC29B12.13	SPAC29B12.13	251833.119359744	253328.465625202	190819771.823041	4	6906.87649779263
SPAC29B12.14c	SPAC29B12.14C	287265.734311136	291263.163250778	2989368156.5178	4	27337.5572999756
pof11	SPAC29E6.01	334353.423877108	334528.752841167	2415483496.60801	4	24573.7842863488
SPAC29E6.05c	SPAC29E6.05C	267870.612881995	265134.041466229	1357475657.85612	4	18421.9682570574
SPAC29E6.07	SPAC29E6.07	169426.920911395	199819.858971281	8960750590.65667	4	47330.6206135538
SPAC29E6.09	SPAC29E6.09	193227.617794627	177329.040690403	24494112942.2577	4	78252.9758895111
SPAC29E6.10c	SPAC29E6.10C	342495.036623515	319050.19896645	6261440748.82341	4	39564.6330351471
SPAC2C4.05	SPAC2C4.05	287296.803617481	270162.861962472	2686286817.24898	4	25914.7005445219
SPAC2C4.06c	SPAC2C4.06C	187570.564847917	194679.821251522	2478905658.35262	4	24894.3048625214
SPAC2C4.07c	SPAC2C4.07C	393090.295172805	386797.466252246	840321569.953464	4	14494.1502851449
SPAC2C4.08	SPAC2C4.08	353038.586946051	341078.978652101	5588657779.29884	4	37378.6629619722
SPAC2C4.09	SPAC2C4.09	350373.840421847	356329.640092154	207469942.924964	4	7201.90847839939
SPAC2C4.10c	SPAC2C4.10C	640.54522925233	70818.2343946319	19820051247.9444	4	70391.8518863234
ppk11	SPAC2C4.14C	381703.510252194	379228.699816832	400582249.05758	4	10007.275466599
ubx2	SPAC2C4.15C	271532.513239331	282512.051435156	2093078520.95055	4	22875.0875460103
rps801	SPAC2C4.16C	82266.8096650904	100500.548499124	8707304945.18868	4	46656.4704654903
SPAC2C4.17c	SPAC2C4.17C	332754.090113651	349608.631091907	1925049917.10767	4	21937.6953957547
SPAC2E12.03c	SPAC2E12.03C	240050.309225	266378.555323096	6134117665.77535	4	39160.3040902881
SPAC2E1P3.01	SPAC2E1P3.01	250503.901249208	246857.936341822	3450938820.88887	4	29372.3459264359
amt3	SPAC2E1P3.02C	306599.003763914	309537.433480325	5559372824.27059	4	37280.6009349051
cao1	SPAC2E1P3.04	332378.98880669	335191.819825529	21012902116.8086	4	72479.138579333
SPAC2E1P3.05c	SPAC2E1P3.05C	376705.452151875	364389.594317585	1027703597.47096	4	16028.9082400437
mug109	SPAC2E1P5.02C	223288.103551044	217985.665584948	2603804855.38989	4	25513.7455863986
SPAC2E1P5.03	SPAC2E1P5.03	403032.821082295	390175.568424506	1412345552.22853	4	18790.5930735869
SPAC2F3.02	SPAC2F3.02	124894.833599238	132507.38764767	23565479652.6539	4	76755.2598403749
SPAC2F3.05c	SPAC2F3.05C	323207.739482282	327937.598096914	1078696050.84989	4	16421.7542519815
SPAC2F3.07c	SPAC2F3.07C	244919.747859107	257365.504433878	1589918935.02783	4	19936.8937840617
sut1	SPAC2F3.08	173388.911395089	181812.951921613	44263837872.0479	4	105194.864266332
SPAC2F3.11	SPAC2F3.11	388086.017670998	380894.988799016	374172332.10447	4	9671.76731658271
plp1	SPAC2F3.12C	357500.301015517	313074.504596803	9373736986.72442	4	48409.0306314959
lsk1	SPAC2F3.15	358784.320268614	360008.017782108	440840318.338783	4	10498.0988557308
SPAC2F3.16	SPAC2F3.16	365768.131993072	365059.55103342	467458385.522561	4	10810.3929799356
SPAC2F3.18c	SPAC2F3.18C	253682.966595145	270795.083004144	5175840931.74254	4	35971.6587459577
SPAC2F7.02c	SPAC2F7.02C	180444.736625225	182259.106014145	44299954130.1789	4	105237.771415708
pom1	SPAC2F7.03C	178315.616281631	181560.964482913	43980597858.4808	4	104857.758247162
pmc2	SPAC2F7.04	155833.053352777	165161.357603525	36603078087.7713	4	95659.6546196088
pol4	SPAC2F7.06C	311103.823335596	306111.424047231	3335334928.20669	4	28876.1793188031
cph2	SPAC2F7.07C	257426.778064371	278643.332472687	8476669978.8032	4	46034.4164153387
snf5	SPAC2F7.08C	300331.317156026	296683.976742609	2226859327.69574	4	23594.8051893618
SPAC2F7.09c	SPAC2F7.09C	300428.368531578	301975.590830677	5435589760.26285	4	36863.2261212406
akr1	SPAC2F7.10	269667.676085696	269830.442678911	8438158351.68847	4	45929.724448576
nrd1	SPAC2F7.11	270684.69457235	265136.351500536	1679174243.62358	4	20488.8643146929
SPAC2F7.17	SPAC2F7.17	317859.092478588	300468.508184135	4179460903.81992	4	32324.3751054058
vps45	SPAC2G11.03C	341072.551900781	336832.186134308	1003874321.30097	4	15841.9878905787
SPAC2G11.04	SPAC2G11.04	247201.071839072	254310.690399491	2561681901.61386	4	25306.530291675
SPAC2G11.05c	SPAC2G11.05C	322152.75955616	326028.738410838	16309894025.9508	4	63855.0977329743
vps4	SPAC2G11.06	353676.74227427	338590.576194895	7786829787.20332	4	44121.5077575646
ptc3	SPAC2G11.07C	119415.98374018	133810.243187773	24180673964.55	4	77750.6816120444
SPAC2G11.09	SPAC2G11.09	302077.40064484	295213.767909981	1794879495.5788	4	21183.0090849884
SPAC2G11.10c	SPAC2G11.10C	411407.047495001	410030.573759825	679638515.956987	4	13034.9387796509
rqh1	SPAC2G11.12	397962.89770101	396955.660200493	75076055.1513937	4	4332.32198570794
atg22	SPAC2G11.13	356143.461534258	352604.462335311	1814850368.64232	4	21300.530325806
SPAC2H10.01	SPAC2H10.01	333699.722065126	334813.976260901	1098487052.79391	4	16571.7157590419
SPAC2H10.02c	SPAC2H10.02C	147210.572716275	176814.77354757	44021708744.5305	4	104906.754721193
sec72	SPAC30.01C	294466.283285785	290709.757766675	4138111230.02492	4	32164.0763508954
SPAC30.02c	SPAC30.02C	364669.220658773	365736.436621559	114705310.332306	4	5355.02825231357
tsn1	SPAC30.03C	173522.252024549	185470.950642546	46246688439.4363	4	107525.21615816
abc4	SPAC30.04C	350237.921856169	346758.547460525	863479563.434452	4	14692.5113870507
mmd1	SPAC30C2.02	272100.228637578	286170.229473461	6172652947.99147	4	39283.1164369359
SPAC30C2.04	SPAC30C2.04	236670.30286346	247694.982970242	3516410828.06808	4	29649.6662210052
erv14	SPAC30C2.05	177538.725766968	173822.699460034	11650185422.2855	4	53968.0123366738
dml1	SPAC30C2.06C	357805.517972661	355008.732116089	1892090647.868	4	21749.0841638677
SPAC30C2.07	SPAC30C2.07	138121.32039471	146025.798605928	28597993880.1097	4	84554.7069655347
SPAC30C2.08	SPAC30C2.08	199776.811651193	194272.26576393	883168548.531717	4	14859.0759178668
SPAC30D11.01c	SPAC30D11.01C	341883.524622922	341711.097882145	414419737.315347	4	10178.6509090762
SPAC30D11.02c	SPAC30D11.02C	181636.059986175	185065.621525849	45697077407.2769	4	106884.373749483
aps3	SPAC30D11.05	360804.034173867	351535.568748043	2396265862.48247	4	24475.8343191936
SPAC30D11.06c	SPAC30D11.06C	274899.502228617	273994.361380929	2014341044.62478	4	22440.7054513933
nth1	SPAC30D11.07	100174.051011586	110936.415659803	8917782055.25303	4	47217.00449852
cwf19	SPAC30D11.09	175958.904802533	200485.666791935	41591398431.9126	4	101969.846562492
rad22	SPAC30D11.10	339964.977981288	339735.836754679	2541178165.36839	4	25205.0499174689
SPAC30D11.11	SPAC30D11.11	336829.975794093	311082.095588446	4970834981.96075	4	35252.0743430821
rpl3802	SPAC30D11.12	259704.083876712	262105.936818608	768429179.2713	4	13860.2775880509
hus5	SPAC30D11.13	117994.049725747	155051.710820246	33588226838.5228	4	91635.4555269449
SPAC30D11.14c	SPAC30D11.14C	234865.131194919	234683.068650367	65606197.0323495	4	4049.88262275431
trm112	SPAC31A2.02	318915.63353648	319234.24460458	12526652714.682	4	55961.2649845454
atp25	SPAC31A2.06	260929.191223292	227754.558469938	31904919860.1466	4	89309.7417140854
apm4	SPAC31A2.09C	300417.683302977	296573.122385006	1021475896.3197	4	15980.2682730899
cuf1	SPAC31A2.11C	293834.519846611	287790.065585373	3676316391.24393	4	30316.3173523926
SPAC31A2.12	SPAC31A2.12	269544.653545439	260033.931093866	721970597.026392	4	13434.7552734167
sft1	SPAC31A2.13C	249824.5221993	241472.895882153	553610383.721359	4	11764.4632657142
bun107	SPAC31A2.14	70011.5510488587	141468.317477847	38185896885.2646	4	97706.0603100758
dcc1	SPAC31A2.15C	300925.039406725	314348.197382782	2659767480.73992	4	25786.4668030535
gef2	SPAC31A2.16	236007.437047135	205083.234627804	26952315215.7936	4	82085.8014759459
zds1	SPAC31F12.01	332680.403537042	320571.989889368	2281914078.99307	4	23884.6921635651
rps1101	SPAC31G5.03	359265.077370967	355087.711133102	3977817271.40899	4	31534.9697613974
SPAC31G5.04	SPAC31G5.04	218394.021173291	212125.19955608	4502184913.39899	4	33549.1613658188
dni1	SPAC31G5.07	359043.612190772	347688.385177505	2237946030.72482	4	23653.4671386925
spk1	SPAC31G5.09C	365092.935514193	356886.45651838	1262098763.76863	4	17763.0146918297
eta2	SPAC31G5.10	353055.128822063	354549.28257944	1009042812.70878	4	15882.7171219913
pac2	SPAC31G5.11	259007.508771709	262293.804484459	653582107.650311	4	12782.6259787486
maf1	SPAC31G5.12C	361921.135489536	367982.755883201	1968865731.60052	4	22185.9512507382
gcv1	SPAC31G5.14	159241.097715207	158931.183819801	18292601095.3604	4	67625.0713407395
psd3	SPAC31G5.15	251320.599839929	230590.740366541	29934118601.1592	4	86507.3965062514
rps1001	SPAC31G5.17C	292386.09700752	288812.790345445	13253941155.1157	4	57562.8811716276
sde2	SPAC31G5.18C	184931.799386808	185378.706369653	753448130.316461	4	13724.5048209076
abo1	SPAC31G5.19	365748.59688034	360835.730527409	1366609259.32526	4	18483.8392881813
SPAC31G5.21	SPAC31G5.21	329485.072257377	311433.193671937	2215945791.92674	4	23536.916705076
pos5	SPAC323.01C	231327.878050218	232902.097421718	729223106.540532	4	13502.0656432686
SPAC323.03c	SPAC323.03C	345328.446766809	368528.435087189	3649432340.88195	4	30205.2658525047
SPAC323.04	SPAC323.04	306642.867538393	308742.461337943	703231213.547138	4	13259.2535003591
SPAC323.05c	SPAC323.05C	211737.700189068	214288.07418162	407689026.477658	4	10095.6553338263
SPAC323.07c	SPAC323.07C	361068.782864524	362831.321321286	436335300.225162	4	10444.3202294975
SPAC328.01c	SPAC328.01C	316420.914226608	307905.089250354	5308428645.71229	4	36429.4820362309
SPAC328.02	SPAC328.02	259472.897974698	271975.261148026	5352767541.26137	4	36581.3051341166
tps1	SPAC328.03	250809.048133207	241891.586133385	457175214.082905	4	10690.8280091266
SPAC328.04	SPAC328.04	328452.054640384	320496.224125338	2940315941.63976	4	27112.3400946864
SPAC328.05	SPAC328.05	350139.504643227	345409.236110844	1050352785.91805	4	16204.5733198845
ubp2	SPAC328.06	311348.402160675	313719.558806329	6816644947.96666	4	41281.4878243465
SPAC328.09	SPAC328.09	381302.482879508	377527.980567953	282601584.359592	4	8405.37899739791
rps502	SPAC328.10C	327645.654047727	330470.315643799	1448837713.16165	4	19031.8004479453
mug8	SPAC32A11.01	382888.988039065	371030.843407659	3302564501.35526	4	28733.9716248697
SPAC32A11.02c	SPAC32A11.02C	232838.021178075	185104.034125388	15841987503.9114	4	62932.4787051793
phx1	SPAC32A11.03C	232978.351643658	230123.027003592	1935848614.29558	4	21999.1398371367
SPAC343.04c	SPAC343.04C	368289.302591006	369081.487647954	1260781547.38174	4	17753.7428967932
SPAC343.06c	SPAC343.06C	355843.599145779	331595.883639859	8976586688.93167	4	47372.4252306436
mug28	SPAC343.07	330905.818595325	335853.835477207	247665072.678039	4	7868.68910108346
met11	SPAC343.10	362241.677243193	374249.074361701	1043355746.11453	4	16150.5088628387
msc1	SPAC343.11C	385518.360037272	386972.020424596	51995819.5176303	4	3605.40634040153
rds1	SPAC343.12	325651.311088663	332487.617651159	5203449725.68209	4	36067.470543698
tit1	SPAC343.15	354277.18284715	363926.582050969	784941763.822449	4	14008.4060819071
lys2	SPAC343.16	258075.775602513	270698.432944251	3888553499.76479	4	31179.133646418
rfp2	SPAC343.18	352378.636046608	364573.097880164	1930093843.55279	4	21966.4166601701
lsb6	SPAC343.19	198109.371069878	202334.540271194	9177046740.76684	4	47898.4518037035
SPAC343.20	SPAC343.20	249324.086867363	275565.23879464	6832540411.71924	4	41329.5911294778
cps3	SPAC3A11.02	246826.690869092	239626.194058509	37205858147.8439	4	96444.1005814299
SPAC3A11.03	SPAC3A11.03	406292.587019503	369391.207950337	5867410913.27884	4	38299.5134214485
SPAC3A11.04	SPAC3A11.04	245507.417057049	237713.035470733	1374563485.44437	4	18537.553003595
kms1	SPAC3A11.05C	370126.204185714	374239.930037452	168332098.942122	4	6487.14303337999
mvp1	SPAC3A11.06	247237.006020564	245828.32931895	319032852.859054	4	8930.74538965049
SPAC3A11.07	SPAC3A11.07	208584.173281297	181209.482348106	5261185464.54004	4	36267.0148500674
sod22	SPAC3A11.09	346688.645273302	327868.434342731	3878833955.35416	4	31140.1427234773
SPAC3A11.10c	SPAC3A11.10C	307158.859013791	305853.214951762	5303496954.00723	4	36412.5560555944
SPAC3A11.11c	SPAC3A11.11C	239949.808753484	226048.775109478	1399645116.72918	4	18705.9156199929
SPAC3A11.13	SPAC3A11.13	241147.523168715	240293.447810714	6225262393.82545	4	39450.1660130393
pkl1	SPAC3A11.14C	365508.873575504	370248.73707726	15602550504.9972	4	62455.084871044
meu34	SPAC3A12.03C	282118.217661725	280138.017209365	7410044837.22397	4	43040.8086506979
SPAC3A12.06c	SPAC3A12.06C	316684.540457747	324448.177653417	7938633695.56381	4	44549.5053158949
SPAC3A12.08	SPAC3A12.08	158587.997064914	171756.641211728	27329960321.8728	4	82658.8778079415
SPAC3A12.09c	SPAC3A12.09C	251701.2743902	254810.252821488	528643828.922061	4	11496.1279233712
rpl2001	SPAC3A12.10	109856.857140176	122458.354176718	14529800063.0514	4	60269.8101520392
atp11	SPAC3A12.12	376544.570365927	359312.072143837	10843030058.4063	4	52064.9355574514
SPAC3A12.13c	SPAC3A12.13C	261497.669803986	269677.839132615	9861890141.29116	4	49653.5249033016
cys12	SPAC3A12.17C	387298.091920104	377525.231200598	2127268610.86735	4	23061.1611311494
SPAC3C7.01c	SPAC3C7.01C	133599.771914014	148499.716295914	27653615143.5217	4	83146.8807946541
SPAC3C7.02c	SPAC3C7.02C	348886.38107662	362484.383495068	2816235383.76165	4	26534.1072195846
rhp55	SPAC3C7.03C	374323.156905947	374858.655030801	285494807.92891	4	8448.29580342849
SPAC3C7.04	SPAC3C7.04	270397.512056571	285294.895527842	3364763979.5411	4	29003.29282832
mug191	SPAC3C7.05C	166514.365502698	177532.109954811	42347241934.1751	4	102892.22751765
pit1	SPAC3C7.06C	279493.756824184	284377.806540087	13725340622.4544	4	58577.5994353952
SPAC3C7.07c	SPAC3C7.07C	284356.725138045	293770.059928507	2241742274.622	4	23673.5204111154
elf1	SPAC3C7.08C	220502.877485865	223656.690859	382600327.441214	4	9780.08598430011
set8	SPAC3C7.09	375908.15616159	380578.506978571	170750586.411253	4	6533.57839187787
pex13	SPAC3C7.10	344963.302215982	344634.713996948	286440017.241824	4	8462.26945390278
tip1	SPAC3C7.12	333830.754438034	337255.875069007	3200273057.24418	4	28285.4779756511
SPAC3C7.13c	SPAC3C7.13C	200951.67245375	199163.253933956	1476287392.90691	4	19211.2427559158
obr1	SPAC3C7.14C	340491.281959984	351790.76163828	3674603311.89352	4	30309.2531741279
trk1	SPAC3F10.02C	336622.371430635	316791.26532265	3270192257.05142	4	28592.7974193302
gsa1	SPAC3F10.04	221512.611397424	230667.18961611	9968128057.55076	4	49920.2565537046
mug113	SPAC3F10.05C	266506.086963571	275065.882237533	3549117227.62409	4	29787.2339586277
SPAC3F10.06c	SPAC3F10.06C	363068.355478497	350315.351495335	2339409932.51382	4	24183.7235166228
SPAC3F10.09	SPAC3F10.09	348433.256922303	326290.164379223	4788362885.36798	4	34598.9988488395
map3	SPAC3F10.10C	336551.905534055	341123.509640559	8343585041.20791	4	45671.6132877084
abc2	SPAC3F10.11C	255230.294852302	258072.924080974	10570548418.4418	4	51406.5861987591
SPAC3F10.12c	SPAC3F10.12C	271392.030374672	260859.221606934	2704145910.73168	4	26000.7014844392
ucp6	SPAC3F10.13	286007.956026669	278813.06338273	812496665.100438	4	14252.1635647052
spo12	SPAC3F10.15C	287228.075000995	289570.471101262	4348742003.49116	4	32972.496127421
SPAC3F10.16c	SPAC3F10.16C	150624.94612428	178693.504596157	44676075378.9802	4	105683.578879337
SPAC3F10.17	SPAC3F10.17	290128.575062332	304759.649040744	3088775217.04225	4	27788.3753440276
rpl4102	SPAC3F10.18C	268158.125525178	265298.506962184	1536691895.89337	4	19600.3309659134
hrp3	SPAC3G6.01	354371.83285635	320661.946535989	5910859553.85046	4	38441.0573275842
dss1	SPAC3G6.02	302951.278332851	309229.637522055	2612541381.52597	4	25556.5127781842
SPAC3G6.03c	SPAC3G6.03C	222783.721032845	221302.67383178	11355406224.6896	4	53280.8742061577
rnp24	SPAC3G6.04	292519.780743734	281797.762076168	7364189122.95949	4	42907.4268715787
SPAC3G6.05	SPAC3G6.05	222319.766959599	225490.393903924	150264779.557164	4	6129.12676400897
rad2	SPAC3G6.06C	100168.703049412	110780.394307482	16659319529.67	4	64535.4931988398
tps2	SPAC3G6.09C	200980.402188317	193517.32168007	2143255251.81309	4	23147.6524285568
chl1	SPAC3G6.11	316714.68385635	320045.026437858	3163658778.96387	4	28123.2056270434
rpl4101	SPAC3G6.13C	263349.608674777	260160.421851265	2283888711.64428	4	23895.0241245132
nsk1	SPAC3G9.01	370268.457218371	370419.540117208	61692756.0372795	4	3927.23681604762
rpl2301	SPAC3G9.03	279375.42345842	278488.988189435	3907627654.07773	4	31255.5101305263
ssu72	SPAC3G9.04	262381.487801277	269212.947519563	5462419454.7499	4	36954.0912983593
SPAC3G9.05	SPAC3G9.05	380678.798891606	398664.172696819	23984661919.5833	4	77434.9112474201
hos2	SPAC3G9.07C	327995.126864846	328452.623194702	3726602913.37111	4	30522.9541221484
png1	SPAC3G9.08	354222.317835892	344424.600828034	2428359286.88311	4	24639.1927976705
SPAC3G9.11c	SPAC3G9.11C	427983.079041797	413780.215674914	2952420346.18375	4	27168.0894901709
mug151	SPAC3H1.03	198273.708670628	199485.440204298	35218039694.7505	4	93832.350091467
mdm31	SPAC3H1.04C	258043.512484928	246896.906500802	5721442384.74047	4	37820.1083576596
SPAC3H1.05	SPAC3H1.05	261532.430220084	262668.370815956	5307612859.04223	4	36426.6827306654
SPAC3H1.06c	SPAC3H1.06C	421503.768426877	416414.548177147	857324914.939603	4	14640.0556260863
aru1	SPAC3H1.07	172308.804441519	146000.82618956	10542231223.2595	4	51337.6840714001
SPAC3H1.08c	SPAC3H1.08C	333298.54660438	331440.52086918	4999772490.86749	4	35354.5346839252
SPAC3H1.10	SPAC3H1.10	292909.992401237	307696.825833828	9153347753.54559	4	47836.5648681675
hsr1	SPAC3H1.11	341813.541426867	318851.936575328	12972844890.747	4	56949.1986132092
snt2	SPAC3H1.12C	261710.822832671	264958.124703016	1570755420.26213	4	19816.3784548421
ppk13	SPAC3H1.13	340855.75750909	335478.697039422	832994514.686053	4	14430.8221758676
SPAC3H1.14	SPAC3H1.14	113711.19959845	124784.977834279	20346385844.7203	4	71320.3790033401
aar2	SPAC3H5.04	135973.50215778	198183.252620452	62688943632.6364	4	125188.801049292
rpl702	SPAC3H5.07	191735.943509054	194390.241153062	50402208596.6818	4	112252.181044158
SPAC3H5.08c	SPAC3H5.08C	365544.097821399	356648.861405573	3651441365.99777	4	30213.5787602105
SPAC3H5.09c	SPAC3H5.09C	262485.7624435	263744.423929989	154926040.32896	4	6223.46447585587
rpl3202	SPAC3H5.10	354996.165889608	353948.521167562	919511947.380749	4	15161.727699876
rpl501	SPAC3H5.12C	345782.126434259	337716.419810684	450732342.980815	4	10615.22895397
SPAC3H8.02	SPAC3H8.02	274368.626593165	237181.275667943	6138979487.83757	4	39175.8199908999
img2	SPAC3H8.03	332753.967942737	319383.014275742	1417954554.08801	4	18827.8686664743
SPAC3H8.04	SPAC3H8.04	135973.703398278	129975.430998565	1085806415.7788	4	16475.7884164826
mms1	SPAC3H8.05C	340316.655076495	363725.895157055	4371022155.26607	4	33056.8531293666
pac10	SPAC3H8.07C	361712.083883431	360133.272590567	601184655.430556	4	12259.5335905425
SPAC3H8.08c	SPAC3H8.08C	157222.631571053	170083.88343946	32834583580.6559	4	90601.5777741424
nab3	SPAC3H8.09C	218829.086221146	220143.526942755	115508210.931949	4	5373.73731521994
spo20	SPAC3H8.10	320347.136595893	325304.174010397	2966113053.99737	4	27231.0165711701
SPAC458.02c	SPAC458.02C	310080.980483262	314273.143280624	1443080893.83359	4	18993.9522864094
dil1	SPAC458.04C	209964.814773358	215145.024105784	5185746739.90845	4	36006.064558309
SPAC458.06	SPAC458.06	300598.101477162	298128.500729692	2146738850.7163	4	23166.456627613
SPAC4A8.02c	SPAC4A8.02C	329473.08020062	271146.993729524	28016070304.1565	4	83690.0088184912
ptc4	SPAC4A8.03C	397522.444383878	420701.636141171	20114683422.5837	4	70913.1218861921
isp6	SPAC4A8.04	291036.488477294	287989.651523035	3230392972.64199	4	28418.273050284
myp2	SPAC4A8.05C	235536.390225193	247686.104950448	2813609679.79427	4	26521.7348593294
SPAC4A8.06c	SPAC4A8.06C	104870.421952463	105293.997472534	14782912981.5846	4	60792.5015556701
SPAC4A8.07c	SPAC4A8.07C	297557.69352386	298012.416092579	4951270406.95882	4	35182.6321036347
cwf21	SPAC4A8.09C	266712.0151489	265641.455797853	3088672897.18256	4	27787.9150764436
SPAC4A8.10	SPAC4A8.10	442823.536603342	455660.256425035	6570254975.78468	4	40528.5546737874
SPAC4A8.14	SPAC4A8.14	132178.205731144	134601.740066167	20515345650.3092	4	71615.8949715585
SPAC4C5.01	SPAC4C5.01	285718.047815026	284747.081394224	1529399070.15234	4	19553.7660704552
ryh1	SPAC4C5.02C	200563.718427152	208782.962437336	458627087.333788	4	10707.7902404486
SPAC4C5.03	SPAC4C5.03	351298.681138961	357299.677691172	2625577624.55861	4	25620.1952791085
sec71	SPAC4D7.01C	347103.388027519	367516.906037009	5696573143.22982	4	37737.8230136219
SPAC4D7.02c	SPAC4D7.02C	379582.386258705	378497.433595144	996331210.20549	4	15782.3573192148
pop2	SPAC4D7.03	299983.404605469	337599.998490694	10868727563.8142	4	52126.5948528536
SPAC4D7.06c	SPAC4D7.06C	372727.924401311	372963.720685399	425858948.020613	4	10318.1750811446
SPAC4D7.07c	SPAC4D7.07C	171896.768782814	170450.389748123	2921933411.69701	4	27027.4555392152
spt20	SPAC4D7.10C	300565.769483643	304231.40643444	2695364457.76414	4	25958.4497696037
dsc4	SPAC4D7.11	159456.862461993	181101.481744369	44979634370.3523	4	106042.013337111
aap1	SPAC4F10.02	169559.251192995	160697.102958912	8017547168.09615	4	44770.3785110651
SPAC4F10.04	SPAC4F10.04	301287.60168636	292773.750399473	1681517383.70561	4	20503.1545359831
SPAC4F10.05c	SPAC4F10.05C	331189.719715716	318162.912947826	12294122338.1287	4	55439.4316757683
SPAC4F10.06	SPAC4F10.06	229172.291206712	238586.059141512	1723338349.72887	4	20756.5552882027
atg13	SPAC4F10.07C	105185.92445939	127577.87632064	20751564024.7057	4	72027.0158077954
mug126	SPAC4F10.08	256669.388508685	256753.036836642	1122639368.99437	4	16752.9054867683
spn1	SPAC4F10.11	339428.308076487	338012.520905055	1402093129.32856	4	18722.2670190375
mpd2	SPAC4F10.13C	374272.225397012	318686.650241729	29237680113.2623	4	85495.1462266459
btf3	SPAC4F10.14C	371705.151065627	368740.612283131	1865882953.35795	4	21597.9336590214
SPAC4F10.16c	SPAC4F10.16C	376591.541864453	378310.775588511	19852786546.8588	4	70449.9583868911
SPAC4F10.17	SPAC4F10.17	384580.884744834	382793.306605914	75739825.5902497	4	4351.43153428414
nup37	SPAC4F10.18	262270.166447275	262437.330343666	565035223.889923	4	11885.2347882775
SPAC4F10.19c	SPAC4F10.19C	176504.911383489	179348.89804332	42909604999.4611	4	103573.168580792
grx1	SPAC4F10.20	313752.793938673	310631.862641214	7159912981.85594	4	42308.1345070187
did4	SPAC4F8.01	350703.93700082	350992.904773874	2147685289.1142	4	23171.5627931857
sdo1	SPAC4F8.03	275825.633210397	274986.873949559	2861620055.8935	4	26747.0561739675
mug114	SPAC4F8.08	322487.495923496	326266.026593029	2442713701.69346	4	24711.9085750851
stg1	SPAC4F8.10C	211834.505499472	260398.065718275	10813929650.5716	4	51995.0229603075
SPAC4F8.11	SPAC4F8.11	298503.103153569	294633.794175396	4545968680.62339	4	33711.8995334859
itr1	SPAC4F8.15	224383.979827269	226307.452549533	1193355313.86184	4	17272.487616596
SPAC4G8.03c	SPAC4G8.03C	304101.406619246	293514.798718664	5966582615.63298	4	38621.8287229935
SPAC4G8.04	SPAC4G8.04	320870.046334901	300514.053472609	2585255969.64045	4	25422.7062369472
ppk14	SPAC4G8.05	362911.960281404	367343.051322755	289888007.556417	4	8513.04891851939
trm12	SPAC4G8.06C	311583.098697313	319806.580356852	1212974967.27555	4	17413.8950788986
SPAC4G8.07c	SPAC4G8.07C	287762.562758878	282121.962192446	2165291434.21346	4	23266.3460507525
SPAC4G8.08	SPAC4G8.08	229663.160995989	202737.800936353	30149378567.7336	4	86817.882040127
gos1	SPAC4G8.10	408243.75994346	406010.604188912	1403523557.87831	4	18731.8149005797
atp10	SPAC4G8.11C	325803.775763666	325850.395960107	7593220.93137456	4	1377.78998139907
prz1	SPAC4G8.13C	237142.359047933	297226.992677788	26512760354.8034	4	81413.6971811308
rnh201	SPAC4G9.02	269871.141554315	277073.481613874	13963171508.0184	4	59082.9321970786
mpf1	SPAC4G9.05	324336.261765685	319650.423367138	679125010.092898	4	13030.0135273615
chz1	SPAC4G9.06C	300630.85760531	299201.048456314	10166248988.4758	4	50413.9092624143
arg11	SPAC4G9.09C	395184.657084994	384806.630750963	19161960000.2498	4	69213.3657616969
arg3	SPAC4G9.10	355478.883073671	379430.555043824	29126189785.1972	4	85331.9837241541
cmb1	SPAC4G9.11C	222200.317733163	213575.535904396	4466393021.44446	4	33415.5391301879
SPAC4G9.12	SPAC4G9.12	319026.882056559	323397.618726834	870159303.492403	4	14749.2313655018
vps26	SPAC4G9.13C	238516.297490192	265823.031925441	6070526118.73646	4	38956.7905465031
SPAC4G9.14	SPAC4G9.14	245651.761528881	211448.960385635	26190785366.2338	4	80917.8369802261
SPAC4G9.15	SPAC4G9.15	359821.974948002	358640.204635361	2130700120.93542	4	23079.7536865941
rpl901	SPAC4G9.16C	175653.062411105	180414.349439332	43459569589.2634	4	104234.794561681
SPAC4G9.19	SPAC4G9.19	350570.838084842	355359.579083601	3368103143.5367	4	29017.6805738187
SPAC4G9.20c	SPAC4G9.20C	338022.785598771	318366.623248182	1638974371.6015	4	20242.1242190729
SPAC4H3.01	SPAC4H3.01	309323.947294266	312430.297790695	969513746.969289	4	15568.5078521457
swc3	SPAC4H3.02C	30321.6117886954	74336.6940899002	12196366865.8014	4	55218.5812607527
SPAC4H3.03c	SPAC4H3.03C	238585.778776861	240967.653729628	2946036249.91895	4	27138.700456723
SPAC4H3.04c	SPAC4H3.04C	267678.888796156	269474.106040314	1798076951.0722	4	21201.8687329219
srs2	SPAC4H3.05	365824.345743891	369385.153971144	404149407.437562	4	10051.7337738019
SPAC4H3.06	SPAC4H3.06	359187.303547686	340601.299727905	3286645254.36978	4	28664.6352426199
SPAC4H3.07c	SPAC4H3.07C	284732.520474132	294061.752987013	3366182875.10032	4	29009.4074185441
SPAC4H3.14c	SPAC4H3.14C	325884.995270823	329878.451915593	150947974.595174	4	6143.04433068765
SPAC513.02	SPAC513.02	263710.233026812	274700.73863519	4892456346.55452	4	34973.0480032643
mfm2	SPAC513.03	230881.589683335	218777.967551601	6503811061.53582	4	40323.1046099374
SPAC513.04	SPAC513.04	360573.284832516	357616.336360054	7978646327.70028	4	44661.6343400582
ams1	SPAC513.05	153202.877284267	141293.772146047	13170781321.4394	4	57382.0122543629
SPAC513.06c	SPAC513.06C	168497.392489536	176385.244452769	41648254503.8013	4	102039.519922187
SPAC513.07	SPAC513.07	309103.10084671	298217.901386662	1748022589.00056	4	20904.6800322354
SPAC521.02	SPAC521.02	195388.811092427	196341.911775912	1361030147.96694	4	18446.0710448522
SPAC521.03	SPAC521.03	246435.198920041	248507.456089991	199930725.350419	4	7069.84309144162
SPAC521.04c	SPAC521.04C	217086.997780567	232652.118171393	5121495209.39776	4	35782.3113053006
rps802	SPAC521.05	203485.855124921	206968.463199918	859259814.438147	4	14656.5669107584
SPAC56E4.03	SPAC56E4.03	188880.274175992	193415.318460705	991004340.823422	4	15740.1107113595
ggt2	SPAC56E4.06C	258464.116858865	240213.761063251	5070809631.66518	4	35604.8087751682
SPAC56E4.07	SPAC56E4.07	363675.735055872	349986.492573391	5968660741.12225	4	38628.5540148808
SPAC56F8.02	SPAC56F8.02	337139.41554825	360491.072609379	3957226416.92447	4	31453.2447329543
ppt1	SPAC56F8.04C	306696.377208615	300160.437045987	6775837406.34857	4	41157.7374449464
mug64	SPAC56F8.05C	247255.390604921	248870.172429923	62991553.1023826	4	3968.36090541115
alg10	SPAC56F8.06C	219664.215303171	248641.204664461	5584145756.57113	4	37363.5710170051
rrp8	SPAC56F8.09	288556.840646945	293254.276856261	3138657523.78885	4	28011.8614331003
SPAC56F8.12	SPAC56F8.12	0	168.713277139181	113856.679532168	4	168.713277139181
mug115	SPAC56F8.14C	371415.886364963	339343.951209799	10050040755.7151	4	50124.9457748214
esc1	SPAC56F8.16	283163.242949055	288550.59682511	1348581105.28642	4	18361.5161770918
cdr2	SPAC57A10.02	265090.634918816	279367.427842181	2930521174.04834	4	27067.1441698618
cyp1	SPAC57A10.03	298303.638784311	301063.329884198	2093244584.89221	4	22875.9949777721
mug10	SPAC57A10.04	378226.091895464	377022.825696991	1516096388.89421	4	19468.5412197102
mug15	SPAC57A10.06	289252.167292126	274255.097481362	23465872727.8609	4	76592.8729188638
SPAC57A10.07	SPAC57A10.07	171533.50823891	174578.381031599	982440242.244511	4	15671.9513960811
SPAC57A10.08c	SPAC57A10.08C	385040.814972499	383378.393926018	1152633098.51621	4	16975.225318948
nhp6	SPAC57A10.09C	371457.991266678	373913.60687198	682791240.135554	4	13065.1371991988
sla1	SPAC57A10.10C	367389.926174647	358753.640985216	1559294476.22891	4	19743.9514549957
ura3	SPAC57A10.12C	396364.757059812	396799.766276915	7190468236.4383	4	42398.3143427846
sgf11	SPAC57A10.14	236475.386112172	235768.157873372	3434541365.8112	4	29302.4801246038
pabp	SPAC57A7.04C	314905.638072765	326162.456702775	14612241064.4748	4	60440.5515040913
SPAC57A7.05	SPAC57A7.05	353126.486088987	340928.394453048	2048501435.52596	4	22630.1868945329
SPAC57A7.07c	SPAC57A7.07C	290793.707400445	291612.980185039	2422223392.38244	4	24608.0443777154
pzh1	SPAC57A7.08	396021.59787819	393720.387238976	2351127285.21325	4	24244.212119665
SPAC57A7.09	SPAC57A7.09	368514.620563401	375563.288281558	4299391480.4146	4	32784.8725802564
SPAC57A7.12	SPAC57A7.12	161344.317671815	167403.441356668	37463117516.9494	4	96776.9568608011
SPAC57A7.13	SPAC57A7.13	362626.371973591	366075.22180813	3010415439.18158	4	27433.6264426597
med13	SPAC589.02C	230497.055850851	233859.349291592	697925333.772372	4	13209.1382551283
SPAC589.03c	SPAC589.03C	327165.346807527	330082.469304968	5102820737.19031	4	35717.0153329975
SPAC589.05c	SPAC589.05C	402068.297578754	386659.521930715	29647765191.2156	4	86092.6320761765
SPAC589.06c	SPAC589.06C	345381.270557516	343207.22199452	2605348131.96624	4	25521.3054719299
atg18	SPAC589.07C	321417.614444808	329700.741119054	5095199157.82668	4	35690.3318765274
dam1	SPAC589.08C	228924.167904319	209540.243138233	37311107038.0849	4	96580.4160247885
SPAC589.09	SPAC589.09	364409.969588194	354420.811815269	7019061531.62549	4	41889.9198245398
SPAC589.10c	SPAC589.10C	301268.803490197	274922.504152094	19423091346.8888	4	69683.3756122807
mug82	SPAC589.11	356714.135650524	321484.615996577	10200078251.6513	4	50497.7183931396
SPAC589.12	SPAC589.12	0	0	0	4	0
rps2202	SPAC5D6.01	225608.528449117	237277.76195903	5160348055.47776	4	35917.7813049392
mug165	SPAC5D6.02C	355871.422641793	351557.900553088	237600532.918166	4	7707.14819044902
SPAC5D6.04	SPAC5D6.04	274069.751081896	257921.152880629	19107494052.1489	4	69114.9297405215
SPAC5D6.06	SPAC5D6.05	318020.13050261	308238.104352868	7901271119.18496	4	44444.547244811
alg14	SPAC5D6.06C	240912.229892911	251185.572986508	40833156400.017	4	101036.078209738
pxa1	SPAC5D6.07C	343600.660746052	339423.106294389	152891419.615455	4	6182.4634979807
mes1	SPAC5D6.08C	230514.191415663	242174.640154897	2839624147.27449	4	26644.0619429287
mug86	SPAC5D6.09C	318333.94773165	331458.058411438	16227181004.9622	4	63692.9764671157
mug116	SPAC5D6.10C	300159.160443022	312580.885507625	2890143681.979	4	26880.0282829976
SPAC5D6.12	SPAC5D6.12	298288.098659244	299130.647780342	2014131527.455	4	22439.5383611996
SPAC5D6.13	SPAC5D6.13	260210.071030925	277126.96940373	6599788604.05576	4	40619.5414919216
SPAC5H10.01	SPAC5H10.01	265260.875097572	263093.224706035	2974357885.59311	4	27268.8370012048
SPAC5H10.02c	SPAC5H10.02C	264480.749890828	277914.198724151	2152008028.55172	4	23194.8702763764
SPAC5H10.04	SPAC5H10.04	312228.471427913	311524.105739567	1119150707.07048	4	16726.8549574515
SPAC5H10.05c	SPAC5H10.05C	340927.381523228	287134.849727608	14329816804.3583	4	59853.6064167363
adh4	SPAC5H10.06C	359890.806460748	359535.809178755	83739161.412353	4	4575.45520719942
SPAC5H10.07	SPAC5H10.07	245959.613930455	251613.207727581	258129882.395472	4	8033.21047893481
SPAC5H10.09c	SPAC5H10.09C	291037.281951612	294676.249217118	2151280762.59979	4	23190.9506197988
SPAC5H10.10	SPAC5H10.10	293576.44036783	288821.295561301	737464528.661563	4	13578.1490699355
gmh1	SPAC5H10.11	379988.565826211	378644.155161711	12885619362.93	4	56757.4210190395
SPAC5H10.12c	SPAC5H10.12C	225571.396592582	231864.917751117	245123355.825514	4	7828.20790196445
gmh2	SPAC5H10.13C	305697.609809296	300412.802314083	4684442338.31826	4	34221.4930209008
SPAC607.06c	SPAC607.06C	352921.616342964	351170.095771115	1323191386.0148	4	18187.848869608
SPAC607.07c	SPAC607.07C	352853.546981336	349808.20519783	1607031500.16959	4	20043.8986986663
SPAC607.08c	SPAC607.08C	371738.364014658	363230.112053613	546797063.132709	4	11691.846123824
spo3	SPAC607.10	275892.562023671	269559.302286236	419419646.389575	4	10239.8687295001
SPAC630.04c	SPAC630.04C	231356.105701917	234501.990774539	366362315.672148	4	9570.29669958236
gyp7	SPAC630.05	396806.187912113	395749.482816245	13778508983.1798	4	58690.9468810561
SPAC630.06c	SPAC630.06C	293493.098741941	303690.672371446	5617295971.67628	4	37474.3111066644
SPAC630.07c	SPAC630.07C	185809.621850711	189604.23343851	47971417989.346	4	109511.892036146
mug58	SPAC630.09C	451955.006736204	417732.457556177	13317403064.9597	4	57700.5265681339
SPAC630.10	SPAC630.10	323901.208600751	327776.27819404	3741100214.80447	4	30582.2669810646
vps55	SPAC630.11	143636.058214368	169501.711624654	36602509497.093	4	95658.9116301939
tsc2	SPAC630.13C	57787.368665469	66826.2934359842	6172210421.87512	4	39281.7082809389
tup12	SPAC630.14C	170705.606911802	180693.603438543	43799597963.7888	4	104641.767430349
mug177	SPAC630.15	250894.330334509	249666.750136271	678159518.583869	4	13020.7480447925
acp2	SPAC631.01C	355854.622566047	351091.588208296	5415748471.18207	4	36795.8845225321
SPAC631.02	SPAC631.02	321040.946197722	322053.561270052	4484896263.73183	4	33484.6840500692
SPAC637.03	SPAC637.03	362397.379223484	353413.814783391	1111320976.16512	4	16668.2405802556
SPAC637.06	SPAC637.06	261419.310970666	258105.89745685	456344070.489869	4	10681.1056367057
moe1	SPAC637.07	243281.508741859	231260.990649156	3206655853.24282	4	28313.6709614049
SPAC637.09	SPAC637.09	117985.642959471	127830.973213921	22029755015.8881	4	74212.1199937856
rpn10	SPAC637.10C	313254.515084037	316805.614857014	1467986755.18424	4	19157.1576387537
rpm2	SPAC637.11	208255.659161365	236929.760480928	8714520631.64606	4	46675.7984175045
SPAC637.13c	SPAC637.13C	387032.090278133	375826.094630093	2860937960.61853	4	26743.8682720849
cdr1	SPAC644.06C	120300.008398898	197912.077937152	68265359203.9367	4	130638.201920358
SPAC644.07	SPAC644.07	0	0	0	4	0
SPAC644.08	SPAC644.08	297566.733791436	298602.060138301	8613676030.14294	4	46404.9459382913
SPAC644.09	SPAC644.09	214002.960254425	217214.203235661	955385385.490769	4	15454.6545212985
pkp1	SPAC644.11C	330737.928977437	328974.936867831	1180395744.99862	4	17178.4439414533
SPAC644.13c	SPAC644.13C	247936.227066811	262294.662703628	16813710144.1354	4	64833.8456057778
rhp51	SPAC644.14C	369490.667326409	369942.702592019	5219565743.12006	4	36123.281077167
SPAC652.01	SPAC652.01	119250.386142229	116056.896236139	14899537370.9277	4	61031.8305700552
swi6	SPAC664.01C	394116.086729395	387293.356420765	2578582522.3854	4	25389.8725990571
arp8	SPAC664.02C	402056.322761599	398431.885181675	2061088096.63445	4	22699.6040529039
SPAC664.03	SPAC664.03	298064.180829447	298860.675397028	593052965.266042	4	12176.3394054416
rps1602	SPAC664.04C	105693.118845322	122784.577159493	20651195333.042	4	71852.6188336966
rad9	SPAC664.07C	323675.719493753	315358.568996163	1097939998.94494	4	16567.5888329061
klp2	SPAC664.10	272365.205158688	281685.821146639	7154952915.49178	4	42293.477379768
SPAC664.12c	SPAC664.12C	213075.729179642	213976.725594524	82192078.1163867	4	4532.9923371981
SPAC664.13	SPAC664.13	336616.892875475	335338.083060087	6449438340.67511	4	40154.1976033487
amt2	SPAC664.14	268734.835488543	253665.383545932	2410024048.06932	4	24545.9978818815
caf4	SPAC664.15	390189.994306326	380825.796891825	1335301847.6947	4	18270.8911091844
SPAC683.02c	SPAC683.02C	332490.914032436	332897.597963341	7259905479.87667	4	42602.5394779368
SPAC683.03	SPAC683.03	136618.339543826	137101.193456706	24373891677.2225	4	78060.7002230035
SPAC688.03c	SPAC688.03C	346245.945912095	353545.130150293	733276917.26568	4	13539.5431723681
gst3	SPAC688.04C	365240.496473272	355242.944574186	1901729225.59994	4	21804.4102511392
slx4	SPAC688.06C	373335.471490215	376432.098289064	641386248.904462	4	12662.8023054186
rev3	SPAC688.10	117232.284163166	146159.749551687	23591980997.7453	4	76798.4065553206
end4	SPAC688.11	364199.272767575	365167.401793701	558720618.500626	4	11818.6359037393
SPAC688.12c	SPAC688.12C	331526.839760345	330831.686497795	904805973.080707	4	15039.9964518007
scn1	SPAC688.13	376033.395141133	375851.602488687	997794466.554882	4	15793.9424032988
set13	SPAC688.14	362312.429445744	364113.936710539	507781432.967503	4	11267.003072773
SPAC694.02	SPAC694.02	375441.411299813	374728.634918913	79904857.7315049	4	4469.47585661632
SPAC694.03	SPAC694.03	236657.685681637	227615.117164981	1657150648.84816	4	20354.0576350771
SPAC694.04c	SPAC694.04C	171973.702609709	183573.690883555	45291225920.6903	4	106408.676714695
rps2502	SPAC694.05C	254518.206220986	219004.50004498	26010239873.2339	4	80638.4521695975
mrc1	SPAC694.06C	210482.378881168	200310.144589298	41617127346.0557	4	102001.381542183
mus7	SPAC6B12.02C	299745.080856226	321755.888948477	3840227747.73016	4	30984.7855718341
SPAC6B12.03c	SPAC6B12.03C	333460.182706214	335185.831167261	195093688.164335	4	6983.79710766884
SPAC6B12.04c	SPAC6B12.04C	373029.906703806	366719.420154349	1899943185.71226	4	21794.1688629795
ies2	SPAC6B12.05C	388447.359793749	384392.874373418	993343826.056597	4	15758.678768036
rrg9	SPAC6B12.06C	306969.773787527	312130.795261951	1827754771.43025	4	21376.1243647571
SPAC6B12.07c	SPAC6B12.07C	341044.782370442	337782.411523543	1234646048.27025	4	17568.7652402655
mug185	SPAC6B12.08	389722.101699709	378779.197799237	688274094.160939	4	13117.489223942
trm10	SPAC6B12.09	280185.461437711	246233.243496141	13856719875.3341	4	58857.2847558697
tom70	SPAC6B12.12	342984.926474113	330520.794181245	5078676010.91276	4	35632.4150560721
SPAC6B12.14c	SPAC6B12.14C	392734.785612582	387609.546698757	206693393.847455	4	7188.41766050525
cpc2	SPAC6B12.15	214765.934274022	195653.851546085	21606125272.7292	4	73495.1108454318
meu26	SPAC6B12.16	216020.020785773	207054.120062891	779708054.20018	4	13961.6264650665
SPAC6C3.02c	SPAC6C3.02C	291666.319413175	288788.624076914	7962936884.87738	4	44617.6447296285
SPAC6C3.03c	SPAC6C3.03C	195150.821986659	201566.066571143	54281586558.8266	4	116492.045392407
cit1	SPAC6C3.04	397311.478296355	414546.012562153	22277166657.1074	4	74627.6869819564
SPAC6C3.05	SPAC6C3.05	362306.995413355	353386.578657039	715863043.870633	4	13377.8085263491
SPAC6C3.06c	SPAC6C3.06C	263158.132496189	262406.379734039	1379477224.0477	4	18570.6571238587
mug68	SPAC6C3.07	226679.703364143	226370.175483943	52871355.4646497	4	3635.63458919656
SPAC6C3.08	SPAC6C3.08	183313.075198079	197050.110349515	52274877677.6795	4	114318.499900147
fsv1	SPAC6F12.03C	353654.59767812	352146.210153793	249582978.388277	4	7899.09770778089
SPAC6F12.04	SPAC6F12.04	272529.349745809	259440.679792335	2022964867.48889	4	22488.690866127
SPAC6F12.06	SPAC6F12.06	310702.648767603	318595.502236455	1539950386.70564	4	19621.1008018513
rdp1	SPAC6F12.09	323488.107858065	329383.166470076	334625135.962339	4	9146.38092310749
par2	SPAC6F12.12	256198.064729798	219900.552940769	15218832449.6706	4	61682.3160429118
cch1	SPAC6F6.01	198541.522853058	186801.043239071	30732293640.6378	4	87653.1426142808
pof5	SPAC6F6.02C	202478.798427055	214815.91328085	857492787.337319	4	14641.4888872112
SPAC6F6.03c	SPAC6F6.03C	128602.055339396	153198.902207896	32881725021.1436	4	90666.5939323073
SPAC6F6.04c	SPAC6F6.04C	388983.141041614	387231.150757037	82183962.9051253	4	4532.76854982486
rax2	SPAC6F6.06C	339794.241331954	341000.648595752	2646651018.13299	4	25722.8061170092
eaf6	SPAC6F6.09	344968.590513348	338362.454678546	2054006492.85386	4	22660.5742030838
SPAC6F6.11c	SPAC6F6.11C	250243.47583775	271448.091497259	4928495200.53955	4	35101.6210471096
SPAC6F6.13c	SPAC6F6.13C	402691.147343782	403970.068599544	79585769.7044787	4	4460.54283984805
rif1	SPAC6F6.17	192890.365082149	188980.820748098	8066842167.10923	4	44907.8004557928
tea3	SPAC6G10.02C	385612.566003446	377241.731432417	1457860793.29821	4	19090.9716443285
SPAC6G10.03c	SPAC6G10.03C	323627.722804304	337666.632639986	3051215303.19229	4	27618.9034141124
SPAC6G10.06	SPAC6G10.06	306694.210009489	314147.734773403	13557218333.5798	4	58217.7342688201
idp1	SPAC6G10.08	227966.66327732	226767.686408517	593920358.275777	4	12185.2406446875
ubi3	SPAC6G10.11C	331299.706457243	335226.865534436	381392051.096383	4	9764.63070341606
ace2	SPAC6G10.12C	270493.169477577	279938.047728337	1248540089.03292	4	17667.3433842848
SPAC6G9.01c	SPAC6G9.01C	369790.103695513	373466.621968236	2031812828.58835	4	22537.8172666984
mug183	SPAC6G9.03C	314197.69017934	313543.169217738	1052729896.61166	4	16222.8996838701
spo7	SPAC6G9.04	379389.602405627	383473.588149127	884021796.143043	4	14866.2520170943
pcd1	SPAC6G9.05	211566.672496971	226478.718967273	3700103308.09493	4	30414.237242182
ubp6	SPAC6G9.08	279468.542162456	269176.626584566	843589352.599556	4	14522.3048497781
rpl2401	SPAC6G9.09C	362577.192022474	356868.530016664	1577268372.116	4	19857.4190928479
sen1	SPAC6G9.10C	384816.655098856	385892.6227963	1031543358.20647	4	16058.8243514778
cfr1	SPAC6G9.12	345179.846407279	353117.020322347	1446403542.104	4	19015.8062023676
bqt1	SPAC6G9.13C	328122.730122656	296302.392678245	7400040559.27372	4	43011.7442080466
SPAC6G9.14	SPAC6G9.14	298457.6345107	285247.928008855	4099977950.52988	4	32015.5350983311
SPAC6G9.15c	SPAC6G9.15C	331242.597706606	336989.449798203	1862488761.36388	4	21578.2805232709
SPAC6G9.16c	SPAC6G9.16C	373482.960322291	393105.218923094	25284405996.893	4	79505.3551606635
SPAC732.02c	SPAC732.02C	382956.032919721	380412.450110437	731368532.84213	4	13521.913075099
SPAC750.06c	SPAC750.06C	287791.399414622	295192.577048945	3960530620.10565	4	31466.3734012424
SPAC750.08c	SPAC750.08C	324612.560125728	304998.534858645	4386980124.16062	4	33117.1410456905
vps1	SPAC767.01C	238297.210044907	235938.725518032	192008080.730506	4	6928.34902286444
sfp47	SPAC7D4.02C	344752.71312367	344518.168159378	955555414.985188	4	15456.0296889692
SPAC7D4.03c	SPAC7D4.03C	405053.224943756	407288.823987582	10935304229.7186	4	52286.0024999966
taf1	SPAC7D4.04	195308.597077699	197745.722291876	52153666457.8065	4	114185.886231406
SPAC7D4.05	SPAC7D4.05	352793.743017617	343991.993000058	739534306.16547	4	13597.190023728
SPAC7D4.08	SPAC7D4.08	263326.371697329	264444.83599177	656256451.037529	4	12808.7514129747
SPAC7D4.12c	SPAC7D4.12C	336037.109794534	316963.250634136	6243879054.4142	4	39509.109881185
SPAC7D4.13c	SPAC7D4.13C	120518.40800019	120817.59864303	19462761562.5997	4	69754.5008630262
SPAC806.04c	SPAC806.04C	264975.220539817	267288.586734077	341415491.414712	4	9238.71597429415
ndk1	SPAC806.07	331192.4205147	306609.845607783	5739694855.44155	4	37880.3869285992
mod21	SPAC806.08C	390096.44999326	395585.642112339	755926091.476825	4	13747.0550616925
SPAC821.03c	SPAC821.03C	353892.112300742	339182.546987918	4499155172.95502	4	33537.8710302064
SPAC821.05	SPAC821.05	362639.230086654	378443.667808401	1740086159.089	4	20857.1699847379
spn2	SPAC821.06	133968.360765169	140190.841022555	23552392998.1039	4	76733.9445716561
moc3	SPAC821.07C	367475.929541924	362425.930208273	1176277053.33766	4	17148.4478403853
eng1	SPAC821.09	115505.323584206	178279.439119122	52886316766.6809	4	114985.125958405
sod1	SPAC821.10C	375533.027913502	370370.648161698	1570817757.41179	4	19816.7716682851
SPAC821.13c	SPAC821.13C	401071.370130157	380104.314677381	12226068904.1574	4	55285.7777917555
SPAC823.02	SPAC823.02	353198.637339475	350104.435923181	4527261747.09274	4	33642.4647844534
ppk15	SPAC823.03	302743.763894206	298232.664767545	15521479954.9215	4	62292.6158443388
tlg2	SPAC823.05C	327788.460253428	330865.997538925	680404581.653366	4	13042.2829831798
SPAC823.09c	SPAC823.09C	236520.56510988	230939.118746383	259997177.547328	4	8062.21398790878
SPAC823.10c	SPAC823.10C	256490.49247758	223028.658197802	7119821921.12862	4	42189.5186069023
SPAC823.13c	SPAC823.13C	417153.324047409	415501.202535673	3201192362.99669	4	28289.5403064308
ptf1	SPAC823.14	347669.273341479	349376.65539098	1825220518.43046	4	21361.2998108171
ppa1	SPAC823.15	360122.335480044	363848.802246535	175161336.305756	4	6617.42654484649
mug179	SPAC823.16C	297798.802808197	294515.667851298	280567480.549115	4	8375.07433622405
SPAC824.02	SPAC824.02	366426.62382635	365252.74323867	1370449799.7843	4	18509.7933523331
SPAC824.04	SPAC824.04	352002.201399197	294727.66747747	19470680665.6067	4	69768.6904449387
vps16	SPAC824.05	369084.19430516	363654.7737173	23595383350.6576	4	76803.9441543492
SPAC824.07	SPAC824.07	354210.624318475	334298.613242773	7186936458.5269	4	42387.9005688147
gda1	SPAC824.08	367777.573310688	365403.298212504	826716079.018602	4	14376.3354076987
SPAC824.09c	SPAC824.09C	166780.712384455	182011.992192804	44789798761.5914	4	105818.002676283
SPAC869.02c	SPAC869.02C	419313.580842462	412855.822135476	3535264464.41578	4	29729.0449914548
SPAC869.03c	SPAC869.03C	184435.315689057	190373.516162984	48416800141.3267	4	110019.0894133
SPAC869.04	SPAC869.04	203393.701713352	217341.277581331	60195266263.4652	4	122673.618051586
SPAC869.05c	SPAC869.05C	198263.080373627	201815.98340311	31247907922.9668	4	88385.3889550853
SPAC869.06c	SPAC869.06C	305548.72148045	309281.639901158	2088640558.16631	4	22850.8236075109
mel1	SPAC869.07C	358548.484029046	361983.195455982	5107755784.77338	4	35734.2825056464
pcm2	SPAC869.08	185660.297866373	190856.051116811	1052931529.74373	4	16224.4532245599
SPAC869.09	SPAC869.09	269421.74427445	291323.746175818	3948725684.65115	4	31419.4433617591
put4	SPAC869.10C	264900.391022166	282523.79318519	5446432397.14725	4	36899.9742450698
cat1	SPAC869.11	265164.112009397	271950.788315747	3556379372.33006	4	29817.6934567803
ppk16	SPAC890.03	343910.049094463	344903.020388369	1872039938.4211	4	21633.5384208242
SPAC890.05	SPAC890.05	274214.868912767	281043.78718669	1041637254.765	4	16137.2027839787
nup155	SPAC890.06	214437.943394862	192004.303051583	9702305526.90182	4	49250.1409310212
rmt1	SPAC890.07C	210397.62471142	200500.335885609	4848100150.28878	4	34814.1499619364
cgs1	SPAC8C9.03	215594.195791891	186874.897906829	8236814094.04939	4	45378.4477865027
SPAC8C9.04	SPAC8C9.04	116333.476294257	118089.616564396	18559583543.6795	4	68116.7812357562
SPAC8C9.05	SPAC8C9.05	117311.368963765	151580.352018301	33767106022.902	4	91879.140754175
ppr4	SPAC8C9.06C	151430.010805795	168254.562686169	38500971942.2197	4	98108.3227129836
SPAC8C9.07	SPAC8C9.07	298553.544921285	303050.969480783	1232211611.00288	4	17551.4359170616
rps5	SPAC8C9.08	230600.960536893	234027.824630458	295327415.762816	4	8592.54641772181
mug129	SPAC8C9.09C	346079.448233656	355623.710546513	1546490890.69275	4	19662.7241925728
SPAC8C9.10c	SPAC8C9.10C	236302.903592299	232600.384760093	288178367.829596	4	8487.90857381246
SPAC8C9.11	SPAC8C9.11	382625.938872916	388361.173203099	3115757364.72835	4	27909.4847889044
SPAC8C9.12c	SPAC8C9.12C	233678.931565286	227244.414138017	436147580.116075	4	10442.073310843
prr1	SPAC8C9.14	220845.387251126	221552.237784586	28026070.2281632	4	2646.98272700084
mug63	SPAC8C9.16C	269648.029588909	285166.214728975	9390667198.53628	4	48452.7274736322
spc34	SPAC8C9.17C	285898.715276352	317048.892517882	16755105383.2434	4	64720.7566844738
SPAC8C9.19	SPAC8C9.19	199002.735182247	185729.303005087	14418778221.5732	4	60039.108549289
SPAC8E11.01c	SPAC8E11.01C	377550.702323974	377644.890077579	22021135.3015062	4	2346.33412483741
rad24	SPAC8E11.02C	250907.280629544	246665.986366595	734296287.848133	4	13548.9509543002
dmc1	SPAC8E11.03C	377306.226007194	376725.594941267	1466743014.72395	4	19149.0405420477
SPAC8E11.04c	SPAC8E11.04C	102986.589253219	119633.779520358	19821998786.5416	4	70395.3101892122
SPAC8E11.05c	SPAC8E11.05C	251306.398097883	263671.396419916	6299211989.13631	4	39683.7875874277
SPAC8E11.06	SPAC8E11.06	390148.770728116	370056.089302804	2020569538.06315	4	22475.372844867
alp31	SPAC8E11.07C	230039.929410097	235482.34673836	1607787433.7885	4	20048.6123820858
SPAC8E11.10	SPAC8E11.10	283875.166728962	284811.399963186	9388092069.7705	4	48446.0836130499
dph3	SPAC8F11.02C	275797.020033621	267769.406126111	3086241996.21737	4	27776.9778603494
msh3	SPAC8F11.03	295831.285708918	308902.563821074	11043982288.7067	4	52545.1764882056
mug130	SPAC8F11.05C	369799.704012498	352065.600505881	3902493624.92254	4	31234.9708857017
SPAC8F11.08c	SPAC8F11.08C	329414.040451469	331597.006997883	10944859170.4855	4	52308.8404824784
nnt1	SPAC8F11.09C	265838.09518862	267391.563033743	2934965282.87346	4	27087.6599343385
pvg1	SPAC8F11.10C	245185.225193051	265507.796425723	11192360302.5638	4	52896.9760538441
SPAC9.02c	SPAC9.02C	206131.461580061	232126.608137315	8426082340.79615	4	45896.8472250441
fml1	SPAC9.05	361889.006879001	352955.452333497	2811079505.61497	4	26509.8071740204
SPAC9.06c	SPAC9.06C	357892.793666892	347502.914892107	1027270686.03446	4	16025.5318635175
SPAC9.07c	SPAC9.07C	201687.681377702	188078.021707307	20855147949.4907	4	72206.5577864828
SPAC9.08c	SPAC9.08C	360204.379960241	362096.168106375	752987127.482074	4	13720.3054583533
thi9	SPAC9.10	178713.745287529	164160.364272819	17148529631.9258	4	65476.1972626806
SPAC9.11	SPAC9.11	281192.155465714	270448.731638293	966809964.749164	4	15546.7839499779
atp12	SPAC9.12C	184537.455323742	188867.792119591	305810901.612064	4	8743.72491579052
cwf16	SPAC9.13C	324708.945437727	325048.683067154	494145232.251243	4	11114.6888423748
SPAC922.03	SPAC922.03	193983.829033129	188677.984802426	30165149909.175	4	86840.5865784758
SPAC922.04	SPAC922.04	104490.052836653	126726.364206812	20318552283.1756	4	71271.5796849901
SPAC922.05c	SPAC922.05C	315643.287781528	324255.194165334	7595057994.53687	4	43574.8149581179
SPAC922.06	SPAC922.06	276233.878659037	267696.754113051	14569577090.5794	4	60352.2515954861
SPAC922.07c	SPAC922.07C	418352.694692067	338095.451445886	39441598005.8993	4	99299.5443165518
SPAC926.02	SPAC926.02	343384.433733247	346083.938558845	6050789186.73191	4	38893.4094247724
rlc1	SPAC926.03	283156.875002654	280429.157391718	364970245.456157	4	9552.09722333474
dph4	SPAC926.05C	274814.764887101	265758.180404254	2427326293.10014	4	24633.9516374258
SPAC926.06c	SPAC926.06C	291789.962682258	300712.7637696	7852638016.64799	4	44307.5558360196
dlc2	SPAC926.07C	280375.525963697	275914.165040001	2076292560.90709	4	22783.1766930508
fas1	SPAC926.09C	274273.639613639	274657.640854325	5426799933.32191	4	36833.4085217548
SPAC959.05c	SPAC959.05C	234096.954730067	233083.612604749	504092463.30452	4	11226.0017738343
SPAC959.06c	SPAC959.06C	227562.572750361	246917.345358612	3678371371.09446	4	30324.7892453289
rps403	SPAC959.07	291721.106890808	301089.191119701	4415141279.56656	4	33223.2647386081
rpl2102	SPAC959.08	314974.176057242	314444.311368313	189533227.587715	4	6883.55336268477
SPAC977.05c	SPAC977.05C	127979.120564502	142790.774963351	27770634168.9281	4	83322.6172310497
SPAC977.11	SPAC977.11	186182.34841443	191374.301145963	48904047847.2516	4	110571.298092285
SPAC977.12	SPAC977.12	305192.812385788	290792.851755273	2546429797.13445	4	25231.0810169444
SPAC977.14c	SPAC977.14C	309451.814188102	295980.880928701	1970428997.68683	4	22194.7572507948
SPAC977.15	SPAC977.15	278582.204839824	304822.994482573	5262718624.23667	4	36272.2987424173
dak2	SPAC977.16C	107798.028931454	113156.06453658	15971393924.1043	4	63188.9901883712
SPAC977.17	SPAC977.17	356858.423920715	357446.928785054	1661542154.59588	4	20381.009264729
leu2	SPAC9E9.03	275349.673225385	283595.6718682	9943683733.87659	4	49859.0105544539
SPAC9E9.05	SPAC9E9.05	347074.479128512	352802.244686444	1609337497.16723	4	20058.2744594795
rad26	SPAC9E9.08	320683.52605894	319577.058231747	274716496.298416	4	8287.28689467211
SPAC9E9.09c	SPAC9E9.09C	231133.651135075	258122.691535417	18838646947.342	4	68626.9752854917
cbh1	SPAC9E9.10C	371775.981941669	370812.755523533	968833453.715376	4	15563.0447994229
plr1	SPAC9E9.11	295979.85525403	297859.181080592	2042909580.1064	4	22599.2786395186
ybt1	SPAC9E9.12C	269885.976966816	271617.584270595	344148821.546105	4	9275.62425858908
wos2	SPAC9E9.13	227271.006328518	221955.904366339	188685993.565202	4	6868.15101692593
vps24	SPAC9E9.14	253555.39871819	254998.852733068	100566476.312406	4	5014.14190845269
SPAC9E9.15	SPAC9E9.15	414938.463359213	399313.321803266	13102999816.869	4	57234.1677166467
wis4	SPAC9G1.02	229044.698705757	177590.816168973	14146194879.1272	4	59468.8886711513
rpl3001	SPAC9G1.03C	253965.802541995	288945.4792129	6068448563.05406	4	38950.123758
oxa101	SPAC9G1.04	325914.870253054	349587.632815775	3747917968.66026	4	30610.1207473127
SPAC9G1.05	SPAC9G1.05	277620.31938407	226287.895890458	14981416083.684	4	61199.2975525129
cyk3	SPAC9G1.06C	218927.799687015	188604.236078183	4901096190.01124	4	35003.914745394
SPAC9G1.07	SPAC9G1.07	320360.415652993	340737.464450517	23738681446.7514	4	77036.811731067
SPAC9G1.08c	SPAC9G1.08C	425508.715814669	396243.076640335	16589748041.6078	4	64400.5979040719
SPAC9G1.10c	SPAC9G1.10C	319867.155930347	332282.252538614	2077625609.42139	4	22790.4892960934
spn4	SPAC9G1.11C	327167.899335847	342317.103489057	16112176000.0874	4	63466.8732491356
cpd1	SPAC9G1.12	320453.886564508	320526.828016491	332436684.467763	4	9116.42315367934
cmk1	SPACUNK12.02C	374698.074200389	365462.92282852	611941866.222745	4	12368.7293832344
SPACUNK4.08	SPACUNK4.08	158599.343887159	171725.275669758	39778867298.903	4	99723.2010352945
SPACUNK4.09	SPACUNK4.09	239489.864414647	285017.546293094	12776239705.2708	4	56516.0147773858
SPACUNK4.10	SPACUNK4.10	210656.575311717	209557.86703004	404154278.496388	4	10051.7943484781
SPACUNK4.11c	SPACUNK4.11C	345880.519191954	334790.063878468	6135080737.08329	4	39163.3781008587
mug138	SPACUNK4.12C	283057.582747012	285075.313783111	369462148.017152	4	9610.69909029973
SPACUNK4.13c	SPACUNK4.13C	314779.270854304	316501.627730765	1435731980.05636	4	18945.5270450333
mdb1	SPACUNK4.14	223782.510095645	227320.282210595	9531700477.54047	4	48815.214015562
SPACUNK4.15	SPACUNK4.15	284486.058939038	298500.440474224	2372085860.00633	4	24352.032050767
SPACUNK4.16c	SPACUNK4.16C	313751.56651443	313155.549906995	759753344.381542	4	13781.811785661
SPACUNK4.17	SPACUNK4.17	266081.477033745	255168.917877402	908461495.985396	4	15070.3475074847
mug153	SPACUNK4.19	241334.193854421	249880.638503352	608017522.15481	4	12329.0056589614
SPAP11E10.01	SPAP11E10.01	259105.384194688	271970.088012489	6762175004.18404	4	41116.2224802572
mam3	SPAP11E10.02C	403828.753129666	431245.719467582	4019221817.89441	4	31698.6664462971
SPAP14E8.02	SPAP14E8.02	300353.087680892	289966.089803118	2353027546.11085	4	24254.0076384855
oma1	SPAP14E8.04	322033.738297629	328240.396041778	947975037.853957	4	15394.601633803
SPAP27G11.02	SPAP27G11.02	358910.541779728	370639.626928288	16552695160.4945	4	64328.6389574941
vas2	SPAP27G11.06C	180419.389947377	175733.704823099	1002672481.37143	4	15832.5020240913
meu32	SPAP27G11.08C	351571.165463721	352866.886021848	916967654.785263	4	15140.7368940985
nup184	SPAP27G11.10C	388013.973848517	383113.150743017	2438888097.63917	4	24692.5499778737
SPAP27G11.12	SPAP27G11.12	333935.648681746	351261.289342033	5030293451.47016	4	35462.2808469441
SPAP27G11.14c	SPAP27G11.14C	26051.4455667569	73066.5772728482	13002071934.5325	4	57013.3140909482
slx1	SPAP27G11.15	223970.439578988	228321.142579042	1235990393.58803	4	17578.3275199038
SPAP27G11.16	SPAP27G11.16	129302.316202841	146509.227513114	22267070574.3481	4	74610.7743130107
SPAP32A8.02	SPAP32A8.02	238537.191894509	222884.474144499	16822506022.9168	4	64850.801889639
SPAP32A8.03c	SPAP32A8.03C	147060.087869212	154459.579356809	31956355471.51	4	89381.7032052841
prm1	SPAP7G5.03	254198.503467207	257387.646900085	788293892.826469	4	14038.2859782317
lys1	SPAP7G5.04C	269881.98963529	267532.919961178	4579580958.20113	4	33836.3006185706
rpl1002	SPAP7G5.05	313505.25233207	329866.466844874	6062107966.42136	4	38929.769991683
per1	SPAP7G5.06	313248.037437147	316454.878085518	1059073757.51661	4	16271.7067137763
ofd2	SPAP8A3.02C	259435.804666344	285453.472066677	9542280380.15108	4	48842.298216175
SPAP8A3.03	SPAP8A3.03	405404.983089069	402803.297168265	141903356.640973	4	5956.15976617847
hsp9	SPAP8A3.04C	267750.638832767	265543.07914735	5864539048.98951	4	38290.1392299294
SPAP8A3.07c	SPAP8A3.07C	370226.24873659	371216.189843726	854994446.164126	4	14620.1440328415
tpp2	SPAP8A3.12C	220835.842140642	222578.710290208	1503451502.20232	4	19387.1832804711
SPAP8A3.13c	SPAP8A3.13C	368682.800044485	375700.11885365	903620759.308187	4	15030.1427081398
SPAP8A3.14c	SPAP8A3.14C	360193.81527047	357049.340442628	299807385.492027	4	8657.47344050254
yip12	SPAPB17E12.02	292572.774241474	293009.358907288	1034190364.60205	4	16079.4151370786
SPAPB17E12.03	SPAPB17E12.03	333715.592982159	315371.791642249	10008838664.4044	4	50022.0917805434
csn2	SPAPB17E12.04C	396980.19409663	383769.611485071	10274284390.031	4	50681.0723792201
rpl3703	SPAPB17E12.05	234980.051770009	238602.479379029	31288159031.4331	4	88442.2962041256
SPAPB17E12.08	SPAPB17E12.08	170092.7455212	210316.814629998	50634754897.6387	4	112510.838253075
SPAPB17E12.12c	SPAPB17E12.12C	372138.814013412	388232.436779325	19131586092.2583	4	69158.4884382573
rpl1802	SPAPB17E12.13	441162.780199916	434321.453694083	19161690811.7355	4	69212.8796029602
SPAPB17E12.14c	SPAPB17E12.14C	291358.20684195	357700.961679404	24847149200.0386	4	78814.8926282949
trm5	SPAPB18E9.01	268724.348384388	254167.589470468	11052164408.1374	4	52564.6373718524
SPAPB18E9.04c	SPAPB18E9.04C	363725.018619878	371207.71052799	14386604657.6143	4	59972.0865436878
nxt1	SPAPB1A10.03	96237.940779034	105322.023369801	15010359626.321	4	61258.3864183529
SPAPB1A10.05	SPAPB1A10.05	400160.095450501	439642.871666524	7706595686.41195	4	43893.6091202693
SPAPB1A10.07c	SPAPB1A10.07C	224600.353219272	207474.458387093	4640534734.003	4	34060.7352166795
SPAPB1A10.08	SPAPB1A10.08	280314.68699081	275521.180914362	21005333097.7543	4	72466.0836146026
ase1	SPAPB1A10.09	211468.256977726	170433.906337192	10836155889.9964	4	52048.4291069298
ypt71	SPAPB1A10.10C	266968.893362531	268318.908481989	6058218473.43604	4	38917.2791746675
alo1	SPAPB1A10.12C	317238.129375467	332095.875242525	2756258594.19234	4	26250.0409246935
SPAPB1A10.13	SPAPB1A10.13	383507.604095809	378616.581799363	2117105370.6164	4	23006.0066646539
SPAPB1A10.14	SPAPB1A10.14	206303.182144043	213397.215554935	218818114.891782	4	7396.25099107282
arv1	SPAPB1A10.15	326052.07697023	353448.084205853	4348617834.5943	4	32972.0253950008
mfc1	SPAPB1A11.01	380021.111516981	366374.362493034	2587390286.8821	4	25433.1982204465
SPAPB1A11.02	SPAPB1A11.02	345646.681656088	340659.195118768	19960025470.7127	4	70639.9771211612
SPAPB1A11.03	SPAPB1A11.03	92787.9491166485	106771.53977235	15721657760.8146	4	62693.0174756619
SPAPB1A11.04c	SPAPB1A11.04C	301841.171197261	307850.2533931	3428609464.31906	4	29277.1645840195
mcl1	SPAPB1E7.02C	228782.532408502	226979.433592195	188016632.520789	4	6855.9578565068
SPAPB1E7.04c	SPAPB1E7.04C	290507.065897237	315841.109743238	12938961047.5004	4	56874.7770270363
gde1	SPAPB1E7.05	376660.377598627	382083.211129372	1007543841.42343	4	15870.9155487595
eme1	SPAPB1E7.06C	363899.676849173	360344.845541722	1543717333.3986	4	19645.0842031703
glt1	SPAPB1E7.07	295012.986048121	299568.362032777	4930618788.89814	4	35109.1825200265
SPAPB1E7.08c	SPAPB1E7.08C	287066.297776364	288371.936291622	96254223.1929773	4	4905.46183332868
SPAPB1E7.11c	SPAPB1E7.11C	247416.533372973	240585.219068608	2202183847.76774	4	23463.7158596403
rps602	SPAPB1E7.12	338727.208899557	342790.869596082	498806698.732053	4	11166.9904039993
SPAPB21F2.02	SPAPB21F2.02	280060.010099593	300822.579219877	12527614601.8461	4	55963.413499013
SPAPB21F2.03	SPAPB21F2.03	91413.0574139015	97865.0228851669	12459656328.0685	4	55811.415337878
SPAPB24D3.01	SPAPB24D3.01	172253.773998257	206911.237447086	45528415026.887	4	106686.942765841
SPAPB24D3.02c	SPAPB24D3.02C	308226.931670794	301730.069762147	476796005.53889	4	10917.829518028
SPAPB24D3.03	SPAPB24D3.03	126741.551972591	157402.521520725	26338985418.0896	4	81146.4500426383
mag1	SPAPB24D3.04C	287902.298692108	295032.241447979	604804028.680524	4	12296.3818731418
SPAPB24D3.07c	SPAPB24D3.07C	220187.679863639	182089.900151103	15793600619.4133	4	62836.296476267
SPAPB24D3.08c	SPAPB24D3.08C	313964.308560907	315659.472193227	346366550.36337	4	9305.4627821964
pdr1	SPAPB24D3.09C	335065.736189523	337698.818385559	590593327.134888	4	12151.0629898673
grx5	SPAPB2B4.02	343887.678315629	343260.012155015	1983588970.71906	4	22268.7503618808
cig2	SPAPB2B4.03	257430.128950006	247890.335018674	23840224220.9332	4	77201.3993087774
SPAPB2B4.04c	SPAPB2B4.04C	317011.177265623	315842.189619789	6455906035.06771	4	40174.3264880312
SPAPB2B4.06	SPAPB2B4.06	366908.454227788	375092.682405215	4251196237.34765	4	32600.5990640803
SPAPB2B4.07	SPAPB2B4.07	404876.823789135	410195.937044846	1151427784.16749	4	16966.3474573012
SPAPB2C8.01	SPAPB2C8.01	346835.897280457	346224.089717281	1637496246.46491	4	20232.9943808678
rpn502	SPAPB8E5.02C	412433.941968826	415439.908689206	823418091.333223	4	14347.6312621041
mae1	SPAPB8E5.03	341521.495301045	340617.784134332	9687313439.92427	4	49212.0753472262
SPAPB8E5.04c	SPAPB8E5.04C	293622.110235516	289905.960817323	435135429.879019	4	10429.9500223997
mfm1	SPAPB8E5.05	231240.30060224	282771.326756346	16373006152.1042	4	63978.524037571
rpl302	SPAPB8E5.06C	342868.235227302	338999.699637859	242962071.124234	4	7793.62032569322
SPAPB8E5.08	SPAPB8E5.08	248542.000786735	273394.879627701	19530243337.1816	4	69875.3235004704
SPAPB8E5.10	SPAPB8E5.10	249269.902262411	244517.769223511	635545078.742238	4	12605.0097058891
SPAPJ691.02	SPAPJ691.02	164915.31517296	182390.161476175	45169215346.5964	4	106265.252254202
SPAPJ691.03	SPAPJ691.03	401869.99856528	412114.854058807	3239862562.34986	4	28459.8953017657
SPAPJ695.01c	SPAPJ695.01C	176573.863759591	154068.719495748	13005281333.2215	4	57020.3501682107
vps17	SPAPJ696.01C	362002.568046907	367143.953924641	6348142810.83592	4	39837.6166795779
rps002	SPAPJ698.02C	113201.392770625	118272.848577981	3476897111.78857	4	29482.6097546866
abp1	SPAPJ760.02C	351734.208274525	328909.736466589	8725763570.5513	4	46705.8978356891
sin1	SPAPYUG7.02C	338597.840647269	333599.363029674	390195058.916498	4	9876.6778184329
mid2	SPAPYUG7.03C	365557.805460987	368923.820910636	392895065.190542	4	9910.79039722037
rpb9	SPAPYUG7.04C	296992.525447565	300491.351578503	6272625059.58706	4	39599.9528395775
mug67	SPAPYUG7.06	207697.637673088	200801.154122947	3516294194.2499	4	29649.1745005232
syn1	SPAPYUK71.03C	291709.031072853	292053.11340366	1858423920.24796	4	21554.7205980962
mph1	SPBC106.01	346747.896504352	346424.411659257	1944931795.35128	4	22050.6904390275
srx1	SPBC106.02C	364920.219180774	372379.585147766	1004263456.26093	4	15845.0580328768
SPBC106.03	SPBC106.03	309680.033525027	317239.479263511	6908498529.76519	4	41558.6890125434
ada1	SPBC106.04	250051.89215993	230495.724387731	21087227382.8234	4	72607.2093232198
tim11	SPBC106.05C	427871.638043346	427803.354414632	1867041156.59833	4	21604.635825433
SPBC106.07c	SPBC106.07C	241332.92637229	266495.116403925	6738371331.47393	4	41043.791648293
mug2	SPBC106.08C	321354.037891258	323927.413226654	1503476257.01713	4	19387.3428879329
pka1	SPBC106.10	360506.757773089	352382.477972114	413874197.747094	4	10171.9491463914
plg7	SPBC106.11C	310086.542251026	264550.534358909	25435986362.3502	4	79743.3169023432
SPBC106.12c	SPBC106.12C	250786.708270529	262837.781099171	8508819470.70948	4	46121.6312339164
SPBC106.13	SPBC106.13	83615.6838966584	102011.870430368	14769997010.5151	4	60765.9382600876
pre6	SPBC106.16	309621.086860941	293506.761936142	3596280897.42994	4	29984.4997349878
cys2	SPBC106.17C	265517.119959631	271114.114997058	1972082558.71572	4	22204.0680885042
SPBC106.19	SPBC106.19	381498.558082	384443.414617389	1912456536.36818	4	21865.8211392128
exo70	SPBC106.20	360492.434854396	363351.550935323	799751577.642709	4	14139.939689075
rrp12	SPBC1105.01	431567.137637646	409509.807570204	28689613488.643	4	84690.0429339882
lys4	SPBC1105.02C	259164.439099328	257830.782403562	569913300.022197	4	11936.4284861741
cbp1	SPBC1105.04C	365722.670737974	363010.17304068	913442893.639943	4	15111.6088954812
exg1	SPBC1105.05	251246.472391473	260422.188065262	678427434.397907	4	13023.319799478
SPBC1105.08	SPBC1105.08	292576.932020277	286502.130443501	2261134830.40529	4	23775.6957332761
ubc15	SPBC1105.09	171918.058705627	186874.248102496	47159146408.5644	4	108580.783760945
rav1	SPBC1105.10	341187.9216537	339903.532516339	295261340.467763	4	8591.58513412634
hht3	SPBC1105.11C	322381.452208352	329732.210400756	1035857830.22908	4	16092.3726515784
SPBC1105.13c	SPBC1105.13C	248725.384347172	258036.470405943	993195898.066103	4	15757.5053392511
rsv2	SPBC1105.14	425990.611101398	427977.010866477	148808784.353081	4	6099.36030156197
SPBC115.02c	SPBC115.02C	324140.281986538	310025.161888935	3190454149.79551	4	28242.0526422723
SPBC115.03	SPBC115.03	229196.466095612	242378.45081034	2195292410.80329	4	23426.9738272108
SPBC119.03	SPBC119.03	303056.22824974	303011.409861945	3638190391.58701	4	30158.7068339601
mei3	SPBC119.04	305112.72551736	305697.199360788	606963286.553993	4	12318.3124509203
SPBC119.05c	SPBC119.05C	236440.551589054	239952.390576947	1103315159.06944	4	16608.0941040012
sco1	SPBC119.06	273999.572391581	287441.921124911	736144108.197065	4	13565.9878759074
pmk1	SPBC119.08	250205.153891315	244454.156255766	3745759357.42476	4	30601.3045368362
SPBC119.12	SPBC119.12	131641.947280279	136527.550608503	23434786089.1874	4	76542.1225358747
rti1	SPBC119.14	354259.461924574	355799.57302215	685675622.475885	4	13092.7042897551
SPBC119.16c	SPBC119.16C	173907.884641599	183374.99237498	35258496961.9632	4	93886.2303029087
SPBC1198.01	SPBC1198.01	181031.269062053	195199.378973489	51339024304.7475	4	113290.582469095
SPBC1198.03c	SPBC1198.03C	125451.732882809	128579.198421859	22069563130.9382	4	74279.1409665901
SPBC1198.06c	SPBC1198.06C	258783.293493273	269719.133965024	1745778115.25255	4	20891.254840558
SPBC1198.07c	SPBC1198.07C	238304.209612406	237888.748665315	336572564.819059	4	9172.95705891861
SPBC1198.08	SPBC1198.08	366246.970122665	365833.304656567	219948592.650023	4	7415.33196576563
ubc16	SPBC1198.09	348851.925231666	348433.136346811	1783087210.57078	4	21113.308661664
reb1	SPBC1198.11C	372943.2894412	342898.522019258	9310305311.06034	4	48244.9616826989
mfr1	SPBC1198.12	237050.034183473	245755.123814084	890534694.423984	4	14920.9139668452
fbp1	SPBC1198.14C	318828.510524375	334050.85978336	8392791803.00062	4	45806.0907604017
his3	SPBC11B10.02C	176837.439901093	225041.976778957	17065525142.7498	4	65317.5419446219
rsp1	SPBC11B10.05C	352699.84474962	371721.735350704	3558101511.24578	4	29824.9120335911
sws1	SPBC11B10.06	285472.481441534	310681.558559265	6200923740.1263	4	39372.9721386585
ivn1	SPBC11B10.07C	393246.772847919	378984.925419324	1938875247.9644	4	22016.3305750777
SPBC11B10.08	SPBC11B10.08	189845.303615256	195588.977924413	32307354852.5191	4	89871.2340692491
pht1	SPBC11B10.10C	186116.127441449	162621.61461272	3128211296.0781	4	27965.2073838104
SPBC11C11.01	SPBC11C11.01	375119.907381496	362613.488392723	7399110205.60292	4	43009.0403450336
imp2	SPBC11C11.02	243432.456455164	245180.912846455	1864970214.09935	4	21592.6504515967
SPBC11C11.06c	SPBC11C11.06C	227991.629074695	218091.370481927	3471329230.65026	4	29458.9936634394
rpl1801	SPBC11C11.07	161417.9236828	154340.92058724	17830113731.5599	4	66764.7244650195
srp1	SPBC11C11.08	295482.111613813	308635.828810718	1610945849.76287	4	20068.2949559926
rpl502	SPBC11C11.09C	368079.811422772	344473.326181877	4109074140.98614	4	32051.0301744973
SPBC11C11.10	SPBC11C11.10	275646.361193946	278421.086165588	4834457017.79571	4	34765.1298638295
SPBC11C11.11c	SPBC11C11.11C	352405.431718095	331196.238189803	7795149508.04421	4	44145.0719447942
fis1	SPBC11G11.01	185500.114739779	171771.167666987	5243492675.69662	4	36205.9825018484
mrt4	SPBC11G11.03	191754.694163356	212946.675198721	2403241777.51422	4	24511.4349718362
shy1	SPBC1215.01	219419.133099764	215339.21361284	3703423954.41744	4	30427.8817633492
pof13	SPBC1271.01C	303997.238196598	304096.026033789	2122159708.28966	4	23033.4523481048
SPBC1271.03c	SPBC1271.03C	288135.133045329	286341.401299673	1761491997.07266	4	20985.066101115
SPBC1271.05c	SPBC1271.05C	233269.480721968	240278.964086627	728143902.611662	4	13492.0708437554
mug96	SPBC1271.06C	336847.292313693	314509.38840364	2633679679.12052	4	25659.6944599917
SPBC1271.07c	SPBC1271.07C	240977.590193809	244079.746850346	727131149.549536	4	13482.684724764
SPBC1271.08c	SPBC1271.08C	233954.153339359	241892.76415848	1945585770.59379	4	22054.3973540074
SPBC1271.09	SPBC1271.09	270143.232533337	277964.763075412	581506528.064799	4	12057.2232299232
SPBC1271.10c	SPBC1271.10C	268461.417376174	269147.385791755	2012855239.17286	4	22432.4276393175
kes1	SPBC1271.12	180057.107841024	173551.39763527	23976130188.82	4	77421.1375995278
SPBC1271.14	SPBC1271.14	347333.581280342	344546.946899212	7862353749.15942	4	44334.9572830498
SPBC1271.15c	SPBC1271.15C	259435.368522392	255765.407869709	3760642018.65111	4	30662.0368642198
ppr8	SPBC1289.06C	358493.994182794	343216.252570799	4611760410.75983	4	33954.9716932581
uap1	SPBC1289.08	246450.0892214	260428.803500726	2171663912.65142	4	23300.5574646371
tim21	SPBC1289.09	294100.806674769	291927.550061421	98070035.6806448	4	4951.51582044945
adn2	SPBC1289.10C	297253.944763846	275954.437334617	2592639807.75522	4	25458.9856816568
spf38	SPBC1289.11	316031.929749426	318723.544628688	7655119119.12809	4	43746.7687924722
SPBC1289.13c	SPBC1289.13C	292621.74388546	319643.425538133	8055938813.89832	4	44877.4409194038
SPBC1289.14	SPBC1289.14	359005.129207275	367448.793884615	2699498730.43608	4	25978.350267271
SPBC1289.15	SPBC1289.15	247626.55875	245297.646655375	12789240730.0926	4	56544.7626445027
cao2	SPBC1289.16C	125024.821453868	167671.638989209	42335040817.484	4	102877.403759868
SPBC12C2.01c	SPBC12C2.01C	398110.686769633	400202.043565333	23113272776.8143	4	76015.2497476893
ste20	SPBC12C2.02C	209163.956958793	215598.968026094	6857641696.53627	4	41405.4395476496
SPBC12C2.03c	SPBC12C2.03C	10454.474206416	13102.9457825039	247621322.077238	4	7867.99405943532
SPBC12C2.04	SPBC12C2.04	232244.906644951	231266.730349138	3561478205.51887	4	29839.060832736
bzz1	SPBC12C2.05C	148088.279981233	171420.431785738	30299026106.2803	4	87033.0771980979
SPBC12C2.07c	SPBC12C2.07C	212345.664509175	220829.042312691	26250718757.2274	4	81010.3677889864
dnm1	SPBC12C2.08	393330.983451198	386998.218995379	5476107067.16743	4	37000.3617116355
SPBC12C2.09c	SPBC12C2.09C	313663.49596757	313605.185258045	4405296778.97394	4	33186.2048861193
glo1	SPBC12C2.12C	250264.533605464	252444.991829438	2456301827.32565	4	24780.5459348944
cdm1	SPBC12D12.02C	372523.634667011	368882.94641135	288067976.748352	4	8486.28270723336
srb11	SPBC12D12.06	373117.98381469	407813.479177451	6029525453.01229	4	38825.0095074434
trx2	SPBC12D12.07C	356951.563886484	359617.69999503	2396497992.47955	4	24477.0197965334
rev7	SPBC12D12.09	218003.246245268	184301.620906292	16656540132.3466	4	64530.1095077845
SPBC1306.02	SPBC1306.02	192847.947906385	193654.719472032	1634391877.65332	4	20213.8064058536
fkbp39	SPBC1347.02	253629.096499583	283492.698471877	10650866989.3819	4	51601.5188472731
meu14	SPBC1347.03	190922.528799047	191041.512925007	48624578424.0096	4	110254.907400997
rex2	SPBC1347.07	378554.865176649	364179.14874084	6455629647.7744	4	40173.4665163911
SPBC1347.08c	SPBC1347.08C	114893.367660367	134966.478611082	25362413220.2069	4	79627.9053162378
SPBC1347.09	SPBC1347.09	309181.018855656	299591.540590134	2244311399.2248	4	23687.081918341
sro1	SPBC1347.11	310412.323037411	297845.596078792	6714528025.86915	4	40971.1118529542
arp1	SPBC1347.12	372875.586540354	396648.67844691	8061377192.7965	4	44892.5862275624
SPBC1347.13c	SPBC1347.13C	201535.063121322	204188.29193932	139337581.573602	4	5902.06704412959
SPBC1348.01	SPBC1348.01	341955.385926015	334177.339321929	3347949800.16991	4	28930.7353871705
SPBC1348.02	SPBC1348.02	354832.547276194	350243.504196242	2518985335.38153	4	25094.7471365101
SPBC1348.07	SPBC1348.07	298763.159094392	288701.86575478	2502956132.53652	4	25014.7762959042
ght7	SPBC1348.14C	316187.573468652	298048.705362972	8816698215.73166	4	46948.6374023029
nup82	SPBC13A2.02	378659.741769186	420484.661828875	19323913292.4424	4	69505.2395371069
SPBC13A2.04c	SPBC13A2.04C	212517.230837847	209620.891471614	1022815508.6319	4	15990.74348359
SPBC13E7.03c	SPBC13E7.03C	360543.144091312	356534.896775045	1001264911.01218	4	15821.3851401527
atp16	SPBC13E7.04	220049.072842419	225227.115060565	891977091.368057	4	14932.9927624041
msd1	SPBC13E7.06	338480.402106659	335295.419132721	1517981853.84855	4	19480.6433020611
SPBC13E7.07	SPBC13E7.07	287290.812374475	292147.814866247	1665955974.76695	4	20408.0619778493
SPBC13E7.08c	SPBC13E7.08C	294873.056521529	289998.373279111	501256757.259402	4	11194.3820425627
vrp1	SPBC13E7.09	351295.960707459	295131.54176706	31861870860.3011	4	89249.4689904386
SPBC13E7.11	SPBC13E7.11	148210.11658521	150681.063326107	20069064567.3449	4	70832.6629588089
SPBC13G1.02	SPBC13G1.02	375871.890342868	369512.214829532	1461342140.97769	4	19113.7525160399
pex14	SPBC13G1.03C	240263.236002171	240076.352906074	3820972500.93165	4	30907.0077042879
SPBC13G1.04c	SPBC13G1.04C	314719.503704339	297811.395933848	2074546187.06883	4	22773.5931896398
ash2	SPBC13G1.08C	316839.072018933	286057.204147645	6875955705.45113	4	41460.6913396627
mug81	SPBC13G1.10C	313503.978896538	312679.555229853	2960614236.62865	4	27205.7633445041
did2	SPBC13G1.12	401211.663866864	393109.296638233	1126410940.56177	4	16781.0230659648
tfb2	SPBC13G1.13	304855.302946884	320570.232054044	13999089338.3654	4	59158.8736758176
SPBC13G1.14c	SPBC13G1.14C	345760.085525293	367265.944244214	16674621744.247	4	64565.1255405095
SPBC146.02	SPBC146.02	288290.692464547	287832.781764121	1060082361.83082	4	16279.4530146963
SPBC146.04	SPBC146.04	329568.719989361	330685.767939912	1887111179.25186	4	21720.4464690062
SPBC146.06c	SPBC146.06C	0	39.070289142304	6105.94997465295	4	39.070289142304
lsd1	SPBC146.09C	140070.360879116	140270.108786163	26234377623.1131	4	80985.1492915724
mug57	SPBC146.10	249757.017473227	254163.53608318	2872960776.52797	4	26800.0036218653
mug97	SPBC146.11C	375750.68785311	373648.731959178	39165055.1717705	4	3129.09951790329
coq6	SPBC146.12	299257.496945189	297946.879474784	500804551.825415	4	11189.3314347352
myo1	SPBC146.13C	183950.294116675	187361.98683453	1026953754.70445	4	16023.0595916046
fma2	SPBC14C8.03	381357.810094361	367453.962511005	2134144971.8492	4	23098.4034721515
SPBC14C8.04	SPBC14C8.04	238460.569153037	212209.667018759	11244682430.4656	4	53020.4734759734
meu17	SPBC14C8.05C	350052.994828243	346801.917075314	494410654.49913	4	11117.6734807595
SPBC14C8.09c	SPBC14C8.09C	295310.196881079	310888.878545759	2258667771.10009	4	23762.7217038584
SPBC14C8.11c	SPBC14C8.11C	290392.018823168	284652.482266144	2223092664.14532	4	23574.8418029969
SPBC14C8.15	SPBC14C8.15	324188.240419323	315269.039148069	1985847902.04839	4	22281.4266938205
bot1	SPBC14C8.16C	309331.296083478	311965.621931944	10653181748.6589	4	51607.1258370849
spt8	SPBC14C8.17C	436763.05628226	440909.301770894	11208807378.7801	4	52935.8276094275
kap123	SPBC14F5.03C	353384.932798175	300788.528079338	14314901743.6173	4	59822.4492636697
doa10	SPBC14F5.07	323954.693794827	316505.178387451	1553688848.72996	4	19708.4299776134
ade8	SPBC14F5.09C	122112.99293484	125469.418460061	11830363531.9453	4	54383.7373024907
SPBC14F5.10c	SPBC14F5.10C	356144.288677628	353980.514661036	884204918.378292	4	14867.7916852024
mug186	SPBC14F5.11C	333278.2616515	343413.045935494	462652919.000343	4	10754.6840841601
SPBC14F5.13c	SPBC14F5.13C	242062.124611524	218290.862445202	26892747440.8347	4	81995.0416806326
SPBC1539.02	SPBC1539.02	344319.348775637	351203.90490496	1662691335.63264	4	20388.0561581569
SPBC1539.03c	SPBC1539.03C	344828.611833183	328359.451562195	1588208095.98388	4	19926.1643071608
tts1	SPBC1539.04	286528.896092757	289591.420503423	3816841480.52981	4	30890.2957275008
SPBC1539.06	SPBC1539.06	344082.892134071	342111.546116886	4947897581.35424	4	35170.6467859003
SPBC1539.07c	SPBC1539.07C	376608.509671502	370334.7889083	558490369.33099	4	11816.2004186095
arf6	SPBC1539.08	265484.541535121	267133.51424445	6515376482.07404	4	40358.9410232542
nop16	SPBC1539.10	285387.319134895	286651.247838912	2671636043.92032	4	25843.9356712572
oca3	SPBC15C4.01C	370777.479269447	369626.177312754	1369188631.68543	4	18501.2744945141
SPBC15C4.02	SPBC15C4.02	400426.701392922	404205.694101896	578949603.682155	4	12030.6858042482
SPBC15C4.04c	SPBC15C4.04C	354838.229027009	331560.266710012	3336724013.50317	4	28882.1918035282
SPBC15C4.05	SPBC15C4.05	268748.312737694	267557.648733791	249452582.571276	4	7897.03397756518
SPBC15C4.06c	SPBC15C4.06C	158565.019661039	163423.022518016	375299093.662459	4	9686.31887848086
klp9	SPBC15D4.01C	385628.460671076	379796.526593051	2255579147.22137	4	23746.4689334087
slm9	SPBC15D4.03	348017.005420196	354455.854712074	467360790.888274	4	10809.2644394551
SPBC15D4.05	SPBC15D4.05	228649.513910819	232343.883774351	3310261890.86274	4	28767.4377155089
naa30	SPBC15D4.06	351726.842747002	347555.54324918	2552761179.15217	4	25262.4285211862
atg9	SPBC15D4.07C	297691.173004522	278022.941996299	19558580344.4586	4	69925.9972121575
SPBC15D4.09c	SPBC15D4.09C	393655.80037273	389475.968166515	20039055649.6527	4	70779.6857326534
amo1	SPBC15D4.10C	355031.960662153	353290.494084583	414090659.531762	4	10174.6088319375
mug98	SPBC15D4.12C	321712.816343055	337520.084502484	16334654276.4993	4	63903.5489556318
SPBC15D4.13c	SPBC15D4.13C	246894.381219954	260189.008959219	4738926455.32113	4	34419.9304739315
pho2	SPBC15D4.15	369593.48856479	368317.79168229	982455576.070411	4	15672.0736987038
mug158	SPBC1604.01	397681.492528384	402157.884163243	1489450496.72852	4	19296.6998261913
ppr1	SPBC1604.02C	348181.689817834	355819.909406405	1141577188.07952	4	16893.6170496398
SPBC1604.03c	SPBC1604.03C	213087.395876715	217831.29555672	1322908412.26691	4	18185.9039661691
atp4	SPBC1604.07	132406.823633035	176188.727258781	46501570377.6767	4	107821.113861892
imp1	SPBC1604.08C	290119.601421665	320053.658198552	6409212213.00801	4	40028.7778136181
SPBC1604.09c	SPBC1604.09C	359691.782688843	352086.69318903	774463504.517949	4	13914.5922013362
atp17	SPBC1604.11	377870.977842148	379467.347613085	987246422.149698	4	15710.2388758868
SPBC1604.12	SPBC1604.12	249161.896217929	252612.844238019	1016676176.35853	4	15942.6799531833
SPBC1604.16c	SPBC1604.16C	314377.749232006	323045.489027578	1245196881.65052	4	17643.6736654425
SPBC1604.18c	SPBC1604.18C	368817.328714738	364540.354437661	148453644.122618	4	6092.0777269052
SPBC1604.19c	SPBC1604.19C	358244.56580902	358645.827474611	143568815.94338	4	5991.01026420795
tea2	SPBC1604.20C	378051.968383261	382831.101979409	21598653002.5882	4	73482.4009586449
SPBC1652.01	SPBC1652.01	118966.851371307	131282.379397684	23384543468.606	4	76460.0279044645
SPBC1652.02	SPBC1652.02	358293.773253493	359948.328756929	348631397.738818	4	9335.83683633688
SPBC1683.02	SPBC1683.02	328268.77020354	325428.671998635	1759436128.15281	4	20972.8165022775
SPBC1683.03c	SPBC1683.03C	153647.831101254	179700.935898124	44866606535.6998	4	105908.694798515
SPBC1683.04	SPBC1683.04	340963.124615001	341268.3595346	152687849.374397	4	6178.3462466585
SPBC1683.06c	SPBC1683.06C	295060.880260467	297574.055845885	991383098.295182	4	15743.1183243281
mal1	SPBC1683.07	307554.489157045	316670.182765842	4188689769.14619	4	32360.043916635
ght4	SPBC1683.08	365253.06662055	363309.618241048	14984458671.0637	4	61205.5117433546
frp1	SPBC1683.09C	325565.705302156	318149.715804038	498712327.442156	4	11165.9339896195
pcl1	SPBC1683.10C	353798.171112826	354231.701949393	1303825463.25801	4	18054.2617078213
SPBC1683.11c	SPBC1683.11C	118319.48315015	163577.119236688	41138641581.4088	4	101413.31468477
SPBC1683.12	SPBC1683.12	355271.359719247	340049.868642464	1776521419.8729	4	21074.4004652143
cha4	SPBC1683.13C	347194.905655032	347756.960954972	4676143537.51102	4	34191.1667595266
pmp1	SPBC1685.01	369423.539396986	315363.02813302	12246165613.5888	4	55331.1973790302
rps1202	SPBC1685.02C	322954.845889096	317375.062973756	7220802757.2127	4	42487.6533748709
SPBC1685.04	SPBC1685.04	323852.886593208	322457.816828116	3083520017.02686	4	27764.7258991821
SPBC1685.05	SPBC1685.05	181323.598027489	173634.479268305	2197918781.31428	4	23440.9832415061
cid11	SPBC1685.06	318119.116800806	318288.801435518	1831637741.29989	4	21398.8185497464
avt5	SPBC1685.07C	141597.716567809	144996.183279574	28062656423.501	4	83759.5612803414
cti6	SPBC1685.08	253806.5185688	282171.345821348	12100533665.8631	4	55001.2128635885
rps29	SPBC1685.09	374739.362713985	389547.760063423	2072554932.54948	4	22762.660941493
rps27	SPBC1685.10	381140.032147698	387788.79095884	1269988470.43814	4	17818.448799195
rlp1	SPBC1685.11	320308.489960499	338351.948156991	4773200831.97843	4	34544.177627997
fhn1	SPBC1685.13	323304.606103874	322655.930030557	2394356767.68248	4	24466.0824800502
SPBC1685.14c	SPBC1685.14C	299144.894248689	260266.072898145	23106615525.486	4	76004.3017293857
klp6	SPBC1685.15C	350602.720436825	355482.747810118	453114395.653674	4	10643.2419362438
spn3	SPBC16A3.01	253808.451502396	241384.089117926	1829060611.15816	4	21383.7590893075
SPBC16A3.02c	SPBC16A3.02C	195012.159994899	200426.734693406	53473708676.3469	4	115621.914744078
ppr7	SPBC16A3.03C	208126.811099754	252488.707201303	12427203470.1819	4	55738.6837622263
SPBC16A3.06	SPBC16A3.06	225003.677044149	179959.208703072	11850351055.8311	4	54429.6588631399
nrm1	SPBC16A3.07C	127613.13143325	125899.597121602	19106801554.7191	4	69113.6772909658
SPBC16A3.08c	SPBC16A3.08C	177575.741621158	187404.195969439	47084706262.2724	4	108495.053184779
SPBC16A3.10	SPBC16A3.10	307499.990878183	297249.664606523	3622610499.61856	4	30094.0629510978
SPBC16A3.12c	SPBC16A3.12C	208116.196989816	210740.717740333	647102545.930327	4	12719.1051761742
meu7	SPBC16A3.13	320034.64983682	302689.385043679	17988059449.2984	4	67059.7857312756
SPBC16A3.14	SPBC16A3.14	319053.718890785	316499.921709653	2188384054.97822	4	23390.0836626241
SPBC16A3.16	SPBC16A3.16	338696.832696119	344154.922505732	247522214.844452	4	7866.41937040691
SPBC16A3.17c	SPBC16A3.17C	348159.067937927	340066.605936065	2218709031.61769	4	23551.5871631706
cip1	SPBC16A3.18	237163.985575465	253619.210621127	1189325403.58855	4	17243.2987243491
eaf7	SPBC16A3.19	383611.482267537	382279.364004139	8903222880.72777	4	47178.4455040853
SPBC16C6.01c	SPBC16C6.01C	165374.350259503	166533.219983299	36981332421.439	4	96152.6552174184
vps1302	SPBC16C6.02C	125913.63704652	140991.973441256	24451968267.5978	4	78185.6257051093
SPBC16C6.03c	SPBC16C6.03C	302398.809772562	307439.985156537	6842822369.10985	4	41360.6768836955
SPBC16C6.04	SPBC16C6.04	314588.126740302	316596.522840066	3086258008.57131	4	27777.0499179237
SPBC16C6.05	SPBC16C6.05	379005.606281056	359539.894577878	4042073399.18069	4	31788.6512736098
vps10	SPBC16C6.06	185163.232121804	183036.267112761	1601358856.53101	4	20008.4910508702
qcr6	SPBC16C6.08C	188000.377078159	189278.833236245	47772994148.7609	4	109285.170710349
ogm4	SPBC16C6.09	347917.85428294	309932.286359463	6405821189.89663	4	40018.1870838017
rpl3201	SPBC16C6.11	343567.607514687	335247.428196242	4846827728.50046	4	34809.5810392069
SPBC16D10.01c	SPBC16D10.01C	339237.116542445	358376.852962903	3299674941.96656	4	28721.3985643394
trm11	SPBC16D10.02	237574.576664561	237893.179097429	73991684234.9355	4	136007.062532553
pgp2	SPBC16D10.03	444130.392539269	447882.774803945	5168478020.66221	4	35946.063834105
mok13	SPBC16D10.05	302276.421125407	304836.761260701	381172675.488016	4	9761.82200575302
sir2	SPBC16D10.07C	121677.833341415	123289.008293936	20273828447.4101	4	71193.0973609978
SPBC16D10.08c	SPBC16D10.08C	244061.346329874	252082.471234264	2138234047.88166	4	23120.521446767
rps1801	SPBC16D10.11C	184765.504762901	230813.478840635	75917706464.0186	4	137765.839800745
SPBC16E9.02c	SPBC16E9.02C	206870.553210954	228746.995168833	19605298233.6736	4	70009.4604922677
uvi31	SPBC16E9.06C	279985.805017794	262102.524168556	2977687748.50207	4	27284.0967804602
mug100	SPBC16E9.07	216989.61293201	217399.267533467	42049057308.7075	4	102529.333983874
mcp4	SPBC16E9.08	276788.686137027	275064.355286087	5223379539.45117	4	36136.4758223985
SPBC16E9.09c	SPBC16E9.09C	275083.910019559	281611.651181329	615834938.0771	4	12408.0109009976
pub3	SPBC16E9.11C	287586.750817334	305568.846304622	2762508869.3779	4	26279.7872393304
pab2	SPBC16E9.12C	417437.488383038	402902.858700769	6644400381.07033	4	40756.5957271652
ksp1	SPBC16E9.13	168648.787437641	169744.055560211	20333437345.2378	4	71297.6811425831
zrg17	SPBC16E9.14C	362129.169034345	356526.785577008	2601225228.16233	4	25501.1040357194
SPBC16E9.15	SPBC16E9.15	206884.002814693	201134.72075713	178035692.285039	4	6671.50081100646
rem1	SPBC16E9.17C	205216.595789955	207075.113912729	2326790120.62877	4	24118.4064597392
psd1	SPBC16E9.18	110398.989248567	135805.113160642	14935831626.528	4	61106.1200423656
SPBC16G5.02c	SPBC16G5.02C	280563.673111302	309092.195439459	8460931781.94797	4	45991.6616952138
SPBC16G5.03	SPBC16G5.03	380850.949042425	373521.328388682	3271491653.88735	4	28598.4774677226
SPBC16G5.05c	SPBC16G5.05C	368702.639605754	368291.011670419	2071556323.64427	4	22757.1764705349
SPBC16G5.06	SPBC16G5.06	200695.420314291	219217.165447792	8014271358.83192	4	44761.231436456
SPBC16G5.07c	SPBC16G5.07C	269108.338992143	275155.740826611	2600710507.29308	4	25498.580878615
SPBC16G5.09	SPBC16G5.09	123060.070139533	197344.339441267	24446579269.0346	4	78177.0095185193
bag101	SPBC16G5.11C	271446.00476609	275100.795400765	1842182799.41427	4	21460.3285122472
ptf2	SPBC16G5.13	404507.958819449	394862.504827289	3754103314.20486	4	30635.3689148869
fkh2	SPBC16G5.15C	171367.835570689	155857.87042068	4414147844.45208	4	33219.5268044718
SPBC16G5.16	SPBC16G5.16	306004.237975029	317387.752914148	2027527128.07387	4	22514.0352229108
SPBC16G5.17	SPBC16G5.17	112765.558681512	154795.544336317	32684851268.9177	4	90394.7610054335
fub2	SPBC16H5.03C	376786.70251614	370994.625803713	188184389.370168	4	6859.01577068766
SPBC16H5.04	SPBC16H5.04	332607.496748892	337671.487930947	637677164.99011	4	12626.1352458909
cyp7	SPBC16H5.05C	370834.101491628	369776.992334629	679622027.595585	4	13034.7806617103
rip1	SPBC16H5.06	289430.551256385	284295.7448	2535622823.9711	4	25177.4841076859
ppa2	SPBC16H5.07C	370563.207800092	364359.778334451	1042327274.57015	4	16142.5468449851
SPBC16H5.08c	SPBC16H5.08C	395376.528332527	396320.84648618	890921809.872329	4	14924.1566752726
omh2	SPBC16H5.09C	377772.21131641	404788.898828363	5656889194.04601	4	37606.1470841072
skb1	SPBC16H5.11C	209771.761766072	215095.990317927	619072572.686824	4	12440.5845188924
SPBC16H5.12c	SPBC16H5.12C	169412.909172343	149442.685169125	5831364052.38342	4	38181.6842621676
SPBC16H5.13	SPBC16H5.13	249154.932423398	249160.288774842	2187245546.67893	4	23383.9985175704
SPBC1703.03c	SPBC1703.03C	265629.593041773	250123.50802941	4847727045.8924	4	34812.8103070278
mlh1	SPBC1703.04	262925.605084424	257393.936278258	395126462.9903	4	9938.89409077162
pof10	SPBC1703.06	125873.679934314	132724.185100286	16885495739.3552	4	64972.1012038152
SPBC1703.07	SPBC1703.07	350853.040987718	342572.867505225	2331162829.86951	4	24141.0585407388
SPBC1703.08c	SPBC1703.08C	236135.509229493	255630.322960198	12260922538.84	4	55364.525056303
SPBC1703.09	SPBC1703.09	358436.064703056	364521.617218647	382531804.308448	4	9779.2101458713
SPBC1703.11	SPBC1703.11	345868.116382972	337777.197694343	4150293318.81003	4	32211.385094443
ubp9	SPBC1703.12	135077.164813662	137731.742698299	5957780396.58817	4	38593.3297235033
SPBC1703.13c	SPBC1703.13C	387681.502674282	397641.823876861	2800166515.57184	4	26458.2998110793
top1	SPBC1703.14C	384200.742924668	380381.836995905	2666135532.47966	4	25817.3175043403
tea4	SPBC1706.01	266496.941337271	271887.515485199	1775201551.00742	4	21066.5703841858
fzo1	SPBC1706.03	230817.294896364	237621.690171403	7260739555.13406	4	42604.9866656887
chs2	SPBC1709.01	389193.343403866	391116.06016706	184414390.97202	4	6789.9630148481
cyp3	SPBC1709.04C	265520.659123409	316593.945304837	23462933665.6042	4	76588.0762025072
sks2	SPBC1709.05	338180.174987801	349729.311313249	1221276213.16059	4	17473.3812781083
dus2	SPBC1709.06	309045.071495875	305007.023340298	4750567228.30679	4	34462.1793721276
rrf1	SPBC1709.09	361854.92368108	373261.409197556	1041473613.48443	4	16135.9351563865
atx1	SPBC1709.10C	129052.05334262	131571.627139523	23098386096.5037	4	75990.7660451317
png2	SPBC1709.11C	239133.712808105	253608.593921589	56499288446.646	4	118847.894855826
rid1	SPBC1709.12	265663.747750985	270694.01536372	5790083191.98053	4	38046.2980852951
set10	SPBC1709.13C	252362.833029011	247958.212061428	759895848.373316	4	13783.1042255846
SPBC1709.14	SPBC1709.14	346089.682282076	348751.454626618	1696838195.84673	4	20596.3479520444
SPBC1709.16c	SPBC1709.16C	178027.971277876	173460.658997572	17032592260.1243	4	65254.4869340881
tif452	SPBC1709.18	363633.683272175	368586.056417875	239513122.868219	4	7738.10575768092
mat1-m	SPBC1711.01C	364454.864687609	313164.844618714	13949252054.8079	4	59053.4758816277
matmc_1	SPBC1711.02	365475.665436102	359417.774319304	307595726.44719	4	8769.20359050909
aim27	SPBC1711.03	372960.773693256	373372.33965235	51319957.7861208	4	3581.89746454728
SPBC1711.04	SPBC1711.04	298471.677316423	297898.072763841	3311712444.33753	4	28773.7399565017
SPBC1711.05	SPBC1711.05	396246.95746322	394392.658737381	2880300595.83912	4	26834.2160116479
rpl401	SPBC1711.06	283195.442716699	285162.890255335	6409594572.46262	4	40029.9718100782
SPBC1711.08	SPBC1711.08	395163.720260747	396105.342860763	848291119.021066	4	14562.7188311547
SPBC1711.09c	SPBC1711.09C	223611.141528707	230385.912261894	9333810149.58385	4	48305.8230174786
SPBC1711.11	SPBC1711.11	419382.419378778	424646.359169135	23809388952.9212	4	77151.4564880682
SPBC1711.12	SPBC1711.12	292682.445381831	301267.579105313	1790503028.25581	4	21157.1679830726
his2	SPBC1711.13	208015.020083728	165771.484847978	12556981292.4881	4	56028.9686066238
rec15	SPBC1711.14	194588.749457324	207548.027481447	43082168662.7771	4	103781.222606473
SPBC1711.15c	SPBC1711.15C	177364.059388855	176012.184478708	16318749482.1917	4	63872.4304418419
hop1	SPBC1718.02	317906.336502491	321093.186695498	6779669095.84089	4	41169.3730090734
ker1	SPBC1718.03	250477.031351414	250838.774344112	1892920469.77976	4	21753.8529333298
msp1	SPBC1718.06	319728.512097004	334713.483012106	3014117338.896	4	27450.4887884351
zfs1	SPBC1718.07C	273060.521532166	232912.672507054	33001927683.8376	4	90832.1634717537
anp1	SPBC1734.04	275873.841727246	277916.206925979	3803796406.01023	4	30837.4626307444
spf31	SPBC1734.05C	292491.293757658	295889.290582562	5137371562.70985	4	35837.7299877861
rhp18	SPBC1734.06	304291.936234217	297037.177545886	3156973302.03033	4	28093.4747852163
SPBC1734.07c	SPBC1734.07C	103925.623556682	131872.544870999	25175564049.3765	4	79334.0469933567
hse1	SPBC1734.08	321062.616036688	344249.646482882	5193485588.80769	4	36032.921019561
SPBC1734.09	SPBC1734.09	214142.559421994	196959.65137397	14542210165.5645	4	60295.5432962597
mas5	SPBC1734.11	281810.061385592	310248.880573457	10989830502.3274	4	52416.1962143557
alg12	SPBC1734.12C	434236.523690159	418535.283712426	3143898812.57334	4	28035.2403796246
atp3	SPBC1734.13	325164.341049192	326978.130660685	2459629494.8254	4	24797.3259386239
rsc4	SPBC1734.15	339007.421532438	343728.869871501	4760885190.51727	4	34499.5840211055
SPBC1773.01	SPBC1773.01	176772.231679576	211616.726836241	26544181163.4255	4	81461.9254060225
SPBC1773.02c	SPBC1773.02C	393454.442041334	409729.453804156	7974102643.77424	4	44648.9155629066
SPBC1773.03c	SPBC1773.03C	314649.553187831	300563.913662579	6750123632.50784	4	41079.5680129059
SPBC1773.04	SPBC1773.04	359105.523091131	358422.578119432	421834225.468033	4	10269.3016494311
tms1	SPBC1773.05C	97278.2043646841	102739.099881331	13541119743.7925	4	58183.1585250245
SPBC1773.06c	SPBC1773.06C	318453.674850557	306374.152203694	5373063667.19492	4	36650.5923117039
omh4	SPBC1773.08C	429801.573115314	431704.965800833	6024355273.47764	4	38808.3601607877
mug184	SPBC1773.09C	342309.172461925	342269.411475941	1272645850.39487	4	17837.0811120743
SPBC1773.12	SPBC1773.12	310781.615206891	266177.974503576	19018936588.5734	4	68954.5803202612
arg7	SPBC1773.14	343713.741791168	347019.664210014	4230748377.83116	4	32522.1016303958
SPBC1773.16c	SPBC1773.16C	376686.823922324	358837.008433347	4781897397.45327	4	34575.6323060521
SPBC1773.17c	SPBC1773.17C	321070.278339669	309182.952213723	1784935341.92411	4	21124.2475719498
zuo1	SPBC1778.01C	157455.981749301	165233.754918541	36376661418.1926	4	95363.3333863081
rap1	SPBC1778.02	249978.073689671	250628.468250844	1148481655.57599	4	16944.6278771178
SPBC1778.03c	SPBC1778.03C	183201.679390239	178193.503570413	37197605771.2144	4	96433.4041854979
spo6	SPBC1778.04	294149.492843793	288365.90967819	533672715.134689	4	11550.6787152822
SPBC1778.05c	SPBC1778.05C	170968.450931077	213826.855017213	48322566381.8064	4	109911.972029673
SPBC1778.09	SPBC1778.09	372495.284193214	370999.021867205	660073422.366684	4	12845.947049232
ppk21	SPBC1778.10C	352862.638735529	356489.20670404	2911055042.13187	4	26977.0969626639
SPBC17A3.02	SPBC17A3.02	332649.741763131	331398.571506101	3435950725.18683	4	29308.491624386
SPBC17A3.03c	SPBC17A3.03C	389928.52630692	385460.654027944	262013439.335566	4	8093.41459668856
SPBC17A3.05c	SPBC17A3.05C	389013.879437531	390388.97966599	376525155.971597	4	9702.12806516691
SPBC17A3.06	SPBC17A3.06	287591.358320205	278389.580828056	18026914083.9128	4	67132.1720263704
SPBC17A3.08	SPBC17A3.08	162142.868373181	176079.009686509	1747932834.13594	4	20904.1433341332
aim22	SPBC17A3.09C	174420.831396447	184771.13816573	45806174932.6609	4	107011.885943409
pas4	SPBC17A3.10	368356.990259146	338211.919936223	6504878983.38202	4	40326.4149887577
dph2	SPBC17D1.02	126633.459889685	132201.564269016	16258536025.0286	4	63754.4822444443
SPBC17D1.05	SPBC17D1.05	275263.285124013	264903.418410979	3763936741.67078	4	30675.4655289483
dbp3	SPBC17D1.06	303141.984386859	304280.992428358	4253734132.99525	4	32610.3286283474
SPBC17D1.07c	SPBC17D1.07C	269722.609005784	279999.224062513	5571958404.7549	4	37322.7759041142
nep1	SPBC17D11.01	336757.623063966	322196.97520657	20392276468.096	4	71400.7641207291
hrd1	SPBC17D11.02C	311259.211733019	332085.937307611	5133131009.59122	4	35822.9361219569
SPBC17D11.03c	SPBC17D11.03C	236201.486546777	234324.73262127	37997867946.4852	4	97465.2091087958
nto1	SPBC17D11.04C	374433.241917328	357785.6898247	2317199355.2578	4	24068.6484625633
SPBC17D11.08	SPBC17D11.08	223777.353751925	236591.280757987	6465675593.64181	4	40204.7123905949
rga5	SPBC17F3.01C	7009.27279968751	68173.4064727208	16155632422.6281	4	63552.4044050028
SPBC17G9.02c	SPBC17G9.02C	135277.928037224	127368.069542894	10152361648.7881	4	50379.4641912459
rct1	SPBC17G9.05	442927.697451474	341106.884137969	45803586466.3446	4	107008.862327314
rps2402	SPBC17G9.07	381429.277684234	378805.412756068	1061807348.52274	4	16292.6927526019
cnt5	SPBC17G9.08C	222604.478773037	251696.654673779	5607501053.58344	4	37441.6247430031
tif213	SPBC17G9.09	185355.814909732	203674.277513188	26796444716.7885	4	81848.0982014678
rpl1102	SPBC17G9.10	334087.871840432	315077.447607107	2143349682.83207	4	23148.1623613629
SPBC17G9.12c	SPBC17G9.12C	186871.347598986	187538.65789124	551045299.533112	4	11737.1770406379
eno101	SPBC1815.01	351613.364834775	343533.036650291	539915118.759537	4	11618.0368259824
cnp3	SPBC1861.01C	380430.972166802	371829.68789324	1258396537.29801	4	17736.9426430967
abp2	SPBC1861.02	229017.511809189	229951.414764185	788551254.438124	4	14040.5773958741
mak10	SPBC1861.03	333018.801898128	261406.31426095	31385981905.0428	4	88580.4463539256
SPBC1861.05	SPBC1861.05	340085.8077354	326562.475817069	2462517298.3676	4	24811.8786993629
mug131	SPBC1861.06C	267898.646401474	264718.100703839	1299466412.15533	4	18024.0562315709
SPBC1861.07	SPBC1861.07	150662.164716734	152887.840571922	10299478589.0762	4	50743.1734055828
ppk22	SPBC1861.09	338743.42269039	341797.215235612	1805124194.1974	4	21243.376580698
SPBC18A7.01	SPBC18A7.01	327042.583982978	329435.558596051	2689891860.45967	4	25932.0837017567
SPBC18A7.02c	SPBC18A7.02C	343195.45346182	336118.534963362	658512301.561667	4	12830.747265472
SPBC18E5.01	SPBC18E5.01	371806.060684215	371254.647485573	1049069747.18642	4	16194.6730994054
rpl1001	SPBC18E5.04	304064.350201392	288651.853329858	5579154648.71939	4	37346.8695097708
iki1	SPBC18E5.05C	355647.172441763	365573.110538121	1671574152.87654	4	20442.4445265026
SPBC18E5.07	SPBC18E5.07	287665.4451336	289628.370817891	688222745.721692	4	13116.9999020516
SPBC18E5.08	SPBC18E5.08	345894.316504455	363012.251759665	16707483640.9795	4	64628.7158331717
EMPTY	SPBC18E5.09C	236633.204350196	234071.024829508	4852132194.26958	4	34828.6239832612
SPBC18E5.10	SPBC18E5.10	371156.535065147	351629.678593669	2841457659.1133	4	26652.662433204
edc3	SPBC18E5.11C	385313.599307494	370352.869541968	1396642199.99589	4	18685.8382204003
SPBC18E5.13	SPBC18E5.13	179779.075264535	179949.813318036	43175991488.2158	4	103894.166689251
SPBC18E5.14c	SPBC18E5.14C	173879.109299648	161082.000429225	5383172741.39984	4	36685.0539777436
lcf1	SPBC18H10.02	311639.731624241	307864.108980054	10076808969.3217	4	50191.6551065058
sce3	SPBC18H10.04C	361052.385243357	368391.913930806	525835208.753488	4	11465.5484905159
SPBC18H10.05	SPBC18H10.05	286027.13534838	294065.334061938	356101430.530504	4	9435.32498818276
swd2	SPBC18H10.06C	374235.967247042	371668.420472086	470870289.091933	4	10849.7729134293
SPBC18H10.07	SPBC18H10.07	212218.897926104	215182.974686646	216648536.119535	4	7359.4927834657
ubp4	SPBC18H10.08C	296330.868447292	286644.18083966	9338807193.85303	4	48318.7520375191
SPBC18H10.09	SPBC18H10.09	224795.655575039	175613.692130947	11871666694.8043	4	54478.5891309702
saf4	SPBC18H10.10C	160077.816610496	177126.43236369	42606778186.7853	4	103207.046981765
ppr2	SPBC18H10.11C	346811.895580618	344825.071419161	814024932.148902	4	14265.561083856
rps1402	SPBC18H10.13	351507.212336984	345402.407041115	340701669.413952	4	9229.05289580073
ppk23	SPBC18H10.15	241945.006372142	244671.397143178	1673219795.52734	4	20452.5047092486
can1	SPBC18H10.16	380142.28030627	339184.689676592	10385179802.9923	4	50953.8511866185
SPBC18H10.18c	SPBC18H10.18C	345498.599316343	363403.819313939	2008364536.81318	4	22407.3901693904
atg14	SPBC18H10.19	350096.065196839	350588.316956626	230475819.084376	4	7590.71503687854
SPBC18H10.20c	SPBC18H10.20C	303153.439849587	307828.460824843	2853771603.44044	4	26710.3519418991
rpl35b	SPBC1921.01C	334771.497599827	329478.097431471	768587485.46572	4	13861.7052113522
mex67	SPBC1921.03C	263538.620665247	269202.525388158	4073748208.75151	4	31912.9605675794
SPBC1921.04c	SPBC1921.04C	270074.162544887	273811.076537522	1633866866.70347	4	20210.5595339632
ape2	SPBC1921.05	316100.025775724	323121.732092108	1578370390.04605	4	19864.3549482864
pvg3	SPBC1921.06C	307906.123134284	311597.950416079	8064917824.28724	4	44902.4437650314
sgf29	SPBC1921.07C	307825.637095109	304276.04648011	8983565517.09047	4	47390.8364483327
pmt1	SPBC19C2.02	218302.252242309	223759.345666748	506471203.032164	4	11252.4575430455
ubp11	SPBC19C2.04C	284810.672913197	284838.695953998	5080702539.48706	4	35639.5234938932
mug124	SPBC19C2.06C	341547.758493098	340230.052051958	24918113779.6197	4	78927.3618265867
sre1	SPBC19C2.09	349744.206705327	376007.501229502	4197007015.22691	4	32392.1557449752
SPBC19C2.10	SPBC19C2.10	309780.167318898	309353.007139636	439095719.194932	4	10477.3054646093
ctu2	SPBC19C2.13C	285700.171976604	278074.015042585	1929246805.21446	4	21961.5960554696
mni1	SPBC19C7.01	407811.953454393	404115.957788446	285495522.406785	4	8448.30637475325
ubr1	SPBC19C7.02	350848.872461836	337385.100999313	7623745651.5838	4	43657.0316546596
SPBC19C7.05	SPBC19C7.05	162603.992683775	169270.986917417	9459523764.26512	4	48630.0415490906
SPBC19C7.08c	SPBC19C7.08C	254148.334829234	277212.901287355	6405406520.40143	4	40016.8918095891
uve1	SPBC19C7.09C	233903.897246847	181753.601714721	14870425075.5329	4	60972.1761862181
bqt4	SPBC19C7.10	112458.12498064	119553.701461565	19191709259.1391	4	69267.0723705338
omh1	SPBC19C7.12C	139473.143781983	133547.301077231	15271805101.6232	4	61789.5725459061
puc1	SPBC19F5.01C	232982.614380174	290984.019186709	14722258179.9171	4	60667.6564981644
spn7	SPBC19F8.01C	260879.350331523	273829.91389256	6559759757.7226	4	40496.1719108196
SPBC19F8.02	SPBC19F8.02	226852.604111387	228492.334022748	95548982.4022885	4	4887.4579896478
SPBC19F8.03c	SPBC19F8.03C	221501.891819293	261144.702565968	8967005915.21504	4	47347.1380212549
SPBC19F8.04c	SPBC19F8.04C	251549.634862384	280477.537772357	8296685778.20122	4	45543.0724100856
meu22	SPBC19F8.06C	394883.878526018	390118.460169465	588632838.635703	4	12130.8783547988
rps401	SPBC19F8.08	241322.474090052	209575.647756066	15982470623.8368	4	63210.8982372439
msh2	SPBC19G7.01C	326655.425513045	318825.233456837	1745595170.35873	4	20890.1601858311
SPBC19G7.02	SPBC19G7.02	99275.5644286755	101368.247782252	13712373740.9077	4	58549.9225894187
rps3002	SPBC19G7.03C	232211.188296367	225081.580265453	633055199.375887	4	12580.2941080076
SPBC19G7.04	SPBC19G7.04	199699.963872931	207252.964707326	29043550000.2738	4	85210.8414467811
mbx1	SPBC19G7.06	235121.815787841	230763.164334191	4991304683.1895	4	35324.5830944595
ppr3	SPBC19G7.07C	119079.482378872	149188.929584053	32068665695.016	4	89538.6309017174
ulp1	SPBC19G7.09	404452.164608896	391591.389171218	1993312437.1653	4	22323.2638583905
SPBC19G7.10c	SPBC19G7.10C	341111.216904641	344706.002374359	155791285.574425	4	6240.81896818087
iws1	SPBC19G7.16	266055.10606219	279998.557776104	2640505032.04014	4	25692.9223330091
SPBC19G7.17	SPBC19G7.17	338856.191484542	321185.926297603	2594709851.27151	4	25469.1472730808
SPBC19G7.18c	SPBC19G7.18C	331177.424565159	318966.646807294	6562016013.19799	4	40503.1357218117
leu1	SPBC1A4.02C	317856.899539958	351479.662780577	24450280699.9712	4	78182.9276440375
top2	SPBC1A4.03C	254620.646701722	257382.668394853	3894118314.67396	4	31201.4355225603
SPBC1A4.04	SPBC1A4.04	236665.248879645	186499.904761416	11892311114.7763	4	54525.9367521007
SPBC1A4.09	SPBC1A4.09	300927.268595064	319116.43325539	9172937737.61003	4	47887.7273881577
SPBC1D7.01	SPBC1D7.01	341463.35080773	332737.896222386	1664370498.45769	4	20398.3485756672
mug80	SPBC1D7.03	130854.100337866	131701.837055911	23129081598.6507	4	76041.2414395154
mlo3	SPBC1D7.04	136058.614421385	155159.648150628	31872945492.5763	4	89264.9784245987
byr2	SPBC1D7.05	314520.509901879	318582.71940398	10387757982.7094	4	50960.1755852287
SPBC1E8.02	SPBC1E8.02	120085.216261285	124927.973458514	20483588821.5238	4	71560.444418554
SPBC1E8.03c	SPBC1E8.03C	279058.541671682	269647.043229736	2841063131.37632	4	26650.8120484926
SPBC20F10.02c	SPBC20F10.02C	400516.602268455	406121.091126562	25370035127.3724	4	79639.8692982548
SPBC20F10.03	SPBC20F10.03	145131.769247751	150541.86905355	25045101051.2641	4	79128.2203945977
nrl1	SPBC20F10.05	333461.875104622	260798.118879769	30638573304.7241	4	87519.3882872877
mad2	SPBC20F10.06	210184.726101087	189978.015837132	27499465543.178	4	82914.8140309951
SPBC20F10.07	SPBC20F10.07	115328.188769778	157850.947246648	11389534383.7373	4	53360.8807642296
psl1	SPBC20F10.10	250364.753022502	246639.930244585	209252940.121394	4	7232.78888329727
SPBC21.02	SPBC21.02	245744.631873514	236288.54147822	3074521982.51338	4	27724.1861130015
SPBC21.03c	SPBC21.03C	350746.884895982	350196.221850623	1624552072.24716	4	20152.8662492904
ral2	SPBC21.05C	234109.407914795	233003.141112151	338036552.96417	4	9192.88519677269
ppk24	SPBC21.07C	331026.059450623	330101.249175958	613235545.639814	4	12381.7965744052
gfh1	SPBC211.06	276794.987785828	290837.69582098	2476543598.21156	4	24882.4415914695
SPBC215.01	SPBC215.01	317915.146079734	296120.352189588	7088141177.76886	4	42095.5495799997
bob1	SPBC215.02	210388.768409137	212748.367973163	974028487.322304	4	15604.7147308298
csn1	SPBC215.03C	164890.420223846	146943.89155445	13725435057.1228	4	58577.8009512195
git11	SPBC215.04	274279.757406868	278340.431658609	2067635387.27945	4	22735.6294573047
gpd1	SPBC215.05	253980.503177951	258968.812275068	1353771212.5416	4	18396.8150269387
SPBC215.06c	SPBC215.06C	301205.714706323	332202.541423363	11447035653.3015	4	53495.4102080298
SPBC215.07c	SPBC215.07C	126030.866906028	159156.135375423	34915437761.7333	4	93428.3652882428
arg4	SPBC215.08C	315558.564271818	299542.327639829	6358609011.88601	4	39870.4433505761
SPBC215.10	SPBC215.10	353225.921932557	351276.313428695	13549254401.7497	4	58200.6323027287
SPBC215.11c	SPBC215.11C	219294.533376681	217206.563741828	11705005261.6845	4	54094.8363101426
SPBC215.13	SPBC215.13	286196.853528557	292901.353188659	6011458584.79564	4	38766.7982453918
vps20	SPBC215.14C	190605.396279105	195769.069909813	51171807712.1097	4	113105.932329067
SPBC216.01c	SPBC216.01C	342227.276649302	341936.895389508	164934101.746459	4	6421.33361823031
mcp5	SPBC216.02	346139.494164817	378447.973617063	32465578534.3729	4	90091.0352565294
SPBC216.03	SPBC216.03	404255.050220728	424742.230043677	17247990416.6477	4	65665.8023948685
SPBC216.04c	SPBC216.04C	386979.481511005	417309.541919842	21304043980.9236	4	72979.5244930446
rad3	SPBC216.05	276296.144979825	276968.673289678	790482362.939765	4	14057.7590936444
swi1	SPBC216.06C	306039.94173489	315211.537756692	666683356.754679	4	12910.1060874289
SPBC21B10.02	SPBC21B10.02	227328.447416335	227036.326733611	4148667015.61798	4	32205.0734187099
SPBC21B10.03c	SPBC21B10.03C	395804.128045226	416471.962573399	23104442167.61	4	76000.727245879
nrf1	SPBC21B10.04C	398653.92685089	407405.541771641	16053216581.2289	4	63350.644395359
pop3	SPBC21B10.05C	212294.773362546	258518.767917917	24587858282.6888	4	78402.5801276476
inp2	SPBC21B10.06C	113036.455473212	123473.017958175	20617906448.9398	4	71794.6837323972
SPBC21B10.07	SPBC21B10.07	327371.212021501	323268.320481388	11616088669.2051	4	53888.9800172657
SPBC21B10.08c	SPBC21B10.08C	340805.377203789	344661.193834395	835040799.173369	4	14448.5362508921
SPBC21B10.09	SPBC21B10.09	208187.112360567	209664.534814079	608761355.503466	4	12336.5448516133
rps402	SPBC21B10.10	266716.97736667	266526.895055003	4143890143.84101	4	32186.5272429359
rec6	SPBC21B10.12	310536.221340296	304153.748767332	189161899.092922	4	6876.80701875735
yox1	SPBC21B10.13C	383127.915801461	387128.800004769	14240583825.8087	4	59666.9586660169
vps13a	SPBC21C3.01C	341436.927515217	343667.67879569	245654595.957661	4	7836.68609741486
dep1	SPBC21C3.02C	238266.922958185	273946.616556602	7815188029.06545	4	44201.7760646149
SPBC21C3.03	SPBC21C3.03	301946.531249352	304872.810154665	2444152889.03111	4	24719.1873300434
SPBC21C3.06	SPBC21C3.06	129142.922906871	143099.25342199	16173687729.4151	4	63587.9071235543
SPBC21C3.07c	SPBC21C3.07C	207756.529884188	202786.38762399	2414767923.141	4	24570.1440937014
car2	SPBC21C3.08C	282953.086257413	234213.359253121	30116710586.9479	4	86770.8340788364
SPBC21C3.09c	SPBC21C3.09C	210378.960039706	214494.727337509	60816838474.0293	4	123305.351134926
ubx4	SPBC21C3.11	316765.831045366	317333.440927843	3513799681.40083	4	29638.6558458748
SPBC21C3.12c	SPBC21C3.12C	216555.611696494	264390.65934862	18526746487.0962	4	68056.4958088062
rps1901	SPBC21C3.13	394505.021079193	381840.25971207	1880148025.59241	4	21680.3368608078
SPBC21C3.14c	SPBC21C3.14C	305213.363285247	303288.435981237	25001979833.6088	4	79060.0718340314
spt4	SPBC21C3.16C	324223.342833615	344656.081505064	2781950791.89472	4	26372.1007501048
SPBC21C3.17c	SPBC21C3.17C	338037.09763121	344152.781384308	11194703612.3037	4	52902.513201888
spo4	SPBC21C3.18	138933.9012676	145382.808392212	28292450376.2804	4	84101.7989942552
SPBC21C3.19	SPBC21C3.19	309660.84044626	332988.425757398	18911338645.1401	4	68759.2514596037
git1	SPBC21C3.20C	396129.313887404	408670.932998571	893045054.383658	4	14941.9297145956
cmc1	SPBC21D10.07	247765.273889376	244249.680221723	1523891809.83489	4	19518.5284398881
SPBC21D10.08c	SPBC21D10.08C	304884.165365581	295389.399682103	2224707838.96705	4	23583.4043289293
SPBC21D10.09c	SPBC21D10.09C	377854.492064735	392320.318418882	2410297163.6093	4	24547.388677868
bdc1	SPBC21D10.10	235383.558464768	261174.20720774	12183503417.0062	4	55189.4541941806
nfs1	SPBC21D10.11C	368289.262982717	370979.859444158	2220474332.41445	4	23560.9546305665
hob1	SPBC21D10.12	235115.172966489	251804.894866613	2059754641.06571	4	22692.2599197706
dbp7	SPBC21H7.04	344019.240210104	359462.815442407	1703287681.44868	4	20635.4529962918
SPBC21H7.06c	SPBC21H7.06C	205108.566221912	199183.433536339	902418114.163071	4	15020.1374341505
his5	SPBC21H7.07C	273448.327037124	262524.980508199	1599085371.52008	4	19994.2827548282
SPBC23E6.01c	SPBC23E6.01C	211839.688369653	213029.442401175	33161642453.1798	4	91051.6919848003
SPBC23E6.02	SPBC23E6.02	372849.534353134	380525.855042615	1489866100.64275	4	19299.3918339591
nta1	SPBC23E6.03C	185007.10395177	192038.520532949	26032734202.6351	4	80673.3137453693
arx1	SPBC23E6.05	367873.375004295	361376.473568325	850603845.063482	4	14582.5567465335
sat1	SPBC23E6.08	280350.038889631	277491.626654403	1159158289.80566	4	17023.2068791816
ssn6	SPBC23E6.09	144061.282765211	152280.630066562	31099340844.7859	4	88175.0260062137
SPBC23E6.10c	SPBC23E6.10C	368453.832565219	365621.076987962	1197339077.39546	4	17301.293863433
nif1	SPBC23G7.04C	212465.440531472	232647.69741416	7217008191.18188	4	42476.4881763485
SPBC23G7.06c	SPBC23G7.06C	333067.435750554	323542.95347347	7236257170.17688	4	42533.0964372948
SPBC23G7.07c	SPBC23G7.07C	233249.37048559	237335.169591777	512392865.839926	4	11318.0482619567
rga7	SPBC23G7.08C	253230.860932763	285418.623679276	5440057287.03591	4	36878.3720052686
SPBC23G7.10c	SPBC23G7.10C	88522.5414316238	134994.745702661	30026268259.9478	4	86640.447049787
mag2	SPBC23G7.11	282458.636930801	290929.53593232	1550644700.10331	4	19689.1131091735
rpt6	SPBC23G7.12C	375262.789878206	368507.872171828	4658199397.82734	4	34125.5014535587
SPBC23G7.13c	SPBC23G7.13C	119794.503764533	143276.295955374	28841181482.2397	4	84913.4581239035
SPBC23G7.14	SPBC23G7.14	359450.121750351	363526.910380459	3061585143.08477	4	27665.7963155083
rpp202	SPBC23G7.15C	19132.3237464949	29742.8080470756	1465078167.64237	4	19138.169763867
ctr6	SPBC23G7.16	214672.093594859	196339.734670416	22675401273.9597	4	75291.7679330876
SPBC24C6.04	SPBC24C6.04	291453.578587005	304684.409069461	2148146942.88083	4	23174.0530706264
sec28	SPBC24C6.05	198603.561205833	193924.655782367	30669109398.8529	4	87562.9907535896
gpa1	SPBC24C6.06	330694.65323757	334905.631563633	2300381673.38142	4	23981.1471440662
bhd1	SPBC24C6.08C	336408.016538545	332615.644717989	2217695895.74459	4	23546.2093326324
SPBC24C6.09c	SPBC24C6.09C	233273.920738479	232520.599732456	203852114.249686	4	7138.83944086302
dip1	SPBC24C6.10C	260009.937511806	250996.382722834	527174777.032802	4	11480.143477248
cwf14	SPBC24C6.11	349984.515797336	350047.889209596	4734204815.40656	4	34402.7790134989
SPBC25B2.01	SPBC25B2.01	243024.51442289	284303.892690451	8026350491.95978	4	44794.9508649127
mam1	SPBC25B2.02C	377131.82359853	298789.744826002	41905513986.3894	4	102354.181627315
SPBC25B2.03	SPBC25B2.03	281970.71407267	279881.745380262	4257570739.43308	4	32625.0315686938
mtg1	SPBC25B2.04C	297475.249091889	286600.111920291	4283175918.61792	4	32722.9885501688
btb2	SPBC25B2.06C	315891.389294383	319124.284328987	877591399.048549	4	14812.0845853019
mug164	SPBC25B2.07C	336325.393011828	333529.621781388	1487249988.20227	4	19282.4401217939
SPBC25B2.08	SPBC25B2.08	272941.335547864	272742.000108953	374630917.880279	4	9677.6923628554
SPBC25B2.10	SPBC25B2.10	366217.140404081	372794.864558952	17221386415.4203	4	65615.1400505637
pof2	SPBC25B2.11	347978.38465582	328722.634691836	2999887646.55488	4	27385.6150494876
dnt1	SPBC25D12.02C	227308.418838139	241894.95997455	34146543935.598	4	92393.9174615921
trm1	SPBC25D12.05	257053.848469305	260545.852302377	1264210099.30452	4	17777.8661494042
SPBC25D12.06	SPBC25D12.06	338185.14526387	333442.282067738	971871689.778798	4	15587.4283460967
SPBC25H2.03	SPBC25H2.03	365034.4267951	394826.415986681	6643089250.75166	4	40752.5743074952
egd2	SPBC25H2.05	213909.439567745	212259.357923932	4556456860.43892	4	33750.7661410779
mrs2	SPBC25H2.08C	391723.191548722	390038.732063757	1789198164.39778	4	21149.457229429
SPBC25H2.09	SPBC25H2.09	243876.065730325	250926.296967449	1080122773.41176	4	16432.6106676005
SPBC25H2.10c	SPBC25H2.10C	305683.898156402	319558.979406644	11059270481.8725	4	52581.5330745323
spt7	SPBC25H2.11C	407875.866148215	390378.617969748	3699857346.35607	4	30413.2263429748
mug16	SPBC25H2.14	215106.677984944	212331.824705528	1108100219.53327	4	16644.0696610931
SPBC25H2.15	SPBC25H2.15	377484.927459719	378086.402281202	1026152656.88548	4	16016.8088026726
thi2	SPBC26H8.01	215193.766757959	239653.347166386	4004333477.38021	4	31639.9015381694
cho2	SPBC26H8.03	357689.395346793	363897.050176918	4982357476.55138	4	35292.9081989264
SPBC26H8.05c	SPBC26H8.05C	208270.642991873	202059.943007085	713064316.247529	4	13351.6320748395
snf59	SPBC26H8.09C	343890.816595716	359616.016730161	2077466525.68577	4	22789.6167458218
SPBC26H8.11c	SPBC26H8.11C	283425.581421005	274545.581970252	1885716535.3682	4	21712.4188851
SPBC26H8.12	SPBC26H8.12	227094.602457332	220843.423600633	488850493.068301	4	11054.9818302463
SPBC26H8.13c	SPBC26H8.13C	159741.224503036	190945.66722558	8723291899.24648	4	46699.2823800497
ask1	SPBC27.02C	164951.026555869	167327.172675566	37346233141.8172	4	96625.8675793097
uds1	SPBC27.04	352613.636238837	353818.182595094	377912213.89168	4	9719.98217451658
mgr2	SPBC27.06C	344207.577600294	343396.655942361	751372349.531417	4	13705.5859919543
sua1	SPBC27.08C	176238.747425638	163005.142850961	9037684341.78403	4	47533.3681264647
erg32	SPBC27B12.03C	344194.777181701	341119.111585937	814747350.877527	4	14271.8897739361
SPBC27B12.04c	SPBC27B12.04C	382004.162565592	391418.233205598	3683989181.14949	4	30347.9372492987
SPBC27B12.05	SPBC27B12.05	252924.093764725	263100.326376923	1571368735.9985	4	19820.2468198462
sip1	SPBC27B12.08	367420.114818763	368339.894123448	11334320202.4607	4	53231.3821971135
SPBC27B12.09c	SPBC27B12.09C	385844.366759751	393702.249008362	3047584271.01707	4	27602.464885482
tom7	SPBC27B12.10C	358519.491222386	369049.989484613	1420099083.45939	4	18842.1010204501
SPBC27B12.11c	SPBC27B12.11C	216842.290839653	213148.74125702	19183410090.9508	4	69252.0939953276
SPBC28E12.02	SPBC28E12.02	373397.992212561	355997.736240611	20197060683.9408	4	71058.1815907584
SPBC28E12.04	SPBC28E12.04	295657.155179731	286521.442170936	5668099440.31857	4	37643.3906559922
lvs1	SPBC28E12.06C	217155.642722312	211975.876098319	502937462.581251	4	11213.1336229135
mep33	SPBC28F2.02	253583.450302577	268461.316423182	9673907892.27585	4	49178.0131061531
ppi1	SPBC28F2.03	270387.698233548	295088.442171253	7182751932.12503	4	42375.5587931446
SPBC28F2.05c	SPBC28F2.05C	277128.13111335	262993.598068295	1454725081.17648	4	19070.4292110618
sfr1	SPBC28F2.07	96089.0940796315	129693.259093338	25438428355.718	4	79747.1447070647
SPBC28F2.08c	SPBC28F2.08C	375122.032292472	374938.698185429	217066997.16792	4	7366.59685960756
ngg1	SPBC28F2.10C	185860.903695574	194157.406390412	762842538.744633	4	13809.8021233528
SPBC28F2.11	SPBC28F2.11	314725.924535974	307727.264512832	3372470170.13326	4	29036.4864013075
ccr1	SPBC29A10.01	296989.594307898	239447.076902735	25841919024.5747	4	80377.1096528338
spo5	SPBC29A10.02	373534.338267406	372853.122442527	1996770470.45648	4	22342.618862034
pcf1	SPBC29A10.03C	274910.963083443	266451.761686303	737985028.237066	4	13582.9399269549
exo1	SPBC29A10.05	319286.196066395	248339.236645242	27809791205.2478	4	83381.3396469014
ely5	SPBC29A10.06C	265846.89713419	270557.349514264	182681495.620228	4	6757.98593554744
pom152	SPBC29A10.07	154339.03007952	161120.467249815	521287464.50531	4	11415.8602884902
SPBC29A10.09c	SPBC29A10.09C	349627.485292436	343540.188457705	1128109841.74931	4	16793.6732264662
SPBC29A10.10c	SPBC29A10.10C	323022.766180847	309302.996395165	2875930582.10946	4	26813.851747322
vps902	SPBC29A10.11C	388836.377458604	387204.926544803	3080440890.40118	4	27750.8598533504
SPBC29A10.12	SPBC29A10.12	225514.401125394	222179.003159282	13307614363.6975	4	57679.3168382252
rec8	SPBC29A10.14	326315.612170196	320703.243025584	4909154562.63403	4	35032.6796100228
SPBC29A10.16c	SPBC29A10.16C	324611.355373445	322885.118364909	307875282.562825	4	8773.1875986272
his7	SPBC29A3.02C	240713.312586856	240780.473224497	4108642805.53587	4	32049.3479088728
SPBC29A3.03c	SPBC29A3.03C	358115.827430662	358720.11322435	189248064.870409	4	6878.37307926825
vps71	SPBC29A3.05	360648.309663372	353507.496308104	720952877.92054	4	13425.2828454426
sab14	SPBC29A3.07C	341965.439688811	340252.884644805	142920242.043438	4	5977.46271513755
pof4	SPBC29A3.08	231126.3005032	228724.552722919	318680484.32845	4	8925.8120684962
SPBC29A3.09c	SPBC29A3.09C	290792.145562612	288507.125594674	8239932127.31502	4	45387.0359445157
atp14	SPBC29A3.10C	113277.688501811	120257.036660891	18872811405.5147	4	68689.1756492875
rps902	SPBC29A3.12	174666.25123029	179382.721832503	26648694862.7475	4	81622.1398622143
pdp1	SPBC29A3.13	334811.3554446	330065.001461258	1894059870.79427	4	21760.3990702966
trt1	SPBC29A3.14C	295234.88275694	307702.612136435	10109994468.0164	4	50274.2341264797
cyt1	SPBC29A3.18	373339.847280464	373936.520983946	575559219.507282	4	11995.4076578006
SPBC29A3.21	SPBC29A3.21	192924.758564155	191929.03601097	302498221.222985	4	8696.23799730356
atf1	SPBC29B5.01	355079.223449765	355373.413284606	1812180387.874	4	21284.8560476339
isp4	SPBC29B5.02C	176278.074043559	180915.240284946	42733616423.2326	4	103360.553915931
rpl26	SPBC29B5.03C	256398.541601799	249500.204742282	11249314308.0316	4	53031.3923728946
SPBC29B5.04c	SPBC29B5.04C	284207.079908003	299823.463864388	16249211592.6381	4	63736.1977071077
SPBC2A9.02	SPBC2A9.02	238551.737770072	233447.551243319	558622079.379983	4	11817.5936571282
SPBC2A9.03	SPBC2A9.03	207808.353261303	194048.927696283	18469999651.7808	4	67952.1884338187
SPBC2A9.04c	SPBC2A9.04C	214044.517567553	212735.441429321	277301073.269272	4	8326.17969523347
tvp23	SPBC2A9.05C	398399.236910018	434081.334054107	27647193450.3833	4	83137.2260939456
SPBC2A9.06c	SPBC2A9.06C	125746.65528877	132776.551695163	23637935422.7035	4	76873.1673321444
SPBC2A9.07c	SPBC2A9.07C	186407.077438073	198554.536239094	52958700495.6886	4	115063.787196155
SPBC2A9.11c	SPBC2A9.11C	154410.62361943	166659.890081458	33989372461.4906	4	92181.0344668177
SPBC2A9.13	SPBC2A9.13	193831.059708141	181313.401524443	1172918320.44038	4	17123.9475621159
SPBC2D10.03c	SPBC2D10.03C	186675.178376755	191268.171312418	176065135.423648	4	6634.47690898929
SPBC2D10.04	SPBC2D10.04	215577.870775777	225258.807647312	8361581224.99487	4	45720.8410492274
exg3	SPBC2D10.05	257139.199407452	248741.073004176	441595601.574149	4	10507.0881024924
rep1	SPBC2D10.06	269382.471224053	277730.722505262	6431378848.93828	4	40097.9390023299
SPBC2D10.07c	SPBC2D10.07C	385709.590038224	384811.840285678	512377670.628038	4	11317.880440127
SPBC2D10.09	SPBC2D10.09	343615.607181453	335401.3493661	6786699168.27897	4	41190.7124491643
nap2	SPBC2D10.11C	247420.829220694	244025.950792496	1575492550.38545	4	19846.2373662204
rhp23	SPBC2D10.12	351359.470530641	353347.741960663	1668529969.72196	4	20423.8216901365
est1	SPBC2D10.13	233664.893890654	231561.135162364	518673030.408252	4	11387.1970915613
myo51	SPBC2D10.14C	279476.004485178	282435.747713384	5513724216.76492	4	37127.2279357243
pth1	SPBC2D10.15C	300555.109699605	285606.328373159	13738077324.2675	4	58604.7722550551
mhf1	SPBC2D10.16	206410.858014382	208546.99356124	4240253706.73138	4	32558.6152451674
clr1	SPBC2D10.17	198640.652390113	197507.018020131	313477618.623282	4	8852.649583928
abc1	SPBC2D10.18	359854.503201111	360899.437286328	214788046.130892	4	7327.82447474849
SPBC2D10.19c	SPBC2D10.19C	265707.404507032	262801.542080613	313743005.042973	4	8856.39606503363
ubc1	SPBC2D10.20	276114.344652098	296771.749261543	3702417949.85367	4	30423.7487411301
SPBC2F12.03c	SPBC2F12.03C	232149.164685688	242934.062200165	4137134847.77285	4	32160.2815899241
rpl1701	SPBC2F12.04	391743.129390112	402545.404779249	4760955119.8274	4	34499.8373902958
SPBC2F12.05c	SPBC2F12.05C	241518.416099236	247994.28329619	330088942.977307	4	9084.17501726638
atf21	SPBC2F12.09C	239695.939212676	241405.284978929	313371810.916587	4	8851.15544599386
rep2	SPBC2F12.11C	181466.557901832	188275.439493749	34946678165.4641	4	93470.1532114184
SPBC2F12.12c	SPBC2F12.12C	160973.158491225	146437.37683787	12992476766.486	4	56992.2730869852
pfa3	SPBC2F12.15C	383367.159357486	380642.413503518	1426247386.3357	4	18882.8452989459
liz1	SPBC2G2.01C	351473.992747957	345997.723145646	4152710280.77811	4	32220.7630293655
syj1	SPBC2G2.02	265595.504248441	278816.550643404	13214209903.5692	4	57476.5384821695
sbh1	SPBC2G2.03C	135091.024166806	146322.642623202	24173750074.9371	4	77739.5492573392
rpl1603	SPBC2G2.05	296581.235164771	322507.505517569	3827051365.04448	4	30931.5832323714
apl1	SPBC2G2.06C	363293.173464523	351946.675463999	3450313866.42875	4	29369.6861850308
mug178	SPBC2G2.07C	370894.262146817	339745.000229263	10148650667.1248	4	50370.255774427
ade9	SPBC2G2.08	335949.019566678	338198.015598761	4311685737.46951	4	32831.7138505954
crs1	SPBC2G2.09C	328632.799193675	327300.324976357	8528025073.00101	4	46173.6533994252
mug110	SPBC2G2.10C	328934.371196176	324563.211895983	743266658.727094	4	13631.4586410176
SPBC2G2.13c	SPBC2G2.13C	284136.919146912	300920.605689587	4765637697.9204	4	34516.7991633074
SPBC2G2.14	SPBC2G2.14	370791.262957607	369667.820474819	1148073158.2892	4	16941.6141371564
mrm2	SPBC2G2.15C	189092.231981252	220353.914592764	67347244367.6813	4	129756.73813687
SPBC2G2.17c	SPBC2G2.17C	348199.923779068	326697.276943898	2589213520.75518	4	25442.1575380076
SPBC2G5.01	SPBC2G5.01	197030.969229935	205001.640201356	776636436.850198	4	13934.0987944161
SPBC2G5.02c	SPBC2G5.02C	309916.722944426	319456.049000624	2795113652.1757	4	26434.4172064361
ctu1	SPBC2G5.03	251788.476254872	258971.149252568	2100333956.41912	4	22914.7002839832
SPBC2G5.04c	SPBC2G5.04C	247417.391201943	241675.047856853	192246523.653146	4	6932.64963151077
hmt2	SPBC2G5.06C	364122.687936425	365656.402056439	1826175551.76128	4	21366.8876521669
wsc1	SPBC30B4.01C	233990.188495751	209363.452676606	6041827416.15055	4	38864.5964090409
SPBC30B4.02c	SPBC30B4.02C	302184.706711533	311249.656728781	1648657533.21388	4	20301.8320184034
adn1	SPBC30B4.03C	242532.15841822	237139.450129485	3307002786.90755	4	28753.2728002725
sol1	SPBC30B4.04C	395939.998790707	379067.582669526	6848848514.91693	4	41378.8850590399
SPBC30B4.06c	SPBC30B4.06C	232882.161220847	192430.264950841	19291414844.1724	4	69446.7689028302
eri1	SPBC30B4.08	106169.880649061	121940.673939744	20489285070.5519	4	71570.3937926708
SPBC30D10.03c	SPBC30D10.03C	414399.606226542	397463.670928804	16553808220.8084	4	64330.8017609146
swi3	SPBC30D10.04	259895.234840989	287719.111063491	8440079374.73237	4	45934.9523095768
SPBC30D10.05c	SPBC30D10.05C	227427.918537738	226279.40648874	30568290227.9614	4	87418.9485008276
SPBC30D10.09c	SPBC30D10.09C	263442.105330729	263872.745859892	3520152656.38106	4	29665.437197103
tor1	SPBC30D10.10C	344595.167572987	354984.95890176	618254156.753725	4	12432.3585529227
pdb1	SPBC30D10.13C	241171.519451979	238786.936924554	732698519.917489	4	13534.2022291442
SPBC30D10.14	SPBC30D10.14	195401.227549468	187673.156902119	972865774.682931	4	15595.3981568517
pha2	SPBC30D10.16	112578.347341273	123385.323682809	20610026100.806	4	71780.9621362204
rpl102	SPBC30D10.18C	346511.557047351	342624.797263981	557226053.279269	4	11802.818024515
mbx2	SPBC317.01	140448.771622351	230908.665234913	92913061847.148	4	152408.219797316
rtn1	SPBC31A8.01C	233748.544329308	231884.567432565	1182371079.48025	4	17192.811575483
atg2	SPBC31E1.01C	311696.475408593	312023.725805982	606951828.182489	4	12318.196176617
pmr1	SPBC31E1.02C	309486.474467753	316274.650800359	6734734416.21035	4	41032.7138275375
SPBC31F10.02	SPBC31F10.02	284366.25698881	294750.37844653	1676285877.58053	4	20471.2351702366
SPBC31F10.03	SPBC31F10.03	250815.320718148	247523.673854185	1194660768.54238	4	17281.9325347484
mug37	SPBC31F10.05	266084.466398113	258598.698841117	1618437279.19007	4	20114.9029278671
lsb5	SPBC31F10.07	279385.40777343	281022.568037287	8056975390.15211	4	44880.3280685205
mde2	SPBC31F10.08	298536.389834307	310922.529841374	1312276891.63681	4	18112.681273329
nut2	SPBC31F10.09C	242324.485338575	232332.877708117	578749312.347589	4	12028.6045777096
SPBC31F10.10c	SPBC31F10.10C	370699.270605474	355574.622297094	2080445674.45773	4	22805.9513858649
SPBC31F10.12	SPBC31F10.12	334287.041468585	332766.048770713	5866771299.49022	4	38297.4258256682
hip1	SPBC31F10.13C	262217.856689391	264028.934776697	1688371501.97374	4	20544.8990139508
hip3	SPBC31F10.14C	226078.917963542	240174.759779603	3284974702.15118	4	28657.3494157746
atp15	SPBC31F10.15C	159709.947073448	157736.839592774	162975229.21519	4	6383.08759957104
SPBC31F10.16	SPBC31F10.16	301969.806631103	300029.677121859	2812347539.80649	4	26515.7855805108
SPBC31F10.17c	SPBC31F10.17C	259361.355005177	288124.627893579	7657547523.75501	4	43753.7070536743
ppk25	SPBC32C12.03C	318293.841433119	337055.123490343	4321055805.64137	4	32867.3690977897
css1	SPBC32F12.01C	226905.677144322	247847.224578701	7494492257.74638	4	43285.3677867775
rec14	SPBC32F12.02	280802.973077726	252197.854221893	12297988248.1571	4	55448.1475077326
gpx1	SPBC32F12.03C	361488.967031261	369118.765011197	600886106.921427	4	12256.4891682062
cwf12	SPBC32F12.05C	174376.800360523	174258.85168064	30231284652.2521	4	86935.7300714903
pch1	SPBC32F12.06	314969.5101709	319285.565104443	7322795628.64165	4	42786.6673995582
SPBC32F12.07c	SPBC32F12.07C	222859.881311	219246.403675487	432385489.806028	4	10396.9405332293
duo1	SPBC32F12.08C	232484.530549255	189505.703601945	16181888650.3591	4	63604.0263080081
tdh1	SPBC32F12.11	278177.830893425	263835.275004501	10024808968.3592	4	50061.9840007346
SPBC32F12.12c	SPBC32F12.12C	375992.566365693	376311.588805238	428542748.545739	4	10350.6370401263
SPBC32H8.01c	SPBC32H8.01C	316790.706941473	317378.529384889	3597236329.63664	4	29988.4824959377
nep2	SPBC32H8.02C	283909.842212935	291691.007148514	4199750126.15209	4	32402.7395684072
bem46	SPBC32H8.03	141452.498230339	145587.484495197	17322423084.9227	4	65807.3382779662
SPBC32H8.05	SPBC32H8.05	356930.678584865	351957.480450412	421133909.266441	4	10260.7737191993
mug93	SPBC32H8.06	223975.326358546	245104.876005597	5212882452.40053	4	36100.1469955474
omh5	SPBC32H8.08C	216623.49393475	217380.280301491	687748627.984023	4	13112.4809626556
SPBC32H8.09	SPBC32H8.09	176553.350738772	200442.852612287	55007488689.0426	4	117268.37669321
mei4	SPBC32H8.11	333977.018910862	337847.495644444	1586186911.26294	4	19913.4810572068
mok12	SPBC32H8.13C	216128.456182859	219567.814209359	8680957804.08046	4	46585.8288647966
fbh1	SPBC336.01	338082.35752726	327222.533566776	1452645829.16896	4	19056.7955672574
efc25	SPBC336.03	304179.870351311	306115.388625807	781540455.80657	4	13978.0225336649
SPBC336.05c	SPBC336.05C	192334.717631552	203814.80783003	2176705302.00873	4	23327.587219903
rnh1	SPBC336.06C	318012.732756431	314609.307349138	4618566251.03452	4	33980.0171094517
tif512	SPBC336.10C	278573.168713513	266691.773841827	1865108423.40852	4	21593.4505314026
SPBC336.13c	SPBC336.13C	205198.365104403	205567.397124923	1862999091.74826	4	21581.2365942516
ppk26	SPBC336.14C	372819.28137056	371780.844901018	1870763790.06836	4	21626.1634951068
SPBC337.03	SPBC337.03	344091.747041913	345870.999785242	1410514951.86533	4	18778.4114867667
ppk27	SPBC337.04	294533.083314629	303920.261062121	3584612203.25746	4	29935.815519447
SPBC337.07c	SPBC337.07C	108607.612032439	108332.008965173	14908039742.6428	4	61049.2418925961
erg28	SPBC337.09	327941.150279394	317337.647799689	2396070666.06118	4	24474.8374155028
SPBC337.10c	SPBC337.10C	232416.286094193	248164.038728624	1312927416.06508	4	18117.1701437137
SPBC337.11	SPBC337.11	309159.245185992	330128.884717784	4531993123.285	4	33660.039822039
gtr1	SPBC337.13C	285378.061124694	264679.272479723	20246733715.8996	4	71145.508846131
coq7	SPBC337.15C	221332.586003073	228348.032454888	1312097206.94235	4	18111.4411832849
cho1	SPBC337.16	341315.194266243	333104.44026891	2083594120.17454	4	22823.2015730404
alg6	SPBC342.01C	362283.070533981	362831.863554089	1690201412.77941	4	20556.0296067809
gas4	SPBC342.03	320182.804510738	309739.781855852	4479033469.88303	4	33462.7907902308
rpn1301	SPBC342.04	273582.406670013	268416.886042878	235393010.041076	4	7671.26146799006
crb2	SPBC342.05	326692.68536881	256094.157963143	30366029333.4021	4	87129.2564719252
rtt109	SPBC342.06C	250173.37396012	247758.176942825	530766098.547635	4	11519.180727678
gtp1	SPBC354.01	218085.423225712	222281.043283809	6581297342.38461	4	40562.5977422077
swd3	SPBC354.03	129436.18937756	154158.906298743	33316525140.2061	4	91264.0744491036
SPBC354.04	SPBC354.04	343033.942458664	362663.522223439	12876626394.8569	4	56737.6118524056
sre2	SPBC354.05C	317800.136205064	327828.239620849	986930292.076369	4	15707.7233556965
SPBC354.07c	SPBC354.07C	326709.612863902	333468.980535534	803299579.379454	4	14171.2700505235
SPBC354.08c	SPBC354.08C	149663.367794361	159693.071627169	759211542.391722	4	13776.8968058097
SPBC354.09c	SPBC354.09C	217290.20454444	229254.730339201	1042220771.55232	4	16141.722116555
def1	SPBC354.10	229362.349115377	235649.039916382	1309811228.70126	4	18095.6571357692
gpd3	SPBC354.12	372029.065052965	356618.139858813	3317389037.86257	4	28798.3898762699
rga6	SPBC354.13	231847.035560068	227944.370740316	1369947543.15016	4	18506.4012111361
fap1	SPBC354.15	284466.675021672	286533.539419733	6002569323.5307	4	38738.1250305519
SPBC359.01	SPBC359.01	104242.541336317	107151.819710888	15216243335.5687	4	61677.0689469934
aat1	SPBC359.03C	224007.576388136	221114.565139091	2484984445.67212	4	24924.8091550974
SPBC359.04c	SPBC359.04C	340427.92239976	347853.098111985	7631553940.42199	4	43679.3828379648
abc3	SPBC359.05	373660.508733435	371752.05180397	130262335.275424	4	5706.62630797357
mug14	SPBC359.06	100951.583167891	106661.206181956	14608204350.9997	4	60432.2024069115
cys11	SPBC36.04	305851.367348582	301669.81365001	2654258370.06193	4	25759.7475242962
spo9	SPBC36.06C	200283.661963467	203927.591677558	260358179.382713	4	8067.80917261174
iki3	SPBC36.07	10683.2488746364	67184.6268817797	14531447363.5415	4	60273.2265677339
SPBC36.10	SPBC36.10	365636.822951562	344862.389229547	4527711084.00879	4	33644.134273335
SPBC36.11	SPBC36.11	312934.511936442	324133.486588083	3094865215.31559	4	27815.7563950524
SPBC365.01	SPBC365.01	283607.632649908	277274.601109435	2694028926.7361	4	25952.0178730677
cox10	SPBC365.02C	358975.236669342	365947.475897016	1292317839.46562	4	17974.4112522888
rpl2101	SPBC365.03C	336594.049806935	355381.571402608	19401544224.378	4	69644.7130519935
SPBC365.04c	SPBC365.04C	337305.03367564	328465.422246284	999330032.302436	4	15806.090853706
pmt3	SPBC365.06	322196.029043606	327887.326734372	1699538913.44911	4	20612.7321906214
SPBC365.07c	SPBC365.07C	335391.818241871	337025.531465249	2333276486.90455	4	24152.0003669704
SPBC365.08c	SPBC365.08C	275180.377390166	276061.721045271	3850633958.20809	4	31026.7383002472
arp5	SPBC365.10	172437.870605981	173641.457724964	38099557098.6504	4	97595.5392149795
SPBC365.11	SPBC365.11	282827.665626521	272951.853156689	1066223993.992	4	16326.5427601192
ish1	SPBC365.12C	378626.828446473	395478.031482854	2714811038.87966	4	26051.9242997502
hba1	SPBC365.13C	414236.893737107	402313.397161378	877703113.06364	4	14813.0273160455
uge1	SPBC365.14C	273874.46326011	275103.248722131	174491303.712569	4	6604.75782509414
SPBC365.16	SPBC365.16	283456.138351267	282506.150951124	1193618800.71693	4	17274.3943505766
pnc1	SPBC365.20C	322226.361301378	368053.490171512	24969808783.8738	4	79009.1905791247
SPBC36B7.02	SPBC36B7.02	294632.670822985	287917.945048839	1158569616.80945	4	17018.8837531244
sec63	SPBC36B7.03	214645.211512013	224238.854923875	18187350630.0471	4	67430.2428996942
SPBC36B7.04	SPBC36B7.04	263817.253465967	257889.412184324	5402313264.919	4	36750.2151861693
SPBC36B7.05c	SPBC36B7.05C	110996.381765149	122035.218467277	19690462637.0859	4	70161.3544572187
mug20	SPBC36B7.06C	242384.668796452	250850.176043487	1591706722.82007	4	19948.0996765361
SPBC36B7.08c	SPBC36B7.08C	104585.979964572	107048.045007206	14055737016.7733	4	59278.4467930235
php5	SPBC3B8.02	114197.043369205	115340.740686045	17741470065.4808	4	66598.5549120265
SPBC3B8.03	SPBC3B8.03	223796.878317356	235875.440579774	4257386491.90009	4	32624.3256324943
SPBC3B8.04c	SPBC3B8.04C	402580.226742501	396847.521218012	14085379523.6414	4	59340.9207959426
SPBC3B8.05	SPBC3B8.05	54796.2023733353	92239.3562310802	9199781988.96926	4	47957.7469992317
SPBC3B8.06	SPBC3B8.06	322275.478621861	312142.828885486	617151954.776018	4	12421.2716214567
dsd1	SPBC3B8.07C	340671.731238311	348424.871376924	976429673.915895	4	15623.9373551923
SPBC3B8.08	SPBC3B8.08	343434.020715856	351864.79538696	768680031.751286	4	13862.5397362035
nem1	SPBC3B8.10C	325516.590184218	308942.912856902	11895556080.1299	4	54533.3752855302
SPBC3B9.04	SPBC3B9.04	365905.227139622	348917.404177799	4100307645.99142	4	32016.822320428
SPBC3B9.05	SPBC3B9.05	361666.817576926	358574.115592938	701173317.604267	4	13239.838722623
atg3	SPBC3B9.06C	378071.968738341	297960.865662816	36131632693.8398	4	95041.6128517396
mnh1	SPBC3B9.08C	335652.216694006	332321.316396391	880762499.559553	4	14838.8215465342
vps36	SPBC3B9.09	312820.320234171	307485.728455795	6213446601.83272	4	39412.7092504205
ctf1	SPBC3B9.11C	235624.601153333	216475.427408966	26745363337.7058	4	81770.0485167182
rpp102	SPBC3B9.13C	116033.379312577	126762.44100773	20996399291.1828	4	72450.6716517914
scp1	SPBC3B9.15C	272258.811213776	278131.570165248	1134124542.76443	4	16838.3828110394
but2	SPBC3D6.02	337626.438870004	335186.856244904	2329509393.41499	4	24132.4956926081
mad1	SPBC3D6.04C	285438.129706918	286850.581287567	899387557.748574	4	14994.8954460224
ptp4	SPBC3D6.05	255406.282833944	247827.778901967	5554253623.85285	4	37263.4325574445
prs5	SPBC3D6.06C	305027.116317803	303847.316184577	3410452402.97661	4	29199.5393926711
dpb4	SPBC3D6.09	294206.478055566	279874.149984802	5133011543.49918	4	35822.5192563951
apn2	SPBC3D6.10	371556.522249278	361154.065973331	2079418300.89532	4	22800.3196298611
pdi2	SPBC3D6.13C	255171.480270583	252019.957715792	909332675.447934	4	15077.5717163601
rps2501	SPBC3D6.15	95937.533823833	98201.0830133235	12871600019.8082	4	56726.5370435394
hsp16	SPBC3E7.02C	120382.48975176	121990.821103013	19752816951.7922	4	70272.3575664575
SPBC3E7.05c	SPBC3E7.05C	370815.396535904	347365.856527699	3533892860.25019	4	29723.2773270807
fnx2	SPBC3E7.06C	262844.720827403	264172.726341616	2588848946.85342	4	25440.3662849683
SPBC3E7.07c	SPBC3E7.07C	357559.868424239	359900.221482574	7891749848.69624	4	44417.7606614073
rad13	SPBC3E7.08C	332589.747472075	333085.204186047	2708103640.30858	4	26019.7215603308
SPBC3E7.09	SPBC3E7.09	287192.989172686	292846.54106051	2157681097.13532	4	23225.4230162516
fma1	SPBC3E7.10	271207.06908341	258041.786878079	1887759868.49182	4	21724.179319895
SPBC3E7.11c	SPBC3E7.11C	254733.260766557	251986.923125162	816165445.784353	4	14284.30472393
chr1	SPBC3E7.12C	186252.661402321	164833.236982594	12353187777.3414	4	55572.4477086924
lac1	SPBC3E7.15C	283943.38808603	267897.708064655	1845332415.00532	4	21478.6662470305
leu3	SPBC3E7.16C	365597.309501722	349648.629908725	4206138168.58813	4	32427.3733464034
SPBC3F6.01c	SPBC3F6.01C	364986.884546833	362341.175528736	519482445.599053	4	11396.0787729711
rga1	SPBC3F6.05	299180.440372124	307750.316245684	711277366.534764	4	13334.8918868392
SPBC3H7.03c	SPBC3H7.03C	266349.429825822	266634.320672248	780021739.80519	4	13964.4346448862
SPBC3H7.05c	SPBC3H7.05C	205400.86735363	227281.460873895	14569335047.2047	4	60351.750279517
pof9	SPBC3H7.06C	278355.694536832	269753.201110743	3526198284.15186	4	29690.9004753639
ser2	SPBC3H7.07C	334508.279223562	321796.700502388	2604637100.17481	4	25517.8226940251
SPBC3H7.08c	SPBC3H7.08C	269819.979991648	272241.039647215	6892759404.25849	4	41511.321962383
erf2	SPBC3H7.09	224645.877311939	232223.595110806	2122601751.64547	4	23035.8511436276
elp6	SPBC3H7.10	312231.186354746	309733.232325995	1137712258.1762	4	16864.99524293
SPBC3H7.11	SPBC3H7.11	132223.799897546	132259.565142448	23285880752.5351	4	76298.5595416702
rav2	SPBC3H7.12	243520.134934167	221901.649343979	24670496962.0492	4	78534.2233711666
SPBC3H7.13	SPBC3H7.13	309128.557138021	310035.295548445	4055121903.45795	4	31839.9195329462
mug176	SPBC3H7.14	235081.18742421	225064.327752679	4562086890.31608	4	33771.6111931163
dni2	SPBC4.01	258489.069953329	230420.474696063	20185179068.3948	4	71037.2773063459
SPBC4.02c	SPBC4.02C	311462.058572628	288577.748614096	2537670083.50452	4	25187.6461956279
mlo2	SPBC4.05	257592.78750196	266626.986205181	990333091.968156	4	15734.7790893943
SPBC405.02c	SPBC405.02C	211405.158779422	224905.85270808	1343952381.26688	4	18329.9780500883
SPBC405.03c	SPBC405.03C	268210.347929418	241939.33915222	6704284272.6281	4	40939.846948383
ypt7	SPBC405.04C	231333.477496027	220716.794003035	812667983.418946	4	14253.6660496427
SPBC405.05	SPBC405.05	261664.106349313	269132.787911418	7200198475.18719	4	42426.9916302912
SPBC405.06	SPBC405.06	262201.423933998	273330.67994772	767976600.217223	4	13856.1953672105
rpl3602	SPBC405.07	215609.577020447	256850.369701449	12346437907.5717	4	55557.2630435745
SPBC4.06	SPBC4.06	325020.718319983	306898.129770965	4864730368.43306	4	34873.8095439581
uch2	SPBC409.06	326291.741905291	321101.230705456	445519820.510021	4	10553.6702207102
wis1	SPBC409.07C	132402.000269471	138746.105494703	16070643665.3956	4	63385.0212301684
SPBC409.08	SPBC409.08	248186.163745373	239362.16427738	1105982269.62746	4	16628.1558630795
ade7	SPBC409.10	134051.973670135	135989.769972839	24656447781.5891	4	78511.8586291095
meu18	SPBC409.11	283390.197052542	279543.868562321	3079606424.78098	4	27747.1008610854
SPBC409.16c	SPBC409.16C	131464.739292354	144081.523588756	28103802575.4949	4	83820.9439452558
SPBC409.17c	SPBC409.17C	416109.726055774	411640.682423666	1238730411.49956	4	17597.8010806717
SPBC409.18	SPBC409.18	209213.691953538	177646.43594363	8871303818.7909	4	47093.7995355835
SPBC409.19c	SPBC409.19C	254330.335402175	245387.312819002	665215358.33034	4	12895.8845986844
psh3	SPBC409.20C	308718.670314238	311215.187247861	3105577393.06347	4	27863.8537942236
his4	SPBC418.01C	255723.397442769	247687.381851606	1253700607.06257	4	17703.8174348258
SPBC418.02	SPBC418.02	294831.068770241	290223.183558801	228835873.996115	4	7563.66105130503
eca39	SPBC428.02C	241055.953771478	267991.332181064	5289269941.02592	4	36363.6836040641
pho4	SPBC428.03C	245145.037193898	269397.761835055	5075141472.95796	4	35620.0135912311
apq12	SPBC428.04	279525.978759071	289817.686393839	2086200086.16167	4	22837.4696834044
arg12	SPBC428.05C	307395.313186794	307076.407897536	5230323464.80448	4	36160.4876377673
rxt2	SPBC428.06C	259832.794521385	273239.236909278	2033603129.70298	4	22547.7445086143
meu6	SPBC428.07	230660.362933625	212704.333705178	5924935665.94761	4	38486.8018479959
clr4	SPBC428.08C	312702.691746023	312666.676359051	6873657653.0295	4	41453.7623534629
SPBC428.10	SPBC428.10	240637.606554217	293717.437448348	28136291231.5065	4	83869.3794413469
SPBC428.11	SPBC428.11	205898.232890595	228272.402785625	7417638273.67658	4	43062.8560179088
SPBC428.12c	SPBC428.12C	264163.487451246	267803.485160481	2587416897.30303	4	25433.3290059669
SPBC428.14	SPBC428.14	254975.941286188	317720.111236632	26062075286.2133	4	80718.7637513937
SPBC428.15	SPBC428.15	229609.070331043	229430.031386485	72843509.9404032	4	4267.42047203
wpl1	SPBC428.17C	95070.530267157	132626.589414717	27214303169.5598	4	82483.7910888555
rsc1	SPBC4B4.03	242949.99919635	260260.117695058	1834345533.58177	4	21414.630125114
SPBC4B4.04	SPBC4B4.04	109076.263371491	115905.346752515	18036429553.961	4	67149.8874793566
vps25	SPBC4B4.06	235710.471997028	236762.510029084	26971543.0450549	4	2596.70671452587
usp102	SPBC4B4.07C	320454.725610425	322233.414437348	8223941289.7336	4	45342.9743448023
ght2	SPBC4B4.08	218856.327816146	222674.085356246	3328120251.75883	4	28844.9313214594
atg5	SPBC4B4.10C	279765.962130679	283833.453479597	3007677984.12166	4	27421.150523463
SPBC4B4.11	SPBC4B4.11	237067.906970271	235460.143816945	5847990839.43002	4	38236.0786412193
SPBC4B4.12c	SPBC4B4.12C	204780.119049682	214542.022994588	1325426662.53303	4	18203.2048176484
SPBC4C3.04c	SPBC4C3.04C	342253.982536799	336682.95069831	1527270887.54627	4	19540.1566494889
syp1	SPBC4C3.06	240428.889139686	239661.250025305	2135098684.1646	4	23103.5640333077
mug136	SPBC4C3.08	208720.888175025	213970.907927082	7324793844.99536	4	42792.5047321238
SPBC4C3.09	SPBC4C3.09	420967.321469136	399353.445498749	1996976026.41913	4	22343.7688540851
SPBC4C3.13	SPBC4C3.12	332339.312727603	322187.583886612	9789534666.95921	4	49471.0386664744
rpl2502	SPBC4F6.04	208938.253146512	224297.579361609	7223002753.09073	4	42494.1253383651
SPBC4F6.05c	SPBC4F6.05C	316067.866096196	322455.813222949	1475780686.22847	4	19207.9455319177
kin1	SPBC4F6.06	224103.017927597	216444.30748565	298756978.825325	4	8642.29394931295
mrpl39	SPBC4F6.08C	204757.052966816	207287.351722516	3255511752.45403	4	28528.5460217219
str1	SPBC4F6.09	171502.627164335	173622.277746893	22826465349.4193	4	75542.1494091532
vps901	SPBC4F6.10	341554.717598484	342536.726936539	884653076.205403	4	14871.5590659268
SPBC4F6.11c	SPBC4F6.11C	160271.936990179	172064.312762625	37585908581.1689	4	96935.4277098535
pxl1	SPBC4F6.12	350391.844330178	350633.647537844	738490291.177174	4	13587.588924982
ero11	SPBC4F6.16C	113349.450740692	155126.483383702	36687863682.252	4	95770.3812280341
gyp1	SPBC530.01	113715.171904494	128026.787455519	21942308948.074	4	74064.6827915877
bag102	SPBC530.03C	238649.332207865	244511.532068854	203742669.467685	4	7136.92282198156
mod5	SPBC530.04	265111.034817619	284075.787773444	2980350307.31703	4	27296.2923641519
SPBC530.05	SPBC530.05	319938.661500251	330249.129941821	2294322878.021	4	23949.5452880686
SPBC530.06c	SPBC530.06C	106955.227449707	143595.536539398	27173624387.2435	4	82422.121404456
SPBC530.07c	SPBC530.07C	228950.448730023	228585.0229409	91375556.0226375	4	4779.52811537492
SPBC530.08	SPBC530.08	206571.661338507	238240.613290496	4679431742.79008	4	34203.1860460034
SPBC530.09c	SPBC530.09C	344425.511761342	343836.405371401	81340570.0207561	4	4509.45035510859
anc1	SPBC530.10C	293746.587915538	298645.111334808	6178776415.37224	4	39302.5966552219
SPBC530.11c	SPBC530.11C	365666.45775951	364732.218347677	63950272.062194	4	3998.44569996249
lsc1	SPBC530.13	272195.215928218	276367.021192405	869105554.953565	4	14740.2981224394
dsk1	SPBC530.14C	319664.654257484	317941.309501696	1407419298.10104	4	18757.793700893
SPBC530.15c	SPBC530.15C	230127.715816443	237120.03999073	526690395.171218	4	11474.8681383624
SPBC543.02c	SPBC543.02C	175825.361378608	189702.112421638	36839193146.8559	4	95967.693974139
pku80	SPBC543.03C	319707.367009326	321661.718149003	140250510.233207	4	5921.37041218515
SPBC543.05c	SPBC543.05C	193140.97861053	172587.865135428	22823951219.1473	4	75537.9891497439
pek1	SPBC543.07	199407.403479637	203638.452411384	157687123.491673	4	6278.67668166775
SPBC543.08	SPBC543.08	338283.002378883	333540.093581319	3444991926.32361	4	29347.026792861
yta12	SPBC543.09	143753.370316968	156218.744541486	29191950466.4808	4	85428.2600584854
get1	SPBC543.10	278676.283921532	307991.943225489	4184216147.30676	4	32342.7586458962
SPBC557.02c	SPBC557.02C	147651.261106786	181347.628386274	18917823953.4762	4	68771.0403321706
ppk29	SPBC557.04	201948.81378223	214759.885185249	1339532227.7608	4	18299.8102979293
SPBC557.05	SPBC557.05	212314.515210985	213755.17451919	508793940.774971	4	11278.2305878956
pof12	SPBC56F2.01	400648.2628316	409406.360526807	2462742617.8149	4	24813.0138123873
rpl1901	SPBC56F2.02	115112.635578663	113973.499811529	13194357327.2853	4	57433.3468624398
SPBC56F2.03	SPBC56F2.03	366516.156274164	392492.747267569	25885727312.8468	4	80445.2101011098
utp20	SPBC56F2.04	120517.118187118	159843.92201838	38191032540.5108	4	97712.6303766699
SPBC56F2.05c	SPBC56F2.05C	339930.814321872	342061.467982235	12577857237.7823	4	56075.523265018
mug147	SPBC56F2.06	366613.843087933	361962.733666184	4994925111.39301	4	35337.3920634822
SPBC56F2.08c	SPBC56F2.08C	171898.376944219	172897.363506062	485284379.849675	4	11014.5855556357
arg5	SPBC56F2.09C	321532.096439518	320962.484352228	142257730.386992	4	5963.59225607753
alg5	SPBC56F2.10C	314344.975622319	315113.633442433	224056834.681423	4	7484.26407005764
met6	SPBC56F2.11	356315.956240639	359777.475469133	685423766.281141	4	13090.2995217942
mrpl44	SPBC56F2.14	330848.034131899	353722.353957188	2821569669.38644	4	26559.2247128302
rpl3801	SPBC577.02	259290.57807977	251599.645051757	10588558608.2411	4	51450.3610488816
SPBC577.03c	SPBC577.03C	394355.804753767	413647.885479198	22776649424.0407	4	75459.6737072867
SPBC577.04	SPBC577.04	167456.137366888	185087.542987208	14845643369.5049	4	60921.3496434233
rec27	SPBC577.05C	278697.291220683	269771.295239526	883054792.513673	4	14858.1189296767
stt4	SPBC577.06C	253024.195774903	229687.30873771	16253885988.2359	4	63745.3645142842
SPBC577.11	SPBC577.11	338131.777346734	337643.189867319	14858394712.4442	4	60947.5075627466
mug71	SPBC577.12	264898.757757655	264079.605889509	4424347965.36904	4	33257.8861526444
syj2	SPBC577.13	210235.919793229	201325.268744433	1612414859.15695	4	20077.4429345282
spa1	SPBC577.14C	140169.227303005	150777.815636781	4562610042.11941	4	33773.5474969665
sim3	SPBC577.15C	210974.05350531	213846.665168325	20105791501.4183	4	70897.4461835866
SPBC582.04c	SPBC582.04C	279361.780189383	338475.571674332	18102997353.5028	4	67273.689793081
mcp6	SPBC582.06C	221498.980154688	224535.73986334	1645171983.23851	4	20280.3598540467
SPBC582.08	SPBC582.08	173842.847262155	174693.752372445	468044921.684962	4	10817.1729403408
pex11	SPBC582.09	387960.256598579	391043.308620352	20335765011.0679	4	71301.7619190926
SPBC582.10c	SPBC582.10C	344287.457267196	348780.108171179	2095391866.96251	4	22887.7252417235
ptn1	SPBC609.02	143593.056428367	178075.719086869	43468434887.9718	4	104245.425424778
iqw1	SPBC609.03	367145.888657521	365183.908874591	1381439713.67052	4	18583.8620425796
caf5	SPBC609.04	208688.249823909	200533.100351582	1924798503.56449	4	21936.2628059367
pob3	SPBC609.05	275090.882212315	280000.047308191	2784188692.50765	4	26382.7059477778
cwf11	SPBC646.02	327446.058988078	325655.471718203	1850148684.50556	4	21506.6773613775
agn2	SPBC646.06C	186898.070027626	207507.453415694	47868850486.9016	4	109394.755915105
SPBC646.08c	SPBC646.08C	335102.789545633	343793.900181865	953828649.897326	4	15442.0582330961
int6	SPBC646.09C	371249.698263351	378576.428258438	1004406212.04004	4	15846.1841782181
sds23	SPBC646.13	291889.491979136	274819.251742644	13012734893.6076	4	57036.6875212953
SPBC646.15c	SPBC646.15C	256528.829086465	306606.828248015	40316209664.9362	4	100394.483993066
dic1	SPBC646.17C	328575.679272022	330758.662546541	938941383.621935	4	15321.0752202802
rps1902	SPBC649.02	244513.547377331	235329.344172026	1293685012.06005	4	17983.9165093428
rhp14	SPBC649.03	289460.686009016	289667.212846785	2560976113.09118	4	25303.0438539081
SPBC651.02	SPBC651.02	346526.041578827	348833.660599652	955621964.273221	4	15456.5678942094
gyp10	SPBC651.03C	224895.122022017	221236.763440979	421879528.667849	4	10269.8530742636
SPBC651.04	SPBC651.04	343556.626735527	337589.948672745	6142812382.95386	4	39188.0478684313
dot2	SPBC651.05C	309239.294418162	330081.663197363	9506355800.73367	4	48750.2712831777
mug166	SPBC651.06	232329.943780542	218754.645262019	21338826129.4207	4	73039.0753799305
EMPTY	SPBC651.07	245322.425630911	222600.928887304	6018840648.9442	4	38790.5937339975
nse5	SPBC651.10	176836.944744036	185429.439808786	45853573486.58	4	107067.237620315
apm3	SPBC651.11C	344049.95432134	338853.481914048	232703441.477646	4	7627.31016606848
SPBC651.12c	SPBC651.12C	309907.190820473	322536.093178826	1440930130.14211	4	18979.7927421647
SPBC660.05	SPBC660.05	257084.526147741	276516.204775041	3073217528.68866	4	27718.3040998573
SPBC660.06	SPBC660.06	284152.859932534	316907.743563126	9836837565.33142	4	49590.4163254641
ntp1	SPBC660.07	348135.225870266	349554.839249113	12853294186.0275	4	56686.1847940648
SPBC660.08	SPBC660.08	298538.34525475	297590.760803236	11946013992.2098	4	54648.9112247669
mug168	SPBC660.09	311137.653227941	313356.78083984	632464980.892061	4	12574.4282264847
SPBC660.10	SPBC660.10	248076.012822679	259102.027358967	3059741246.6042	4	27657.4639410603
tcg1	SPBC660.11	156739.388970247	173393.819512047	40826875677.7594	4	101028.307515467
SPBC660.12c	SPBC660.12C	328971.789075594	343278.290496465	2608627102.30474	4	25537.3603877962
mik1	SPBC660.14	274006.538641892	268172.959510951	1223139097.81137	4	17486.7027896297
SPBC660.17c	SPBC660.17C	259761.374599944	270233.960585528	2479111904.78381	4	24895.3404514972
exo5	SPBC685.02	364554.093386491	340764.818834851	9723907035.9016	4	49304.9364564584
SPBC685.03	SPBC685.03	335602.2498988	330400.069802498	1079097075.2196	4	16424.8065073808
aps2	SPBC685.04C	317407.864863769	294409.332163927	4919470765.20083	4	35069.4695041172
rps001	SPBC685.06	321200.461221206	347854.743539719	7703479601.23985	4	43884.7342513312
rpl2701	SPBC685.07C	146469.899498641	178921.600030798	45492219589.9182	4	106644.525867386
pfa5	SPBC691.01	387278.181421299	380587.628796329	781877009.946363	4	13981.031882039
apl3	SPBC691.03C	313866.432191791	305347.584320331	10783135121.9548	4	51920.9377851431
SPBC691.04	SPBC691.04	374319.619809516	386656.144936653	16760243261.9342	4	64730.6790902393
SPBC691.05c	SPBC691.05C	334198.406158736	336856.141599572	3393119763.9032	4	29125.245766788
ppk30	SPBC6B1.02	398142.162073334	410776.451492932	26268746445.7917	4	81038.1799613487
SPBC6B1.03c	SPBC6B1.03C	334077.884129988	339743.895149831	1330305370.65982	4	18236.6757569727
mde4	SPBC6B1.04	273636.988698981	264621.217382452	1686182270.45801	4	20531.574893673
atg7	SPBC6B1.05C	359502.944212497	362853.878990396	1008963641.35078	4	15882.0940161458
ubp14	SPBC6B1.06C	317952.240893735	341692.937699872	24365124424.1831	4	78046.6598006973
ofd1	SPBC6B1.08C	78719.1167351402	85424.8037281909	7858757962.67997	4	44324.8179992879
nbs1	SPBC6B1.09C	368522.445178526	372183.898435277	2425768724.20125	4	24626.046801107
prp17	SPBC6B1.10	335387.955585164	342012.584052304	3201734843.11308	4	28291.9372044098
SPBC713.03	SPBC713.03	426755.817506623	450289.391384546	14178221200.2713	4	59536.1679995263
SPBC713.05	SPBC713.05	367375.1550267	334556.783709141	5988387356.40201	4	38692.3356635458
SPBC713.07c	SPBC713.07C	163543.048436222	163549.155174205	35664434977.0411	4	94425.14889721
mim1	SPBC713.08	121563.108852176	167666.495798269	43150797852.0976	4	103863.850607535
SPBC713.09	SPBC713.09	209267.993474467	217136.339050277	36509975561.2939	4	95537.9185994937
pmp3	SPBC713.11C	126942.010910638	173183.419042703	45692043044.5237	4	106878.485960136
SPBC725.01	SPBC725.01	328274.180427791	316383.091692769	7204472598.21687	4	42439.5823442481
mpr1	SPBC725.02	285881.62930321	281309.316025383	2410151727.80745	4	24546.6480797657
SPBC725.03	SPBC725.03	365959.76964585	365875.29596382	152491510.746414	4	6174.37265530706
SPBC725.04	SPBC725.04	147056.828802698	158320.673701754	33758912166.9295	4	91867.9924768816
SPBC725.05c	SPBC725.05C	306158.812970222	306985.354674849	6160714850.53671	4	39245.110684443
ppk31	SPBC725.06C	253419.498191532	253265.911111476	5054301936.90518	4	35546.8069483926
pex5	SPBC725.07	265862.381002474	283998.406640723	3615420446.80492	4	30064.1832036267
hob3	SPBC725.09C	322297.373217702	332317.515206785	6864706785.96952	4	41426.763046277
SPBC725.10	SPBC725.10	366775.929395133	366541.589844954	196528543.758144	4	7009.43192702061
php2	SPBC725.11C	295060.801936985	275565.435317041	2469052798.2646	4	24844.7821396395
arg6	SPBC725.14	363089.968590939	358898.761178925	5230224451.51119	4	36160.1453658278
ura5	SPBC725.15	362682.686659253	359062.189008357	456506048.073334	4	10683.0010773347
rpl29	SPBC776.01	255927.523330216	260516.880845063	4825976276.28511	4	34734.6234911403
dis2	SPBC776.02C	297757.413661255	257270.409224973	39403775050.3159	4	99251.9206996971
SPBC776.03	SPBC776.03	368023.869608452	366048.549009686	111656340.080456	4	5283.37818257542
sec2302	SPBC776.04	334763.088818472	335727.149322428	441537251.514052	4	10506.3939045951
SPBC776.05	SPBC776.05	345218.060606559	359078.907375278	2645006799.06686	4	25714.8147916083
SPBC776.06c	SPBC776.06C	239515.610231253	266583.917122052	6078247223.10132	4	38981.5572517996
ste13	SPBC776.09	289163.764853332	282850.188168116	9301338471.9716	4	48221.7235070761
rpl2801	SPBC776.11	263339.60129539	262063.272557002	2739592660.47272	4	26170.5591288795
plh1	SPBC776.14	225050.992370619	229502.983512642	113581088.419222	4	5328.72143246441
kgd2	SPBC776.15C	232653.460208987	233214.893170524	1898900869.5294	4	21788.1898601593
SPBC776.16	SPBC776.16	369065.352966915	371790.417218845	1987286582.32743	4	22289.4963061496
SPBC776.17	SPBC776.17	310050.605599847	271417.049595866	13419367059.5907	4	57920.9958900715
whi5	SPBC800.02	265298.235417868	264141.442721198	1502081305.21578	4	19378.3468413574
clr3	SPBC800.03	198172.208952104	201833.521189174	39841311699.3454	4	99801.4424987753
rpl4301	SPBC800.04C	378669.564485654	373252.59391799	1022502668.28113	4	15988.297816537
atb2	SPBC800.05C	321992.241243107	323898.605096169	1630677999.58161	4	20190.8271226169
tsf1	SPBC800.07C	283204.747295385	279828.080616577	149311935.145505	4	6109.66314835576
gcd10	SPBC800.08	356256.361465207	348721.65174365	2384887948.34328	4	24417.6572808658
SPBC800.10c	SPBC800.10C	367849.963273801	363007.504781932	2366845487.98566	4	24325.1181291359
SPBC800.11	SPBC800.11	342241.999015026	340816.21707318	306461764.01439	4	8753.02467742422
SPBC800.12c	SPBC800.12C	247239.228153278	258340.506671679	7842301196.8986	4	44278.3841081023
ucp8	SPBC83.01	288023.637729147	288798.545680045	24916505702.702	4	78924.8150183166
rpl4302	SPBC83.02C	200517.087420312	191914.413679924	23365641561.6436	4	76429.1200421076
tas3	SPBC83.03C	336673.293450358	334591.388125015	3767149996.76327	4	30688.5564859414
apc15	SPBC83.04	160802.337453937	164903.73327323	36302512190.3753	4	95266.0907542333
SPBC83.05	SPBC83.05	386631.69647173	372090.039865657	3645745003.91801	4	30190.0025004885
SPBC83.09c	SPBC83.09C	383269.657830053	380358.442136701	574598308.847008	4	11985.3901568431
SPBC83.11	SPBC83.11	360182.183158556	356118.753299649	366938627.014076	4	9577.82108590043
SPBC83.16c	SPBC83.16C	336115.004306494	333113.678425234	5009288856.21777	4	35388.1648867873
SPBC83.17	SPBC83.17	369213.600136499	383679.514907212	1937581324.04168	4	22008.9829617459
fic1	SPBC83.18C	380217.14207736	374473.55924262	1164231541.10685	4	17060.4186723747
SPBC83.19c	SPBC83.19C	361354.459987649	358434.462696931	2781417785.6196	4	26369.5742552833
SPBC839.02	SPBC839.02	204797.994397765	212274.997295164	763958371.977015	4	13819.8984437026
SPBC839.03c	SPBC839.03C	208303.331164609	207892.668646113	900990309.217058	4	15008.2503078895
rpl803	SPBC839.04	308702.443120889	312541.309520752	201847003.753781	4	7103.64349742055
rps1701	SPBC839.05C	346361.293727368	347257.712395519	1483139129.74036	4	19255.7727041812
cta3	SPBC839.06	248614.091858378	243259.865241718	352915025.01884	4	9393.01635550103
ibp1	SPBC839.07	322118.047571526	314618.605857527	312447493.511271	4	8838.09217975337
rpl1601	SPBC839.13C	260150.77097953	260931.504980655	821888552.640711	4	14334.2993606307
SPBC839.14c	SPBC839.14C	272837.718279928	271531.203651158	7058752015.26935	4	42008.1897231639
ef1a-c	SPBC839.15C	197998.977358448	202164.619525266	754036865.897494	4	13729.8658578434
fkh1	SPBC839.17C	322461.4060651	336451.757280402	4807682416.43015	4	34668.7266006056
SPBC887.02	SPBC887.02	361230.481332685	359178.632240357	4221165355.77446	4	32485.2480203494
lub1	SPBC887.04C	233154.964784726	250758.160514798	5885265157.95841	4	38357.7409330842
snx3	SPBC887.06C	330018.505023811	323342.128808196	4810359549.77317	4	34678.3778087051
SPBC887.08	SPBC887.08	387535.0336894	352924.158496781	5394969590.72222	4	36725.2283543691
mcs4	SPBC887.10	312768.729020259	307023.938542037	1748324694.4376	4	20906.486400383
pus2	SPBC887.11	95108.134525478	131761.449888229	26730680974.4146	4	81747.6008431052
sur2	SPBC887.15C	234514.03770244	235424.224717215	296094026.562066	4	8603.69145428383
SPBC887.17	SPBC887.17	339166.960278649	342340.494372404	2192701285.29115	4	23413.1441998461
hfi1	SPBC887.18C	450405.928539649	427086.687799464	5991398241.00536	4	38702.0614470514
gsk31	SPBC8D2.01	362827.662383341	365155.227399472	309053000.735672	4	8789.95165993067
SPBC8D2.02c	SPBC8D2.02C	324921.237719393	301958.598667657	13860454161.5915	4	58865.2150288936
hhf2	SPBC8D2.03C	309381.92971979	303814.381524066	2955477680.72765	4	27182.1526039038
hht2	SPBC8D2.04	333326.081036706	352649.80558248	12147625313.2804	4	55108.133050577
rmt3	SPBC8D2.10C	320960.349228747	332345.704221433	2621111600.9827	4	25598.3964389505
SPBC8D2.11	SPBC8D2.11	344814.510156404	348453.772420501	403892232.822955	4	10048.5351273576
SPBC8D2.12c	SPBC8D2.12C	266612.145184151	264725.463542782	1560025176.40579	4	19748.5770145964
SPBC8D2.16c	SPBC8D2.16C	318054.768164502	315000.502012441	1261756397.9554	4	17760.6052680884
SPBC8D2.17	SPBC8D2.17	266956.265229326	212987.366312823	22057298251.8568	4	74258.4982541675
SPBC8D2.18c	SPBC8D2.18C	386463.020353956	378091.000002292	1034224794.24674	4	16079.6827879683
mde3	SPBC8D2.19	391675.335417574	394152.709931885	574117266.336392	4	11980.3721387984
SPBC8E4.01c	SPBC8E4.01C	356062.386021358	357588.104959761	1808412330.87637	4	21262.7157888895
SPBC8E4.02c	SPBC8E4.02C	347363.959893564	360010.979580432	1045504336.76574	4	16167.1297449929
SPBC8E4.03	SPBC8E4.03	217616.436802585	240154.290781774	3561473997.30157	4	29839.0432039198
SPBC8E4.04	SPBC8E4.04	103298.594738958	115590.574213423	18217821821.0537	4	67486.7057668651
SPBC8E4.05c	SPBC8E4.05C	114398.308235329	155205.341224581	7727308732.54987	4	43952.5560478281
ctf18	SPBC902.02C	359664.526972846	358181.754769096	421274184.305781	4	10262.4824519433
SPBC902.03	SPBC902.03	354551.900648746	357306.916474021	595603991.785759	4	12202.4996597599
SPBC902.04	SPBC902.04	173724.185963465	189862.420890946	48758165492.96	4	110406.256042128
idh2	SPBC902.05C	271975.570197104	255777.050968911	8856772608.99455	4	47055.2138689076
mto2	SPBC902.06	319243.01387623	285841.443588653	6627747164.15963	4	40705.4884633499
SPBC947.01	SPBC947.01	63577.1792813976	71380.4806970878	6306363127.30215	4	39706.3065749704
apl2	SPBC947.02	270610.900621473	261905.499033441	336713879.138213	4	9174.88254881518
naa38	SPBC947.03C	326797.198414401	306503.456759876	5150486821.13366	4	35883.4461177214
SPBC947.04	SPBC947.04	289198.673144739	286648.838984523	6235510132.26323	4	39482.6231786315
frp2	SPBC947.05C	169826.972869383	161817.26011581	526639401.112355	4	11474.3126276953
SPBC947.06c	SPBC947.06C	302870.160303543	320387.250048281	1903092528.39599	4	21812.2243730207
hip4	SPBC947.08C	256982.920529133	274171.729706545	1571892961.40104	4	19823.5526672254
SPBC947.09	SPBC947.09	116031.089853235	116278.609813665	16062978411.4717	4	63369.9029734772
dsc1	SPBC947.10	315025.263706165	301886.80702542	2349405678.42982	4	24235.3341137987
cbp6	SPBC947.14C	86601.0291151632	89685.3231851209	9645363459.04115	4	49105.4056572216
SPBC947.15c	SPBC947.15C	317154.008825478	307524.312440726	4849774875.38639	4	34820.1625333168
SPBC9B6.03	SPBC9B6.03	333450.307759563	318423.474345684	8032891444.24898	4	44813.1996298216
nop52	SPBC9B6.07	267685.258773421	270149.326242277	15228381758.9367	4	61701.6648052075
mdl1	SPBC9B6.09C	311311.734426248	305770.714783476	7766309054.06986	4	44063.3324150304
SPBC9B6.11c	SPBC9B6.11C	336325.916142972	361687.858635198	18497174179.7912	4	68002.1583844793
SPBCPT2R1.01c	SPBCPT2R1.01C	202743.871166379	204440.503901694	95783442.247349	4	4893.45078261111
SPBCPT2R1.02	SPBCPT2R1.02	274316.251838778	269332.178353551	1135081353.96203	4	16845.484216564
SPBCPT2R1.03	SPBCPT2R1.03	228391.248387907	228372.359015468	104031183.324579	4	5099.78390043585
tlh2	SPBCPT2R1.08C	207648.750984323	197356.856438233	700721530.317971	4	13235.5726200075
tra1	SPBP16F5.03C	357031.783886379	355106.110015847	3181956058.93252	4	28204.4148092658
SPBP16F5.05c	SPBP16F5.05C	273785.571998046	280735.810832942	1139377143.33745	4	16877.330530459
apm1	SPBP16F5.07	328219.179990706	333097.315633072	1228421509.35467	4	17524.4223111253
SPBP16F5.08c	SPBP16F5.08C	367138.200922258	351640.021430682	1183934395.49591	4	17204.1738794392
toc1	SPBP18G5.03	282081.97778597	307590.579565263	14585243179.4374	4	60384.6900700778
SPBP19A11.02c	SPBP19A11.02C	181339.858322119	185564.272395287	45959720717.4872	4	107191.091884409
SPBP22H7.04	SPBP22H7.04	291463.057575471	334115.230343723	40444451891.2855	4	100554.030117253
abo2	SPBP22H7.05C	373404.222457069	366654.495221248	837249526.087487	4	14467.632201638
SPBP22H7.06	SPBP22H7.06	361514.362367609	359702.671739217	495851397.575661	4	11133.8604892425
rps1002	SPBP22H7.08	112863.480644644	116248.36393887	7717996693.1705	4	43926.0648509814
pkr1	SPBP23A10.02	226727.936169517	255463.388291596	10233736628.1274	4	50580.9663513049
ssr4	SPBP23A10.05	155860.717305168	187575.376210769	15888916660.0771	4	63025.6230831499
ppk32	SPBP23A10.10	350315.283402925	351841.369954364	1420417193.767	4	18844.2112714157
ell1	SPBP23A10.14C	222330.783051399	228695.890158771	3049183862.70073	4	27609.7078158242
sdh4	SPBP23A10.16	87508.779548746	109738.47461803	5517488120.20914	4	37139.8980888786
car1	SPBP26C9.02C	261085.172404676	291256.196479228	28097191467.6163	4	83811.0843916487
SPBP35G2.02	SPBP35G2.02	254076.614638836	251600.733134428	6124882048.72549	4	39130.8128229069
sgo1	SPBP35G2.03C	362953.815426686	361344.603871644	403819532.455256	4	10047.6307214096
SPBP35G2.04c	SPBP35G2.04C	295551.622143067	303210.793250531	651774034.38362	4	12764.9327689536
cki2	SPBP35G2.05C	173879.870721238	179551.779748885	43070910286.704	4	103767.66149276
nup131	SPBP35G2.06C	329516.345455518	316488.464847792	2519861712.34026	4	25099.1120975437
ilv1	SPBP35G2.07	277714.751040971	297695.250133279	2696530921.39893	4	25964.0661366769
air1	SPBP35G2.08C	243410.185021198	255565.158997092	4299973957.03929	4	32787.0933335028
mit1	SPBP35G2.10	320436.709629975	335559.903181178	4574966969.12681	4	33819.251060331
SPBP35G2.11c	SPBP35G2.11C	244750.66989902	272467.177597469	5904388867.43099	4	38420.0106306303
SPBP35G2.12	SPBP35G2.12	310275.743336972	317578.177256013	510739194.832939	4	11299.7698520029
swc2	SPBP35G2.13C	302272.284410701	303104.331160775	6688580550.14407	4	40891.871289243
SPBP35G2.14	SPBP35G2.14	288444.461117949	289644.177884144	2326749748.8823	4	24118.1972216121
pho1	SPBP4G3.02	182964.244560516	220661.285753354	28430339658.2368	4	84306.493905032
SPBP4G3.03	SPBP4G3.03	246872.590948214	259303.991242294	5884403056.74392	4	38354.9314193883
oxa102	SPBP4H10.03	392871.016864132	376340.276219519	6137671760.3865	4	39171.6471455647
ppb1	SPBP4H10.04	250783.78864199	251499.797360966	2220489379.78394	4	23561.0344625609
spe2	SPBP4H10.05C	87783.5810726755	117045.042184818	20549344150.5073	4	71675.2121561341
qcr10	SPBP4H10.08	214191.968296261	215954.089910005	821389724.760312	4	14329.9487504345
rsv1	SPBP4H10.09	208458.349719613	216762.451317364	3132047532.38171	4	27982.3494920535
SPBP4H10.10	SPBP4H10.10	321140.690749549	337643.314141524	1230573744.73928	4	17539.7672785251
lcf2	SPBP4H10.11C	305564.364054966	296884.978843358	622424850.586378	4	12474.2219254988
SPBP4H10.12	SPBP4H10.12	269204.500188614	272767.269059365	3698684876.94518	4	30408.4070486485
rps2302	SPBP4H10.13	253059.264530101	280797.213979852	6911371636.57267	4	41567.3298293644
SPBP4H10.14c	SPBP4H10.14C	325736.433943177	329749.865068641	7656369062.17278	4	43750.340176314
SPBP4H10.16c	SPBP4H10.16C	386344.928329319	384818.107117369	343375751.445172	4	9265.20036811363
SPBP4H10.17c	SPBP4H10.17C	161404.13791515	162835.96480994	35359535589.4633	4	94020.6567588518
SPBP4H10.18c	SPBP4H10.18C	249990.522512158	243450.504159508	367097889.62482	4	9579.89939436761
SPBP4H10.19c	SPBP4H10.19C	376821.076924945	372753.203681715	428264527.080358	4	10347.276538785
SPBP8B7.02	SPBP8B7.02	245411.654846909	255242.83961766	4102768901.70379	4	32026.4301074276
mug45	SPBP8B7.04	389003.69002897	392558.430199725	493463517.505417	4	11107.0193740875
rpp201	SPBP8B7.06	288199.055759052	283518.518782592	10150455886.624	4	50374.7354499854
set6	SPBP8B7.07C	280996.648266288	282735.585069543	3411293303.18946	4	29203.1389716476
SPBP8B7.08c	SPBP8B7.08C	309053.92313902	308785.617306544	4864684497.38306	4	34873.6451255925
los1	SPBP8B7.09C	357755.648441503	349866.145659656	955731436.07071	4	15457.4531866565
SPBP8B7.10c	SPBP8B7.10C	206422.224754933	212070.920065799	4633186965.10783	4	34033.7588473115
nxt3	SPBP8B7.11	346176.363755468	343275.425990784	805662621.631615	4	14192.0983440753
vac7	SPBP8B7.13	212079.457564294	195594.359465643	5838587868.59521	4	38205.326423796
SPBP8B7.18c	SPBP8B7.18C	226219.731673298	174113.733877237	13545029015.5592	4	58191.556551529
ubp3	SPBP8B7.21	366110.915310835	376835.513687256	704500356.436565	4	13271.2127972217
erd2	SPBP8B7.22	251466.92767655	244310.115957505	1796472673.86349	4	21192.4082743296
SPBP8B7.23	SPBP8B7.23	361064.35199321	355672.135716753	339970258.369502	4	9219.14120687905
atg8	SPBP8B7.24C	387338.941431626	375407.634227003	1169585158.7917	4	17099.5991092752
cyp4	SPBP8B7.25	353520.942945946	356005.339702025	228107740.671795	4	7551.61804965987
SPBP8B7.26	SPBP8B7.26	312564.68321724	314035.462022307	584996745.141483	4	12093.3529794417
mug30	SPBP8B7.27	206428.250998862	202323.303951868	1014705552.60682	4	15927.2216080428
stc1	SPBP8B7.28C	318618.43384516	327313.06180673	1064260050.47196	4	16311.4993982156
thi5	SPBP8B7.30C	340378.895839777	346808.041381206	249765275.757719	4	7901.98196273756
SPBP8B7.31	SPBP8B7.31	264024.665739881	272049.036744841	4906541004.63916	4	35023.3529399997
SPBPB10D8.01	SPBPB10D8.01	319775.677951715	311551.472104007	10185800140.1696	4	50462.3625590637
SPBPB10D8.02c	SPBPB10D8.02C	295627.107428159	285141.660567983	1320920959.40523	4	18172.2381629591
SPBPB10D8.04c	SPBPB10D8.04C	351407.163395894	360630.516611389	18115109945.2294	4	67296.1922125417
SPBPB10D8.05c	SPBPB10D8.05C	257200.254709259	272975.831728503	2695833685.36368	4	25960.7091840905
SPBPB10D8.06c	SPBPB10D8.06C	169265.604128432	207186.041965353	36490529673.5862	4	95512.4725802685
SPBPB10D8.07c	SPBPB10D8.07C	273351.963575894	314082.153405845	31094200029.5203	4	88167.7379055405
eno102	SPBPB21E7.01C	311525.695841289	309419.314029036	195184318.374452	4	6985.41907072246
SPBPB2B2.01	SPBPB2B2.01	362612.911661873	360335.775219487	4053347397.7199	4	31832.9522575267
mug180	SPBPB2B2.02	294764.366244342	299016.047584862	2477840728.42698	4	24888.957031317
SPBPB2B2.05	SPBPB2B2.05	289078.778360686	287218.078037106	3945806388.6944	4	31407.8270049617
SPBPB2B2.06c	SPBPB2B2.06C	351026.666642469	352763.453798363	6266757675.56692	4	39581.4277015336
SPBPB2B2.07c	SPBPB2B2.07C	256221.62832398	263096.347198359	13309487226.4296	4	57683.3754786194
SPBPB2B2.08	SPBPB2B2.08	301254.255047766	295090.032769399	4928025016.71801	4	35099.9466406931
SPBPB2B2.09c	SPBPB2B2.09C	242380.073698188	266829.632732442	4326506053.8573	4	32888.090754319
gal7	SPBPB2B2.10C	294565.008123395	282108.695892009	890552798.301408	4	14921.06563136
SPBPB2B2.11	SPBPB2B2.11	264112.475523224	265250.682631468	1603693303.95072	4	20023.0698442491
gal10	SPBPB2B2.12C	297314.695710099	301925.318014417	11411449327.9438	4	53412.1927277466
gal1	SPBPB2B2.13	261283.99384954	250558.481695305	533699025.230796	4	11550.9634363415
SPBPB2B2.18	SPBPB2B2.18	430189.685467452	411418.275197093	2388701298.28848	4	24437.1709608972
SPBPB2B2.19c	SPBPB2B2.19C	331985.797134358	330315.523706587	402774778.630889	4	10034.6247890851
SPBPB7E8.01	SPBPB7E8.01	282086.015124689	300037.813611889	6866804419.51125	4	41433.0919058403
SPBPB7E8.02	SPBPB7E8.02	240440.59172166	258265.75484948	2251342543.92555	4	23724.157223838
grt1	SPBPB8B6.04C	466759.458735882	449303.936970832	7617541750.12919	4	43639.2648601268
SPBPB8B6.05c	SPBPB8B6.05C	367381.883228866	396057.157507684	8436512028.88481	4	45925.2436816747
dps1	SPBPJ4664.01	349310.332536593	372853.699259742	3497457257.96806	4	29569.6519169911
SPBPJ4664.02	SPBPJ4664.02	334695.828203414	303505.546081601	21196472103.1648	4	72795.0412170445
mfm3	SPBPJ4664.03	294504.90324206	305515.401044785	8219032934.29882	4	45329.4411345949
SPBPJ4664.05	SPBPJ4664.05	182068.537065124	190760.85541757	2034780727.68249	4	22554.2719217585
gpt1	SPBPJ4664.06	293237.095016708	302243.476601341	6197182462.63492	4	39361.092663425
SPCC1020.05	SPCC1020.05	258194.988789272	252565.367078953	137433607.949037	4	5861.60404558848
tal1	SPCC1020.06C	283783.783499032	288604.780918039	8604379604.68721	4	46379.8975976856
SPCC1020.07	SPCC1020.07	369608.234603167	378078.304268328	9924556292.25246	4	49811.0336478085
SPCC1020.08	SPCC1020.08	357775.113634732	349228.04712708	6461674308.44668	4	40192.270116425
gnr1	SPCC1020.09	334767.863765594	335114.616337149	3261508197.81727	4	28554.8078167989
oca2	SPCC1020.10	109634.035593824	166768.261437934	45329034440.4249	4	106453.081731372
SPCC1020.11c	SPCC1020.11C	304221.717692715	342137.960135609	13882213144.4879	4	58911.4020043826
xap5	SPCC1020.12C	316779.166363088	328089.860545547	1845173296.74677	4	21477.7402020486
SPCC1020.13c	SPCC1020.13C	303893.937353028	305949.471922268	7079534671.80977	4	42069.9853571693
SPCC1183.02	SPCC1183.02	342302.135296652	334492.759017934	770837159.706179	4	13881.9771620092
pet127	SPCC1183.04C	238674.930833779	242198.732958584	1301498041.60288	4	18038.1404363288
ung1	SPCC1183.06	394768.683260823	402778.157110535	1215739682.01468	4	17433.7293917185
pmp31	SPCC1183.09C	282241.543244439	269561.472929748	6074339560.40365	4	38969.0247517296
wtf10	SPCC1183.10	365900.849541794	356192.238923466	2882930124.52283	4	26846.4621715918
SPCC1183.11	SPCC1183.11	359383.235466751	357987.992714199	645447242.442	4	12702.8268747748
SPCC11E10.01	SPCC11E10.01	344841.200733645	347279.636567225	1408918962.73174	4	18767.7846503772
mug1	SPCC11E10.03	391210.50410307	410852.236109762	17021552702.0177	4	65233.3363818257
ppr6	SPCC11E10.04	251888.357606157	273088.679041523	2320522953.11338	4	24085.9033104085
ynd1	SPCC11E10.05C	329173.973370541	331021.328275778	4238054175.27056	4	32550.1696434541
elp4	SPCC11E10.06C	289052.190477099	282471.649317036	3986269426.0263	4	31568.4550858381
SPCC11E10.07c	SPCC11E10.07C	285906.781859031	298640.341086323	2356758952.35534	4	24273.2308951412
rik1	SPCC11E10.08	244752.973536723	209686.581904231	28690979938.0174	4	84692.0597488593
SPCC11E10.09c	SPCC11E10.09C	306851.611649009	322364.126923877	7363291762.12604	4	42904.8125567693
SPCC1223.01	SPCC1223.01	329012.862940109	337309.613231973	2293985813.36026	4	23947.7859799203
nmt1	SPCC1223.02	127703.705505057	157853.758696922	35503313854.1254	4	94211.6153323536
gut2	SPCC1223.03C	315356.060240275	294953.333600893	5692912681.41851	4	37725.6964197432
set11	SPCC1223.04C	210275.25672961	178167.078457303	16088931643.7443	4	63421.076236028
rpl3702	SPCC1223.05C	344706.92362528	330112.106714531	1138968529.13513	4	16874.3039051625
tea1	SPCC1223.06	238464.521361102	230256.621608858	8805246604.44519	4	46918.1377626105
SPCC1223.09	SPCC1223.09	157342.120892923	171780.250831733	17897420844.8657	4	66890.6212500409
eaf1	SPCC1223.10C	299609.310217218	311862.143438842	1389748830.4904	4	18639.667583479
ptc2	SPCC1223.11	275027.316796022	307051.835882001	7407509735.52034	4	43033.4455264749
meu10	SPCC1223.12C	235454.736336819	243740.91443835	503003480.184057	4	11213.8695393702
cbf12	SPCC1223.13	268522.819570638	259432.669027413	3318954977.88001	4	28805.1860690051
spc19	SPCC1223.15C	356055.916363262	352512.238411559	283251115.83755	4	8415.03291493192
bio2	SPCC1235.02	271164.060757165	270907.406996682	248554312.522486	4	7882.80268246145
SPCC1235.03	SPCC1235.03	286433.542655345	270350.602445497	1849083119.53689	4	21500.4832476905
SPCC1235.04c	SPCC1235.04C	216609.452508246	227389.734660179	1255580897.18067	4	17717.0884824558
fft2	SPCC1235.05C	268615.423899902	286232.915437639	7802613520.52126	4	44166.2017851922
pdh1	SPCC1235.08C	172573.940710452	163839.021448041	17336748699.5916	4	65834.5439332414
hif2	SPCC1235.09	273879.217947834	283267.432694376	1190241025.16916	4	17249.9349648713
SPCC1235.11	SPCC1235.11	371706.768366814	385344.353644249	1173969602.81296	4	17131.6199089064
mug146	SPCC1235.12C	156157.100772396	213629.743358082	69658502051.7391	4	131964.485801805
ght6	SPCC1235.13	236364.260580287	238654.345258894	6713056876.79234	4	40966.6232340192
dga1	SPCC1235.15	194717.18253635	190228.769850775	7213149298.36034	4	42465.1306908396
rps1802	SPCC1259.01C	98144.6603189859	97322.6696885985	10729245937.6708	4	51791.0367188927
SPCC1259.02c	SPCC1259.02C	281725.448923704	292983.763789683	3928550825.2638	4	31339.0763475242
rpa12	SPCC1259.03	397118.249306632	396223.942986429	1616090705.71192	4	20100.3153315559
iec3	SPCC1259.04	322049.315342707	330361.382193952	1451875053.48457	4	19051.7391167091
rxt3	SPCC1259.07	335153.950057575	334922.998150841	478054107.664209	4	10932.2242437691
SPCC1259.08	SPCC1259.08	284507.988728781	283847.972949101	930496604.018181	4	15252.0212104673
pdx1	SPCC1259.09C	277251.599848308	263981.062916089	15452721556.95	4	62154.4880860386
pgp1	SPCC1259.10	233838.408704179	231926.689425931	816196258.059169	4	14284.5743553944
gyp2	SPCC1259.11C	402760.513274956	408587.986806256	21627852820.1407	4	73532.05562906
meu27	SPCC1259.14C	215998.395593497	217795.826173554	1859177289.44124	4	21559.0890892985
SPCC126.01c	SPCC126.01C	335368.118380211	273421.881939655	38849790662.1976	4	98551.7512048842
pku70	SPCC126.02C	123567.280792321	113310.006131865	3746409188.72805	4	30603.958848195
pus1	SPCC126.03	260609.861576624	226882.148290115	16516337265.014	4	64257.9513854395
sgf73	SPCC126.04C	415904.122781416	411709.842693239	17886680202.9695	4	66870.5469600957
twf1	SPCC126.06	218465.339107814	194340.171863399	5724997126.00999	4	37831.8553801224
SPCC126.07c	SPCC126.07C	134133.435633628	135327.463724873	24421831792.4963	4	78137.429879182
SPCC126.08c	SPCC126.08C	381275.644379668	372531.637418664	1127157695.19739	4	16786.5846377203
SPCC126.09	SPCC126.09	393742.752557706	381706.14186767	11697604982.626	4	54077.7333627853
iah1	SPCC126.10	298826.986893805	297150.718257726	1565455056.54402	4	19782.9159664597
SPCC126.11c	SPCC126.11C	360209.621921383	358649.878398063	320883110.095066	4	8956.6052455027
SPCC126.12	SPCC126.12	302387.826675577	311117.280351264	26737504073.2618	4	81758.0333564564
SPCC126.13c	SPCC126.13C	200921.071199341	216223.760243149	2433632520.65835	4	24665.9305554157
sec65	SPCC126.15C	297588.647798709	296332.128614021	2549014204.47346	4	25243.881459046
emc4	SPCC1281.03C	248758.85981568	231772.408069672	7245857023.87152	4	42561.2999797689
SPCC1281.04	SPCC1281.04	306657.855634967	307559.502613491	1713100020.49918	4	20694.8062354977
SPCC1281.07c	SPCC1281.07C	391298.189695904	382969.34369984	553046701.102813	4	11758.4724890482
wtf11	SPCC1281.08	357679.765986265	357639.077152051	5440008015.13741	4	36878.2049967776
SPCC132.01c	SPCC132.01C	151510.07627845	172138.950794296	40643892410.8561	4	100801.652281667
hst2	SPCC132.02	309341.266117744	301105.54990929	6346505720.78115	4	39832.4795888391
SPCC132.03	SPCC132.03	293012.557530538	296716.736512187	399286198.656413	4	9991.07349908423
gdh2	SPCC132.04C	318221.505938508	328207.262528568	1180980006.89141	4	17182.6948329665
rpm1	SPCC1322.01	311103.964593042	308927.388610463	674772900.40865	4	12988.1956060941
SPCC1322.02	SPCC1322.02	345586.263069064	355620.438077629	9909788933.89673	4	49773.9614002561
SPCC1322.03	SPCC1322.03	90682.9070176612	113616.101586609	8182471416.09682	4	45228.5070947981
SPCC1322.05c	SPCC1322.05C	155851.608093888	160463.854205407	34388258846.4542	4	92720.3575899789
kap113	SPCC1322.06	233501.426449009	238169.230953603	1526980838.77291	4	19538.3010953672
mug150	SPCC1322.07C	344232.112127722	351923.469819052	4281554410.24535	4	32716.793891843
srk1	SPCC1322.08	259728.695224628	257542.126088641	402621580.585995	4	10032.7162397079
SPCC1322.09	SPCC1322.09	200805.483869262	158893.178094876	12108262275.1817	4	55018.7746936937
SPCC1322.10	SPCC1322.10	301947.506693905	304519.339837648	6936678344.74798	4	41643.3618502036
bub1	SPCC1322.12C	135084.407439932	157767.857542773	34559699587.6974	4	92951.1963178762
vtc4	SPCC1322.14C	389940.223592689	373368.303328199	2489867031.30289	4	24949.2837136805
rpl3402	SPCC1322.15	335834.278612974	331406.725037126	1713360270.47866	4	20696.3781280606
phb2	SPCC1322.16	314699.399452469	321827.830285544	1309159801.12418	4	18091.1566872062
spt2	SPCC1393.02C	388868.224422886	397904.981013278	2970875532.51438	4	27252.8692641453
rps1501	SPCC1393.03	218425.493281634	218584.651566446	828826483.130429	4	14394.6733475479
ers1	SPCC1393.05	309247.177185636	303225.748713697	693799774.38649	4	13170.0396201615
SPCC1393.08	SPCC1393.08	207493.456177393	207657.973871072	18165207320.206	4	67389.1818473224
SPCC1393.09c	SPCC1393.09C	301069.343073429	253723.317005758	33513437308.4856	4	91533.3782132037
ctr4	SPCC1393.10	242605.09910676	268639.427727759	4148803882.83395	4	32205.6046474598
SPCC1393.13	SPCC1393.13	356894.56293086	356095.965415127	18297050813.9706	4	67633.2958201259
adh1	SPCC13B11.01	174584.754197412	165579.226378771	4805196106.34398	4	34659.7609135723
SPCC13B11.02c	SPCC13B11.02C	342349.535016004	362791.528620619	2653161250.26792	4	25754.4231650989
SPCC13B11.03c	SPCC13B11.03C	255636.513896721	255192.695636658	31015583331.3998	4	88056.2083719822
SPCC13B11.04c	SPCC13B11.04C	311487.209585793	309257.143475307	1657196459.23605	4	20354.3389676259
ste6	SPCC1442.01	338112.192861404	323766.676099361	1429677263.27965	4	18905.5366445894
SPCC1442.02	SPCC1442.02	191529.424969906	196429.739788834	1645057865.12025	4	20279.6564635613
SPCC1442.03	SPCC1442.03	237467.923749751	239931.908364595	16721090906.0747	4	64655.0286251478
SPCC1442.04c	SPCC1442.04C	175311.384770385	181897.124419551	14757236186.7964	4	60739.6826358114
SPCC1442.05c	SPCC1442.05C	261914.399859611	260351.897051089	100947809.581922	4	5023.63935762517
SPCC1442.07c	SPCC1442.07C	327378.102519941	331823.867794673	808573467.010747	4	14217.7131337176
SPCC1442.11c	SPCC1442.11C	291883.370740717	286699.606521758	2632387891.9116	4	25653.4008072595
SPCC1442.13c	SPCC1442.13C	358157.755972069	366349.149452081	5693198123.40987	4	37726.6421889421
SPCC1442.14c	SPCC1442.14C	351097.718626254	350594.77564865	247846923.664393	4	7871.57740964912
zta1	SPCC1442.16C	278447.548982716	296296.479531774	10568912976.9853	4	51402.6093135973
ist1	SPCC1442.17C	350002.124993218	338841.658405565	7579919257.98824	4	43531.3658698766
bdf1	SPCC1450.02	226233.237859539	204266.503406428	6504487560.3301	4	40325.2016744185
SPCC1450.03	SPCC1450.03	293541.187320582	291300.791779887	1183809764.25201	4	17203.2683250307
rox3	SPCC1450.05C	386233.314721107	400491.219641653	904667236.499691	4	15038.843343985
grx3	SPCC1450.06C	297977.004898501	286718.275128373	1494888730.65957	4	19331.8954752216
SPCC1450.07c	SPCC1450.07C	159498.07762821	207378.669918921	58803670893.799	4	121247.341098474
wtf16	SPCC1450.08C	305458.372548003	305636.006018408	1715641669.83618	4	20710.1525213854
SPCC1450.09c	SPCC1450.09C	301809.835666465	325969.000676847	5875208431.96344	4	38324.9541159655
cek1	SPCC1450.11C	336280.596367468	326630.517662528	2069148845.5823	4	22743.9488962576
SPCC1450.12	SPCC1450.12	262040.445296153	256888.208775693	1630950403.54697	4	20192.5134861102
SPCC1450.16c	SPCC1450.16C	376706.893151784	389194.641946628	1252745515.48411	4	17697.0726073842
SPCC1494.01	SPCC1494.01	288519.132714876	287130.27553266	518887146.98649	4	11389.5472581935
arz1	SPCC1494.03	221483.81877284	254784.775564375	11794135727.5365	4	54300.4045278129
ubp12	SPCC1494.05C	353734.581855518	340458.564859777	9757425371.26122	4	49389.8404817763
SPCC1494.07	SPCC1494.07	107412.339871052	129936.383650622	23816734717.1675	4	77163.3571022663
SPCC1494.08c	SPCC1494.08C	389370.203537261	381214.162155968	3511722751.63144	4	29629.89517207
SPCC1494.09c	SPCC1494.09C	235905.267293715	239185.973650743	1827027257.16743	4	21371.8696957439
adn3	SPCC1494.10	181824.509119334	181043.955687517	41378410680.6252	4	101708.419858713
ump1	SPCC14G10.03C	377959.166037158	370419.59694731	681535694.493149	4	13053.1193062535
SPCC14G10.04	SPCC14G10.04	259886.050635225	244726.251484027	2053715796.867	4	22658.9706124693
wtf23	SPCC1620.02	411170.292002489	384449.040988017	11665778420.7258	4	54004.1165577352
mug163	SPCC1620.03	224009.336635804	250369.491250668	10975533926.0032	4	52382.0912287853
mug55	SPCC1620.04C	399013.047161193	386184.411011401	1963233514.92542	4	22154.1955108136
SPCC1620.07c	SPCC1620.07C	383264.743221937	393529.452421659	1733135155.84654	4	20815.469943329
SPCC1620.08	SPCC1620.08	225993.540929421	254234.998294027	7607853670.11164	4	43611.5055636458
SPCC1620.12c	SPCC1620.12C	246554.078353386	246847.414748128	4859231199.31104	4	34854.0930139885
SPCC1620.13	SPCC1620.13	296229.916896353	291555.171115234	949545577.95537	4	15407.348717052
snf22	SPCC1620.14C	245151.178584599	245916.59748519	22232949.0941302	4	2357.59141361105
SPCC162.01c	SPCC162.01C	234965.288350065	254723.545464612	4853756396.4299	4	34834.4527602699
SPCC162.02c	SPCC162.02C	348095.780448613	348221.972532214	526144817.293288	4	11468.9234160544
SPCC162.03	SPCC162.03	351009.432401073	339863.817979809	589902114.132532	4	12143.9502853533
wtf13	SPCC162.04C	338558.74086269	351402.897429263	3960272550.96845	4	31465.3482062747
coq3	SPCC162.05	145381.61059421	164276.958433844	36934649882.9822	4	96091.9480016174
SPCC162.06c	SPCC162.06C	310548.221508799	309830.287549894	3414438965.53486	4	29216.6004419357
ppk33	SPCC162.10	249912.312688732	246106.718789126	762196496.417335	4	13803.9532056702
SPCC162.11c	SPCC162.11C	123482.324478143	127066.120511272	19766732574.37	4	70297.1062248831
tco89	SPCC162.12	370981.648192664	373918.09925439	627920859.322327	4	12529.1745470554
SPCC1672.03c	SPCC1672.03C	340801.437072956	324286.268577274	2498132876.18131	4	24990.6626371797
SPCC1672.04c	SPCC1672.04C	211630.21315812	237283.680893332	6431517511.14652	4	40098.3712610205
asp1	SPCC1672.06C	362054.782644433	393706.298086122	4903180673.0803	4	35011.3577038948
SPCC1672.09	SPCC1672.09	346055.609264481	348224.746644347	359420660.262761	4	9479.19643565267
get4	SPCC1672.12C	398289.423223296	398812.69427935	4198853275.93859	4	32399.2796059518
qcr9	SPCC1682.01	126880.033483893	159256.397787552	36612077556.4177	4	95671.4136464202
SPCC1682.08c	SPCC1682.08C	267022.301943575	264159.571380718	1039926151.41073	4	16123.9429995483
SPCC1682.11c	SPCC1682.11C	330964.81191927	335874.279615201	5380113597.62372	4	36674.6288243784
ubp16	SPCC1682.12C	276630.150033252	231981.313552125	31598904085.305	4	88880.4029093379
laf2	SPCC1682.13	208468.650801782	209871.453677506	227450072.090928	4	7540.72397205547
rpl1902	SPCC1682.14	154088.077510593	161611.937810341	34975513853.9117	4	93508.7079553446
mug122	SPCC1682.15	229307.128164585	244674.134150962	1398978306.23632	4	18701.4592093526
SPCC16A11.01	SPCC16A11.01	132382.760409652	155597.440190558	33717874811.3521	4	91812.1381018764
SPCC16A11.03c	SPCC16A11.03C	107324.97401098	162434.953842842	43279111978.7503	4	104018.161850167
snx12	SPCC16A11.04	373862.769764026	367046.233578497	2229424879.77278	4	23608.3929978979
coq10	SPCC16A11.07	352154.218575254	337348.625244617	4593505765.5595	4	33887.7033950351
atg20	SPCC16A11.08	239285.503261554	311327.817564706	30007332336.9147	4	86613.1230485812
oca8	SPCC16A11.10C	229037.783808529	201138.592293963	3937111542.21246	4	31373.203303984
SPCC16A11.15c	SPCC16A11.15C	320654.100790217	335430.283743927	6332425707.71365	4	39788.2699665167
rpn1302	SPCC16A11.16C	208281.347401422	208360.07495829	347253022.240823	4	9317.36312269763
sif2	SPCC16C4.01	371770.953028942	363665.539612691	461522302.094476	4	10741.5350636498
SPCC16C4.04	SPCC16C4.04	335504.716555856	325558.06142715	4217934875.87904	4	32472.8150761489
SPCC16C4.06c	SPCC16C4.06C	382280.555226287	384228.873138818	1179535091.65227	4	17172.1802026728
scw1	SPCC16C4.07	346707.657132662	356651.037961049	1803603973.49277	4	21234.4294336625
sts5	SPCC16C4.09	308403.147756455	304545.512902518	3585104196.18134	4	29937.8698147569
SPCC16C4.10	SPCC16C4.10	319025.744202706	320472.406508517	221863493.723569	4	7447.54143532563
pef1	SPCC16C4.11	1581.60071072242	85601.6302310047	28593912171.3483	4	84548.6726261098
naa20	SPCC16C4.12	322787.379098656	305430.189846067	9771570170.98185	4	49425.6263768651
rpl1201	SPCC16C4.13C	262640.804208232	286485.671545774	11826703070.0559	4	54375.3231485936
sfc4	SPCC16C4.14C	125319.851272505	126001.142403764	21169621603.0194	4	72748.9202720896
mug123	SPCC16C4.17	350009.260482434	347802.027196235	1082262502.61544	4	16448.8791610207
SPCC16C4.20c	SPCC16C4.20C	298297.260272958	302597.004922825	2347517780.28605	4	24225.5948342144
SPCC1739.01	SPCC1739.01	268676.486371726	276904.674924968	25942342368.9342	4	80533.1335056172
hrr1	SPCC1739.03	172644.63784702	167391.604453731	5820921631.47187	4	38147.4823267272
SPCC1739.04c	SPCC1739.04C	287927.06641384	283323.020640861	1800825347.76571	4	21218.0662865735
set5	SPCC1739.05	403969.825765946	409518.405256876	1819335805.58107	4	21326.836413197
SPCC1739.06c	SPCC1739.06C	240201.804034709	216399.426579681	31395247190.3923	4	88593.5200655109
cti1	SPCC1739.07	324652.182956361	329764.248814974	2613102444.65685	4	25559.2568586063
SPCC1739.08c	SPCC1739.08C	280074.612021003	283669.595249171	804158994.776203	4	14178.8486378144
mug33	SPCC1739.10	152426.43061188	167447.420906499	37986532089.4673	4	97450.6696866
ppe1	SPCC1739.12	225514.530236578	241026.302537504	2973596164.63359	4	27265.3450584877
npp106	SPCC1739.14	266476.058241422	263076.993151975	3041909753.08404	4	27576.7553978167
wtf21	SPCC1739.15	135101.76827476	135746.507867845	24531778307.7887	4	78313.1188048795
SPCC1742.01	SPCC1742.01	227721.836121237	246989.510207907	4037799344.73231	4	31771.8403021147
git3	SPCC1753.02C	262966.069807427	278134.059216012	17655253782.3396	4	66436.5369776669
rec7	SPCC1753.03C	314970.856760337	305218.729569859	1136664465.40783	4	16857.2274218496
rsm1	SPCC1753.05	317702.849528212	309369.751770126	9020573700.7743	4	47488.3504155869
mad3	SPCC1795.01C	201297.622673145	210512.101540446	13834994281.0538	4	58811.1262454942
gms1	SPCC1795.03	284409.311671182	290190.634468633	3195651464.07491	4	28265.0467188492
map2	SPCC1795.06	483763.96765916	484012.057366068	14414863600.5096	4	60030.9578478255
yps1	SPCC1795.09	362806.648285193	378481.753196891	1698967563.34198	4	20609.2671105863
SPCC1795.10c	SPCC1795.10C	146531.530298746	151666.779882461	30005516426.7912	4	86610.502288682
SPCC1795.12c	SPCC1795.12C	298049.541450542	306682.401082441	751812542.354692	4	13709.6001250464
adg3	SPCC18.01C	352474.580394441	341818.643346461	2140912030.47717	4	23134.9953019077
SPCC18.02	SPCC18.02	357149.477638678	348928.432133527	2071444267.91413	4	22756.5609655442
SPCC18.03	SPCC18.03	223312.435068498	224558.399134005	2316566698.6785	4	24065.3625501389
caf1	SPCC18.06C	277324.718133566	251455.712008718	22326326957.6311	4	74709.9842016299
SPCC18.09c	SPCC18.09C	392318.843829719	369466.707066304	10790991079.4949	4	51939.8476111908
SPCC18.10	SPCC18.10	260746.16526715	277514.964013329	1602190373.97781	4	20013.6851552744
SPCC18.13	SPCC18.13	231935.976368333	235229.736477775	325391896.670037	4	9019.31118032354
SPCC18.15	SPCC18.15	298023.603544506	297626.935081125	523460950.303035	4	11439.6345035914
SPCC18.17c	SPCC18.17C	376029.29231065	351674.445811678	4130331260.48682	4	32133.8266492135
SPCC1827.02c	SPCC1827.02C	284948.812438368	284566.24825465	1867060228.50192	4	21604.746171281
SPCC1827.03c	SPCC1827.03C	121477.732583644	121595.829514357	19696606426.3289	4	70172.2994249315
SPCC1827.04	SPCC1827.04	274489.289526588	276783.520249058	594210852.374985	4	12188.2202594861
SPCC1827.07c	SPCC1827.07C	197545.817064768	182138.648590816	27621265656.2706	4	83098.2335195379
pof7	SPCC1827.08C	260429.771828571	262768.996676805	2484965888.25421	4	24924.7160879227
bgs4	SPCC1840.02C	249684.700367336	247573.164930543	1019859758.14171	4	15967.621599206
sal3	SPCC1840.03	315521.129893224	297603.650471629	2403499334.94558	4	24512.7483921407
pca1	SPCC1840.04	262251.085770794	260487.194067726	1694514724.01493	4	20582.2418847834
SPCC1840.05c	SPCC1840.05C	297517.353027091	321351.058973673	2679386234.20067	4	25881.3940611816
atp5	SPCC1840.06	106183.614787641	107802.802811081	15418830742.3088	4	62086.2922518102
SPCC1840.07c	SPCC1840.07C	223224.661379457	226666.990639747	1297725148.17324	4	18011.9762114908
SPCC1840.08c	SPCC1840.08C	286060.374452714	303568.552705083	1414066745.67512	4	18802.0394217963
SPCC1840.09	SPCC1840.09	359426.257265687	358601.37510125	575906695.757285	4	11999.0280414424
lsm8	SPCC1840.10	315231.766308297	321563.949017131	3326508885.58316	4	28837.9475933325
csl4	SPCC1840.11	345509.119425254	333325.68404388	1619659130.24832	4	20122.4944418449
SPCC1840.12	SPCC1840.12	379394.2902196	355116.512482396	9679326779.59961	4	49191.7848314117
par1	SPCC188.02	386016.549131774	392459.277504979	1240043436.31097	4	17607.1252360442
ccq1	SPCC188.07	271747.921455029	278625.836855477	15762367499.3238	4	62774.133803908
ubp5	SPCC188.08C	291666.149651138	296380.209625546	4578336188.86086	4	33831.701807849
SPCC188.09c	SPCC188.09C	169554.32698056	171800.866308957	39367508723.2217	4	99206.2355943689
spn6	SPCC188.12	381777.638964387	378705.390421549	627145781.875357	4	12521.4394327824
dcr1	SPCC188.13C	256212.155625578	274037.830563771	3098197154.57795	4	27830.725621954
nic1	SPCC1884.02	243914.643983373	265955.941994936	10110971239.0512	4	50276.6626752692
bfr1	SPCC18B5.01C	325458.656379001	328661.414047486	368292617.378078	4	9595.47572267886
wee1	SPCC18B5.03	350758.697373417	357138.431720739	819320847.072394	4	14311.8905728104
SPCC18B5.05c	SPCC18B5.05C	332072.926237824	322970.196184448	5404604412.71643	4	36758.0073341729
SPCC18B5.06	SPCC18B5.06	358646.503232252	356370.737987136	4561219961.8659	4	33768.40224924
nup61	SPCC18B5.07C	327929.3339094	359100.949062653	13267161906.0384	4	57591.5833825534
SPCC18B5.09c	SPCC18B5.09C	170685.549216725	241852.98928659	83665009926.5833	4	144624.522407667
SPCC18B5.10c	SPCC18B5.10C	221377.664969394	229587.588955703	7498604488.28857	4	43297.2415064995
cds1	SPCC18B5.11C	349901.991451633	351206.62456221	397275699.213582	4	9965.88805894364
gaf1	SPCC1902.01	128537.132869694	153891.322870798	32518976993.6237	4	90165.0944013587
SPCC1906.02c	SPCC1906.02C	255441.681310388	263624.715769451	12602514394.8022	4	56130.4605245721
wtf20	SPCC1906.04	159901.461451879	151999.758725946	22962153391.4581	4	75766.3404676808
SPCC191.03c	SPCC191.03C	296111.140888774	303072.297687971	3399695472.85482	4	29153.4537956261
SPCC191.05c	SPCC191.05C	330098.793360555	311640.226036844	5053848009.64917	4	35545.2106817823
SPCC191.06	SPCC191.06	160581.895748135	169749.102790305	38643777690.6953	4	98290.103381133
gst1	SPCC191.09C	232435.369074101	236611.056448855	16757932227.7347	4	64726.2161487421
SPCC191.10	SPCC191.10	337668.131096541	332153.047242465	2607738089.97593	4	25533.008488895
inv1	SPCC191.11	378948.099824508	386843.769710366	24481455393.1359	4	78232.7543186611
ppk34	SPCC1919.01	412469.80059643	407589.832889036	1489659324.51291	4	19298.0525216465
amk2	SPCC1919.03C	217737.487906064	196519.071461598	22974500461.4594	4	75786.708038843
SPCC1919.05	SPCC1919.05	174586.115755746	186640.375258983	46833653361.5425	4	108205.421954658
SPCC1919.07	SPCC1919.07	442317.052148505	445745.483872215	22156640395.8283	4	74425.5339178503
tif6	SPCC1919.09	211475.683406838	247617.119284266	8996557510.51061	4	47425.092278536
myo52	SPCC1919.10C	362274.754944283	384288.562572545	26058188866.5859	4	80712.7450694528
mug137	SPCC1919.11	300239.24905231	297515.822371118	321710259.919826	4	8968.14166814711
SPCC1919.12c	SPCC1919.12C	354568.196166894	375114.660469688	25232611664.2239	4	79423.8812704086
SPCC1919.13c	SPCC1919.13C	367319.023108685	361378.531372164	532603927.596392	4	11539.106633492
brl1	SPCC1919.15	370167.263582902	365701.760257162	643891577.516021	4	12687.5093843908
SPCC23B6.01c	SPCC23B6.01C	146939.867618966	147226.579831142	23295585532.5866	4	76314.4572354848
SPCC23B6.02c	SPCC23B6.02C	346049.458520991	358843.51545251	21063694228.9025	4	72566.6835209218
tel1	SPCC23B6.03C	341803.487546665	341401.062709073	384827663.070608	4	9808.51241359525
SPCC23B6.04c	SPCC23B6.04C	378036.301462634	392033.91207172	9744751935.14195	4	49357.7550521241
ssb3	SPCC23B6.05C	281325.374908444	276843.326124832	2151822389.0552	4	23193.869820791
SPCC24B10.02c	SPCC24B10.02C	342959.795724911	342081.427678969	545882921.123599	4	11682.0687500502
SPCC24B10.03	SPCC24B10.03	311458.121066074	295401.430481362	4157925014.1702	4	32240.9871676187
SPCC24B10.06	SPCC24B10.06	295539.373398296	289239.866923181	3806013661.50136	4	30846.44899134
gad8	SPCC24B10.07	337382.184399571	337985.220659713	363171524.083548	4	9528.52984572578
ada2	SPCC24B10.08C	315990.114320231	324922.945919507	5374503721.49697	4	36655.503411824
rps1702	SPCC24B10.09	373630.307743544	380470.427399645	1729270355.07929	4	20792.2482855949
SPCC24B10.10c	SPCC24B10.10C	337459.545422927	334908.946091535	1906411364.22874	4	21831.2354450495
mft1	SPCC24B10.11C	378723.260636612	379381.826711671	721671471.106432	4	13431.9718499038
cgi121	SPCC24B10.12	378823.164725914	381591.695022879	321032085.710111	4	8958.68413482291
skb5	SPCC24B10.13	157838.569498126	140793.316314114	13158760220.2297	4	57355.8197139351
xlf1	SPCC24B10.14C	276299.597540485	290405.530292113	1889044843.70289	4	21731.571754609
SPCC24B10.15	SPCC24B10.15	1922.45198995094	4122.09858142974	35223420.6791906	4	2967.46611940181
SPCC24B10.16c	SPCC24B10.16C	250537.130836582	243775.410840368	4708490100.86018	4	34309.2192451977
emp24	SPCC24B10.17	211402.554967233	226509.621373898	8190047546.8877	4	45249.4407338027
SPCC24B10.18	SPCC24B10.18	384662.548312965	379518.6918397	2724869050.86852	4	26100.1391321412
SPCC24B10.19c	SPCC24B10.19C	294584.792063948	303942.127800143	1668741118.44145	4	20425.1139436323
SPCC24B10.20	SPCC24B10.20	425541.186066913	428846.221381322	896275996.872557	4	14968.934471703
tpi1	SPCC24B10.21	289601.252220494	286621.71205656	186661620.493689	4	6831.20817450488
pog1	SPCC24B10.22	197058.849021468	192057.055020289	2888545820.01165	4	26872.5967298085
SPCC285.04	SPCC285.04	324355.823335314	334186.885918352	940540304.73871	4	15334.1147832106
SPCC285.05	SPCC285.05	120436.467434436	181524.72105324	50926989824.3511	4	112835.04533649
cgs2	SPCC285.09C	276217.422267861	275205.024736702	3607984134.11539	4	30033.2488007683
SPCC285.10c	SPCC285.10C	148902.704044403	197159.20549266	57766371181.0099	4	120173.178352128
nup60	SPCC285.13C	349825.239856775	349006.373484654	38315853.5943926	4	3094.9900482228
trs130	SPCC285.14	295773.957081426	292572.373194491	6282345049.33593	4	39630.6227850886
rps2802	SPCC285.15C	331931.708580071	332069.420852293	18466139772.3735	4	67945.08770392
msh6	SPCC285.16C	295853.772991532	355986.466193054	36388533753.3744	4	95378.8940926849
spp27	SPCC285.17	203249.783072717	205084.821638306	56088691732.6536	4	118415.256336181
ssp1	SPCC297.03	138454.286507203	185519.830635505	11829293899.4549	4	54381.278716703
set7	SPCC297.04C	235656.363890975	226464.768108035	5883505278.83423	4	38352.005419646
SPCC297.05	SPCC297.05	368265.79375354	362791.462848533	438326938.604901	4	10468.1294724141
SPCC297.06c	SPCC297.06C	294922.392461715	297491.836644512	11462607688.4493	4	53531.7842231354
SPCC2H8.05c	SPCC2H8.05C	364997.254903478	359325.875670233	293898849.158295	4	8571.73916364549
SPCC306.02c	SPCC306.02C	278244.430446205	271595.729142606	1746250276.28035	4	20894.0797612646
set1	SPCC306.04C	385209.332056233	389530.726628061	24899346537.8273	4	78897.633896441
ins1	SPCC306.05C	257028.436290551	241095.253688688	2675667823.55327	4	25863.4289275091
SPCC306.07c	SPCC306.07C	135963.984830782	160035.733124324	35693778677.9403	4	94463.9860977985
SPCC306.08c	SPCC306.08C	336427.216688346	330079.231711796	902868972.904233	4	15023.8890845899
cap1	SPCC306.09C	304089.515689031	273544.125157236	8904470186.57454	4	47181.7501439236
SPCC306.11	SPCC306.11	351825.357425297	360139.052961247	414637951.454343	4	10181.3303582383
mug73	SPCC31H12.02C	244535.238744289	234490.245550942	2356385094.60004	4	24271.3055613004
SPCC31H12.03c	SPCC31H12.03C	328624.611274106	328956.560716631	2454730550.27236	4	24772.6187063074
rpl1202	SPCC31H12.04C	334851.927381773	317438.454089159	6208280160.01134	4	39396.320132759
sds21	SPCC31H12.05C	169305.256938168	174402.921838792	40624468694.3812	4	100777.562848063
mug111	SPCC31H12.06	386999.84066405	389214.387528185	139704854.695128	4	5909.84041017878
ccr4	SPCC31H12.08C	401932.34618726	396195.684161086	1281725155.95398	4	17900.5946546056
SPCC320.03	SPCC320.03	204340.565227511	200556.56174275	1014625672.16876	4	15926.5946781536
SPCC320.04c	SPCC320.04C	369954.61997437	298133.004079331	31466115476.0778	4	88693.4544880254
SPCC320.06	SPCC320.06	254868.450682177	208001.216470578	10830969484.5253	4	52035.971895712
mde7	SPCC320.07C	327778.488553341	279375.486210404	22072914401.6137	4	74284.7804089331
SPCC320.08	SPCC320.08	9691.18032362159	14037.9152775723	307872961.96357	4	8773.15453476641
atp23	SPCC320.12	184626.319168963	170552.399378463	23610709907.8285	4	76828.8843922461
SPCC320.14	SPCC320.14	216562.388669344	207275.204105607	735138901.250561	4	13556.7225136697
rhp16	SPCC330.01C	193220.478928433	189112.868885795	479543827.963041	4	10949.2445853931
rhp7	SPCC330.02	224082.837077551	229696.389973486	4434040969.17892	4	33294.2974440778
SPCC330.03c	SPCC330.03C	245405.756509137	238842.633130303	602930414.474028	4	12277.3207019491
SPCC330.06c	SPCC330.06C	363148.585459607	356255.23448356	5696442403.85974	4	37737.3899596267
SPCC330.07c	SPCC330.07C	254992.411027428	272686.418217752	8283596101.73054	4	45507.1315887151
btb1	SPCC330.11	200716.640040377	196776.907838537	36113024817.6676	4	95017.1363724297
sdh3	SPCC330.12C	381432.454162653	380966.687526108	1059296622.66217	4	16273.418684024
rpl2402	SPCC330.14C	233312.428436085	229300.677691729	1907565183.85537	4	21837.8409180908
mug112	SPCC338.02	353432.890509834	346127.533130272	1210891256.17228	4	17398.9314052062
cid2	SPCC338.04	309863.017709518	299306.931126408	922670012.379698	4	15187.7418695119
mms2	SPCC338.05C	304049.032537699	287435.692701622	8199268044.98334	4	45274.9048728524
SPCC338.06c	SPCC338.06C	233424.630728301	261729.974643814	7892552084.87583	4	44420.0182487463
naa15	SPCC338.07C	402447.506289167	391828.321687237	30341884907.8191	4	87094.6107802014
ctp1	SPCC338.08	263212.927482217	272069.282217576	4767990907.36957	4	34525.3200831273
cox5	SPCC338.10C	279012.188684448	303851.61706186	3818623460.51364	4	30897.5058075633
rrg1	SPCC338.11C	315102.318162944	285329.055325133	10259668124.1427	4	50645.00993223
SPCC338.14	SPCC338.14	313518.217000346	350259.828532869	18485363963.5453	4	67980.4456508364
pof3	SPCC338.16	287233.433863758	302033.85051959	13150872290.0088	4	57338.6263569524
SPCC338.18	SPCC338.18	122752.357447802	162712.648913829	39550453447.789	4	99436.4790303199
cif1	SPCC364.01	296596.509993844	296709.081788468	529253945.048149	4	11502.7599410766
bis1	SPCC364.02C	284788.147879574	286104.643318166	782800784.097706	4	13989.2886175254
rpl1702	SPCC364.03	295652.306745342	264189.201453156	11998245247.4484	4	54768.2509476257
SPCC364.04c	SPCC364.04C	329686.112496161	314868.527207821	1859670889.01517	4	21561.9507988909
vps3	SPCC364.05	219755.708252065	251391.018337115	10199854313.3898	4	50497.1640624247
nap1	SPCC364.06	243923.791353874	253811.855392964	777814101.778929	4	13944.6593879066
SPCC364.07	SPCC364.07	106891.851974453	147436.074059552	32666684259.4111	4	90369.635745934
dad5	SPCC417.02	77224.3544409497	102233.562714085	3268964314.59743	4	28587.4286820161
chr2	SPCC417.05C	291839.60404804	309615.097249268	3068422999.41476	4	27696.6739854028
mug27	SPCC417.06C	294219.242063646	298319.235125732	2196956453.33011	4	23435.8510264195
mto1	SPCC417.07C	374169.334592115	373019.361434779	118654148.212531	4	5446.42424468869
SPCC417.09c	SPCC417.09C	258293.694862835	269316.771318896	9224693408.53242	4	48022.6337484015
SPCC417.11c	SPCC417.11C	261460.979261503	277172.038372872	2515255757.73554	4	25076.1627733169
SPCC417.12	SPCC417.12	266846.465292999	266686.240899806	311654465.346053	4	8826.86899962343
SPCC4B3.02c	SPCC4B3.02C	324470.099918524	329603.932794464	2178667710.66897	4	23338.1003440135
SPCC4B3.03c	SPCC4B3.03C	285140.020443844	279010.792000738	1370614405.44002	4	18510.904930878
nte1	SPCC4B3.04C	162510.265846812	158204.976642863	22243806789.9906	4	74571.7888849239
hem12	SPCC4B3.05C	390503.60281352	336889.56206161	18121091728.7475	4	67307.3022203897
SPCC4B3.06c	SPCC4B3.06C	362703.327522225	365991.347321705	128835727.56807	4	5675.29134864611
nro1	SPCC4B3.07	214586.20071796	242872.455644895	3834092261.70499	4	30960.0236664355
lsg1	SPCC4B3.08	272023.318478066	273805.266297857	18291983518.1739	4	67623.929784829
SPCC4B3.11c	SPCC4B3.11C	359208.899471703	346507.622673918	1386390263.26212	4	18617.1309770203
set9	SPCC4B3.12	338117.099292382	337552.554614675	12011217745.9471	4	54797.8506557216
SPCC4B3.13	SPCC4B3.13	319863.14205622	345047.726935457	5496122768.34994	4	37067.9199859863
mid1	SPCC4B3.15	396578.621197251	404195.605049662	15628261935.0297	4	62506.5235296078
cig1	SPCC4E9.02	143480.63263004	189971.2905659	53820809734.4342	4	115996.562162887
SPCC4F11.03c	SPCC4F11.03C	201118.020742077	195125.7550455	23941693901.0182	4	77365.5186452889
imt2	SPCC4F11.04C	348178.311578377	369815.003278838	12081035564.2042	4	54956.8821081677
aph1	SPCC4G3.02	292358.1058755	308269.890033938	3830054057.06598	4	30943.7152628202
coq5	SPCC4G3.04C	236983.654550902	239467.678831981	1418759307.95283	4	18833.2107456006
mus81	SPCC4G3.05C	321503.250297598	310717.560163828	1552534224.76433	4	19701.1054560672
psk1	SPCC4G3.08	114494.524298456	163239.601349492	41865776696.2186	4	102305.640968886
gyp3	SPCC4G3.09C	0	110.364486731964	48721.2797264394	4	110.364486731964
rhp42	SPCC4G3.10C	392215.675540522	369637.940601868	8479932505.457	4	46043.2744965456
mug154	SPCC4G3.11	372378.533529005	374207.701441506	740484117.513757	4	13605.9189097407
not2	SPCC4G3.15C	348626.993612971	348706.460676419	424986035.071532	4	10307.5947130203
SPCC4G3.17	SPCC4G3.17	170810.651763981	178783.379019942	9291125379.82454	4	48195.2419327483
alp16	SPCC4G3.19	358976.661691634	354523.817111791	477219083.233527	4	10922.6723290769
SPCC548.05c	SPCC548.05C	132316.745153174	133711.282582005	8431161283.48815	4	45910.6776346422
ght8	SPCC548.06C	307350.273517701	305584.622213159	1205388240.14885	4	17359.3507953844
ght1	SPCC548.07C	138732.34424827	205743.819640346	68415459984.8598	4	130781.745653646
SPCC550.01c	SPCC550.01C	404121.228977386	400851.80197151	1273888178.09742	4	17845.7850632679
SPCC550.03c	SPCC550.03C	345618.680089368	356757.54098818	39256472537.647	4	99066.231049797
SPCC550.07	SPCC550.07	275093.481919406	276131.474506879	514628779.326091	4	11342.7154963669
SPCC550.08	SPCC550.08	296109.13278695	288956.330135174	894257278.628536	4	14952.0674041129
SPCC550.09	SPCC550.09	318147.842765666	311703.823128526	824858237.040943	4	14360.1726751539
SPCC550.11	SPCC550.11	274904.491147759	243108.816670834	44294446425.533	4	105231.229235352
arp6	SPCC550.12	428889.709806347	426845.361665519	34178609609.1349	4	92437.2890249586
vgl1	SPCC550.14	367751.781217171	362486.644779605	5534568269.84057	4	37197.3395212634
SPCC550.15c	SPCC550.15C	185677.812450873	145291.436977988	9613368836.24639	4	49023.894266588
SPCC553.01c	SPCC553.01C	220695.895257282	213059.343087693	15116234793.7314	4	61474.0489835576
pex1	SPCC553.03	322857.647816206	326054.347313036	10889428162.8449	4	52176.2114445963
cyp9	SPCC553.04	285218.597403317	311432.427985782	17752354610.9873	4	66618.9811746384
SPCC553.08c	SPCC553.08C	380231.676572122	413389.926897461	19820979305.8555	4	70393.4998878723
SPCC553.12c	SPCC553.12C	258456.831202001	256722.872351549	5936534964.26086	4	38524.4564019431
SPCC569.02c	SPCC569.02C	266231.836907685	261983.238050081	1420733554.50562	4	18846.3096819087
SPCC569.03	SPCC569.03	294227.036841791	299606.016324154	2030376900.77381	4	22529.8518679873
SPCC569.04	SPCC569.04	353369.932529141	352212.226168308	7490315446.36299	4	43273.3042601411
SPCC569.05c	SPCC569.05C	109678.860360462	125541.798096569	21676168748.0087	4	73614.1439330933
SPCC569.06	SPCC569.06	326580.901495715	314833.745832347	1239432564.51636	4	17602.787879455
SPCC569.07	SPCC569.07	403604.866301177	423680.181622408	20948197174.1324	4	72367.4601843474
SPCC576.01c	SPCC576.01C	353039.539821574	344011.652480855	1374552573.64947	4	18537.4794244624
SPCC576.02	SPCC576.02	248790.359312515	244220.577958743	8656963698.49659	4	46521.4028660373
rpl15	SPCC576.11	168916.64315192	170445.578869644	38741827526.7545	4	98414.7188264471
mhf2	SPCC576.12C	279668.834953691	271986.214149644	1239395617.61459	4	17602.5255120862
swc5	SPCC576.13	227507.410698597	230253.534708308	95753873.994727	4	4892.69542263585
dph5	SPCC576.14	382226.922989848	381567.994688872	25162801368.8769	4	79313.9353595521
SPCC576.17c	SPCC576.17C	315253.857736008	330150.062222117	3574267637.4141	4	29892.5895391069
SPCC584.01c	SPCC584.01C	394256.627213628	403216.224959653	981313950.649639	4	15662.9654811089
cuf2	SPCC584.02	129658.04833843	158726.726119497	34230881527.2292	4	92507.9476683345
SPCC584.03c	SPCC584.03C	193953.393758002	163678.228722835	13628059388.3033	4	58369.6397716811
SPCC584.11c	SPCC584.11C	383643.77508898	391767.098997089	13145730493.6991	4	57327.4159841935
mug42	SPCC584.12	359582.352781233	361665.149722206	2823478724.72292	4	26568.2080912645
SPCC584.13	SPCC584.13	343715.439164699	347622.318895169	2130574468.87631	4	23079.0731447144
SPCC584.15c	SPCC584.15C	144724.186287114	192878.006587469	54674185576.0595	4	116912.558752321
SPCC584.16c	SPCC584.16C	255572.496260159	259545.651375743	146165246.171442	4	6044.94098754161
SPCC594.01	SPCC594.01	213685.140661474	214202.293866467	3915955301.40699	4	31288.7971221609
SPCC594.02c	SPCC594.02C	266046.453403128	266314.749883652	242035608.370423	4	7778.74682018934
SPCC594.04c	SPCC594.04C	296174.982311325	281638.355875927	1955624199.5477	4	22111.2199999666
spf1	SPCC594.05C	398856.170345358	390545.792460226	1995526535.07622	4	22335.6583464436
SPCC594.06c	SPCC594.06C	206757.70525989	179684.629623516	4748011681.27301	4	34452.9087352324
bqt3	SPCC594.07C	246055.642896921	242586.366496796	1400995682.35038	4	18714.9384339782
SPCC5E4.05c	SPCC5E4.05C	145839.354920087	145887.762162109	28377658446.9205	4	84228.3480292124
rpl2802	SPCC5E4.07	0	1325.98183251025	7032911.28058899	4	1325.98183251025
SPCC5E4.10c	SPCC5E4.10C	266859.315517221	275269.63617108	1044971608.87953	4	16163.0103081042
spt3	SPCC61.02	199415.309915158	246585.214383574	21203295001.3523	4	72806.7562135416
SPCC61.03	SPCC61.03	336451.697330366	338027.187953183	106068328.23344	4	5149.47395938265
SPCC61.05	SPCC61.05	370490.318900955	381029.295865511	8670357016.34986	4	46557.375936445
SPCC613.01	SPCC613.01	240677.311330531	262919.877393928	3763099269.84185	4	30672.0527102517
SPCC613.02	SPCC613.02	232336.088150148	236432.525719854	303714960.829355	4	8713.70989919556
SPCC613.03	SPCC613.03	341516.123227937	337809.503948971	822495337.299737	4	14339.5897544154
rpl902	SPCC613.06	315227.158635168	316689.82306646	7486459833.82721	4	43262.1654388312
SPCC613.07	SPCC613.07	396875.171138117	385912.5657688	1914908692.74679	4	21879.8348528205
SPCC613.08	SPCC613.08	255380.78174799	257577.08027766	13742389737.862	4	58613.9696187308
qcr2	SPCC613.10	274203.579065631	286105.013195546	2509669465.1503	4	25048.3006666635
meu23	SPCC613.11C	208820.184256509	212306.36173246	327330937.200778	4	9046.14472027695
raf1	SPCC613.12C	351133.973027152	332704.914652821	2580719351.88594	4	25400.3905082478
SPCC622.01c	SPCC622.01C	365550.447957127	357926.390039925	4733403909.88528	4	34399.8688583448
hta1	SPCC622.08C	319010.817175065	319669.076839293	5561156406.49485	4	37286.5807177825
SPCC622.11	SPCC622.11	289825.811058838	283475.123807349	590508460.225853	4	12150.1899185347
gdh1	SPCC622.12C	261365.900936098	268854.796464727	2080328834.87817	4	22805.3109761639
SPCC622.14	SPCC622.14	197100.151743016	205248.563974659	951586901.309762	4	15423.9011059926
SPCC622.15c	SPCC622.15C	297463.394934405	297685.658023363	8996558128.41569	4	47425.0939071703
epe1	SPCC622.16C	187849.741254762	195147.033802959	50841746066.9635	4	112740.571742123
apn1	SPCC622.17	275685.300803702	260993.432678767	11754248743.0957	4	54208.5065812915
rpl6	SPCC622.18	370152.088235234	357296.096734239	5179300893.80042	4	35983.679959811
jmj4	SPCC622.19	230076.708661139	231928.946608231	9179395792.23565	4	47904.5817021599
aah3	SPCC63.02C	389093.191417077	380141.907119719	37628563513.2482	4	96990.4164250883
SPCC63.03	SPCC63.03	335779.835574025	322540.855507419	1966108169.16075	4	22170.4091592868
mok14	SPCC63.04	309468.99850834	326235.557971251	4198910171.045	4	32399.4991128142
SPCC63.06	SPCC63.06	222133.76796719	218632.386692117	2148852304.11931	4	23177.8574512362
atg1	SPCC63.08C	317682.189122793	264031.627625784	37292141099.158	4	96555.866081712
SPCC63.13	SPCC63.13	308072.343859303	311056.85260977	2093152653.39271	4	22875.4926361855
SPCC63.14	SPCC63.14	229885.030385889	234402.947056259	1323784267.64333	4	18191.9231229366
gep4	SPCC645.02	171629.595264229	179972.088702059	30897594323.8836	4	87888.5577363225
rgf1	SPCC645.07	172223.337983703	193021.197708139	2858123732.04534	4	26730.7114198507
snd1	SPCC645.08C	341036.260751336	336177.706801426	343872654.374809	4	9271.90183261785
mug117	SPCC645.11C	389264.920535877	374012.631472625	2631227585.46169	4	25647.7464188459
SPCC645.12c	SPCC645.12C	263744.20273577	269708.526494307	4042459226.17117	4	31790.1683943762
SPCC645.13	SPCC645.13	393583.69653591	384836.064056632	542018712.710999	4	11640.6476700289
ekc1	SPCC663.01C	332070.528111994	335335.561445186	2651413779.82576	4	25745.9403587525
wtf14	SPCC663.02	278529.603859083	252214.720175432	3047339712.92813	4	27601.3573621304
pmd1	SPCC663.03	198735.325593065	205637.282987338	56509288248.2123	4	118858.411827069
rpl39	SPCC663.04	360640.946835269	368555.81563923	543513120.597035	4	11656.6839259396
SPCC663.06c	SPCC663.06C	318946.639812559	320852.32082298	2528226857.29478	4	25140.7381419817
SPCC663.08c	SPCC663.08C	192502.065309983	199135.133398699	10127936462.0029	4	50318.8246633476
SPCC663.09c	SPCC663.09C	380461.74684538	363830.72478831	2362382053.51323	4	24302.1709601901
SPCC663.10	SPCC663.10	266934.337364517	224299.636580228	30586074466.1573	4	87444.3744133338
saf1	SPCC663.11	357350.785856187	347643.016737025	3375029924.75533	4	29047.5038719136
cid12	SPCC663.12	366678.26518603	359685.918148328	11937974866.1648	4	54630.5200098003
naa50	SPCC663.13C	334736.017051191	326229.170885251	1723957687.13303	4	20760.2847230778
SPCC663.14c	SPCC663.14C	348612.491542892	365769.003585469	10203773017.7553	4	50506.863438931
SPCC663.15c	SPCC663.15C	347493.445821556	332991.323007948	5108985567.99867	4	35738.5840793905
SPCC70.02c	SPCC70.02C	243357.510512945	234261.800692545	33340492117.2974	4	91296.8949599292
SPCC70.03c	SPCC70.03C	218520.939130543	219605.681229281	31342785139.8865	4	88519.468395216
SPCC70.04c	SPCC70.04C	150977.636440262	159727.566924153	34215656109.5405	4	92487.3722590556
SPCC70.06	SPCC70.06	379421.948471179	388468.511255549	3788310262.93802	4	30774.6253549008
SPCC70.08c	SPCC70.08C	208360.442187391	189619.609533285	4306149483.50699	4	32810.6289314415
mug9	SPCC70.09C	432340.060082166	429922.899468301	19357203565.8626	4	69565.0838529333
SPCC70.10	SPCC70.10	364499.295722309	362530.55017144	597321002.775374	4	12220.0757237361
SPCC736.02	SPCC736.02	138074.47980834	148325.832714009	6871763128.63615	4	41448.0491960603
gma12	SPCC736.04C	296232.719186428	304368.578638277	1895626484.92983	4	21769.3964370273
SPCC736.06	SPCC736.06	358709.968973501	346122.724618092	2869251062.19668	4	26782.695262971
SPCC736.07c	SPCC736.07C	236926.894231708	223829.860958708	11658344201.1953	4	53986.9062856802
cbf11	SPCC736.08	376435.696409534	352214.834529712	2855217005.10564	4	26717.1153247578
SPCC736.09c	SPCC736.09C	292006.204741658	278577.202620851	16168751545.8997	4	63578.2029195142
ago1	SPCC736.11	358247.591266021	356326.703030404	497336034.132307	4	11150.5160657737
SPCC736.13	SPCC736.13	422503.454941818	408738.776883151	2533186528.98401	4	25165.3855970061
dis1	SPCC736.14	297243.278611224	299517.309030368	7271470176.1088	4	42636.457920742
ima1	SPCC737.03C	337041.201656113	340770.509778655	3464567568.71473	4	29430.2886866351
SPCC737.04	SPCC737.04	356717.53787199	361048.773001341	1938543006.40747	4	22014.4441583672
SPCC737.05	SPCC737.05	356465.665877044	355236.782974088	270608989.391765	4	8225.09862238388
SPCC737.06c	SPCC737.06C	308887.598050362	305107.278333678	1480304264.44266	4	19237.3612044548
SPCC737.07c	SPCC737.07C	408654.518781831	398418.381332242	2052373076.46755	4	22651.5621782889
hmt1	SPCC737.09C	256062.98323101	247044.035335957	19221426600.3082	4	69320.6798154566
SPCC74.02c	SPCC74.02C	363203.836178668	364670.46240404	483329628.179823	4	10992.3794987689
ssp2	SPCC74.03C	344160.149994386	331009.019239726	1580115526.26672	4	19875.3334957349
SPCC74.04	SPCC74.04	128739.302939328	144970.249498622	28706890081.8999	4	84715.5388371872
rpl2702	SPCC74.05	292576.753522385	266905.738820374	10945516420.4844	4	52310.4110586134
mak3	SPCC74.06	263230.413917945	269907.924624504	1144975160.13826	4	16918.7407934091
mug24	SPCC74.09	335816.728207148	334705.217177272	2186256399.7361	4	23378.7103992933
SPCC757.02c	SPCC757.02C	321302.094094181	331283.026786493	29054673100.6463	4	85227.1569111722
SPCC757.03c	SPCC757.03C	355721.682729112	360670.676929064	1774125743.1729	4	21060.1860341552
SPCC757.04	SPCC757.04	252054.315025468	280184.074995141	7603682558.00189	4	43599.5486157881
SPCC757.05c	SPCC757.05C	339803.833899643	320433.24095856	3256635045.81292	4	28533.4673927518
ctt1	SPCC757.07C	374265.721869015	382597.405067727	2207716888.02119	4	23493.1739448993
rnc1	SPCC757.09C	234783.936570427	233668.089044346	42881347.9663766	4	3274.19257093931
SPCC757.11c	SPCC757.11C	248431.64432372	247556.768455692	206062491.648361	4	7177.43846452829
SPCC757.12	SPCC757.12	232815.193404866	264236.827377189	6893815212.07251	4	41514.5011172979
SPCC777.02	SPCC777.02	279649.611525278	235509.658568361	28344374424.3042	4	84178.9380194122
SPCC777.03c	SPCC777.03C	32045.2209062495	73630.3892502365	11565051909.6643	4	53770.4656611422
SPCC777.04	SPCC777.04	312338.46375096	325701.501293353	1358407131.02693	4	18428.2875698404
SPCC777.06c	SPCC777.06C	336457.357981615	341936.576984411	1136876314.54486	4	16858.7982559913
omh3	SPCC777.07	369540.295007703	364462.23746565	1155910268.70349	4	16999.340198251
bit61	SPCC777.08C	378211.669919067	368399.678655557	788349136.526851	4	14038.7778717278
ubc12	SPCC777.10C	350148.224362903	333825.103379681	2820175850.83026	4	26552.6639474755
SPCC777.12c	SPCC777.12C	250936.104446525	266774.615669031	7149550562.9447	4	42277.5075038273
vps35	SPCC777.13	204393.29626148	207635.687523073	57511473247.1541	4	119907.749173223
SPCC777.15	SPCC777.15	209986.800199128	216355.336299421	1951854441.3271	4	22089.8983775792
SPCC777.17c	SPCC777.17C	304119.055286096	298605.101884131	3610584414.92404	4	30044.0693603748
pep3	SPCC790.02	317864.908826403	330267.482658682	2865066713.07513	4	26763.1589740221
SPCC790.03	SPCC790.03	270064.631462581	270824.612079958	593945982.078559	4	12185.5034988153
SPCC794.01c	SPCC794.01C	12114.6452743922	37705.5132315664	3641987698.21183	4	30174.4415781462
wtf5	SPCC794.02	286765.101095992	293519.094652922	728355751.621841	4	13494.0334187173
SPCC794.03	SPCC794.03	324536.530616782	315081.319716413	4083160255.47182	4	31949.8053807524
lat1	SPCC794.07	419726.708948966	415638.925765375	2785352714.62523	4	26388.2204526244
ef1a-a	SPCC794.09C	268369.85295129	264230.574120934	1049756852.85594	4	16199.9757164628
SPCC794.10	SPCC794.10	322835.561672154	303359.165470093	10432713655.3593	4	51070.3281156468
SPCC794.11c	SPCC794.11C	324711.868203906	313556.741457984	1707661299.36115	4	20661.9293590963
mae2	SPCC794.12C	217055.592320383	216044.448923632	161383160.802463	4	6351.83360933011
SPCC794.15	SPCC794.15	149455.815427483	175455.873558852	42849026149.2918	4	103500.031581266
SPCC825.01	SPCC825.01	367286.626477444	374628.944867458	755378630.001508	4	13742.0761713934
naa40	SPCC825.04C	256140.495983005	253943.177162927	3837611698.92805	4	30974.2300103168
SPCC825.05c	SPCC825.05C	348849.08101846	355040.564631352	406581295.328572	4	10081.9305607678
SPCC830.06	SPCC830.06	291530.920474222	286007.175077679	3668488860.54928	4	30284.0257419208
psi1	SPCC830.07C	305271.81230777	306105.079508837	4528062097.13798	4	33645.4383874619
yop1	SPCC830.08C	274636.951450882	279869.13052271	1184533073.57344	4	17208.5231322552
SPCC830.10	SPCC830.10	0	83519.130116451	27901780381.6347	4	83519.130116451
for3	SPCC895.05	303256.508144141	301857.275389316	152725315.685035	4	6179.1042167339
elp2	SPCC895.06	365712.618418704	344405.543508113	9905171058.54487	4	49762.3629326042
alp14	SPCC895.07	310663.459539385	316101.002793217	887453744.984224	4	14895.0809412388
ucp12	SPCC895.09C	129417.24893878	130844.901221406	17036383404.6043	4	65261.7487595227
rps1201	SPCC962.04	354372.507974267	357605.219561971	1605844922.47877	4	20036.4974638706
ast1	SPCC962.05	152486.395257515	176072.629535762	38087174994.5648	4	97579.6789738581
thp1	SPCC965.05C	257398.325185366	260255.553753907	15128585660.5152	4	61499.1578408095
SPCC965.06	SPCC965.06	290306.819782141	308216.765850076	3024222101.7636	4	27496.4638715763
gst2	SPCC965.07C	322520.215440892	317150.795658159	2250502230.1216	4	23719.729288725
alr1	SPCC965.08C	384457.115353652	390041.389682665	743856975.272061	4	13636.8707487464
SPCC965.09	SPCC965.09	408400.78833255	417202.224106129	1376834968.03534	4	18552.8634450005
SPCC965.10	SPCC965.10	245875.089966845	245335.780498258	577623923.178427	4	12016.903960447
SPCC965.11c	SPCC965.11C	364338.674148817	363634.45291651	159478565.898107	4	6314.24116379211
SPCC965.12	SPCC965.12	205204.727281843	216866.289114341	769356750.726022	4	13868.6404409915
SPCC965.13	SPCC965.13	271649.851283899	268311.731176343	1350533971.01106	4	18374.8059242204
SPCC965.14c	SPCC965.14C	314829.335983724	338994.506841955	14835643807.4589	4	60900.8288274038
SPCC970.02	SPCC970.02	305744.57435816	257076.125887345	34618995826.5004	4	93030.9032344904
rpl3601	SPCC970.05	123575.688023805	137756.369727304	23230475306.152	4	76207.7346897151
raf2	SPCC970.07C	256105.183087948	259440.499200265	1394915469.55452	4	18674.2835843475
brl2	SPCC970.10C	314207.051826512	276364.347113238	8405336712.30541	4	45840.3117144327
ppk38	SPCP1E11.02	362392.292089769	358064.34252525	192373442.309382	4	6934.93767652929
mug170	SPCP1E11.03	115990.196477394	130041.227324929	13110877912.3778	4	57251.3709713091
pal1	SPCP1E11.04C	218689.801761424	220965.87924707	809744136.075426	4	14228.0017577612
are2	SPCP1E11.05C	189617.036036489	190799.944743473	48543223280.1742	4	110162.633501762
apl4	SPCP1E11.06	313150.789592603	315339.224287994	3322403148.99341	4	28820.145510534
cwf18	SPCP1E11.07C	223784.2532332	222407.325542034	8536532821.66823	4	46196.6795929865
SPCP1E11.10	SPCP1E11.10	310863.412464692	315590.897469313	8961383370.81738	4	47332.2917541961
puf6	SPCP1E11.11	390529.727237111	361649.530285316	5079831658.16669	4	35636.4688842999
SPCP20C8.01c	SPCP20C8.01C	222083.754954395	229419.990105115	3896420395.62704	4	31210.6568163305
SPCP20C8.02c	SPCP20C8.02C	354555.223594129	359733.82133521	1228003886.5235	4	17521.4431948648
rhp26	SPCP25A2.02C	309425.514169175	290131.336581398	4530671716.22038	4	33655.1322840231
SPCP31B10.02	SPCP31B10.02	321001.01491427	335519.100313554	2678949947.33683	4	25879.2868300926
SPCP31B10.04	SPCP31B10.04	310440.481006504	305895.626662347	3824460332.14954	4	30921.1106371906
tdp1	SPCP31B10.05	257623.10430344	257429.213763005	603385164.581775	4	12281.9498104105
mug190	SPCP31B10.06	176825.697238069	208430.839718784	19520699171.7154	4	69858.2478518382
eft202	SPCP31B10.07	353012.355824807	343846.256272922	1523180324.36612	4	19513.971433092
SPCPB16A4.02c	SPCPB16A4.02C	267841.637912226	279696.914126649	4976920346.30366	4	35273.6457794756
ade10	SPCPB16A4.03C	390870.620341479	378130.597234296	1172919913.63971	4	17123.9591920189
trm8	SPCPB16A4.04C	291739.502677836	307006.184000901	1535293370.97095	4	19591.4099222781
SPCPB16A4.05c	SPCPB16A4.05C	185680.545745044	197129.090966505	49822110134.6085	4	111604.334744006
SPCPB16A4.06c	SPCPB16A4.06C	265973.780956145	278718.191102492	9279410424.40748	4	48164.848241242
amt1	SPCPB1C11.01	357813.130726934	373608.665972542	3260331655.50841	4	28549.6569835279
SPCPB1C11.02	SPCPB1C11.02	294803.661943402	290980.369651817	6131684312.03532	4	39152.5360354707
SPCPB1C11.03	SPCPB1C11.03	397228.81364985	412433.452787769	2371162622.77612	4	24347.2925742069
vps5	SPCPJ732.01	261417.181525845	261895.646964622	3122162405.03692	4	27938.1567262271
SPCPJ732.02c	SPCPJ732.02C	323563.429648614	323682.47905078	826908990.10201	4	14378.0126417215
meu15	SPCPJ732.03	380383.78611597	337643.063964862	10010392860.324	4	50025.9754035941
