# Supplementary material for: Quantitative Fitness Analysis Identifies exo1∆ and Other Suppressors or Enhancers of Telomere Defects in Schizosaccharomyces pombe
Source: PLoS One. 2015 Jul 13;10(7):e0132240. doi: 10.1371/journal.pone.0132240 (PMC4500466; doi:10.1371/journal.pone.0132240)
Supplement: S11 Supporting Information — (TXT) [file pone.0132240.s017.txt]

R package version: 0.0-19
Treatment: 30
Medium: YE5S_GN
Screen ID: SGA0059
Screen name: ura5_B
Libraries: PDLV3_768
Client: JPC
User: APB
PI: 
Date: 2012/10/17
Fitness definition: Trimmed
Condition: YE5S_GN
#########################################################
Gene	ORF	MedianFit	MeanFit	VarianceFit	NumRepeats	SEFit
SPAC1002.01	SPAC1002.01	386635.071559796	384436.634998911	281279979.174014	4	8385.70180685573
pom34	SPAC1002.02	200382.860815798	202319.287522564	6620374918.81605	4	40682.8431860903
gls2	SPAC1002.03C	377027.004757322	382575.587669613	835493623.860367	4	14452.4532853454
jmj2	SPAC1002.05C	337944.443914407	326415.779835101	1298532603.71481	4	18017.5789419307
bqt2	SPAC1002.06C	120015.633476133	119252.50168486	12141986696.338	4	55095.3416731806
ats1	SPAC1002.07C	286289.873112476	277420.665840013	2782784455.45183	4	26376.0519005964
SPAC1002.12c	SPAC1002.12C	325665.778203073	334148.68038971	3594322580.25111	4	29976.3347503122
itt1	SPAC1002.14	177316.134509635	176188.457283992	2072292381.23699	4	22761.2191085901
urg2	SPAC1002.17C	353163.836606059	347905.492040624	478325417.598702	4	10935.3259850667
urg3	SPAC1002.18	341969.688356518	329765.36273543	1246947871.06439	4	17656.0745287875
urg1	SPAC1002.19	398145.619308974	395286.499977361	440629832.093855	4	10495.5923140842
SPAC1002.20	SPAC1002.20	347812.336725946	355928.627283811	1957082068.3526	4	22119.460144591
psp3	SPAC1006.01	288106.720458783	289455.668064133	696209952.657459	4	13192.8953669907
red1	SPAC1006.03C	278489.27216744	265088.605206338	2777904688.98229	4	26352.915820561
mcp3	SPAC1006.04C	388287.12197307	393860.037124549	164776335.636212	4	6418.26175136641
rgf2	SPAC1006.06	296097.806078851	306318.917859214	4140459025.30472	4	32173.1993486221
win1	SPAC1006.09	395769.933174677	403234.124561423	3593873266.82359	4	29974.4610744863
SPAC1039.02	SPAC1039.02	365443.458299947	364688.019594379	890927704.224082	4	14924.2060444106
SPAC1039.03	SPAC1039.03	389838.040265182	388568.158766508	101483753.036193	4	5036.95724213023
SPAC1039.04	SPAC1039.04	326357.141110195	335432.820411526	767780840.545839	4	13854.4292605816
klf1	SPAC1039.05C	327544.157260161	305558.936812639	8633155556.59596	4	46457.3878855558
SPAC1039.06	SPAC1039.06	356637.766235556	386043.156416602	5575143515.0163	4	37333.441828394
SPAC1039.08	SPAC1039.08	321654.043634576	311944.131964455	1248868549.85933	4	17669.6671577263
isp5	SPAC1039.09	353599.467101161	358408.416775029	215422226.284723	4	7338.63451680085
kha1	SPAC105.01C	396882.318060354	385162.135914356	1733198959.74787	4	20815.8530917416
SPAC105.02c	SPAC105.02C	292505.224295391	294348.140837931	1889302220.18056	4	21733.0521336774
SPAC105.03c	SPAC105.03C	283864.47892837	277030.898982419	3536352413.76684	4	29733.61907743
mms19	SPAC1071.02	260531.148220303	267362.304002547	1105917730.86427	4	16627.6706942394
SPAC1071.03c	SPAC1071.03C	400104.047307065	396101.668017579	134087964.55686	4	5789.81788480561
spc2	SPAC1071.04C	234785.765911833	246170.622873868	2572020937.99223	4	25357.5478802281
SPAC1071.05	SPAC1071.05	244693.521756743	242197.17400075	2130336156.88052	4	23077.7823722326
arp9	SPAC1071.06	373731.025218002	372844.131438308	244134054.791789	4	7812.39487596136
rps1502	SPAC1071.07C	234193.81212791	231906.23314523	1184084872.74842	4	17205.2671640723
rpp203	SPAC1071.08	314244.417243234	309861.098556782	272157486.663129	4	8248.59816367498
SPAC1071.09c	SPAC1071.09C	151645.15901773	151820.469257424	11026269330.177	4	52503.0221277238
SPAC1071.11	SPAC1071.11	302202.58261861	305943.243328614	2836217159.80923	4	26628.0733428521
stp1	SPAC1071.12C	237943.052946107	244550.086431324	3624380762.28331	4	30101.4150924973
ppr5	SPAC1093.01	292168.0358063	308733.256447456	1580905783.26821	4	19880.302960897
SPAC1093.02	SPAC1093.02	392933.597753836	393624.067622642	88053405.4796552	4	4691.83880476661
SPAC1093.03	SPAC1093.03	411590.104204647	412562.952252844	59226208.3372793	4	3847.92828471631
dhc1	SPAC1093.06C	339244.233740358	341329.9791281	244103051.086764	4	7811.89879425553
SPAC10F6.04	SPAC10F6.04	348400.402188353	344839.485026801	361672023.593367	4	9508.83830435357
ubc6	SPAC10F6.05C	378620.449282557	381656.26035636	197950279.512092	4	7034.74021396831
vip1	SPAC10F6.06	341678.039228692	341952.431278821	412566854.87195	4	10155.870899041
mug94	SPAC10F6.07C	317638.77284378	333310.33737922	1685097427.25974	4	20524.9691063089
nht1	SPAC10F6.08C	278145.590190938	275137.571612623	1432703950.47924	4	18925.5379743829
atg17	SPAC10F6.11C	329264.533951512	324372.865340601	1422771300.19229	4	18859.8203874818
mam4	SPAC10F6.12C	331740.878732379	317570.382782305	4275139477.53703	4	32692.2753778971
SPAC10F6.13c	SPAC10F6.13C	2193.35607292813	8848.29009548856	221663955.887437	4	7444.19162648701
SPAC10F6.14c	SPAC10F6.14C	344712.141396131	324061.458478572	2560941303.46123	4	25302.871889675
SPAC10F6.15	SPAC10F6.15	388651.066636177	383745.710154066	893891799.082948	4	14949.0116653489
mug134	SPAC10F6.16	365173.74484861	369126.303981086	806018932.01011	4	14195.236278503
SPAC10F6.17c	SPAC10F6.17C	331531.282675468	328402.583077296	134224032.719369	4	5792.75480059724
ppk1	SPAC110.01	372127.868372352	378262.732638956	786961954.946795	4	14026.4210950869
pds5	SPAC110.02	324894.79529086	324725.524421306	2248208052.47503	4	23707.6361773745
SPAC1142.01	SPAC1142.01	310914.597649893	313673.668841375	1270563819.46575	4	17822.4845312442
SPAC1142.02c	SPAC1142.02C	401458.295930753	401465.920652362	154800966.994597	4	6220.95183622645
swi2	SPAC1142.03C	374967.541570366	377715.716622727	730123319.710427	4	13510.3971047341
ctr5	SPAC1142.05	0	4629.32091620538	85722448.5808663	4	4629.32091620538
get3	SPAC1142.06	158999.648001916	188882.041039132	23371435738.7092	4	76438.59584449
vps32	SPAC1142.07C	236908.964527783	243656.419249548	1361138875.11278	4	18446.8078208181
fhl1	SPAC1142.08	304465.620790735	298948.758540629	532021736.297248	4	11532.7981892649
SPAC11D3.01c	SPAC11D3.01C	313088.349818465	339349.090475553	12061922840.4334	4	54913.3928118484
SPAC11D3.02c	SPAC11D3.02C	337855.276722332	369882.49343734	11732634097.5209	4	54158.6421947617
SPAC11D3.03c	SPAC11D3.03C	231276.416343404	254484.240535196	7323642245.55228	4	42789.1406946677
SPAC11D3.04c	SPAC11D3.04C	403130.371557513	403921.955459195	485859041.771849	4	11021.1052278327
mfs2	SPAC11D3.05	261628.069386123	261762.843728514	3865372783.26297	4	31086.061117738
SPAC11D3.06	SPAC11D3.06	357415.870134696	362182.729225011	1779276721.05263	4	21090.7368354725
SPAC11D3.07c	SPAC11D3.07C	345621.933430493	347379.966785963	215507573.82187	4	7340.08810951664
SPAC11D3.08c	SPAC11D3.08C	342186.458556995	339544.499496441	3069364127.05349	4	27700.9211356477
SPAC11D3.09	SPAC11D3.09	363292.422366385	363739.069775917	1056475854.24226	4	16251.7372474627
SPAC11D3.10	SPAC11D3.10	259025.481361079	276711.895992176	2388502764.80809	4	24436.1554095979
SPAC11D3.13	SPAC11D3.13	219427.513319731	214483.412289441	684787851.171995	4	13084.225723863
SPAC11D3.14c	SPAC11D3.14C	349261.615470635	340111.379971494	2026066575.96961	4	22505.9246420227
SPAC11D3.15	SPAC11D3.15	372440.903115661	369753.04006881	453735089.584266	4	10650.5292073242
SPAC11D3.16c	SPAC11D3.16C	360029.929291252	356633.849157716	83882196.7577194	4	4579.36122067586
SPAC11D3.17	SPAC11D3.17	346428.304269486	344855.952597856	14474686858.5685	4	60155.3963883716
SPAC11D3.18c	SPAC11D3.18C	35708.922454973	33559.5464319152	122101496.920345	4	5524.97730584355
swr1	SPAC11E3.01C	359496.187336969	357390.956430009	107604506.785714	4	5186.62960856359
pcs1	SPAC11E3.03	285889.840673386	287928.933250439	96379746.3906067	4	4908.65934829987
ubc13	SPAC11E3.04C	303070.75107079	299226.590635238	3612366624.28316	4	30051.4834254615
SPAC11E3.05	SPAC11E3.05	166059.069273128	165157.755905735	1462331870.26925	4	19120.2240459497
map1	SPAC11E3.06	399529.913083274	398032.696943082	187417911.332771	4	6845.03307758207
nse6	SPAC11E3.08C	289088.068047368	288124.959807476	1295946772.72204	4	17999.63036233
pyp3	SPAC11E3.09	364383.140426249	361131.751266788	238538938.623561	4	7722.35292225694
SPAC11E3.10	SPAC11E3.10	315785.910849571	316887.398138853	3624023997.88029	4	30099.9335459411
SPAC11E3.11c	SPAC11E3.11C	238920.954011044	231102.323819527	860851238.096907	4	14670.133248346
SPAC11E3.12	SPAC11E3.12	343825.007704839	340197.58098345	4644740767.44698	4	34076.1675054831
gas5	SPAC11E3.13C	226550.120198878	228007.564241374	1240114482.35067	4	17607.6296129736
SPAC11E3.14	SPAC11E3.14	337749.297275231	339051.055302286	259342194.684732	4	8052.05245084649
rpl22	SPAC11E3.15	380663.048160243	398359.89016225	3625400389.07932	4	30105.6489262369
SPAC11G7.01	SPAC11G7.01	264799.314494879	278120.357139155	2276955569.64898	4	23858.7278037251
pub1	SPAC11G7.02	324451.211531745	321339.702231708	605636732.04008	4	12304.8438840166
idh1	SPAC11G7.03	363137.234014536	364336.919832159	334737338.645075	4	9147.91422463443
ubi1	SPAC11G7.04	17836.3358880787	29442.9277851197	722156021.742597	4	13436.4803961324
mug132	SPAC11G7.06C	343638.573042155	331297.73767094	2214784397.0334	4	23530.7479536531
sst6	SPAC11H11.01	373686.923212414	373161.502950175	52433907.0864212	4	3620.56304621329
mug162	SPAC11H11.02C	263185.939019846	263848.171877292	476026606.637224	4	10909.0169886799
SPAC11H11.03c	SPAC11H11.03C	326143.750277105	304923.98332118	4273520009.03847	4	32686.0826998222
mam2	SPAC11H11.04	345346.114637608	346077.220322518	431479250.787872	4	10386.0393171299
fta6	SPAC11H11.05C	326157.145515132	332968.528650665	1261366334.69982	4	17757.8597718012
mug95	SPAC1250.02	220186.15188675	220795.264845859	6984024437.86295	4	41785.2379371679
ubc14	SPAC1250.03	218384.924520079	217930.713223073	1481336686.28032	4	19244.0684775876
atl1	SPAC1250.04C	244972.183286161	247613.528416808	56044594088.1366	4	118368.697390966
rpl3002	SPAC1250.05	340295.256295731	359412.868894944	2099143212.27512	4	22908.2038376818
SPAC1296.01c	SPAC1296.01C	278003.757204243	276713.723098277	2274420552.85505	4	23845.4427137297
cox4	SPAC1296.02	264140.702760957	264836.094030129	1287813688.88253	4	17943.0605589078
sxa2	SPAC1296.03C	379518.30068374	378530.009655139	362999634.612104	4	9526.27464715489
mug65	SPAC1296.04	364205.988158884	362809.133393003	16760134879.0709	4	64730.4697941218
SPAC1296.05c	SPAC1296.05C	356656.165718572	349867.150032078	847378680.017182	4	14554.8847472007
tah18	SPAC1296.06	0	0	0	4	0
SPAC12B10.01c	SPAC12B10.01C	425916.289035149	424891.522647279	292419845.180121	4	8550.14393417036
SPAC12B10.04	SPAC12B10.04	226226.503446278	226021.655119693	166965916.3259	4	6460.76458954162
icp55	SPAC12B10.05	361425.670430806	361443.51404208	91285254.3487546	4	4777.1658530125
acp1	SPAC12B10.07	271213.343347332	270542.93284561	6243788647.97657	4	39508.8238497952
SPAC12B10.09	SPAC12B10.09	292556.003646064	292627.672414848	2458532860.43765	4	24791.7973351956
SPAC12B10.10	SPAC12B10.10	289348.49177263	282051.362394922	329446252.787726	4	9075.32716748721
exg2	SPAC12B10.11	254888.67919072	257224.836961538	593277722.617669	4	12178.6465033852
rhp41	SPAC12B10.12C	300262.576526279	300621.991548666	698989059.774697	4	13219.2006166664
SPAC12B10.13	SPAC12B10.13	335684.334941743	327470.553931248	5311495916.44127	4	36440.0052018426
ppk2	SPAC12B10.14C	352492.844472699	337432.476827304	3322654916.28547	4	28821.2374659966
SPAC12B10.15c	SPAC12B10.15C	356377.544278521	352792.174025422	6407689294.9437	4	40024.0218335929
mug157	SPAC12B10.16C	356283.12831735	357822.583147173	18890377.8510718	4	2173.15311535289
SPAC12G12.01c	SPAC12G12.01C	311812.145225196	319780.384138044	8554427673.27363	4	46245.0745303584
cip2	SPAC12G12.03	362854.004927241	364597.394449029	1684767587.06714	4	20522.9602340107
SPAC12G12.07c	SPAC12G12.07C	170681.03542588	183351.999552147	45252083204.732	4	106362.685191673
SPAC12G12.09	SPAC12G12.09	377100.78609742	373868.17260753	348750263.531836	4	9337.42822638863
wdr21	SPAC12G12.10	195404.738939829	214456.06077764	44743278826.8601	4	105763.035634928
SPAC12G12.11c	SPAC12G12.11C	354198.621416326	357019.973568795	2437115988.24734	4	24683.5774769752
SPAC12G12.12	SPAC12G12.12	375196.925094076	381457.416746085	401564539.179864	4	10019.5376537526
cid14	SPAC12G12.13C	142743.931011981	142754.488379577	24533597816.5979	4	78316.0229719914
sif3	SPAC12G12.15	369631.313730797	369656.195017992	2833353737.19283	4	26614.6282013897
SPAC12G12.16c	SPAC12G12.16C	403391.20262394	384857.474146017	1803907353.38881	4	21236.2152547765
SPAC1327.01c	SPAC1327.01C	402975.585593207	408752.706880399	707719133.215733	4	13301.4955288469
SPAC139.01c	SPAC139.01C	387905.163053494	390496.447097523	761444763.029407	4	13797.1442971853
oac1	SPAC139.02C	350676.17923694	343380.944402228	8753378872.49417	4	46779.7468796438
SPAC139.03	SPAC139.03	293659.618547844	286783.602376316	1954368714.24494	4	22104.1213026267
fap2	SPAC139.04C	351929.366195966	348328.467255271	1916574179.70817	4	21889.3477501511
SPAC139.05	SPAC139.05	365698.350298866	360032.912348077	1316546033.27311	4	18142.1197305683
hat1	SPAC139.06	343515.87688213	344628.13894377	218297431.299	4	7387.44596086834
SPAC1399.01c	SPAC1399.01C	349093.001068066	351305.786960826	1468306067.03731	4	19159.2410277476
SPAC1399.02	SPAC1399.02	332361.096943876	336598.813673594	2146392148.72347	4	23164.5858409095
fur4	SPAC1399.03	312740.163177361	296087.21784991	5966996824.93951	4	38623.1692929889
SPAC1399.04c	SPAC1399.04C	357127.860003508	355553.250811558	880491532.527184	4	14836.5387854377
SPAC1399.05c	SPAC1399.05C	363737.919858448	374276.932744959	1839522028.56584	4	21444.8247169675
rga8	SPAC13A11.01C	347382.480574133	338019.211205044	569963915.090052	4	11936.9585226938
mcp7	SPAC13A11.03	381314.752101392	379690.761890929	10734052246.443	4	51802.6356627801
ubp8	SPAC13A11.04C	304505.789808091	303210.85199857	64542086.7679627	4	4016.90449127069
SPAC13A11.05	SPAC13A11.05	344214.683271198	346484.935698706	1181628564.29405	4	17187.4122855511
SPAC13A11.06	SPAC13A11.06	163735.49803025	165053.928884352	7832355581.88589	4	44250.2982529098
dre4	SPAC13C5.02	230466.075290398	227198.059314216	702799690.864352	4	13255.1847484706
tht1	SPAC13C5.03	157382.258720635	170893.149264181	23898404327.589	4	77295.5437389327
SPAC13C5.04	SPAC13C5.04	266277.943565974	260352.29240183	3054362814.84645	4	27633.1450202762
SPAC13C5.05c	SPAC13C5.05C	311498.085638112	309664.386017238	398557615.027351	4	9981.95390476422
mug121	SPAC13C5.06C	340125.964264374	329949.34149953	2561221501.55747	4	25304.2560726327
rad32	SPAC13C5.07	261239.914023726	257362.617713908	440303245.271098	4	10491.7020219683
pof14	SPAC13D6.01	370959.120229729	375489.298476017	985211328.246836	4	15694.0381056537
byr3	SPAC13D6.02C	340047.430166296	338730.516052824	244374385.03249	4	7816.23926566495
trm9	SPAC13D6.03C	317785.907100791	314108.539540141	274934465.114684	4	8290.57394145128
btb3	SPAC13D6.04C	301234.406889085	313741.16922588	2199807335.51306	4	23451.0518714676
msh1	SPAC13F5.01C	363832.091281522	363193.663810864	464853184.041594	4	10780.227085289
gld1	SPAC13F5.03C	339462.966238055	336352.916473345	6759735272.72255	4	41108.8046308894
SPAC13F5.04c	SPAC13F5.04C	354483.839786723	357279.65357665	267303968.046951	4	8174.71663189237
SPAC13F5.05	SPAC13F5.05	303244.670055423	313372.969422021	2666660231.0229	4	25819.8578182709
SPAC13F5.07c	SPAC13F5.07C	390986.097952713	384124.066649324	2622345341.08687	4	25604.4202291659
rad8	SPAC13G6.01C	394626.123973057	390833.264487479	1234335548.43316	4	17566.5559261993
rps101	SPAC13G6.02C	246360.606713206	273575.755500513	8463371107.98546	4	45998.2910225626
gpi7	SPAC13G6.03	369466.770973427	371436.948630268	365687440.237624	4	9561.47792234056
tim8	SPAC13G6.04	343750.069693563	327253.67501492	1687603877.44706	4	20540.228074726
gcv2	SPAC13G6.06C	297467.06618659	300792.704802587	2181282535.42714	4	23352.1012728359
rps601	SPAC13G6.07C	367945.725700524	364083.745551002	4597504348.64413	4	33902.4495746404
SPAC13G6.08	SPAC13G6.08	333514.392178823	330580.272942388	3207454238.41387	4	28317.1954756022
SPAC13G6.09	SPAC13G6.09	0	0	0	4	0
asl1	SPAC13G6.10C	176413.391772065	167985.020261806	1075364546.06135	4	16396.3757128012
chs1	SPAC13G6.12C	349854.843147053	344627.109383369	233160991.816397	4	7634.80503707196
SPAC13G6.13	SPAC13G6.13	358631.455300394	342023.898428748	8787252692.2743	4	46870.1735975938
aps1	SPAC13G6.14	63547.5784508435	91605.9371494732	13288254275.6736	4	57637.3452625847
SPAC13G6.15c	SPAC13G6.15C	322728.532269644	330932.473757421	9908609875.73071	4	49771.000280612
ssa1	SPAC13G7.02C	317529.820018205	316990.423934622	537719511.279846	4	11594.3899287527
upf3	SPAC13G7.03	310850.248528866	309901.74571125	6773531695.87213	4	41150.7341850426
mac1	SPAC13G7.04C	362653.427952433	365480.664006961	534127803.288038	4	11555.6025728652
are1	SPAC13G7.05	303286.615346815	302080.935786154	753533713.455849	4	13725.2842726102
met16	SPAC13G7.06	396369.540718023	381579.164628461	11897666820.2463	4	54538.2132551258
arb2	SPAC13G7.07	406327.821715554	380422.540268048	10256992495.502	4	50638.405621381
SPAC13G7.09c	SPAC13G7.09C	287070.756802098	290839.632997485	4489941366.48698	4	33503.5123773873
SPAC13G7.11	SPAC13G7.11	206303.404840406	215987.93803098	4139804978.06659	4	32170.6581299893
SPAC13G7.12c	SPAC13G7.12C	317952.758480715	318170.940231754	2402071235.62746	4	24505.4648784076
msa1	SPAC13G7.13C	351930.704221644	339900.522718866	889556698.148719	4	14912.7185495194
sdh2	SPAC140.01	321738.145398877	300611.783724309	10913370227.2008	4	52233.5386203175
gar2	SPAC140.02	222924.641984192	221687.670350402	1138918040.05221	4	16873.9298923829
arb1	SPAC140.03	241488.843246266	265443.315834065	3968250407.90454	4	31497.0252877337
SPAC140.04	SPAC140.04	367122.211853698	383645.214164816	18742644314.7598	4	68451.8887883303
SPAC1420.01c	SPAC1420.01C	356663.623547902	357878.52615708	329286759.047554	4	9073.13009726459
rpn501	SPAC1420.03	351445.640809673	360995.587483789	2944297164.17006	4	27130.6891000305
SPAC144.01	SPAC144.01	367924.467706339	369971.724714056	60747130.1687319	4	3897.022266062
iec1	SPAC144.02	321148.326990625	320354.950058886	68652161.6193019	4	4142.82999950824
ade2	SPAC144.03	297309.117733933	318543.483749869	4991757236.29645	4	35326.1844680984
spe1	SPAC144.04C	348566.727079726	345550.667021748	921380821.682627	4	15177.1277065411
SPAC144.05	SPAC144.05	328436.31720868	314178.231886572	1446093307.88665	4	19013.7667749361
apl5	SPAC144.06	355877.017732551	355143.975869044	292640608.568309	4	8553.37080583306
rps1102	SPAC144.11	290540.505334866	288297.409943759	1554592172.95746	4	19714.1584461363
klp8	SPAC144.14	351748.856122601	351295.99964323	140301927.067018	4	5922.45572096191
SPAC144.17c	SPAC144.17C	356913.852161843	357098.936673539	155279667.562452	4	6230.56312788925
SPAC1486.01	SPAC1486.01	318122.759299002	321176.046598117	212225582.590309	4	7283.98212844988
dsc2	SPAC1486.02C	88200.933674762	92662.6398046117	11501571278.3167	4	53622.6894101663
alm1	SPAC1486.04C	286144.129194001	279924.615222824	26714350419.766	4	81722.6260281784
SPAC1486.08	SPAC1486.08	7984.29930584505	8873.29774745032	107088065.831014	4	5174.16818993676
SPAC14C4.01c	SPAC14C4.01C	356806.223788609	356644.167492001	223033750.623564	4	7467.15726738703
mek1	SPAC14C4.03	303114.424132869	308441.025703604	6671552201.73685	4	40839.7851418713
B22918-2	SPAC14C4.04	318581.139968802	322326.663364455	1210028501.7185	4	17392.7319714191
man1	SPAC14C4.05C	331839.521734037	334086.359532677	879025009.938348	4	14824.1779699445
SPAC14C4.06c	SPAC14C4.06C	356946.583461339	357022.213877646	266850516.8185	4	8167.77994345006
SPAC14C4.07	SPAC14C4.07	329647.201135713	330771.806915051	343806401.11567	4	9271.00859016523
mug5	SPAC14C4.08	347588.724508087	348227.913715112	23881078.2049641	4	2443.41350394096
agn1	SPAC14C4.09	377380.40749126	379804.367541212	1979127191.33957	4	22243.6911917715
SPAC14C4.10c	SPAC14C4.10C	377314.899413071	373674.492498745	166017271.561102	4	6442.38448792647
SPAC14C4.11	SPAC14C4.11	273123.60515538	282954.011142274	1572031198.43254	4	19824.4243197157
laf1	SPAC14C4.12C	181182.958440431	208126.171706872	12729774227.8063	4	56413.1505675014
rad17	SPAC14C4.13	326999.919599526	337058.334863213	1346202954.41585	4	18345.3192559836
atp1	SPAC14C4.14	218881.518705419	216446.013887034	165652299.82755	4	6435.29913499657
SPAC14C4.15c	SPAC14C4.15C	333533.229093262	341685.251882382	603060450.382177	4	12278.6445748521
dad3	SPAC14C4.16	259889.908206043	262357.379184817	92191170.6911598	4	4800.81166812342
mok11	SPAC1527.01	348891.59829803	347085.019102492	719847499.318283	4	13414.9869485427
sft2	SPAC1527.02	362292.049313686	359191.115619553	4564862137.73516	4	33781.8817479694
SPAC1527.03	SPAC1527.03	357762.167906315	347156.835137682	2178649857.71137	4	23338.0047225088
rad50	SPAC1556.01C	224544.242634122	221632.669023859	457334967.878613	4	10692.6957297799
sdh1	SPAC1556.02C	375457.059529457	378120.959311476	385273903.44945	4	9814.1976677853
azr1	SPAC1556.03	368354.387890659	369677.090399665	589885151.251458	4	12143.775681923
cdd1	SPAC1556.04C	360796.708006494	361953.033729523	404071406.469731	4	10050.763733042
cgr1	SPAC1556.05C	363742.885210562	362625.759375764	500115910.707634	4	11181.63573351
meu1-1	SPAC1556.06.1	325631.513453386	326058.047524142	854181101.153175	4	14613.1884025456
cbs2	SPAC1556.08C	134097.764803367	140372.049055512	26377393922.3954	4	81205.5938996745
SPAC1565.01	SPAC1565.01	304610.832952793	309414.306224098	704104026.705724	4	13267.4792887131
SPAC1565.03	SPAC1565.03	356292.58826278	354807.719990624	101478269.258738	4	5036.82115174686
ste4	SPAC1565.04C	36790.6867448896	50440.2594037944	1360257706.04412	4	18440.8358409003
SPAC1565.07c	SPAC1565.07C	322096.824271851	323275.970008346	1446180469.46	4	19014.3397825167
rhp54	SPAC15A10.03C	146624.22246942	143569.051972361	2090601137.92954	4	22861.5459775227
mug182	SPAC15A10.05C	321514.761683346	320963.4609064	1426862225.30071	4	18886.9149499111
SPAC15A10.06	SPAC15A10.06	339384.441792984	337304.32960439	82063056.1039238	4	4529.43307997601
SPAC15A10.07	SPAC15A10.07	412391.706955476	425822.039185759	34835944843.0268	4	93321.9492443053
ain1	SPAC15A10.08	398532.676279258	405778.299977703	21252131727.5876	4	72890.5544765363
SPAC15A10.09c	SPAC15A10.09C	354469.164082482	353492.725424328	81577873.0312949	4	4516.02350058364
mde6	SPAC15A10.10	407656.054285295	392225.973400808	2116943701.32091	4	23005.1282398127
ubr11	SPAC15A10.11	282318.384437319	285156.792162636	85888184.9382724	4	4633.79393527249
ppk3	SPAC15A10.13	335067.537070203	349491.38260893	7288394960.50271	4	42686.0485419496
sgo2	SPAC15A10.15	326699.472087882	331402.483455329	513732497.034839	4	11332.8339023701
bud6	SPAC15A10.16	266174.173984314	286461.169433974	3892684111.34173	4	31195.6892508473
SPAC15E1.02c	SPAC15E1.02C	426356.993176581	425649.794658361	14327491871.846	4	59848.7507635833
SPAC15E1.04	SPAC15E1.04	223210.311863484	219544.536514326	288681322.423944	4	8495.3122724233
SPAC15E1.05c	SPAC15E1.05C	237373.058945018	229498.97208464	8999433788.26417	4	47432.6727801211
vps29	SPAC15E1.06	391636.665517614	391186.101283087	29744614.5815994	4	2726.93117723932
moa1	SPAC15E1.07C	352829.934482725	358435.975316048	2094411067.47893	4	22882.3680345748
grx2	SPAC15E1.09	377911.301106789	379243.535999892	18215532.0554973	4	2133.98289915227
SPAC15E1.10	SPAC15E1.10	382178.311160455	372821.707244502	1567657771.24006	4	19796.8291099866
SPAC15F9.01c	SPAC15F9.01C	320260.301779367	327891.475935169	1384723388.43445	4	18605.9358030875
seh1	SPAC15F9.02	319328.197490103	310560.329239837	3330069571.86172	4	28853.3774966715
rho2	SPAC16.01	321093.33419651	307642.182157825	2792333176.82437	4	26421.2659463185
dus3	SPAC16.04	356481.430591873	372406.190684427	2457369951.20399	4	24785.9332646765
sfp1	SPAC16.05C	332242.652733151	332051.41453899	44001765.5200224	4	3316.6913302274
SPAC1610.01	SPAC1610.01	313448.614278877	308369.034984414	204400059.959983	4	7148.42744874673
SPAC1610.02c	SPAC1610.02C	254409.93079261	256769.92201851	369182892.077138	4	9607.06630659352
crp79	SPAC1610.03C	256444.212601551	261600.800005039	775696348.398488	4	13925.6628962366
mug99	SPAC1610.04	133649.059199048	130073.688804264	3633969017.64788	4	30141.2052581175
SPAC1635.01	SPAC1635.01	315312.252100845	320680.159013812	2097308836.0243	4	22898.1922650256
SPAC1639.01c	SPAC1639.01C	261040.770192072	262041.14849085	2196303838.36546	4	23432.3699098355
trk2	SPAC1639.02C	0	0	0	4	0
ire1	SPAC167.01	219877.296472575	219481.363021473	4675065525.04549	4	34187.2254103982
pam17	SPAC167.04	335739.294479466	332578.465628007	136844493.565584	4	5849.02755946627
mug143	SPAC167.06C	359226.907444221	351879.008702623	783346677.553461	4	13994.1655481263
SPAC167.07c	SPAC167.07C	311443.96676458	308206.369364435	2041868741.33547	4	22593.5208706803
pli1	SPAC1687.05	310786.259285762	297640.936551885	1900309386.5424	4	21796.2690989903
rpl44	SPAC1687.06C	309562.792602512	301472.712921838	762251379.259662	4	13804.4501815507
SPAC1687.07	SPAC1687.07	209406.11885254	203784.719762356	11790010565.4811	4	54290.9075386502
SPAC1687.08	SPAC1687.08	264542.340663834	264690.540195969	629271348.508148	4	12542.6407557196
SPAC1687.09	SPAC1687.09	185232.125924601	220308.778245806	6486755061.51806	4	40270.196987096
mcp1	SPAC1687.10	408030.424529113	400307.639165946	10982931705.004	4	52399.7416620635
coq4	SPAC1687.12C	263255.428155802	265552.487642031	752510332.861188	4	13715.9608928903
csn5	SPAC1687.13C	126270.5287047	133214.959979155	7633568140.70437	4	43685.1466196016
SPAC1687.14c	SPAC1687.14C	376320.476811706	371774.005864404	204006192.482097	4	7141.5368178372
gsk3	SPAC1687.15	359249.729519892	361653.508796305	1928745693.75866	4	21958.7436671515
erg31	SPAC1687.16C	343464.222709937	337869.192576204	698185557.04591	4	13211.6005563852
SPAC1687.19c	SPAC1687.19C	321998.294811573	341896.335825626	9687711237.00027	4	49213.0857521662
SPAC1687.21	SPAC1687.21	333350.255717598	328720.248496627	229742156.210324	4	7578.62382313444
puf3	SPAC1687.22C	371507.3076358	362292.826379986	2802673200.47834	4	26470.1397827738
SPAC1687.23c	SPAC1687.23C	372215.467266119	367534.120817208	353421005.685914	4	9399.74741264246
SPAC16A10.01	SPAC16A10.01	209995.531630279	208450.708782566	143282033.050553	4	5985.02366433403
sub1	SPAC16A10.02	281632.605365221	287396.708255608	1653199486.38114	4	20329.7779524343
SPAC16A10.03c	SPAC16A10.03C	317994.276002232	291630.408154724	3631647314.96903	4	30131.5752781407
rho4	SPAC16A10.04	387534.454370321	379212.408882301	1962974975.02591	4	22152.7367103136
dad1	SPAC16A10.05C	0	0	0	4	0
taz1	SPAC16A10.07C	276089.342514862	273712.844888323	3385482282.76289	4	29092.4486884608
SPAC16C9.01c	SPAC16C9.01C	338888.832759784	340996.594710495	291352922.009241	4	8534.53165102281
SPAC16C9.02c	SPAC16C9.02C	355011.281990345	355253.969020798	306308229.025579	4	8750.83180368557
mot2	SPAC16C9.04C	343757.667975025	349173.97839271	6907910540.18859	4	41556.9204230432
cph1	SPAC16C9.05	214878.040912821	215271.839024435	383887041.974144	4	9796.51777385904
upf1	SPAC16C9.06C	363405.459546774	361495.618619945	523504519.574638	4	11440.110571741
pom2	SPAC16C9.07	312824.169062476	359912.437227992	19162036210.9872	4	69213.5033988801
shd1	SPAC16E8.01	265423.494422421	260569.6288257	120641789.68539	4	5491.8528222584
mde1	SPAC16E8.05C	280989.775826026	287631.106109483	732116579.796942	4	13528.8264439025
nop12	SPAC16E8.06C	270005.71303293	272327.402808746	1614802413.61858	4	20092.3020932059
SPAC16E8.08	SPAC16E8.08	362186.080702648	362100.825084809	147657896.736169	4	6075.72828425056
SPAC16E8.12c	SPAC16E8.12C	343062.801031604	359121.843380552	1819706227.15227	4	21329.0074027852
SPAC16E8.13	SPAC16E8.13	355323.558162563	348082.152877818	513453254.55613	4	11329.7534677076
tae1	SPAC16E8.14C	216736.642672519	230732.671142279	1165270490.85488	4	17068.0292568802
SPAC16E8.17c	SPAC16E8.17C	308418.455309254	307879.448180886	846071829.777821	4	14543.6569488026
SPAC16E8.18	SPAC16E8.18	378186.701272684	387956.459107592	951895407.866679	4	15426.4011346351
SPAC1705.02	SPAC1705.02	349961.58480939	367701.945927854	41302302433.5676	4	101614.839508764
gti1	SPAC1751.01C	320087.045424423	317253.988101011	430326255.961216	4	10372.1532957387
SPAC1751.04	SPAC1751.04	352752.634664198	356548.623156405	815247673.765506	4	14276.2711672683
ecm29	SPAC1782.01	357247.746584482	372938.22406134	30215752391.4545	4	86913.394237388
SPAC1782.02c	SPAC1782.02C	337244.655441539	340341.039131939	169106009.954787	4	6502.03833337644
cox24	SPAC1782.04	372316.930264781	358287.839334927	1106850970.76649	4	16634.684929136
SPAC1782.05	SPAC1782.05	400539.852378594	416373.414195632	48294826839.5222	4	109880.420047798
phb1	SPAC1782.06C	319178.29650605	336489.457086573	28484445178.752	4	84386.6772345492
qcr8	SPAC1782.07	347701.284258167	336484.961532868	2872281976.88871	4	26796.8373921658
rex3	SPAC1782.08C	340903.053018825	350158.551601642	662579276.644854	4	12870.3076560436
clp1	SPAC1782.09C	329591.457752681	318238.275327002	1910017601.50493	4	21851.8740701165
met14	SPAC1782.11	41383.3114854157	41289.4343118762	68065474.80162	4	4125.09014451866
SPAC1782.12c	SPAC1782.12C	351920.120999609	359701.332960633	1478404145.3492	4	19225.0106979762
SPAC1783.01	SPAC1783.01	265214.727943455	262653.314261703	1361895632.43963	4	18451.9350776527
vps66	SPAC1783.02C	322611.286664747	323463.79353998	11697262.4767794	4	1710.063045386
hrp1	SPAC1783.05	210642.964197682	211674.348577378	293257414.589671	4	8562.38013915627
atg12	SPAC1783.06C	376014.953621681	372820.171671353	1177556299.81809	4	17157.7701043732
pap1	SPAC1783.07C	396280.451001941	405229.627115577	11217227519.1896	4	52955.7067727115
rpl1502	SPAC1783.08C	287952.763952255	286847.711978799	337631615.827035	4	9187.3774254005
SPAC1786.01c	SPAC1786.01C	381400.504482366	381635.191165946	13838409082.9913	4	58818.3837821801
SPAC1786.02	SPAC1786.02	373387.346583231	361594.042467111	1937169687.71568	4	22006.6449493993
SPAC1786.04	SPAC1786.04	333681.166080614	327058.807216752	440641880.878661	4	10495.7358112552
bsu1	SPAC17A2.01	355455.490063126	354435.824227592	818610841.354596	4	14305.6880414277
SPAC17A2.02c	SPAC17A2.02C	357989.071284392	351335.174752632	559021166.798117	4	11821.814230461
osm1	SPAC17A2.05	450589.179839844	440635.586344369	17070385078.4047	4	65326.8418768364
vps8	SPAC17A2.06C	334411.861139804	346797.059714557	2739747337.90228	4	26171.2979134695
SPAC17A2.07c	SPAC17A2.07C	223979.428891753	257149.430540213	72810542878.4193	4	134917.143905453
csx1	SPAC17A2.09C	296419.571236675	276404.109876504	11921418909.1157	4	54592.625209628
SPAC17A2.10c	SPAC17A2.10C	256989.116016267	254803.352232928	527885533.52046	4	11487.8798470438
SPAC17A2.11	SPAC17A2.11	280680.619861944	272863.824873773	1928169873.80776	4	21955.4655712864
SPAC17A2.12	SPAC17A2.12	371339.813299326	374988.448923771	3275188695.93543	4	28614.6321657969
rad25	SPAC17A2.13C	383279.835542688	384365.807895357	44906093.3318385	4	3350.60044364583
SPAC17A2.14	SPAC17A2.14	343017.584705613	343045.875902824	2480962677.49795	4	24904.6314844145
pex6	SPAC17A5.01	372735.51466436	375264.581872847	1456580720.56754	4	19082.5884025696
dbr1	SPAC17A5.02C	318913.587172246	316015.727746157	962631433.314288	4	15513.1511411632
mde10	SPAC17A5.04C	354281.980621392	364044.543794844	544672678.598001	4	11669.1117763736
SPAC17A5.05c	SPAC17A5.05C	408041.749320159	406920.948754813	397246696.758292	4	9965.52428071765
ulp2	SPAC17A5.07C	285474.114963903	314965.454162681	6066758250.76925	4	38944.698775216
SPAC17A5.08	SPAC17A5.08	355907.722605314	344381.983271071	6301780887.15727	4	39691.8785369163
SPAC17A5.09c	SPAC17A5.09C	366663.935608799	360702.65497347	335763737.967836	4	9161.92853562824
SPAC17A5.10	SPAC17A5.10	332783.712581184	323632.150848635	2019786626.86392	4	22471.0181504083
rec12	SPAC17A5.11	396365.494573974	394531.577526233	1489213162.41442	4	19295.1623627168
exo2	SPAC17A5.14	373284.989205258	372737.198109388	231117743.625463	4	7601.27857050153
ftp105	SPAC17A5.16	394323.697649186	381336.999283579	1461080914.08318	4	19112.0440696644
rec25	SPAC17A5.18C	225873.348145122	220267.714773197	3959059571.17648	4	31460.5291245096
pmc3	SPAC17C9.05C	333057.612347096	318168.609691826	2785256875.98971	4	26387.7664647356
alg8	SPAC17C9.07	406336.320197664	399384.233651523	1220448934.07804	4	17467.4621373429
pnu1	SPAC17C9.08	310720.615867693	296975.82793619	2965169516.84646	4	27226.6850573406
tim13	SPAC17C9.09C	386134.929722392	382100.252401522	572960098.014981	4	11968.2924639961
stm1	SPAC17C9.10	371594.872690646	376758.711595132	876511334.29487	4	14802.9670530511
SPAC17C9.11c	SPAC17C9.11C	297249.343850615	296159.785977805	1332375898.01003	4	18250.8622947659
SPAC17C9.12	SPAC17C9.12	395631.03074332	396825.791521256	363481364.930713	4	9532.59362569696
SPAC17C9.14	SPAC17C9.14	262194.610002221	248133.358179002	1345388970.47142	4	18339.7721528337
SPAC17C9.15c	SPAC17C9.15C	284341.841664347	284474.136700144	93836828.9317915	4	4843.47057727699
SPAC17C9.16c	SPAC17C9.16C	190309.736784566	189888.593659868	854294738.540721	4	14614.1604149941
pex7	SPAC17D4.01	373432.590219505	378655.002689413	733415189.523801	4	13540.8196716798
cis4	SPAC17D4.03C	355728.041703594	367020.173540651	1356905637.32898	4	18418.1000467542
SPAC17D4.04	SPAC17D4.04	233803.885679861	273493.281164193	8042756552.10301	4	44840.7084915677
tco1	SPAC17G6.02C	345672.523839318	354230.202052231	1651324604.89691	4	20318.2467556684
SPAC17G6.03	SPAC17G6.03	356911.384558838	358627.432996427	200257495.869559	4	7075.61827456723
cpp1	SPAC17G6.04C	347274.912731385	348768.799751134	289162510.998541	4	8502.38953175137
SPAC17G6.05c	SPAC17G6.05C	352596.361587635	347045.529218052	2377605422.65394	4	24380.3477346712
rps2401	SPAC17G6.06	262444.647684798	280038.363299454	2953617874.86383	4	27173.5987442951
pep7	SPAC17G6.08	366677.572687162	364695.960691101	257993685.897785	4	8031.09092679482
slt1	SPAC17G6.13	362855.086063002	363681.777692208	150024584.330903	4	6124.22616195106
SPAC17G6.15c	SPAC17G6.15C	347822.487429681	342648.359530571	2781296461.51219	4	26368.999134932
pof8	SPAC17G6.17	287033.796852614	286667.430810412	2485009821.73981	4	24924.9364178718
med20	SPAC17G8.05	328425.201783209	321187.710915828	1567248994.91208	4	19794.2478697227
SPAC17G8.06c	SPAC17G8.06C	338936.648936237	338284.13534732	56512794.1986857	4	3758.74959922465
yaf9	SPAC17G8.07	375696.824192715	353359.707796447	2388865173.38117	4	24438.0091935757
SPAC17G8.08c	SPAC17G8.08C	363995.676712246	349738.904065209	8148674452.09082	4	45135.0042984678
shg1	SPAC17G8.09	345192.862089081	345031.458188588	592629628.545125	4	12171.9927348106
dma1	SPAC17G8.10C	238906.195476047	255976.209673177	1604206193.97959	4	20026.2714576353
imt3	SPAC17G8.11C	332602.080165418	332502.369925817	1820782072.27537	4	21335.3115296881
mst2	SPAC17G8.13C	27488.6987143295	26668.5271726833	35078942.4247074	4	2961.37393893052
pck1	SPAC17G8.14C	294857.374514934	298360.45831532	3395757033.36062	4	29136.5622258384
cid16	SPAC17H9.01	362374.556084422	367479.035025193	345446174.802376	4	9293.09118111912
rdl1	SPAC17H9.03C	334113.182929447	330535.127187949	1182100881.71796	4	17190.8469956978
SPAC17H9.04c	SPAC17H9.04C	355069.723758625	368136.753025902	2854342498.04967	4	26713.0235000162
SPAC17H9.06c	SPAC17H9.06C	386522.415057963	384661.20873116	55927196.7308077	4	3739.22440924611
SPAC17H9.08	SPAC17H9.08	339537.494525422	335715.794693871	230444807.070947	4	7590.20432977511
ras1	SPAC17H9.09C	2186.99151247602	3364.5758781587	18791707.6219839	4	2167.4701625388
ddb1	SPAC17H9.10C	133224.908920235	135029.133861129	1057267442.87699	4	16257.8245998426
gmf1	SPAC17H9.11	356803.402391499	354635.430965107	300556947.183672	4	8668.28915045628
SPAC17H9.12c	SPAC17H9.12C	351620.457580582	349553.466288266	287863877.542242	4	8483.27586404924
SPAC17H9.13c	SPAC17H9.13C	341172.284975637	349496.727946075	3645111762.51793	4	30187.3804863801
SPAC17H9.14c	SPAC17H9.14C	332573.854972431	339881.009094502	243847845.242035	4	7807.81411859355
cdt2	SPAC17H9.19C	290468.722029717	286794.527579233	831208006.812583	4	14415.339111625
ppk6	SPAC1805.01C	340913.979689826	342660.032112768	160322109.787836	4	6330.9183731082
SPAC1805.02c	SPAC1805.02C	381455.02707362	393587.238560265	1747639295.17485	4	20902.3879926125
trm13	SPAC1805.03C	356075.397373827	341717.270743959	5935090078.83915	4	38519.7679083063
nup132	SPAC1805.04	306932.018095988	308189.945648824	8680620177.39762	4	46584.9229295209
cki3	SPAC1805.05	357910.422805573	358141.950713972	34161110.6817915	4	2922.37534728992
hem2	SPAC1805.06C	358322.866023168	353919.966344708	1222910064.23925	4	17485.0655148847
dad2	SPAC1805.07C	344253.529778673	323043.688000617	9971211329.40339	4	49927.9764495904
dlc1	SPAC1805.08	334098.534991911	329657.033474366	2172965558.94256	4	23307.5393324915
fmt1	SPAC1805.09C	338379.817121481	338151.883814604	629956215.881562	4	12549.4642901755
SPAC1805.10	SPAC1805.10	372154.14020784	377122.989395433	1569773078.98701	4	19810.1809619891
rps2602	SPAC1805.11C	301355.874596669	302583.100987661	1006902034.20227	4	15865.8598427746
uep1	SPAC1805.12C	342151.626648925	350305.889679485	445710786.152026	4	10555.9318176088
SPAC1805.14	SPAC1805.14	311671.509196406	307297.290118426	163201704.706836	4	6387.52112925734
pub2	SPAC1805.15C	371269.345786734	371317.295377464	86439520.1054047	4	4648.64281552704
SPAC1805.16c	SPAC1805.16C	319861.993528022	319433.464711801	86967848.4052906	4	4662.82769372005
hhf1	SPAC1834.03C	336018.96134106	336221.694672133	311237841.450086	4	8820.96708771332
hht1	SPAC1834.04	195452.96791196	201353.191135578	11446089763.4567	4	53493.1999497523
alg9	SPAC1834.05	357549.973173186	357065.357022659	41434825.4929911	4	3218.49442647455
klp3	SPAC1834.07	281727.340227382	315270.931473197	9413034119.7581	4	48510.3961016556
mak1	SPAC1834.08	294584.785203321	301061.14102585	623362730.365411	4	12483.616566979
mug51	SPAC1834.09	336634.423693489	347659.489935088	2583696528.67204	4	25415.0375204919
SPAC1834.10c	SPAC1834.10C	366808.032952437	357810.167779911	2458063994.02424	4	24789.4332025979
slc1	SPAC1851.02	342965.790436164	353004.11341266	508501058.294314	4	11274.9840165553
ckb1	SPAC1851.03	309239.233200982	303396.394336682	521650248.377274	4	11419.8319643644
ric1	SPAC1851.04C	0	0	0	4	0
SPAC186.01	SPAC186.01	377682.141199325	367880.094586923	526489645.37104	4	11472.6810878173
SPAC186.03	SPAC186.03	365649.441081778	360014.405536953	1103306439.53513	4	16608.0284767273
SPAC186.05c	SPAC186.05C	356936.136042699	360203.622278266	329335885.87598	4	9073.80688955826
SPAC186.06	SPAC186.06	318919.035005187	310992.098048395	1181365953.60259	4	17185.5022737378
SPAC186.07c	SPAC186.07C	368476.974196673	367772.198196865	224111719.793223	4	7485.18068908866
SPAC186.08c	SPAC186.08C	203844.60867702	196094.51119878	2659940381.63993	4	25787.3049272308
SPAC186.09	SPAC186.09	352539.979030647	351307.423313355	104337345.464824	4	5107.28267929297
SPAC18B11.02c	SPAC18B11.02C	380328.184023306	378723.63335635	706647198.57642	4	13291.4182706025
SPAC18B11.03c	SPAC18B11.03C	259944.342932882	257096.839545153	2509343616.45774	4	25046.6745120871
ncs1	SPAC18B11.04	362324.449535519	358773.229903758	244904058.79772	4	7824.70540655876
rhp6	SPAC18B11.07C	218358.637077916	219774.54205256	34821480859.9512	4	93302.5734639072
SPAC18B11.08c	SPAC18B11.08C	358273.335330379	356498.510408911	457578655.99443	4	10695.5441188659
SPAC18B11.09c	SPAC18B11.09C	373206.725622754	382662.005835993	457781144.896972	4	10697.9103671812
SPAC18G6.01c	SPAC18G6.01C	370074.098108414	379767.549383297	4439155921.54091	4	33313.4954693324
chp1	SPAC18G6.02C	333125.964049327	330096.800705787	285476228.450927	4	8448.02089916518
shm2	SPAC18G6.04C	309100.468034742	314537.573816231	2404126665.93353	4	24515.9471871552
SPAC18G6.05c	SPAC18G6.05C	266084.633642771	261815.187872677	8502590611.74451	4	46104.7465336936
lem2	SPAC18G6.10	363569.450874774	368141.622857509	5846333173.38002	4	38230.6590754725
SPAC18G6.12c	SPAC18G6.12C	372709.331503903	357269.050379077	3654653210.53586	4	30226.8639232383
SPAC18G6.13	SPAC18G6.13	367483.694700674	370164.87865785	1304419706.58762	4	18058.3755262455
mal3	SPAC18G6.15	326636.123944543	343947.463429445	2175085254.95645	4	23318.904642781
SPAC1952.02	SPAC1952.02	275715.32023966	284616.259881735	1670564312.68403	4	20436.268694921
otu2	SPAC1952.03	206691.861605078	221358.132558173	1534800091.87379	4	19588.2623774659
gcn5	SPAC1952.05	347097.360379233	347442.949989696	240362028.723004	4	7751.80670429488
SPAC1952.06c	SPAC1952.06C	392932.567608226	391526.774043014	390121494.018995	4	9875.74673150081
rad1	SPAC1952.07	332933.605204487	327404.843398166	541308063.269213	4	11633.014046983
SPAC1952.08c	SPAC1952.08C	348828.795316235	351716.899042221	58587033.4123922	4	3827.10835397929
SPAC1952.09c	SPAC1952.09C	292272.498824085	298867.799752872	4217022394.07235	4	32469.3024027017
SPAC1952.10c	SPAC1952.10C	358232.270159854	350667.196824486	248959885.418087	4	7889.23135384695
ure2	SPAC1952.11C	362893.624360297	364504.142859746	433648099.502433	4	10412.109530523
csn71	SPAC1952.12C	342065.832970239	348780.786616846	437858647.814322	4	10462.5361148041
rec24	SPAC1952.15C	363042.98743628	366569.505250424	226100109.070449	4	7518.31279394602
rga9	SPAC1952.16	308275.808630401	311294.897498304	1525846172.85518	4	19531.0405051496
SPAC1952.17c	SPAC1952.17C	391831.200472989	369867.490621249	8299187572.91441	4	45549.9384547181
sec73	SPAC19A8.01C	379734.944161445	379829.78975138	397539701.14691	4	9969.1988287288
SPAC19A8.02	SPAC19A8.02	395188.494845558	400311.107421172	423254707.897522	4	10286.5775151107
SPAC19A8.03	SPAC19A8.03	348994.947898563	345459.748590394	170199513.441841	4	6523.02677906969
erg5	SPAC19A8.04	354369.789784795	351250.948546856	489809471.729284	4	11065.8198038971
sst4	SPAC19A8.05C	338331.385085332	341132.177417666	80727689.415755	4	4492.4294489662
rfp1	SPAC19A8.10	323496.841285277	317579.684540865	1134751117.17379	4	16843.0335537707
SPAC19A8.11c	SPAC19A8.11C	370863.91900857	370948.251126227	1634320645.10889	4	20213.3659066773
SPAC19A8.14	SPAC19A8.14	359655.484557346	354653.321593343	780194308.782356	4	13965.9792780739
rps3001	SPAC19B12.04	274519.653077003	277957.027122917	1246031812.39369	4	17649.58790166
SPAC19B12.07c	SPAC19B12.07C	314668.884597039	313418.404702448	1134197052.0617	4	16838.9210763464
atg4	SPAC19B12.08	342870.595370934	347212.811675944	415925290.743326	4	10197.1232554006
sst2	SPAC19B12.10	332683.821027832	337615.609266784	621207655.928989	4	12462.0188565997
SPAC19B12.11c	SPAC19B12.11C	195905.163167398	200890.230419693	879230152.608373	4	14825.9076670568
yip11	SPAC19B12.12C	382710.059520739	379989.528306525	101245232.118452	4	5031.03448901049
pyp2	SPAC19D5.01	217508.942803335	222217.904025711	774017636.383219	4	13910.5862240168
SPAC19D5.02c	SPAC19D5.02C	361856.913003333	364050.472198469	621170465.949944	4	12461.6458177676
cid1	SPAC19D5.03	231730.732662624	231363.190388737	391389159.211776	4	9891.77889982101
din1	SPAC19D5.06C	340527.788687535	337011.578147517	1387784776.19428	4	18626.4917268006
uga1	SPAC19D5.07	326303.620918663	335077.819104625	6883438312.62453	4	41483.2445471196
ctf8	SPAC19D5.11C	376281.199574	368436.892861469	2568828986.09702	4	25341.808272581
nup40	SPAC19E9.01C	342636.681111065	359541.660344598	3331967393.61004	4	28861.5981609215
fin1	SPAC19E9.02	276452.313854793	276507.953021832	1634606997.70128	4	20215.1366412726
pms1	SPAC19G12.02C	287128.761570015	292893.224485034	798973946.99788	4	14133.0636009844
cda1	SPAC19G12.03	262203.097275621	258835.948339288	3660907807.31301	4	30252.7180899213
SPAC19G12.04	SPAC19G12.04	379986.401291108	380201.774998927	26184813.0956782	4	2558.55491907435
hta2	SPAC19G12.06C	330760.920366577	323772.79891712	4497566210.72732	4	33531.9482386847
scs7	SPAC19G12.08	303896.656765403	285742.276149364	3170493330.6357	4	28153.5669615579
SPAC19G12.09	SPAC19G12.09	343549.30838881	343906.337113102	1112525694.0901	4	16677.2726643935
cpy1	SPAC19G12.10C	265104.319402604	282230.393515009	4596083369.66221	4	33897.2099503123
dlp1	SPAC19G12.12	0	0	0	4	0
poz1	SPAC19G12.13C	341303.870522436	351390.742561547	1220992609.18805	4	17471.3523316603
tpp1	SPAC19G12.15C	255929.868735706	260022.494906203	541788786.353398	4	11638.1784050748
adg2	SPAC19G12.16C	303560.513715215	325877.341517846	4086053553.45555	4	31961.1230773245
SPAC1A6.01c	SPAC1A6.01C	202205.036159462	197356.496416469	1026976206.55989	4	16023.2347433336
SPAC1A6.03c	SPAC1A6.03C	351284.484517725	357258.232957623	224548646.07181	4	7492.47365814205
plb1	SPAC1A6.04C	330288.039053739	323099.062043985	3247194753.24837	4	28492.081150946
SPAC1A6.05c	SPAC1A6.05C	325355.354428263	328811.197016062	5547693252.95515	4	37241.4193236346
meu31	SPAC1A6.06C	304603.119107504	287107.58775468	4764398441.28915	4	34512.3109965457
SPAC1A6.07	SPAC1A6.07	367072.945966846	372585.356572511	1099809862.39894	4	16581.6906737442
mug125	SPAC1A6.08C	203852.352875287	210976.635529471	8614922967.06353	4	46408.3046637763
lag1	SPAC1A6.09C	180442.002048754	188656.705149979	2915349215.17081	4	26996.9869391512
SPAC1A6.10	SPAC1A6.10	288836.652561132	291352.218465778	2376171026.04867	4	24372.9923585958
SPAC1B1.02c	SPAC1B1.02C	384816.373037048	355405.065786731	17454138640.2184	4	66057.0560958827
SPAC1B1.04c	SPAC1B1.04C	413355.68258192	407033.030463028	815441375.807826	4	14277.967080504
SPAC1B2.03c	SPAC1B2.03C	337173.696842936	333443.002128979	274814270.357305	4	8288.761523251
cox6	SPAC1B2.04	139169.776998431	139211.263331937	19058217995.8503	4	69025.7524331505
SPAC1B3.01c	SPAC1B3.01C	402440.488074546	403147.844113535	284280870.865107	4	8430.31539838675
SPAC1B3.02c	SPAC1B3.02C	441838.718061886	395677.619284147	19947721946.5647	4	70618.2022331437
wis2	SPAC1B3.03C	299875.801664324	311020.230505642	3027562426.81576	4	27511.644929083
SPAC1B3.04c	SPAC1B3.04C	359572.179845187	357243.30123777	296186050.459352	4	8605.02833318043
not3	SPAC1B3.05	299750.825356637	299593.421779775	849719461.775964	4	14574.9739431668
SPAC1B3.06c	SPAC1B3.06C	406306.463677178	405576.697928715	550858726.203362	4	11735.1898813287
vps28	SPAC1B3.07C	350017.074445319	345350.829009608	163176590.130878	4	6387.02963299213
SPAC1B3.08	SPAC1B3.08	343800.986439343	358124.926424653	962582836.599362	4	15512.7595594672
SPAC1B3.10c	SPAC1B3.10C	268013.477351323	265750.937657269	1111944983.96821	4	16672.9195401421
ypt4	SPAC1B3.11C	395630.041170078	371404.503029549	7634987171.6653	4	43689.2068240695
SPAC1B3.15c	SPAC1B3.15C	266249.192835332	268876.144529002	520038273.855823	4	11402.1738481728
vht1	SPAC1B3.16C	203556.887154934	199619.103238735	17907769698.7737	4	66909.9575899838
clr2	SPAC1B3.17	356933.561087544	355184.567755276	90651637.3339596	4	4760.55767043
sck1	SPAC1B9.02C	215285.166214963	222794.233069971	2905001685.38349	4	26949.0337738827
SPAC1D4.01	SPAC1D4.01	370653.616755247	373463.389183342	281513934.568882	4	8389.18849723979
SPAC1D4.02c	SPAC1D4.02C	310736.596218451	326725.989638142	5842998822.28944	4	38219.7554357999
aut12	SPAC1D4.03C	375215.742928516	367681.721214337	313449373.319588	4	8852.2507493799
SPAC1D4.05c	SPAC1D4.05C	314737.543580691	331084.365808006	2617083126.65015	4	25578.7173576498
csk1	SPAC1D4.06C	275201.600990767	273157.195639478	146684295.015972	4	6055.66460052016
rtf2	SPAC1D4.09C	358715.505473416	350595.935253385	1249612757.40475	4	17674.9310989092
lkh1	SPAC1D4.11C	329687.285754816	322422.225416042	1856167406.38536	4	21541.6306624253
byr1	SPAC1D4.13	28376.8676568902	30043.0599478639	69542269.4778594	4	4169.60038486482
SPAC1F12.02c	SPAC1F12.02C	289817.620541001	301601.045820443	4280656934.89402	4	32713.3647569843
SPAC1F12.04c	SPAC1F12.04C	295375.277392464	301538.915618096	1579358014.39013	4	19870.5687789135
SPAC1F12.05	SPAC1F12.05	359467.072186254	350075.353400255	1414195389.66585	4	18802.8946552509
SPAC1F3.03	SPAC1F3.03	350955.552244118	349109.186745386	2704027772.2339	4	26000.1335200125
SPAC1F3.05	SPAC1F3.05	339987.121409733	346205.888925835	4382716292.01214	4	33101.0433823926
spo15	SPAC1F3.06C	289320.048553857	284894.309915923	3762986189.43848	4	30671.5918621714
rsc58	SPAC1F3.07C	0	9.26219396293395	343.15294802804	4	9.26219396293395
mug161	SPAC1F3.09	143813.126631906	168953.730203163	4243299018.74912	4	32570.3047988084
SPAC1F3.10c	SPAC1F3.10C	411136.014843496	383670.148735037	7385365565.13138	4	42969.074824609
SPAC1F5.03c	SPAC1F5.03C	345134.272598065	331214.934411925	3703577008.13014	4	30428.5105128814
SPAC1F5.05c	SPAC1F5.05C	290156.589512157	290508.611256934	6259713706.28887	4	39559.1762625591
hem14	SPAC1F5.07C	346598.76646165	339701.130801793	2798018861.70276	4	26448.1514557386
yam8	SPAC1F5.08C	319091.783673035	322533.280986477	991545134.720834	4	15744.4048372814
shk2	SPAC1F5.09C	334836.250541443	331951.968763244	2839672436.42023	4	26644.2884893753
SPAC1F5.10	SPAC1F5.10	7166.11360282182	6397.2604430476	24596957.4097344	4	2479.76598743381
spt6	SPAC1F7.01C	350075.530458058	344905.850834947	654649247.278039	4	12793.0571725256
SPAC1F7.06	SPAC1F7.06	386754.465829437	381582.140230152	2481774454.20701	4	24908.7055776038
fip1	SPAC1F7.07C	334314.600780644	327743.258072632	264037910.567773	4	8124.62169223548
fio1	SPAC1F7.08	332878.866723193	339853.221669438	575780860.871803	4	11997.7170835935
SPAC1F7.09c	SPAC1F7.09C	396987.711186829	402437.857973243	151099670.632065	4	6146.13029946619
SPAC1F7.10	SPAC1F7.10	374937.195665031	365251.696683547	1189486143.85682	4	17244.4639222043
SPAC1F7.11c	SPAC1F7.11C	223953.878983376	246350.66372215	2574015922.27943	4	25367.380246487
yak3	SPAC1F7.12	306807.280434085	305660.751990665	453885887.029713	4	10652.2988954229
rpl801	SPAC1F7.13C	0	0	0	4	0
ght3	SPAC1F8.01	375240.038211338	362421.646859529	1006154791.59867	4	15859.9715604936
SPAC1F8.02c	SPAC1F8.02C	189925.156334283	195746.695456541	645804602.488771	4	12706.3429287184
str3	SPAC1F8.03C	403588.751796429	409086.574570733	243287099.646888	4	7798.83163760586
SPAC1F8.04c	SPAC1F8.04C	257122.696683064	268277.760021818	1952628362.84421	4	22094.2773294591
isp3	SPAC1F8.05	352027.154584565	353893.139354052	103601358.029386	4	5089.23761553205
fta5	SPAC1F8.06	256995.555473022	261566.1583457	1284430002.75302	4	17919.4726676946
SPAC1F8.08	SPAC1F8.08	308337.098359393	313532.594347904	6364458138.1427	4	39888.777049888
caf16	SPAC20G4.01	267725.801513188	270088.067999112	76437406.4609832	4	4371.42443778293
fus1	SPAC20G4.02C	257234.735133923	255871.585775588	3075256865.10224	4	27727.4992791553
hri1	SPAC20G4.03C	366841.657920793	368055.64120292	456531714.036931	4	10683.3013862398
hus1	SPAC20G4.04C	364595.261087101	350078.241710513	4649649095.56421	4	34094.1677401143
sts1	SPAC20G4.07C	313197.402042517	326479.080409775	3676911359.98792	4	30318.7704235673
SPAC20G4.08	SPAC20G4.08	383668.415798694	383568.617100919	939326647.422768	4	15324.2181482675
SPAC20G8.02	SPAC20G8.02	371715.110009369	368601.902369139	1296494476.77857	4	18003.4335390403
SPAC20G8.04c	SPAC20G8.04C	367530.023304181	369588.260936019	144793934.421014	4	6016.5175646094
erg2	SPAC20G8.07C	341730.731434789	347079.143769371	990547284.94731	4	15736.480586104
fft1	SPAC20G8.08C	282542.344150631	278025.868356737	228303803.202437	4	7554.86272546426
SPAC20G8.09c	SPAC20G8.09C	345920.122987399	344132.644995275	51815381.053155	4	3599.14507394308
atg6	SPAC20G8.10C	364397.474688172	370752.18682039	315143995.275784	4	8876.14774657036
dsc3	SPAC20H4.02	259050.122176031	260723.370823006	355195932.992808	4	9423.32124296959
tfs1	SPAC20H4.03C	302985.910439436	285649.248730536	5919483093.75904	4	38469.0885444373
fml2	SPAC20H4.04	356364.136423998	356483.553806644	1022982097.67461	4	15992.0456608482
SPAC20H4.05c	SPAC20H4.05C	339800.344859606	340183.402756172	235332164.611756	4	7670.26995306808
SPAC20H4.06c	SPAC20H4.06C	374182.891433998	359968.08665426	2945664948.31669	4	27136.9901993418
rhp57	SPAC20H4.07	243870.23730043	242048.732280091	143961305.305696	4	5999.19380637298
SPAC20H4.08	SPAC20H4.08	234056.988019681	255068.244248154	6529430008.96848	4	40402.444260739
ufd2	SPAC20H4.10	340009.854042104	332861.260973252	419741245.941996	4	10243.7938033474
rho5	SPAC20H4.11C	215375.201552696	213019.175698029	11859241590.3909	4	54450.0725215102
SPAC212.01c	SPAC212.01C	272364.45549491	272290.062321588	182298273.337333	4	6750.89389150305
SPAC212.02	SPAC212.02	285920.606813507	300759.851163608	3274204425.43477	4	28610.3321609291
SPAC212.03	SPAC212.03	386759.404825613	378793.241266781	3245057090.28831	4	28482.7012864313
SPAC212.04c	SPAC212.04C	298354.339477711	308044.345286345	776543693.832726	4	13933.2667906052
SPAC212.08c	SPAC212.08C	330680.702912095	331424.166629064	21078767.6848831	4	2295.58095505708
pcr1	SPAC21E11.03C	251493.25955177	259133.770409441	3897543055.73384	4	31215.1527936908
ppr1	SPAC21E11.04	312090.016616861	317354.876321901	1208738673.06005	4	17383.459617263
cyp8	SPAC21E11.05C	358195.030439384	355349.245986742	871379422.390535	4	14759.5682727387
ies6	SPAC222.04C	289113.712298325	286505.563230744	96609455.2746763	4	4914.50545005996
mss1	SPAC222.05C	359345.386078126	338813.654431304	2546383191.97922	4	25230.8501242983
hri2	SPAC222.07C	301833.219213337	308317.318688261	5139381327.37497	4	35844.7392492084
SPAC222.08c	SPAC222.08C	317857.344611796	309600.247713369	493801670.573773	4	11110.82434581
atp2	SPAC222.12C	237200.494806059	240396.970079379	119173220.398185	4	5458.32438570173
SPAC222.13c	SPAC222.13C	342758.535091885	351041.752185858	5203544888.93835	4	36067.8003520396
SPAC222.14c	SPAC222.14C	282995.401065639	284203.708282899	5976468611.72792	4	38653.8116222965
meu13	SPAC222.15	357591.934635122	361227.156662872	491706698.654781	4	11087.2302521277
csn3	SPAC222.16C	333915.775886648	339472.460371059	16275279657.4419	4	63787.3021404768
SPAC227.01c	SPAC227.01C	446087.735465423	453273.068886158	9639009612.68453	4	49089.2289934476
SPAC227.03c	SPAC227.03C	318183.844665729	314471.392126015	3901101534.63574	4	31229.3993483534
SPAC227.04	SPAC227.04	334745.749379755	329740.194951957	2075645100.5374	4	22779.6241218847
SPAC227.05	SPAC227.05	397735.179909074	389043.191236878	2826854225.79567	4	26584.0846456845
SPAC227.06	SPAC227.06	348786.158505021	344962.71922942	277680601.599075	4	8331.87556314715
pab1	SPAC227.07C	3311.23931363683	3206.34740499865	8005511.67373513	4	1414.70064622654
SPAC227.10	SPAC227.10	373041.782417168	380344.980344128	595477796.493318	4	12201.2068715898
SPAC227.11c	SPAC227.11C	387716.853700505	385238.432341892	330466893.6776	4	9089.37420394825
isu1	SPAC227.13C	347997.921097652	344445.423230613	4385198175.72303	4	33110.4144330867
SPAC227.14	SPAC227.14	366868.533120011	350218.188856531	2588726840.3509	4	25439.7663135439
SPAC227.15	SPAC227.15	269399.324371613	278179.692831327	1761900925.75673	4	20987.5017912848
SPAC227.17c	SPAC227.17C	339820.47167813	339857.759445357	168314837.639704	4	6486.81041883651
lys3	SPAC227.18	371032.249330951	361819.145652523	1409739977.82318	4	18773.2521012156
pso2	SPAC22A12.01C	316227.076901019	298943.889541963	3778427818.54669	4	30734.4587496945
mug103	SPAC22A12.02C	235372.592881994	251264.707381079	25555560752.0119	4	79930.5335150652
csn4	SPAC22A12.03C	365383.55730937	363481.86463478	163134260.443747	4	6386.2011486436
rps2201	SPAC22A12.04C	198479.31622074	203939.46929962	1374865698.5815	4	18539.5907356494
SPAC22A12.06c	SPAC22A12.06C	269308.292941655	264872.690595679	922066901.737864	4	15182.7772635466
ogm1	SPAC22A12.07C	357666.678399782	361187.620044331	298651551.682025	4	8640.76894266397
SPAC22A12.10	SPAC22A12.10	327660.308587504	368004.994067965	12793999080.0727	4	56555.2806554628
dak1	SPAC22A12.11	308379.035971345	310989.396864413	2328186640.97794	4	24125.6432089278
SPAC22A12.14c	SPAC22A12.14C	312540.957460296	314742.862309207	3071808645.49318	4	27711.9497937856
SPAC22A12.16	SPAC22A12.16	376196.837973885	377404.807855662	72015971.3098594	4	4243.11122025629
SPAC22A12.17c	SPAC22A12.17C	272774.246848779	297249.787959828	7911368628.90599	4	44472.9373577516
SPAC22E12.01	SPAC22E12.01	333264.694342239	353783.98130851	12024139427.7868	4	54827.3185277804
SPAC22E12.03c	SPAC22E12.03C	249026.448416381	257795.583250017	4071473272.20093	4	31904.048615344
ccs1	SPAC22E12.04	235195.468679198	238778.325232866	1311815976.47758	4	18109.5001068333
rer1	SPAC22E12.05C	375647.372381752	375206.568384949	172732712.376435	4	6571.39087972316
gmh3	SPAC22E12.06C	269199.705531186	302809.401709178	11201371843.028	4	52918.2667966081
set3	SPAC22E12.11C	366129.397723028	364033.879341911	346725634.374237	4	9310.28509732968
sck2	SPAC22E12.14C	308633.752633458	313371.249076134	633892994.78165	4	12588.6158371527
SPAC22E12.18	SPAC22E12.18	45519.2235893767	49225.6864045273	947984459.658409	4	15394.6781361158
snt1	SPAC22E12.19	364081.753136469	369932.15530898	478002497.317635	4	10931.6341106629
atf31	SPAC22F3.02	206720.254367116	232602.523292722	61600578421.0708	4	124097.319089768
rdh54	SPAC22F3.03C	384342.782508412	379821.086087466	183757098.829367	4	6777.85177673146
mug62	SPAC22F3.04	358415.343385428	361702.824753974	556187398.723978	4	11791.8128242011
lon1	SPAC22F3.06C	350028.390936917	353645.34726079	222655361.633173	4	7460.82035759428
atp20	SPAC22F3.07C	344605.521208678	347058.622679889	189412751.740562	4	6881.36526680138
rok1	SPAC22F3.08C	281726.808837184	276652.869826582	595144444.539355	4	12197.7912400089
res2	SPAC22F3.09C	147920.914128851	150757.701706732	30325305801.8932	4	87070.8128506521
snu23	SPAC22F3.11C	336047.144233041	366588.854853177	21666114851.6602	4	73597.070002243
rgs1	SPAC22F3.12C	372379.095460415	358471.716633615	1631031990.76968	4	20193.0185384063
tsc1	SPAC22F3.13	353429.344008421	354416.30434437	21835030492.6302	4	73883.4056007
pvg5	SPAC22F8.02C	316855.743507831	297379.622215833	5559961744.90716	4	37282.5755042056
SPAC22F8.03c	SPAC22F8.03C	357828.707022387	354307.520622317	91518821.9270123	4	4783.27351107514
SPAC22F8.04	SPAC22F8.04	232548.078357733	233351.699637366	2331200782.22505	4	24141.2550534611
SPAC22F8.05	SPAC22F8.05	231840.876848252	242427.123167972	5477354763.74053	4	37004.576621482
rtf1	SPAC22F8.07C	234363.122113118	227904.129136334	1781523570.87205	4	21104.0492019426
rrp16	SPAC22F8.09	298523.351775663	295623.835005404	1829340896.22975	4	21385.3974491342
plc1	SPAC22F8.11	231378.878164652	220070.762957429	5797539718.31108	4	38070.7884023666
shf1	SPAC22F8.12C	330321.292310569	327710.324113531	1349780415.77453	4	18369.678928703
SPAC22G7.01c	SPAC22G7.01C	388825.002720578	374246.792691068	2345995239.61816	4	24217.7375058972
kap111	SPAC22G7.02	294917.024917166	311002.338016695	1851578215.54189	4	21514.984403561
SPAC22G7.03	SPAC22G7.03	255400.773942753	265523.296552209	12163060027.5695	4	55143.1320011149
ubp13	SPAC22G7.04	252907.344524883	264146.530323959	4607069024.73241	4	33937.6966835274
SPAC22G7.05	SPAC22G7.05	83.0159552472095	798.177103002812	2213330.16303491	4	743.863254072096
ura1	SPAC22G7.06C	270197.216195462	266279.656923731	387266782.396893	4	9839.54753020805
SPAC22G7.07c	SPAC22G7.07C	204991.006297885	209440.774968877	3213965760.42656	4	28345.9245766766
ppk8	SPAC22G7.08	241104.333409421	248546.793810946	626205057.295683	4	12512.0447698975
SPAC22G7.11c	SPAC22G7.11C	267051.778034298	262502.639838339	1299889702.2685	4	18026.9915839312
SPAC22H10.02	SPAC22H10.02	329784.961766343	332636.271183444	362458041.218718	4	9519.16542059647
kap114	SPAC22H10.03C	105755.118626709	117217.497765775	9639847054.59261	4	49091.3613953428
SPAC22H10.04	SPAC22H10.04	312768.521823214	314472.380569711	5062663308.2326	4	35576.1974789065
scd2	SPAC22H10.07	256521.873118352	254875.714683816	1751258376.81137	4	20924.0195517697
SPAC22H10.08	SPAC22H10.08	360792.452061536	357654.180471411	1866576646.39284	4	21601.9480972946
SPAC22H10.09	SPAC22H10.09	290137.027757451	290218.253338113	410981340.317253	4	10136.3373601767
SPAC22H10.11c	SPAC22H10.11C	139131.576017036	144803.683837051	1170410196.78451	4	17105.6291669183
zym1	SPAC22H10.13	324660.384263637	322700.698668306	1883212942.22739	4	21698.0007271833
mug35	SPAC22H12.01C	345394.187720839	338844.221097473	2462174695.97032	4	24810.1526394454
tfg3	SPAC22H12.02	306197.999155174	310496.89986403	244384353.546241	4	7816.39868395671
SPAC22H12.03	SPAC22H12.03	335140.872157388	338679.052328495	230358764.985112	4	7588.78720523102
rps102	SPAC22H12.04C	272130.264656729	296896.660557132	6094633630.84949	4	39034.0672709413
SPAC22H12.05c	SPAC22H12.05C	455602.401532441	419385.290588251	11182351282.2244	4	52873.3186073665
SPAC23A1.02c	SPAC23A1.02C	360534.645156399	346510.253537486	911394541.402568	4	15094.6558539982
apt1	SPAC23A1.03	324616.422918506	326058.07925854	32925642.4161444	4	2869.0434998508
mnl1	SPAC23A1.04C	374230.116162376	366995.369673577	558811342.671342	4	11819.5954104967
cmk2	SPAC23A1.06C	349737.838622476	340292.614932865	894203915.736732	4	14951.6212811248
SPAC23A1.07	SPAC23A1.07	346677.587067282	346897.5934157	662587673.120974	4	12870.3892046917
SPAC23A1.09	SPAC23A1.09	345586.32289301	339201.288061729	5670392680.20989	4	37651.0049009648
rpl1602	SPAC23A1.11	342456.299048149	344709.071067856	108160202.730981	4	5200.0048733386
SPAC23A1.14c	SPAC23A1.14C	355263.304200987	345864.861599493	982382551.03275	4	15671.4912423224
sec20	SPAC23A1.15C	283795.051519437	290695.854789161	4411898846.72028	4	33211.0630916878
rtr1	SPAC23A1.16C	333455.341400626	352957.876723038	5245194181.48802	4	36211.8564198524
SPAC23A1.17	SPAC23A1.17	338512.112059246	343950.744108878	973184790.046376	4	15597.954914398
SPAC23C11.01	SPAC23C11.01	373075.424975788	366152.103747579	1064909114.23474	4	16316.4726138551
rps23	SPAC23C11.02C	120578.764220058	124158.356445126	20587899248.2008	4	71742.4198926284
pnk1	SPAC23C11.04C	338796.504829361	305570.028289435	6813617205.86895	4	41272.318828329
SPAC23C11.06c	SPAC23C11.06C	388179.200937903	387891.853045249	11091188140.7599	4	52657.3549961443
SPAC23C11.07	SPAC23C11.07	375399.148027853	374978.962214541	691132122.505608	4	13144.6959122835
php3	SPAC23C11.08	344978.933436534	358795.084803949	1404037447.3662	4	18735.2438425965
SPAC23C11.10	SPAC23C11.10	367519.152253132	369800.95512731	1386326429.07951	4	18616.7023736718
hpt1	SPAC23C11.13C	145.278028862342	184.688799471022	49621.8271066496	4	111.379786212142
zhf1	SPAC23C11.14	345753.775812795	346514.226200903	970497445.031031	4	15576.403989938
pst2	SPAC23C11.15	347250.784382566	343074.628420597	198573827.95471	4	7045.81130805229
crn1	SPAC23C4.02	332563.271265949	322216.29044474	3221019382.60217	4	28377.0126273106
hrk1	SPAC23C4.03	349792.566612264	360699.537324362	1429527137.5222	4	18904.5440140869
SPAC23C4.05c	SPAC23C4.05C	272721.915673176	273335.575107134	821397463.819338	4	14330.0162580101
SPAC23C4.06c	SPAC23C4.06C	374814.706850535	351470.639507767	4647118747.8	4	34084.8894225873
tht2	SPAC23C4.07	219476.392734546	256593.245049757	16375455477.7386	4	63983.3093035571
rho3	SPAC23C4.08	374748.042904578	373879.551917421	296981581.019257	4	8616.57677124822
SPAC23C4.09c	SPAC23C4.09C	418498.731882717	425265.311578976	1126035967.32725	4	16778.2296989823
atp18	SPAC23C4.11	275779.807696963	287198.397574683	1437029228.89457	4	18954.084183195
hhp2	SPAC23C4.12	434201.285447633	425293.689802267	917256406.866446	4	15143.1206069493
atg15	SPAC23C4.16C	311252.614696831	311765.93414478	847470939.062921	4	14555.6770631163
SPAC23C4.17	SPAC23C4.17	334205.694832183	324692.646544833	1317998988.60617	4	18152.1278959669
SPAC23D3.01	SPAC23D3.01	279586.625923997	276674.014801478	992326057.000884	4	15750.6036154244
SPAC23D3.03c	SPAC23D3.03C	241573.10358021	244080.171295091	422531861.88966	4	10277.7899118641
gpd2	SPAC23D3.04C	88406.4036952264	94107.3109295315	5042518667.53685	4	35505.3470182198
arp42	SPAC23D3.09	373015.463635594	366346.66690487	778905360.491303	4	13954.438008133
eng2	SPAC23D3.10C	306337.316360553	301755.133025897	763581399.152108	4	13816.4883305429
ayr1	SPAC23D3.11	237507.587138264	250947.757516509	2437299441.59484	4	24684.5064848117
SPAC23D3.12	SPAC23D3.12	344170.861625644	342365.78905054	109471974.080088	4	5231.44277613948
SPAC23D3.13c	SPAC23D3.13C	288161.198772644	287652.220721024	5444313210.58394	4	36892.7947253388
fep1	SPAC23E2.01	258522.183441213	239117.906051245	2618281263.47569	4	25584.5718328238
ste7	SPAC23E2.03C	21334.3595871105	21214.007474802	58980826.4935989	4	3839.94877874689
sib1	SPAC23G3.02C	272128.128603014	270804.783306736	764442667.661603	4	13824.278169778
sib2	SPAC23G3.03	494884.056180514	472103.41667158	6235815932.37686	4	39483.5913145476
ies4	SPAC23G3.04	339100.585814009	335778.929288248	512123185.837956	4	11315.0694412137
SPAC23G3.05c	SPAC23G3.05C	343352.995486416	330362.171094505	3457141809.48531	4	29398.7321558486
snf30	SPAC23G3.07C	324599.757517893	328690.604727785	2519238914.46132	4	25096.0102130863
ubp7	SPAC23G3.08C	310402.005268531	310369.401360087	8258166351.66713	4	45437.2268950998
ssr3	SPAC23G3.10C	248326.917752833	248911.353799674	43998295.5416914	4	3316.56055054372
SPAC23G3.12c	SPAC23G3.12C	229120.7279721	223727.182734966	610129857.898702	4	12350.4034134386
npr2	SPAC23H3.03C	306680.153815401	307965.681242841	487216747.08966	4	11036.4934092498
SPAC23H3.04	SPAC23H3.04	216251.27859297	223364.212899909	5188036523.20329	4	36014.0129782953
swd1	SPAC23H3.05C	387964.439866039	388897.011023005	937434872.37349	4	15308.7791183155
apl6	SPAC23H3.06	348202.40507425	350901.984141512	415826740.365367	4	10195.9151178961
bub3	SPAC23H3.08C	337654.623293085	333291.295230865	381033239.959575	4	9760.0363723653
gly1	SPAC23H3.09C	369743.110296487	367369.24168089	115916848.44039	4	5383.23435400109
SPAC23H3.11c	SPAC23H3.11C	429114.588061713	423271.292941521	2387099931.20703	4	24428.978341342
SPAC23H3.12c	SPAC23H3.12C	393893.21344302	391670.493121837	22594056640.9688	4	75156.5975829281
gpa2	SPAC23H3.13C	314798.928716299	311333.997345162	341540329.147719	4	9240.40487678595
SPAC23H3.14	SPAC23H3.14	242747.900066712	237410.919956715	193628445.757973	4	6957.52193237601
SPAC23H3.15c	SPAC23H3.15C	157055.410955768	160523.862436739	768429359.372537	4	13860.2792123079
SPAC23H4.01c	SPAC23H4.01C	365174.803263806	361889.664857259	349037177.275617	4	9341.26834637055
ppk9	SPAC23H4.02	446610.253272648	425008.167379196	13166662214.5011	4	57373.0385601572
iwr1	SPAC23H4.08	364271.363401012	358355.657047014	10346948124.9347	4	50859.9747466873
cdb4	SPAC23H4.09	295389.910571001	277969.382190868	3318776847.14382	4	28804.4130609522
thi4	SPAC23H4.10C	337349.292551866	329753.877959687	829552382.438825	4	14400.9755089614
alp13	SPAC23H4.12	450517.177747914	439526.689632888	911954461.133703	4	15099.2918801984
SPAC23H4.16c	SPAC23H4.16C	164000.450887232	167594.492808895	26002144013.7355	4	80625.9015666422
srb10	SPAC23H4.17C	133356.958302912	138942.127047745	3168877111.94707	4	28146.3901413088
SPAC24B11.05	SPAC24B11.05	379427.223665824	369362.067610267	906887437.814294	4	15057.2859258757
sty1	SPAC24B11.06C	336.714086967597	365.479317763289	180306.678290904	4	212.31266936461
SPAC24B11.07c	SPAC24B11.07C	258329.282139393	261684.718615099	39736919212.8209	4	99670.6065156886
SPAC24B11.08c	SPAC24B11.08C	323867.873838352	317509.898531129	1053910757.13344	4	16231.9958502755
chr3	SPAC24B11.10C	345872.054195583	347333.219784367	412169879.302479	4	10150.9836875851
SPAC24B11.12c	SPAC24B11.12C	358195.308659357	370238.5027563	1488931916.86409	4	19293.3402814552
hem3	SPAC24B11.13	203894.213169631	215072.890110106	1669465556.01342	4	20429.5469603062
SPAC24C9.02c	SPAC24C9.02C	360570.481255567	362055.867353708	7060332301.17051	4	42012.8917749377
mug70	SPAC24C9.05C	275083.515207158	279572.660224661	1463929200.77978	4	19130.6638723005
bgs2	SPAC24C9.07C	331328.734439305	346451.735430231	2098677759.72164	4	22905.6639268634
SPAC24C9.08	SPAC24C9.08	300941.088746539	305218.460805264	1630173031.65911	4	20187.7006594306
SPAC24C9.12c	SPAC24C9.12C	406228.220669237	391023.132917705	3341180464.61767	4	28901.4725603111
otu1	SPAC24C9.14	276832.811707031	308098.822804067	8058094441.94812	4	44883.4447261686
spn5	SPAC24C9.15C	287935.114889655	291459.797274144	959644318.49672	4	15489.0632261664
cox8	SPAC24C9.16C	401916.39288296	370330.347781328	4976095230.73132	4	35270.7216779417
cul3	SPAC24H6.03	230821.570797872	231544.261211656	232485376.256354	4	7623.73557149567
rps901	SPAC24H6.07	290052.408193285	295264.93618295	128703021.455469	4	5672.36770351388
SPAC24H6.08	SPAC24H6.08	308760.440535211	308131.378855033	287415666.649255	4	8476.66896028821
gef1	SPAC24H6.09	327579.064840528	329611.212804564	566563766.375542	4	11901.299995962
SPAC24H6.10c	SPAC24H6.10C	256065.392778446	256584.595943536	170040724.701889	4	6519.98321895634
SPAC24H6.11c	SPAC24H6.11C	415452.509942228	381933.98463605	6140450391.65928	4	39180.5129868768
SPAC24H6.13	SPAC24H6.13	404627.161654643	389056.572546421	5904015298.6281	4	38418.7952004878
fft3	SPAC25A8.01C	366676.538554694	360867.508782737	330747796.037398	4	9093.23644305752
SPAC25A8.02	SPAC25A8.02	358604.765027452	354291.670495518	691949726.400604	4	13152.4686504151
SPAC25A8.03c	SPAC25A8.03C	310538.580903305	314343.489128707	507766710.681573	4	11266.8397374949
dap1	SPAC25B8.01	351046.175541639	348194.738858818	64973818.1931138	4	4030.31692901172
psd2	SPAC25B8.03	263436.984174268	273198.80035043	1002547658.36031	4	15831.5164968514
mss51	SPAC25B8.04C	390834.03251459	406114.947069812	25596215787.1414	4	79994.0869488823
SPAC25B8.05	SPAC25B8.05	351668.517147092	344349.528680607	602252076.676711	4	12270.4123471535
SPAC25B8.06c	SPAC25B8.06C	364178.528412914	366209.989896638	5325382483.74487	4	36487.609142505
SPAC25B8.07c	SPAC25B8.07C	311524.267796764	314255.489558297	1377025604.28666	4	18554.1478131351
SPAC25B8.09	SPAC25B8.09	303182.106386858	296783.365171004	942994248.103978	4	15354.1057058363
SPAC25B8.10	SPAC25B8.10	305506.709952016	292181.26315717	6625141853.27356	4	40697.4871867833
SPAC25B8.11	SPAC25B8.11	399397.738729466	392612.1756684	25530794665.0372	4	79891.7934850589
isp7	SPAC25B8.13C	295038.696255591	290793.06228762	894611752.7918	4	14955.0305314951
SPAC25B8.15c	SPAC25B8.15C	381724.298062136	383086.224202382	52667818.8583113	4	3628.62986739869
SPAC25B8.17	SPAC25B8.17	217756.009859334	218702.47059745	205296782.874156	4	7164.09071121654
SPAC25B8.18	SPAC25B8.18	14772.9306187901	14528.9607968433	1632732.18528874	4	638.89204590618
SPAC25B8.19c	SPAC25B8.19C	295676.427387004	287632.171465001	415645860.926329	4	10193.6973288195
SPAC25G10.01	SPAC25G10.01	460527.322100395	435026.126398191	38069442669.3263	4	97556.9611423582
cce1	SPAC25G10.02	348881.404275405	351776.854610721	344565832.869065	4	9281.24227769463
zip1	SPAC25G10.03	223264.055859002	219058.59801277	2278369430.52869	4	23866.1341157753
rec10	SPAC25G10.04C	298677.354829771	301369.731343898	594899514.269897	4	12195.2809958391
his1	SPAC25G10.05C	333555.691466928	331257.974505765	662023354.316077	4	12864.907251085
rps2801	SPAC25G10.06	295197.014407139	295134.534828722	45962014.738852	4	3389.7645470907
pan1	SPAC25G10.09C	303444.67644707	300429.776659326	7507451973.3216	4	43322.7768423309
jmj1	SPAC25H1.02	308693.652785651	309492.649589685	104702938300.582	4	161789.167051276
mug66	SPAC25H1.03	275723.567612147	276279.613670269	372876530.982452	4	9655.00557978155
mug105	SPAC25H1.04	239964.443471911	266210.29098561	3999266064.15729	4	31619.8753324443
meu29	SPAC25H1.05	143544.823547216	170914.166318502	40946418794.4171	4	101176.107350522
pcf3	SPAC25H1.06	316034.690798503	319982.824352232	2261055544.8428	4	23775.2788881792
emc1	SPAC25H1.07	392832.5146943	379049.146639179	2883343430.89061	4	26848.38650129
mde5	SPAC25H1.09	311556.797086213	309811.203424078	118358322.538138	4	5439.63056048245
myh1	SPAC26A3.02	288174.324352721	293552.259320972	3944229477.27716	4	31401.5504285902
rpl2002	SPAC26A3.04	173931.024119919	171276.780976329	109461681.844357	4	5231.19684786276
SPAC26A3.06	SPAC26A3.06	252549.114304732	251719.797659445	1770390500.6381	4	21038.0043055307
rpl1101	SPAC26A3.07C	292702.767095002	290067.431926748	84582144.007884	4	4598.42755754301
rga2	SPAC26A3.09C	355119.02739561	358105.25962554	1362861429.19372	4	18458.4765703573
cnt6	SPAC26A3.10	322094.009006728	339805.712753254	3874377121.1678	4	31122.2473528495
SPAC26A3.11	SPAC26A3.11	345575.618060378	346771.620025709	39063694.301376	4	3125.0477716899
SPAC26A3.14c	SPAC26A3.14C	298541.62270475	304364.10848449	2429091187.66275	4	24642.9056102499
dph1	SPAC26A3.16	392740.101144456	401577.947470912	5028362077.41607	4	35455.4723470724
SPAC26A3.17c	SPAC26A3.17C	295390.109149108	278679.101644007	3571930890.97969	4	29882.8165129213
sec74	SPAC26F1.01	259004.122100933	271857.902233729	2301009045.53355	4	23984.4170532325
pnn1	SPAC26F1.02	378891.012073323	390091.221162622	587791439.147686	4	12122.2052361326
etr1	SPAC26F1.04C	400760.60767136	398132.614977111	6010801491.68469	4	38764.6794507729
mug106	SPAC26F1.05	362660.151426557	356327.105174882	309906735.222432	4	8802.08406035797
SPAC26F1.07	SPAC26F1.07	346280.536982079	346780.617089869	391752241.750295	4	9896.36602180688
SPAC26F1.08c	SPAC26F1.08C	336933.915623363	339694.419276929	1129145178.49598	4	16801.3777596956
gyp51	SPAC26F1.09	361164.727131554	360507.216502373	66335582.6630002	4	4072.33295123938
pyp1	SPAC26F1.10C	343684.294185343	348362.703662261	1175213477.50957	4	17140.6933750473
SPAC26F1.12c	SPAC26F1.12C	366399.579656926	359543.917439643	265213320.333066	4	8142.68567999935
aif1	SPAC26F1.14C	326291.6390039	331018.60166599	5140189961.29722	4	35847.5590567099
SPAC26H5.02c	SPAC26H5.02C	368340.28234774	396572.388577572	11916863845.0057	4	54582.1945441133
pcf2	SPAC26H5.03	272387.992404262	288998.578325315	3850718075.2002	4	31027.0771875156
SPAC26H5.04	SPAC26H5.04	316002.50801683	323666.194252603	837859402.582801	4	14472.9005609
SPAC26H5.05	SPAC26H5.05	252385.080382089	254462.675176223	77896709.1735703	4	4412.955618788
SPAC26H5.07c	SPAC26H5.07C	295387.407125862	296378.366274632	8787436165.26592	4	46870.6629067317
bgl2	SPAC26H5.08C	352026.05716715	349338.707341223	708591289.647633	4	13309.6890426451
SPAC26H5.09c	SPAC26H5.09C	310710.776247052	304114.724472868	819716649.350751	4	14315.3470910659
tif51	SPAC26H5.10C	241964.710304391	242284.03142722	18062161117.3366	4	67197.7698985178
mug56	SPAC26H5.11	320636.666055209	298477.17169185	3227926952.3837	4	28407.4239961304
SPAC27D7.02c	SPAC27D7.02C	504966.625363313	505335.715501737	4924759631.69924	4	35088.3158319804
mei2	SPAC27D7.03C	301651.288310781	304846.994273357	1859016447.15257	4	21558.1565025431
omt2	SPAC27D7.04	281969.214122482	284914.135901031	29736581976.4262	4	86221.490906308
apc14	SPAC27D7.05C	328960.955301309	315278.517211176	3378559740.64947	4	29062.6897441095
SPAC27D7.06	SPAC27D7.06	280580.490302277	285286.398837746	297492779.63895	4	8623.98950079007
SPAC27D7.08c	SPAC27D7.08C	376066.613732832	381647.687228615	1985508028.61542	4	22279.5199040252
SPAC27D7.09c	SPAC27D7.09C	171089.375377346	178229.073582233	837390630.430286	4	14468.85128846
EMPTY	SPAC27D7.10C	391655.342589697	385185.191901365	432370436.925391	4	10396.7595543683
SPAC27D7.11c	SPAC27D7.11C	275151.169364887	287810.882811945	3671075703.77623	4	30294.7012849452
but1	SPAC27D7.12C	321867.462986663	316754.520573147	539858183.176966	4	11617.4242323435
ssm4	SPAC27D7.13C	490132.844787564	502647.468676413	2538298179.81971	4	25190.7630879838
tpr1	SPAC27D7.14C	15.7646635761957	98.8802527973301	31458.2756485555	4	88.6824047494139
SPAC27E2.01	SPAC27E2.01	363021.458544658	358217.592708671	1175401390.95942	4	17142.0636954789
SPAC27E2.02	SPAC27E2.02	355530.330535625	354224.122201467	1141623653.87195	4	16893.960857892
SPAC27E2.03c	SPAC27E2.03C	381580.947804156	363495.165133142	8814404645.74636	4	46942.5304115212
pvg2	SPAC27E2.07	393722.527421926	367045.629299209	8082562397.23296	4	44951.5361173369
mak2	SPAC27E2.09	300009.870199444	288211.488999837	3536600418.48063	4	29734.6616698451
SPAC27E2.11c	SPAC27E2.11C	0	0	0	4	0
uch1	SPAC27F1.03C	267571.021526773	258843.67551718	2062671521.29917	4	22708.3218297784
SPAC27F1.05c	SPAC27F1.05C	372250.300209103	387668.25205347	16521203254.1345	4	64267.4164218045
SPAC27F1.06c	SPAC27F1.06C	399904.141022383	395932.383533416	2312836972.27949	4	24045.9818487387
pdt1	SPAC27F1.08	450694.580787107	411747.321390416	13200146022.0343	4	57445.9442041696
SPAC27F1.10	SPAC27F1.10	355629.691307368	362433.816362596	878662664.663908	4	14821.1222977876
SPAC29A4.02c	SPAC29A4.02C	365894.190356139	364927.294644921	3794090304.23377	4	30798.0937081898
cam2	SPAC29A4.05	332182.060003808	332388.315658732	134154432.386056	4	5791.25272255614
SPAC29A4.09	SPAC29A4.09	187170.316895316	182953.767546254	5033242166.43815	4	35472.673166954
rga3	SPAC29A4.11	349426.969928287	324386.494158622	5404379090.49352	4	36757.2410910202
mug108	SPAC29A4.12C	453070.775726515	452898.945360322	765658575.208268	4	13835.2681145711
SPAC29A4.13	SPAC29A4.13	321835.354621115	324936.54427107	2721522260.93944	4	26084.105605423
SPAC29A4.14c	SPAC29A4.14C	330009.438629198	330275.856563419	245346035.265822	4	7831.76281666239
hal4	SPAC29A4.16	404380.397848606	404115.645694686	101826092.756465	4	5045.44578695641
SPAC29A4.17c	SPAC29A4.17C	333872.94646559	334807.593702223	1776877564.33566	4	21076.5127828091
prw1	SPAC29A4.18	92603.4166435112	98972.7292878358	1157194508.03783	4	17008.7808795768
cta5	SPAC29A4.19C	301818.115129632	296831.222173998	417272612.353281	4	10213.6258541382
elp3	SPAC29A4.20	344971.509574051	346928.750809586	381039172.883718	4	9760.11235698285
set2	SPAC29B12.02C	259887.497928683	258380.136053022	214802090.699823	4	7328.06404686502
spd1	SPAC29B12.03	410012.310562592	409085.262977883	579303583.646819	4	12034.363128629
snz1	SPAC29B12.04	311976.044982288	311049.970884031	55270428.5032155	4	3717.20420824628
SPAC29B12.05c	SPAC29B12.05C	0	0	0	4	0
rcd1	SPAC29B12.06C	354137.968026003	334682.994007109	1925755041.38291	4	21941.7127942585
SPAC29B12.08	SPAC29B12.08	291458.963337653	299672.047130417	1074345380.29391	4	16388.6041221782
pgt1	SPAC29B12.10C	365240.513468466	352377.948440944	2675062991.96024	4	25860.5055633114
SPAC29B12.11c	SPAC29B12.11C	344233.092647161	346177.53426939	985213272.880273	4	15694.0535942779
SPAC29B12.12	SPAC29B12.12	369449.903827431	366505.640027415	948100217.502949	4	15395.618025131
SPAC29B12.13	SPAC29B12.13	326501.782387318	326681.366107701	988423197.489995	4	15719.5992115734
SPAC29B12.14c	SPAC29B12.14C	343227.519156932	345690.066694532	1228585323.47065	4	17525.5907423305
pof11	SPAC29E6.01	298580.8863898	294845.810469427	821057235.035315	4	14327.0481523177
SPAC29E6.05c	SPAC29E6.05C	320912.277861247	328048.9085329	1010556340.13662	4	15894.6244068287
SPAC29E6.07	SPAC29E6.07	346253.029766244	349316.799277781	2820853228.32052	4	26555.8525956168
SPAC29E6.09	SPAC29E6.09	372847.014777543	373475.029790765	44245455.4680272	4	3325.86287555678
SPAC29E6.10c	SPAC29E6.10C	311718.952499478	313837.042408527	658477080.22619	4	12830.4041267821
SPAC2C4.05	SPAC2C4.05	361485.378161316	360830.910868426	471095044.375604	4	10852.3620052918
SPAC2C4.06c	SPAC2C4.06C	211841.322184918	211295.956422148	24800570.6897656	4	2490.00856874859
SPAC2C4.07c	SPAC2C4.07C	373871.166714872	377249.864315069	426430188.853697	4	10325.0930849762
SPAC2C4.08	SPAC2C4.08	352126.884969883	354682.678299395	1073717770.38205	4	16383.816484431
SPAC2C4.09	SPAC2C4.09	348050.114571405	355402.930603556	497235028.847276	4	11149.38371444
SPAC2C4.10c	SPAC2C4.10C	305649.823521381	255521.967911753	18323354796.9147	4	67681.8934370832
ppk11	SPAC2C4.14C	365182.315581113	345178.312670644	2625006562.13464	4	25617.4089348173
ubx2	SPAC2C4.15C	244455.171038723	245103.176049167	342941099.45985	4	9259.33447203213
rps801	SPAC2C4.16C	144021.432164945	147628.36049818	326071761.88926	4	9028.72861882087
SPAC2C4.17c	SPAC2C4.17C	355599.96843304	360401.875289856	333199886.11214	4	9126.88180749784
SPAC2E12.03c	SPAC2E12.03C	285062.167213087	289455.421321412	3924715512.29502	4	31323.7749652521
SPAC2E1P3.01	SPAC2E1P3.01	212484.488500104	222373.523118743	948792343.987654	4	15401.2365087
amt3	SPAC2E1P3.02C	369022.06102164	372610.230025724	7345370773.37701	4	42852.5692735483
cao1	SPAC2E1P3.04	391427.772223557	395801.873197093	333502641.770345	4	9131.02734869337
SPAC2E1P3.05c	SPAC2E1P3.05C	395062.694478336	391993.860698477	75063541.3989503	4	4331.96091276659
mug109	SPAC2E1P5.02C	374439.445399695	372538.47899704	1127258726.35857	4	16787.3369415653
SPAC2E1P5.03	SPAC2E1P5.03	388168.472117819	394045.743957503	548031781.916855	4	11705.0393198491
SPAC2F3.02	SPAC2F3.02	364075.703571786	363807.998953429	342392582.276985	4	9251.92658689239
SPAC2F3.05c	SPAC2F3.05C	297486.98703313	289521.284742252	3487046824.41782	4	29525.6110200019
SPAC2F3.07c	SPAC2F3.07C	348648.57143455	344182.071488892	514078296.596783	4	11336.647394587
sut1	SPAC2F3.08	320381.182292589	314207.082645883	1397877522.36979	4	18694.1001546597
SPAC2F3.11	SPAC2F3.11	347682.680759787	349945.440921123	340111968.608676	4	9221.06241992586
plp1	SPAC2F3.12C	335911.652069328	337773.813992525	472329844.236107	4	10866.5754062182
lsk1	SPAC2F3.15	425300.099568992	418584.634666187	723244560.849621	4	13446.6032964613
SPAC2F3.16	SPAC2F3.16	411158.534474435	412192.513163873	1117152710.73401	4	16711.9172354193
SPAC2F3.18c	SPAC2F3.18C	338581.512356197	337733.411524469	396381828.153099	4	9954.67011197633
SPAC2F7.02c	SPAC2F7.02C	409708.506682276	403833.400126514	1229477198.04449	4	17531.9508187516
pom1	SPAC2F7.03C	232482.747944924	230182.578615384	338110504.953603	4	9193.89070189552
pmc2	SPAC2F7.04	0	0	0	4	0
pol4	SPAC2F7.06C	397054.597918747	398669.219361503	210832377.588141	4	7260.03404930275
cph2	SPAC2F7.07C	187745.884839015	199054.420810051	52523797628.3554	4	114590.354773379
snf5	SPAC2F7.08C	351565.12596034	351113.910415836	1804322675.95265	4	21238.6597738219
SPAC2F7.09c	SPAC2F7.09C	333537.845883852	331097.846541766	259771650.971761	4	8058.716569215
akr1	SPAC2F7.10	340310.425269744	331576.14231001	4528743975.22867	4	33647.9716150494
nrd1	SPAC2F7.11	346066.632212389	369065.693999313	4246627751.3539	4	32583.0774764827
SPAC2F7.17	SPAC2F7.17	304380.89317282	315872.483321346	1862127452.6034	4	21576.1874099863
vps45	SPAC2G11.03C	331071.29980548	312985.666375505	2806190504.96374	4	26486.7443495975
SPAC2G11.04	SPAC2G11.04	330554.153930514	318465.37428588	1887398109.81519	4	21722.0976761867
SPAC2G11.05c	SPAC2G11.05C	343601.122765398	341573.542670692	657694357.036007	4	12822.7761915664
vps4	SPAC2G11.06	282209.876530079	276153.075957721	5463720197.64786	4	36958.4908973833
ptc3	SPAC2G11.07C	321771.928874886	309202.871121984	3116958925.22091	4	27914.8657762352
SPAC2G11.09	SPAC2G11.09	232051.757108386	238461.196102539	5384051387.0567	4	36688.0477371606
SPAC2G11.10c	SPAC2G11.10C	335115.365696659	336524.793473479	124520411.244321	4	5579.43570722706
rqh1	SPAC2G11.12	298251.318893538	300072.112865028	145775326.051674	4	6036.87265998866
atg22	SPAC2G11.13	365099.20910749	369460.310645653	2388560078.99937	4	24436.4485911894
SPAC2H10.01	SPAC2H10.01	333270.85705358	335173.013658997	300666248.851322	4	8669.86517846907
SPAC2H10.02c	SPAC2H10.02C	401337.581152291	407621.015047134	2576927675.3882	4	25381.7241110026
sec72	SPAC30.01C	336778.920325684	336513.112540636	277772655.851508	4	8333.25650408513
SPAC30.02c	SPAC30.02C	343322.010923992	345170.246449216	386774065.909501	4	9833.28614845389
tsn1	SPAC30.03C	344697.047834063	341719.967116243	213117145.922368	4	7299.26616041586
abc4	SPAC30.04C	407332.210940815	407080.997345802	187242201.017806	4	6841.82360591469
mmd1	SPAC30C2.02	383127.468556738	367120.054785935	3552254727.01069	4	29800.3973421945
SPAC30C2.04	SPAC30C2.04	308933.750344754	308275.323670216	471217665.816688	4	10853.7742953395
erv14	SPAC30C2.05	331429.929803052	329144.701799041	1401055087.15563	4	18715.3352037549
dml1	SPAC30C2.06C	279582.458449838	283373.566787694	316027748.288674	4	8888.58464954733
SPAC30C2.07	SPAC30C2.07	352579.430081273	342440.680856902	2513443004.18738	4	25067.1249058771
SPAC30C2.08	SPAC30C2.08	219027.806016004	242244.74428187	6885870358.23743	4	41490.5722973226
SPAC30D11.01c	SPAC30D11.01C	379901.832561003	379665.285815551	15802442.0132963	4	1987.61427428062
SPAC30D11.02c	SPAC30D11.02C	382633.95194789	379638.099925519	182293732.914493	4	6750.80982020848
aps3	SPAC30D11.05	355514.080075449	355924.688066102	113074629.489387	4	5316.82775462462
SPAC30D11.06c	SPAC30D11.06C	293284.303319362	294277.566297054	1678031530.23713	4	20481.89157669
nth1	SPAC30D11.07	223529.999485923	258831.995549829	15058201274.47	4	61355.9314053458
cwf19	SPAC30D11.09	389002.45321334	386149.26551226	835271679.619749	4	14450.5335508741
rad22	SPAC30D11.10	6321.86793840965	6233.2299933741	32299072.4586205	4	2841.61364626776
SPAC30D11.11	SPAC30D11.11	338688.026133746	327096.778327188	2934214339.95379	4	27084.194375843
rpl3802	SPAC30D11.12	316892.497290359	313312.928006014	470102680.657767	4	10840.925706066
hus5	SPAC30D11.13	577.87740145594	5959.0603148248	124566211.906648	4	5580.46171715763
SPAC30D11.14c	SPAC30D11.14C	288480.01146024	316424.85676006	10178257799.9273	4	50443.6760157487
trm112	SPAC31A2.02	204610.328576415	206347.657562185	3254578884.22985	4	28524.4582956007
atp25	SPAC31A2.06	384502.530181186	385923.914714086	3819648649.04403	4	30901.6530668022
apm4	SPAC31A2.09C	388218.935339877	371279.560984954	5232033440.03864	4	36166.3982172632
cuf1	SPAC31A2.11C	371198.010952143	371865.828440648	487219889.546915	4	11036.5290008557
SPAC31A2.12	SPAC31A2.12	375069.681474224	376822.440595113	30074655.5884239	4	2742.01821604197
sft1	SPAC31A2.13C	388599.999483162	376574.031339703	961282135.13347	4	15502.2751163617
bun107	SPAC31A2.14	359664.846323416	357563.200386766	353183507.836738	4	9396.58858092576
dcc1	SPAC31A2.15C	300888.136877146	299572.431049997	512506620.98255	4	11319.3045389563
gef2	SPAC31A2.16	374547.961394606	386831.050984216	6115301712.72136	4	39100.197290811
zds1	SPAC31F12.01	0	0	0	4	0
rps1101	SPAC31G5.03	66734.7256553313	70464.4269967074	6648438873.88991	4	40768.9798556755
SPAC31G5.04	SPAC31G5.04	135397.63876569	168218.412777159	29548610950.9095	4	85948.5470367439
dni1	SPAC31G5.07	374938.512641963	373608.923950205	347701079.225525	4	9323.37223360632
spk1	SPAC31G5.09C	30868.8538874286	33580.9421731368	76809941.2115678	4	4382.06404595962
eta2	SPAC31G5.10	325456.181335617	321734.433679785	1341918853.31176	4	18316.105299106
pac2	SPAC31G5.11	324425.418432181	325559.838604069	1392815166.55488	4	18660.2194959952
maf1	SPAC31G5.12C	295744.499328612	295675.029391741	926457950.622263	4	15218.8858874612
gcv1	SPAC31G5.14	327253.739600581	330824.391454557	3844229427.36632	4	31000.9250965448
psd3	SPAC31G5.15	275557.14123128	286758.031217237	12002065942.4409	4	54776.9703945939
rps1001	SPAC31G5.17C	359373.842827856	360829.135775512	145862241.092619	4	6038.67206206421
sde2	SPAC31G5.18C	372467.404321598	352632.768176526	4126320773.77352	4	32118.22214014
abo1	SPAC31G5.19	223230.448275701	223703.860175963	121810006.888754	4	5518.37854103798
SPAC31G5.21	SPAC31G5.21	360290.615244854	337501.757991972	12495875120.7067	4	55892.475165953
pos5	SPAC323.01C	292445.769286048	289412.875941423	585189809.866702	4	12095.3483813686
SPAC323.03c	SPAC323.03C	358545.51008481	349735.049774705	1053943079.07308	4	16232.2447544469
SPAC323.04	SPAC323.04	120950.390016815	117703.935421679	916585645.431703	4	15137.5827448746
SPAC323.05c	SPAC323.05C	246110.150826656	245968.71164088	539886493.70593	4	11617.7288411497
SPAC323.07c	SPAC323.07C	10323.8513090939	10887.1248870411	94295500.4463181	4	4855.29351446229
SPAC328.01c	SPAC328.01C	363051.485112919	369188.912209977	287850297.869047	4	8483.07576691743
SPAC328.02	SPAC328.02	307170.338442366	304998.695567229	5303301309.33137	4	36411.8844243585
tps1	SPAC328.03	307413.360670235	307891.998867818	2647114900.83001	4	25725.060256635
SPAC328.04	SPAC328.04	288161.151145054	305944.141656215	2803728651.01571	4	26475.1234700412
SPAC328.05	SPAC328.05	366644.315985826	363891.782509028	908480544.233206	4	15070.5055010873
ubp2	SPAC328.06	371000.999256706	371685.034508355	4053248862.84779	4	31832.5653335063
SPAC328.09	SPAC328.09	348704.248666315	347476.617375916	242203130.113035	4	7781.43833287001
rps502	SPAC328.10C	243669.590893066	243124.090293571	6265549.32555108	4	1251.55396663019
mug8	SPAC32A11.01	332924.592330922	312777.826078632	2349843882.04869	4	24237.5941568501
SPAC32A11.02c	SPAC32A11.02C	266033.949398365	268583.787923278	1853579976.89249	4	21526.611303759
phx1	SPAC32A11.03C	394281.770837198	391531.424494484	1730897104.28351	4	20802.0257684409
SPAC343.04c	SPAC343.04C	367766.637656422	377826.866154983	635909774.958278	4	12608.62576729
SPAC343.06c	SPAC343.06C	235232.781159986	241899.185704977	11229623655.3248	4	52984.9593170665
mug28	SPAC343.07	320439.629889581	321155.378969867	416279301.311055	4	10201.4619211054
met11	SPAC343.10	373613.898301207	372637.877454109	532846987.097882	4	11541.7393305546
msc1	SPAC343.11C	373393.612182144	371243.765139625	405099938.755039	4	10063.5473213355
rds1	SPAC343.12	303620.269104811	285137.80557228	1833385382.40763	4	21409.0248634053
tit1	SPAC343.15	331337.16650431	334622.145786472	1241992364.1372	4	17620.9560193055
lys2	SPAC343.16	360879.948034035	336728.733171139	4332435051.04537	4	32910.6177815207
rfp2	SPAC343.18	390037.724259592	384372.071418088	214937548.130033	4	7330.37427642738
lsb6	SPAC343.19	325777.066286994	334987.551669586	2015801896.37601	4	22448.8412639495
SPAC343.20	SPAC343.20	272176.974075554	276062.153096868	94748053.6226352	4	4866.9305938814
cps3	SPAC3A11.02	335779.334447665	346303.417411475	3771047626.30765	4	30704.4281265245
SPAC3A11.03	SPAC3A11.03	318124.663657578	347243.800528114	8244161302.93581	4	45398.6819823434
SPAC3A11.04	SPAC3A11.04	375388.913992341	344645.042815959	6241054522.27337	4	39500.1725384629
kms1	SPAC3A11.05C	385275.446528459	384590.766454194	903780218.724357	4	15031.4688131629
mvp1	SPAC3A11.06	276250.445568808	276412.287220256	333898324.179202	4	9136.44247203476
SPAC3A11.07	SPAC3A11.07	384357.946703942	390821.277604889	4053768934.09547	4	31834.6074818564
sod22	SPAC3A11.09	451068.655632691	461523.125487894	3492206210.80052	4	29547.4457897824
SPAC3A11.10c	SPAC3A11.10C	287223.219699638	283064.16240574	200767644.315354	4	7084.62497799556
SPAC3A11.11c	SPAC3A11.11C	236906.883411374	246483.044872058	55506261005.4744	4	117798.83382856
SPAC3A11.13	SPAC3A11.13	116630.970087031	121845.39510898	703707532.96785	4	13263.7431836553
pkl1	SPAC3A11.14C	370525.463309858	369527.064059094	3980837328.18405	4	31546.9385526712
meu34	SPAC3A12.03C	265254.355580829	266646.87321462	1224974005.0203	4	17499.8143205885
SPAC3A12.06c	SPAC3A12.06C	288267.911522989	305967.349003173	3529594495.93511	4	29705.1952355775
SPAC3A12.08	SPAC3A12.08	284587.503052194	280303.130136743	3396665694.71579	4	29140.4602516664
SPAC3A12.09c	SPAC3A12.09C	361240.305646671	372424.53945642	5820055830.05453	4	38144.6452010454
rpl2001	SPAC3A12.10	305060.76800147	300347.509544791	1535650991.26525	4	19593.6915311105
atp11	SPAC3A12.12	312369.280210891	308337.519246518	2086307316.41409	4	22838.056596469
SPAC3A12.13c	SPAC3A12.13C	338992.4842543	331392.4164356	7080510268.87855	4	42072.8839898056
cys12	SPAC3A12.17C	395066.526772041	393396.882353954	729823321.707273	4	13507.6211979319
SPAC3C7.01c	SPAC3C7.01C	306686.508783643	315008.017508087	916931758.383502	4	15140.4405350662
SPAC3C7.02c	SPAC3C7.02C	378596.242369484	382801.120048366	1148231436.42858	4	16942.7819175939
rhp55	SPAC3C7.03C	276416.404587023	278404.309826896	44249166.8736567	4	3326.0023629598
SPAC3C7.04	SPAC3C7.04	329513.470960228	335129.516632929	369781525.920867	4	9614.85212991946
mug191	SPAC3C7.05C	369523.500823444	368951.469602555	1889127442.64384	4	21732.0468585212
pit1	SPAC3C7.06C	266605.51565928	272264.654136603	1194996681.43708	4	17284.3620177104
SPAC3C7.07c	SPAC3C7.07C	388660.133964429	387068.158865101	136157738.951912	4	5834.33241579343
elf1	SPAC3C7.08C	44168.7722832838	68962.1840231718	6702353707.203	4	40933.9520056487
set8	SPAC3C7.09	361548.976148073	359245.448208352	1994136685.90819	4	22327.8787948396
pex13	SPAC3C7.10	366062.634990498	363388.029848353	240491506.59943	4	7753.89428931408
tip1	SPAC3C7.12	283156.429125457	283748.724260982	2138486.82322957	4	731.178299600988
SPAC3C7.13c	SPAC3C7.13C	241835.343773704	240689.09247088	144841599.352604	4	6017.50777632659
obr1	SPAC3C7.14C	410110.664032735	403556.744109545	3353341150.07212	4	28954.0202306697
trk1	SPAC3F10.02C	332607.72100822	333173.895800075	112420322.651342	4	5301.42251314073
gsa1	SPAC3F10.04	360772.525497509	366097.567630219	10344036855.9539	4	50852.8191351126
mug113	SPAC3F10.05C	345067.748762351	344967.112808363	1335736681.46944	4	18273.865775127
SPAC3F10.06c	SPAC3F10.06C	348821.913630034	349169.733017782	223403442.650642	4	7473.34333900568
SPAC3F10.09	SPAC3F10.09	375049.762488942	378724.823097392	514106800.492292	4	11336.9616795274
map3	SPAC3F10.10C	363014.651241734	355579.574132652	1898453474.3699	4	21785.6229792144
abc2	SPAC3F10.11C	236255.47391698	237606.955074065	3675237454.90525	4	30311.8683641624
SPAC3F10.12c	SPAC3F10.12C	298500.553768968	309835.485137008	10799025651.3194	4	51959.1802555606
ucp6	SPAC3F10.13	319699.18701984	346430.110446281	9697113991.2994	4	49236.9627193316
spo12	SPAC3F10.15C	333831.413419067	321596.363410528	1987024724.46475	4	22288.0277529482
SPAC3F10.16c	SPAC3F10.16C	0	0	0	4	0
SPAC3F10.17	SPAC3F10.17	285514.508636189	315855.338484551	5671283219.87417	4	37653.9613449706
rpl4102	SPAC3F10.18C	345880.93833801	346781.264888244	7042009739.61582	4	41958.3416605561
hrp3	SPAC3G6.01	294673.885983963	293810.719758129	23817471.5194613	4	2440.15734735802
dss1	SPAC3G6.02	280012.552994134	284969.843021168	6926843836.65177	4	41613.8313444333
SPAC3G6.03c	SPAC3G6.03C	334764.678422471	333659.601632098	2354586463.29686	4	24262.0406360268
rnp24	SPAC3G6.04	243414.280634266	226805.929864547	3253022825.86687	4	28517.6385149037
SPAC3G6.05	SPAC3G6.05	237134.108958627	248740.612824385	1350800111.38575	4	18376.6163328954
rad2	SPAC3G6.06C	230273.76543119	236872.093604861	2649492629.702	4	25736.611226529
tps2	SPAC3G6.09C	315794.999521714	299368.860348681	2519499872.32043	4	25097.3099769698
chl1	SPAC3G6.11	327490.019436685	317418.794348005	818886936.596334	4	14308.1002984003
rpl4101	SPAC3G6.13C	356912.782330266	339323.041522366	1919746578.60674	4	21907.4563711008
nsk1	SPAC3G9.01	323807.696591435	321901.685216691	860001302.410726	4	14662.8894015703
rpl2301	SPAC3G9.03	294374.922288871	295223.379415361	119382944.762437	4	5463.12513041841
ssu72	SPAC3G9.04	314569.297973862	315436.20264244	1407706917.71059	4	18759.7102703546
SPAC3G9.05	SPAC3G9.05	373296.449272573	373524.886808687	13546551920.546	4	58194.8277782184
hos2	SPAC3G9.07C	385630.546273172	368583.861420082	1640144116.20255	4	20249.3463857636
png1	SPAC3G9.08	415520.345290769	417769.752259609	138943419.61008	4	5893.71316764906
SPAC3G9.11c	SPAC3G9.11C	328854.709369807	325116.847272982	802742451.078419	4	14166.3549570666
mug151	SPAC3H1.03	323433.037978831	321411.380997067	504421799.074597	4	11229.6682839988
mdm31	SPAC3H1.04C	235766.410716771	236452.130661067	1063919774.639	4	16308.8915521488
SPAC3H1.05	SPAC3H1.05	269903.007312538	282831.678344223	9116690666.65515	4	47740.6814641746
SPAC3H1.06c	SPAC3H1.06C	365796.171602385	347865.897571097	13472084625.9485	4	58034.6547890751
aru1	SPAC3H1.07	313143.469702846	288159.400109155	3751384960.12036	4	30624.2753388564
SPAC3H1.08c	SPAC3H1.08C	389759.549267016	377181.866657291	1838549686.62179	4	21439.1562720049
SPAC3H1.10	SPAC3H1.10	367813.449475324	371206.730907101	421661889.949409	4	10267.203732631
hsr1	SPAC3H1.11	378149.218059912	382208.20450406	2343786930.87845	4	24206.3366232813
snt2	SPAC3H1.12C	275172.241726531	274210.287654541	231360321.935313	4	7605.26662805639
ppk13	SPAC3H1.13	361555.645501125	361200.789627565	63954085.3477518	4	3998.56490968172
SPAC3H1.14	SPAC3H1.14	230614.430721801	231692.827394977	39938930.172436	4	3159.86274118181
aar2	SPAC3H5.04	406922.295674309	407960.520941865	5669419838.50052	4	37647.7749624746
rpl702	SPAC3H5.07	267223.473042044	268648.576778876	951580233.641366	4	15423.8470690792
SPAC3H5.08c	SPAC3H5.08C	373090.488897084	373824.752898397	46164154.3605627	4	3397.21041299191
SPAC3H5.09c	SPAC3H5.09C	271664.353977634	290865.232769558	2538403668.79423	4	25191.2865332154
rpl3202	SPAC3H5.10	141000.942636383	153464.36864744	5507025968.34809	4	37104.6694108305
rpl501	SPAC3H5.12C	195714.113529327	198920.983107034	207339505.716337	4	7199.64418767235
SPAC3H8.02	SPAC3H8.02	380404.290291513	373682.865792737	3116415295.66171	4	27912.4313508413
img2	SPAC3H8.03	380924.395870768	380630.550238075	596639127.880476	4	12213.0987865537
SPAC3H8.04	SPAC3H8.04	223201.716093517	219828.69268094	120811438.63599	4	5495.71284357158
mms1	SPAC3H8.05C	230353.944433512	222963.1580414	833736110.785549	4	14437.2444634143
pac10	SPAC3H8.07C	330172.897028657	336225.322353405	1569136876.40789	4	19806.1661888911
SPAC3H8.08c	SPAC3H8.08C	283780.205394675	294638.955481119	4509574432.56219	4	33576.6825064738
nab3	SPAC3H8.09C	395087.798447849	376305.256080136	3439011361.33038	4	29321.5422570607
spo20	SPAC3H8.10	316237.21445114	320111.229889286	1693408422.86728	4	20575.5220035075
SPAC458.02c	SPAC458.02C	365437.175892683	359233.957015393	509924631.083843	4	11290.7554118828
dil1	SPAC458.04C	382125.50519102	365278.941015935	6567116310.20018	4	40518.8731031608
SPAC458.06	SPAC458.06	319001.285122516	317577.388297269	1420488313.78154	4	18844.6830285199
SPAC4A8.02c	SPAC4A8.02C	217681.834796819	225632.427652756	10587931834.1024	4	51448.838262157
ptc4	SPAC4A8.03C	294432.876111812	292840.470602609	4398208441.46141	4	33159.4950257894
isp6	SPAC4A8.04	367683.90212298	359756.371098585	1321454474.58186	4	18175.9076429614
myp2	SPAC4A8.05C	349603.95931889	345923.983500962	1076280753.16461	4	16403.3590551189
SPAC4A8.06c	SPAC4A8.06C	206973.555695568	211123.964231306	2516335113.09386	4	25081.542581617
SPAC4A8.07c	SPAC4A8.07C	302918.944576717	307360.177248782	134835440.066146	4	5805.93317361959
cwf21	SPAC4A8.09C	286254.702834816	287369.174376674	3516042464.33211	4	29648.1131960033
SPAC4A8.10	SPAC4A8.10	374536.683018258	372688.97885401	403828133.307973	4	10047.7377218453
SPAC4A8.14	SPAC4A8.14	249537.609347401	242492.600718874	6268320615.82271	4	39586.3632322505
SPAC4C5.01	SPAC4C5.01	341415.141586763	346887.455315141	887374383.554083	4	14894.4149226655
ryh1	SPAC4C5.02C	158899.477483504	151242.764202618	2712001132.89178	4	26038.4385711383
SPAC4C5.03	SPAC4C5.03	345282.125177437	349324.036603611	2889195580.07665	4	26875.6189699728
sec71	SPAC4D7.01C	363415.252815949	367308.14036035	1164663667.5947	4	17063.584526666
SPAC4D7.02c	SPAC4D7.02C	339772.926160657	336015.346471499	2279950706.48432	4	23874.4146864605
pop2	SPAC4D7.03	413084.977163846	431677.629514728	3042138952.99487	4	27577.7942962942
SPAC4D7.06c	SPAC4D7.06C	376902.022469699	377080.654563812	547642615.767923	4	11700.8826138023
SPAC4D7.07c	SPAC4D7.07C	210049.123920436	208377.263656329	120306635.773039	4	5484.21908235436
spt20	SPAC4D7.10C	0	0	0	4	0
dsc4	SPAC4D7.11	247794.795380733	253704.076022602	652878046.698712	4	12775.7391831032
aap1	SPAC4F10.02	412980.514767069	404518.406144047	10669862652.9398	4	51647.5136210346
SPAC4F10.04	SPAC4F10.04	341123.910930876	343477.058185773	119741813.45602	4	5471.33012749232
SPAC4F10.05c	SPAC4F10.05C	202792.867581475	203444.536988189	989748588.638511	4	15730.135001316
SPAC4F10.06	SPAC4F10.06	186567.178113819	197412.827592652	8888481219.43974	4	47139.3710698386
atg13	SPAC4F10.07C	354954.160023607	368548.088675215	4817522766.37813	4	34704.1883869157
mug126	SPAC4F10.08	336500.073279549	339288.420680243	2745556170.23433	4	26199.0275116956
spn1	SPAC4F10.11	305364.594433139	298361.449079297	459815542.895448	4	10721.654989966
mpd2	SPAC4F10.13C	405526.215125813	397822.229166191	3347440955.00004	4	28928.5367543886
btf3	SPAC4F10.14C	360490.891698032	362859.725225242	46155013.7745247	4	3396.8740694396
SPAC4F10.16c	SPAC4F10.16C	417145.362348288	434707.495058973	28842703640.0428	4	84915.698843092
SPAC4F10.17	SPAC4F10.17	140683.947106669	146385.09672464	19883557212.8777	4	70504.5339195957
nup37	SPAC4F10.18	330252.31689068	331992.794584666	897870643.662537	4	14982.2448556828
SPAC4F10.19c	SPAC4F10.19C	254799.469479855	254055.522681132	202021012.327792	4	7106.7047977208
grx1	SPAC4F10.20	356663.133992199	355908.513703818	23062568.9412599	4	2401.17517797327
did4	SPAC4F8.01	361561.338378089	358084.855339405	1009946639.05663	4	15889.828814816
sdo1	SPAC4F8.03	0	0	0	4	0
mug114	SPAC4F8.08	328292.170864956	332496.390356784	1225083762.3282	4	17500.598292117
stg1	SPAC4F8.10C	219780.937529486	225855.022418167	918577796.217577	4	15154.0241868091
SPAC4F8.11	SPAC4F8.11	384219.657331178	366508.31036143	2483545880.15178	4	24917.5935844123
itr1	SPAC4F8.15	185525.329727813	176374.092460778	2657344017.12959	4	25774.7163763716
SPAC4G8.03c	SPAC4G8.03C	373816.776243353	375964.988518203	159728290.396633	4	6319.18290597434
SPAC4G8.04	SPAC4G8.04	267757.484023013	264261.746855005	780384917.800184	4	13967.6851858154
ppk14	SPAC4G8.05	351318.794150581	341372.515261009	2493843364.11858	4	24969.197845138
trm12	SPAC4G8.06C	364260.325515525	364902.337892427	154088023.911496	4	6206.6098619032
SPAC4G8.07c	SPAC4G8.07C	385963.977146543	381027.315469389	105216357.76399	4	5128.75125551994
SPAC4G8.08	SPAC4G8.08	367005.051024765	368894.034404053	596170769.156982	4	12208.3042347922
gos1	SPAC4G8.10	333445.90510192	329858.526406225	157122864.856845	4	6267.43298442123
atp10	SPAC4G8.11C	256234.301186241	261245.178382551	144123919.5151	4	6002.58110139088
prz1	SPAC4G8.13C	116291.675954828	119637.411362067	19113997450.996	4	69126.6906682868
rnh201	SPAC4G9.02	384415.410305735	379520.555903845	2512095240.72041	4	25060.4032325919
mpf1	SPAC4G9.05	335593.714581155	329989.517899157	198398575.030278	4	7042.70145310516
chz1	SPAC4G9.06C	363379.057691377	366824.816617073	169601498.594208	4	6511.55700647333
arg11	SPAC4G9.09C	414032.668356388	418025.40917978	10313511150.604	4	50777.7292486676
arg3	SPAC4G9.10	361248.379061402	389276.012480169	16916736165.7286	4	65032.1769698058
cmb1	SPAC4G9.11C	323253.272031218	311257.916682212	3773192835.82265	4	30713.1601916127
SPAC4G9.12	SPAC4G9.12	298169.283749336	312492.619422124	2098110242.44528	4	22902.566681735
vps26	SPAC4G9.13C	0	0	0	4	0
SPAC4G9.14	SPAC4G9.14	357973.948948108	358300.246592139	64319466.4290408	4	4009.97089855527
SPAC4G9.15	SPAC4G9.15	50220.2347811764	59083.2821030737	513121662.12212	4	11326.0944517751
rpl901	SPAC4G9.16C	140.560681412199	208.175656573027	69974.2316288133	4	132.263214489908
SPAC4G9.19	SPAC4G9.19	349434.773234817	346892.226652725	162951610.041716	4	6382.62504855401
SPAC4G9.20c	SPAC4G9.20C	335270.816208695	329963.26528551	419347822.414151	4	10238.9919232089
SPAC4H3.01	SPAC4H3.01	334466.624379058	336727.90954349	461016442.651882	4	10735.6467277463
swc3	SPAC4H3.02C	410309.670300266	412713.892436346	11375980549.4278	4	53329.1209130335
SPAC4H3.03c	SPAC4H3.03C	260461.070132312	270679.188276504	543064639.975771	4	11651.8736688115
SPAC4H3.04c	SPAC4H3.04C	315549.887038589	314831.28810606	6072538963.54712	4	38963.2485925748
srs2	SPAC4H3.05	391165.249857255	388478.997617474	422410634.820101	4	10276.3154245588
SPAC4H3.06	SPAC4H3.06	367440.934141112	365971.447605818	933621546.215031	4	15277.6106297339
SPAC4H3.07c	SPAC4H3.07C	370401.272389299	363703.059383388	279537784.769593	4	8359.69175223575
SPAC4H3.14c	SPAC4H3.14C	369487.30011878	370054.218957099	954618752.360955	4	15448.4526115155
SPAC513.02	SPAC513.02	405141.225792306	417522.201152878	1797682611.13699	4	21199.5436928309
mfm2	SPAC513.03	288579.746956607	290638.475764122	3082387294.31882	4	27759.6257824147
SPAC513.04	SPAC513.04	384250.554295898	389753.414781453	398719703.903732	4	9983.98347233873
ams1	SPAC513.05	256311.384749815	273663.982823136	4396759094.19382	4	33154.0310301546
SPAC513.06c	SPAC513.06C	342231.84568694	348983.506303046	570465534.206785	4	11942.2101619297
SPAC513.07	SPAC513.07	305716.626378546	304960.769003348	8816557.55276769	4	1484.63442914137
SPAC521.02	SPAC521.02	295148.989788056	289126.517856467	2755211989.65256	4	26245.0566281184
SPAC521.03	SPAC521.03	242770.250305026	242472.830372815	1794972.74564721	4	669.882964712345
SPAC521.04c	SPAC521.04C	312386.151766368	327212.338254891	2253272952.54391	4	23734.3261571922
rps802	SPAC521.05	198602.937650625	200924.727913089	5899964159.25842	4	38405.612087488
SPAC56E4.03	SPAC56E4.03	322413.525566785	320660.777156742	1174684691.1769	4	17136.8367207669
ggt2	SPAC56E4.06C	319256.090509815	311717.039566363	12666112742.149	4	56271.9129365375
SPAC56E4.07	SPAC56E4.07	349950.986379802	367103.698750339	1453189661.68918	4	19060.3624158171
SPAC56F8.02	SPAC56F8.02	336408.592212803	337571.552985412	13432170842.7015	4	57948.6213009022
ppt1	SPAC56F8.04C	146316.693794545	139358.579298199	11560461760.8864	4	53759.7939004754
mug64	SPAC56F8.05C	270864.743542561	265959.504424458	1679662063.41993	4	20491.8402261725
alg10	SPAC56F8.06C	427812.376825511	424577.311556371	761420831.803144	4	13796.9274822616
rrp8	SPAC56F8.09	341720.294045861	338359.654620955	2143331621.27025	4	23148.0648287835
SPAC56F8.12	SPAC56F8.12	359365.960218809	358468.51181451	663214030.616359	4	12876.47108699
mug115	SPAC56F8.14C	349902.510770094	333043.4272532	3052042567.13875	4	27622.647262431
esc1	SPAC56F8.16	313824.870953913	305833.636708142	5158390518.51635	4	35910.9680965173
cdr2	SPAC57A10.02	209383.866610635	221361.795166074	6015280400.23205	4	38779.1193821883
cyp1	SPAC57A10.03	334014.240560568	335664.016472934	283879726.012264	4	8424.36534719773
mug10	SPAC57A10.04	407106.675909396	393291.344666757	2354936277.8292	4	24263.8428419181
mug15	SPAC57A10.06	367310.42946732	362202.102253159	377491734.08964	4	9714.57325477605
SPAC57A10.07	SPAC57A10.07	225622.427714091	228944.316002157	659424081.325838	4	12839.6269545287
SPAC57A10.08c	SPAC57A10.08C	185759.702488205	190641.247987314	36185234438.1247	4	95112.0844558207
nhp6	SPAC57A10.09C	360226.598997335	363315.619091429	422824876.48296	4	10281.35298104
sla1	SPAC57A10.10C	361534.838593771	361836.660796577	73859186.1051894	4	4297.0683641638
ura3	SPAC57A10.12C	27889.6439185901	26751.7519216417	55531985.6774456	4	3725.98932088666
sgf11	SPAC57A10.14	259989.387517372	268209.064771637	788040279.015313	4	14036.0275631615
pabp	SPAC57A7.04C	310017.265407764	321327.980577217	11300002480.7688	4	53150.7348979503
SPAC57A7.05	SPAC57A7.05	357343.607190322	355224.613330706	143282192.368938	4	5985.0269917716
SPAC57A7.07c	SPAC57A7.07C	270538.03450534	267065.357203704	1735307330.1671	4	20828.5100893409
pzh1	SPAC57A7.08	364176.525907296	364129.837032853	124672287.156055	4	5582.83725259959
SPAC57A7.09	SPAC57A7.09	362494.265377054	362083.125079826	617313472.183359	4	12422.8969264757
SPAC57A7.12	SPAC57A7.12	0	0	0	4	0
SPAC57A7.13	SPAC57A7.13	353643.965150185	375614.33415879	6702123693.33127	4	40933.2496063142
med13	SPAC589.02C	222011.689017455	229902.573539607	544925228.555314	4	11671.8167882652
SPAC589.03c	SPAC589.03C	332386.982053066	336277.883286677	2616933334.21125	4	25577.9853302173
SPAC589.05c	SPAC589.05C	344220.665606029	361653.812030067	6780943658.37542	4	41173.2427019521
SPAC589.06c	SPAC589.06C	357243.316489525	358922.84362606	75743448.5494389	4	4351.53560681281
atg18	SPAC589.07C	266392.249339431	279446.156521298	2317744044.56946	4	24071.477128385
dam1	SPAC589.08C	373510.486389293	378922.914033856	260626241.088346	4	8071.96136463043
SPAC589.09	SPAC589.09	454299.069878137	449919.300186093	13471812081.231	4	58034.067755998
SPAC589.10c	SPAC589.10C	199814.79764177	210683.912106531	2402972356.04552	4	24510.0609752685
mug82	SPAC589.11	310709.414023528	306038.356212145	1842805178.66152	4	21463.9533792212
SPAC589.12	SPAC589.12	0	0	0	4	0
rps2202	SPAC5D6.01	368453.569701351	375044.354195209	1429580976.1112	4	18904.9000004708
mug165	SPAC5D6.02C	216643.20482706	225343.967360786	6611327510.94762	4	40655.0350846842
SPAC5D6.04	SPAC5D6.04	365508.264395952	366726.591568641	1156679797.02092	4	17004.9977728676
SPAC5D6.06	SPAC5D6.05	313768.281740556	321892.91757339	17747111487.9288	4	66609.1425555246
alg14	SPAC5D6.06C	42716.7838706401	46259.673060636	490376379.211334	4	11072.2217645256
pxa1	SPAC5D6.07C	326832.120083707	330836.099296155	2048513836.62898	4	22630.2553931069
mes1	SPAC5D6.08C	337124.98402166	337815.296313815	2020906212.06578	4	22477.2452274838
mug86	SPAC5D6.09C	408769.522141331	401025.526006678	3199493216.03565	4	28282.0314689188
mug116	SPAC5D6.10C	371598.499508957	360080.543400173	1035815897.38216	4	16092.046928391
SPAC5D6.12	SPAC5D6.12	335447.849241982	334701.056143249	201028198.938368	4	7089.22067187869
SPAC5D6.13	SPAC5D6.13	360073.347419043	347303.480784061	2883593406.70342	4	26849.5503067715
SPAC5H10.01	SPAC5H10.01	286582.430524848	285768.947324066	5996306848.17809	4	38717.9120310551
SPAC5H10.02c	SPAC5H10.02C	298891.432583672	297967.058169944	679808723.827457	4	13036.5709048378
SPAC5H10.04	SPAC5H10.04	309559.819566585	309662.81355614	4390599943.07803	4	33130.8011640151
SPAC5H10.05c	SPAC5H10.05C	367051.094988602	373828.435650749	1572664055.0141	4	19828.4143025489
adh4	SPAC5H10.06C	380539.036834665	382064.573441327	653420553.714247	4	12781.046061593
SPAC5H10.07	SPAC5H10.07	281691.633308887	283433.743001449	1294373666.13402	4	17988.7024694252
SPAC5H10.09c	SPAC5H10.09C	337980.780775193	317423.11299748	4175290737.21866	4	32308.2448347889
SPAC5H10.10	SPAC5H10.10	355796.538075708	348633.985023244	577803156.988997	4	12018.7682084001
gmh1	SPAC5H10.11	515194.852712729	506248.866662609	14348448886.5329	4	59892.5055548124
SPAC5H10.12c	SPAC5H10.12C	213639.144783093	212938.304722858	223964568.236406	4	7482.72290407052
gmh2	SPAC5H10.13C	312912.725638414	308103.007430235	2332395586.67835	4	24147.4407892346
SPAC607.06c	SPAC607.06C	382881.256609477	388760.692729266	244609727.603594	4	7820.00203969913
SPAC607.07c	SPAC607.07C	287084.830486744	291521.015654985	936219229.883861	4	15298.8498741234
SPAC607.08c	SPAC607.08C	387280.471331428	388078.625501682	726260825.789654	4	13474.6134062322
spo3	SPAC607.10	82077.9554196174	82978.9348167976	841967870.852814	4	14508.341315023
SPAC630.04c	SPAC630.04C	176513.531644504	165849.123636189	992207214.400213	4	15749.6604280871
gyp7	SPAC630.05	456349.320739248	469088.269142246	20993221096.9663	4	72445.1880682325
SPAC630.06c	SPAC630.06C	332652.380053691	341698.055287718	5876795776.00566	4	38330.1310198832
SPAC630.07c	SPAC630.07C	368055.576628834	365402.872226967	307082291.523248	4	8761.88181162083
mug58	SPAC630.09C	421909.634102365	420857.324759914	18686274302.1132	4	68348.8739887374
SPAC630.10	SPAC630.10	172170.60176555	165483.025478642	2142846763.50725	4	23145.4464393499
vps55	SPAC630.11	283559.011109949	296299.395375945	4461971951.7218	4	33398.9968102404
tsc2	SPAC630.13C	205026.163833573	205691.580400151	42147769598.2028	4	102649.60983633
tup12	SPAC630.14C	313186.428797489	314675.635138019	473326433.158988	4	10878.0332914432
mug177	SPAC630.15	296204.977318836	289418.550341475	248639839.372429	4	7884.15879108908
acp2	SPAC631.01C	462134.699308235	457328.659300141	9344128399.15379	4	48332.5159679118
SPAC631.02	SPAC631.02	279450.660836975	290527.119412658	2874593761.01073	4	26807.6190709411
SPAC637.03	SPAC637.03	367848.576248806	367901.893174433	175066013.78419	4	6615.62570329122
SPAC637.06	SPAC637.06	124898.755772277	129101.804967826	7087392072.76065	4	42093.3251025642
moe1	SPAC637.07	78775.1789808313	76663.0236964677	1018556055.29631	4	15957.4125040395
SPAC637.09	SPAC637.09	321744.27129613	313620.814322168	3322368148.77355	4	28819.9937056445
rpn10	SPAC637.10C	380604.867914406	378802.943978301	17292749.4795094	4	2079.22758972589
rpm2	SPAC637.11	338628.201190199	333070.534864382	1587533264.89771	4	19921.9305345749
SPAC637.13c	SPAC637.13C	363871.418453492	365893.568680114	1606547844.67887	4	20040.8822452935
cdr1	SPAC644.06C	199750.001807035	202559.616030106	1999621945.74225	4	22358.5662875678
SPAC644.07	SPAC644.07	0	0	0	4	0
SPAC644.08	SPAC644.08	322855.86622775	316721.88238093	1067067532.51488	4	16332.9998202632
SPAC644.09	SPAC644.09	313821.957646156	324026.474993649	1630891649.56072	4	20192.1497713884
pkp1	SPAC644.11C	351634.923106537	343675.856397981	432495357.651024	4	10398.2613648992
SPAC644.13c	SPAC644.13C	386602.722465407	360827.111797248	6528811810.61049	4	40400.5315887381
rhp51	SPAC644.14C	396069.724317516	393381.125274441	1652250149.13066	4	20323.9400039133
SPAC652.01	SPAC652.01	24459.845983133	23381.0192481422	23296263.6507957	4	2413.31015675543
swi6	SPAC664.01C	260356.418018339	260572.774318351	335255222.115694	4	9154.9880135871
arp8	SPAC664.02C	383004.905109295	381127.489933114	140661134.66146	4	5930.03234943664
SPAC664.03	SPAC664.03	363243.766226582	365922.457266994	105679845.988219	4	5140.03516496285
rps1602	SPAC664.04C	280097.774580011	283130.362600647	601314525.833578	4	12260.8576966864
rad9	SPAC664.07C	334009.447435882	334590.200414186	2838980679.38348	4	26641.0429571717
klp2	SPAC664.10	248879.668342002	249119.287251269	15838891.865648	4	1989.90526568779
SPAC664.12c	SPAC664.12C	254188.110612664	252501.439031628	61665914.9147156	4	3926.38239715376
SPAC664.13	SPAC664.13	392703.782218781	388334.11084233	105903790.353998	4	5145.47836342741
amt2	SPAC664.14	371867.596807861	378592.413639521	903334212.143697	4	15027.7594150267
caf4	SPAC664.15	379375.159400795	383102.794563694	2180119554.57669	4	23345.8751955066
SPAC683.02c	SPAC683.02C	390184.656802578	382986.127077044	752730588.83641	4	13717.9680422832
SPAC683.03	SPAC683.03	322027.454719882	312336.562097521	3280763271.18783	4	28638.9737560017
SPAC688.03c	SPAC688.03C	369943.328791825	373591.981374899	1017350276.73447	4	15947.9644213178
gst3	SPAC688.04C	352866.937922554	351598.038928591	813012731.561577	4	14256.689057786
slx4	SPAC688.06C	375243.768616623	377025.98096484	256819086.242144	4	8012.78800172175
rev3	SPAC688.10	335718.800117616	340052.964283381	2992666636.8066	4	27352.63532462
end4	SPAC688.11	54987.2134744885	53861.5479221623	102078038.770089	4	5051.68384724561
SPAC688.12c	SPAC688.12C	337055.062438113	335390.428387921	27116849.173757	4	2603.69205042364
scn1	SPAC688.13	355945.199895508	359973.113814575	251411183.024563	4	7927.97551435048
set13	SPAC688.14	371391.694251487	380912.435008904	395311377.755772	4	9941.21946437875
SPAC694.02	SPAC694.02	325542.225466968	333375.997291391	466920302.962135	4	10804.1693683751
SPAC694.03	SPAC694.03	311693.248591239	305798.696937689	4902152065.54779	4	35007.6851046588
SPAC694.04c	SPAC694.04C	325462.565221286	327920.585813216	1224226689.97978	4	17494.4754849908
rps2502	SPAC694.05C	318244.756993823	317584.193708546	766764523.527655	4	13845.2566202983
mrc1	SPAC694.06C	325269.745880894	325607.065403249	2792670294.62518	4	26422.8608151407
mus7	SPAC6B12.02C	350651.691392857	358265.021582655	465842124.424035	4	10791.6880563705
SPAC6B12.03c	SPAC6B12.03C	195039.213688593	205836.026592941	17528411635.4535	4	66197.4539454757
SPAC6B12.04c	SPAC6B12.04C	377128.501787117	385979.794077396	1388385340.43912	4	18630.5216005828
ies2	SPAC6B12.05C	333878.021901428	337341.075569817	86602179.3183678	4	4653.01459589285
rrg9	SPAC6B12.06C	337961.453426072	344831.939945474	769214073.906808	4	13867.3544151977
SPAC6B12.07c	SPAC6B12.07C	385812.130919544	385371.412946689	256034796.443572	4	8000.54367595683
mug185	SPAC6B12.08	332353.433119024	328638.663090827	443711926.910216	4	10532.2353623319
trm10	SPAC6B12.09	359675.618438966	356666.184217233	532802160.532732	4	11541.253837135
tom70	SPAC6B12.12	310708.184713261	309657.819634763	156305937.94466	4	6251.1186587814
SPAC6B12.14c	SPAC6B12.14C	375348.958768339	385326.991125877	1419765404.23505	4	18839.8872358292
cpc2	SPAC6B12.15	181681.061188763	180666.549620624	280935594.617631	4	8380.56672632631
meu26	SPAC6B12.16	186730.49465378	199412.922247752	43878609833.743	4	104736.108665712
SPAC6C3.02c	SPAC6C3.02C	366082.038504286	363053.357786796	713655185.2468	4	13357.1627343422
SPAC6C3.03c	SPAC6C3.03C	387033.311487491	399931.706457603	2499187474.08253	4	24995.9370402598
cit1	SPAC6C3.04	366795.26885917	386618.889261915	17689370191.0391	4	66500.6958441773
SPAC6C3.05	SPAC6C3.05	333809.705770919	335591.894855284	159237564.233748	4	6309.46836575293
SPAC6C3.06c	SPAC6C3.06C	361032.594614948	369011.275811611	600675896.401032	4	12254.3451110313
mug68	SPAC6C3.07	335491.9796166	325962.55324875	1508461284.99314	4	19419.4572851119
SPAC6C3.08	SPAC6C3.08	321054.488732797	314034.066020193	1789364477.45158	4	21150.4401694833
fsv1	SPAC6F12.03C	317955.047228436	316599.811235768	214972152.643054	4	7330.96434043731
SPAC6F12.04	SPAC6F12.04	416926.83658542	417160.978498552	2680189381.54825	4	25885.2727508725
SPAC6F12.06	SPAC6F12.06	355983.584050833	350734.331215349	281126187.635476	4	8383.40902669488
rdp1	SPAC6F12.09	284745.423860811	287508.275686192	2202462793.66643	4	23465.2018618338
par2	SPAC6F12.12	352931.77061984	364466.643509177	2724183201.83798	4	26096.8542253563
cch1	SPAC6F6.01	458208.729658701	437191.953029243	8381355489.76085	4	45774.8716266929
pof5	SPAC6F6.02C	344496.20370094	328605.13611375	1333356604.10507	4	18257.577906893
SPAC6F6.03c	SPAC6F6.03C	382794.679431325	372319.584170722	5084885402.76462	4	35654.1912079233
SPAC6F6.04c	SPAC6F6.04C	407706.031858157	406875.44606437	18039270.1938607	4	2123.6331011889
rax2	SPAC6F6.06C	358045.945504538	377570.89385329	2526869541.50925	4	25133.9886483883
eaf6	SPAC6F6.09	319918.06859626	312672.387709446	2233958744.31821	4	23632.3863813952
SPAC6F6.11c	SPAC6F6.11C	312916.068975631	304091.936573503	3552312317.18408	4	29800.6389075137
SPAC6F6.13c	SPAC6F6.13C	401502.971987939	399322.535745995	1212943941.66058	4	17413.6723701563
rif1	SPAC6F6.17	308279.434088049	299479.311163822	847581146.348442	4	14556.623461061
tea3	SPAC6G10.02C	382120.68519987	375953.513329374	1515562795.70998	4	19465.1149220212
SPAC6G10.03c	SPAC6G10.03C	330833.002042537	345293.896733153	1153654740.54892	4	16982.7466900154
SPAC6G10.06	SPAC6G10.06	279374.043702069	296997.614320403	16372949090.1972	4	63978.4125510262
idp1	SPAC6G10.08	160270.726553763	156087.270200378	330746269.346409	4	9093.21545640497
ubi3	SPAC6G10.11C	347909.242951099	341364.99696773	782992962.769404	4	13991.0057069658
ace2	SPAC6G10.12C	238959.618992882	237898.49863887	322276307.305673	4	8976.02789804144
SPAC6G9.01c	SPAC6G9.01C	321902.502547937	323746.750071893	344419241.784154	4	9279.26777531711
mug183	SPAC6G9.03C	296599.539609572	299514.80300857	2302243852.07974	4	23990.8516526599
spo7	SPAC6G9.04	333494.723253525	325497.116522436	1991017264.60234	4	22310.4082470623
pcd1	SPAC6G9.05	329035.770683661	331057.23303606	1199126138.4831	4	17314.2003748593
ubp6	SPAC6G9.08	210275.152967876	224233.26033812	4221632935.71494	4	32487.0471715842
rpl2401	SPAC6G9.09C	349053.45392936	352031.515974484	293407612.362328	4	8564.5725573774
sen1	SPAC6G9.10C	335913.407116416	330034.070792982	877921722.890879	4	14814.871944189
cfr1	SPAC6G9.12	374946.224293235	379984.295219166	244468603.060622	4	7817.74588773232
bqt1	SPAC6G9.13C	366697.556433819	364179.814083926	721360857.655863	4	13429.0809221616
SPAC6G9.14	SPAC6G9.14	326947.108849686	326957.589238501	8666169.40191513	4	1471.91791567288
SPAC6G9.15c	SPAC6G9.15C	351357.859580024	352007.758273105	115579851.672835	4	5375.403512129
SPAC6G9.16c	SPAC6G9.16C	393289.62983599	378527.42812201	15732928187.119	4	62715.4849042861
SPAC732.02c	SPAC732.02C	292810.984467614	299173.949766563	9967663692.76445	4	49919.0937737366
SPAC750.06c	SPAC750.06C	329352.226848038	329278.474392995	1092658277.8277	4	16527.6909898789
SPAC750.08c	SPAC750.08C	323529.058705515	322006.39415872	1492705510.45934	4	19317.7736195151
vps1	SPAC767.01C	416023.091077682	430477.190006208	1799011274.7837	4	21207.376516107
sfp47	SPAC7D4.02C	365607.214365792	362873.539651328	661148764.201366	4	12856.4066150049
SPAC7D4.03c	SPAC7D4.03C	416098.015514887	401563.175393419	2514094804.79356	4	25070.3749712363
taf1	SPAC7D4.04	371018.706644897	373671.275910799	2729433161.14893	4	26121.9886357687
SPAC7D4.05	SPAC7D4.05	339286.995547157	346850.861104088	560273219.602331	4	11835.0456230884
SPAC7D4.08	SPAC7D4.08	329478.802803233	310378.878104815	1756843389.45757	4	20957.3578335722
SPAC7D4.12c	SPAC7D4.12C	227820.807615502	221880.294484245	30631367574.9368	4	87509.0960628334
SPAC7D4.13c	SPAC7D4.13C	324354.797759355	332542.835013892	1804720453.29257	4	21241.0007608668
SPAC806.04c	SPAC806.04C	356730.075851131	354966.376910771	390709714.828909	4	9883.18919717857
ndk1	SPAC806.07	273372.049969053	272386.91396765	1524632992.07054	4	19523.2745208798
mod21	SPAC806.08C	362831.198639044	370687.715894345	685055178.661435	4	13086.7793847592
SPAC821.03c	SPAC821.03C	413554.080602604	409236.692399016	2059135218.01338	4	22688.847579887
SPAC821.05	SPAC821.05	213264.633664586	212752.488366338	111156875.669881	4	5271.54805701989
spn2	SPAC821.06	384808.480594938	367638.763520545	2460961962.40738	4	24804.0418198697
moc3	SPAC821.07C	393766.923588213	381411.001138859	1664478418.26277	4	20399.0098917985
eng1	SPAC821.09	353865.034189131	357584.423087882	15922881054.5429	4	63092.9493971848
sod1	SPAC821.10C	381230.382851482	378258.806912874	988412270.355391	4	15719.5123203249
SPAC821.13c	SPAC821.13C	373477.583552873	377629.173002151	5023223827.94173	4	35437.352567389
SPAC823.02	SPAC823.02	267481.609231845	269818.391828659	1878229398.63553	4	21669.2720149728
ppk15	SPAC823.03	428428.941244474	397422.157812472	10296076353.9394	4	50734.7916964763
tlg2	SPAC823.05C	291680.45083274	292880.615369095	1149303240.82387	4	16950.6876027484
SPAC823.09c	SPAC823.09C	316416.724256988	312132.650196574	5605444021.23597	4	37434.7566481872
SPAC823.10c	SPAC823.10C	215724.409167144	218990.281028617	40594524402.9045	4	100740.414435946
SPAC823.13c	SPAC823.13C	359392.060248627	363080.807829898	228114623.652932	4	7551.73198102481
ptf1	SPAC823.14	324260.88676335	319914.222762062	1237127651.95387	4	17586.4127379198
ppa1	SPAC823.15	357626.56928422	356604.068162796	424359739.963172	4	10299.9968442128
mug179	SPAC823.16C	315140.914953005	315494.296229675	4899576009.22441	4	34998.485714472
SPAC824.02	SPAC824.02	195649.691299735	198122.714566342	2998363049.70632	4	27378.6552340793
SPAC824.04	SPAC824.04	351575.276424622	351640.011826444	511054512.989307	4	11303.2574175468
vps16	SPAC824.05	376165.230513208	384545.60499938	17928814751.3388	4	66949.2620410017
SPAC824.07	SPAC824.07	336910.014188296	351243.36497179	1574779842.87483	4	19841.7479249865
gda1	SPAC824.08	366470.348069848	365059.474283505	78725380.6939	4	4436.36621273256
SPAC824.09c	SPAC824.09C	336184.206885178	336928.334795799	281218605.496264	4	8384.7869009335
SPAC869.02c	SPAC869.02C	367908.550501705	358617.351703786	2886924675.8779	4	26865.0547918569
SPAC869.03c	SPAC869.03C	367146.964757778	367367.719983619	131506781.792725	4	5733.82031879107
SPAC869.04	SPAC869.04	280817.199262925	278097.059023361	488010134.920115	4	11045.475713161
SPAC869.05c	SPAC869.05C	386744.183908221	385166.987428458	181369332.520819	4	6733.67159358137
SPAC869.06c	SPAC869.06C	299252.196724682	294397.528192528	1704119762.26641	4	20640.4927404024
mel1	SPAC869.07C	376303.545635408	379003.588534182	736234989.599337	4	13566.8252513193
pcm2	SPAC869.08	332546.357547649	334889.243399523	1785492243.52677	4	21127.5427080788
SPAC869.09	SPAC869.09	324527.649244793	324034.966115251	255807713.564364	4	7996.99496005161
put4	SPAC869.10C	298154.366467015	320847.056996786	4954761373.24133	4	35195.0329352074
cat1	SPAC869.11	306356.918065173	316118.328293621	623210964.540342	4	12482.0968244556
ppk16	SPAC890.03	391260.585096937	386953.005930966	133378035.072433	4	5774.47043183254
SPAC890.05	SPAC890.05	230826.146467822	243226.279861405	723168922.308238	4	13445.9001400821
nup155	SPAC890.06	297740.933727044	307014.388429375	1442710855.0712	4	18991.5168895957
rmt1	SPAC890.07C	292942.492060768	294671.542633272	58383102.5700093	4	3820.44181247435
cgs1	SPAC8C9.03	0	0	0	4	0
SPAC8C9.04	SPAC8C9.04	304914.568758684	304408.852235547	4968403158.59537	4	35243.4503085161
SPAC8C9.05	SPAC8C9.05	403357.737986924	386200.151165584	3126434620.06034	4	27957.2647985293
ppr4	SPAC8C9.06C	396961.125218789	400443.271896436	273040056.524556	4	8261.96188148669
SPAC8C9.07	SPAC8C9.07	248424.121962446	249866.408750658	286596080.779455	4	8464.57442491137
rps5	SPAC8C9.08	168578.931809217	172902.309129545	168640130.846605	4	6493.0757512639
mug129	SPAC8C9.09C	353169.355974706	357539.724185631	1774812017.81531	4	21064.2589343615
SPAC8C9.10c	SPAC8C9.10C	312354.755437414	311172.953278748	4502071849.95103	4	33548.7401028378
SPAC8C9.11	SPAC8C9.11	359410.557412862	347962.714394462	8333193069.89725	4	45643.1623299078
SPAC8C9.12c	SPAC8C9.12C	347045.821389275	334929.139522435	1296604182.52946	4	18004.1952231241
prr1	SPAC8C9.14	239332.442948584	242216.983643894	334114418.733255	4	9139.39848585857
mug63	SPAC8C9.16C	319101.684653761	317586.071094264	3226907352.18631	4	28402.9371376725
spc34	SPAC8C9.17C	268930.363959	273066.534870795	2102405365.18709	4	22925.9970622168
SPAC8C9.19	SPAC8C9.19	193077.011823654	203050.427595406	593779989.193634	4	12183.8006097608
SPAC8E11.01c	SPAC8E11.01C	373507.456894541	376313.557906344	211516007.628097	4	7271.79495771328
rad24	SPAC8E11.02C	380267.951865253	381428.497567215	517958607.254359	4	11379.3519944498
dmc1	SPAC8E11.03C	385082.155219636	393712.808489178	2923079812.04485	4	27032.7570368102
SPAC8E11.04c	SPAC8E11.04C	247703.673894487	242742.73144355	2939370642.30397	4	27107.9814920992
SPAC8E11.05c	SPAC8E11.05C	225560.079288648	269742.56700443	15668380899.9543	4	62586.7016624824
SPAC8E11.06	SPAC8E11.06	419662.483174214	413721.779034533	523021953.455328	4	11434.836612905
alp31	SPAC8E11.07C	259897.739531783	260892.200774703	1067058769.49685	4	16332.9327548427
SPAC8E11.10	SPAC8E11.10	346634.5030967	343264.915625361	15245443456.415	4	61736.22003414
dph3	SPAC8F11.02C	343617.759533576	348156.947053412	1002071046.40223	4	15827.7528916949
msh3	SPAC8F11.03	341430.201578007	339595.650324959	735647767.346008	4	13561.4137108379
mug130	SPAC8F11.05C	328448.284388585	332074.515507187	210103147.756743	4	7247.46762249999
SPAC8F11.08c	SPAC8F11.08C	399930.414836496	401003.448044606	9276419918.72532	4	48157.0864949421
nnt1	SPAC8F11.09C	324288.061455539	321933.782899566	5662517362.88368	4	37624.8500425041
pvg1	SPAC8F11.10C	224102.465263434	219824.029424718	403467112.684827	4	10043.2454003279
SPAC9.02c	SPAC9.02C	318614.477605755	319628.789125233	433285518.176692	4	10407.7557400322
fml1	SPAC9.05	336294.922907793	342990.982223054	368202405.74329	4	9594.30046620506
SPAC9.06c	SPAC9.06C	363377.286507531	362729.120482207	103055632.191387	4	5075.81599822597
SPAC9.07c	SPAC9.07C	314742.303088934	312966.530246031	389604240.179641	4	9869.1975380428
SPAC9.08c	SPAC9.08C	397487.5059781	406765.704892798	1368216621.26089	4	18494.7061429811
thi9	SPAC9.10	358465.74250254	358691.700927458	1191886961.3774	4	17261.857963277
SPAC9.11	SPAC9.11	239713.496702665	263735.304135036	4729552838.67331	4	34385.872239458
atp12	SPAC9.12C	239384.147502636	234644.254564355	1959648206.16306	4	22133.9569788316
cwf16	SPAC9.13C	348578.118701376	333635.242769983	11203507329.41	4	52923.3108597007
SPAC922.03	SPAC922.03	350782.694662362	352187.677902928	471177496.457133	4	10853.3116657674
SPAC922.04	SPAC922.04	226229.79084907	222698.931179646	33537717996.1313	4	91566.5304520862
SPAC922.05c	SPAC922.05C	105174.228976578	129925.177028363	7991278731.92067	4	44696.9762174151
SPAC922.06	SPAC922.06	369343.717470912	369433.748457273	166444569.640681	4	6450.66991948668
SPAC922.07c	SPAC922.07C	212558.654566099	212592.444673642	23314609343.3086	4	76345.6111104441
SPAC926.02	SPAC926.02	371802.236385082	375383.713693031	1718014774.37441	4	20724.4708881458
rlc1	SPAC926.03	270749.106059271	275434.704089359	315245523.366231	4	8877.57741963187
dph4	SPAC926.05C	416251.589136403	420705.55640329	1034696959.74246	4	16083.3528822697
SPAC926.06c	SPAC926.06C	360610.370281229	358172.884548259	1117229079.46923	4	16712.4884403044
dlc2	SPAC926.07C	380333.860209211	369306.594540947	2448444898.00568	4	24740.8816435757
fas1	SPAC926.09C	317233.311702501	325451.355693744	2777259255.19224	4	26349.8541513622
SPAC959.05c	SPAC959.05C	282487.465836091	293178.03949559	3207464310.50443	4	28317.2399365847
SPAC959.06c	SPAC959.06C	304663.049225601	291393.02370853	2718348703.59568	4	26068.8928782739
rps403	SPAC959.07	281666.892272608	284170.549822231	4791781535.49771	4	34611.3476171389
rpl2102	SPAC959.08	179913.651870559	184136.231825088	443214410.060103	4	10526.3290141923
SPAC977.05c	SPAC977.05C	256075.45623624	244950.151418849	2917769781.59602	4	27008.1921905004
SPAC977.11	SPAC977.11	364410.801579135	365375.574322105	578375591.980119	4	12024.7202876004
SPAC977.12	SPAC977.12	305224.773152465	324822.222918328	3468263458.14783	4	29445.982145905
SPAC977.14c	SPAC977.14C	368180.863220853	375725.552095521	1032825631.73178	4	16068.8023179372
SPAC977.15	SPAC977.15	299897.182144211	322127.412666693	3625326649.89747	4	30105.342756301
dak2	SPAC977.16C	365118.535470122	353039.787277355	1339274323.99387	4	18298.0485571131
SPAC977.17	SPAC977.17	367865.490136373	365090.110867942	4375981922.77968	4	33075.6024993486
leu2	SPAC9E9.03	312260.219012534	324555.053780626	1529918627.66234	4	19557.0871275756
SPAC9E9.05	SPAC9E9.05	367175.604516496	363041.347070058	393897278.12144	4	9923.42277293274
rad26	SPAC9E9.08	345509.91989826	346444.353216238	133317138.499444	4	5773.15205280971
SPAC9E9.09c	SPAC9E9.09C	382738.45519952	381942.106580843	30596873.6565997	4	2765.72204209858
cbh1	SPAC9E9.10C	405608.879198679	406902.502743337	695101991.425731	4	13182.393479806
plr1	SPAC9E9.11	318830.892008221	312819.154790615	3537225152.96065	4	29737.2878427096
ybt1	SPAC9E9.12C	287499.96884617	283475.636100782	1890907773.46621	4	21742.2846859881
wos2	SPAC9E9.13	176441.602808048	171522.789181407	1449770280.52679	4	19037.9245226915
vps24	SPAC9E9.14	312888.769696539	312739.111409009	421963238.715035	4	10270.8719045054
SPAC9E9.15	SPAC9E9.15	303991.893092059	316738.668123151	5691124740.14079	4	37719.7718051846
wis4	SPAC9G1.02	53536.2428893276	55738.1789314592	66428187.5743914	4	4075.17446173754
rpl3001	SPAC9G1.03C	358638.498463667	355781.620713382	264415698.514985	4	8130.43200751019
oxa101	SPAC9G1.04	274083.906180904	292454.031837659	14543248943.3314	4	60297.6967705471
SPAC9G1.05	SPAC9G1.05	299329.597205077	299766.08164509	952406971.676495	4	15430.545775154
cyk3	SPAC9G1.06C	373121.112128559	389257.200648445	2969287883.84692	4	27245.5862657005
SPAC9G1.07	SPAC9G1.07	326178.164396917	344575.622535339	5494456505.154	4	37062.3006070656
SPAC9G1.08c	SPAC9G1.08C	293704.800188978	308581.547659602	8565692305.49645	4	46275.512707847
SPAC9G1.10c	SPAC9G1.10C	359629.705149772	361223.097296713	108225569.109446	4	5201.57594170857
spn4	SPAC9G1.11C	375778.868292177	381075.205508313	22209969181.9444	4	74515.0474433594
cpd1	SPAC9G1.12	265354.358408747	235928.82263153	21879108673.0714	4	73957.9418877233
cmk1	SPACUNK12.02C	374161.838421564	377989.977495992	1365158901.15098	4	18474.0283990186
SPACUNK4.08	SPACUNK4.08	354807.620982353	351519.056762614	1312627046.73248	4	18115.0976172672
SPACUNK4.09	SPACUNK4.09	344992.886722512	360738.82573654	9148076764.17049	4	47822.7894527559
SPACUNK4.10	SPACUNK4.10	299516.609660508	301907.538383184	1252221399.88453	4	17693.3702264756
SPACUNK4.11c	SPACUNK4.11C	288622.063174454	291053.101945724	6852229446.62512	4	41389.0971350703
mug138	SPACUNK4.12C	33938.1566809889	34616.1665247194	50189316.706735	4	3542.22093843449
SPACUNK4.13c	SPACUNK4.13C	364621.091957401	359224.054635314	222450109.406926	4	7457.38072997025
mdb1	SPACUNK4.14	317763.098825325	328826.116763461	3303254465.36752	4	28736.9729850219
SPACUNK4.15	SPACUNK4.15	352120.972100676	348792.084519507	2307056142.76565	4	24015.91213532
SPACUNK4.16c	SPACUNK4.16C	359969.441873578	358523.31496923	4585229364.67213	4	33857.1608550988
SPACUNK4.17	SPACUNK4.17	292583.080211625	290429.993370162	1220822047.74355	4	17470.1319953768
mug153	SPACUNK4.19	299568.626608261	310658.619415503	4151896463.62386	4	32217.6056823899
SPAP11E10.01	SPAP11E10.01	257628.592316781	268110.209494055	3101335992.76222	4	27844.8199525613
mam3	SPAP11E10.02C	381133.090382442	388988.521927856	608749448.287509	4	12336.4242011969
SPAP14E8.02	SPAP14E8.02	271192.174384336	277639.925883506	277065548.366991	4	8322.64303522311
oma1	SPAP14E8.04	378250.523175093	374156.695658495	310673861.118082	4	8812.97142168976
SPAP27G11.02	SPAP27G11.02	285915.227382131	294989.159365822	28577450231.5328	4	84524.3311590408
vas2	SPAP27G11.06C	147640.612802363	148630.95633116	313892869.228554	4	8858.51100959629
meu32	SPAP27G11.08C	407688.762284353	409951.374733813	413569412.887237	4	10168.2030478256
nup184	SPAP27G11.10C	399257.844436068	385934.583800459	1494467640.64478	4	19329.1725162045
SPAP27G11.12	SPAP27G11.12	334945.850779428	350209.551476766	10683262204.6464	4	51679.9337379761
SPAP27G11.14c	SPAP27G11.14C	291246.553140576	293769.359295099	1514120143.98354	4	19455.8483751258
slx1	SPAP27G11.15	235866.029319949	233324.731495389	71731591.4657006	4	4234.72524096017
SPAP27G11.16	SPAP27G11.16	265759.984187436	287954.248074077	2502767164.15086	4	25013.831994273
SPAP32A8.02	SPAP32A8.02	270428.715512736	279236.772019763	687857347.017358	4	13113.5173296236
SPAP32A8.03c	SPAP32A8.03C	370976.785901807	359468.900008701	3138734614.91058	4	28012.2054420505
prm1	SPAP7G5.03	360068.259115962	331296.349702936	5685049499.1472	4	37699.6336160817
lys1	SPAP7G5.04C	324450.550221259	320941.277039237	603256311.798243	4	12280.6383364042
rpl1002	SPAP7G5.05	227799.29951587	256807.367125969	14034462745.3363	4	59233.5689143754
per1	SPAP7G5.06	350843.716347965	346154.000019304	712557184.192647	4	13346.8833833282
ofd2	SPAP8A3.02C	261590.007944254	248057.816609501	10200857474.9387	4	50499.6472139627
SPAP8A3.03	SPAP8A3.03	378274.019744243	380892.810964896	881535425.902511	4	14845.3311339164
hsp9	SPAP8A3.04C	328957.632327207	316521.344488084	1043925075.58795	4	16154.9146979174
SPAP8A3.07c	SPAP8A3.07C	283652.963508792	267201.967702069	1683514679.15412	4	20515.3276792873
tpp2	SPAP8A3.12C	310633.109785339	316665.880633747	5174014890.59669	4	35965.3127700729
SPAP8A3.13c	SPAP8A3.13C	348442.57334126	341115.318755028	3510403717.49924	4	29624.3300240665
SPAP8A3.14c	SPAP8A3.14C	360689.848891778	356565.747208517	282934926.289908	4	8410.33480739482
yip12	SPAPB17E12.02	307201.277304641	310190.794174873	4386970462.15255	4	33117.1045766102
SPAPB17E12.03	SPAPB17E12.03	335767.852082198	343533.951879106	1368594930.75278	4	18497.2628431397
csn2	SPAPB17E12.04C	373455.753350736	377657.382631162	2692425455.62192	4	25944.2934747794
rpl3703	SPAPB17E12.05	180967.222294696	176226.435573652	295141519.882874	4	8589.84167320437
SPAPB17E12.08	SPAPB17E12.08	388487.169901902	390793.186082974	7791271168.93621	4	44134.0887776563
SPAPB17E12.12c	SPAPB17E12.12C	417583.16709327	435594.517335705	11191710546.5881	4	52895.4406035816
rpl1802	SPAPB17E12.13	391679.78523055	395569.947120524	2937554206.21599	4	27099.6042693246
SPAPB17E12.14c	SPAPB17E12.14C	433008.79143838	431349.858339146	5789394658.23251	4	38044.035860541
trm5	SPAPB18E9.01	363825.918948777	366539.766886111	74750705.5575094	4	4322.92451812165
SPAPB18E9.04c	SPAPB18E9.04C	419059.567150943	417744.055230465	5960025867.58863	4	38600.6018981201
nxt1	SPAPB1A10.03	386290.59611004	389090.968281058	125830697.777533	4	5608.7141524937
SPAPB1A10.05	SPAPB1A10.05	251267.273142028	279181.23238765	16335531739.2853	4	63905.2653137543
SPAPB1A10.07c	SPAPB1A10.07C	340690.418593327	340635.771092836	129043547.132023	4	5679.86679271668
SPAPB1A10.08	SPAPB1A10.08	324387.816734815	332580.797422148	2816873723.45173	4	26537.1142150561
ase1	SPAPB1A10.09	268162.50942127	248834.562906826	2416921912.40649	4	24581.1000181363
ypt71	SPAPB1A10.10C	298412.880910505	299756.744293696	180092690.051679	4	6709.93088734302
alo1	SPAPB1A10.12C	368722.923101888	372398.899458639	656941358.291056	4	12815.4336474723
SPAPB1A10.13	SPAPB1A10.13	369180.393920545	367852.753376466	395506627.593915	4	9943.6742152224
SPAPB1A10.14	SPAPB1A10.14	308583.298783684	312053.075972652	2357032707.49401	4	24274.6406126538
arv1	SPAPB1A10.15	313980.569752404	298255.750925205	2541202327.03127	4	25205.16974269
mfc1	SPAPB1A11.01	403233.482157852	403292.481724572	46225848.5770031	4	3399.47968728315
SPAPB1A11.02	SPAPB1A11.02	370750.242910604	373984.356849714	437080424.19987	4	10453.2342387401
SPAPB1A11.03	SPAPB1A11.03	284481.347358805	264915.768623019	1577148100.38571	4	19856.6619827308
SPAPB1A11.04c	SPAPB1A11.04C	384935.612889339	374138.063907437	938566493.335021	4	15318.0162989127
mcl1	SPAPB1E7.02C	46422.396720823	60440.5590938641	1357085104.8671	4	18419.3180171465
SPAPB1E7.04c	SPAPB1E7.04C	320561.488905561	302356.945146901	3676517262.32571	4	30317.1455711356
gde1	SPAPB1E7.05	350017.102500246	352959.10444886	587346442.819347	4	12117.6157186485
eme1	SPAPB1E7.06C	261395.14722622	252984.928741363	763009055.09689	4	13811.3092708194
glt1	SPAPB1E7.07	347094.569010986	357695.288895119	1482245441.71105	4	19249.9704006984
SPAPB1E7.08c	SPAPB1E7.08C	390076.691866682	389147.919806278	97558787.9569669	4	4938.59261219649
SPAPB1E7.11c	SPAPB1E7.11C	0	0	0	4	0
rps602	SPAPB1E7.12	382815.350214775	378307.652168831	211528190.981097	4	7272.00438292457
SPAPB21F2.02	SPAPB21F2.02	370108.081605703	375437.718487277	477344558.508605	4	10924.1081845225
SPAPB21F2.03	SPAPB21F2.03	276820.527999624	272424.061320761	441633037.915626	4	10507.5334631352
SPAPB24D3.01	SPAPB24D3.01	312262.188657647	312893.652930474	5841861813.30144	4	38216.0365988594
SPAPB24D3.02c	SPAPB24D3.02C	341047.010595368	336290.096669503	1256077709.72356	4	17720.5933148665
SPAPB24D3.03	SPAPB24D3.03	329701.397626636	322303.414353528	939262960.031146	4	15323.6986399429
mag1	SPAPB24D3.04C	384027.731877942	384081.319544638	1857916220.77852	4	21551.7761494182
SPAPB24D3.07c	SPAPB24D3.07C	332408.877087597	338282.281856125	3604613367.36295	4	30019.2162096338
SPAPB24D3.08c	SPAPB24D3.08C	348520.276748957	343997.009008648	270422473.564801	4	8222.26358074224
pdr1	SPAPB24D3.09C	327407.982956185	334862.713629484	352667416.26566	4	9389.72065965835
grx5	SPAPB2B4.02	326471.72087449	331990.009850541	181552182.484116	4	6737.065059878
cig2	SPAPB2B4.03	47540.8394425147	52065.7223463236	3669051432.0411	4	30286.3477165913
SPAPB2B4.04c	SPAPB2B4.04C	365709.748302415	364938.08895707	226338459.172338	4	7522.27457575728
SPAPB2B4.06	SPAPB2B4.06	357447.67228962	362409.980532481	152577199.161624	4	6176.10717122087
SPAPB2B4.07	SPAPB2B4.07	346077.845804714	346150.103892625	302439142.716824	4	8695.3887595211
SPAPB2C8.01	SPAPB2C8.01	403273.357546133	401122.336438868	414961770.548742	4	10185.3052304379
rpn502	SPAPB8E5.02C	402152.217649835	394905.40914325	2526519281.24339	4	25132.246622832
mae1	SPAPB8E5.03	413832.131565965	397304.81351521	2343422866.19877	4	24204.4565431594
SPAPB8E5.04c	SPAPB8E5.04C	321188.349640897	315379.516197552	756359048.922646	4	13750.9913181073
mfm1	SPAPB8E5.05	317362.84508644	320936.46544687	5085849139.08044	4	35657.5698102115
rpl302	SPAPB8E5.06C	234828.413634011	234620.567220071	586044564.928003	4	12104.1786682121
SPAPB8E5.08	SPAPB8E5.08	295023.311517216	331786.738425362	12171446294.731	4	55162.1389513021
SPAPB8E5.10	SPAPB8E5.10	234890.8670773	270466.438517667	5895270352.542	4	38390.3319617778
SPAPJ691.02	SPAPJ691.02	377823.206527111	382497.324770036	398943345.502835	4	9986.78308444259
SPAPJ691.03	SPAPJ691.03	400223.567512642	393553.210811879	803215224.486422	4	14170.5259648894
SPAPJ695.01c	SPAPJ695.01C	354309.490323827	350152.967001367	308961577.12329	4	8788.65144836353
vps17	SPAPJ696.01C	388416.054117871	374850.648396667	1256142396.44506	4	17721.0496052368
rps002	SPAPJ698.02C	33032.8439935848	39869.5524574235	1033001866.21458	4	16070.1731961309
abp1	SPAPJ760.02C	409406.982799137	414481.241957398	475560376.760807	4	10903.6734264284
sin1	SPAPYUG7.02C	0	0	0	4	0
mid2	SPAPYUG7.03C	342788.001191124	347051.345508417	1318588035.87772	4	18156.1837666794
rpb9	SPAPYUG7.04C	362061.457209794	362511.593160124	393551157.497639	4	9919.06192008144
mug67	SPAPYUG7.06	167731.314983519	180694.549747193	28496740074.5156	4	84404.8874096098
syn1	SPAPYUK71.03C	366649.69017391	352279.77462951	6019742591.26174	4	38793.5000717315
mph1	SPBC106.01	342673.014651236	343785.079474541	447316102.598937	4	10574.9243803317
srx1	SPBC106.02C	67594.4641454551	89567.4896080007	3842341669.17411	4	30993.3124608121
SPBC106.03	SPBC106.03	372864.427618357	368191.273900923	413023714.248353	4	10161.4924377322
ada1	SPBC106.04	380096.837722733	380337.760608892	299319535.040329	4	8650.42679641197
tim11	SPBC106.05C	370941.505957509	370584.058771225	151991950.127494	4	6164.250768088
SPBC106.07c	SPBC106.07C	159177.84134137	161923.836658337	845811455.347185	4	14541.418907273
mug2	SPBC106.08C	330392.393734775	336025.261284503	761304264.844293	4	13795.8713465686
pka1	SPBC106.10	95752.5730608915	89045.1640146784	2208139301.48724	4	23495.4213703821
plg7	SPBC106.11C	393428.940257417	394731.869312201	251645460.299429	4	7931.66849249622
SPBC106.12c	SPBC106.12C	389409.955894194	384390.291304562	1072707943.1262	4	16376.1102152358
SPBC106.13	SPBC106.13	306543.930308754	350099.463714535	13709720942.8637	4	58544.2587767231
pre6	SPBC106.16	321812.084456645	323157.736222995	1120761796.00922	4	16738.8903157379
cys2	SPBC106.17C	332498.603694607	322693.121052768	852366957.473443	4	14597.6621199547
SPBC106.19	SPBC106.19	359349.995518963	355965.347232232	383599564.06726	4	9792.84897345073
exo70	SPBC106.20	380024.23209369	380809.369830226	732431978.439106	4	13531.7402653826
rrp12	SPBC1105.01	305761.539036103	334402.953818489	22738985056.9918	4	75397.2563442991
lys4	SPBC1105.02C	281603.322177318	282668.318285585	3681827789.26745	4	30339.0333945705
cbp1	SPBC1105.04C	422292.287682586	419651.819728402	481595988.01906	4	10972.6476752316
exg1	SPBC1105.05	328660.120733424	339088.432326574	1517995330.2935	4	19480.7297751746
SPBC1105.08	SPBC1105.08	395646.177033267	400558.302850298	1146099452.06576	4	16927.045312648
ubc15	SPBC1105.09	358794.148972041	357652.378266566	272251023.572487	4	8250.01550865947
rav1	SPBC1105.10	993.476111040762	991.948079166012	1194845.23456199	4	546.544882548999
hht3	SPBC1105.11C	327631.034274831	332832.93165013	561254985.927797	4	11845.4103551523
SPBC1105.13c	SPBC1105.13C	298153.275719309	302860.263927098	5268955241.95232	4	36293.784736344
rsv2	SPBC1105.14	270068.703855601	269714.60122359	39601351.8667699	4	3146.48025048505
SPBC115.02c	SPBC115.02C	330907.159689354	333971.693539376	306521573.223176	4	8753.87875777326
SPBC115.03	SPBC115.03	361242.653830459	365874.400961691	2985796969.78006	4	27321.2232970088
SPBC119.03	SPBC119.03	327234.101918275	322864.094065944	2109890877.74897	4	22966.7742497122
mei3	SPBC119.04	336808.703825851	334255.301065484	117160501.652003	4	5412.03523759784
SPBC119.05c	SPBC119.05C	350993.637384085	355516.398518203	1222210199.21045	4	17480.0614931016
sco1	SPBC119.06	380278.527401875	384090.35681984	479024915.510991	4	10943.3189151074
pmk1	SPBC119.08	221541.826800411	225386.027124767	785934770.324922	4	14017.2640904433
SPBC119.12	SPBC119.12	373433.32414969	369234.887651534	3257811273.1464	4	28538.6197684226
rti1	SPBC119.14	336813.506774607	330021.745804304	709158877.318936	4	13315.0185628761
SPBC119.16c	SPBC119.16C	287348.303266188	270579.321098835	1267417658.16325	4	17800.4048982267
SPBC1198.01	SPBC1198.01	341594.727812406	341355.981178114	205019049.425799	4	7159.24314131388
SPBC1198.03c	SPBC1198.03C	266545.327729656	262128.613979491	170933288.550234	4	6537.07290287928
SPBC1198.06c	SPBC1198.06C	123913.988357045	129065.697003785	11934739499.203	4	54623.1166705155
SPBC1198.07c	SPBC1198.07C	245885.323924616	233903.450537828	3443134840.44462	4	29339.1157009061
SPBC1198.08	SPBC1198.08	366562.250192683	366613.413949106	809373807.579247	4	14224.7478675304
ubc16	SPBC1198.09	348815.705953141	353890.285150502	209991410.594	4	7245.54019024806
reb1	SPBC1198.11C	330893.424659361	328505.977011191	198474274.803245	4	7044.0449104766
mfr1	SPBC1198.12	151776.722874447	170311.936559315	27913245027.4357	4	83536.2870665134
fbp1	SPBC1198.14C	321598.426992683	329785.269699708	8527679880.24199	4	46172.7188939583
his3	SPBC11B10.02C	278838.486395126	261048.913271815	25801793372.5544	4	80314.6832350013
rsp1	SPBC11B10.05C	343393.442728	339828.017505932	428707261.724064	4	10352.6236013397
sws1	SPBC11B10.06	290235.289727598	281907.047210727	1175194019.04784	4	17140.5514719323
ivn1	SPBC11B10.07C	362792.978711965	361773.887258951	124084332.45588	4	5569.65736055369
SPBC11B10.08	SPBC11B10.08	333666.661786797	338416.08662751	291445061.294838	4	8535.8810514035
pht1	SPBC11B10.10C	275618.343954451	285370.813100979	2286168005.59686	4	23906.9446270161
SPBC11C11.01	SPBC11C11.01	346341.096077904	335367.869221326	5028109352.2992	4	35454.58134113
imp2	SPBC11C11.02	362700.025226723	363255.575658326	2019416979.51967	4	22468.9618113503
SPBC11C11.06c	SPBC11C11.06C	325784.493204893	336248.929729752	7407381445.64809	4	43033.0728790313
rpl1801	SPBC11C11.07	160899.388657316	156306.211660666	2350455838.48421	4	24240.7499805813
srp1	SPBC11C11.08	291426.885792717	292971.770825387	2842896909.52989	4	26659.4116098325
rpl502	SPBC11C11.09C	36780.5439644977	40965.5221370825	2211541837.76082	4	23513.5165264621
SPBC11C11.10	SPBC11C11.10	281997.90575955	313012.120991411	12625231229.5645	4	56181.0271122835
SPBC11C11.11c	SPBC11C11.11C	384262.560818666	387103.041695497	467788605.721833	4	10814.2106244727
fis1	SPBC11G11.01	273186.48675009	264164.804662446	26066914164.8401	4	80726.2568264504
mrt4	SPBC11G11.03	295741.841508558	291115.025738898	4277076378.46119	4	32699.6803442373
shy1	SPBC1215.01	194557.017096791	194906.585839247	18916621835.4668	4	68768.8552970506
pof13	SPBC1271.01C	213893.217609877	239195.241234513	21468984296.6433	4	73261.4910724647
SPBC1271.03c	SPBC1271.03C	185862.68319941	196813.993898565	1512988732.54802	4	19448.5779206862
SPBC1271.05c	SPBC1271.05C	373009.952136675	352045.284345404	3526382882.16744	4	29691.677630977
mug96	SPBC1271.06C	254375.486787643	247368.262083355	538292187.793974	4	11600.5623548384
SPBC1271.07c	SPBC1271.07C	246001.352539183	264929.204622053	7874911238.91514	4	44370.3483165141
SPBC1271.08c	SPBC1271.08C	287301.38676597	293218.927256068	567535915.036526	4	11911.5061499011
SPBC1271.09	SPBC1271.09	365745.616464717	360211.407249271	1446094672.98982	4	19013.7757493732
SPBC1271.10c	SPBC1271.10C	367460.597350539	367784.644445994	432367645.820346	4	10396.7259969226
kes1	SPBC1271.12	316030.241972139	318281.102040121	3765688335.33835	4	30682.6022989346
SPBC1271.14	SPBC1271.14	379410.126525733	374439.783164504	363649398.719858	4	9534.7967823108
SPBC1271.15c	SPBC1271.15C	204860.668583058	202006.539358104	10403264865.1748	4	50998.1981671284
ppr8	SPBC1289.06C	342134.751793696	336309.871332167	3023713813.2173	4	27494.1530748689
uap1	SPBC1289.08	349108.823003205	344961.43539375	5747483894.89515	4	37906.080959706
tim21	SPBC1289.09	352750.667958522	351618.022780871	26553760.4534564	4	2576.5170508584
adn2	SPBC1289.10C	269398.628348519	279773.624420142	7540984768.12088	4	43419.4218297552
spf38	SPBC1289.11	345419.220538003	343222.454818859	887832619.867514	4	14898.260132206
SPBC1289.13c	SPBC1289.13C	283325.50371885	295328.789057995	9045094669.55541	4	47552.8513066131
SPBC1289.14	SPBC1289.14	297872.583269977	295659.275175894	1195096185.08295	4	17285.0816101844
SPBC1289.15	SPBC1289.15	347589.308354118	337676.256304368	4446788595.93263	4	33342.1227426083
cao2	SPBC1289.16C	365874.906651155	371054.183833641	14385387074.4185	4	59969.54867768
SPBC12C2.01c	SPBC12C2.01C	322699.797568207	327125.640015854	17498940089.2086	4	66141.779703166
ste20	SPBC12C2.02C	5347.8085194142	6571.38591785408	61569861.5750888	4	3923.32325889318
SPBC12C2.03c	SPBC12C2.03C	323143.398980393	318493.522844463	1105512900.45192	4	16624.6270668842
SPBC12C2.04	SPBC12C2.04	276758.931442012	279174.73872249	2961799978.54618	4	27211.2108263588
bzz1	SPBC12C2.05C	260607.274055013	274123.845905354	1573453150.18677	4	19833.3882013813
SPBC12C2.07c	SPBC12C2.07C	346747.563154488	353205.699744599	15121439647.5472	4	61484.631509726
dnm1	SPBC12C2.08	351548.054614341	351457.683055576	140889321.881098	4	5934.84039130578
SPBC12C2.09c	SPBC12C2.09C	323896.767856915	310609.017913993	9087940560.56264	4	47665.3452745352
glo1	SPBC12C2.12C	360492.646540669	349919.341461303	1739841410.79703	4	20855.7031216705
cdm1	SPBC12D12.02C	353186.884547391	350776.05023675	58206266.3867339	4	3814.6515694993
srb11	SPBC12D12.06	62827.517784708	74806.342089489	7843964373.67904	4	44283.0790869352
trx2	SPBC12D12.07C	189277.639692408	195034.901123924	903397733.213451	4	15028.2877701807
rev7	SPBC12D12.09	227340.630033448	233515.442456909	317302534.791303	4	8906.49390601183
SPBC1306.02	SPBC1306.02	124675.923887082	115544.381243255	1905312069.89003	4	21824.9402627477
fkbp39	SPBC1347.02	218483.596307665	226994.369465378	1266774132.50896	4	17795.885286415
meu14	SPBC1347.03	369733.497233642	364858.248579476	253353782.845966	4	7958.54545199633
rex2	SPBC1347.07	369785.302564809	366124.521514613	260137200.796285	4	8064.3846757872
SPBC1347.08c	SPBC1347.08C	298896.50021452	302789.674115442	2239586664.88408	4	23662.1357070959
SPBC1347.09	SPBC1347.09	353125.818787504	352723.491910249	834604234.843965	4	14444.7588664883
sro1	SPBC1347.11	348224.747827597	348867.299837164	339806791.203881	4	9216.92453050204
arp1	SPBC1347.12	374713.701681644	374777.811190645	256684249.645479	4	8010.68426611421
SPBC1347.13c	SPBC1347.13C	308458.89942723	299048.042925644	6105220770.24227	4	39067.956083734
SPBC1348.01	SPBC1348.01	352866.626914407	361213.210356299	1000821796.00181	4	15817.8838344594
SPBC1348.02	SPBC1348.02	310672.615757729	307915.457496444	76323589.4221102	4	4368.16865007838
SPBC1348.07	SPBC1348.07	370539.101454649	363914.44974021	691771610.888557	4	13150.7757460212
ght7	SPBC1348.14C	354426.841226513	320344.482703223	5628585571.79029	4	37511.9500019337
nup82	SPBC13A2.02	448399.447060609	437938.948628884	36733107652.5926	4	95829.4156986682
SPBC13A2.04c	SPBC13A2.04C	373223.326321408	369081.414537285	2411901687.99133	4	24555.5578637064
SPBC13E7.03c	SPBC13E7.03C	142393.051253502	144621.682110212	20203960804.8908	4	71070.3187077609
atp16	SPBC13E7.04	250061.496366741	235798.749126023	4243331996.0038	4	32570.4313603758
msd1	SPBC13E7.06	298251.919660068	297432.295454056	654708588.228219	4	12793.6369753505
SPBC13E7.07	SPBC13E7.07	408249.218443306	394481.262158823	2697638142.5064	4	25969.3961351934
SPBC13E7.08c	SPBC13E7.08C	338014.676718299	333476.629460913	379471882.130568	4	9740.01902116428
vrp1	SPBC13E7.09	388306.543972026	389265.126428974	37193044.8140401	4	3049.30503615333
SPBC13E7.11	SPBC13E7.11	347240.660645006	324643.771970122	3102787318.2394	4	27851.3344305053
SPBC13G1.02	SPBC13G1.02	389356.09641752	389839.33769436	222440631.76759	4	7457.22186487016
pex14	SPBC13G1.03C	343410.701787142	337338.796943716	10425131472.2957	4	51051.7665519414
SPBC13G1.04c	SPBC13G1.04C	298001.184920523	289948.52904261	6930285857.14436	4	41624.1692323834
ash2	SPBC13G1.08C	358643.870817745	359020.015127747	146486990.198822	4	6051.59049752258
mug81	SPBC13G1.10C	299466.582663616	313598.133401204	2096090150.54452	4	22891.5385598288
did2	SPBC13G1.12	311620.17917167	312140.292750627	584827195.324919	4	12091.6003420238
tfb2	SPBC13G1.13	317408.40889542	348617.74455147	11034575100.3796	4	52522.7929102679
SPBC13G1.14c	SPBC13G1.14C	399906.796059227	399317.167949739	1317572729.51947	4	18149.1923340921
SPBC146.02	SPBC146.02	322249.413512274	326222.844415108	383415025.838148	4	9790.49316733008
SPBC146.04	SPBC146.04	363652.233990586	355833.495662986	1827926964.44894	4	21377.1312647941
SPBC146.06c	SPBC146.06C	230422.485936779	222535.959921917	1987081767.68613	4	22288.3476714074
lsd1	SPBC146.09C	296650.334217365	298000.089111049	2185972149.95759	4	23377.1905388436
mug57	SPBC146.10	266491.044287854	278648.444919317	1614352384.3928	4	20089.5021366434
mug97	SPBC146.11C	314755.559720616	322281.639811973	1872680892.27962	4	21637.2415771952
coq6	SPBC146.12	366813.680340772	371021.676050054	256519827.593918	4	8008.11818709487
myo1	SPBC146.13C	269781.459621574	275016.032701952	204581909.387319	4	7151.60662696361
fma2	SPBC14C8.03	382097.019716315	376203.294894592	457018158.818337	4	10688.99151953
SPBC14C8.04	SPBC14C8.04	358214.929956501	367571.175240174	4144116781.3313	4	32187.4074030952
meu17	SPBC14C8.05C	374373.886461572	371408.314414128	199924882.535866	4	7069.73978544942
SPBC14C8.09c	SPBC14C8.09C	324233.019405633	323537.768712406	900787354.688224	4	15006.5598546787
SPBC14C8.11c	SPBC14C8.11C	343768.22278697	340521.917763992	2402350867.29091	4	24506.8912108967
SPBC14C8.15	SPBC14C8.15	331289.2001126	341255.850905132	3432496032.0709	4	29293.7537372342
bot1	SPBC14C8.16C	284538.424649475	276914.224502836	3103984600.82259	4	27856.7074545009
spt8	SPBC14C8.17C	374792.814388816	388665.491610292	6279192746.90598	4	39620.6787767006
kap123	SPBC14F5.03C	262146.511520753	261765.46793967	593464140.814056	4	12180.5597245576
doa10	SPBC14F5.07	384713.009455787	386083.18666178	1411799765.49278	4	18786.9620048904
ade8	SPBC14F5.09C	362142.690662412	372874.25387996	9945156854.34942	4	49862.7036329495
SPBC14F5.10c	SPBC14F5.10C	256640.552746473	261586.5632952	788232812.658144	4	14037.742096382
mug186	SPBC14F5.11C	311548.333199824	317432.52508467	3509424490.92412	4	29620.1978847379
SPBC14F5.13c	SPBC14F5.13C	336700.9416301	352237.635009415	3850371776.44807	4	31025.6820088136
SPBC1539.02	SPBC1539.02	367528.717784774	385731.848768439	1582143994.24094	4	19888.0868501783
SPBC1539.03c	SPBC1539.03C	392014.292933158	391817.388607827	678704003.30512	4	13025.974083587
tts1	SPBC1539.04	240115.024402068	244447.360617239	5474258397.12347	4	36994.1157385991
SPBC1539.06	SPBC1539.06	354369.292234552	349543.065541761	733693342.875567	4	13543.3871582737
SPBC1539.07c	SPBC1539.07C	379008.789368368	383139.839955347	298789356.910702	4	8642.76224523593
arf6	SPBC1539.08	247368.236127108	249480.674142699	243443070.467121	4	7801.33114389975
nop16	SPBC1539.10	256077.044980526	255288.631610143	43021867.8599167	4	3279.55286052522
oca3	SPBC15C4.01C	366075.327608071	365148.562770729	102736943.338445	4	5067.96170413818
SPBC15C4.02	SPBC15C4.02	335468.607725278	343668.65706149	1412317248.87812	4	18790.4047912633
SPBC15C4.04c	SPBC15C4.04C	343657.684004073	345888.590899328	777270317.446178	4	13939.7840500326
SPBC15C4.05	SPBC15C4.05	276970.236768793	292399.865649655	1391813655.5609	4	18653.5094255806
SPBC15C4.06c	SPBC15C4.06C	339452.679650293	332639.28329823	2842574499.40879	4	26657.8998582446
klp9	SPBC15D4.01C	366450.695584427	362120.155541043	246271169.101384	4	7846.51465781758
slm9	SPBC15D4.03	287748.388428306	296184.315468963	1195302650.4533	4	17286.574635055
SPBC15D4.05	SPBC15D4.05	396077.047765699	360053.705737112	8746480903.88698	4	46761.3112088588
naa30	SPBC15D4.06	327482.779222352	330990.167770136	118555620.787234	4	5444.16248809756
atg9	SPBC15D4.07C	347621.825438307	352887.553027091	291289942.824862	4	8533.60918405662
SPBC15D4.09c	SPBC15D4.09C	372208.884682153	378632.59395061	24112161919.1747	4	77640.4564630688
amo1	SPBC15D4.10C	328261.611735574	326278.776365157	86977017.5394025	4	4663.07349125559
mug98	SPBC15D4.12C	377188.127319844	359820.231927554	19733404062.3725	4	70237.8175600091
SPBC15D4.13c	SPBC15D4.13C	374505.005774135	376937.063041759	434219945.008877	4	10418.9724182483
pho2	SPBC15D4.15	355461.841409249	346108.583566074	587794671.748835	4	12122.2385695551
mug158	SPBC1604.01	384779.412033056	382302.388293049	531231089.320563	4	11524.2254546733
ppr1	SPBC1604.02C	0	10.7646440010909	463.510241880885	4	10.7646440010909
SPBC1604.03c	SPBC1604.03C	240936.627541494	261647.7429443	2076311076.2197	4	22783.2782771691
atp4	SPBC1604.07	309467.878498299	313089.728029797	25408259483.4695	4	79699.8423515842
imp1	SPBC1604.08C	335819.099775629	340611.930704798	227247103.642391	4	7537.35868262866
SPBC1604.09c	SPBC1604.09C	331539.001976568	333282.271535209	230065001.752428	4	7583.94689051202
atp17	SPBC1604.11	360688.46201215	361461.105227965	356084307.482029	4	9435.09813783128
SPBC1604.12	SPBC1604.12	210368.015157432	241515.583652211	14922883185.8947	4	61079.6266890498
SPBC1604.16c	SPBC1604.16C	346810.238765922	349505.869195874	1495658804.48231	4	19336.8741300288
SPBC1604.18c	SPBC1604.18C	248553.642160241	237155.53793191	21169240822.3367	4	72748.2659970955
SPBC1604.19c	SPBC1604.19C	374954.711385034	371366.858258913	98089929.0793425	4	4952.01799974875
tea2	SPBC1604.20C	288540.952891884	297732.44441241	5523671767.23092	4	37160.7042695336
SPBC1652.01	SPBC1652.01	346688.668198825	339727.025996473	1031365255.3962	4	16057.4379603052
SPBC1652.02	SPBC1652.02	374983.630523095	379486.921940727	208904821.119413	4	7226.77004476088
SPBC1683.02	SPBC1683.02	323367.931865096	334217.786882152	3042262949.05973	4	27578.3563191306
SPBC1683.03c	SPBC1683.03C	363814.198712472	363074.701030368	1255259589.87902	4	17714.821406657
SPBC1683.04	SPBC1683.04	410709.721183662	412506.524770968	374875721.812035	4	9680.85380805891
SPBC1683.06c	SPBC1683.06C	361224.983577586	358840.191050922	254693783.044149	4	7979.56425884504
mal1	SPBC1683.07	349472.739221007	349791.705173632	605076546.649176	4	12299.1518676002
ght4	SPBC1683.08	429847.156295132	418438.060670085	7349075994.94011	4	42863.375960545
frp1	SPBC1683.09C	269375.626953728	267637.300698802	127672569.656389	4	5649.61435976803
pcl1	SPBC1683.10C	311849.068659302	288235.914751249	3792615612.78798	4	30792.1078069851
SPBC1683.11c	SPBC1683.11C	333366.489927552	341587.65623439	51041199030.492	4	112961.496792593
SPBC1683.12	SPBC1683.12	409164.438254384	408794.761148064	2008114629.37603	4	22405.9960132106
cha4	SPBC1683.13C	393294.707374335	396410.344869863	850979947.747782	4	14585.7802992142
pmp1	SPBC1685.01	385642.844757089	383797.624949392	306886994.740569	4	8759.09519785818
rps1202	SPBC1685.02C	192946.012715402	196240.080920185	7832908976.15921	4	44251.8614754205
SPBC1685.04	SPBC1685.04	331365.253192535	326379.315318241	852057750.136159	4	14595.0141327112
SPBC1685.05	SPBC1685.05	333738.014236074	319997.12178465	7112562197.18844	4	42168.0038571559
cid11	SPBC1685.06	310100.57147122	304386.495475287	987626802.458398	4	15713.2651162831
avt5	SPBC1685.07C	0	0	0	4	0
cti6	SPBC1685.08	358283.721006384	366955.484775288	2055980040.52247	4	22671.4580503905
rps29	SPBC1685.09	345541.617129801	344076.365525734	321481658.734083	4	8964.95480655206
rps27	SPBC1685.10	342699.998960503	345298.193878696	440240618.892602	4	10490.9558536461
rlp1	SPBC1685.11	380011.87577123	375989.940077679	320393050.058533	4	8949.76326584303
fhn1	SPBC1685.13	398033.79477138	400733.998529337	838690309.514052	4	14480.0751855269
SPBC1685.14c	SPBC1685.14C	396176.031083799	391882.930026786	190248474.634586	4	6896.52946478492
klp6	SPBC1685.15C	368508.99949612	371409.417768063	81513905.1410417	4	4514.2525721608
spn3	SPBC16A3.01	166401.575666499	188551.920712436	32568997579.6861	4	90234.4135844054
SPBC16A3.02c	SPBC16A3.02C	396802.185340094	397950.679840122	69034648.5841327	4	4154.35460042028
ppr7	SPBC16A3.03C	212504.751815568	200444.868828652	5339029641.57576	4	36534.3319412568
SPBC16A3.06	SPBC16A3.06	135853.206150679	145787.121458007	2489275600.89206	4	24946.3203744163
nrm1	SPBC16A3.07C	141895.854819915	138275.206024773	323762159.72007	4	8996.69605633187
SPBC16A3.08c	SPBC16A3.08C	262062.881148956	252236.402233997	1758971782.39753	4	20970.0487743683
SPBC16A3.10	SPBC16A3.10	383853.020347596	387580.148702418	185031496.635429	4	6801.3141494021
SPBC16A3.12c	SPBC16A3.12C	298742.783053302	298507.554437176	2854363501.7046	4	26713.1217836132
meu7	SPBC16A3.13	339351.295063269	343458.690834335	18402317211.6364	4	67827.5703745099
SPBC16A3.14	SPBC16A3.14	345937.944854126	342143.652018822	5010067653.89709	4	35390.9156913787
SPBC16A3.16	SPBC16A3.16	368042.845368986	372371.22033867	780958685.309032	4	13972.8190186253
SPBC16A3.17c	SPBC16A3.17C	300079.041637871	314883.929641329	926121775.627212	4	15216.1244706661
cip1	SPBC16A3.18	334945.619044765	329910.808669284	2767936742.18094	4	26305.5922865317
eaf7	SPBC16A3.19	384993.14273091	387117.018547233	44507918.7659868	4	3335.71277113254
SPBC16C6.01c	SPBC16C6.01C	28859.5807767297	46567.5653864016	3721358151.01493	4	30501.4677967099
vps1302	SPBC16C6.02C	122.420191476499	122.616937862159	20046.6544919641	4	70.7931043463347
SPBC16C6.03c	SPBC16C6.03C	187982.840819007	184402.04247187	149657607.018376	4	6116.73129658267
SPBC16C6.04	SPBC16C6.04	323036.902971452	330550.951180534	671990915.060809	4	12961.3937817351
SPBC16C6.05	SPBC16C6.05	329467.932546487	330570.88784568	1802136756.37073	4	21225.7906588349
vps10	SPBC16C6.06	380678.87884538	377258.484470266	3773370551.0073	4	30713.8834690735
qcr6	SPBC16C6.08C	269003.189943217	280975.499992582	1202576372.49319	4	17339.0914734105
ogm4	SPBC16C6.09	156917.151622298	157993.223164531	91163173.490611	4	4773.97039922251
rpl3201	SPBC16C6.11	1708.33125126676	6959.4054085005	137501421.792675	4	5863.0500124226
SPBC16D10.01c	SPBC16D10.01C	378133.672624038	369331.161769706	564548681.315905	4	11880.1165957652
trm11	SPBC16D10.02	421772.444766674	415620.237739826	776388778.858654	4	13931.8769272006
pgp2	SPBC16D10.03	373645.186559616	370434.725672485	614208318.061905	4	12391.6132733182
mok13	SPBC16D10.05	336623.73660051	335762.980869639	489118148.235061	4	11058.0078250454
sir2	SPBC16D10.07C	11499.7584579407	12557.0731623146	64500607.396872	4	4015.6135084465
SPBC16D10.08c	SPBC16D10.08C	278693.82124122	265103.64186101	33050504490.5197	4	90898.9885676949
rps1801	SPBC16D10.11C	310096.574638554	309342.03747218	7545725236.68621	4	43433.06700167
SPBC16E9.02c	SPBC16E9.02C	201938.804001485	214368.136838691	8050781615.77077	4	44863.0739466512
uvi31	SPBC16E9.06C	320307.824297525	321699.911959753	1479004775.92074	4	19228.9155695319
mug100	SPBC16E9.07	358352.480669571	341737.110891744	1589088470.13188	4	19931.6862691788
mcp4	SPBC16E9.08	327859.68823483	338446.884217072	4561860795.58949	4	33770.7743307342
SPBC16E9.09c	SPBC16E9.09C	360084.079334371	363114.204300802	4406207961.27926	4	33189.6367910198
pub3	SPBC16E9.11C	384146.033858299	383780.128123264	3531542825.77809	4	29713.392711781
pab2	SPBC16E9.12C	279620.406857839	280587.335200315	2996940361.19739	4	27372.1590361328
ksp1	SPBC16E9.13	419162.790950789	405803.15699561	3495118736.42839	4	29559.7646152181
zrg17	SPBC16E9.14C	359258.5944021	359136.763319455	149428774.584804	4	6112.05314490974
SPBC16E9.15	SPBC16E9.15	323741.443823467	327220.137513399	464333231.513072	4	10774.1963912984
rem1	SPBC16E9.17C	324888.209458246	330707.758806899	4647347773.43079	4	34085.7293211939
psd1	SPBC16E9.18	269872.746030219	281847.671924208	2952862195.50893	4	27170.122356685
SPBC16G5.02c	SPBC16G5.02C	367914.391782098	394507.528226841	7222613700.95612	4	42492.9808937786
SPBC16G5.03	SPBC16G5.03	433618.095874766	426211.81188641	3231677882.64871	4	28423.9242656988
SPBC16G5.05c	SPBC16G5.05C	351848.288535612	352045.812281226	24549407.3635933	4	2477.36792602519
SPBC16G5.06	SPBC16G5.06	293543.746069805	294837.980097205	614381004.617961	4	12393.3551209707
SPBC16G5.07c	SPBC16G5.07C	380000.459287461	377158.76608013	2883402056.09977	4	26848.6594455839
SPBC16G5.09	SPBC16G5.09	237317.599916112	246032.574690381	4406909350.53933	4	33192.278283282
bag101	SPBC16G5.11C	275298.356022757	273011.67067974	1540546963.70237	4	19624.9010424408
ptf2	SPBC16G5.13	274365.790743956	285757.733189652	3906487305.16759	4	31250.9492062545
fkh2	SPBC16G5.15C	30653.8224493787	36585.5787184964	1878501380.05297	4	21670.8408930813
SPBC16G5.16	SPBC16G5.16	366482.632833272	364934.617346697	230732236.080856	4	7594.93640659447
SPBC16G5.17	SPBC16G5.17	288634.267816789	285379.385238388	1296398834.08648	4	18002.7694681019
fub2	SPBC16H5.03C	339359.801128349	334780.872814134	457154517.321593	4	10690.5860143585
SPBC16H5.04	SPBC16H5.04	370925.374855242	373687.728294213	908005559.701023	4	15066.5652995384
cyp7	SPBC16H5.05C	389907.870640766	386842.521184425	1688365231.4251	4	20544.8608624219
rip1	SPBC16H5.06	178337.401011846	195170.253908134	21894212375.5547	4	73983.4650032606
ppa2	SPBC16H5.07C	230445.979486135	219911.498910792	9263639524.74737	4	48123.9013504396
SPBC16H5.08c	SPBC16H5.08C	331208.450853683	333423.720636482	79169178.3184724	4	4448.85317577666
omh2	SPBC16H5.09C	387126.569222547	393742.901318596	334707915.524641	4	9147.51216895393
skb1	SPBC16H5.11C	375880.102562012	373161.125986428	2771597343.95296	4	26322.981137938
SPBC16H5.12c	SPBC16H5.12C	324127.637464483	318270.493552001	3934601817.93487	4	31363.2022358004
SPBC16H5.13	SPBC16H5.13	382861.714002206	373291.460155064	686434489.83743	4	13099.9474220074
SPBC1703.03c	SPBC1703.03C	180467.054537037	181227.120489223	10337011.5639076	4	1607.56116243734
mlh1	SPBC1703.04	365646.716550941	350027.8313185	7627948369.07974	4	43669.0633317219
pof10	SPBC1703.06	294683.129938126	306233.167261045	9095239472.99864	4	47684.4824680908
SPBC1703.07	SPBC1703.07	299599.979450754	318102.296736862	7050570380.06675	4	41983.8373069529
SPBC1703.08c	SPBC1703.08C	303894.227189383	299051.157451618	524627343.141316	4	11452.372495921
SPBC1703.09	SPBC1703.09	377301.80622468	363119.14380488	3268718348.91986	4	28586.353164228
SPBC1703.11	SPBC1703.11	329627.956938366	329319.831061094	67885286.7606812	4	4119.6264017712
ubp9	SPBC1703.12	375496.085937424	374636.967704174	946723728.31199	4	15384.4379838198
SPBC1703.13c	SPBC1703.13C	363535.5166137	364716.58065246	336568641.948488	4	9172.90360175675
top1	SPBC1703.14C	359788.812822705	357221.229481951	394690969.816379	4	9933.41544757364
tea4	SPBC1706.01	144397.848199493	164219.94183396	22536391454.3395	4	75060.6279189354
fzo1	SPBC1706.03	310252.458105347	314439.601006222	1637797811.43342	4	20234.8573718313
chs2	SPBC1709.01	287230.467797927	280180.010367054	468021268.039962	4	10816.8996024735
cyp3	SPBC1709.04C	223539.000857966	227840.945452217	1763034586.10857	4	20994.2527022789
sks2	SPBC1709.05	359842.593529435	356068.204415929	316852672.178153	4	8900.17797825068
dus2	SPBC1709.06	204011.823093446	208136.61145641	345701480.533834	4	9296.52462662572
rrf1	SPBC1709.09	280212.995063026	280806.448495554	325200772.20707	4	9016.66196836542
atx1	SPBC1709.10C	328765.735477516	329921.566410924	8092488949.49412	4	44979.1311318208
png2	SPBC1709.11C	233399.319406419	237326.664996634	9400314977.49061	4	48477.6107535494
rid1	SPBC1709.12	262675.690584939	267154.227208817	408138026.05708	4	10101.2131209212
set10	SPBC1709.13C	181031.376867006	182884.720104634	28935837243.4291	4	85052.6855005606
SPBC1709.14	SPBC1709.14	244322.60453611	248964.545359868	557666320.093255	4	11807.4798337035
SPBC1709.16c	SPBC1709.16C	273216.671310605	292121.853405399	6279187088.13312	4	39620.6609237312
tif452	SPBC1709.18	239906.874247634	239239.772546414	40443028.370811	4	3179.7416707498
mat1-m	SPBC1711.01C	333354.843566153	329043.21156	540607415.151931	4	11625.4829485911
matmc_1	SPBC1711.02	363376.466758403	360955.487687121	452109597.895276	4	10631.4344974617
aim27	SPBC1711.03	383579.937791135	381342.143381106	78814299.726126	4	4438.87090728391
SPBC1711.04	SPBC1711.04	338111.785678193	343517.219908773	479306877.960544	4	10946.5391558308
SPBC1711.05	SPBC1711.05	322324.593196559	324848.991632589	5252232070.9812	4	36236.1424236259
rpl401	SPBC1711.06	256730.827956058	260835.399068081	2553176378.24568	4	25264.4828674845
SPBC1711.08	SPBC1711.08	362348.831542045	356673.003602661	222890963.566634	4	7464.76663343593
SPBC1711.09c	SPBC1711.09C	352869.739732897	347108.017371566	937431779.150347	4	15308.7538613561
SPBC1711.11	SPBC1711.11	297548.468643056	332010.751040188	9001452760.65137	4	47437.9931085079
SPBC1711.12	SPBC1711.12	289677.895643161	282362.795931771	1124710800.80628	4	16768.3541291795
his2	SPBC1711.13	280460.873481395	281276.92462117	2921054978.16564	4	27023.3925431543
rec15	SPBC1711.14	295486.063133865	299440.697010571	1639868013.2717	4	20247.6419199354
SPBC1711.15c	SPBC1711.15C	320486.1912204	319939.563871244	403671599.637921	4	10045.790158543
hop1	SPBC1718.02	361184.064261128	367638.839959921	1054907521.5598	4	16239.6699593911
ker1	SPBC1718.03	18512.2552082416	19192.255754244	370021527.218739	4	9617.97181346903
msp1	SPBC1718.06	383298.035916185	383272.071578359	201920512.099814	4	7104.93687691548
zfs1	SPBC1718.07C	159205.924068411	158616.911225778	2089678972.86624	4	22856.5033024861
anp1	SPBC1734.04	0	0	0	4	0
spf31	SPBC1734.05C	103634.597361514	110397.11915378	11446626100.7576	4	53494.4532189029
rhp18	SPBC1734.06	266408.747205185	271173.940650067	1668929907.38211	4	20426.269283585
SPBC1734.07c	SPBC1734.07C	257046.815389094	273910.187656831	3898325874.8986	4	31218.2874085791
hse1	SPBC1734.08	363157.611414793	357572.560619323	4163766461.138	4	32263.6268154171
SPBC1734.09	SPBC1734.09	336659.863551583	333241.370633186	930417858.383837	4	15251.3758263299
mas5	SPBC1734.11	184762.393030262	174108.436128662	4716943553.71583	4	34340.004199606
alg12	SPBC1734.12C	297000.048620063	300798.688924258	843026120.977644	4	14517.4560527804
atp3	SPBC1734.13	312462.693660092	308789.098794487	1583887052.19446	4	19899.0392493862
rsc4	SPBC1734.15	241281.768901594	236105.28796226	701790888.179311	4	13245.668048265
SPBC1773.01	SPBC1773.01	325246.072116556	310472.299052854	1943507846.61253	4	22042.6169420314
SPBC1773.02c	SPBC1773.02C	356074.176012521	347760.047039703	2179404413.47847	4	23342.0458265684
SPBC1773.03c	SPBC1773.03C	340198.09846	337429.301633228	514851883.463951	4	11345.1739019721
SPBC1773.04	SPBC1773.04	350062.616460233	351255.276927942	431649618.123252	4	10388.0895515399
tms1	SPBC1773.05C	313536.345845317	309388.006228155	512889120.137333	4	11323.5277203853
SPBC1773.06c	SPBC1773.06C	360686.829241429	356566.992392188	148659538.906381	4	6096.30090518793
omh4	SPBC1773.08C	368797.881491762	369738.103433096	539355957.050798	4	11612.0191725083
mug184	SPBC1773.09C	352776.670606094	351014.755723621	89496598.8343946	4	4730.1321026583
SPBC1773.12	SPBC1773.12	330712.154747716	329405.234175024	366700969.742313	4	9574.71892201428
arg7	SPBC1773.14	332616.566350729	314830.241389182	6443731051.03852	4	40136.4268808227
SPBC1773.16c	SPBC1773.16C	362876.609729955	364429.246701722	64767193.6434666	4	4023.90337991193
SPBC1773.17c	SPBC1773.17C	232468.738244853	247153.957744677	2564535893.52349	4	25320.6234793078
zuo1	SPBC1778.01C	451.445654215799	408.676177620762	128972.806861269	4	179.563920973332
rap1	SPBC1778.02	368251.09087779	369819.683520276	1143676792.4066	4	16909.1453983236
SPBC1778.03c	SPBC1778.03C	355123.460241168	355968.473731918	94234163.2737488	4	4853.71412615506
spo6	SPBC1778.04	322993.272102026	333089.4802807	577066300.827468	4	12011.1021645337
SPBC1778.05c	SPBC1778.05C	338114.000245793	350759.018794091	8448341528.45366	4	45957.430107801
SPBC1778.09	SPBC1778.09	350329.260523348	349390.619765587	119366840.780669	4	5462.75664799076
ppk21	SPBC1778.10C	386177.628459097	382521.859354367	153420417.650631	4	6193.14979736949
SPBC17A3.02	SPBC17A3.02	252079.519417036	264209.182360211	1083329782.81905	4	16456.9877469955
SPBC17A3.03c	SPBC17A3.03C	412986.667325238	419406.947315042	1379306712.49717	4	18569.5093668167
SPBC17A3.05c	SPBC17A3.05C	191958.512010846	192330.565594644	49321764412.9255	4	111042.519348362
SPBC17A3.06	SPBC17A3.06	255130.724078689	262355.715740209	817703205.897362	4	14297.7551200998
SPBC17A3.08	SPBC17A3.08	282900.915034677	282545.570260897	1701084873.03204	4	20622.1050879393
aim22	SPBC17A3.09C	235348.567813684	234929.058278144	2045119101.52494	4	22611.4965312169
pas4	SPBC17A3.10	282807.319681237	289244.146368503	1639068751.52589	4	20242.7070294828
dph2	SPBC17D1.02	34377.9777409037	32152.7804743419	41413946.8304418	4	3217.68343806697
SPBC17D1.05	SPBC17D1.05	400991.131562961	401051.134243848	131468990.941788	4	5732.99640113675
dbp3	SPBC17D1.06	299811.429932324	297620.264706205	163487229.504423	4	6393.1062384498
SPBC17D1.07c	SPBC17D1.07C	331901.065346687	323180.903565266	3501411028.10656	4	29586.3609966931
nep1	SPBC17D11.01	241369.818884812	240357.724271988	209164409.800048	4	7231.25870440355
hrd1	SPBC17D11.02C	362842.706163332	365176.94161213	532854629.268275	4	11541.8220969251
SPBC17D11.03c	SPBC17D11.03C	333945.479734897	334245.053951875	21726702.4836807	4	2330.59555069518
nto1	SPBC17D11.04C	228718.316979357	236747.548948445	5525179479.7206	4	37165.7755190195
SPBC17D11.08	SPBC17D11.08	312060.940967896	314884.414723718	4672684387.60904	4	34178.5180618215
rga5	SPBC17F3.01C	144116.911917764	137242.346850627	4051142792.78717	4	31824.2941508023
SPBC17G9.02c	SPBC17G9.02C	346415.958316192	346797.526767729	280694706.286041	4	8376.97299574913
rct1	SPBC17G9.05	247166.027792113	271099.357613633	17154797576.0432	4	65488.1622433459
rps2402	SPBC17G9.07	197247.930384675	198212.758002227	157616700.10484	4	6277.27449027124
cnt5	SPBC17G9.08C	446489.887679002	453894.375946476	1546642431.3348	4	19663.6875441434
tif213	SPBC17G9.09	149403.387396553	181557.939762084	34810334618.5384	4	93287.6393453849
rpl1102	SPBC17G9.10	290464.565146383	273011.171798937	2487617095.43398	4	24938.0086185424
SPBC17G9.12c	SPBC17G9.12C	371388.573167694	374678.981084517	990665712.118071	4	15737.4212636479
eno101	SPBC1815.01	339521.873055059	340666.691980242	402915853.505554	4	10036.3819863728
cnp3	SPBC1861.01C	372787.296678247	362718.599906117	3272722197.26698	4	28603.8554974106
abp2	SPBC1861.02	187452.788830824	195644.069184907	10409974768.5195	4	51014.6419386618
mak10	SPBC1861.03	268512.981927255	269798.01928938	10609307718.9672	4	51500.7468852811
SPBC1861.05	SPBC1861.05	106775.830642873	101735.536573095	5149552393.59769	4	35880.1908913459
mug131	SPBC1861.06C	311372.246529175	311767.139879354	6713698242.756	4	40968.580164426
SPBC1861.07	SPBC1861.07	226291.739439734	224986.449762333	862283576.308059	4	14682.3327191906
ppk22	SPBC1861.09	89723.7278041523	95679.1552485984	369925071.233099	4	9616.71814125145
SPBC18A7.01	SPBC18A7.01	325260.360825532	317493.950531453	2738780365.32365	4	26166.6790275517
SPBC18A7.02c	SPBC18A7.02C	370896.213076082	368241.176828729	147258465.001229	4	6067.50494439908
SPBC18E5.01	SPBC18E5.01	362578.917820921	362556.37125229	43743394.1333439	4	3306.93945111427
rpl1001	SPBC18E5.04	296414.098438647	283552.647301825	1571287935.33139	4	19819.7372291574
iki1	SPBC18E5.05C	0	0	0	4	0
SPBC18E5.07	SPBC18E5.07	347951.290837921	346962.56907434	485849603.197661	4	11020.9981761824
SPBC18E5.08	SPBC18E5.08	206907.876039742	216897.083390983	12255349167.7796	4	55351.940272631
EMPTY	SPBC18E5.09C	325006.557570666	327034.147398345	3686774559.50996	4	30359.407765592
SPBC18E5.10	SPBC18E5.10	334306.59499101	314686.25011314	5405328389.30198	4	36760.4692206927
edc3	SPBC18E5.11C	358558.374186081	357646.524820938	593589841.038929	4	12181.8496239172
SPBC18E5.13	SPBC18E5.13	348922.513243144	343708.593759465	446851547.561886	4	10569.4317203183
SPBC18E5.14c	SPBC18E5.14C	374313.078795128	385991.640593949	1177652602.11327	4	17158.4716839326
lcf1	SPBC18H10.02	0	0	0	4	0
sce3	SPBC18H10.04C	324800.06841826	323475.330236996	922466074.401616	4	15186.0633016066
SPBC18H10.05	SPBC18H10.05	355072.87733512	336045.997051926	6520632889.20107	4	40375.217922635
swd2	SPBC18H10.06C	32534.6632171215	32754.4817147239	51686140.1666496	4	3594.65367478738
SPBC18H10.07	SPBC18H10.07	318576.596482489	315868.878397825	154904821.355119	4	6223.03827232163
ubp4	SPBC18H10.08C	317484.440538011	320965.210347283	853098928.073229	4	14603.9286501375
SPBC18H10.09	SPBC18H10.09	275428.872669294	275250.764167111	7395746269.84617	4	42999.2624060174
saf4	SPBC18H10.10C	330624.748996783	331402.671735299	969252594.527473	4	15566.4109104144
ppr2	SPBC18H10.11C	205183.710087013	201981.3578949	1881931823.6539	4	21690.6190763075
rps1402	SPBC18H10.13	316384.540249757	317182.953912677	769177558.118496	4	13867.0252588514
ppk23	SPBC18H10.15	365106.268763594	365922.365720359	47751584.6468159	4	3455.12607030539
can1	SPBC18H10.16	389651.780250503	387640.376784338	151669000.469654	4	6157.69844320209
SPBC18H10.18c	SPBC18H10.18C	377166.217330963	369721.411596113	764961053.821743	4	13828.9646559472
atg14	SPBC18H10.19	297805.4313694	301366.183008582	1830716642.68319	4	21393.4373271524
SPBC18H10.20c	SPBC18H10.20C	348088.412252414	351457.797723914	1074431656.28198	4	16389.2621575986
rpl35b	SPBC1921.01C	328714.759381571	330152.630144233	2901057730.04755	4	26930.7339764791
mex67	SPBC1921.03C	303799.236769937	291245.293980126	4338419013.31401	4	32933.3380228683
SPBC1921.04c	SPBC1921.04C	352741.544745451	357225.534188986	1163174621.15737	4	17052.6729661171
ape2	SPBC1921.05	340702.891921098	340813.207514013	252101910.116589	4	7938.85870444532
pvg3	SPBC1921.06C	381327.9609663	375857.11930571	5456099653.54078	4	36932.7079075607
sgf29	SPBC1921.07C	261522.950588796	256307.489533455	755756959.710663	4	13745.5170847686
pmt1	SPBC19C2.02	112655.495548043	140892.943306696	21510555824.0042	4	73332.3868151108
ubp11	SPBC19C2.04C	107997.465662039	100902.303413611	1175637433.4703	4	17143.7848320485
mug124	SPBC19C2.06C	385285.573928943	385227.967964277	13478938972.8128	4	58049.4163898588
sre1	SPBC19C2.09	312291.69156494	311865.832714434	44187685.9891477	4	3323.69094491153
SPBC19C2.10	SPBC19C2.10	261303.398960749	262388.511088246	3387230846.23216	4	29099.9606796648
ctu2	SPBC19C2.13C	300687.882655876	294047.212873479	5623258543.94918	4	37494.1946971434
mni1	SPBC19C7.01	336457.905378221	340492.313651412	1715504194.43249	4	20709.3227462446
ubr1	SPBC19C7.02	433685.99803836	433486.288380884	2255529643.95264	4	23746.2083497168
SPBC19C7.05	SPBC19C7.05	274803.479777953	283887.923352847	4895447571.5347	4	34983.7375488051
SPBC19C7.08c	SPBC19C7.08C	266036.846815349	286808.888095486	4033774244.24704	4	31756.0003945988
uve1	SPBC19C7.09C	259720.033293738	267175.624335854	6863647404.31327	4	41423.5663732412
bqt4	SPBC19C7.10	268268.687422939	265747.745352471	5482905519.53949	4	37023.3221076239
omh1	SPBC19C7.12C	368150.319681917	386011.337959094	5086502030.17712	4	35659.8584902448
puc1	SPBC19F5.01C	358559.85996793	345930.01670672	4136677946.14493	4	32158.5056639178
spn7	SPBC19F8.01C	348666.474876708	332378.051467611	3014180962.90153	4	27450.7785085484
SPBC19F8.02	SPBC19F8.02	246960.04623992	250843.978545844	702356722.387006	4	13251.0067767227
SPBC19F8.03c	SPBC19F8.03C	404903.3933242	404398.199869227	83847668.0633062	4	4578.41861517998
SPBC19F8.04c	SPBC19F8.04C	337328.584550049	337096.003923622	638473505.0422	4	12634.0166321147
meu22	SPBC19F8.06C	339459.315896317	342118.752962725	144082760.241725	4	6001.72392404309
rps401	SPBC19F8.08	273114.034785844	274409.135041558	610203210.624704	4	12351.1458033729
msh2	SPBC19G7.01C	356666.251224114	354520.501506538	81115222.2133861	4	4503.19947963074
SPBC19G7.02	SPBC19G7.02	281777.068599003	292602.323874788	4908824896.37611	4	35031.5033090792
rps3002	SPBC19G7.03C	323064.313402805	325209.614773077	71088706.2317161	4	4215.70593826574
SPBC19G7.04	SPBC19G7.04	27133.3042607281	27669.5203759575	47661189.3176761	4	3451.85418716072
mbx1	SPBC19G7.06	345328.538472379	346494.362016182	576174045.631073	4	12001.8128383911
ppr3	SPBC19G7.07C	286137.67297175	316367.613467384	8471165106.72128	4	46019.466279829
ulp1	SPBC19G7.09	395559.770069537	411585.766966666	1898213754.34793	4	21784.2474872781
SPBC19G7.10c	SPBC19G7.10C	35946.1248191483	40329.7899624686	1150465900.89823	4	16959.2592770014
iws1	SPBC19G7.16	14.2533494872279	14.4781417406555	279.623535169217	4	8.36097385430095
SPBC19G7.17	SPBC19G7.17	339972.063963866	335084.942208686	557925073.267865	4	11810.2188090215
SPBC19G7.18c	SPBC19G7.18C	359070.51978153	378474.536627935	6713605509.02738	4	40968.2972218378
leu1	SPBC1A4.02C	364249.668165784	352032.440097997	9334898726.43126	4	48308.6398236156
top2	SPBC1A4.03C	315853.048899628	325065.69231329	3906117679.17255	4	31249.4707122079
SPBC1A4.04	SPBC1A4.04	241293.879683874	241042.433410459	132670220.905011	4	5759.12799182764
SPBC1A4.09	SPBC1A4.09	313119.826042064	309826.314104777	640083597.918567	4	12649.9367381676
SPBC1D7.01	SPBC1D7.01	379948.610381377	385870.822008129	890140112.863741	4	14917.6079924341
mug80	SPBC1D7.03	308009.418410406	308302.82921117	144521623.083771	4	6010.85732412131
mlo3	SPBC1D7.04	179728.340351269	195644.717372517	51711356734.3158	4	113700.656038472
byr2	SPBC1D7.05	29344.1267182988	29282.0680006536	15862934.8283377	4	1991.41500122009
SPBC1E8.02	SPBC1E8.02	252833.689592788	286442.921946691	4751427441.19865	4	34465.2993647184
SPBC1E8.03c	SPBC1E8.03C	389861.40350416	398889.652568101	1037161299.63831	4	16102.4943691832
SPBC20F10.02c	SPBC20F10.02C	318791.613777773	333521.913812343	41520523935.9928	4	101882.927833853
SPBC20F10.03	SPBC20F10.03	265349.819319091	264909.94025546	1023385659.69989	4	15995.1997463293
nrl1	SPBC20F10.05	350395.307637962	350546.303863061	104349583.73271	4	5107.58220033486
mad2	SPBC20F10.06	355366.449235057	352477.443446686	1008480425.78063	4	15878.290413176
SPBC20F10.07	SPBC20F10.07	355904.19484945	353355.081173452	1365536503.4849	4	18476.5831763133
psl1	SPBC20F10.10	323412.703563063	324531.679281284	3129856469.96396	4	27972.5600811043
SPBC21.02	SPBC21.02	250946.696524513	236774.084745317	2638175986.61721	4	25681.5886707638
SPBC21.03c	SPBC21.03C	361902.64286782	349320.790904497	3080157368.05444	4	27749.5827358468
ral2	SPBC21.05C	32368.8879080593	31111.1902071911	20583433.2100679	4	2268.44843505798
ppk24	SPBC21.07C	357710.533044532	354444.445907027	208779032.085986	4	7224.59396931734
gfh1	SPBC211.06	351751.188341731	341121.302183021	1414904428.75252	4	18807.6076944445
SPBC215.01	SPBC215.01	386219.489459209	385531.634277204	2201719993.21772	4	23461.2446026299
bob1	SPBC215.02	274544.09364079	272924.105380814	3269601066.3489	4	28590.2127761796
csn1	SPBC215.03C	264620.779701071	266796.568654676	198614029.087448	4	7046.52448174715
git11	SPBC215.04	270845.713995759	292066.423170627	2080110696.2041	4	22804.1152876192
gpd1	SPBC215.05	261925.352914734	264319.622206874	1036735640.35781	4	16099.1897339416
SPBC215.06c	SPBC215.06C	388060.248607347	390931.703160661	4707266102.60501	4	34304.7595189247
SPBC215.07c	SPBC215.07C	332486.788408885	340471.819973393	10603746176.3748	4	51487.2464217469
arg4	SPBC215.08C	337436.277576913	339863.074563357	286842599.251229	4	8468.21408638251
SPBC215.10	SPBC215.10	320314.840898717	330485.79828133	15957135174.3595	4	63160.777335225
SPBC215.11c	SPBC215.11C	309868.539862126	307810.594285063	980581238.97199	4	15657.1169039194
SPBC215.13	SPBC215.13	367683.374876826	377441.870434518	1317128371.35601	4	18146.1316218913
vps20	SPBC215.14C	342026.773033575	343107.944002862	64531377.9006183	4	4016.57123367115
SPBC216.01c	SPBC216.01C	297517.097020499	302174.098683005	2221921840.59802	4	23568.6329715897
mcp5	SPBC216.02	330399.237405186	326662.038165242	5312913510.47606	4	36444.8676444162
SPBC216.03	SPBC216.03	409137.333909249	426104.356796478	4097189777.76078	4	32004.6472319286
SPBC216.04c	SPBC216.04C	330649.91834479	347006.781956814	7289587228.22627	4	42689.5397850172
rad3	SPBC216.05	366432.73409719	356534.427060821	2668873568.78519	4	25830.5708840571
swi1	SPBC216.06C	305021.325039821	305322.847060024	2439840855.61871	4	24697.3726113665
SPBC21B10.02	SPBC21B10.02	353118.094057158	336348.448810419	2735374985.55662	4	26150.406237555
SPBC21B10.03c	SPBC21B10.03C	365973.672535086	369204.730539192	1821907868.87774	4	21341.9063632899
nrf1	SPBC21B10.04C	378760.801497754	393822.184523937	13147455131.0604	4	57331.1763595088
pop3	SPBC21B10.05C	79496.4602181754	85036.9503713172	323332883.039701	4	8990.7297123162
inp2	SPBC21B10.06C	312893.039816021	313430.612521055	495073988.939441	4	11125.1290884583
SPBC21B10.07	SPBC21B10.07	324693.774191588	315838.027539963	716598703.689426	4	13384.6806432711
SPBC21B10.08c	SPBC21B10.08C	375971.881265513	376843.541054873	226802618.450737	4	7529.9837060039
SPBC21B10.09	SPBC21B10.09	201301.918417127	206208.471887173	25176058198.8618	4	79334.8255794102
rps402	SPBC21B10.10	364457.889289577	367974.276838793	612201738.030362	4	12371.3554030102
rec6	SPBC21B10.12	398989.369606846	388858.334233951	984975818.11013	4	15692.1622005233
yox1	SPBC21B10.13C	302527.593137307	297968.34248044	2182095716.07704	4	23356.4536909878
vps13a	SPBC21C3.01C	330886.661085227	307378.771068157	5044926570.23923	4	35513.8232602434
dep1	SPBC21C3.02C	322398.899000765	319163.972384042	4950581719.52144	4	35180.1851882613
SPBC21C3.03	SPBC21C3.03	308004.045018106	341736.52072248	26595977843.2401	4	81541.366562071
SPBC21C3.06	SPBC21C3.06	311272.717447762	291216.998234958	5111914261.53475	4	35748.8260700081
SPBC21C3.07c	SPBC21C3.07C	166755.933121659	177746.459137465	1684383112.8455	4	20520.6183681529
car2	SPBC21C3.08C	151831.093736143	156940.030560975	32909834217.92	4	90705.3391729506
SPBC21C3.09c	SPBC21C3.09C	371814.506633327	387341.024849494	3072366201.81263	4	27714.4646430913
ubx4	SPBC21C3.11	295916.52252915	297468.8562597	1691442468.18003	4	20563.5750064284
SPBC21C3.12c	SPBC21C3.12C	262926.154574129	283298.013190727	3468634551.0608	4	29447.557415942
rps1901	SPBC21C3.13	5416.68006250428	6106.18770455314	18789411.1072988	4	2167.33771637571
SPBC21C3.14c	SPBC21C3.14C	271058.556609115	303226.71135635	7733826576.20047	4	43971.0887294153
spt4	SPBC21C3.16C	188253.004336632	201451.198040253	2922676329.82419	4	27030.8912627025
SPBC21C3.17c	SPBC21C3.17C	210452.365859141	215291.448831915	40572666519.5287	4	100713.289241699
spo4	SPBC21C3.18	384205.937148595	373719.347194453	1337031145.29722	4	18282.7182422173
SPBC21C3.19	SPBC21C3.19	216803.974928957	221918.946076431	393282568.062286	4	9915.67657881053
git1	SPBC21C3.20C	308361.633114513	310812.314957677	587046081.766014	4	12114.5169297626
cmc1	SPBC21D10.07	389628.535830587	371018.988083929	1555091495.57447	4	19717.3242072452
SPBC21D10.08c	SPBC21D10.08C	344917.642302078	342854.853471042	227284030.047443	4	7537.97104742786
SPBC21D10.09c	SPBC21D10.09C	344817.518160876	353736.28074926	1576363514.77102	4	19851.7223104887
bdc1	SPBC21D10.10	243076.416926514	239683.272284077	10009585929.9105	4	50023.9590843991
nfs1	SPBC21D10.11C	406156.802932541	420026.212552939	943081529.77449	4	15354.8162621251
hob1	SPBC21D10.12	249472.514488653	270855.202515341	5306811000.58166	4	36423.9310089591
dbp7	SPBC21H7.04	66491.3195842359	65929.5497842884	4344313405.8069	4	32955.7028669049
SPBC21H7.06c	SPBC21H7.06C	337919.77920773	342439.740636107	1465613564.57798	4	19141.6663627934
his5	SPBC21H7.07C	180470.882545979	189017.282189896	33708736380.1774	4	91799.6955062725
SPBC23E6.01c	SPBC23E6.01C	254751.337260066	273044.227038519	3147340986.89735	4	28050.5837145029
SPBC23E6.02	SPBC23E6.02	326316.282846931	329345.201753123	2720906338.37192	4	26081.1538202009
nta1	SPBC23E6.03C	296878.753218814	311672.348065128	4654323783.19602	4	34111.3023175458
arx1	SPBC23E6.05	363698.094343521	367558.365369871	1463349136.92694	4	19126.8733522167
sat1	SPBC23E6.08	314888.511876552	322668.285026812	273842176.140868	4	8274.08871327937
ssn6	SPBC23E6.09	337769.087661823	319395.332316309	1535735243.48737	4	19594.2290195824
SPBC23E6.10c	SPBC23E6.10C	354588.596313687	340720.702501034	1201448138.67513	4	17330.9559652312
nif1	SPBC23G7.04C	271147.343092685	272340.257998923	1209526231.89232	4	17389.1218286916
SPBC23G7.06c	SPBC23G7.06C	169318.283280972	179648.350832441	18150017469.7003	4	67361.000344599
SPBC23G7.07c	SPBC23G7.07C	281066.921014496	275766.098263731	1646758452.92583	4	20290.1358603499
rga7	SPBC23G7.08C	333295.855529586	357372.860864711	4933372056.78208	4	35118.9836725882
SPBC23G7.10c	SPBC23G7.10C	286523.181737832	281075.886951588	819107650.896486	4	14310.0283970411
mag2	SPBC23G7.11	267750.420308061	272797.201565912	1313663270.78677	4	18122.246485927
rpt6	SPBC23G7.12C	348410.193791257	348570.693705675	1884699302.2168	4	21706.5618086836
SPBC23G7.13c	SPBC23G7.13C	310995.18843596	310260.380583326	1666161381.46466	4	20409.3200613388
SPBC23G7.14	SPBC23G7.14	357030.893126225	363715.850444378	321728838.402368	4	8968.40061552739
rpp202	SPBC23G7.15C	339995.293005358	344580.103493581	356506035.287212	4	9440.68370520923
ctr6	SPBC23G7.16	326616.731424888	326551.198784174	203856737.108281	4	7138.92038595965
SPBC24C6.04	SPBC24C6.04	371592.508127108	369606.25832715	30704732.3730043	4	2770.59255273147
sec28	SPBC24C6.05	323402.286912381	317596.893602687	196806806.31832	4	7014.392459763
gpa1	SPBC24C6.06	29456.5772340693	29583.8321829285	116691894.50382	4	5401.20112807836
bhd1	SPBC24C6.08C	323687.911990788	327104.336267997	351864260.418734	4	9379.02260924258
SPBC24C6.09c	SPBC24C6.09C	339373.993125117	345759.319589156	273446316.698426	4	8268.10614195333
dip1	SPBC24C6.10C	231379.085164981	251185.78433511	2028962942.56519	4	22522.0055865657
cwf14	SPBC24C6.11	194616.949398113	207475.38224908	57785549119.9363	4	120193.124928109
SPBC25B2.01	SPBC25B2.01	258676.807945698	267115.866524686	923287784.936239	4	15192.8254855395
mam1	SPBC25B2.02C	366459.74628716	371970.370502604	386302575.571191	4	9827.29077074642
SPBC25B2.03	SPBC25B2.03	357485.215377155	352449.547594843	583531496.107178	4	12078.1982939011
mtg1	SPBC25B2.04C	358056.401699077	357208.873380068	62440390.1824341	4	3950.96159758716
btb2	SPBC25B2.06C	301248.828211538	299350.321283684	1049756023.26832	4	16199.9693153129
mug164	SPBC25B2.07C	347656.089561605	346319.576933745	2105568144.72292	4	22943.2350853303
SPBC25B2.08	SPBC25B2.08	321973.454150788	321503.371279045	436581481.773931	4	10447.2661707972
SPBC25B2.10	SPBC25B2.10	404019.622639887	400555.245145449	335933116.641631	4	9164.23914792754
pof2	SPBC25B2.11	370581.459718777	364830.151728211	435065394.946652	4	10429.1106397748
dnt1	SPBC25D12.02C	420379.958039418	419220.587338821	370682957.609186	4	9626.56425742313
trm1	SPBC25D12.05	271780.131095966	281554.789342708	1291988820.65506	4	17972.1230010192
SPBC25D12.06	SPBC25D12.06	0	0	0	4	0
SPBC25H2.03	SPBC25H2.03	333828.067574165	333867.035896751	51530466.5805311	4	3589.23622030269
egd2	SPBC25H2.05	268670.923467271	270393.234404979	79960990098.5146	4	141386.8718256
mrs2	SPBC25H2.08C	348594.094895658	345186.497628018	99469158.5232428	4	4986.7113041373
SPBC25H2.09	SPBC25H2.09	305331.206258768	297705.695240827	784212827.762777	4	14001.9001189372
SPBC25H2.10c	SPBC25H2.10C	333981.531607199	319578.921275484	1708510084.74366	4	20667.0636807921
spt7	SPBC25H2.11C	0	0	0	4	0
mug16	SPBC25H2.14	285459.598082528	284875.532087882	3392527044.44154	4	29122.7018168024
SPBC25H2.15	SPBC25H2.15	207594.315212335	207181.991344042	1442371318.59102	4	18989.281967672
thi2	SPBC26H8.01	337910.046865678	337632.343680514	945488804.462941	4	15374.4008376175
cho2	SPBC26H8.03	286949.869774702	279571.687806996	1154384591.79397	4	16988.1178459679
SPBC26H8.05c	SPBC26H8.05C	286087.815719311	316084.029204623	7261565563.73989	4	42607.4100472555
snf59	SPBC26H8.09C	401036.190891345	412345.59392461	2477691773.59797	4	24888.2089230923
SPBC26H8.11c	SPBC26H8.11C	0	172.670151178657	119259.924432241	4	172.670151178657
SPBC26H8.12	SPBC26H8.12	256548.670069602	251984.430398999	4195400104.25573	4	32385.9541478082
SPBC26H8.13c	SPBC26H8.13C	257097.261794646	289044.891913797	6995219586.09645	4	41818.7146684844
ask1	SPBC27.02C	303047.720993187	283228.53726862	4170492494.46261	4	32289.6751859732
uds1	SPBC27.04	384957.792382637	376235.769425149	770996203.308179	4	13883.4091932437
mgr2	SPBC27.06C	166957.232335924	170695.92017328	178417095.061273	4	6678.64310809601
sua1	SPBC27.08C	367264.663126271	377845.099096886	7224042106.75076	4	42497.182573527
erg32	SPBC27B12.03C	294805.730163835	295592.393508712	1535646900.21398	4	19593.6654318046
SPBC27B12.04c	SPBC27B12.04C	379384.086339943	379552.342916608	697529475.692914	4	13205.3916611068
SPBC27B12.05	SPBC27B12.05	253195.07958198	258019.753040889	406229532.799413	4	10077.5683177964
sip1	SPBC27B12.08	375834.825583949	373156.413817791	473302269.106532	4	10877.7556176186
SPBC27B12.09c	SPBC27B12.09C	304168.829266114	286601.09278498	2364519320.45225	4	24313.1616642728
tom7	SPBC27B12.10C	91778.31752481	92719.7062323449	843944990.23174	4	14525.3656600423
SPBC27B12.11c	SPBC27B12.11C	244210.743091956	249474.197454748	344681476.336265	4	9282.79963610474
SPBC28E12.02	SPBC28E12.02	374705.732761295	353862.751918496	2115190343.03852	4	22995.5992694174
SPBC28E12.04	SPBC28E12.04	360210.505510762	350597.482236869	726972287.381263	4	13481.2118092297
lvs1	SPBC28E12.06C	326993.570123647	331228.190904571	6219499738.49587	4	39431.9024981546
mep33	SPBC28F2.02	383035.28001103	366648.620239169	1321630364.63094	4	18177.1172400283
ppi1	SPBC28F2.03	289091.720370684	289397.763575382	3160146928.95689	4	28107.5920747264
SPBC28F2.05c	SPBC28F2.05C	314154.282840236	313835.610031819	1631381157.94159	4	20195.1798577135
sfr1	SPBC28F2.07	203014.235790065	237238.542174592	34570095855.9652	4	92965.176082183
SPBC28F2.08c	SPBC28F2.08C	349637.03850046	354266.494820407	1030099775.22622	4	16047.583737328
ngg1	SPBC28F2.10C	315763.943571026	332276.039746312	10572614418.4049	4	51411.6096285773
SPBC28F2.11	SPBC28F2.11	287125.295745237	278308.854593093	1297080175.76936	4	18007.4996582629
ccr1	SPBC29A10.01	318158.676139241	322310.64962302	244605403.664944	4	7819.93292274531
spo5	SPBC29A10.02	322815.967067094	327001.423649452	170405066.038536	4	6526.96457088851
pcf1	SPBC29A10.03C	302189.74171829	321443.687282232	2381227292.13092	4	24398.9102837141
exo1	SPBC29A10.05	311190.780197355	310496.272059944	622708669.202715	4	12477.0656526556
ely5	SPBC29A10.06C	361469.143771268	362729.498512833	1395782435.10269	4	18680.0858878024
pom152	SPBC29A10.07	257545.331003599	258149.584126433	107363743.022633	4	5180.82384912461
SPBC29A10.09c	SPBC29A10.09C	324555.427978963	322031.285722634	272344969.397869	4	8251.43880480655
SPBC29A10.10c	SPBC29A10.10C	317089.029278639	311111.58696881	610530127.912638	4	12354.4539328195
vps902	SPBC29A10.11C	346503.269431596	351525.298073256	256142095.527787	4	8002.21993461481
SPBC29A10.12	SPBC29A10.12	325977.759364104	334830.633566038	623890443.61589	4	12488.8995073214
rec8	SPBC29A10.14	363142.275451962	357500.90505917	182204309.989856	4	6749.15383566443
SPBC29A10.16c	SPBC29A10.16C	216246.957289306	219311.025690227	320403489.698091	4	8949.90907353381
his7	SPBC29A3.02C	315780.100741671	312976.112218677	1239653659.06769	4	17604.3578345511
SPBC29A3.03c	SPBC29A3.03C	384292.803757853	373568.557641973	2032807229.15637	4	22543.3317699291
vps71	SPBC29A3.05	326507.512172477	325576.550176877	763631077.785918	4	13816.9377738513
sab14	SPBC29A3.07C	377335.75456237	382116.44779232	129947141.503493	4	5699.71800845211
pof4	SPBC29A3.08	311565.409219256	304399.414910172	6577247333.06702	4	40550.1150832739
SPBC29A3.09c	SPBC29A3.09C	367140.746062697	370808.203566702	91977282.5074612	4	4795.23937117484
atp14	SPBC29A3.10C	271633.971067269	274462.74476517	1655761860.70215	4	20345.5269082798
rps902	SPBC29A3.12	230854.758965696	225416.265622744	918144851.2556	4	15150.4525613561
pdp1	SPBC29A3.13	381323.393974804	383673.728795488	150864014.477851	4	6141.33565435589
trt1	SPBC29A3.14C	223537.666027976	210063.247191703	2040089841.06341	4	22583.6768544418
cyt1	SPBC29A3.18	0	0	0	4	0
SPBC29A3.21	SPBC29A3.21	18829.0048465802	20791.2333945601	66112094.5197855	4	4065.4672093065
atf1	SPBC29B5.01	388374.894610906	397548.704365549	3507695045.65486	4	29612.8985648773
isp4	SPBC29B5.02C	319846.944833418	314256.646137582	273297094.820146	4	8265.84984771901
rpl26	SPBC29B5.03C	327089.180460913	325255.767721584	384115724.016453	4	9799.43523903868
SPBC29B5.04c	SPBC29B5.04C	265693.805576036	265625.546912231	2566322471.55254	4	25329.4417208144
SPBC2A9.02	SPBC2A9.02	261126.84663615	275398.627747348	2260098361.32229	4	23770.2459038726
SPBC2A9.03	SPBC2A9.03	400260.152450426	412152.371965772	1228194063.01697	4	17522.799883416
SPBC2A9.04c	SPBC2A9.04C	301973.470344061	287790.337179589	4686208249.96687	4	34227.9427148597
tvp23	SPBC2A9.05C	342694.226537589	349648.17629107	30085454204.2509	4	86725.7951884139
SPBC2A9.06c	SPBC2A9.06C	288317.839263616	284580.4505355	989636352.668949	4	15729.2430894572
SPBC2A9.07c	SPBC2A9.07C	354028.907743498	359218.126780516	1058172997.59012	4	16264.7855626052
SPBC2A9.11c	SPBC2A9.11C	382687.747703229	380953.474528591	68462708.2624999	4	4137.10974783423
SPBC2A9.13	SPBC2A9.13	380681.835064252	354106.902305618	17045118830.6956	4	65278.4781354001
SPBC2D10.03c	SPBC2D10.03C	245744.934498536	249118.211057458	221622271.524971	4	7443.49164580996
SPBC2D10.04	SPBC2D10.04	340797.127305725	343047.587012699	246580201.056173	4	7851.43619117186
exg3	SPBC2D10.05	311164.037648342	289224.642595934	4620961764.0161	4	33988.8281793301
rep1	SPBC2D10.06	178918.102629095	178482.311047257	258685498.891634	4	8041.8514486969
SPBC2D10.07c	SPBC2D10.07C	362835.464682839	366695.922304151	883427421.236348	4	14861.2534905063
SPBC2D10.09	SPBC2D10.09	373843.187769662	383556.616885605	5690030806.23727	4	37716.1464303993
nap2	SPBC2D10.11C	312441.233755665	308635.572765227	2245585585.22295	4	23693.8050195771
rhp23	SPBC2D10.12	237926.341854875	246228.89068812	1033755390.07367	4	16076.0333266144
est1	SPBC2D10.13	193668.200508271	193478.433616481	898492090.911487	4	14987.4288231128
myo51	SPBC2D10.14C	400471.180378901	370830.921428825	6707109849.68045	4	40948.4732611622
pth1	SPBC2D10.15C	300864.15461212	283757.572756481	14346244607.257	4	59887.9048874999
mhf1	SPBC2D10.16	358142.434329672	353975.09482475	203138956.529891	4	7126.34121639378
clr1	SPBC2D10.17	296050.215681621	281853.786473386	3138279082.33601	4	28010.1726268155
abc1	SPBC2D10.18	0	0	0	4	0
SPBC2D10.19c	SPBC2D10.19C	256405.768613364	265671.93744479	1105695201.87169	4	16625.997728495
ubc1	SPBC2D10.20	303716.706137231	308464.675319906	1995271091.18467	4	22334.2287262436
SPBC2F12.03c	SPBC2F12.03C	360455.119027021	361489.790843457	143710850.420805	4	5993.97302339618
rpl1701	SPBC2F12.04	369448.451919411	371888.392151294	277436427.562453	4	8328.21150611662
SPBC2F12.05c	SPBC2F12.05C	324709.245974804	323708.165895995	309102063.338227	4	8790.64934089381
atf21	SPBC2F12.09C	263202.375919022	257439.061347534	4365349902.12706	4	33035.397311547
rep2	SPBC2F12.11C	154569.631408673	151791.402711481	1105118873.71483	4	16621.6641293436
SPBC2F12.12c	SPBC2F12.12C	358532.045217284	343092.006133448	3792052705.75493	4	30789.8226113554
pfa3	SPBC2F12.15C	367643.671809157	365279.413016013	309310096.540496	4	8793.60700367739
liz1	SPBC2G2.01C	310147.477366101	311361.23128161	2372475006.0387	4	24354.0294717255
syj1	SPBC2G2.02	293154.110451218	305786.519574457	3232502295.62819	4	28427.5495586068
sbh1	SPBC2G2.03C	253602.960675818	250014.348962572	12487776234.1011	4	55874.3595804487
rpl1603	SPBC2G2.05	326360.785971888	328499.386780517	2665885898.22149	4	25816.1088190179
apl1	SPBC2G2.06C	433123.417891782	446324.025995398	1250234107.9808	4	17679.3248455703
mug178	SPBC2G2.07C	319066.811465379	307209.016257585	2087696523.25631	4	22845.6589052292
ade9	SPBC2G2.08	327118.484750458	329546.026552931	406533821.582828	4	10081.3419441911
crs1	SPBC2G2.09C	299528.57850757	291582.633710515	2204656830.27307	4	23476.8866668532
mug110	SPBC2G2.10C	0	0	0	4	0
SPBC2G2.13c	SPBC2G2.13C	269983.455514231	257033.008355515	2509933059.94346	4	25049.6160646399
SPBC2G2.14	SPBC2G2.14	355758.782508046	354330.060996363	471241410.59746	4	10854.0477541498
mrm2	SPBC2G2.15C	408240.940703266	404573.536378927	283826024.268801	4	8423.56848771352
SPBC2G2.17c	SPBC2G2.17C	348415.445696329	350846.924858828	834813923.731999	4	14446.5733284056
SPBC2G5.01	SPBC2G5.01	214481.740867847	238739.572450983	6473065235.89503	4	40227.6808798837
SPBC2G5.02c	SPBC2G5.02C	306756.668526206	297298.799982119	1929320806.81444	4	21962.0172503259
ctu1	SPBC2G5.03	144934.622839874	165804.663219524	27384170608.2925	4	82740.8161192112
SPBC2G5.04c	SPBC2G5.04C	398060.734375134	372896.794675926	14785651524.0285	4	60798.132216435
hmt2	SPBC2G5.06C	388073.428452855	389055.182716757	1443278341.47778	4	18995.2516532276
wsc1	SPBC30B4.01C	217085.739024444	205154.930359785	2709567917.84249	4	26026.7550697474
SPBC30B4.02c	SPBC30B4.02C	233512.520544166	229913.200841203	2646756822.98771	4	25723.3202706596
adn1	SPBC30B4.03C	210427.44551654	212145.101515701	45866182500.8957	4	107081.957514905
sol1	SPBC30B4.04C	233443.064168257	224902.87600323	6190648793.17666	4	39340.3380551587
SPBC30B4.06c	SPBC30B4.06C	237614.00280424	232049.092043238	2596046203.04695	4	25475.7051082347
eri1	SPBC30B4.08	272693.392974652	269890.883416731	143130728.136011	4	5981.86275619918
SPBC30D10.03c	SPBC30D10.03C	294367.283917776	307533.547060184	6617199705.43474	4	40673.0860196111
swi3	SPBC30D10.04	259841.911682906	280028.368568834	6625731813.54101	4	40699.2991756032
SPBC30D10.05c	SPBC30D10.05C	353944.614372784	360718.416475084	655559950.236457	4	12801.9524901132
SPBC30D10.09c	SPBC30D10.09C	292891.44815056	284421.587786344	1888197656.74104	4	21726.6981887552
tor1	SPBC30D10.10C	340122.136385295	341422.581632836	360731307.032439	4	9496.46390811389
pdb1	SPBC30D10.13C	332481.862772857	332019.873340306	332874657.385018	4	9122.4264505807
SPBC30D10.14	SPBC30D10.14	227428.243489522	254540.404363865	4180269102.16635	4	32327.5002983773
pha2	SPBC30D10.16	337418.642970632	362125.736847337	6220563128.685	4	39435.2733244142
rpl102	SPBC30D10.18C	351060.820012872	352795.874296782	106725687.456965	4	5165.40626323246
mbx2	SPBC317.01	408487.903584707	429989.521375652	16801719836.2717	4	64810.7241054126
rtn1	SPBC31A8.01C	16563.151481165	16058.6029900783	10052382.0609844	4	1585.27458670292
atg2	SPBC31E1.01C	384676.661045852	382439.806472275	652271946.790812	4	12769.8076217969
pmr1	SPBC31E1.02C	322568.556175308	328016.122118464	731847577.704808	4	13526.3407626084
SPBC31F10.02	SPBC31F10.02	303633.740946501	315960.691001614	654554283.372921	4	12792.1292536946
SPBC31F10.03	SPBC31F10.03	354418.994083929	345871.572124372	884630596.917127	4	14871.3701194369
mug37	SPBC31F10.05	367668.049540754	357627.24393109	1695795538.58477	4	20590.0190540512
lsb5	SPBC31F10.07	382050.493949214	385066.631372772	126462557.427668	4	5622.77861532151
mde2	SPBC31F10.08	352405.443132321	348241.890838787	520152054.741429	4	11403.4211395246
nut2	SPBC31F10.09C	195589.464246613	194447.940743822	464738742.347228	4	10778.9000174789
SPBC31F10.10c	SPBC31F10.10C	291802.194872782	279885.04268847	1357574490.1851	4	18422.6388594651
SPBC31F10.12	SPBC31F10.12	349628.096766948	346937.693946961	575991379.661987	4	11999.9102044764
hip1	SPBC31F10.13C	247019.306295847	249187.9042556	6341647054.0879	4	39817.2294807408
hip3	SPBC31F10.14C	291664.753961304	285837.934776441	4007801627.75081	4	31653.6002207917
atp15	SPBC31F10.15C	0	0	0	4	0
SPBC31F10.16	SPBC31F10.16	387265.021323696	379154.229544032	410242037.133811	4	10127.2162652652
SPBC31F10.17c	SPBC31F10.17C	369820.924083426	356905.614612259	5817199806.66963	4	38135.2848641177
ppk25	SPBC32C12.03C	367208.726402447	370387.543328912	60385987.664534	4	3885.42107320861
css1	SPBC32F12.01C	246646.023016625	254247.72096405	7171626310.03462	4	42342.727563404
rec14	SPBC32F12.02	279976.104125591	284154.717724129	1407671950.24632	4	18759.4772731433
gpx1	SPBC32F12.03C	390442.174954333	380033.745828695	3620745624.20406	4	30086.3159268631
cwf12	SPBC32F12.05C	314947.625073053	304040.923318529	1742134794.84729	4	20869.4441399818
pch1	SPBC32F12.06	295598.17795429	283713.207298735	7473199008.76521	4	43223.8331501419
SPBC32F12.07c	SPBC32F12.07C	243859.694036006	237230.974027021	220139919.810799	4	7418.55646016796
duo1	SPBC32F12.08C	268935.644608182	265681.020828977	216038267.676722	4	7349.1201459209
tdh1	SPBC32F12.11	104450.861668658	96778.3596084267	1780888718.60646	4	21100.2886153629
SPBC32F12.12c	SPBC32F12.12C	353364.159055831	351973.28695816	205623204.742353	4	7169.78390089884
SPBC32H8.01c	SPBC32H8.01C	314531.469143442	308993.060313992	2207773630.2436	4	23493.4758509868
nep2	SPBC32H8.02C	227763.592785613	240049.885306644	1015479221.3905	4	15933.292357439
bem46	SPBC32H8.03	270751.297690789	268654.741319152	2444456218.91919	4	24720.7211611999
SPBC32H8.05	SPBC32H8.05	312852.776415839	313209.161859685	81696881.859223	4	4519.31637140019
mug93	SPBC32H8.06	233378.863659551	248260.902261971	4183007026.41085	4	32338.0852340196
omh5	SPBC32H8.08C	279767.525133931	286898.154121515	3798969765.29667	4	30817.8915781753
SPBC32H8.09	SPBC32H8.09	29813.734534295	33136.3568588595	83962708.5827772	4	4581.55837523591
mei4	SPBC32H8.11	412637.300443892	411222.838132911	200430106.595016	4	7078.66701072694
mok12	SPBC32H8.13C	328902.352167811	329311.002636595	351605187.63423	4	9375.56915117997
fbh1	SPBC336.01	67143.6785951349	60323.4904668863	1642753767.14005	4	20265.4494592401
efc25	SPBC336.03	334010.38579766	333320.727503174	282038658.03878	4	8397.00330532834
SPBC336.05c	SPBC336.05C	299419.736854007	302283.198080062	313636380.196292	4	8854.89102412182
rnh1	SPBC336.06C	311141.759178726	310573.245448631	4130086204.6375	4	32132.8733722861
tif512	SPBC336.10C	311832.197736675	307992.563037282	13914765889.6684	4	58980.4329622723
SPBC336.13c	SPBC336.13C	187409.576152355	198582.17615024	2999278701.99256	4	27382.8354174315
ppk26	SPBC336.14C	381112.535550696	381512.965643204	185778940.668741	4	6815.03742962468
SPBC337.03	SPBC337.03	318951.972562073	318967.670418184	156222305.776005	4	6249.44609097488
ppk27	SPBC337.04	291574.021124373	291766.747480455	678415119.090949	4	13023.2015945672
SPBC337.07c	SPBC337.07C	195818.328372386	192350.817904148	1409819178.69017	4	18773.7794456136
erg28	SPBC337.09	233132.504316811	233511.857575473	131881844.723272	4	5741.99104673788
SPBC337.10c	SPBC337.10C	206376.853155594	232310.352299146	3297460824.59274	4	28711.7607636346
SPBC337.11	SPBC337.11	285492.246505096	275543.192922547	2680612146.19029	4	25887.3142011212
gtr1	SPBC337.13C	244071.919866097	243323.109922093	2575296896.13479	4	25373.6915728417
coq7	SPBC337.15C	250498.093249232	251892.41043763	7255540994.93967	4	42589.7317288442
cho1	SPBC337.16	227813.056860999	229454.511645653	285255990.138466	4	8444.76154397603
alg6	SPBC342.01C	385752.548959289	376952.270291814	679010743.027834	4	13028.9172902801
gas4	SPBC342.03	360582.315795074	353582.140009115	976773458.324989	4	15626.6875754668
rpn1301	SPBC342.04	324129.284899288	326421.032588631	681009831.964279	4	13048.0825407824
crb2	SPBC342.05	386135.984850274	389148.304365195	420431732.097755	4	10252.2160055492
rtt109	SPBC342.06C	324281.229146542	314112.219785001	1374469508.37311	4	18536.9192988824
gtp1	SPBC354.01	317541.418915937	328492.756530245	15914517208.6679	4	63076.3767361994
swd3	SPBC354.03	385051.419626647	384840.573737863	960564471.190409	4	15496.48727285
SPBC354.04	SPBC354.04	345097.977224932	387131.14429338	32204434770.6783	4	89727.9705146036
sre2	SPBC354.05C	183256.581931561	182880.26839078	220762041.898894	4	7429.03159737012
SPBC354.07c	SPBC354.07C	350014.183624638	338345.309723322	1140925175.51084	4	16888.7919602827
SPBC354.08c	SPBC354.08C	346835.137136812	338560.620105136	426385213.664985	4	10324.5485817176
SPBC354.09c	SPBC354.09C	310561.740049592	308592.655714649	1467225423.6113	4	19152.1893240127
def1	SPBC354.10	352222.554562201	360157.7055805	655669709.056321	4	12803.0241452588
gpd3	SPBC354.12	316308.074767877	315772.614769632	710391248.621951	4	13326.5829136913
rga6	SPBC354.13	342890.549011072	341389.55281763	1113545345.63159	4	16684.9134372312
fap1	SPBC354.15	355169.563861314	350153.169552621	2817894772.28059	4	26541.923311436
SPBC359.01	SPBC359.01	319226.545932002	320239.728416856	3390947454.04374	4	29115.9211345088
aat1	SPBC359.03C	301431.808450214	302154.332630798	5374287739.56194	4	36654.7668781359
SPBC359.04c	SPBC359.04C	189980.343227	218772.634383233	17982510550.0924	4	67049.441739086
abc3	SPBC359.05	357111.563690952	359923.77639284	847994038.213839	4	14560.1685963268
mug14	SPBC359.06	408485.469426544	422775.672322525	7535061944.63139	4	43402.3672874861
cys11	SPBC36.04	308447.480533764	300845.858206841	2221926610.4816	4	23568.6582694136
spo9	SPBC36.06C	209274.195533993	196018.315466071	1662746244.7874	4	20388.3928056345
iki3	SPBC36.07	112738.441585522	108002.697567297	839526224.263801	4	14487.2894658024
SPBC36.10	SPBC36.10	305224.140441541	294584.218468381	688725087.262353	4	13121.7861518769
SPBC36.11	SPBC36.11	210613.21721154	215672.747168252	12781134319.7734	4	56526.8394653667
SPBC365.01	SPBC365.01	209212.983001117	220714.850385968	2427223615.93139	4	24633.4306174119
cox10	SPBC365.02C	343922.694720344	343215.777697482	180339422.935763	4	6714.52572665715
rpl2101	SPBC365.03C	0	0	0	4	0
SPBC365.04c	SPBC365.04C	347766.764291411	348901.953443266	76192894.8673926	4	4364.4270777329
pmt3	SPBC365.06	301765.930036028	305911.453961094	3825834519.73279	4	30926.6653542408
SPBC365.07c	SPBC365.07C	357643.547631727	353980.744660346	1314895569.39291	4	18130.7443958661
SPBC365.08c	SPBC365.08C	324325.270274148	326787.203334545	3514158132.15214	4	29640.1675608967
arp5	SPBC365.10	346525.367254614	347095.482559802	5558691237.874	4	37278.3155395801
SPBC365.11	SPBC365.11	359963.18144203	356532.099875981	673971304.7671	4	12980.4786580378
ish1	SPBC365.12C	274492.511263706	274477.981293686	2310473621.16214	4	24033.6931263286
hba1	SPBC365.13C	377329.448984819	380574.083172894	609794162.521054	4	12347.0053304542
uge1	SPBC365.14C	338635.16122066	334084.09867894	2202856739.97855	4	23467.3003346068
SPBC365.16	SPBC365.16	342472.811892349	352787.477406081	2138812767.8298	4	23123.6500569752
pnc1	SPBC365.20C	369640.854345881	396458.508882641	7156042309.60032	4	42296.6970034314
SPBC36B7.02	SPBC36B7.02	344566.353732886	345599.256549299	767062252.685833	4	13847.9443662754
sec63	SPBC36B7.03	324241.980341979	330823.750303074	2153445649.46438	4	23202.6164982766
SPBC36B7.04	SPBC36B7.04	390580.706972889	387232.534683243	597805645.64771	4	12225.0321640447
SPBC36B7.05c	SPBC36B7.05C	227984.055588986	224999.840997118	116007483.621374	4	5385.33851353316
mug20	SPBC36B7.06C	446833.570969662	417275.881116848	13289826175.8688	4	57640.7541932546
SPBC36B7.08c	SPBC36B7.08C	351413.264849044	357234.312724816	227972603.158123	4	7549.38082159926
php5	SPBC3B8.02	382148.737073696	353159.149270767	5625034758.54187	4	37500.1158616272
SPBC3B8.03	SPBC3B8.03	190437.016496681	195879.257063428	5270668741.61221	4	36299.6857479931
SPBC3B8.04c	SPBC3B8.04C	356060.019845215	351371.105243229	11829054372.1312	4	54380.7281399653
SPBC3B8.05	SPBC3B8.05	329533.473406492	348063.841244368	1934346569.35795	4	21990.6035010294
SPBC3B8.06	SPBC3B8.06	306064.867226306	307462.49737542	826184688.610835	4	14371.7143080674
dsd1	SPBC3B8.07C	332043.483252154	332837.263921056	28734621.8801362	4	2680.23421924914
SPBC3B8.08	SPBC3B8.08	368723.546116364	367874.271394453	402411408.343556	4	10030.0973118853
nem1	SPBC3B8.10C	335322.169160294	335554.023618351	420732214.761621	4	10255.8789818526
SPBC3B9.04	SPBC3B9.04	295087.864093271	315133.003547752	3641584078.62177	4	30172.769505888
SPBC3B9.05	SPBC3B9.05	344096.866273329	331584.170687759	1065000876.78625	4	16317.1755888255
atg3	SPBC3B9.06C	371235.24734417	372009.720246983	1242012602.36451	4	17621.0995851884
mnh1	SPBC3B9.08C	286716.427649691	293923.261148759	3826522114.11259	4	30929.4443617752
vps36	SPBC3B9.09	364173.604884746	362691.534103881	726954601.196955	4	13481.0478190398
ctf1	SPBC3B9.11C	337726.375082078	344854.312544566	5399111297.78739	4	36739.3225910175
rpp102	SPBC3B9.13C	188850.241273132	193193.461658048	6444600652.98371	4	40139.1350585177
scp1	SPBC3B9.15C	342060.47848064	347152.361687483	329078771.406071	4	9070.26421067864
but2	SPBC3D6.02	252241.324675067	244516.96204982	3556213552.63533	4	29816.9983089987
mad1	SPBC3D6.04C	67679.7292268513	82489.2336412442	1840374245.72179	4	21449.7916407234
ptp4	SPBC3D6.05	107303.875725152	103359.183154047	7575530458.29695	4	43518.7616387948
prs5	SPBC3D6.06C	268868.521256888	266983.642162279	10782872634.4372	4	51920.3058408684
dpb4	SPBC3D6.09	189870.715936027	194895.649795359	2773842214.69471	4	26333.6392029981
apn2	SPBC3D6.10	171297.584065804	176312.153515842	1377000998.38478	4	18553.9820414971
pdi2	SPBC3D6.13C	249792.231339314	248981.345531268	3349634260.60378	4	28938.0124602735
rps2501	SPBC3D6.15	26217.836148006	24436.3601743511	62540744.4904558	4	3954.13531920873
hsp16	SPBC3E7.02C	460317.808003175	444964.579679624	4019265929.39353	4	31698.8403943801
SPBC3E7.05c	SPBC3E7.05C	340531.910534432	329355.322584407	5512152852.49154	4	37121.937087427
fnx2	SPBC3E7.06C	367964.909902762	370594.189596261	826108500.543176	4	14371.0516363902
SPBC3E7.07c	SPBC3E7.07C	354049.135433545	368510.944577936	14577475889.4381	4	60368.6091636997
rad13	SPBC3E7.08C	426058.766512114	423531.61935291	627793086.092998	4	12527.8997251435
SPBC3E7.09	SPBC3E7.09	251292.839715283	251849.107961213	14872273471.5497	4	60975.9654936879
fma1	SPBC3E7.10	243512.630479222	271889.412345042	4612189301.72945	4	33956.5505526159
SPBC3E7.11c	SPBC3E7.11C	310936.521973373	306757.349747935	3777413373.42709	4	30730.3326268489
chr1	SPBC3E7.12C	326136.582744785	340863.040598854	1642070709.23306	4	20261.235828751
lac1	SPBC3E7.15C	0	0	0	4	0
leu3	SPBC3E7.16C	328741.162607693	327629.604015319	9596359873.93332	4	48980.5060047702
SPBC3F6.01c	SPBC3F6.01C	370962.986590907	366184.750372747	1489039171.41415	4	19294.0351625454
rga1	SPBC3F6.05	342239.757812405	343152.184358434	351448773.607274	4	9373.48352544659
SPBC3H7.03c	SPBC3H7.03C	191765.576689389	195664.35491884	1442500026.89075	4	18990.1291918377
SPBC3H7.05c	SPBC3H7.05C	297605.691212524	292509.332897686	1145365739.57393	4	16921.626248487
pof9	SPBC3H7.06C	395597.277133076	399609.321748136	1171030706.7499	4	17110.1629649596
ser2	SPBC3H7.07C	329505.049632053	329816.09354215	3964374574.95275	4	31481.6397879492
SPBC3H7.08c	SPBC3H7.08C	328415.424689144	342190.416373773	1855878065.68698	4	21539.9516346195
erf2	SPBC3H7.09	330377.549414838	324209.947297122	1755331122.30034	4	20948.3359858268
elp6	SPBC3H7.10	358932.489602882	355722.381731861	97000516.6308382	4	4924.4420148591
SPBC3H7.11	SPBC3H7.11	177154.238441391	192053.411173138	14401866673.3746	4	60003.8887768422
rav2	SPBC3H7.12	225913.73736847	214243.087016247	20727785754.8953	4	71985.7377452216
SPBC3H7.13	SPBC3H7.13	347479.325640265	340848.222787155	514198220.851056	4	11337.9696247946
mug176	SPBC3H7.14	97607.3958346132	103406.416241463	808548757.442708	4	14217.4958892442
dni2	SPBC4.01	379263.761818215	361607.234958243	3256932479.30394	4	28534.7703657483
SPBC4.02c	SPBC4.02C	366945.897245888	364065.768640276	545051190.195332	4	11673.1657038197
mlo2	SPBC4.05	109622.318863571	111517.474499816	9272381282.83761	4	48146.6023797049
SPBC405.02c	SPBC405.02C	252901.364125761	262411.457104484	1433345339.98351	4	18929.7737703301
SPBC405.03c	SPBC405.03C	336746.725368749	344697.597614384	5241352507.48606	4	36198.5928852423
ypt7	SPBC405.04C	236737.67310012	237465.160279716	28448945.8219573	4	2666.87766039039
SPBC405.05	SPBC405.05	334329.130270945	323663.018706991	4145038693.47185	4	32190.9874556212
SPBC405.06	SPBC405.06	320459.090779269	328606.162367773	1325552049.0298	4	18204.0658166644
rpl3602	SPBC405.07	1150.4915147216	10874.6093710752	409832086.85598	4	10122.154993577
SPBC4.06	SPBC4.06	120666.488171843	116149.321157204	3504365628.20596	4	29598.8413126509
uch2	SPBC409.06	187606.368640386	188057.261212318	158190968.32326	4	6288.69955402665
wis1	SPBC409.07C	220605.0218129	247346.300549039	4897123350.63592	4	34989.7247439728
SPBC409.08	SPBC409.08	155711.427867968	157797.58385448	568317766.122807	4	11919.7081143249
ade7	SPBC409.10	137442.580555476	134474.07368688	342898605.66003	4	9258.76079262271
meu18	SPBC409.11	130971.803487598	126631.4696244	418323718.421579	4	10226.4817804265
SPBC409.16c	SPBC409.16C	170351.445240848	202857.509689942	11411679923.7441	4	53412.7323859773
SPBC409.17c	SPBC409.17C	209461.547755775	208184.52503754	6476986371.19066	4	40239.8632303549
SPBC409.18	SPBC409.18	215725.634361302	222528.679486576	514598991.192186	4	11342.3872177794
SPBC409.19c	SPBC409.19C	91642.6864884818	92422.9378036664	8514750107.90655	4	46137.7017955667
psh3	SPBC409.20C	238899.787176853	230434.06524852	1628105240.43662	4	20174.8930631405
his4	SPBC418.01C	255726.323836585	254953.359686699	721858085.955509	4	13433.7084041927
SPBC418.02	SPBC418.02	360649.98723674	379010.57583846	2271802663.15736	4	23831.715544403
eca39	SPBC428.02C	324050.861721569	308461.42978662	5527735318.76547	4	37174.3706024913
pho4	SPBC428.03C	146735.709589359	131837.95504406	4090534147.83735	4	31978.6418873494
apq12	SPBC428.04	312787.994004456	320290.289681711	1964312708.06676	4	22160.2837756354
arg12	SPBC428.05C	277351.472465762	302318.758804794	6499833718.71092	4	40310.7731218062
rxt2	SPBC428.06C	346873.739276643	343440.155075082	396368849.245059	4	9954.50713552734
meu6	SPBC428.07	227494.391148098	218953.938975304	2758111654.29116	4	26258.8635240139
clr4	SPBC428.08C	323256.339273106	322949.579544469	6588065120.93372	4	40583.4483531578
SPBC428.10	SPBC428.10	93000.7653193862	121117.759309736	6970920913.41539	4	41746.0205091916
SPBC428.11	SPBC428.11	261116.593502446	264172.884219755	506798903.181954	4	11256.097271945
SPBC428.12c	SPBC428.12C	406488.456965024	405130.052636117	3915707840.0709	4	31287.8084885747
SPBC428.14	SPBC428.14	315693.187891803	309504.233227816	9710005404.09401	4	49269.679834798
SPBC428.15	SPBC428.15	393048.43656979	375717.308370774	5772602159.99285	4	37988.8212504444
wpl1	SPBC428.17C	283587.05744955	290192.328586176	7257148709.38173	4	42594.450076805
rsc1	SPBC4B4.03	350579.964910391	338856.150918923	1923909093.72383	4	21931.1940721648
SPBC4B4.04	SPBC4B4.04	242663.389574078	240294.112247764	89126129.2223492	4	4720.33180037032
vps25	SPBC4B4.06	198941.772365584	199647.619620208	4042545848.03824	4	31790.5089926154
usp102	SPBC4B4.07C	227959.702662636	242676.862449121	25908562946.7825	4	80480.68548848
ght2	SPBC4B4.08	313795.555596624	314030.71054937	2457962154.39199	4	24788.9196738784
atg5	SPBC4B4.10C	385079.011405658	384288.405904824	2595246796.1453	4	25471.7824079181
SPBC4B4.11	SPBC4B4.11	289512.331201941	289251.540233391	2458891796.73838	4	24793.6070224684
SPBC4B4.12c	SPBC4B4.12C	333123.431602659	334647.133207258	4833729192.94929	4	34762.5128297326
SPBC4C3.04c	SPBC4C3.04C	394779.755253699	395664.995548244	980736102.735451	4	15658.3532238822
syp1	SPBC4C3.06	208629.93131167	212605.956369401	5617796707.28959	4	37475.9813323467
mug136	SPBC4C3.08	334191.086306752	331681.213570565	1788575722.70039	4	21145.7780815722
SPBC4C3.09	SPBC4C3.09	386660.797913224	377954.685218236	500091707.878671	4	11181.365165742
SPBC4C3.13	SPBC4C3.12	225975.943822799	216407.945590071	1112291319.40574	4	16675.5158796193
rpl2502	SPBC4F6.04	322794.24541079	316041.186594796	1392812289.01121	4	18660.200220062
SPBC4F6.05c	SPBC4F6.05C	372213.824838873	366959.966036496	667111055.061836	4	12914.246542693
kin1	SPBC4F6.06	295726.933803161	293974.216610306	434797057.355512	4	10425.8939347606
mrpl39	SPBC4F6.08C	347911.726873801	349149.560972811	640858532.27694	4	12657.5919143112
str1	SPBC4F6.09	261697.555884673	271830.181547456	1229642260.79734	4	17533.1276502321
vps901	SPBC4F6.10	0	0	0	4	0
SPBC4F6.11c	SPBC4F6.11C	286862.455960374	284655.80507846	764225240.125503	4	13822.3120363916
pxl1	SPBC4F6.12	378086.573158206	376927.856561866	188062566.80351	4	6856.79529378538
ero11	SPBC4F6.16C	260714.659855005	272246.494102114	3317706023.69546	4	28799.765726892
gyp1	SPBC530.01	354551.470057422	367166.136783889	2661085060.7045	4	25792.8529863628
bag102	SPBC530.03C	222209.865825697	233851.958873812	1397042319.94029	4	18688.5146543291
mod5	SPBC530.04	215419.079904757	243985.568750487	5490924083.84346	4	37050.384896258
SPBC530.05	SPBC530.05	324369.818613191	326926.904002149	3032431243.22985	4	27533.7576586899
SPBC530.06c	SPBC530.06C	251079.798028937	261812.479432243	1398883524.95031	4	18700.8256833108
SPBC530.07c	SPBC530.07C	345691.329623558	339391.302827053	4521084680.82285	4	33619.5057995461
SPBC530.08	SPBC530.08	327400.806050439	325910.600235026	186975581.049993	4	6836.95072839481
SPBC530.09c	SPBC530.09C	298206.159283562	296490.566733305	644667177.043469	4	12695.1484536758
anc1	SPBC530.10C	306836.488891772	300986.601703662	1361779335.07943	4	18451.1472209686
SPBC530.11c	SPBC530.11C	370658.767943618	369798.430372024	505322937.285641	4	11239.6945831019
lsc1	SPBC530.13	301142.794083294	297719.808436675	10442717913.6523	4	51094.8087227369
dsk1	SPBC530.14C	295159.020026303	290125.959766281	476442788.087409	4	10913.7847249179
SPBC530.15c	SPBC530.15C	230946.184323514	242310.374820757	2137450470.94724	4	23116.284687138
SPBC543.02c	SPBC543.02C	403928.164563113	394204.688796477	2205952675.51982	4	23483.785233219
pku80	SPBC543.03C	371435.46378077	364376.007977356	1047326956.76129	4	16181.2156277062
SPBC543.05c	SPBC543.05C	252840.937503452	254988.670340248	4758598448.51085	4	34491.2976289341
pek1	SPBC543.07	189463.149795502	200713.953091045	1112304555.15877	4	16675.6150947932
SPBC543.08	SPBC543.08	347951.283968946	334593.071391171	1910814608.87276	4	21856.4327422887
yta12	SPBC543.09	283489.908790727	288374.849965823	538286572.470059	4	11600.5018476579
get1	SPBC543.10	276785.649280382	287399.790501285	46809702229.9702	4	108177.749826351
SPBC557.02c	SPBC557.02C	366637.171052139	371480.638452644	568346711.228519	4	11920.0116529779
ppk29	SPBC557.04	81971.0063108843	84140.9979735333	1245623072.95546	4	17646.6928414042
SPBC557.05	SPBC557.05	231566.970421111	232451.170162516	399344123.563604	4	9991.79818105335
pof12	SPBC56F2.01	160610.329625601	175347.944408814	30351364336.0068	4	87108.2147905793
rpl1901	SPBC56F2.02	1747.95412259109	6525.02882197499	115738727.574037	4	5379.09675442906
SPBC56F2.03	SPBC56F2.03	343210.899472611	374633.411711723	12759255005.8151	4	56478.4361633162
utp20	SPBC56F2.04	359028.163852838	362298.851391242	7321045962.14628	4	42781.5554945887
SPBC56F2.05c	SPBC56F2.05C	305549.217267105	303884.320620289	1036271478.13065	4	16095.5854050936
mug147	SPBC56F2.06	371613.333419887	366425.777023397	1864980509.12766	4	21592.7100495032
SPBC56F2.08c	SPBC56F2.08C	194126.836813414	210952.211102719	4056403698.75855	4	31844.9513218287
arg5	SPBC56F2.09C	293870.493316118	291176.321060184	110934835.31901	4	5266.28035996494
alg5	SPBC56F2.10C	386555.764661348	375360.172034928	1170629082.68871	4	17107.2286087542
met6	SPBC56F2.11	321351.004281536	321895.147021223	1164754350.1712	4	17064.2488127313
mrpl44	SPBC56F2.14	351626.782854189	336843.795705051	2981023735.41729	4	27299.3760707882
rpl3801	SPBC577.02	185609.201373485	182484.81269037	154942831.489306	4	6223.80172180368
SPBC577.03c	SPBC577.03C	283575.436384777	292583.481832426	5550897703.07978	4	37252.1734368606
SPBC577.04	SPBC577.04	287218.014348347	279183.356705708	373020424.26	4	9656.86833631898
rec27	SPBC577.05C	367206.984849329	358240.948806705	1123282357.56022	4	16757.7023899475
stt4	SPBC577.06C	317649.118537301	318308.249516041	4823140485.97659	4	34724.4167912745
SPBC577.11	SPBC577.11	271849.299474346	304748.757820508	7086205785.68341	4	42089.8021665682
mug71	SPBC577.12	408935.787720717	403700.222135832	1537250466.70924	4	19603.8928959865
syj2	SPBC577.13	271923.190679895	309542.72993512	8139411771.92857	4	45109.3442978519
spa1	SPBC577.14C	300360.421206778	308623.680405391	855424924.828867	4	14623.824096563
sim3	SPBC577.15C	0	0	0	4	0
SPBC582.04c	SPBC582.04C	221195.156897807	222258.751491191	284583573.456564	4	8434.80250889972
mcp6	SPBC582.06C	336880.948931355	331207.831371378	1304177979.39553	4	18056.7022141055
SPBC582.08	SPBC582.08	286385.25946199	280613.41650884	793394892.990253	4	14083.6331693055
pex11	SPBC582.09	309260.163390087	345057.571669853	33467474324.6584	4	91470.588612759
SPBC582.10c	SPBC582.10C	325157.682255058	329476.600054585	320100889.217171	4	8945.68176855698
ptn1	SPBC609.02	131217.14003432	131174.881121682	15511822205.4587	4	62273.2330248293
iqw1	SPBC609.03	410174.904822842	406710.399526699	2746693480.92949	4	26204.4532519259
caf5	SPBC609.04	310288.496072978	300799.666299871	4206822369.82705	4	32430.010676174
pob3	SPBC609.05	230180.957960261	228903.16788563	478590594.494297	4	10938.3567606645
cwf11	SPBC646.02	350625.012843441	352029.100765844	119973975.765094	4	5476.63162366006
agn2	SPBC646.06C	300694.158097176	292908.811697843	737342187.00347	4	13577.022749884
SPBC646.08c	SPBC646.08C	328674.547034737	329343.78855101	1274790435.93105	4	17852.1037691013
int6	SPBC646.09C	411066.876144348	413502.992296401	1648379463.90199	4	20300.1198512594
sds23	SPBC646.13	280225.835762131	275560.095845495	1368121493.17744	4	18494.0631905041
SPBC646.15c	SPBC646.15C	404544.430316374	430319.56555832	27127470066.5267	4	82352.0947920068
dic1	SPBC646.17C	251535.967646571	245054.716204588	1183212503.29678	4	17198.9280428809
rps1902	SPBC649.02	230476.602764694	226703.966253497	1659908358.15511	4	20370.9864645475
rhp14	SPBC649.03	300877.346884542	294188.760724676	3661505416.09052	4	30255.1872250467
SPBC651.02	SPBC651.02	17662.7160386986	21480.7919110484	375420089.759196	4	9687.88018298115
gyp10	SPBC651.03C	74918.6399478263	77315.9744784974	2515662588.23486	4	25078.1906655707
SPBC651.04	SPBC651.04	184467.470014154	195129.72613148	3753649221.0084	4	30633.5160445565
dot2	SPBC651.05C	295465.392207094	324608.857149413	25193986302.0059	4	79363.0680827138
mug166	SPBC651.06	100553.962070409	99517.0185100192	930076058.42978	4	15248.5741827702
EMPTY	SPBC651.07	153973.866788411	166861.153249647	16080652572.8394	4	63404.7564714971
nse5	SPBC651.10	6895.31770267207	7162.5145678091	39326216.7385204	4	3135.53092547819
apm3	SPBC651.11C	176576.118069122	177501.383320382	407846025.873373	4	10097.5990447405
SPBC651.12c	SPBC651.12C	140501.722042652	151805.749026462	809680638.156267	4	14227.443886344
SPBC660.05	SPBC660.05	342278.164975347	354542.060045038	1420129569.81133	4	18842.3032682534
SPBC660.06	SPBC660.06	232546.028400804	247916.713069566	5974543818.87808	4	38647.5866610002
ntp1	SPBC660.07	287652.816186126	303616.654428132	17766371517.4883	4	66645.2764970787
SPBC660.08	SPBC660.08	271400.878007853	277449.887846251	273751755.146664	4	8272.72257401794
mug168	SPBC660.09	342600.495170373	340013.170625397	439292654.488932	4	10479.6547472821
SPBC660.10	SPBC660.10	243439.035148503	248581.748976074	425500786.340745	4	10313.8352025416
tcg1	SPBC660.11	0	0	0	4	0
SPBC660.12c	SPBC660.12C	346031.506044492	334838.435759574	4061483838.87451	4	31864.8859988331
mik1	SPBC660.14	125642.286623247	121080.362640622	11311032945.539	4	53176.6700385117
SPBC660.17c	SPBC660.17C	359118.326439205	354322.185391993	1001105885.32722	4	15820.1286762089
exo5	SPBC685.02	385363.959271768	365086.538334479	2844816768.67526	4	26668.4118793905
SPBC685.03	SPBC685.03	338202.011670595	340023.314733712	521424893.198237	4	11417.3649893292
aps2	SPBC685.04C	361637.507025384	363565.462789835	464561639.513216	4	10776.8460079146
rps001	SPBC685.06	248656.248056645	255921.206639129	945798900.445978	4	15376.9218347332
rpl2701	SPBC685.07C	206053.676755992	210836.535391003	1455667331.5585	4	19076.6043333091
pfa5	SPBC691.01	7939.08879768375	31218.9620095269	2744704776.62835	4	26194.9650535573
apl3	SPBC691.03C	299007.860450702	303822.82437443	792242195.148423	4	14073.3986224759
SPBC691.04	SPBC691.04	242916.049294091	226717.385773945	1354502742.82699	4	18401.7848511156
SPBC691.05c	SPBC691.05C	159485.923038119	163936.833846239	23326804439.1388	4	76365.5754236469
ppk30	SPBC6B1.02	426215.418927897	451407.832262872	18292605429.8061	4	67625.0793526449
SPBC6B1.03c	SPBC6B1.03C	378009.943094364	376802.492383665	205834139.62062	4	7173.46045539773
mde4	SPBC6B1.04	331881.665860138	331003.39870044	89686565.1070566	4	4735.14955167882
atg7	SPBC6B1.05C	368905.909363743	369401.642652093	122528265.184745	4	5534.62431391565
ubp14	SPBC6B1.06C	278124.981376275	293880.279703207	4742246123.94944	4	34431.9841279494
ofd1	SPBC6B1.08C	396859.717844695	393480.797604303	1036907026.02716	4	16100.5203799998
nbs1	SPBC6B1.09C	358842.157246447	351442.043386239	566273258.300519	4	11898.2483826457
prp17	SPBC6B1.10	328884.477528664	324011.455483282	638863648.69245	4	12637.8760942301
SPBC713.03	SPBC713.03	453562.591862294	447576.926023722	2875720893.4667	4	26812.8742093546
SPBC713.05	SPBC713.05	277326.263006396	277517.540805342	1557063273.51551	4	19729.8205359015
SPBC713.07c	SPBC713.07C	366025.10309447	354678.567951345	2155855678.64174	4	23215.5964743626
mim1	SPBC713.08	223605.710128835	218055.190143024	19707816413.9484	4	70192.265268241
SPBC713.09	SPBC713.09	325835.683499632	324910.753842357	1800301068.20147	4	21214.9774228107
pmp3	SPBC713.11C	421408.654777264	427935.315723882	19020610973.6064	4	68957.6155576858
SPBC725.01	SPBC725.01	177043.144207351	183846.341843678	5516457675.19649	4	37136.4298068503
mpr1	SPBC725.02	20579.7424368292	26659.5859804177	588337258.90445	4	12127.8322352394
SPBC725.03	SPBC725.03	359060.92755163	352912.095155002	659322882.028521	4	12838.6416924506
SPBC725.04	SPBC725.04	356173.498442741	359323.592606906	1990789495.92288	4	22309.1320759172
SPBC725.05c	SPBC725.05C	137101.23185228	136274.071905387	68696984.752075	4	4144.18220979951
ppk31	SPBC725.06C	76073.7933356616	79764.193594806	6001897810.28851	4	38735.9581341695
pex5	SPBC725.07	192186.398718764	193679.350323095	301078044.523377	4	8675.80031644599
hob3	SPBC725.09C	274904.609608134	276866.120298546	1549199692.02334	4	19679.9370681371
SPBC725.10	SPBC725.10	119263.381501643	116055.742262764	9198971124.72162	4	47955.6334665741
php2	SPBC725.11C	184444.676222746	186631.537654808	1131505784.82538	4	16818.9311850172
arg6	SPBC725.14	30301.6256551217	27974.1818133702	66742066.6991781	4	4084.79089731586
ura5	SPBC725.15	222948.548815488	227082.653714301	308130772.912457	4	8776.82705925747
rpl29	SPBC776.01	367240.155976412	385084.723401095	7600621177.54293	4	43590.7707477825
dis2	SPBC776.02C	349732.609593934	345377.68504733	430324770.467265	4	10372.1353932937
SPBC776.03	SPBC776.03	336252.454188156	325620.050760572	842455002.636407	4	14512.537705691
sec2302	SPBC776.04	313610.228499269	319264.429840382	291241266.117601	4	8532.8961396117
SPBC776.05	SPBC776.05	399170.368833359	396966.158896593	515009855.455411	4	11346.9142882042
SPBC776.06c	SPBC776.06C	158352.581610974	178948.953999618	36001879930.3903	4	94870.8067984961
ste13	SPBC776.09	0	0	0	4	0
rpl2801	SPBC776.11	207051.741245249	228472.769793138	3312669614.38473	4	28777.8978314293
plh1	SPBC776.14	232151.099704511	230162.971021082	289333280.002183	4	8504.89976428564
kgd2	SPBC776.15C	189483.907825397	188028.451470747	76875912.6454512	4	4383.94550164151
SPBC776.16	SPBC776.16	360654.992658883	344944.252685107	6804161559.99631	4	41243.670908384
SPBC776.17	SPBC776.17	174895.579466215	180136.076070115	18343727729.9009	4	67719.5092456762
whi5	SPBC800.02	312144.23360612	308772.169219844	869418821.275692	4	14742.954429792
clr3	SPBC800.03	159692.179164092	156174.891223897	26348738103.8706	4	81161.4719307607
rpl4301	SPBC800.04C	0	0	0	4	0
atb2	SPBC800.05C	321292.668599983	318899.489922813	1832204914.83177	4	21402.1314057255
tsf1	SPBC800.07C	269255.612695121	270821.689361484	17564296.5778026	4	2095.48899888562
gcd10	SPBC800.08	384552.972715402	385481.477817102	745457442.069512	4	13651.5332661712
SPBC800.10c	SPBC800.10C	404720.545307709	400794.888493164	191936608.944435	4	6927.05942201369
SPBC800.11	SPBC800.11	371225.927577789	374583.701882649	500732739.861503	4	11188.5291689916
SPBC800.12c	SPBC800.12C	334379.8798366	338484.090331528	395917592.267199	4	9948.83903110306
ucp8	SPBC83.01	262121.96900908	279302.850882016	21914999094.6022	4	74018.5772198476
rpl4302	SPBC83.02C	217905.723820258	222693.247201063	228191837.183103	4	7553.00994940267
tas3	SPBC83.03C	255244.426604666	258736.16347215	7292953587.44389	4	42699.3957435111
apc15	SPBC83.04	317241.974467866	319705.163578172	1199962659.62642	4	17320.2385926582
SPBC83.05	SPBC83.05	388896.618018241	391310.489119019	463421432.834586	4	10763.6126931735
SPBC83.09c	SPBC83.09C	366148.501600933	365214.534739322	848002904.054624	4	14560.244709951
SPBC83.11	SPBC83.11	346361.215517157	350657.762137997	970534301.210768	4	15576.6997564533
SPBC83.16c	SPBC83.16C	310150.882044884	297876.560383463	1140238280.30125	4	16883.7072373135
SPBC83.17	SPBC83.17	362122.766563487	366238.405419044	991504417.35098	4	15744.0815653929
fic1	SPBC83.18C	321849.778908656	322956.551117097	183554098.922163	4	6774.10693232256
SPBC83.19c	SPBC83.19C	319969.96427339	321297.122956236	495893278.35803	4	11134.3306754159
SPBC839.02	SPBC839.02	239904.970474628	233781.898698593	1862917124.8679	4	21580.7618312462
SPBC839.03c	SPBC839.03C	281926.549836305	303116.968592998	7642714630.64111	4	43711.3104088665
rpl803	SPBC839.04	307664.099140589	307122.193183195	366776928.863584	4	9575.71053321351
rps1701	SPBC839.05C	258505.819349874	257968.739138229	86364074.6670023	4	4646.61367737308
cta3	SPBC839.06	256370.791966551	254030.79685103	981006760.515673	4	15660.5137249363
ibp1	SPBC839.07	389095.545719057	395571.730296944	1674726271.00472	4	20461.7097954003
rpl1601	SPBC839.13C	179258.693614941	181132.502385503	332349095.876495	4	9115.22210201835
SPBC839.14c	SPBC839.14C	343408.633888036	337264.520516064	265954488.858927	4	8154.05556853348
ef1a-c	SPBC839.15C	140770.376587911	139879.542516927	589652106.528236	4	12141.3766366116
fkh1	SPBC839.17C	322592.936014936	337117.314704457	1935215042.61091	4	21995.5395626642
SPBC887.02	SPBC887.02	380498.515398983	379153.397604424	102783569.494941	4	5069.11159610195
lub1	SPBC887.04C	357293.067106132	355337.604664794	371845437.452093	4	9641.64712914879
snx3	SPBC887.06C	340380.840462056	344326.222807424	308983006.575227	4	8788.95623176078
SPBC887.08	SPBC887.08	344356.360447317	343417.519328966	442940505.691607	4	10523.0759012231
mcs4	SPBC887.10	383533.902947403	383589.654961522	149249013.895043	4	6108.37568210737
pus2	SPBC887.11	322366.762924716	319095.674510977	2268794181.01833	4	23815.9304931506
sur2	SPBC887.15C	316138.939178217	317511.480789692	412416701.203662	4	10154.0226167227
SPBC887.17	SPBC887.17	334633.42916684	336022.110830141	178474184.773289	4	6679.7115351879
hfi1	SPBC887.18C	0	75.3201147241085	22692.4787282115	4	75.3201147241085
gsk31	SPBC8D2.01	324797.687611024	322469.295616118	162274992.946296	4	6369.36011201863
SPBC8D2.02c	SPBC8D2.02C	216707.637887002	224295.353722408	12536628958.9237	4	55983.5443655627
hhf2	SPBC8D2.03C	247103.801491191	251618.215599043	275413031.981556	4	8297.78633102763
hht2	SPBC8D2.04	187864.329756909	188943.178257017	3074823705.98585	4	27725.5464598349
rmt3	SPBC8D2.10C	254113.621894162	258876.829864596	3611401155.28516	4	30047.4672613398
SPBC8D2.11	SPBC8D2.11	293701.516191485	292811.710820168	430636481.347612	4	10375.8913032521
SPBC8D2.12c	SPBC8D2.12C	286384.586686768	288113.162203507	188984965.233337	4	6873.59013240783
SPBC8D2.16c	SPBC8D2.16C	301885.665115408	305843.220839865	1210629933.73775	4	17397.0538722635
SPBC8D2.17	SPBC8D2.17	210426.166131497	208344.851087401	360765651.302844	4	9496.9159639175
SPBC8D2.18c	SPBC8D2.18C	356930.08070786	350051.841208891	1736221147.33372	4	20833.993540208
mde3	SPBC8D2.19	370800.095202712	383557.085686389	1074443607.1548	4	16389.3533059941
SPBC8E4.01c	SPBC8E4.01C	343268.43446283	341817.351497988	453064530.156406	4	10642.6562727123
SPBC8E4.02c	SPBC8E4.02C	315117.201826869	320588.546165494	3452239356.32132	4	29377.8800984743
SPBC8E4.03	SPBC8E4.03	233984.573382327	231314.369830891	98776241.8436493	4	4969.31186995869
SPBC8E4.04	SPBC8E4.04	284818.353368033	317360.03606358	9398976416.22586	4	48474.1591371781
SPBC8E4.05c	SPBC8E4.05C	366951.647119476	363391.167656512	257721832.424961	4	8026.85854529904
ctf18	SPBC902.02C	375657.963780342	374096.104032164	1393514630.18159	4	18664.904434403
SPBC902.03	SPBC902.03	369923.496668131	372706.733441639	872409982.916551	4	14768.2935957117
SPBC902.04	SPBC902.04	408381.589115724	407019.017801998	497370805.132889	4	11150.9058503434
idh2	SPBC902.05C	337011.160691647	317628.556358919	13285557448.7158	4	57631.4962687847
mto2	SPBC902.06	291582.849006176	294794.065471073	1160405771.35918	4	17032.3645698357
SPBC947.01	SPBC947.01	285680.906577908	278746.376167916	856985701.031687	4	14637.1590569318
apl2	SPBC947.02	311767.769070596	314320.627222837	312303074.446033	4	8836.04937805965
naa38	SPBC947.03C	323553.765989842	319066.424027121	6053824042.23469	4	38903.1619609341
SPBC947.04	SPBC947.04	280186.486973178	277696.164432708	2169153066.02672	4	23287.0836840228
frp2	SPBC947.05C	250124.195216183	248566.92802499	57409714.7444923	4	3788.45993592688
SPBC947.06c	SPBC947.06C	325186.334253223	324536.679375041	315379413.799902	4	8879.46245276004
hip4	SPBC947.08C	287175.256197548	292701.183319899	1448682354.36913	4	19030.7800311044
SPBC947.09	SPBC947.09	331350.37881631	332635.357071494	414981409.834414	4	10185.5462523423
dsc1	SPBC947.10	206869.50506575	206465.802164808	173332479.642669	4	6582.78967540869
cbp6	SPBC947.14C	237165.948787651	234473.87714572	187286203.341154	4	6842.6274803827
SPBC947.15c	SPBC947.15C	397156.900379142	391111.23760699	673697654.711672	4	12977.8431828219
SPBC9B6.03	SPBC9B6.03	185853.644166944	201259.034767152	31106236102.5567	4	88184.8004229707
nop52	SPBC9B6.07	218987.388964165	210284.654789226	5036072941.26058	4	35482.6469603825
mdl1	SPBC9B6.09C	317726.828922175	334920.293423822	2592205055.7962	4	25456.8510218575
SPBC9B6.11c	SPBC9B6.11C	319224.122499331	341278.121482187	15848277239.222	4	62944.9704885585
SPBCPT2R1.01c	SPBCPT2R1.01C	217373.893175313	219559.75508874	51076306.6958542	4	3573.38448448576
SPBCPT2R1.02	SPBCPT2R1.02	268290.004000428	268408.874225992	292043527.794967	4	8544.64053946928
SPBCPT2R1.03	SPBCPT2R1.03	234443.713115492	234255.26915096	247917592.573904	4	7872.69954611987
tlh2	SPBCPT2R1.08C	121918.124564751	148779.158009508	5443198553.84924	4	36889.0178571118
tra1	SPBP16F5.03C	371130.727236659	368763.608123033	238298408.876869	4	7718.45853906188
SPBP16F5.05c	SPBP16F5.05C	262208.883377552	261990.9211287	125276975.818798	4	5596.35988430869
apm1	SPBP16F5.07	372247.910523592	361152.293567632	1422859164.53016	4	18860.4027298608
SPBP16F5.08c	SPBP16F5.08C	354251.463108227	351340.75609932	130476335.696035	4	5711.31192669501
toc1	SPBP18G5.03	343651.662475253	346670.04049151	362496540.325849	4	9519.67095447434
SPBP19A11.02c	SPBP19A11.02C	391500.690379391	386789.652486133	134700017.327505	4	5803.01683022515
SPBP22H7.04	SPBP22H7.04	358255.727138654	371613.467775619	18904293327.7332	4	68746.4423220089
abo2	SPBP22H7.05C	346220.692282766	344580.442095729	2647934017.3067	4	25729.0400972651
SPBP22H7.06	SPBP22H7.06	309560.802139347	316453.820798305	325073222.079295	4	9014.89353901774
rps1002	SPBP22H7.08	237376.569919558	233944.2225789	5624990931.77798	4	37499.9697725811
pkr1	SPBP23A10.02	314096.10889308	313936.465141043	366665093.543942	4	9574.25053912762
ssr4	SPBP23A10.05	284841.172117578	308678.347509804	7109569840.43926	4	42159.1325825119
ppk32	SPBP23A10.10	350260.234978651	350478.055561539	241053919.451274	4	7762.95561386373
ell1	SPBP23A10.14C	256988.591376218	245384.835582399	737118461.043019	4	13574.9628088166
sdh4	SPBP23A10.16	362986.647023528	352959.378954996	804099665.136236	4	14178.3255811136
car1	SPBP26C9.02C	306917.357715088	303972.297997708	26089813345.5502	4	80761.7071166004
SPBP35G2.02	SPBP35G2.02	194085.627325512	204429.894993285	40427105215.1742	4	100532.463929785
sgo1	SPBP35G2.03C	359753.595593472	362120.937089983	805252413.747227	4	14188.4848886978
SPBP35G2.04c	SPBP35G2.04C	68765.4634087242	83706.9854606893	5177785142.41327	4	35978.4141618737
cki2	SPBP35G2.05C	316886.465673774	319061.429079946	333624990.523922	4	9132.70209910411
nup131	SPBP35G2.06C	327533.532497921	337906.982509222	715549259.761367	4	13374.8762588796
ilv1	SPBP35G2.07	311521.629030564	306539.262642984	4087247258.62036	4	31965.7913190819
air1	SPBP35G2.08C	166767.783224471	163017.281211728	503218952.93075	4	11216.2711376236
mit1	SPBP35G2.10	327697.536136264	333618.738431643	1055490728.11566	4	16244.1583970643
SPBP35G2.11c	SPBP35G2.11C	274233.5822907	272740.525162726	48511365.4156179	4	3482.50504004007
SPBP35G2.12	SPBP35G2.12	301927.856772522	311832.346083371	1357884454.08038	4	18424.7418847618
swc2	SPBP35G2.13C	315921.382158243	315648.815585467	690302315.019931	4	13136.8024555058
SPBP35G2.14	SPBP35G2.14	331144.379350758	329299.515436043	2803702746.57795	4	26475.0011642018
pho1	SPBP4G3.02	216582.01118173	226561.90766939	12745395280.2601	4	56447.753011657
SPBP4G3.03	SPBP4G3.03	334865.952906399	335981.840356108	1189892684.25788	4	17247.4105611384
oxa102	SPBP4H10.03	204895.454063961	183237.091901376	2654178049.76189	4	25759.3577645187
ppb1	SPBP4H10.04	286485.600599838	284832.119026422	2615305799.48172	4	25570.0303064042
spe2	SPBP4H10.05C	349039.371329557	342860.282254499	2194341899.29865	4	23421.9016056481
qcr10	SPBP4H10.08	245649.563809246	240621.349460712	1412138421.02119	4	18789.2151314337
rsv1	SPBP4H10.09	384818.182380168	379636.515782936	372725689.87468	4	9653.05249486762
SPBP4H10.10	SPBP4H10.10	330725.278528127	331412.239391822	1804210049.59783	4	21237.9969017668
lcf2	SPBP4H10.11C	236740.423706424	219428.036782487	2022263789.5109	4	22484.7936921317
SPBP4H10.12	SPBP4H10.12	266919.657052988	268454.586627873	574766522.396939	4	11987.144388854
rps2302	SPBP4H10.13	233429.125171327	238243.902083858	679607812.818383	4	13034.6443451517
SPBP4H10.14c	SPBP4H10.14C	259979.603413517	292440.882713966	13173782192.2271	4	57388.5489279592
SPBP4H10.16c	SPBP4H10.16C	366981.176015034	369714.006305794	455008002.163113	4	10665.4582902367
SPBP4H10.17c	SPBP4H10.17C	310137.968338597	314500.430760455	573325213.805472	4	11972.1052221975
SPBP4H10.18c	SPBP4H10.18C	200227.945175848	185309.732371798	3372748169.45496	4	29037.6831438691
SPBP4H10.19c	SPBP4H10.19C	347555.303376994	346549.487493032	233886641.663626	4	7646.6764293977
SPBP8B7.02	SPBP8B7.02	277727.353563762	274762.154117954	3988219035.29153	4	31576.1739104484
mug45	SPBP8B7.04	389005.474876235	364010.208258684	4529260627.69374	4	33649.8908902159
rpp201	SPBP8B7.06	333526.494674191	335115.179873155	270648996.806129	4	8225.70660803875
set6	SPBP8B7.07C	379311.537292215	374723.995078471	1185252185.72745	4	17213.745857072
SPBP8B7.08c	SPBP8B7.08C	347041.784031991	340707.90321368	4494218725.43328	4	33519.4671997978
los1	SPBP8B7.09C	318025.698478398	319055.520933817	410853320.250819	4	10134.7585103299
SPBP8B7.10c	SPBP8B7.10C	240635.901961221	262309.312744293	4314922824.22692	4	32844.0360804931
nxt3	SPBP8B7.11	305791.841723128	307645.9952399	112102261.430612	4	5293.91777020129
vac7	SPBP8B7.13	251911.131429092	277250.897308199	4667765557.38313	4	34160.5238447214
SPBP8B7.18c	SPBP8B7.18C	307059.71859202	316890.079950224	2224080475.75261	4	23580.0788577594
ubp3	SPBP8B7.21	355363.724015717	351486.940202922	221819451.982623	4	7446.80219931051
erd2	SPBP8B7.22	244069.309661674	246466.336464915	399304318.201312	4	9991.30019318447
SPBP8B7.23	SPBP8B7.23	368663.127988496	373678.041564299	165605148.378986	4	6434.38319458412
atg8	SPBP8B7.24C	341780.64658889	343786.178256614	45760857.8497085	4	3382.33860848188
cyp4	SPBP8B7.25	370345.940101749	371536.946604722	679939187.851956	4	13037.8217875145
SPBP8B7.26	SPBP8B7.26	336615.733785709	340273.501575055	340178226.883177	4	9221.96056816523
mug30	SPBP8B7.27	255989.006025642	255862.50500529	558257390.337848	4	11813.7355474237
stc1	SPBP8B7.28C	330808.27401739	313874.276700272	2143207511.44375	4	23147.3946236059
thi5	SPBP8B7.30C	358173.816908788	363487.377177813	573275700.441344	4	11971.588245105
SPBP8B7.31	SPBP8B7.31	288758.227548497	293546.885321449	2491881957.02456	4	24959.3767802031
SPBPB10D8.01	SPBPB10D8.01	314430.96192191	327814.985548839	7400578318.0822	4	43013.3070051647
SPBPB10D8.02c	SPBPB10D8.02C	307532.466186428	306517.233656103	2029006183.98057	4	22522.2455806507
SPBPB10D8.04c	SPBPB10D8.04C	429336.66712131	411010.20021817	10910134226.5519	4	52225.7939780524
SPBPB10D8.05c	SPBPB10D8.05C	276459.321557774	280272.530603657	6280831404.67398	4	39625.848270649
SPBPB10D8.06c	SPBPB10D8.06C	302625.627418741	311275.340021059	1443275811.09666	4	18995.2350018147
SPBPB10D8.07c	SPBPB10D8.07C	165650.398848997	166662.939500471	25291092348.5202	4	79515.8668891314
eno102	SPBPB21E7.01C	317148.843367584	304149.734312193	6978305277.8415	4	41768.1256397791
SPBPB2B2.01	SPBPB2B2.01	372673.226894233	373712.622156959	720965972.818877	4	13425.4047687479
mug180	SPBPB2B2.02	261624.700946222	259222.239044073	10331563074.5838	4	50822.1484064375
SPBPB2B2.05	SPBPB2B2.05	365535.802238656	358924.852251833	504967030.025329	4	11235.7357349811
SPBPB2B2.06c	SPBPB2B2.06C	330253.481070642	330167.414431215	2365735292.88451	4	24319.4124768903
SPBPB2B2.07c	SPBPB2B2.07C	341251.864345554	338791.926880484	1673294383.04183	4	20452.9605622379
SPBPB2B2.08	SPBPB2B2.08	374362.80832066	352876.359740261	3045521656.46512	4	27593.1225872731
SPBPB2B2.09c	SPBPB2B2.09C	316434.680058756	309040.539406631	5758403768.54926	4	37942.07350867
gal7	SPBPB2B2.10C	323618.069117583	324538.675432861	2253443819.79893	4	23735.2260353621
SPBPB2B2.11	SPBPB2B2.11	302513.533978804	299358.826806272	1196432277.31767	4	17294.7410888229
gal10	SPBPB2B2.12C	349140.038634437	339662.576089443	699692220.846424	4	13225.8479959361
gal1	SPBPB2B2.13	339077.654302874	321741.237538675	2585999935.67382	4	25426.3639539446
SPBPB2B2.18	SPBPB2B2.18	330624.510915086	338639.029900595	736652082.650609	4	13570.6676572176
SPBPB2B2.19c	SPBPB2B2.19C	306183.61982209	291699.941711765	1875640762.84127	4	21654.3342245916
SPBPB7E8.01	SPBPB7E8.01	197780.542589769	200678.171796938	214289392.913582	4	7319.31337137546
SPBPB7E8.02	SPBPB7E8.02	261206.154240128	277773.110295641	1877359606.13455	4	21664.2540036263
grt1	SPBPB8B6.04C	417572.143403711	420025.285379615	3724121526.63789	4	30512.7904600591
SPBPB8B6.05c	SPBPB8B6.05C	392521.586389873	395542.02940337	810346478.377396	4	14233.2926476746
dps1	SPBPJ4664.01	341140.927971272	341170.518280963	487326229.045084	4	11037.7333389275
SPBPJ4664.02	SPBPJ4664.02	381706.54881121	385311.041894071	545765461.855756	4	11680.8118495222
mfm3	SPBPJ4664.03	334784.044611129	342351.810498651	1675204240.02152	4	20464.6294861495
SPBPJ4664.05	SPBPJ4664.05	204900.405866558	214507.882575005	1522663846.06177	4	19510.6627646383
gpt1	SPBPJ4664.06	271965.385191287	280290.165488331	3290202402.8674	4	28680.1429689054
SPCC1020.05	SPCC1020.05	194175.679436121	208290.820667012	3792683612.12746	4	30792.3838478262
tal1	SPCC1020.06C	398826.10604757	379982.855058076	4215673338.4543	4	32464.1084062627
SPCC1020.07	SPCC1020.07	338128.994695494	331601.232862266	4712886822.89517	4	34325.2342413536
SPCC1020.08	SPCC1020.08	332059.417029032	308680.260735812	5630582372.52523	4	37518.6032939835
gnr1	SPCC1020.09	325158.057414768	319679.453351997	368576729.326105	4	9599.17612774796
oca2	SPCC1020.10	267876.127121201	276131.534251744	1728153707.11868	4	20785.5340749202
SPCC1020.11c	SPCC1020.11C	313966.387228915	310570.137730463	1746780521.2024	4	20897.2517403749
xap5	SPCC1020.12C	356063.832774209	355195.387584362	46800278.3036324	4	3420.53644563365
SPCC1020.13c	SPCC1020.13C	362489.862010721	358976.308885176	170639643.812678	4	6531.45550035898
SPCC1183.02	SPCC1183.02	376220.865969506	370894.682799875	196739436.394717	4	7013.19179109479
pet127	SPCC1183.04C	200347.691484567	205213.816567233	28130959508.7663	4	83861.4325968235
ung1	SPCC1183.06	361237.005231292	362454.23543669	170961745.624758	4	6537.61702810661
pmp31	SPCC1183.09C	197361.106535844	193053.706210784	4993493303.94419	4	35332.3269257212
wtf10	SPCC1183.10	386703.928919198	379121.864551857	1472998489.98743	4	19189.8312263776
SPCC1183.11	SPCC1183.11	294975.947865422	297120.437294333	179898029.743881	4	6706.3035597839
SPCC11E10.01	SPCC11E10.01	305458.429725917	310349.990417388	883137653.183738	4	14858.8160125878
mug1	SPCC11E10.03	405597.159792105	407504.265501058	20028934960.3676	4	70761.8098983619
ppr6	SPCC11E10.04	324278.636105881	321215.268997985	3241782875.34134	4	28468.3283463455
ynd1	SPCC11E10.05C	376766.068976174	378326.679927213	6892241350.38517	4	41509.7619554279
elp4	SPCC11E10.06C	240971.681249618	250585.127963502	984739180.315532	4	15690.2770873839
SPCC11E10.07c	SPCC11E10.07C	344278.350059097	346453.502345958	245354781.85587	4	7831.90241665252
rik1	SPCC11E10.08	350852.881249035	348696.416650717	148008833.795135	4	6082.94406096124
SPCC11E10.09c	SPCC11E10.09C	304761.760936979	310495.113581913	3460647307.48853	4	29413.6333504063
SPCC1223.01	SPCC1223.01	332669.301173976	330043.567480515	1007931952.86532	4	15873.9720365235
nmt1	SPCC1223.02	387541.237893015	391430.207565345	4530883058.9962	4	33655.9172323241
gut2	SPCC1223.03C	351677.827124639	349850.265465839	752329961.146828	4	13714.3169821434
set11	SPCC1223.04C	318850.481351863	321522.551871734	4285491725.5296	4	32731.8336086202
rpl3702	SPCC1223.05C	207930.947110648	204592.14949045	373670707.569435	4	9665.2820389453
tea1	SPCC1223.06	300382.561845487	300325.112762346	173112782.092354	4	6578.61653564702
SPCC1223.09	SPCC1223.09	353494.944354752	348094.828523738	2654117801.05846	4	25759.0653996727
eaf1	SPCC1223.10C	331789.423562008	327015.507723921	1828679292.34517	4	21381.5299519537
ptc2	SPCC1223.11	266197.875145496	270877.200995304	2929438960.23071	4	27062.1458878944
meu10	SPCC1223.12C	345311.700178692	342246.318799579	9295821468.6753	4	48207.4202500904
cbf12	SPCC1223.13	320620.389476814	323471.456499874	182874185.117145	4	6761.54910351808
spc19	SPCC1223.15C	309748.310530451	307987.169378504	229177853.216046	4	7569.31062277216
bio2	SPCC1235.02	337732.731601454	336148.585891257	1507413530.96343	4	19412.7118852791
SPCC1235.03	SPCC1235.03	321735.561508265	324011.774744036	3379645865.47351	4	29067.3608428487
SPCC1235.04c	SPCC1235.04C	258371.994062637	255641.281733198	257680487.917315	4	8026.21467314006
fft2	SPCC1235.05C	345984.978965616	341240.337803876	1119553694.9145	4	16729.8662196871
pdh1	SPCC1235.08C	103953.519541689	107163.637403836	566597797.881486	4	11901.6574253493
hif2	SPCC1235.09	10633.151254781	12491.100320268	217242048.894517	4	7369.566623868
SPCC1235.11	SPCC1235.11	241490.995392849	231490.97969674	1547292080.01031	4	19667.8168590868
mug146	SPCC1235.12C	433431.396086829	436552.396394006	13948598871.2094	4	59052.0932550436
ght6	SPCC1235.13	68375.5579403217	70324.4923569801	2487527235.81161	4	24937.558199489
dga1	SPCC1235.15	241524.383511148	241113.723873261	1138680468.71456	4	16872.1699013091
rps1802	SPCC1259.01C	49489.8178026277	58348.8798753529	4720688402.35859	4	34353.6330042347
SPCC1259.02c	SPCC1259.02C	275007.30902873	282478.492018747	1640524436.91525	4	20251.6939841785
rpa12	SPCC1259.03	391825.731473263	389710.043513053	1233170024.41206	4	17558.2603381717
iec3	SPCC1259.04	377890.272885066	385800.739802702	854021995.582403	4	14611.8273633246
rxt3	SPCC1259.07	312072.36925832	310133.642251657	42125073.6820953	4	3245.19158456382
SPCC1259.08	SPCC1259.08	391524.363521525	387864.636929635	2292413993.39752	4	23939.5801623458
pdx1	SPCC1259.09C	378064.617646171	383554.07409631	227367543.40719	4	7539.35579819639
pgp1	SPCC1259.10	218310.442173937	211945.5974732	336244244.196158	4	9168.48193808765
gyp2	SPCC1259.11C	384791.172441454	386386.196629099	9688669637.36916	4	49215.5200047941
meu27	SPCC1259.14C	211654.95232091	216089.740543513	1816334780.18144	4	21309.2396637083
SPCC126.01c	SPCC126.01C	381498.983145871	372306.135414773	1022746979.07229	4	15990.2077775141
pku70	SPCC126.02C	310704.450704869	306249.831953665	1361468478.80145	4	18449.0411593763
pus1	SPCC126.03	347131.683011936	344401.578438635	533421850.122629	4	11547.9635663894
sgf73	SPCC126.04C	452389.969982318	433603.218464679	16099128580.0467	4	63441.170741181
twf1	SPCC126.06	376247.398366234	388289.839982906	16836001743.5978	4	64876.809692674
SPCC126.07c	SPCC126.07C	338813.012425578	339211.687546283	815950961.397125	4	14282.4276770191
SPCC126.08c	SPCC126.08C	385553.052491841	383619.710752265	340679482.121214	4	9228.75238211014
SPCC126.09	SPCC126.09	322868.096159397	323784.948018297	8793663908.00905	4	46887.2688157699
iah1	SPCC126.10	327643.695392373	320922.211089327	1352003278.74414	4	18384.798603358
SPCC126.11c	SPCC126.11C	371684.493017066	374914.364530113	332331137.435432	4	9114.97582875884
SPCC126.12	SPCC126.12	357599.25014561	337487.244306893	9715159390.94552	4	49282.754059979
SPCC126.13c	SPCC126.13C	311300.50370844	314190.053301082	7725657704.57473	4	43947.8603135998
sec65	SPCC126.15C	339904.084179395	337405.134860392	310078854.945394	4	8804.52802462168
emc4	SPCC1281.03C	236052.208471827	228016.990236251	1728335520.00875	4	20786.6274321302
SPCC1281.04	SPCC1281.04	359826.822087912	350912.651221781	585108448.046466	4	12094.5075142238
SPCC1281.07c	SPCC1281.07C	324216.852735513	338650.352857593	1244131331.64782	4	17636.122955796
wtf11	SPCC1281.08	349711.323305042	347742.210698223	73052565.3861409	4	4273.53967415013
SPCC132.01c	SPCC132.01C	376468.250639469	373252.28015422	127494339.490555	4	5645.66956814147
hst2	SPCC132.02	346298.448837374	342793.60227971	849447762.63484	4	14572.6435713878
SPCC132.03	SPCC132.03	379757.146475715	380713.154862775	1956427915.63639	4	22115.7631319631
gdh2	SPCC132.04C	339385.274494566	332688.356002925	358605163.173179	4	9468.43655485396
rpm1	SPCC1322.01	295988.618378122	293789.400319809	88242630.6150557	4	4696.87743652779
SPCC1322.02	SPCC1322.02	380836.158063508	370713.972952293	6214688274.60797	4	39416.6471005842
SPCC1322.03	SPCC1322.03	245528.506150982	250978.93362618	4755159214.67456	4	34478.8312398875
SPCC1322.05c	SPCC1322.05C	310829.443936964	315944.725140062	542360074.153437	4	11644.3127121509
kap113	SPCC1322.06	248151.510711691	238949.129615102	983592633.75063	4	15681.1402148459
mug150	SPCC1322.07C	305803.868863891	315667.733020111	1200510899.59565	4	17324.1947835653
srk1	SPCC1322.08	346205.720343409	344659.48375384	489669219.555669	4	11064.2353955851
SPCC1322.09	SPCC1322.09	262360.158113511	256151.943840639	3451422362.59574	4	29374.4036645672
SPCC1322.10	SPCC1322.10	355726.445453516	350990.478048359	428293537.126878	4	10347.6269879485
bub1	SPCC1322.12C	303706.421021616	308231.106906153	2200186748.64945	4	23453.0741516408
vtc4	SPCC1322.14C	339616.936722552	340708.885891618	320470380.816648	4	8950.84326776879
rpl3402	SPCC1322.15	360773.521495127	364478.526985059	169375980.173548	4	6507.22637099609
phb2	SPCC1322.16	354356.119533435	352873.550739399	168390129.315387	4	6488.26111749881
spt2	SPCC1393.02C	437271.170494479	440082.319480214	508713800.366922	4	11277.3423328252
rps1501	SPCC1393.03	350091.13930182	352807.835326364	4029641447.47327	4	31739.7284466695
ers1	SPCC1393.05	287427.902740233	285509.338836911	161990264.837161	4	6363.76981114892
SPCC1393.08	SPCC1393.08	206926.629857522	203569.454224009	500197653.331492	4	11182.5495005778
SPCC1393.09c	SPCC1393.09C	349467.08535386	343431.217075823	674259306.364209	4	12983.2517726128
ctr4	SPCC1393.10	361590.747012145	362025.59499364	1101673630.77131	4	16595.7346234756
SPCC1393.13	SPCC1393.13	282835.47962355	287849.495094409	4032342282.7409	4	31750.3633157989
adh1	SPCC13B11.01	140558.14063532	139094.079431813	14218965.0100666	4	1885.40214609951
SPCC13B11.02c	SPCC13B11.02C	345087.85810517	351425.613727092	1161056922.23012	4	17037.1426758577
SPCC13B11.03c	SPCC13B11.03C	380693.263483077	387866.220754028	1047368976.79298	4	16181.5402294789
SPCC13B11.04c	SPCC13B11.04C	334134.525627023	317613.259970167	7182398544.22278	4	42374.5163518794
ste6	SPCC1442.01	24050.9959043015	23356.996615955	53246641.130921	4	3648.51480505839
SPCC1442.02	SPCC1442.02	218274.325532647	224973.549423328	10349953387.2521	4	50867.3603287317
SPCC1442.03	SPCC1442.03	350529.804847564	348079.843264667	1200269181.28693	4	17322.4506153642
SPCC1442.04c	SPCC1442.04C	328914.257497933	333583.06468406	1046312666.952	4	16173.378334102
SPCC1442.05c	SPCC1442.05C	205959.659193614	225667.505911441	3659620814.48698	4	30247.3999481236
SPCC1442.07c	SPCC1442.07C	241746.792365909	244820.561973145	5169802846.04061	4	35950.6705293539
SPCC1442.11c	SPCC1442.11C	254401.335021623	254614.543506595	1943091179.6183	4	22040.2539664264
SPCC1442.13c	SPCC1442.13C	284627.733195803	291212.922486109	2231030317.58744	4	23616.8918233721
SPCC1442.14c	SPCC1442.14C	335453.743386641	339164.936065349	416007839.824205	4	10198.1351214843
zta1	SPCC1442.16C	369884.998025678	369657.681930528	3130001678.05885	4	27973.2089599086
ist1	SPCC1442.17C	313098.494209838	290945.825860232	8033624322.48616	4	44815.2438420404
bdf1	SPCC1450.02	311434.828731024	323057.703280753	2297728879.48816	4	23967.3156584553
SPCC1450.03	SPCC1450.03	350058.160606352	332091.1785991	2481334528.56768	4	24906.4977895713
rox3	SPCC1450.05C	305792.749078145	314963.866323822	525125586.824179	4	11457.8094200438
grx3	SPCC1450.06C	351151.301638224	349700.625057427	1851441664.23045	4	21514.1910388844
SPCC1450.07c	SPCC1450.07C	382102.048051923	385010.64415288	225096672.001091	4	7501.61102699099
wtf16	SPCC1450.08C	147775.074348923	178260.918646557	27018126945.1467	4	82185.9582671315
SPCC1450.09c	SPCC1450.09C	338693.767029945	342871.577700696	4759678785.66613	4	34495.2126593899
cek1	SPCC1450.11C	332476.12783995	342720.184167601	1125651425.0184	4	16775.3645639849
SPCC1450.12	SPCC1450.12	335716.414494156	355255.918521067	5105444925.04904	4	35726.1981081427
SPCC1450.16c	SPCC1450.16C	362527.412825428	367428.252125492	1455176092.5974	4	19073.3852042407
SPCC1494.01	SPCC1494.01	330272.944678815	323615.705696025	2302243231.07169	4	23990.8484170094
arz1	SPCC1494.03	264675.184470027	281907.300066349	8593111472.74567	4	46349.5185324121
ubp12	SPCC1494.05C	368865.512472496	358556.756206598	10672061541.1481	4	51652.8352105383
SPCC1494.07	SPCC1494.07	293496.110697248	301265.461218777	925705694.962687	4	15212.7059966553
SPCC1494.08c	SPCC1494.08C	255150.263539314	250047.857333511	500638172.687919	4	11187.4725998315
SPCC1494.09c	SPCC1494.09C	264551.697721789	267228.137201337	140480166.459371	4	5926.21646709287
adn3	SPCC1494.10	338333.138033213	336365.828670191	2992800323.1539	4	27353.2462568609
ump1	SPCC14G10.03C	298075.514899725	285915.463256766	1911494380.46626	4	21860.3201055374
SPCC14G10.04	SPCC14G10.04	217077.558097242	232201.278513925	3482827648.88882	4	29507.7432587144
wtf23	SPCC1620.02	340453.294652988	317999.534248554	7258979381.16654	4	42599.8221274647
mug163	SPCC1620.03	243445.409597241	268711.072231992	3390380112.87212	4	29113.4853327119
mug55	SPCC1620.04C	370320.516753561	368372.668247676	226069447.556596	4	7517.80299616511
SPCC1620.07c	SPCC1620.07C	364955.859855765	362219.884555327	234708486.760986	4	7660.09932639561
SPCC1620.08	SPCC1620.08	276752.595081987	273570.117435551	411070752.717144	4	10137.4399223515
SPCC1620.12c	SPCC1620.12C	342434.010936523	334492.441930007	2291975432.87346	4	23937.2901185236
SPCC1620.13	SPCC1620.13	307078.799945169	312887.517403131	739396933.333581	4	13595.9270862047
snf22	SPCC1620.14C	292171.59696241	307840.976210227	4342605284.76924	4	32949.2233776808
SPCC162.01c	SPCC162.01C	334009.622762727	351289.502892195	2468332072.97288	4	24841.155734853
SPCC162.02c	SPCC162.02C	317908.540127752	314265.428356736	231096863.302231	4	7600.93519414273
SPCC162.03	SPCC162.03	370528.074737527	372954.901221993	593730746.972358	4	12183.2953975142
wtf13	SPCC162.04C	338652.59268499	329553.62799034	643393213.502052	4	12682.5984473022
coq3	SPCC162.05	0	0	0	4	0
SPCC162.06c	SPCC162.06C	345682.281000386	338533.004254935	2850086189.4844	4	26693.0992462677
ppk33	SPCC162.10	330765.018654558	309985.279380952	3482060379.67189	4	29504.4927920812
SPCC162.11c	SPCC162.11C	19891.7797898052	19385.1848830806	13523292.6202241	4	1838.70148611894
tco89	SPCC162.12	377165.262460876	371871.86853655	1289181817.68102	4	17952.5890728957
SPCC1672.03c	SPCC1672.03C	367601.365497752	368751.747681773	43960326.4904948	4	3315.12920149784
SPCC1672.04c	SPCC1672.04C	397133.520417526	388112.059247387	3728003235.85359	4	30528.6882941832
asp1	SPCC1672.06C	359071.993241149	359378.566757836	1279691974.91981	4	17886.391299811
SPCC1672.09	SPCC1672.09	370949.875097468	367868.304049434	134115811.8993	4	5790.41906728909
get4	SPCC1672.12C	345523.636484292	350612.680208846	264709298.244932	4	8134.94465631039
qcr9	SPCC1682.01	243877.42521721	253626.716241653	9998685902.26114	4	49996.7146477175
SPCC1682.08c	SPCC1682.08C	321007.453634478	315598.476742002	381636118.114361	4	9767.75457966622
SPCC1682.11c	SPCC1682.11C	360971.799685967	367392.162548343	1187197208.19684	4	17227.8641174468
ubp16	SPCC1682.12C	340485.251986707	339096.961496596	1257533739.49718	4	17730.8610866561
laf2	SPCC1682.13	111192.328142215	118296.631481563	11759252341.5828	4	54220.0432072468
rpl1902	SPCC1682.14	265645.92312577	262838.906473814	245688581.663879	4	7837.22817174349
mug122	SPCC1682.15	234550.909611521	233812.967491594	335057592.416098	4	9152.28922751158
SPCC16A11.01	SPCC16A11.01	352459.789196819	360758.217749299	1938257048.58619	4	22012.8204041769
SPCC16A11.03c	SPCC16A11.03C	253752.181996975	292394.90152049	13125161636.7382	4	57282.548906142
snx12	SPCC16A11.04	376676.683516311	381012.560114684	1135266571.68675	4	16846.8585475657
coq10	SPCC16A11.07	262236.707358002	268893.287400209	1910145906.16919	4	21852.6080032178
atg20	SPCC16A11.08	325158.86734637	342152.841102651	4087789323.83016	4	31967.9109570447
oca8	SPCC16A11.10C	793.17554825046	1778.17088965804	6803097.81068872	4	1304.13743626666
SPCC16A11.15c	SPCC16A11.15C	315819.972261993	349833.810239647	5405252690.52899	4	36760.2118143006
rpn1302	SPCC16A11.16C	272207.300393931	286350.146097423	4197443464.19148	4	32393.8399398384
sif2	SPCC16C4.01	374001.515645099	374597.189629958	299357097.914223	4	8650.96956869898
SPCC16C4.04	SPCC16C4.04	363269.822431252	366778.434492785	4465722662.59234	4	33413.0313747209
SPCC16C4.06c	SPCC16C4.06C	388213.153837507	388817.602771414	209114856.766438	4	7230.4020767596
scw1	SPCC16C4.07	395673.619688829	395436.352907131	1171174122.22625	4	17111.2106689317
sts5	SPCC16C4.09	348951.375344371	355294.119651206	2558914503.80715	4	25292.8572121022
SPCC16C4.10	SPCC16C4.10	360609.166281627	360079.403396394	113015609.213134	4	5315.43999150433
pef1	SPCC16C4.11	281136.005765636	283610.340602219	774713710.840099	4	13916.8397170487
naa20	SPCC16C4.12	339087.042128809	346463.134853772	2618577976.07549	4	25586.0214574066
rpl1201	SPCC16C4.13C	104972.373040442	114826.543242588	5640769876.25648	4	37552.5294629286
sfc4	SPCC16C4.14C	272627.571102209	271679.787466996	309398457.152568	4	8794.86294879812
mug123	SPCC16C4.17	383370.475505858	370815.280371055	1535715657.50385	4	19594.1040717856
SPCC16C4.20c	SPCC16C4.20C	379455.073361721	382739.830800775	73902973.4369432	4	4298.3419314005
SPCC1739.01	SPCC1739.01	0	2014.91126209546	16239469.5764765	4	2014.91126209546
hrr1	SPCC1739.03	302571.230007886	327567.175694712	6584931718.61709	4	40573.7960961785
SPCC1739.04c	SPCC1739.04C	371540.188592559	369699.68445592	2906071548.67095	4	26953.9957551332
set5	SPCC1739.05	320344.348500206	325601.950715852	823438109.759131	4	14347.8056663652
SPCC1739.06c	SPCC1739.06C	343831.407686475	341878.932664477	608258575.284777	4	12331.449380393
cti1	SPCC1739.07	340043.961002197	338698.885373219	56304647.8701872	4	3751.82115345958
SPCC1739.08c	SPCC1739.08C	377961.262811508	372710.577757481	2613435170.38592	4	25560.8840339391
mug33	SPCC1739.10	261237.56808003	263456.617624034	60062197.3200265	4	3874.99023611759
ppe1	SPCC1739.12	323491.54492575	307438.71427862	4749698566.42966	4	34459.0284483967
npp106	SPCC1739.14	343183.198601027	342306.634527132	250663959.242905	4	7916.18530674504
wtf21	SPCC1739.15	0	0	0	4	0
SPCC1742.01	SPCC1742.01	289060.030041341	291306.181031484	557397299.091102	4	11804.6314966955
git3	SPCC1753.02C	359965.496569052	352699.593223071	1165038572.2717	4	17066.3306855318
rec7	SPCC1753.03C	300569.378616944	301780.120645149	174454992.8097	4	6604.07057824377
rsm1	SPCC1753.05	301665.25429354	304187.213609347	1532232152.16674	4	19571.8685373085
mad3	SPCC1795.01C	295757.842601678	324183.168948668	4807943458.3349	4	34669.6677887707
gms1	SPCC1795.03	330898.264088434	334728.774586455	4746264274.39065	4	34446.5683138054
map2	SPCC1795.06	6846.76819555325	13529.819886382	363176514.616686	4	9528.59531380001
yps1	SPCC1795.09	383249.354734593	377252.223047514	1061577210.8188	4	16290.9270056894
SPCC1795.10c	SPCC1795.10C	165119.368460434	175280.08317158	34432486887.3171	4	92779.9640107134
SPCC1795.12c	SPCC1795.12C	332602.020484612	333082.076318516	306672994.441431	4	8756.04069259376
adg3	SPCC18.01C	374319.336757237	378163.03181743	633052741.508431	4	12580.2696861835
SPCC18.02	SPCC18.02	279181.741889903	300190.887280624	6060289236.39261	4	38923.9297746021
SPCC18.03	SPCC18.03	418786.258059008	391122.894235651	5165785519.19879	4	35936.699623083
caf1	SPCC18.06C	361000.488159821	357170.412514934	587907580.657063	4	12123.4027881724
SPCC18.09c	SPCC18.09C	356245.128775407	352192.38084368	401149028.713541	4	10014.3525591216
SPCC18.10	SPCC18.10	362239.367159348	351935.378186558	7174378999.7459	4	42350.8530012853
SPCC18.13	SPCC18.13	295180.906617634	294030.451164152	1066066713.00098	4	16325.3385340166
SPCC18.15	SPCC18.15	358642.394026352	358726.019934555	2732830266.24922	4	26138.2395459661
SPCC18.17c	SPCC18.17C	340833.245621794	341167.77221699	378360834.166433	4	9725.74976758132
SPCC1827.02c	SPCC1827.02C	379216.751713789	383746.809194424	237704189.498611	4	7708.82918312845
SPCC1827.03c	SPCC1827.03C	342219.695883763	344943.543607476	1958568071.12427	4	22127.8561496831
SPCC1827.04	SPCC1827.04	344949.577257329	330583.331950526	2677416796.10546	4	25871.8804694666
SPCC1827.07c	SPCC1827.07C	327071.965637714	329546.425930517	670905637.575364	4	12950.9231097185
pof7	SPCC1827.08C	265920.854567762	275933.6069864	9012984317.45581	4	47468.3692511545
bgs4	SPCC1840.02C	359423.925979099	349914.883765762	2305883053.84476	4	24009.8055690001
sal3	SPCC1840.03	0	0	0	4	0
pca1	SPCC1840.04	291236.338048131	293786.56798918	1820648778.00046	4	21334.5305666686
SPCC1840.05c	SPCC1840.05C	365027.641325078	364023.06593066	173675069.616084	4	6589.29187424725
atp5	SPCC1840.06	265809.503293107	258125.286416941	677459505.399685	4	13014.0261391286
SPCC1840.07c	SPCC1840.07C	315669.28094297	310148.817870511	2563829784.27982	4	25317.1373988047
SPCC1840.08c	SPCC1840.08C	357066.232586837	370362.091303179	1442764879.55659	4	18991.8724692735
SPCC1840.09	SPCC1840.09	350080.600796677	340176.907092061	3264275292.15135	4	28566.918332887
lsm8	SPCC1840.10	340124.584121885	332564.295621481	349768284.256018	4	9351.04652239548
csl4	SPCC1840.11	307619.141820836	304424.140596615	1615962479.62321	4	20099.517902323
SPCC1840.12	SPCC1840.12	306769.476325102	317021.643550167	1442091728.51548	4	18987.4414318746
par1	SPCC188.02	0	10.24637999021	419.953211615106	4	10.24637999021
ccq1	SPCC188.07	363888.77026796	363222.638212389	132055441.00427	4	5745.76889990083
ubp5	SPCC188.08C	332340.102088164	344161.083564754	1633774820.03333	4	20209.9902278139
SPCC188.09c	SPCC188.09C	334998.907638287	336247.557958859	35548142.5181251	4	2981.11315275541
spn6	SPCC188.12	374780.910652456	376354.460568605	176834539.519909	4	6648.95742804669
dcr1	SPCC188.13C	254054.478951274	255459.371922662	6679099731.80734	4	40862.8796458575
nic1	SPCC1884.02	452792.968951149	443079.357910979	564933492.246409	4	11884.1648028628
bfr1	SPCC18B5.01C	308206.222492295	310228.57925843	1226130712.08721	4	17508.0746520514
wee1	SPCC18B5.03	266636.268209624	260054.84782689	1017342609.44056	4	15947.9043250246
SPCC18B5.05c	SPCC18B5.05C	294182.983320393	292586.911902692	784431412.545466	4	14003.8513679761
SPCC18B5.06	SPCC18B5.06	286131.335034701	281065.683538407	4783259290.12787	4	34580.5555555715
nup61	SPCC18B5.07C	324980.469122629	316583.849546116	1402290331.25267	4	18723.5835996523
SPCC18B5.09c	SPCC18B5.09C	446717.4008112	458475.243551174	16320218666.7252	4	63875.3056092986
SPCC18B5.10c	SPCC18B5.10C	336304.855869284	343072.932458584	5652943268.13733	4	37593.0288356011
cds1	SPCC18B5.11C	338250.94550705	339663.892365089	427170681.22935	4	10334.053914478
gaf1	SPCC1902.01	320402.596239652	317552.746278714	1498968741.76903	4	19358.2588432498
SPCC1906.02c	SPCC1906.02C	265316.546231203	270458.258443518	1724876964.54946	4	20765.8190577055
wtf20	SPCC1906.04	333132.965717877	339210.844191543	1349682962.55023	4	18369.0157775956
SPCC191.03c	SPCC191.03C	314094.949459865	298037.723653748	2301726203.4667	4	23988.154386419
SPCC191.05c	SPCC191.05C	342576.996074694	336407.96538687	1838256430.45699	4	21437.4463874373
SPCC191.06	SPCC191.06	326136.836625353	323933.03073201	301788584.433434	4	8686.03166632257
gst1	SPCC191.09C	380610.106064726	381651.83545926	146656755.774256	4	6055.09611348689
SPCC191.10	SPCC191.10	323352.956745255	317323.90930894	1298035110.04512	4	18014.127164847
inv1	SPCC191.11	322711.376597194	339901.086722267	7806008054.25309	4	44175.8080125681
ppk34	SPCC1919.01	372044.840424419	362467.72506878	1209342913.59325	4	17387.8040131097
amk2	SPCC1919.03C	272005.066861508	263943.621095505	10294731978.8939	4	50731.4793271738
SPCC1919.05	SPCC1919.05	264462.717227792	266040.170821709	30858204.3167379	4	2777.50807004849
SPCC1919.07	SPCC1919.07	406508.587815665	390431.445737831	7858969932.17526	4	44325.4157684258
tif6	SPCC1919.09	308196.130606937	303451.474831977	473195813.783914	4	10876.5322344017
myo52	SPCC1919.10C	289134.583617609	289580.73400278	3498878535.80611	4	29575.6594846426
mug137	SPCC1919.11	309659.001125186	309388.875305444	4947117344.15226	4	35167.873635437
SPCC1919.12c	SPCC1919.12C	422898.323126946	427010.731859654	38223251067.0802	4	97753.8376063572
SPCC1919.13c	SPCC1919.13C	395174.636065213	392884.834243737	629321163.890803	4	12543.1372061658
brl1	SPCC1919.15	205117.837231486	216001.788408033	12191684548.9019	4	55207.9807385263
SPCC23B6.01c	SPCC23B6.01C	398117.948868828	386097.028629357	10168689951.3816	4	50419.9612043226
SPCC23B6.02c	SPCC23B6.02C	418889.044427696	401939.884540601	9868053350.2122	4	49669.0380171899
tel1	SPCC23B6.03C	339793.892885301	336531.272963054	454051934.644556	4	10654.2472123158
SPCC23B6.04c	SPCC23B6.04C	397082.204978256	383081.927482767	9981744140.59443	4	49954.3395026759
ssb3	SPCC23B6.05C	303630.558795475	306508.995220645	1525808358.55387	4	19530.7984895259
SPCC24B10.02c	SPCC24B10.02C	360804.54970501	354944.337543719	2233411828.38661	4	23629.4933736771
SPCC24B10.03	SPCC24B10.03	334829.659314939	331057.63191742	514106444.63941	4	11336.9577559349
SPCC24B10.06	SPCC24B10.06	374399.444382514	368551.384476821	1414342557.2566	4	18803.8729870777
gad8	SPCC24B10.07	219025.951166957	222662.703644039	2084428297.69289	4	22827.7698083545
ada2	SPCC24B10.08C	442853.334860045	436790.109170289	1363249993.20026	4	18461.107721371
rps1702	SPCC24B10.09	232835.581299397	230912.333955258	510702492.386704	4	11299.3638359279
SPCC24B10.10c	SPCC24B10.10C	333317.191170246	337173.060396208	763406292.063406	4	13814.9040176127
mft1	SPCC24B10.11C	381822.827803626	377707.323061209	302977878.136846	4	8703.12987000719
cgi121	SPCC24B10.12	275908.977536429	283081.750890293	404425360.43523	4	10055.1648474208
skb5	SPCC24B10.13	277336.024171492	275987.764144099	812711568.292713	4	14254.0482696383
xlf1	SPCC24B10.14C	306288.058235094	324760.117680177	3800329523.16624	4	30823.4063787824
SPCC24B10.15	SPCC24B10.15	279839.576483538	284531.62285944	947058140.877374	4	15387.1548773431
SPCC24B10.16c	SPCC24B10.16C	226115.102664151	244316.115416781	8554319751.30752	4	46244.7828173825
emp24	SPCC24B10.17	244398.895448634	246845.850065897	43655629.2410986	4	3303.62033385719
SPCC24B10.18	SPCC24B10.18	375779.504972774	371977.397849266	258042426.612941	4	8031.84951634648
SPCC24B10.19c	SPCC24B10.19C	327142.708950233	329108.390940767	4059557585.1192	4	31857.3287687433
SPCC24B10.20	SPCC24B10.20	340886.823229459	345043.122583941	291195365.548688	4	8532.22370705153
tpi1	SPCC24B10.21	354325.355254279	353723.91091625	645389638.278413	4	12702.2600181859
pog1	SPCC24B10.22	293691.893367237	292825.384169339	24827929.0189307	4	2491.38159556754
SPCC285.04	SPCC285.04	315389.567427568	312815.416119183	467288947.898455	4	10808.4336041174
SPCC285.05	SPCC285.05	342465.49845978	346042.533118342	5728789372.48676	4	37844.3832440389
cgs2	SPCC285.09C	133571.820791046	128292.563441757	1911731192.15352	4	21861.6741819646
SPCC285.10c	SPCC285.10C	382257.759088523	399112.398143581	19532386697.8219	4	69879.1576541637
nup60	SPCC285.13C	241583.969775094	238007.94672703	1635363159.18569	4	20219.8118140705
trs130	SPCC285.14	169462.007689233	173030.320670095	39953276781.6728	4	99941.5789119734
rps2802	SPCC285.15C	231661.46197134	230460.06657924	2915369008.79712	4	26997.0785863819
msh6	SPCC285.16C	339869.675914221	339368.138519488	4405595441.64088	4	33187.3298174201
spp27	SPCC285.17	354458.575816819	363589.106797011	1208082799.80072	4	17378.7427609186
ssp1	SPCC297.03	391820.258892603	395725.354067802	34718062784.1431	4	93163.9184235816
set7	SPCC297.04C	281623.234511096	285244.96587062	999643290.352557	4	15808.5680119402
SPCC297.05	SPCC297.05	395442.495785133	398735.08061027	2501504694.56453	4	25007.5223411103
SPCC297.06c	SPCC297.06C	300304.765966465	301427.860467019	7205661.064596	4	1342.16812141736
SPCC2H8.05c	SPCC2H8.05C	354355.571133325	356386.036091466	65573440.8967065	4	4048.8714753838
SPCC306.02c	SPCC306.02C	303773.230517284	303741.514216918	456867106.630504	4	10687.2249278111
set1	SPCC306.04C	427957.413043907	410589.453272664	2568722366.68643	4	25341.2823604412
ins1	SPCC306.05C	397590.004297469	394707.860382235	366068366.916734	4	9566.45659213397
SPCC306.07c	SPCC306.07C	306603.251444394	293062.189732287	1553485018.18563	4	19707.1371473993
SPCC306.08c	SPCC306.08C	360883.112978067	362022.708242831	1301449837.70756	4	18037.8063917675
cap1	SPCC306.09C	128890.635167684	135489.078202134	16950008226.4248	4	65096.0986281529
SPCC306.11	SPCC306.11	340393.818563335	340634.23138109	89626609.0931695	4	4733.56654894514
mug73	SPCC31H12.02C	267677.44821743	261502.342158784	515608552.134739	4	11353.5077413848
SPCC31H12.03c	SPCC31H12.03C	295106.156840613	294064.707802374	1291264421.45582	4	17967.0839415848
rpl1202	SPCC31H12.04C	262972.938478851	263231.389661718	23086307.5086459	4	2402.41063874631
sds21	SPCC31H12.05C	88108.2609998366	85703.4903746818	2144077648.70941	4	23152.0930409618
mug111	SPCC31H12.06	356780.576055657	354734.173716549	337977026.345197	4	9192.07574959537
ccr4	SPCC31H12.08C	332927.4405235	326657.793997686	390171171.291566	4	9876.37549017308
SPCC320.03	SPCC320.03	302824.461221047	300832.609871485	231831578.895821	4	7613.00825718422
SPCC320.04c	SPCC320.04C	407505.433821125	404771.697613364	1997706004.86339	4	22347.8522730004
SPCC320.06	SPCC320.06	309693.248544652	303191.438444917	1219142306.09991	4	17458.1091910028
mde7	SPCC320.07C	342188.041161726	343100.150421295	4110584039.57675	4	32056.9182844232
SPCC320.08	SPCC320.08	154919.892157225	154327.98135437	1114697004.51468	4	16693.5392031968
atp23	SPCC320.12	53255.329757021	77562.4409854845	9596804752.23008	4	48981.6413369083
SPCC320.14	SPCC320.14	219238.513335694	242894.182434424	3701860030.37941	4	30421.4563687351
rhp16	SPCC330.01C	244193.370543749	252453.855506362	516248490.492567	4	11360.5511584228
rhp7	SPCC330.02	282215.18543563	283204.471085443	2319892245.47071	4	24082.6298681784
SPCC330.03c	SPCC330.03C	410502.902701581	405166.071280457	783768342.395119	4	13997.9314757138
SPCC330.06c	SPCC330.06C	0	0	0	4	0
SPCC330.07c	SPCC330.07C	291211.817257455	294379.182350308	1016106675.95579	4	15938.214109145
btb1	SPCC330.11	312836.435814981	322969.15070459	1939794794.92591	4	22021.5507794405
sdh3	SPCC330.12C	353389.978364006	352871.687063635	315151374.166056	4	8876.25166055549
rpl2402	SPCC330.14C	229518.803581962	229526.544818708	431479148.56501	4	10386.0380868381
mug112	SPCC338.02	390631.691356324	394872.810267924	287291023.434314	4	8474.83072742922
cid2	SPCC338.04	363723.247699735	364433.335542291	96123887.2815229	4	4902.13951457736
mms2	SPCC338.05C	376637.300814881	377153.321190685	100507953.737287	4	5012.68275819664
SPCC338.06c	SPCC338.06C	295691.868304932	288155.567853888	795339165.05016	4	14100.8790953805
naa15	SPCC338.07C	369293.634747977	364257.987852453	23613394684.8878	4	76833.2523795652
ctp1	SPCC338.08	264299.236385148	272469.903755466	1195997211.14909	4	17291.5963053523
cox5	SPCC338.10C	263931.690423351	270078.71374216	1563205118.27656	4	19768.6944325906
rrg1	SPCC338.11C	332779.131370006	338966.824592165	2624907287.03694	4	25616.9245179673
SPCC338.14	SPCC338.14	385790.372875826	381305.829889536	9215672142.68134	4	47999.1461973058
pof3	SPCC338.16	143595.286641911	154428.631938445	2425828540.61181	4	24626.3504229302
SPCC338.18	SPCC338.18	383057.617557655	379354.492994027	7037638155.30885	4	41945.3160534905
cif1	SPCC364.01	314147.255933656	318151.07924613	2858317054.53758	4	26731.6154325622
bis1	SPCC364.02C	280244.761555224	305217.225724532	12284070555.0724	4	55416.7631567208
rpl1702	SPCC364.03	330407.120390407	346792.003231392	3834320031.09581	4	30960.9432636338
SPCC364.04c	SPCC364.04C	344432.402565902	331500.805759661	902461370.222513	4	15020.497413722
vps3	SPCC364.05	355787.17549311	343347.774250822	14828694966.132	4	60886.5645404057
nap1	SPCC364.06	318616.61114207	316983.776456481	4806577398.68719	4	34664.7421694118
SPCC364.07	SPCC364.07	277674.194928275	303022.928054184	37997620277.1163	4	97464.8914701036
dad5	SPCC417.02	127046.972380546	144844.158723063	15303584914.3276	4	61853.8295385331
chr2	SPCC417.05C	272169.351973156	279180.356067356	2565317834.11541	4	25324.4833812825
mug27	SPCC417.06C	343682.405707668	354452.434457993	3986621242.48242	4	31569.848124763
mto1	SPCC417.07C	347208.716089658	351261.335434442	183450215.98367	4	6772.18974895989
SPCC417.09c	SPCC417.09C	291782.84277256	294459.558260262	2348894376.96367	4	24232.6968008292
SPCC417.11c	SPCC417.11C	317822.49835294	308898.398360534	3362323492.41502	4	28992.7727736371
SPCC417.12	SPCC417.12	356731.011717983	354881.778069227	175759574.959607	4	6628.71735254277
SPCC4B3.02c	SPCC4B3.02C	365421.70735831	341391.21591652	3132721331.25471	4	27985.3592582564
SPCC4B3.03c	SPCC4B3.03C	333410.914819982	327094.418711929	17658800538.8303	4	66443.2098465115
nte1	SPCC4B3.04C	343357.947852769	349182.398316587	2873928047.72808	4	26804.5147677032
hem12	SPCC4B3.05C	383319.720053402	357646.955560631	6186419284.52157	4	39326.8969171277
SPCC4B3.06c	SPCC4B3.06C	339913.116335107	326935.240568074	2624373054.38413	4	25614.3175508549
nro1	SPCC4B3.07	323933.380330264	315494.641320021	7813062501.82576	4	44195.764790944
lsg1	SPCC4B3.08	343177.247876257	349884.733444616	6968316027.41997	4	41738.2199770785
SPCC4B3.11c	SPCC4B3.11C	392231.581569705	395112.597817803	57054088.6718437	4	3776.70784784327
set9	SPCC4B3.12	359460.182263733	357398.958531296	4964910641.31171	4	35231.0610162102
SPCC4B3.13	SPCC4B3.13	342573.800492188	343163.348756758	985578546.13596	4	15696.9626531374
mid1	SPCC4B3.15	367244.722700674	351902.659195018	1473436521.74669	4	19192.6842947169
cig1	SPCC4E9.02	375111.82938593	390762.28514205	11025025897.8074	4	52500.06166141
SPCC4F11.03c	SPCC4F11.03C	415378.396965939	412403.422357363	225311979.652033	4	7505.19785968419
imt2	SPCC4F11.04C	0	0	0	4	0
aph1	SPCC4G3.02	420328.296701072	419775.731558807	369617973.874098	4	9612.72560039682
coq5	SPCC4G3.04C	317570.89998213	325430.598808166	1445775411.93307	4	19011.6767535972
mus81	SPCC4G3.05C	273614.739688423	271305.094637221	1228565954.6438	4	17525.4525950387
psk1	SPCC4G3.08	221792.232250678	232374.505979999	32508697092.8622	4	90150.8417776315
gyp3	SPCC4G3.09C	426146.673580359	418642.622737382	10844107978.4529	4	52067.5234153999
rhp42	SPCC4G3.10C	262288.251555875	262560.962715768	33263129132.6288	4	91190.9111872297
mug154	SPCC4G3.11	387600.595475857	385106.977207547	131376271.445587	4	5730.97442512151
not2	SPCC4G3.15C	384582.870528611	388137.525768906	457042970.507263	4	10689.2816702908
SPCC4G3.17	SPCC4G3.17	355052.160291875	355840.910659713	1008286656.81968	4	15876.7649162202
alp16	SPCC4G3.19	323151.297653239	311579.143297788	7154824151.29005	4	42293.0968105022
SPCC548.05c	SPCC548.05C	300137.257283248	297956.217872616	461939723.964167	4	10746.3915334889
ght8	SPCC548.06C	274123.679314652	294675.434378689	34903114246.2562	4	93411.875912884
ght1	SPCC548.07C	343049.489719106	363856.489062799	11969904842.74	4	54703.5301482911
SPCC550.01c	SPCC550.01C	382812.877949961	377640.888507863	182315856.985892	4	6751.21946365788
SPCC550.03c	SPCC550.03C	257932.432998807	277818.427449878	8105848678.60759	4	45016.2433978214
SPCC550.07	SPCC550.07	114245.256341989	135993.5609069	12223032980.3701	4	55278.9132046979
SPCC550.08	SPCC550.08	345128.79647939	345957.758930685	1579047891.7513	4	19868.6177913267
SPCC550.09	SPCC550.09	316483.024145892	315042.770165393	1082671051.48789	4	16451.9835543308
SPCC550.11	SPCC550.11	218636.940488389	218039.829832959	236310268.546371	4	7686.19327993986
arp6	SPCC550.12	416128.842388913	414797.983860363	714029163.107302	4	13360.6620635665
vgl1	SPCC550.14	382535.131102067	381299.364272612	2699785024.15115	4	25979.7277899093
SPCC550.15c	SPCC550.15C	243011.032809361	242563.184271925	1156246980.9977	4	17001.8159397585
SPCC553.01c	SPCC553.01C	243691.842077847	241909.885591479	7438994182.81583	4	43124.8019787217
pex1	SPCC553.03	397124.829110238	392735.259048358	228080539.074203	4	7551.16777515575
cyp9	SPCC553.04	105466.272173886	157101.491249496	39593142028.9542	4	99490.1276873165
SPCC553.08c	SPCC553.08C	23013.7130528832	25597.8631678455	60783366.3963337	4	3898.18439777846
SPCC553.12c	SPCC553.12C	363132.564658905	357509.93877553	690062126.257493	4	13134.5167998055
SPCC569.02c	SPCC569.02C	257135.357334338	263810.024034567	2562947237.80604	4	25312.7795678687
SPCC569.03	SPCC569.03	245887.631611651	283706.201081489	13010293815.3632	4	57031.3374719619
SPCC569.04	SPCC569.04	334246.660025341	321756.378214053	686906148.003376	4	13104.4472222541
SPCC569.05c	SPCC569.05C	253936.450474756	269075.63580782	3882047100.95643	4	31153.0379776854
SPCC569.06	SPCC569.06	291226.739745785	294727.172733035	10272646787.9752	4	50677.033229993
SPCC569.07	SPCC569.07	387063.547267844	416999.692733353	15254252773.3708	4	61754.0540640264
SPCC576.01c	SPCC576.01C	345502.892113993	346927.47991326	86426642.1725227	4	4648.29652056866
SPCC576.02	SPCC576.02	329358.35434602	331110.120961963	318718146.853336	4	8926.33949126595
rpl15	SPCC576.11	0	0	0	4	0
mhf2	SPCC576.12C	319441.752315706	320679.851856532	4675717599.90495	4	34189.6095323745
swc5	SPCC576.13	256386.816690085	244611.459588798	3870850727.84869	4	31108.0806537815
dph5	SPCC576.14	287305.22129564	290867.162663614	4178604969.74299	4	32321.0649953826
SPCC576.17c	SPCC576.17C	378818.764416183	371613.576850007	984318648.346309	4	15686.9264703631
SPCC584.01c	SPCC584.01C	376422.6419263	373204.387109682	443490455.059023	4	10529.6065341852
cuf2	SPCC584.02	240344.165002553	260465.68967425	23699301555.905	4	76972.8873628647
SPCC584.03c	SPCC584.03C	296078.630629156	313598.757906245	2782154689.02759	4	26373.0671757552
SPCC584.11c	SPCC584.11C	320173.106033252	322647.318954603	1246984052.34289	4	17656.3306801193
mug42	SPCC584.12	372913.347526698	371514.123413049	167078263.519201	4	6462.93786754912
SPCC584.13	SPCC584.13	330222.399039506	331590.692860244	1125239473.28866	4	16772.2946647787
SPCC584.15c	SPCC584.15C	356135.406790889	381505.902359871	17471180084.8621	4	66089.2958141902
SPCC584.16c	SPCC584.16C	262507.186648777	289899.800651856	3529789530.95453	4	29706.0159351373
SPCC594.01	SPCC594.01	324900.203334791	325178.318190789	356276472.740785	4	9437.64367759221
SPCC594.02c	SPCC594.02C	18220.8804915222	19262.8179742144	36282227.9198039	4	3011.73653893414
SPCC594.04c	SPCC594.04C	240449.288749278	244008.099578422	185445317.667037	4	6808.91543615862
spf1	SPCC594.05C	463479.211116182	458990.367354157	407948839.051833	4	10098.8717074215
SPCC594.06c	SPCC594.06C	329439.644334892	323849.297157131	5678248649.73067	4	37677.07741363
bqt3	SPCC594.07C	317255.708612615	315002.632232574	1976319089.54355	4	22227.9052631121
SPCC5E4.05c	SPCC5E4.05C	359924.966704308	359429.556062311	338139235.268823	4	9194.28131053243
rpl2802	SPCC5E4.07	12374.5894091766	44792.5487118955	5429102085.04377	4	36841.2204094944
SPCC5E4.10c	SPCC5E4.10C	320074.161248193	340645.092473047	9360316533.45045	4	48374.3644233453
spt3	SPCC61.02	344388.603626247	341518.468025635	203802462.524893	4	7137.96999371833
SPCC61.03	SPCC61.03	362339.831503764	361310.145639573	159965935.489524	4	6323.88202549518
SPCC61.05	SPCC61.05	377816.736881349	359505.029506658	3493284052.5361	4	29552.0052303397
SPCC613.01	SPCC613.01	361421.555455406	381546.17128149	1672803021.15447	4	20449.9573419755
SPCC613.02	SPCC613.02	338700.837802386	345622.759585848	2491840659.26214	4	24959.1699544583
SPCC613.03	SPCC613.03	328880.154153727	324067.752531875	1357490248.60739	4	18422.0672605397
rpl902	SPCC613.06	153295.894693438	155275.855929202	129810769.827406	4	5696.72646849499
SPCC613.07	SPCC613.07	410026.596415418	405080.771374369	1015512190.35425	4	15933.551003733
SPCC613.08	SPCC613.08	297448.2056015	297834.745713504	1705718739.28495	4	20650.1739658831
qcr2	SPCC613.10	55121.3959431065	66146.9967914023	6158070576.87155	4	39236.6874776387
meu23	SPCC613.11C	349738.685651897	339792.274978581	1726928046.33383	4	20778.1618913574
raf1	SPCC613.12C	316179.096091624	316005.068011175	224981687.076651	4	7499.69477840017
SPCC622.01c	SPCC622.01C	273487.736958542	279451.738360486	3070739659.01807	4	27707.1275081795
hta1	SPCC622.08C	161547.405180746	160692.414174213	2348672773.55251	4	24231.5536726007
SPCC622.11	SPCC622.11	329836.32878309	320279.781174781	3855282613.99172	4	31045.461077232
gdh1	SPCC622.12C	390126.807870938	369853.950583908	3653133841.62993	4	30220.5800805921
SPCC622.14	SPCC622.14	245635.730160346	251926.970985383	960907079.659431	4	15499.2506242998
SPCC622.15c	SPCC622.15C	362206.110626606	355229.626128296	1493030316.99732	4	19319.8752389691
epe1	SPCC622.16C	348329.762642696	352985.689290505	110145728.499352	4	5247.51675793781
apn1	SPCC622.17	421109.042677979	391346.490490409	4509569889.13101	4	33576.6655920857
rpl6	SPCC622.18	470239.802814098	461857.253875421	1712302210.09757	4	20689.9867695558
jmj4	SPCC622.19	347766.569863354	342297.989010232	603522454.769244	4	12283.3470069159
aah3	SPCC63.02C	0	0	0	4	0
SPCC63.03	SPCC63.03	341169.581386948	332178.931807683	4493227556.176	4	33515.7707511553
mok14	SPCC63.04	404999.22680694	407574.472317211	267563943.344391	4	8178.6909610339
SPCC63.06	SPCC63.06	275423.949452303	291620.194536567	19756809488.4384	4	70279.4591051297
atg1	SPCC63.08C	344188.311497443	352214.450456865	1544222771.60493	4	19648.3000002858
SPCC63.13	SPCC63.13	261979.221625535	269441.429122944	6143279380.40672	4	39189.5374443445
SPCC63.14	SPCC63.14	266143.716234801	274413.805561778	4221867351.60923	4	32487.9491181316
gep4	SPCC645.02	328131.009194874	334640.009977375	1538480734.01722	4	19611.735861578
rgf1	SPCC645.07	292808.532672709	288620.46690414	1532460847.60738	4	19573.3290960389
snd1	SPCC645.08C	211406.73568557	201479.721438441	13204822453.2361	4	57456.1190240781
mug117	SPCC645.11C	262079.322466311	254861.552382028	2314122087.07423	4	24052.66142797
SPCC645.12c	SPCC645.12C	315164.028155052	318673.657429829	4757459668.181	4	34487.1703252854
SPCC645.13	SPCC645.13	389007.916204728	387980.587145062	3417721689.44578	4	29230.6418397107
ekc1	SPCC663.01C	0	0	0	4	0
wtf14	SPCC663.02	218051.268783698	233547.175282167	2984963378.67067	4	27317.4091865914
pmd1	SPCC663.03	370955.094707314	365063.785652033	4007140508.62777	4	31650.9893551045
rpl39	SPCC663.04	0	0	0	4	0
SPCC663.06c	SPCC663.06C	213919.075867525	207511.984275927	30915645878.9437	4	87914.2279141206
SPCC663.08c	SPCC663.08C	304942.098912877	300037.420148692	5826614043.60741	4	38166.1304156166
SPCC663.09c	SPCC663.09C	341677.297271614	339580.370053813	3182486820.54237	4	28206.7670096307
SPCC663.10	SPCC663.10	300728.708953977	301541.993440949	4119910598.46377	4	32093.2648637676
saf1	SPCC663.11	334588.132149314	329194.194399732	225324492.637579	4	7505.40626211498
cid12	SPCC663.12	420335.094072304	416848.933728352	1460144999.22177	4	19105.9218517569
naa50	SPCC663.13C	337083.101240157	335512.192014231	19052827.7964337	4	2182.47725053629
SPCC663.14c	SPCC663.14C	387843.598899634	366534.002474464	2223412947.8624	4	23576.5399701822
SPCC663.15c	SPCC663.15C	402683.161446846	404426.958973304	368055669.546314	4	9592.38851311697
SPCC70.02c	SPCC70.02C	317512.616053044	307139.547210058	4178308809.23642	4	32319.9195900779
SPCC70.03c	SPCC70.03C	343320.070033645	354467.292327328	1830912719.47816	4	21394.5829561957
SPCC70.04c	SPCC70.04C	320010.897355016	302514.627193944	1918423883.21099	4	21899.9080090019
SPCC70.06	SPCC70.06	405921.086856923	402633.090136688	656195064.495979	4	12808.1523306055
SPCC70.08c	SPCC70.08C	215732.423334305	220971.65440019	137327990.770853	4	5859.3513030636
mug9	SPCC70.09C	331569.306570644	324609.733944481	8447431634.97715	4	45954.9552142561
SPCC70.10	SPCC70.10	352861.59967437	345795.149186553	2623333797.52794	4	25609.2453887651
SPCC736.02	SPCC736.02	259125.170675744	252323.379801985	499249563.499255	4	11171.9466018601
gma12	SPCC736.04C	398290.272039371	397580.615263571	119977532.003349	4	5476.71279152351
SPCC736.06	SPCC736.06	0	0	0	4	0
SPCC736.07c	SPCC736.07C	48295.3078215253	54998.5676958204	4152946445.96854	4	32221.6792158965
cbf11	SPCC736.08	316613.232701659	316842.615332461	16519139.6383518	4	2032.18722306483
SPCC736.09c	SPCC736.09C	357185.387471879	348352.230390788	490574533.166806	4	11074.4586003877
ago1	SPCC736.11	7907.65216018555	10420.5660544083	161623559.165125	4	6356.56273400029
SPCC736.13	SPCC736.13	337844.006204081	342898.00146383	2427482525.9307	4	24634.7443965363
dis1	SPCC736.14	362034.070510941	366329.071547086	1827044223.95837	4	21371.9689310459
ima1	SPCC737.03C	340127.814630901	349367.842048491	657231352.131549	4	12818.2618959392
SPCC737.04	SPCC737.04	377426.83605527	375926.080533228	78401729.5686724	4	4427.23755768403
SPCC737.05	SPCC737.05	365382.165052385	364612.106899411	315328064.477171	4	8878.7395569018
SPCC737.06c	SPCC737.06C	366309.002922638	367290.931958679	197803880.933898	4	7032.13838270226
SPCC737.07c	SPCC737.07C	346462.553509317	345273.716720948	763654016.7641	4	13817.1452981803
hmt1	SPCC737.09C	233397.66662854	231025.887762309	2235255633.24558	4	23639.2450875952
SPCC74.02c	SPCC74.02C	313715.561347996	311372.283091886	322040470.15445	4	8972.74303313165
ssp2	SPCC74.03C	318930.695028315	320148.84892343	204999387.700737	4	7158.89984042131
SPCC74.04	SPCC74.04	388742.272981734	377464.745864194	1866716527.39807	4	21602.757505687
rpl2702	SPCC74.05	242063.917818475	241049.522267588	1023383109.92401	4	15995.1798202147
mak3	SPCC74.06	359074.01753018	347680.47773042	3704683836.49348	4	30433.0570124556
mug24	SPCC74.09	262952.041886744	260804.248788616	936841030.136865	4	15303.9294801765
SPCC757.02c	SPCC757.02C	253686.081548681	288698.124966271	41180086283.4606	4	101464.385726545
SPCC757.03c	SPCC757.03C	362222.543334374	357650.328540727	850619964.650929	4	14582.6949211294
SPCC757.04	SPCC757.04	296804.073130562	298978.400504673	496385102.788619	4	11139.8507933075
SPCC757.05c	SPCC757.05C	379449.127184889	376421.912507673	309392518.778401	4	8794.77854721767
ctt1	SPCC757.07C	342179.088476943	337062.381645489	1503311560.39485	4	19386.2809764718
rnc1	SPCC757.09C	223855.151978646	223113.230952199	23164295.6398963	4	2406.46502363406
SPCC757.11c	SPCC757.11C	245276.527489509	244764.567732128	87952115.3479873	4	4689.13945591265
SPCC757.12	SPCC757.12	378929.292113104	345090.57887734	7488714159.67278	4	43268.6785090346
SPCC777.02	SPCC777.02	302465.614026597	304541.620951219	1861673434.36933	4	21573.5569295453
SPCC777.03c	SPCC777.03C	420720.274870508	400466.908885832	8235453428.03384	4	45374.6995252692
SPCC777.04	SPCC777.04	349026.800957534	349219.95890738	111206279.274932	4	5272.71939503071
SPCC777.06c	SPCC777.06C	329986.894371753	326672.509168657	862492616.911772	4	14684.1123064332
omh3	SPCC777.07	377567.91307062	375554.303516589	188166931.574701	4	6858.69760914383
bit61	SPCC777.08C	405056.011599962	408924.725616114	328530145.272351	4	9062.70027740561
ubc12	SPCC777.10C	383345.364240276	388624.495848947	1020161929.39125	4	15969.986923846
SPCC777.12c	SPCC777.12C	249685.234856223	249392.242401502	92658581.416337	4	4812.96637782608
vps35	SPCC777.13	572.75240280239	644.823265456195	568247.282881224	4	376.910892281327
SPCC777.15	SPCC777.15	344210.374291335	339992.458352199	6485151059.07912	4	40265.2178035805
SPCC777.17c	SPCC777.17C	335671.044951671	338071.885420614	330725633.081835	4	9092.9317753109
pep3	SPCC790.02	342663.372526295	333382.409711856	3097193355.20783	4	27826.2167533058
SPCC790.03	SPCC790.03	152938.204724545	154085.779278364	16087675.5397998	4	2005.47223489879
SPCC794.01c	SPCC794.01C	349199.385975663	346009.650047132	923429136.177868	4	15193.9884179391
wtf5	SPCC794.02	243943.710356931	253197.450809898	2335270464.02591	4	24162.3181008462
SPCC794.03	SPCC794.03	406805.120791715	407499.907500667	1011136093.07407	4	15899.1831006665
lat1	SPCC794.07	379720.604546716	383511.270790815	1347756077.38217	4	18355.8987615846
ef1a-a	SPCC794.09C	292909.094845708	294512.45928545	1620254686.64783	4	20126.1936704871
SPCC794.10	SPCC794.10	374007.633318115	377305.454668621	275263809.292057	4	8295.5380972553
SPCC794.11c	SPCC794.11C	343891.130578982	344335.97911781	35804102.7704299	4	2991.82648103253
mae2	SPCC794.12C	239990.560087465	241977.667632686	499818433.91533	4	11178.3097326399
SPCC794.15	SPCC794.15	358599.430476765	356413.872981718	214067215.525438	4	7315.51801866139
SPCC825.01	SPCC825.01	354848.187818095	357410.130826612	140904215.855262	4	5935.15408088244
naa40	SPCC825.04C	306656.197476327	315371.123780985	8675182633.26145	4	46570.3302362713
SPCC825.05c	SPCC825.05C	346495.131520119	338244.814837345	333621623.88032	4	9132.65601947648
SPCC830.06	SPCC830.06	18627.6945542727	38504.9470602424	3030455043.31229	4	27524.7844828633
psi1	SPCC830.07C	424260.10803212	413862.744529943	6917369378.37385	4	41585.3621433487
yop1	SPCC830.08C	366039.242368434	363845.643613802	790997725.782937	4	14062.3408949483
SPCC830.10	SPCC830.10	257343.085442401	261474.92959922	485974230.07793	4	11022.4116017994
for3	SPCC895.05	233360.070127716	236726.939327506	4620579169.97106	4	33987.4210921153
elp2	SPCC895.06	379263.689454044	359016.419203289	5899137019.57084	4	38402.9198745709
alp14	SPCC895.07	332434.596425546	330704.759568084	27704281.5690141	4	2631.74284310864
ucp12	SPCC895.09C	339947.29468784	339134.869087157	1891025862.96054	4	21742.9635914733
rps1201	SPCC962.04	287258.015829104	285317.997707141	231196282.520359	4	7602.57000165666
ast1	SPCC962.05	298855.198610117	311942.939335101	3822852276.05474	4	30914.6093136188
thp1	SPCC965.05C	424234.486598745	421808.4524356	156303308.467539	4	6251.06607842892
SPCC965.06	SPCC965.06	343617.637225813	345457.909143488	600253761.88365	4	12250.0383865077
gst2	SPCC965.07C	386779.433142383	376861.200578397	2814932469.57568	4	26527.9685877739
alr1	SPCC965.08C	391407.760113073	388966.103600022	1136352533.91136	4	16854.9142233902
SPCC965.09	SPCC965.09	370045.580274489	369310.090650504	59703842.1332663	4	3863.41306791244
SPCC965.10	SPCC965.10	340100.668659423	348992.934135809	758132788.64111	4	13767.1056202921
SPCC965.11c	SPCC965.11C	374163.910640078	383895.452796991	2708494191.61077	4	26021.5977200227
SPCC965.12	SPCC965.12	289833.644116596	280902.706573281	4623129941.82809	4	33996.8011062368
SPCC965.13	SPCC965.13	352468.583072433	344741.716270637	1254500950.96687	4	17709.4674607035
SPCC965.14c	SPCC965.14C	404031.40173699	408332.17134286	6369549325.88288	4	39904.7281843984
SPCC970.02	SPCC970.02	384133.633208998	386321.127203322	1070621172.65775	4	16360.1739955429
rpl3601	SPCC970.05	239120.700103998	253704.907526272	1533000989.36657	4	19576.7782676732
raf2	SPCC970.07C	264366.645339093	258260.553183047	7529390045.65635	4	43386.0289887665
brl2	SPCC970.10C	73242.4337263516	74703.006684414	7365579616.82121	4	42911.4775346329
ppk38	SPCP1E11.02	373457.172438827	372238.306528139	12638556.5953554	4	1777.53738324651
mug170	SPCP1E11.03	296354.396235898	285276.354950096	1920537058.03723	4	21911.9662401462
pal1	SPCP1E11.04C	240.543247579411	1873.76169874002	11794383.8961173	4	1717.14762732542
are2	SPCP1E11.05C	388232.734989348	373483.715649772	2100365494.95256	4	22914.8723264639
apl4	SPCP1E11.06	433312.638275673	423013.585207243	681670726.940009	4	13054.4123473637
cwf18	SPCP1E11.07C	252600.588042809	268702.646949488	7932406284.9479	4	44532.0286000646
SPCP1E11.10	SPCP1E11.10	14040.3751499999	38528.0060209892	3578260505.73472	4	29909.2816101236
puf6	SPCP1E11.11	363214.438764082	351185.590364748	5057310008.24634	4	35557.3832285446
SPCP20C8.01c	SPCP20C8.01C	298587.119537101	299992.503914641	2980840494.78314	4	27298.5370248258
SPCP20C8.02c	SPCP20C8.02C	351906.813558824	353251.964566551	78245605.8846888	4	4422.82731645406
rhp26	SPCP25A2.02C	342009.490173077	345848.835030763	3378869056.87106	4	29064.0200973259
SPCP31B10.02	SPCP31B10.02	319062.120195842	301949.657389665	3774147052.40423	4	30717.0435280002
SPCP31B10.04	SPCP31B10.04	328284.420258331	327770.360807845	4406507104.41715	4	33190.7634155089
tdp1	SPCP31B10.05	264108.689146323	272119.414161261	3197921464.48742	4	28275.0838393426
mug190	SPCP31B10.06	360874.290018621	357382.723417579	1471225650.44051	4	19178.2797093516
eft202	SPCP31B10.07	331237.615174153	328217.12647546	1400990916.39958	4	18714.9066014206
SPCPB16A4.02c	SPCPB16A4.02C	366528.667579647	369672.594924956	6031534122.22476	4	38831.4760285543
ade10	SPCPB16A4.03C	389201.086984284	388770.19705185	110622482.530168	4	5258.86115357136
trm8	SPCPB16A4.04C	330269.432029481	333826.5740345	1057324780.61813	4	16258.265441139
SPCPB16A4.05c	SPCPB16A4.05C	352680.562591681	362551.201194506	2637289717.05653	4	25677.274568461
SPCPB16A4.06c	SPCPB16A4.06C	326887.387208465	330308.574407298	1005395972.03851	4	15853.9898135967
amt1	SPCPB1C11.01	384613.548842548	374010.90841626	625468787.852019	4	12504.6869998015
SPCPB1C11.02	SPCPB1C11.02	379153.784240947	380310.768620255	33404655.0324191	4	2889.83801589376
SPCPB1C11.03	SPCPB1C11.03	384460.240619002	382044.120260829	227544981.429132	4	7542.29708757769
vps5	SPCPJ732.01	345615.931481819	343493.524407941	194650865.953102	4	6975.86671950342
SPCPJ732.02c	SPCPJ732.02C	339343.273725273	331631.634967446	863081863.125226	4	14689.1274683456
meu15	SPCPJ732.03	356545.632288304	355645.461313962	43984522.6449804	4	3316.04141428377
