# Supplementary material for: Quantitative Fitness Analysis Identifies exo1∆ and Other Suppressors or Enhancers of Telomere Defects in Schizosaccharomyces pombe
Source: PLoS One. 2015 Jul 13;10(7):e0132240. doi: 10.1371/journal.pone.0132240 (PMC4500466; doi:10.1371/journal.pone.0132240)
Supplement: S12 Supporting Information — (ZIP) [file pone.0132240.s018.zip › QFA0068_FIT.txt]

Barcode	Row	Col	ScreenID	Treatment	Medium	ORF	K	r	g	v	obj	t0	nAUC	nSTP	d0	Screen.Name	Library.Name	MasterPlate.Number	Timeseries.order	Inoc.Time	TileX	TileY	XOffset	YOffset	Threshold	EdgeLength	EdgePixels	RepQuad	Client	ExptDate	User	PI	Condition	Inoc	Gene	TrtMed	MDRMDP	MDP	MDR	DT	AUC	fit
K000266_030_005	1	1	QFA0068	30	YE5S_GN	SPBC11B10.02C	0.149818572031746	3.03628790307061	0.000999933034449966	0.998793581633231	4.44599968125213e-05	0.0883217592592593	0.482492610619653	0.155349122625183	0.00881933916696601	his3D_mQ	his3D_mQ	1	32	2014-02-06_14-15-16	175	176	383.5	357.5	120	0.0433783395575984	0.00120148785567145	1	SID	2014/02/10	SID	DAL	30	CONC	his3	30_YE5S_GN	31.3515040506949	7.22716928025876	4.33800604841684	5.53249574392798	0.496817686443301	31.3515040506949
K000266_030_005	1	2	QFA0068	30	YE5S_GN	SPBC11B10.02C	0.150607578366022	3.06613884263502	9e-04	1.74341143415083	6.11737241968207e-05	0.0883217592592593	0.514901538778743	0.157342081649585	0.00932868976672018	his3D_mQ	his3D_mQ	1	32	2014-02-06_14-15-16	175	176	563.5	357.5	120	0.058954961856427	0.00118720126442649	1	SID	2014/02/10	SID	DAL	30	CONC	his3	30_YE5S_GN	32.6664517013067	7.38665364948459	4.422361362995	5.42696492440099	0.526705148613492	32.6664517013067
K000266_030_005	1	3	QFA0068	30	YE5S_GN	SPBC11B10.02C	0.149599469127678	3.15259101766997	9e-04	2.02598815222037	4.504348371703e-05	1.236875	0.521938359161794	0.155962138979043	-0.00729922831715565	his3D_mQ	his3D_mQ	1	32	2014-02-06_14-15-16	175	176	725.5	357.5	120	0.0587315267005011	0.00121319107115648	1	SID	2014/02/10	SID	DAL	30	CONC	his3	30_YE5S_GN	33.54978506844	7.37696433887163	4.54791205803385	5.27714689592649	0.53379026350255	33.54978506844
K000266_030_005	1	4	QFA0068	30	YE5S_GN	SPBC11B10.02C	0.138649695883722	2.99454456859325	9e-04	2.50044874460436	3.76133464194393e-05	1.236875	0.48251919493585	0.144306069055589	-0.00833575976033562	his3D_mQ	his3D_mQ	1	32	2014-02-06_14-15-16	175	176	907.5	357.5	120	0.0567844489131476	0.00119781237065667	1	SID	2014/02/10	SID	DAL	30	CONC	his3	30_YE5S_GN	31.3960258527013	7.26730373517215	4.32017526675697	5.55533017020767	0.491967142424384	31.3960258527013
K000266_030_005	1	5	QFA0068	30	YE5S_GN	SPBC11B10.02C	0.155443367609947	3.20752575416572	9e-04	2.67624462749056	4.3448884487777e-05	0.0883217592592593	0.554476272338815	0.160777088911844	0.00286797850202444	his3D_mQ	his3D_mQ	1	32	2014-02-06_14-15-16	175	176	1082.5	357.5	120	0.0545820166618788	0.00123426005041025	1	SID	2014/02/10	SID	DAL	30	CONC	his3	30_YE5S_GN	34.3924888602154	7.43224834492694	4.62746766040062	5.18642198310301	0.562393690196647	34.3924888602154
K000266_030_005	1	6	QFA0068	30	YE5S_GN	SPBC11B10.02C	0.163353812192934	3.19487420853497	9e-04	3.31020547939587	7.41257266925617e-05	1.04079861111111	0.585890982761961	0.169113675757961	-0.00889162853329842	his3D_mQ	his3D_mQ	1	32	2014-02-06_14-15-16	175	176	1259.5	357.5	120	0.0566248523732006	0.00123399863878371	1	SID	2014/02/10	SID	DAL	30	CONC	his3	30_YE5S_GN	34.5870032375028	7.50385940660711	4.60922858003564	5.206945063205	0.590837006650487	34.5870032375028
K000266_030_005	1	7	QFA0068	30	YE5S_GN	SPBC11B10.02C	0.154886496064897	3.18244049395598	9e-04	3.14456771351016	6.04799952349899e-05	0.0883217592592593	0.556843434645619	0.160219220985414	0.00340217724182783	his3D_mQ	his3D_mQ	1	32	2014-02-06_14-15-16	175	176	1435.5	357.5	120	0.0557630310574867	0.00124745500172104	1	SID	2014/02/10	SID	DAL	30	CONC	his3	30_YE5S_GN	34.0998320749152	7.4270706500105	4.59128957859947	5.22728954232527	0.561139441708276	34.0998320749152
K000266_030_005	1	8	QFA0068	30	YE5S_GN	SPBC11B10.02C	0.146916114555051	3.07168255190168	9e-04	3.2838589682405	5.46048437618723e-05	1.04079861111111	0.524269824914275	0.151949603811026	-0.00105721395054314	his3D_mQ	his3D_mQ	1	32	2014-02-06_14-15-16	175	176	1606.5	357.5	120	0.0538478725781225	0.00120224158470595	1	SID	2014/02/10	SID	DAL	30	CONC	his3	30_YE5S_GN	32.5753022694351	7.35085193039788	4.43150026389824	5.41577311763218	0.527899029107285	32.5753022694351
K000266_030_005	1	9	QFA0068	30	YE5S_GN	SPBC11B10.02C	0.155762238736668	3.16798343672024	9e-04	3.20270078521912	6.03947791241625e-05	0.0883217592592593	0.559180585157397	0.161085711987141	0.00230381555413169	his3D_mQ	his3D_mQ	1	32	2014-02-06_14-15-16	175	176	1781.5	349.5	120	0.0564014172172747	0.00119479815849969	1	SID	2014/02/10	SID	DAL	30	CONC	his3	30_YE5S_GN	33.9821042797338	7.43520480808065	4.57043284709545	5.2511437762951	0.563324272199675	33.9821042797338
K000266_030_005	1	10	QFA0068	30	YE5S_GN	SPBC11B10.02C	0.156260276379779	3.16270972521799	9e-04	3.34566957899659	6.7681854616395e-05	0.0883217592592593	0.560373807720142	0.161499817855591	0.00324954707639234	his3D_mQ	his3D_mQ	1	32	2014-02-06_14-15-16	175	176	1948.5	357.5	120	0.0543905008139424	0.00119036917911075	1	SID	2014/02/10	SID	DAL	30	CONC	his3	30_YE5S_GN	33.9465531018308	7.43981035424015	4.5628250567548	5.25989922941938	0.565130349672986	33.9465531018308
K000266_030_005	1	11	QFA0068	30	YE5S_GN	SPBC11B10.02C	0.15581890983641	3.14036048028766	9e-04	3.27294567205402	7.66143439284252e-05	1.04079861111111	0.556893316927596	0.161122678915776	-0.00628606711766455	his3D_mQ	his3D_mQ	1	32	2014-02-06_14-15-16	175	176	2130.5	357.5	120	0.0563694979092853	0.00120131890022162	1	SID	2014/02/10	SID	DAL	30	CONC	his3	30_YE5S_GN	33.6881803067761	7.43572960950611	4.53058167468971	5.29733304093756	0.561910795317321	33.6881803067761
K000266_030_005	1	12	QFA0068	30	YE5S_GN	SPBC11B10.02C	0.154078331926709	3.17411992149694	9e-04	2.63684161901407	4.25329280566039e-05	1.04079861111111	0.548083831477939	0.15904536374746	-0.0162452814511427	his3D_mQ	his3D_mQ	1	32	2014-02-06_14-15-16	175	176	2311.5	357.5	120	0.0557630310574867	0.00119010776748421	1	SID	2014/02/10	SID	DAL	30	CONC	his3	30_YE5S_GN	33.9760018107255	7.41952327278266	4.57927019858015	5.24100980270644	0.555406814128687	33.9760018107255
K000266_030_005	1	13	QFA0068	30	YE5S_GN	SPBC11B10.02C	0.16052496556094	3.13599669262489	9e-04	3.24010608461376	7.7804538445333e-05	1.04079861111111	0.572036160427971	0.165707181769364	-0.0155325534768799	his3D_mQ	his3D_mQ	1	32	2014-02-06_14-15-16	175	176	2486.5	357.5	120	0.0562099013693383	0.00120548646798402	1	SID	2014/02/10	SID	DAL	30	CONC	his3	30_YE5S_GN	33.8355831341804	7.47865697240536	4.52428601271946	5.30470441800696	0.577077516474294	33.8355831341804
K000266_030_005	1	14	QFA0068	30	YE5S_GN	SPBC11B10.02C	0.161675474829534	3.19675913782361	9e-04	3.14546317715276	6.8396581572102e-05	1.04079861111111	0.58030542549727	0.166875647777097	-0.013369408620386	his3D_mQ	his3D_mQ	1	32	2014-02-06_14-15-16	175	176	2660.5	357.5	120	0.054996967665741	0.00121669760072143	1	SID	2014/02/10	SID	DAL	30	CONC	his3	30_YE5S_GN	34.5386887737864	7.48896013070597	4.61194720908876	5.20387569760192	0.584755063680993	34.5386887737864
K000266_030_005	1	15	QFA0068	30	YE5S_GN	SPBC11B10.02C	0.167357605833011	3.20776485167343	9e-04	3.09661955015014	6.78030109813249e-05	1.04079861111111	0.59999363068576	0.172952425925778	-0.0108196403190517	his3D_mQ	his3D_mQ	1	32	2014-02-06_14-15-16	175	176	2822.5	349.5	120	0.0575505123048932	0.00120574787961056	1	SID	2014/02/10	SID	DAL	30	CONC	his3	30_YE5S_GN	34.8882159314512	7.53879340130859	4.62782491497848	5.18602160646167	0.604244728274404	34.8882159314512
K000266_030_005	1	16	QFA0068	30	YE5S_GN	SPBC11B10.02C	0.1651438114622	3.22037341641232	9e-04	3.12556988005566	6.22229033216203e-05	0.947268518518519	0.595203612967313	0.170591800672712	-0.00398873808990998	his3D_mQ	his3D_mQ	1	32	2014-02-06_14-15-16	175	176	3002.5	357.5	120	0.0547735325098152	0.00122112658011037	1	SID	2014/02/10	SID	DAL	30	CONC	his3	30_YE5S_GN	34.9360943869806	7.5195821908385	4.64601536366542	5.16571688240511	0.597873461028882	34.9360943869806
K000266_030_005	1	17	QFA0068	30	YE5S_GN	SPBC11B10.02C	0.165777299224546	3.25002721235719	9e-04	2.94955739870057	5.36146428975377e-05	0.947268518518519	0.599291626846446	0.171254237047372	-0.00418779073732495	his3D_mQ	his3D_mQ	1	32	2014-02-06_14-15-16	175	176	3183.5	357.5	120	0.0563694979092853	0.00124394847215609	1	SID	2014/02/10	SID	DAL	30	CONC	his3	30_YE5S_GN	35.2836776870887	7.52510574760225	4.68879493133119	5.11858598029711	0.601253252914992	35.2836776870887
K000266_030_005	1	18	QFA0068	30	YE5S_GN	SPBC11B10.02C	0.165842872751055	3.27520329382803	9e-04	2.82975586217885	4.68274497805002e-05	0.588287037037037	0.601328423548078	0.171313599517697	-0.00195993598544835	his3D_mQ	his3D_mQ	1	32	2014-02-06_14-15-16	175	176	3344.5	357.5	120	0.0529541319544192	0.00124394847215609	1	SID	2014/02/10	SID	DAL	30	CONC	his3	30_YE5S_GN	35.5596771664373	7.52567629554074	4.72511383295981	5.07924271212031	0.602583003596483	35.5596771664373
K000266_030_005	1	19	QFA0068	30	YE5S_GN	SPBC11B10.02C	0.169888578471895	3.35908323657456	9e-04	2.583093284892	4.10108489145831e-05	0.0883217592592593	0.620778597392422	0.175639567924439	0.00233308097431222	his3D_mQ	his3D_mQ	1	32	2014-02-06_14-15-16	175	176	3530.5	357.5	120	0.0547416132018258	0.00126283370222085	1	SID	2014/02/10	SID	DAL	30	CONC	his3	30_YE5S_GN	36.6388001935829	7.56044814730259	4.84611487040685	4.95242078279195	0.62036800036343	36.6388001935829
K000266_030_005	1	20	QFA0068	30	YE5S_GN	SPBC11B10.02C	0.164056337814498	3.25967608496071	9e-04	2.85300850692952	4.96789251520256e-05	0.588287037037037	0.594085095194168	0.169880535828714	-0.00378698479931265	his3D_mQ	his3D_mQ	1	32	2014-02-06_14-15-16	175	176	3702.5	345.5	120	0.0540393884260589	0.00124520953686077	1	SID	2014/02/10	SID	DAL	30	CONC	his3	30_YE5S_GN	35.3176146687729	7.51005061226006	4.70271326948414	5.10343680864742	0.59566096402524	35.3176146687729
K000266_030_005	1	21	QFA0068	30	YE5S_GN	SPBC11B10.02C	0.1732676934035	3.30202427346317	9e-04	2.9750904587468	7.47868040000082e-05	0.947268518518519	0.626805390157669	0.179737082378186	-0.0136557047224856	his3D_mQ	his3D_mQ	1	32	2014-02-06_14-15-16	175	176	3880.5	361.5	120	0.0579335440007661	0.00126045753154731	1	SID	2014/02/10	SID	DAL	30	CONC	his3	30_YE5S_GN	36.1519079879608	7.58886196534923	4.76381151126882	5.03798270423334	0.630114034329264	36.1519079879608
K000266_030_005	1	22	QFA0068	30	YE5S_GN	SPBC11B10.02C	0.164686771018775	3.18140431177412	9e-04	2.90144350129691	8.83027537183821e-05	1.04079861111111	0.587102975231766	0.17182850109258	-0.0211247622604503	his3D_mQ	his3D_mQ	1	32	2014-02-06_14-15-16	175	176	4051.5	364.5	120	0.0597848638641514	0.00120148785567145	1	SID	2014/02/10	SID	DAL	30	CONC	his3	30_YE5S_GN	34.4949685767268	7.51558395393592	4.58979219554346	5.22899490380049	0.592586593024843	34.4949685767268
K000266_030_005	1	23	QFA0068	30	YE5S_GN	SPBC11B10.02C	0.181951035565334	3.3417564749733	9e-04	2.0999324713272	0.000108503436910043	1.04079861111111	0.649079080953162	0.190176242363744	-0.0208799024229083	his3D_mQ	his3D_mQ	1	32	2014-02-06_14-15-16	175	176	4229.5	364.5	120	0.0602955727919819	0.00124888502187555	1	SID	2014/02/10	SID	DAL	30	CONC	his3	30_YE5S_GN	36.9258510010074	7.6594095454503	4.82097879502231	4.97824218284887	0.655036172758686	36.9258510010074
K000266_030_005	1	24	QFA0068	30	YE5S_GN	SPBC11B10.02C	0.204873080264965	3.4861189715298	0.00100098973150557	0.998058289570011	7.26068786989363e-05	1.236875	0.69309868600508	0.213304069070817	-0.027016272846617	his3D_mQ	his3D_mQ	1	32	2014-02-06_14-15-16	175	176	4400.5	364.5	120	0.0578058667688085	0.00128148802650418	1	SID	2014/02/10	SID	DAL	30	CONC	his3	30_YE5S_GN	38.3366897528564	7.67715944599572	4.99360343139052	4.8061485718174	0.706446767972231	38.3366897528564
K000266_030_005	2	1	QFA0068	30	YE5S_GN	SPBC11B10.02C	0.151543361078161	3.06298652905783	9e-04	1.45339798248076	7.63152535634604e-05	1.236875	0.510482182510063	0.158401790147693	-0.00678130441902723	his3D_mQ	his3D_mQ	1	32	2014-02-06_14-15-16	175	176	383.5	533.5	120	0.0478151233681254	0.00120476371411532	1	SID	2014/02/10	SID	DAL	30	CONC	his3	30_YE5S_GN	32.6480027574448	7.39558993409221	4.41452312099458	5.43660081558093	0.522370401192575	32.6480027574448
K000266_030_005	2	2	QFA0068	30	YE5S_GN	SPAC6F6.17	0.138329007244228	3.23988647880954	9e-04	3.50733201132931	2.32546808960628e-05	1.236875	0.497879389034279	0.142808871082535	-0.00716395672361277	his3D_mQ	his3D_mQ	1	32	2014-02-06_14-15-16	175	176	569.5	533.5	120	0.059752944556162	0.00114106516292707	1	SID	2014/02/10	SID	DAL	30	CONC	rif1	30_YE5S_GN	33.9529814443394	7.26396300094691	4.67416772909131	5.13460393186741	0.509830700717082	33.9529814443394
K000266_030_005	2	3	QFA0068	30	YE5S_GN	SPAC688.13	0.130152449791881	3.25198251707371	9e-04	4.00040000834915	1.59735817854178e-05	1.236875	0.472591926054032	0.133768475518961	-0.0127045136535899	his3D_mQ	his3D_mQ	1	32	2014-02-06_14-15-16	175	176	740.5	533.5	120	0.0589868811644164	0.0011301154418162	1	SID	2014/02/10	SID	DAL	30	CONC	scn1	30_YE5S_GN	33.6673475991992	7.17606175031589	4.69161899250897	5.11550491169901	0.483434485552769	33.6673475991992
K000266_030_005	2	4	QFA0068	30	YE5S_GN	SPAC1250.04C	0.140289944782863	3.25388896289845	9e-04	5.97236361929933	7.24700581377564e-05	1.04079861111111	0.514098328263096	0.143661543061827	-0.00870621157884662	his3D_mQ	his3D_mQ	1	32	2014-02-06_14-15-16	175	176	907.5	533.5	120	0.0584761722365859	0.00121445213586116	1	SID	2014/02/10	SID	DAL	30	CONC	atl1	30_YE5S_GN	34.1950588864133	7.28427089138098	4.69436947037132	5.11250768638406	0.520322607819695	34.1950588864133
K000266_030_005	2	5	QFA0068	30	YE5S_GN	SPAC1556.01C	0.123830784984855	3.04334333165786	9e-04	4.70913561382282	1.38508288449778e-05	1.236875	0.444220423745448	0.127072643006348	-0.0110610877715001	his3D_mQ	his3D_mQ	1	32	2014-02-06_14-15-16	175	176	1082.5	533.5	120	0.0672859012416611	0.00106141885989759	1	SID	2014/02/10	SID	DAL	30	CONC	rad50	30_YE5S_GN	31.1919451899093	7.10422930394183	4.39061632943101	5.46620296542974	0.452058787215156	31.1919451899093
K000266_030_005	2	6	QFA0068	30	YE5S_GN	SPAC17H9.10C	0.111729201430005	2.81939566452482	9e-04	3.27738420115943	1.92287469847247e-05	1.236875	0.390938193276382	0.115413768615447	-0.0165808864241884	his3D_mQ	his3D_mQ	1	32	2014-02-06_14-15-16	175	176	1252.5	533.5	120	0.0685307542532478	0.00103416775380258	1	SID	2014/02/10	SID	DAL	30	CONC	ddb1	30_YE5S_GN	28.2931641464717	6.95586557962659	4.06752600702076	5.90039251342825	0.39738413649012	28.2931641464717
K000266_030_005	2	7	QFA0068	30	YE5S_GN	SPAC19E9.01C	0.144449959191284	3.36993123673402	9e-04	5.35146507928188	4.59527346792108e-05	1.04079861111111	0.536280299825329	0.147536325862706	-0.0125390875037002	his3D_mQ	his3D_mQ	1	32	2014-02-06_14-15-16	175	176	1431.5	533.5	120	0.0555395959015609	0.00121537505500584	1	SID	2014/02/10	SID	DAL	30	CONC	nup40	30_YE5S_GN	35.6195089598612	7.326429079545	4.86178308329073	4.93646046909922	0.540495397131881	35.6195089598612
K000266_030_005	2	8	QFA0068	30	YE5S_GN	SPAC22G7.04	0.151931896866782	3.40167728511276	9e-04	5.29766242619327	5.8994719959137e-05	0.947268518518519	0.565076806738275	0.155540614639138	-0.0120810193690579	his3D_mQ	his3D_mQ	1	32	2014-02-06_14-15-16	175	176	1607.5	533.5	120	0.059114558396374	0.00121888134991044	1	SID	2014/02/10	SID	DAL	30	CONC	ubp13	30_YE5S_GN	36.312600328127	7.39928406695505	4.90758294985562	4.89039110397636	0.56817855174164	36.312600328127
K000266_030_005	2	9	QFA0068	30	YE5S_GN	SPAC27D7.05C	0.151662499421404	3.39930600539694	9e-04	5.67065105768083	6.28929400463534e-05	0.947268518518519	0.563832614921314	0.155021849644266	-0.00725904758478042	his3D_mQ	his3D_mQ	1	32	2014-02-06_14-15-16	175	176	1769.5	533.5	120	0.0594018321682786	0.00120333345930046	1	SID	2014/02/10	SID	DAL	30	CONC	apc14	30_YE5S_GN	36.274730613567	7.39672368728245	4.90416191643551	4.89380253118639	0.567389684919503	36.274730613567
K000266_030_005	2	10	QFA0068	30	YE5S_GN	SPAC343.18	0.153557938711581	3.43149669718728	9e-04	5.49880684392468	6.02958507897774e-05	0.0883217592592593	0.572159454839674	0.156951748738395	0.00629553010555551	his3D_mQ	his3D_mQ	1	32	2014-02-06_14-15-16	175	176	1957.5	533.5	120	0.0606786044878547	0.00119982716439586	1	SID	2014/02/10	SID	DAL	30	CONC	rfp2	30_YE5S_GN	36.706952809069	7.41464238259816	4.95060326782835	4.8478940245454	0.575633340051244	36.706952809069
K000266_030_005	2	11	QFA0068	30	YE5S_GN	SPAC589.08C	0.147163764045549	3.32595253818698	9e-04	5.12446880212515	5.74529168925154e-05	0.0883217592592593	0.542196022819853	0.150715133937896	0.00783307527894497	his3D_mQ	his3D_mQ	1	32	2014-02-06_14-15-16	175	176	2126.5	533.5	120	0.0591464777043634	0.00118795475880065	1	SID	2014/02/10	SID	DAL	30	CONC	dam1	30_YE5S_GN	35.283510971628	7.35328176529837	4.79833523286679	5.00173473408216	0.547337036287116	35.283510971628
K000266_030_005	2	12	QFA0068	30	YE5S_GN	SPAC6G10.11C	0.158636006605764	3.41878156186965	9e-04	4.54764344516682	5.56009170885303e-05	1.04079861111111	0.586727326411655	0.162641246156573	-0.00492249894511944	his3D_mQ	his3D_mQ	1	32	2014-02-06_14-15-16	175	176	2305.5	542.5	120	0.057295157840978	0.00121871215980027	1	SID	2014/02/10	SID	DAL	30	CONC	ubi3	30_YE5S_GN	36.8024443995845	7.46157954893892	4.93225920305547	4.86592431823784	0.591637013013405	36.8024443995845
K000266_030_005	2	13	QFA0068	30	YE5S_GN	SPAPB1E7.02C	0.0262558976109127	4.58290849912349	0.0011	0.1	1.30888795065881e-05	1.236875	0.0460618948752415	0.0132021457996242	-0.000904145647944253	his3D_mQ	his3D_mQ	1	32	2014-02-06_14-15-16	175	176	2479.5	534.5	120	0.0135657058954962	0.00135159937565475	1	SID	2014/02/10	SID	DAL	30	CONC	mcl1	30_YE5S_GN	7.41728015227322	4.57706608909177	1.62053158243669	14.8099551160322	0.0390109419840526	7.41728015227322
K000266_030_005	2	14	QFA0068	30	YE5S_GN	SPBC12D12.02C	0.148787454362501	3.27755307032787	9e-04	5.01870198647423	5.24577605618483e-05	1.04079861111111	0.545828293970156	0.152317361428656	-0.0104681761442698	his3D_mQ	his3D_mQ	1	32	2014-02-06_14-15-16	175	176	2654.5	538.5	120	0.046282996584634	0.00120333345930046	1	SID	2014/02/10	SID	DAL	30	CONC	cdm1	30_YE5S_GN	34.8449173383834	7.36911216791806	4.7285095604981	5.07559510939676	0.550083717341391	34.8449173383834
K000266_030_005	2	15	QFA0068	30	YE5S_GN	SPBC1703.04	0.107734555801344	2.85150920587785	9e-04	4.55386455642032	2.0131636992657e-05	1.04079861111111	0.383533293704547	0.110676268491943	-0.00775182466410861	his3D_mQ	his3D_mQ	1	32	2014-02-06_14-15-16	175	176	2822.5	533.5	120	0.0602317341760031	0.00110554016765782	1	SID	2014/02/10	SID	DAL	30	CONC	mlh1	30_YE5S_GN	28.399363174248	6.90334035099548	4.11385818028699	5.83393956432541	0.388258081326883	28.399363174248
K000266_030_005	2	16	QFA0068	30	YE5S_GN	SPBC216.05	0.148181121549965	3.3137157362167	9e-04	5.27526044260222	5.18694445183232e-05	0.0883217592592593	0.547765315045215	0.151297412014332	0.0126489656275055	his3D_mQ	his3D_mQ	1	32	2014-02-06_14-15-16	175	176	3003.5	533.5	120	0.0537840339621437	0.00117257605830085	1	SID	2014/02/10	SID	DAL	30	CONC	rad3	30_YE5S_GN	35.2012123643421	7.36322094151729	4.78068125945552	5.02020500792254	0.550292449962715	35.2012123643421
K000266_030_005	2	17	QFA0068	30	YE5S_GN	SPBC2G2.01C	0.140934478982889	3.16152127471556	9e-04	6.07899262059995	8.07570240153958e-05	0.0883217592592593	0.516529772637428	0.144828976013345	0.0299487698356695	his3D_mQ	his3D_mQ	1	32	2014-02-06_14-15-16	175	176	3183.5	533.5	120	0.059433751476268	0.00115719735780104	1	SID	2014/02/10	SID	DAL	30	CONC	liz1	30_YE5S_GN	33.2545311677779	7.29088388686501	4.56111106469382	5.26187581481555	0.517407330179657	33.2545311677779
K000266_030_005	2	18	QFA0068	30	YE5S_GN	SPBC428.17C	0.158748500424233	3.45126700036127	9e-04	4.81987565301614	6.19412112736496e-05	0.0883217592592593	0.593438034615956	0.162407279829092	0.0247617697437307	his3D_mQ	his3D_mQ	1	32	2014-02-06_14-15-16	175	176	3361.5	533.5	120	0.0586357687765329	0.00126501745140987	1	SID	2014/02/10	SID	DAL	30	CONC	wpl1	30_YE5S_GN	37.1572352763772	7.46260224713141	4.97912578560116	4.82012325726017	0.594210061342573	37.1572352763772
K000266_030_005	2	19	QFA0068	30	YE5S_GN	SPBC887.04C	0.143657961432221	3.2582049609288	9e-04	5.00550896255026	7.30908058391239e-05	0.0883217592592593	0.531762815436431	0.146652311953852	0.0317511303975806	his3D_mQ	his3D_mQ	1	32	2014-02-06_14-15-16	175	176	3527.5	533.5	120	0.0609339589517699	0.00116087284281582	1	SID	2014/02/10	SID	DAL	30	CONC	lub1	30_YE5S_GN	34.401299829396	7.318497231541	4.70059613893608	5.10573537709455	0.531403442100133	34.401299829396
K000266_030_005	2	20	QFA0068	30	YE5S_GN	SPCC1739.12	0.147694098649596	3.36877865732196	9e-04	4.8107794868463	4.48684151273842e-05	0.0883217592592593	0.550447340517441	0.151348823264617	0.0185186281962741	his3D_mQ	his3D_mQ	1	32	2014-02-06_14-15-16	175	176	3707.5	533.5	120	0.0591464777043634	0.00121845074817373	1	SID	2014/02/10	SID	DAL	30	CONC	ppe1	30_YE5S_GN	35.7630562652247	7.35847146532077	4.86012026190085	4.93814940921098	0.551212247881374	35.7630562652247
K000266_030_005	2	21	QFA0068	30	YE5S_GN	SPCC306.04C	0.139532979712524	3.18795602002955	9e-04	3.67267560052373	5.24102167231085e-05	0.947268518518519	0.509048871271426	0.144348205559486	-0.0126742934692861	his3D_mQ	his3D_mQ	1	32	2014-02-06_14-15-16	175	176	3876.5	533.5	120	0.0562737399853171	0.00115961177811114	1	SID	2014/02/10	SID	DAL	30	CONC	set1	30_YE5S_GN	33.4662701972829	7.27646543785023	4.59924814913574	5.21824420465548	0.511414090325446	33.4662701972829
K000266_030_005	2	22	QFA0068	30	YE5S_GN	SPCC622.17	0.157000345093019	3.49180563572645	9e-04	4.66493514922299	5.24506366047627e-05	0.947268518518519	0.587601359758916	0.16131999992359	-0.0206813029364036	his3D_mQ	his3D_mQ	1	32	2014-02-06_14-15-16	175	176	4055.5	533.5	120	0.0596891059401832	0.00123426005041025	1	SID	2014/02/10	SID	DAL	30	CONC	apn1	30_YE5S_GN	37.5132077214013	7.44662701344139	5.03761067308578	4.76416332215265	0.590176038159065	37.5132077214013
K000266_030_005	2	23	QFA0068	30	YE5S_GN	SPAP8A3.14C	0.154080120521497	3.43319800469358	9e-04	4.08400941255923	5.34099991959743e-05	1.04079861111111	0.571186095362536	0.159367860421294	-0.0208915769811276	his3D_mQ	his3D_mQ	1	32	2014-02-06_14-15-16	175	176	4221.5	533.5	120	0.058954961856427	0.00120131890022162	1	SID	2014/02/10	SID	DAL	30	CONC	SPAP8A3.14c	30_YE5S_GN	36.7494099352373	7.41954001999054	4.95305771465926	4.84549169071232	0.575934575678896	36.7494099352373
K000266_030_005	2	24	QFA0068	30	YE5S_GN	SPBC11B10.02C	0.185103937144947	3.45885448807742	9e-04	1.99326857602856	0.000109283748632423	1.04079861111111	0.666401159520276	0.193516825945628	-0.0228412501818807	his3D_mQ	his3D_mQ	1	32	2014-02-06_14-15-16	175	176	4400.5	534.5	120	0.0586038494685435	0.00129703591711416	1	SID	2014/02/10	SID	DAL	30	CONC	his3	30_YE5S_GN	38.3426598120329	7.68419486475502	4.98980836468614	4.80980395356518	0.672715866900967	38.3426598120329
K000266_030_005	3	1	QFA0068	30	YE5S_GN	SPBC11B10.02C	0.150306534620844	3.22458402218521	9e-04	1.3761996253839	6.01554106317344e-05	1.236875	0.514697381590262	0.156726005948209	-0.0109582036672743	his3D_mQ	his3D_mQ	1	32	2014-02-06_14-15-16	175	176	383.5	710.5	120	0.0486450253758499	0.00120476371411532	1	SID	2014/02/10	SID	DAL	30	CONC	his3	30_YE5S_GN	34.2997792123461	7.38376701542915	4.64529543533444	5.16651746570174	0.527507445316747	34.2997792123461
K000266_030_005	3	2	QFA0068	30	YE5S_GN	SPBC1778.02	0.0931172183029311	3.19053723733023	0.00100155593051443	1.00417770020444	2.40512803475976e-05	1.40359953703704	0.314759731790672	0.0955720050980103	-0.0174637448161688	his3D_mQ	his3D_mQ	1	32	2014-02-06_14-15-16	175	176	558.5	714.5	120	0.0751061316990648	0.000940049947174717	1	SID	2014/02/10	SID	DAL	30	CONC	rap1	30_YE5S_GN	29.6383041123352	6.53873306732707	4.53272886462253	5.29482365188827	0.328493635667052	29.6383041123352
K000266_030_005	3	3	QFA0068	30	YE5S_GN	SPAC31G5.18C	0.0822207226070509	2.51002516809567	9e-04	4.70699639847262	3.15776580642384e-05	1.236875	0.282704246065676	0.0862691550851933	-0.0183200426542964	his3D_mQ	his3D_mQ	1	32	2014-02-06_14-15-16	175	176	733.5	710.5	120	0.0633279070509751	0.000863648762083646	1	SID	2014/02/10	SID	DAL	30	CONC	sde2	30_YE5S_GN	23.5864499580489	6.51343323959485	3.62120084607116	6.62763569881491	0.288997551248553	23.5864499580489
K000266_030_005	3	4	QFA0068	30	YE5S_GN	SPAC12B10.12C	0.124022919285118	3.22989487738226	9e-04	4.57567256905082	1.11512936943335e-05	1.236875	0.452062313443886	0.126156132439235	-0.0220459850590997	his3D_mQ	his3D_mQ	1	32	2014-02-06_14-15-16	175	176	907.5	719.5	120	0.0562418206773277	0.00109542114417527	1	SID	2014/02/10	SID	DAL	30	CONC	rhp41	30_YE5S_GN	33.1143786850407	7.10646603676383	4.65975331673018	5.15048724013596	0.461976838152748	33.1143786850407
K000266_030_005	3	5	QFA0068	30	YE5S_GN	SPAC15A10.03C	0.025	0.721871909026277	0.0011	0.75	9.11614752472879e-06	1.236875	0.0319211038344283	0.00943150209138685	-0.00183895170567596	his3D_mQ	his3D_mQ	1	32	2014-02-06_14-15-16	175	176	1082.5	710.5	120	0.0130230776596763	0.00123065367286766	1	SID	2014/02/10	SID	DAL	30	CONC	rhp54	30_YE5S_GN	4.09987139577517	4.50635266602479	0.909798167082163	25	0.022706314852909	4.09987139577517
K000266_030_005	3	6	QFA0068	30	YE5S_GN	SPAC17H9.19C	0.0981390788288904	2.84194915965558	9e-04	5.58777198411289	1.63548123260264e-05	1.04079861111111	0.352335986460079	0.100279285180034	-0.0138618897422494	his3D_mQ	his3D_mQ	1	32	2014-02-06_14-15-16	175	176	1257.5	708.5	120	0.0601040569440455	0.00099788926415917	1	SID	2014/02/10	SID	DAL	30	CONC	cdt2	30_YE5S_GN	27.7523580240741	6.76875891811201	4.10006595888852	5.85356436717085	0.356780083463248	27.7523580240741
K000266_030_005	3	7	QFA0068	30	YE5S_GN	SPAC19E9.02	0.134933890945407	3.32859238535466	9e-04	6.78443072024129	4.67395602984011e-05	1.04079861111111	0.501309042707315	0.13718385666951	-0.0148621875046254	his3D_mQ	his3D_mQ	1	32	2014-02-06_14-15-16	175	176	1431.5	710.5	120	0.0571036419930416	0.0011419878474114	1	SID	2014/02/10	SID	DAL	30	CONC	fin1	30_YE5S_GN	34.7104328678732	7.22811203445656	4.80214372749174	4.99776794738622	0.506025677599719	34.7104328678732
K000266_030_005	3	8	QFA0068	30	YE5S_GN	SPAC22H12.02	0.127037785676154	3.18549925193085	9e-04	6.24487146237446	3.97176477126271e-05	1.04079861111111	0.467582183761711	0.129225753539798	-0.0135118629320228	his3D_mQ	his3D_mQ	1	32	2014-02-06_14-15-16	175	176	1598.5	698.5	120	0.0619553768074308	0.0010594040661584	1	SID	2014/02/10	SID	DAL	30	CONC	tfg3	30_YE5S_GN	32.8184595618794	7.14111695423053	4.59570397351316	5.22226847906684	0.471376584511224	32.8184595618794
K000266_030_005	3	9	QFA0068	30	YE5S_GN	SPAC27E2.03C	0.12272181461966	3.05973758572352	9e-04	7.66835966525872	3.94070148749861e-05	0.947268518518519	0.44857947063156	0.124898454308322	-0.0138821839332909	his3D_mQ	his3D_mQ	1	32	2014-02-06_14-15-16	175	176	1778.5	710.5	120	0.0582527370806601	0.00104954645430238	1	SID	2014/02/10	SID	DAL	30	CONC	SPAC27E2.03c	30_YE5S_GN	31.302684096885	7.09125100366535	4.41426824134489	5.43691472466747	0.45075226091016	31.302684096885
K000266_030_005	3	10	QFA0068	30	YE5S_GN	SPAC343.18	0.141488920474466	3.35293242677557	9e-04	6.09855455946251	4.46010486385317e-05	0.0883217592592593	0.525318602761772	0.143828374624064	0.00329856544085815	his3D_mQ	his3D_mQ	1	32	2014-02-06_14-15-16	175	176	1949.5	710.5	120	0.0674774170895975	0.0011384815525068	1	SID	2014/02/10	SID	DAL	30	CONC	rfp2	30_YE5S_GN	35.2952941495533	7.29654836806232	4.8372589845418	4.96148750288038	0.529780806655117	35.2952941495533
K000266_030_005	3	11	QFA0068	30	YE5S_GN	SPAC589.10C	0.124160853649594	3.0722793321156	9e-04	6.54515321006259	2.72257761170124e-05	0.0883217592592593	0.449406313483933	0.126862112040375	0.00687612019573457	his3D_mQ	his3D_mQ	1	32	2014-02-06_14-15-16	175	176	2130.5	701.5	120	0.0616361837275368	0.0010594040661584	1	SID	2014/02/10	SID	DAL	30	CONC	SPAC589.10c	30_YE5S_GN	31.5055389897864	7.10806966492803	4.43236215666794	5.41471999617517	0.455911570194502	31.5055389897864
K000266_030_005	3	12	QFA0068	30	YE5S_GN	SPAC823.14	0.15268750575115	3.41232585845298	9e-04	5.66152290662853	6.372948247025e-05	0.0883217592592593	0.568015302833525	0.155579283093579	0.0135017208962736	his3D_mQ	his3D_mQ	1	32	2014-02-06_14-15-16	175	176	2305.5	707.5	120	0.0571674806090204	0.0012071011658316	1	SID	2014/02/10	SID	DAL	30	CONC	ptf1	30_YE5S_GN	36.4615075446794	7.40644129605307	4.92294559387245	4.87513005016196	0.571665072607786	36.4615075446794
K000266_030_005	3	13	QFA0068	30	YE5S_GN	SPAPB1E7.06C	0.025	0.806352979328309	0.0011	0.75	1.35036705184644e-05	1.236875	0.0372236033326794	0.0105749252809507	0.000111313107658833	his3D_mQ	his3D_mQ	1	32	2014-02-06_14-15-16	175	176	2479.5	710.5	120	0.0152255099109451	0.00129560566229931	1	SID	2014/02/10	SID	DAL	30	CONC	eme1	30_YE5S_GN	4.57968162150203	4.50635266602479	1.01627235170254	23.615716751315	0.0271385697872199	4.57968162150203
K000266_030_005	3	14	QFA0068	30	YE5S_GN	SPBC12D12.09	0.150323104734482	3.4431007208026	9e-04	6.0702631474369	5.26080509330903e-05	0.947268518518519	0.562266233480126	0.153145330159707	-0.00452486127404494	his3D_mQ	his3D_mQ	1	32	2014-02-06_14-15-16	175	176	2654.5	710.5	120	0.0463468352006128	0.00120574787961056	1	SID	2014/02/10	SID	DAL	30	CONC	rev7	30_YE5S_GN	36.6785032480197	7.38392605244792	4.96734433518061	4.83155553159924	0.565314572680278	36.6785032480197
K000266_030_005	3	15	QFA0068	30	YE5S_GN	SPBC1709.05	0.149962319840348	3.40569975000537	9e-04	5.80413215691595	5.81031389349237e-05	0.947268518518519	0.558532697392065	0.152740785037384	-0.000605006585390075	his3D_mQ	his3D_mQ	1	32	2014-02-06_14-15-16	175	176	2824.5	698.5	120	0.0591783970123528	0.00118786253728429	1	SID	2014/02/10	SID	DAL	30	CONC	sks2	30_YE5S_GN	36.2630465887155	7.38045933188505	4.91338614008099	4.88461507314065	0.561904373225053	36.2630465887155
K000266_030_005	3	16	QFA0068	30	YE5S_GN	SPBC216.06C	0.147821256902796	3.4497185685981	9e-04	6.93805433155516	8.0602766253009e-05	0.0883217592592593	0.555503368598838	0.150421861602418	0.0325981484560351	his3D_mQ	his3D_mQ	1	32	2014-02-06_14-15-16	175	176	3010.5	710.5	120	0.059274154936321	0.00120284137655284	1	SID	2014/02/10	SID	DAL	30	CONC	swi1	30_YE5S_GN	36.6284959506071	7.35971302917981	4.976891871379	4.82228680474629	0.557273309347832	36.6284959506071
K000266_030_005	3	17	QFA0068	30	YE5S_GN	SPBC30B4.04C	0.113679891789988	2.97621760826401	9e-04	10	4.98482683415491e-05	0.0883217592592593	0.41475003380723	0.116857059956767	0.0214955184209068	his3D_mQ	his3D_mQ	1	32	2014-02-06_14-15-16	175	176	3178.5	712.5	120	0.0640939704427208	0.00101769717870826	1	SID	2014/02/10	SID	DAL	30	CONC	sol1	30_YE5S_GN	29.9741363831806	6.98083636963617	4.29377438404889	5.58948790815804	0.416385752799731	29.9741363831806
K000266_030_005	3	18	QFA0068	30	YE5S_GN	SPBC530.13	0.129198225907568	3.22899883625972	9e-04	6.71331572047833	4.47640308363606e-05	0.0883217592592593	0.478799711186632	0.131695684311882	0.00917667988761889	his3D_mQ	his3D_mQ	1	32	2014-02-06_14-15-16	175	176	3352.5	710.5	120	0.0572313192249992	0.00112310285200699	1	SID	2014/02/10	SID	DAL	30	CONC	lsc1	30_YE5S_GN	33.3799458013395	7.16544554294259	4.65846060810778	5.15191648464932	0.481176939091294	33.3799458013395
K000266_030_005	3	19	QFA0068	30	YE5S_GN	SPBC887.10	0.11751671316576	3.02042143061553	9e-04	10	6.77920031531092e-05	0.0883217592592593	0.428658452639912	0.122469223280763	0.0252289634781071	his3D_mQ	his3D_mQ	1	32	2014-02-06_14-15-16	175	176	3527.5	710.5	120	0.0797025120495388	0.00102120347361287	1	SID	2014/02/10	SID	DAL	30	CONC	mcs4	30_YE5S_GN	30.6280006929383	7.02872523393924	4.35754701934377	5.507685836426	0.431541399951073	30.6280006929383
K000266_030_005	3	20	QFA0068	30	YE5S_GN	SPCC1753.02C	0.140292137097604	3.34901546491714	9e-04	4.71648090668781	2.90282376778952e-05	0.947268518518519	0.52348219900281	0.1432233366666	-0.00410119533443594	his3D_mQ	his3D_mQ	1	32	2014-02-06_14-15-16	175	176	3705.5	710.5	120	0.0624341664272719	0.00115167626915725	1	SID	2014/02/10	SID	DAL	30	CONC	git3	30_YE5S_GN	35.1948504510546	7.28429343623904	4.83160800139678	4.96729039132765	0.524379511177505	35.1948504510546
K000266_030_005	3	21	QFA0068	30	YE5S_GN	SPCC330.01C	0.143503317429699	3.38607690245965	9e-04	5.97284340266223	4.58122978860469e-05	0.947268518518519	0.536123719828496	0.14619629772646	-0.0139351236431577	his3D_mQ	his3D_mQ	1	32	2014-02-06_14-15-16	175	176	3877.5	710.5	120	0.0603594114079607	0.00117231464667431	1	SID	2014/02/10	SID	DAL	30	CONC	rhp16	30_YE5S_GN	35.7438270588411	7.316943371926	4.8850763552421	4.91292218477731	0.538443585071927	35.7438270588411
K000266_030_005	3	22	QFA0068	30	YE5S_GN	SPCC663.01C	0.025	0.442809652367412	0.0011	0.75	2.04319660495958e-06	1.236875	0.0169272683085613	0.00470358937829844	-0.000667320589236024	his3D_mQ	his3D_mQ	1	32	2014-02-06_14-15-16	175	176	4051.5	710.5	120	0.0103099364805771	0.0011092156526726	1	SID	2014/02/10	SID	DAL	30	CONC	ekc1	30_YE5S_GN	2.51493735220027	4.50635266602479	0.558087113589976	25	0.010236176949517	2.51493735220027
K000266_030_005	3	23	QFA0068	30	YE5S_GN	SPAC56F8.02	0.151474914657667	3.44627084257205	9e-04	5.01118893747104	5.09253454846187e-05	1.04079861111111	0.564129366084359	0.154864039072042	-0.0199070705573177	his3D_mQ	his3D_mQ	1	32	2014-02-06_14-15-16	175	176	4236.5	701.5	120	0.0622426505793354	0.00116831603436174	1	SID	2014/02/10	SID	DAL	30	CONC	SPAC56F8.02	30_YE5S_GN	36.7670251449837	7.39493817595746	4.97191785382618	4.82711112805909	0.568749192408042	36.7670251449837
K000266_030_005	3	24	QFA0068	30	YE5S_GN	SPBC11B10.02C	0.17078930123668	3.3222069266799	9e-04	2.49629091428005	9.86577685993137e-05	1.04079861111111	0.614347216226341	0.178426932640951	-0.0234429337565897	his3D_mQ	his3D_mQ	1	32	2014-02-06_14-15-16	175	176	4400.5	709.5	120	0.0579016246927767	0.00126610932600437	1	SID	2014/02/10	SID	DAL	30	CONC	his3	30_YE5S_GN	36.2730737481927	7.56807688618623	4.79290502642762	5.00740153782858	0.620270841333312	36.2730737481927
K000266_030_005	4	1	QFA0068	30	YE5S_GN	SPBC11B10.02C	0.14571171372401	3.11807417043279	9e-04	1.47625364346349	6.19672488332469e-05	1.236875	0.496639481285974	0.152270557694835	-0.0147267541469932	his3D_mQ	his3D_mQ	1	32	2014-02-06_14-15-16	175	176	383.5	886.5	120	0.0489322991477545	0.00118921582350533	1	SID	2014/02/10	SID	DAL	30	CONC	his3	30_YE5S_GN	32.9823723591104	7.33897614313596	4.49413810807361	5.34028982262129	0.508495813457775	32.9823723591104
K000266_030_005	4	2	QFA0068	30	YE5S_GN	SPBC216.05	0.119720812082424	3.01149629436201	9e-04	4.68046266224395	2.83672362541134e-05	1.236875	0.426000049167503	0.124196205962604	-0.0215776981799193	his3D_mQ	his3D_mQ	1	32	2014-02-06_14-15-16	175	176	545.5	886.5	120	0.0602317341760031	0.00101326796465898	1	SID	2014/02/10	SID	DAL	30	CONC	rad3	30_YE5S_GN	30.6539690619475	7.05553325319676	4.34467076575092	5.52400890516083	0.436545531617419	30.6539690619475
K000266_030_005	4	3	QFA0068	30	YE5S_GN	SPAC23A1.15C	0.131634654613337	3.27404296110164	9e-04	6.53240471579884	7.03414963700416e-05	1.04079861111111	0.485327599934089	0.134331234700318	-0.0296231384027802	his3D_mQ	his3D_mQ	1	32	2014-02-06_14-15-16	175	176	743.5	884.5	120	0.0607105237958441	0.00109935804081658	1	SID	2014/02/10	SID	DAL	30	CONC	sec20	30_YE5S_GN	33.9729032635071	7.19239863138989	4.72344554363807	5.08103666661833	0.491766288648918	33.9729032635071
K000266_030_005	4	4	QFA0068	30	YE5S_GN	SPAC12G12.16C	0.125006376184473	3.21499270246091	9e-04	7.00741349888266	6.52896485024259e-05	1.04079861111111	0.460365426291224	0.126836396324656	-0.0252486390367595	his3D_mQ	his3D_mQ	1	32	2014-02-06_14-15-16	175	176	905.5	875.5	120	0.0612212327236746	0.00107452135503167	1	SID	2014/02/10	SID	DAL	30	CONC	SPAC12G12.16c	30_YE5S_GN	33.0144473049265	7.11786096734803	4.63825402833444	5.17436083780392	0.466117527122123	33.0144473049265
K000266_030_005	4	5	QFA0068	30	YE5S_GN	SPAC1687.15	0.134290724015091	3.33263597044698	9e-04	6.5448066980465	5.31112420331523e-05	0.0883217592592593	0.498175449709546	0.136467150219541	0.00490699967525516	his3D_mQ	his3D_mQ	1	32	2014-02-06_14-15-16	175	176	1077.5	886.5	120	0.0577101088448402	0.00111123044641179	1	SID	2014/02/10	SID	DAL	30	CONC	gsk3	30_YE5S_GN	34.7194573692442	7.22121893884437	4.80797738765146	4.99170400876682	0.503889284375372	34.7194573692442
K000266_030_005	4	6	QFA0068	30	YE5S_GN	SPAC1805.04	0.128461241736281	3.20832945072954	9e-04	6.91370833345644	5.98595289357498e-05	1.04079861111111	0.472360121853069	0.130605801803485	-0.00253535336794525	his3D_mQ	his3D_mQ	1	32	2014-02-06_14-15-16	175	176	1260.5	875.5	120	0.0598806217881196	0.00106860063981697	1	SID	2014/02/10	SID	DAL	30	CONC	nup132	30_YE5S_GN	33.1280742425083	7.15719243027066	4.62864098810537	5.18510726186691	0.477679142298611	33.1280742425083
K000266_030_005	4	7	QFA0068	30	YE5S_GN	SPAC19G12.02C	0.123441990580332	3.18896554221606	9e-04	7.19630270955564	4.93090231237764e-05	1.04079861111111	0.454705229335219	0.126443293232	-0.00892164771509432	his3D_mQ	his3D_mQ	1	32	2014-02-06_14-15-16	175	176	1433.5	878.5	120	0.0613169906476428	0.00108990005553148	1	SID	2014/02/10	SID	DAL	30	CONC	pms1	30_YE5S_GN	32.6635892419529	7.09969251480051	4.60070477332083	5.21659206197588	0.459525679264039	32.6635892419529
K000266_030_005	4	8	QFA0068	30	YE5S_GN	SPAC23A1.06C	0.133567137060018	3.25361332123234	9e-04	7.10467142973871	5.80459015589224e-05	1.04079861111111	0.492487048043951	0.136038612197677	-0.0096379535015829	his3D_mQ	his3D_mQ	1	32	2014-02-06_14-15-16	175	176	1594.5	875.5	120	0.0605509272558971	0.00112091886815763	1	SID	2014/02/10	SID	DAL	30	CONC	cmk2	30_YE5S_GN	33.8596106142066	7.21342437312303	4.69397180351212	5.11294081102974	0.497637179603073	33.8596106142066
K000266_030_005	4	9	QFA0068	30	YE5S_GN	SPAC27E2.09	0.085760903048921	2.59490154380047	9e-04	7.61757932794494	1.9305180032476e-05	1.236875	0.299900356617606	0.0888649967841426	-0.0131511625646801	his3D_mQ	his3D_mQ	1	32	2014-02-06_14-15-16	175	176	1781.5	886.5	120	0.0945769095726005	0.000805301874768671	1	SID	2014/02/10	SID	DAL	30	CONC	mak2	30_YE5S_GN	24.6117062705996	6.57425128556164	3.74365158883594	6.41085299485965	0.305545722803026	24.6117062705996
K000266_030_005	4	10	QFA0068	30	YE5S_GN	SPAC3A11.14C	0.144450857841313	3.37609239676045	9e-04	6.81014271706039	4.5499378753356e-05	0.0883217592592593	0.536713522422495	0.146921896674577	0.00419295428120044	his3D_mQ	his3D_mQ	1	32	2014-02-06_14-15-16	175	176	1955.5	874.5	120	0.0562099013693383	0.00114181865730123	1	SID	2014/02/10	SID	DAL	30	CONC	pkl1	30_YE5S_GN	35.6846749230575	7.32643805479093	4.87067175838912	4.92745173366754	0.541618329505365	35.6846749230575
K000266_030_005	4	11	QFA0068	30	YE5S_GN	SPAC637.10C	0.103319749439521	2.79644159441665	9e-04	6.97963073049666	1.7812991941649e-05	0.0883217592592593	0.365748795552185	0.10681406423928	0.00753886132290504	his3D_mQ	his3D_mQ	1	32	2014-02-06_14-15-16	175	176	2130.5	878.5	120	0.0890867885984232	0.000939542611504541	1	SID	2014/02/10	SID	DAL	30	CONC	rpn10	30_YE5S_GN	27.6073846764156	6.84297533311625	4.03441242040009	5.94882166202035	0.372346047052765	27.6073846764156
K000266_030_005	4	12	QFA0068	30	YE5S_GN	SPAC8E11.02C	0.120353453646252	2.89761447163117	9e-04	5.54607995798016	2.05149129336177e-05	0.0883217592592593	0.428643420259109	0.122309983112147	0.0124742877607634	his3D_mQ	his3D_mQ	1	32	2014-02-06_14-15-16	175	176	2317.5	886.5	120	0.0588272846244693	0.00100231847820845	1	SID	2014/02/10	SID	DAL	30	CONC	rad24	30_YE5S_GN	29.5265537433506	7.06313682500585	4.18037402855014	5.74111307650713	0.433174398283009	29.5265537433506
K000266_030_005	4	13	QFA0068	30	YE5S_GN	SPAPB24D3.04C	0.144912465117684	3.33278656595838	9e-04	5.52281844798149	5.15125261523526e-05	0.0883217592592593	0.535559255981936	0.147577722138059	0.0099611185793476	his3D_mQ	his3D_mQ	1	32	2014-02-06_14-15-16	175	176	2479.5	875.5	120	0.0605828465638865	0.00115610548320653	1	SID	2014/02/10	SID	DAL	30	CONC	mag1	30_YE5S_GN	35.2490720339183	7.33104098156525	4.80819465101288	4.99147845334095	0.540247756725224	35.2490720339183
K000266_030_005	4	14	QFA0068	30	YE5S_GN	SPBC13G1.04C	0.150093296117036	3.42717891768301	9e-04	6.30603123379486	5.76537606774861e-05	0.0883217592592593	0.560279116822525	0.153049211597014	0.000981938186399247	his3D_mQ	his3D_mQ	1	32	2014-02-06_14-15-16	175	176	2654.5	889.5	120	0.062051134731399	0.00113831236239663	1	SID	2014/02/10	SID	DAL	30	CONC	SPBC13G1.04c	30_YE5S_GN	36.4979788409969	7.38171882397122	4.94437402877962	4.85400171190603	0.563788918484699	36.4979788409969
K000266_030_005	4	15	QFA0068	30	YE5S_GN	SPBC1718.07C	0.025	0.847033939954079	0.0011	0.75	1.54923932515022e-05	1.04079861111111	0.04029622081473	0.0111896834542556	-0.000121663724997421	his3D_mQ	his3D_mQ	1	32	2014-02-06_14-15-16	175	176	2828.5	886.5	120	0.0148105589070829	0.00132285676839432	1	SID	2014/02/10	SID	DAL	30	CONC	zfs1	30_YE5S_GN	4.8107291310903	4.50635266602479	1.06754386254772	22.4815118535022	0.0293185031537793	4.8107291310903
K000266_030_005	4	16	QFA0068	30	YE5S_GN	SPBC21D10.10	0.150104208709865	3.50756865342563	9e-04	6.5482567106605	6.63580069902907e-05	0.0883217592592593	0.566829960827058	0.15273378346389	0.0288903292045622	his3D_mQ	his3D_mQ	1	32	2014-02-06_14-15-16	175	176	3003.5	876.5	120	0.0516454403268537	0.00116906976339624	1	SID	2014/02/10	SID	DAL	30	CONC	bdc1	30_YE5S_GN	37.3546256596907	7.38182371187542	5.06035190187445	4.74275316527097	0.568112793766359	37.3546256596907
K000266_030_005	4	17	QFA0068	30	YE5S_GN	SPBC31F10.13C	0.15464972977185	3.52308082505775	9e-04	7.87664052897999	4.3490432613742e-05	0.0883217592592593	0.58334102236468	0.157172133690301	0.00791649482215867	his3D_mQ	his3D_mQ	1	32	2014-02-06_14-15-16	175	176	3184.5	875.5	120	0.064189728366689	0.00117257605830085	1	SID	2014/02/10	SID	DAL	30	CONC	hip1	30_YE5S_GN	37.7385861134349	7.42486359574716	5.08273123496181	4.72187076013677	0.58540985951969	37.7385861134349
K000266_030_005	4	18	QFA0068	30	YE5S_GN	SPBC530.14C	0.14498752806427	3.39618855357594	9e-04	7.05283008088184	5.03202028550773e-05	0.0883217592592593	0.54204138304546	0.147098216637379	0.0137477427088902	his3D_mQ	his3D_mQ	1	32	2014-02-06_14-15-16	175	176	3352.5	886.5	120	0.0613808292636216	0.00111106125630161	1	SID	2014/02/10	SID	DAL	30	CONC	dsk1	30_YE5S_GN	35.9233009625791	7.33178808708964	4.89966438416784	4.89829468270329	0.544624681344095	35.9233009625791
K000266_030_005	4	19	QFA0068	30	YE5S_GN	SPBC947.08C	0.1447186528447	3.33849943858336	9e-04	5.82164224136189	4.48945785408625e-05	0.947268518518519	0.537831421261189	0.147225361252675	-0.00855961971288964	his3D_mQ	his3D_mQ	1	32	2014-02-06_14-15-16	175	176	3532.5	892.5	120	0.0644450828306042	0.0011301154418162	1	SID	2014/02/10	SID	DAL	30	CONC	hip4	30_YE5S_GN	35.3001943349655	7.32911016661138	4.81643658404531	4.98293698696277	0.540080642312873	35.3001943349655
K000266_030_005	4	20	QFA0068	30	YE5S_GN	SPCC1795.01C	0.142915421136952	3.35909856254866	9e-04	6.1101740462862	4.68588053661249e-05	0.947268518518519	0.532703049185453	0.145086902554221	-0.00897691800716012	his3D_mQ	his3D_mQ	1	32	2014-02-06_14-15-16	175	176	3702.5	885.5	120	0.0609020396437805	0.00112643995680142	1	SID	2014/02/10	SID	DAL	30	CONC	mad3	30_YE5S_GN	35.4303392112233	7.31102088053131	4.84615483804342	4.95237993874949	0.535070511335102	35.4303392112233
K000266_030_005	4	21	QFA0068	30	YE5S_GN	SPCC330.02	0.144984900283445	3.4182857072435	9e-04	6.0878954228665	4.57508047057807e-05	0.947268518518519	0.543146307707243	0.147599496110886	-0.0132151811174311	his3D_mQ	his3D_mQ	1	32	2014-02-06_14-15-16	175	176	3880.5	890.5	120	0.0622745698873248	0.00116831603436174	1	SID	2014/02/10	SID	DAL	30	CONC	rhp7	30_YE5S_GN	36.1569054141602	7.33176193918043	4.93154383817895	4.86663016441163	0.545340218295218	36.1569054141602
K000266_030_005	4	22	QFA0068	30	YE5S_GN	SPCC663.12	0.122807814169924	3.22705708414672	9e-04	6.27411019406201	3.96991373827581e-05	0.947268518518519	0.456568473476511	0.126177549794104	-0.0163904498870415	his3D_mQ	his3D_mQ	1	32	2014-02-06_14-15-16	175	176	4051.5	878.5	120	0.0622745698873248	0.000982510563659362	1	SID	2014/02/10	SID	DAL	30	CONC	cid12	30_YE5S_GN	33.0191535423637	7.09226164446149	4.65565925196078	5.15501644367382	0.458806805251214	33.0191535423637
K000266_030_005	4	23	QFA0068	30	YE5S_GN	SPBPJ4664.03	0.144375032809733	3.42739262587676	9e-04	4.71494625249841	5.57761351981022e-05	0.947268518518519	0.539832288319178	0.149030681577331	-0.018032691653086	his3D_mQ	his3D_mQ	1	32	2014-02-06_14-15-16	175	176	4229.5	875.5	120	0.0593060742443104	0.00115995015833148	1	SID	2014/02/10	SID	DAL	30	CONC	mfm3	30_YE5S_GN	36.2231633036663	7.32568055760602	4.94468234300183	4.85369905186468	0.542630378389262	36.2231633036663
K000266_030_005	4	24	QFA0068	30	YE5S_GN	SPBC11B10.02C	0.17382979901734	3.36489108592652	9e-04	2.45640948523115	8.92069484591032e-05	1.04079861111111	0.627776539484581	0.181613306151568	-0.0224687197544099	his3D_mQ	his3D_mQ	1	32	2014-02-06_14-15-16	175	176	4400.5	883.5	120	0.0596891059401832	0.00125440611051934	1	SID	2014/02/10	SID	DAL	30	CONC	his3	30_YE5S_GN	36.8626671497696	7.59353470259557	4.85448063300078	4.94388623920917	0.633132213336222	36.8626671497696
K000266_030_005	5	1	QFA0068	30	YE5S_GN	SPBC11B10.02C	0.15471004424465	3.33708630354493	9e-04	1.2644946830163	5.70303427384783e-05	1.236875	0.531900033065985	0.161506816355235	-0.0182516311517924	his3D_mQ	his3D_mQ	1	32	2014-02-06_14-15-16	175	176	383.5	1062.5	120	0.0487727026078075	0.00122983083636097	1	SID	2014/02/10	SID	DAL	30	CONC	his3	30_YE5S_GN	35.6636509985459	7.42542614717895	4.80290966358816	4.9969709365864	0.545217841769848	35.6636509985459
K000266_030_005	5	2	QFA0068	30	YE5S_GN	SPAC2G11.12	0.0983779312987092	2.76831570437249	9e-04	5.03644794905085	2.76167202834874e-05	1.236875	0.345506268274374	0.102433597430156	-0.00863604929939307	his3D_mQ	his3D_mQ	1	32	2014-02-06_14-15-16	175	176	558.5	1050.5	120	0.061572345111558	0.000955259692224697	1	SID	2014/02/10	SID	DAL	30	CONC	rqh1	30_YE5S_GN	27.0473148848098	6.77226590657243	3.99383533634741	6.00926126863041	0.353763775156383	27.0473148848098
K000266_030_005	5	3	QFA0068	30	YE5S_GN	SPCC1235.03	0.111584058596	3.0344857546572	9e-04	5.86550681542393	1.53982258300892e-05	1.236875	0.401572997720018	0.113954027726532	-0.0115357387818699	his3D_mQ	his3D_mQ	1	32	2014-02-06_14-15-16	175	176	733.5	1055.5	120	0.0574866736889144	0.00101852764167623	1	SID	2014/02/10	SID	DAL	30	CONC	SPCC1235.03	30_YE5S_GN	30.4434394852865	6.95399021516055	4.37783754985966	5.48215865176847	0.411081605514248	30.4434394852865
K000266_030_005	5	4	QFA0068	30	YE5S_GN	SPAC139.01C	0.122162393589525	3.15752104301489	9e-04	6.55489966305617	6.50163458131701e-05	0.0883217592592593	0.447436426617878	0.124603068832175	0.00513656297180953	his3D_mQ	his3D_mQ	1	32	2014-02-06_14-15-16	175	176	909.5	1063.5	120	0.0608062817198123	0.00104402536565859	1	SID	2014/02/10	SID	DAL	30	CONC	SPAC139.01c	30_YE5S_GN	32.2730325372278	7.08465951819726	4.55533995025916	5.26854203244143	0.45338824083536	32.2730325372278
K000266_030_005	5	5	QFA0068	30	YE5S_GN	SPAC16A10.07C	0.124925186701283	3.28151320427795	9e-04	7.4680573777166	5.9756476990595e-05	0.0883217592592593	0.46307238000759	0.126831361452664	0.0132017449954369	his3D_mQ	his3D_mQ	1	32	2014-02-06_14-15-16	175	176	1082.5	1068.5	120	0.0608062817198123	0.00104402536565859	1	SID	2014/02/10	SID	DAL	30	CONC	taz1	30_YE5S_GN	33.6931024328223	7.11692365740976	4.73422282642344	5.06946987498078	0.469097213495146	33.6931024328223
K000266_030_005	5	6	QFA0068	30	YE5S_GN	SPAC1805.12C	0.135083048528198	3.38583126482047	9e-04	9.32066697075235	5.39229227914658e-05	0.0883217592592593	0.504183773857695	0.137312225638831	0.017835846760698	his3D_mQ	his3D_mQ	1	32	2014-02-06_14-15-16	175	176	1267.5	1049.5	120	0.0602636534839925	0.00108156492000668	1	SID	2014/02/10	SID	DAL	30	CONC	uep1	30_YE5S_GN	35.3151034123181	7.22970592650875	4.8847219750433	4.91327861086449	0.509912921824684	35.3151034123181
K000266_030_005	5	7	QFA0068	30	YE5S_GN	SPAC19G12.06C	0.113219006617251	3.04227103483786	9e-04	6.53321595585856	1.18519761120868e-05	0.0883217592592593	0.409353537394686	0.11596647094038	0.00490897850013862	his3D_mQ	his3D_mQ	1	32	2014-02-06_14-15-16	175	176	1431.5	1057.5	120	0.0649238724504453	0.000977081931192282	1	SID	2014/02/10	SID	DAL	30	CONC	hta2	30_YE5S_GN	30.6136508768707	6.97497545385156	4.38906933499901	5.4681296120389	0.417297205717421	30.6136508768707
K000266_030_005	5	8	QFA0068	30	YE5S_GN	SPAC23C11.04C	0.101036761482812	2.79919790202002	9e-04	5.28902815744172	1.24707698338603e-05	0.0883217592592593	0.357841939168507	0.104284354143537	0.0016569610647514	his3D_mQ	his3D_mQ	1	32	2014-02-06_14-15-16	175	176	1600.5	1056.5	120	0.0699032844967921	0.000929853955098352	1	SID	2014/02/10	SID	DAL	30	CONC	pnk1	30_YE5S_GN	27.5044153555476	6.81073958569655	4.0383889311097	5.94296399118871	0.36418725575555	27.5044153555476
K000266_030_005	5	9	QFA0068	30	YE5S_GN	SPAC29B12.03	0.125265807608195	3.14451945804357	9e-04	8.06330836968078	5.50991273856978e-05	1.04079861111111	0.459193320362993	0.127402575451699	-0.000680802110582557	his3D_mQ	his3D_mQ	1	32	2014-02-06_14-15-16	175	176	1781.5	1073.5	120	0.0573909157649462	0.00107921198070749	1	SID	2014/02/10	SID	DAL	30	CONC	spd1	30_YE5S_GN	32.3043332783733	7.12085195545419	4.53658262809831	5.29032577327057	0.463829805776057	32.3043332783733
K000266_030_005	5	10	QFA0068	30	YE5S_GN	SPAC3C7.03C	0.119524145108508	3.01961449453202	9e-04	10	5.23661257168243e-05	0.0883217592592593	0.434293559699968	0.121260023145495	0.0184213243176781	his3D_mQ	his3D_mQ	1	32	2014-02-06_14-15-16	175	176	1955.5	1062.5	120	0.0609339589517699	0.00099246063169209	1	SID	2014/02/10	SID	DAL	30	CONC	rhp55	30_YE5S_GN	30.726271278057	7.05316137012582	4.35638285665778	5.50915766352382	0.43828336028929	30.726271278057
K000266_030_005	5	11	QFA0068	30	YE5S_GN	SPAC644.06C	0.0808727440857926	2.46840822269992	9e-04	8.04329776712371	3.34225457529608e-05	0.0883217592592593	0.279397586096299	0.084269771301561	0.0179483533988604	his3D_mQ	his3D_mQ	1	32	2014-02-06_14-15-16	175	176	2130.5	1068.5	120	0.098183791375403	0.000825709346504301	1	SID	2014/02/10	SID	DAL	30	CONC	cdr1	30_YE5S_GN	23.1104515958929	6.48958475257348	3.56116030177868	6.73937648580795	0.2841209683837	23.1104515958929
K000266_030_005	5	12	QFA0068	30	YE5S_GN	SPAC8E11.02C	0.103532141027832	2.73750378292461	9e-04	6.37513227774732	1.46795143947389e-05	0.0883217592592593	0.365857414805902	0.105486724606073	0.0024090962386816	his3D_mQ	his3D_mQ	1	32	2014-02-06_14-15-16	175	176	2305.5	1055.5	120	0.0627852788151553	0.000955421138543421	1	SID	2014/02/10	SID	DAL	30	CONC	rad24	30_YE5S_GN	27.0372320516024	6.84593799783422	3.94938313203478	6.0768983908722	0.369810412519959	27.0372320516024
K000266_030_005	5	13	QFA0068	30	YE5S_GN	SPAPB2B4.03	0.133385515606907	3.31968317384345	9e-04	6.37700728200516	4.30135034997968e-05	0.0883217592592593	0.49597336933037	0.135362549041324	0.00890232421536411	his3D_mQ	his3D_mQ	1	32	2014-02-06_14-15-16	175	176	2491.5	1057.5	120	0.0599763797120878	0.00109945026233295	1	SID	2014/02/10	SID	DAL	30	CONC	cig2	30_YE5S_GN	34.5377827283862	7.21146129534477	4.7892904522252	5.01118072487108	0.50002987798503	34.5377827283862
K000266_030_005	5	14	QFA0068	30	YE5S_GN	SPBC13G1.13	0.141399229654	3.44930690387188	9e-04	10	4.83895219964073e-05	0.947268518518519	0.53271648012054	0.143931750871983	-0.00258908041575962	his3D_mQ	his3D_mQ	1	32	2014-02-06_14-15-16	175	176	2644.5	1055.5	120	0.0601678955600243	0.00111499815294293	1	SID	2014/02/10	SID	DAL	30	CONC	tfb2	30_YE5S_GN	36.3052463541376	7.29563354355534	4.97629796472002	4.82286233062218	0.535297567353024	36.3052463541376
K000266_030_005	5	15	QFA0068	30	YE5S_GN	SPBC1734.06	0.143679638394209	3.45560779746466	9e-04	10	3.97227615021327e-05	0.947268518518519	0.541753503727106	0.146017346553504	-0.00805309654320769	his3D_mQ	his3D_mQ	1	32	2014-02-06_14-15-16	175	176	2836.5	1062.5	120	0.0605828465638865	0.00114072678270672	1	SID	2014/02/10	SID	DAL	30	CONC	rhp18	30_YE5S_GN	36.4866351781034	7.31871490751269	4.9853882326595	4.8140684095122	0.543651900202457	36.4866351781034
K000266_030_005	5	16	QFA0068	30	YE5S_GN	SPBC21D10.12	0.14288538584421	3.45040127486534	9e-04	6.89056266257515	7.84726399659959e-05	0.0883217592592593	0.538744544884267	0.145388428823115	0.0337267642963102	his3D_mQ	his3D_mQ	1	32	2014-02-06_14-15-16	175	176	3005.5	1054.5	120	0.0596571866321938	0.00114181865730123	1	SID	2014/02/10	SID	DAL	30	CONC	hob1	30_YE5S_GN	36.3918518420513	7.31071764998058	4.9778768083251	4.82133265328341	0.539929889163193	36.3918518420513
K000266_030_005	5	17	QFA0068	30	YE5S_GN	SPBC31F10.14C	0.092127546835252	2.58617964685047	9e-04	6.37710626683612	2.43616970826523e-05	0.0883217592592593	0.320571186579858	0.0954534449735111	0.0142814396154706	his3D_mQ	his3D_mQ	1	32	2014-02-06_14-15-16	175	176	3178.5	1053.5	120	0.071403491972294	0.000794951945504686	1	SID	2014/02/10	SID	DAL	30	CONC	hip3	30_YE5S_GN	24.9144482412474	6.6775637859138	3.73106855134863	6.43247361170166	0.325234292122728	24.9144482412474
K000266_030_005	5	18	QFA0068	30	YE5S_GN	SPBC543.03C	0.150024942999965	3.4280739525005	9e-04	5.21714814743991	4.7093889118518e-05	0.0883217592592593	0.560650143742666	0.152899509372457	0.0117568962752071	his3D_mQ	his3D_mQ	1	32	2014-02-06_14-15-16	175	176	3352.5	1063.5	120	0.0573589964569568	0.00120333345930046	1	SID	2014/02/10	SID	DAL	30	CONC	pku80	30_YE5S_GN	36.504260486659	7.381061664946	4.94566529094646	4.85273438215368	0.56289559522303	36.504260486659
K000266_030_005	5	19	QFA0068	30	YE5S_GN	SPBP16F5.03C	0.0604475740282954	2.18237739484035	9e-04	5.20099215515675	9.18203019947283e-06	1.236875	0.204504420470061	0.0621468343306652	-0.00528474007163253	his3D_mQ	his3D_mQ	1	32	2014-02-06_14-15-16	175	176	3527.5	1058.5	120	0.140859906157235	0.000723979392880695	1	SID	2014/02/10	SID	DAL	30	CONC	tra1	30_YE5S_GN	19.1102153675463	6.06961562859128	3.14850503506787	7.6226652753257	0.207011785721249	19.1102153675463
K000266_030_005	5	20	QFA0068	30	YE5S_GN	SPCC18.09C	0.14809141302895	3.37492460775445	9e-04	4.88171263814806	4.55487902542012e-05	0.947268518518519	0.550792915206264	0.150918068327405	-0.0102367230711808	his3D_mQ	his3D_mQ	1	32	2014-02-06_14-15-16	175	176	3702.5	1061.5	120	0.0523476651026206	0.00121888134991044	1	SID	2014/02/10	SID	DAL	30	CONC	SPCC18.09c	30_YE5S_GN	35.8471731185779	7.36234727266687	4.86898699436015	4.92915672763138	0.552997385468948	35.8471731185779
K000266_030_005	5	21	QFA0068	30	YE5S_GN	SPCC338.05C	0.0883405726573181	2.57086663866716	9e-04	6.56637845846228	1.49883114681184e-05	1.236875	0.307932671302896	0.0917260489832795	-0.00976968393992791	his3D_mQ	his3D_mQ	1	32	2014-02-06_14-15-16	175	176	3876.5	1062.5	120	0.111334546267037	0.000836889738736255	1	SID	2014/02/10	SID	DAL	30	CONC	mms2	30_YE5S_GN	24.5423251795955	6.61700737284083	3.70897655038563	6.47078774264686	0.312428282031026	24.5423251795955
K000266_030_005	5	22	QFA0068	30	YE5S_GN	SPCC736.09C	0.138277789779553	3.35710474456959	9e-04	5.72511119260559	5.25923467898798e-05	0.947268518518519	0.515845821727959	0.141336194119635	-0.0152283302843805	his3D_mQ	his3D_mQ	1	32	2014-02-06_14-15-16	175	176	4061.5	1062.5	120	0.0613169906476428	0.00109542114417527	1	SID	2014/02/10	SID	DAL	30	CONC	SPCC736.09c	30_YE5S_GN	35.1788072468585	7.26342873220202	4.84327836671614	4.95532120658854	0.518597432723282	35.1788072468585
K000266_030_005	5	23	QFA0068	30	YE5S_GN	SPBC25B2.07C	0.14334277058585	3.44088637834848	9e-04	6.44386577543297	5.38112594167254e-05	0.947268518518519	0.538060149748688	0.147398936050753	-0.0193969912391048	his3D_mQ	his3D_mQ	1	32	2014-02-06_14-15-16	175	176	4228.5	1060.5	120	0.0631363912030387	0.00112568646242726	1	SID	2014/02/10	SID	DAL	30	CONC	mug164	30_YE5S_GN	36.3143855263934	7.31532842809853	4.96414971430512	4.83466482302891	0.540890598699807	36.3143855263934
K000266_030_005	5	24	QFA0068	30	YE5S_GN	SPBC11B10.02C	0.17362807983748	3.36980950222947	9e-04	2.67884345451813	9.6494778925067e-05	0.947268518518519	0.630335325449878	0.181458302325474	-0.0201083778557235	his3D_mQ	his3D_mQ	1	32	2014-02-06_14-15-16	175	176	4400.5	1073.5	120	0.0616361837275368	0.00126435617855207	1	SID	2014/02/10	SID	DAL	30	CONC	his3	30_YE5S_GN	36.9085600254315	7.59185956836583	4.86159677916384	4.93664964212187	0.634373387457146	36.9085600254315
K000266_030_005	6	1	QFA0068	30	YE5S_GN	SPBC11B10.02C	0.147189334869733	3.07899722084001	9e-04	1.48681931557666	6.61445446144668e-05	1.236875	0.499353358256478	0.154071433376407	-0.0225007454210541	his3D_mQ	his3D_mQ	1	32	2014-02-06_14-15-16	175	176	383.5	1239.5	120	0.0492834115356379	0.00120459452400514	1	SID	2014/02/10	SID	DAL	30	CONC	his3	30_YE5S_GN	32.6355682264578	7.35353242276703	4.43808041498749	5.40774338359249	0.510755560297032	32.6355682264578
K000266_030_005	6	2	QFA0068	30	YE5S_GN	SPBC342.05	0.134297343098737	3.25506516808962	9e-04	3.73370036111451	1.87736060267233e-05	1.236875	0.485661824995021	0.138443216236937	-0.0213512334460328	his3D_mQ	his3D_mQ	1	32	2014-02-06_14-15-16	175	176	567.5	1228.5	120	0.0600082990200772	0.00113629756865744	1	SID	2014/02/10	SID	DAL	30	CONC	crb2	30_YE5S_GN	33.9116561434803	7.22129004639025	4.6960662050172	5.11066048735829	0.497356367660596	33.9116561434803
K000266_030_005	6	3	QFA0068	30	YE5S_GN	SPAC1006.09	0.025	0.766134473576509	0.0011	0.75	1.07154936445909e-05	1.236875	0.0342873827174244	0.0101569307406441	-0.00144922440637483	his3D_mQ	his3D_mQ	1	32	2014-02-06_14-15-16	175	176	733.5	1238.5	120	0.0153212678349133	0.00124394847215609	1	SID	2014/02/10	SID	DAL	30	CONC	win1	30_YE5S_GN	4.35126062429901	4.50635266602479	0.965583687469674	24.8554323270439	0.0250076762869591	4.35126062429901
K000266_030_005	6	4	QFA0068	30	YE5S_GN	SPAC139.06	0.112973487111544	3.13052947632039	9e-04	5.33573073477722	1.05163143696235e-05	1.236875	0.410338836084963	0.114608500922315	-0.000943282913722268	his3D_mQ	his3D_mQ	1	32	2014-02-06_14-15-16	175	176	907.5	1238.5	120	0.0492195729196591	0.00101769717870826	1	SID	2014/02/10	SID	DAL	30	CONC	hat1	30_YE5S_GN	31.4876295478517	6.97184352045629	4.51639935053949	5.31396764042426	0.419933110362121	31.4876295478517
K000266_030_005	6	5	QFA0068	30	YE5S_GN	SPAC16A10.07C	0.125281424721803	3.25612853482523	9e-04	7.18790182658978	5.93618450964174e-05	0.0883217592592593	0.463092641951229	0.127220724658909	0.00610453211770795	his3D_mQ	his3D_mQ	1	32	2014-02-06_14-15-16	175	176	1087.5	1231.5	120	0.0600402183280666	0.00104101115350161	1	SID	2014/02/10	SID	DAL	30	CONC	taz1	30_YE5S_GN	33.4517625066142	7.12103180762957	4.69760048968936	5.10899129303928	0.469079595091422	33.4517625066142
K000266_030_005	6	6	QFA0068	30	YE5S_GN	SPAC1834.04	0.12222155602228	3.18595712518363	9e-04	7.70290981373459	6.27709709979021e-05	1.04079861111111	0.449854754617344	0.124795118100653	-0.0080372731652077	his3D_mQ	his3D_mQ	1	32	2014-02-06_14-15-16	175	176	1247.5	1238.5	120	0.0615085064955792	0.00100582477311306	1	SID	2014/02/10	SID	DAL	30	CONC	hht1	30_YE5S_GN	32.56688846823	7.0853580366568	4.59636454498728	5.22151795513566	0.455308577052614	32.56688846823
K000266_030_005	6	7	QFA0068	30	YE5S_GN	SPAC1B1.04C	0.106872103084148	3.00549183659343	9e-04	7.9552309129367	3.08961404839596e-05	1.04079861111111	0.392106500401214	0.108982580794699	-0.0139755640272523	his3D_mQ	his3D_mQ	1	32	2014-02-06_14-15-16	175	176	1429.5	1226.5	120	0.0583484950046283	0.000960611356097967	1	SID	2014/02/10	SID	DAL	30	CONC	SPAC1B1.04c	30_YE5S_GN	29.882660867155	6.89174459750812	4.33600816808559	5.53504492372678	0.394407252801678	29.882660867155
K000266_030_005	6	8	QFA0068	30	YE5S_GN	SPAC23D3.01	0.135902094498407	3.31386123182787	9e-04	6.34157535374095	4.47530364313622e-05	1.04079861111111	0.504581389820053	0.13861143889592	-0.0190806469163674	his3D_mQ	his3D_mQ	1	32	2014-02-06_14-15-16	175	176	1606.5	1242.5	120	0.0604551693319289	0.00110554016765782	1	SID	2014/02/10	SID	DAL	30	CONC	SPAC23D3.01	30_YE5S_GN	34.6061315712758	7.23842697405047	4.78089116535094	5.01998459490936	0.508480833000717	34.6061315712758
K000266_030_005	6	9	QFA0068	30	YE5S_GN	SPAC2F3.15	0.133863644172173	3.22928545918017	9e-04	6.25836198663489	4.94270044457194e-05	1.04079861111111	0.492664456610389	0.137390666088462	-0.0113267447702905	his3D_mQ	his3D_mQ	1	32	2014-02-06_14-15-16	175	176	1783.5	1226.5	120	0.0636790194388586	0.00109568255580181	1	SID	2014/02/10	SID	DAL	30	CONC	lsk1	30_YE5S_GN	33.62134033643	7.21662347768089	4.65887411757201	5.15145921403596	0.497073939137634	33.62134033643
K000266_030_005	6	10	QFA0068	30	YE5S_GN	SPAC3F10.15C	0.136610884035371	3.25878997609586	9e-04	6.63820173596321	5.37267756324255e-05	0.0883217592592593	0.503374053562929	0.1390775058404	0.00378740938832112	his3D_mQ	his3D_mQ	1	32	2014-02-06_14-15-16	175	176	1965.5	1243.5	120	0.0618276995754732	0.00107883511619024	1	SID	2014/02/10	SID	DAL	30	CONC	spo12	30_YE5S_GN	34.0663141938862	7.24593171354119	4.70144013781182	5.104818799452	0.508239112564061	34.0663141938862
K000266_030_005	6	11	QFA0068	30	YE5S_GN	SPAC644.14C	0.13918445091653	3.32216763268804	9e-04	6.15920312577563	5.06309733133729e-05	0.0883217592592593	0.515554013823495	0.14201163010385	0.012397241702823	his3D_mQ	his3D_mQ	1	32	2014-02-06_14-15-16	175	176	2137.5	1239.5	120	0.061891538191452	0.00115369106289643	1	SID	2014/02/10	SID	DAL	30	CONC	rhp51	30_YE5S_GN	34.8578944016505	7.27285733177278	4.79287476867827	5.00743314990024	0.520215820919394	34.8578944016505
K000266_030_005	6	12	QFA0068	30	YE5S_GN	SPAC8E11.03C	0.144512576098125	3.39222484162998	9e-04	6.33895267316867	5.18343051608129e-05	0.0883217592592593	0.537870676797625	0.147051809906191	0.0139342583042528	his3D_mQ	his3D_mQ	1	32	2014-02-06_14-15-16	175	176	2309.5	1239.5	120	0.0604551693319289	0.00111347567661171	1	SID	2014/02/10	SID	DAL	30	CONC	dmc1	30_YE5S_GN	35.8582079162867	7.32705433085863	4.89394595659899	4.90401819162683	0.542471503910462	35.8582079162867
K000266_030_005	6	13	QFA0068	30	YE5S_GN	SPAPB8E5.02C	0.143091922890777	3.39987321359553	9e-04	6.3771722791069	5.40637452958575e-05	0.0883217592592593	0.534732774956798	0.145978115263254	0.000594623444286367	his3D_mQ	his3D_mQ	1	32	2014-02-06_14-15-16	175	176	2482.5	1238.5	120	0.0632640684349963	0.00113831236239663	1	SID	2014/02/10	SID	DAL	30	CONC	rpn502	30_YE5S_GN	35.8691468529897	7.31280152178122	4.90498022490467	4.89298608751607	0.537916339587196	35.8691468529897
K000266_030_005	6	14	QFA0068	30	YE5S_GN	SPBC146.06C	0.145016509284889	3.4702102360782	9e-04	10	5.09987856125535e-05	0.0883217592592593	0.546208550445939	0.147888108574252	0.0075035045567717	his3D_mQ	his3D_mQ	1	32	2014-02-06_14-15-16	175	176	2654.5	1228.5	120	0.061412748571611	0.00109568255580181	1	SID	2014/02/10	SID	DAL	30	CONC	SPBC146.06c	30_YE5S_GN	36.7077114512849	7.3320764352367	5.00645509843214	4.79381109550269	0.549090629948091	36.7077114512849
K000266_030_005	6	15	QFA0068	30	YE5S_GN	SPBC17D11.01	0.136290508191603	3.40398846896954	9e-04	8.67375051870342	4.86933084740959e-05	0.0883217592592593	0.512230201790124	0.138963290723336	0.00972560867780563	his3D_mQ	his3D_mQ	1	32	2014-02-06_14-15-16	175	176	2831.5	1240.5	120	0.0623064891953142	0.00109568255580181	1	SID	2014/02/10	SID	DAL	30	CONC	nep1	30_YE5S_GN	35.5675363417137	7.24254437389014	4.91091728342557	4.88707070693298	0.51491894604011	35.5675363417137
K000266_030_005	6	16	QFA0068	30	YE5S_GN	SPBC23E6.02	0.152790179233009	3.51245632868123	9e-04	6.20424889179717	5.69303538161318e-05	0.0883217592592593	0.575448314668489	0.155695638857959	0.0179796391113479	his3D_mQ	his3D_mQ	1	32	2014-02-06_14-15-16	175	176	3003.5	1227.5	120	0.059912541096109	0.00115369106289643	1	SID	2014/02/10	SID	DAL	30	CONC	SPBC23E6.02	30_YE5S_GN	37.5363396438135	7.40741109866693	5.06740332672621	4.73615349964755	0.577681613353952	37.5363396438135
K000266_030_005	6	17	QFA0068	30	YE5S_GN	SPBC336.01	0.025	0.869457470363931	0.0011	0.75	1.5399145748243e-05	0.0883217592592593	0.0413587577777131	0.0115188348189841	0.00169660646339407	his3D_mQ	his3D_mQ	1	32	2014-02-06_14-15-16	175	176	3178.5	1238.5	120	0.0130869162756551	0.00133823546889413	1	SID	2014/02/10	SID	DAL	30	CONC	fbh1	30_YE5S_GN	4.93808356858829	4.50635266602479	1.09580495237723	21.9017079161165	0.0305257580046592	4.93808356858829
K000266_030_005	6	18	QFA0068	30	YE5S_GN	SPBC582.10C	0.132750368169664	3.08755005079488	9e-04	10	4.7953619068519e-05	0.0883217592592593	0.482781868410846	0.135478944817614	0.00911547386189508	his3D_mQ	his3D_mQ	1	32	2014-02-06_14-15-16	175	176	3352.5	1238.5	120	0.0473682530562737	0.00110011153519074	1	SID	2014/02/10	SID	DAL	30	CONC	SPBC582.10c	30_YE5S_GN	32.0920101532207	7.20457514542293	4.45439314677824	5.38793932398146	0.486584284638253	32.0920101532207
K000266_030_005	6	19	QFA0068	30	YE5S_GN	SPCC1183.06	0.15546693208715	3.36909292401764	9e-04	5.18395155903782	5.84306811377073e-05	0.947268518518519	0.575515525715093	0.158294518108154	-0.00441598580696694	his3D_mQ	his3D_mQ	1	32	2014-02-06_14-15-16	175	176	3536.5	1225.5	120	0.0606786044878547	0.00119999635450603	1	SID	2014/02/10	SID	DAL	30	CONC	ung1	30_YE5S_GN	36.1260534474813	7.43246703407618	4.86057365365383	4.93768878123234	0.578498031460242	36.1260534474813
K000266_030_005	6	20	QFA0068	30	YE5S_GN	SPCC1840.03	0.025	0.849325198552845	0.0011	0.75	1.43759409429563e-05	1.236875	0.0390795153293667	0.0112997743776305	-0.00110392393294381	his3D_mQ	his3D_mQ	1	32	2014-02-06_14-15-16	175	176	3702.5	1238.5	120	0.023301094832264	0.00109432926958076	1	SID	2014/02/10	SID	DAL	30	CONC	sal3	30_YE5S_GN	4.82374233394796	4.50635266602479	1.07043160876336	22.4208625787187	0.0294417418719717	4.82374233394796
K000266_030_005	6	21	QFA0068	30	YE5S_GN	SPCC338.08	0.045840061755172	1.99076087309693	9e-04	6.02108610211513	1.1504218580368e-05	1.236875	0.153697079862002	0.0476022311505608	-0.00988352151968242	his3D_mQ	his3D_mQ	1	32	2014-02-06_14-15-16	175	176	3870.5	1227.5	120	0.161543617734368	0.000665970885786068	1	SID	2014/02/10	SID	DAL	30	CONC	ctp1	30_YE5S_GN	16.2861363635448	5.6705401760097	2.87206083689282	8.3563689500271	0.155834565946488	16.2861363635448
K000266_030_005	6	22	QFA0068	30	YE5S_GN	SPCC74.06	0.162417694260533	3.91864451611259	9e-04	3.37532717626447	2.54956441939315e-05	0.947268518518519	0.629281033497729	0.165844299682063	-0.0179259740173318	his3D_mQ	his3D_mQ	1	32	2014-02-06_14-15-16	175	176	4051.5	1238.5	120	0.0540713077340483	0.00124946956079988	1	SID	2014/02/10	SID	DAL	30	CONC	mak3	30_YE5S_GN	42.3755080991939	7.4955680957389	5.65340846189946	4.24522660298569	0.628506577022525	42.3755080991939
K000266_030_005	6	23	QFA0068	30	YE5S_GN	SPBP8B7.24C	0.147655578020397	3.51222087741901	9e-04	6.12810060955366	4.55751520270165e-05	0.947268518518519	0.557288403209455	0.151463943887558	-0.0204162783063425	his3D_mQ	his3D_mQ	1	32	2014-02-06_14-15-16	175	176	4215.5	1249.5	120	0.061572345111558	0.0011419878474114	1	SID	2014/02/10	SID	DAL	30	CONC	atg8	30_YE5S_GN	37.2839363698138	7.35809514175977	5.06706364235689	4.73647100055697	0.559495509161584	37.2839363698138
K000266_030_005	6	24	QFA0068	30	YE5S_GN	SPBC11B10.02C	0.177835671125396	3.41033258205381	9e-04	2.70966759741629	9.46577970338157e-05	0.947268518518519	0.647643436309742	0.185487736654012	-0.0195980728164046	his3D_mQ	his3D_mQ	1	32	2014-02-06_14-15-16	175	176	4400.5	1242.5	120	0.0562737399853171	0.00126058823736058	1	SID	2014/02/10	SID	DAL	30	CONC	his3	30_YE5S_GN	37.5223743001753	7.62640401905261	4.92006117253103	4.87798813030889	0.651597757319279	37.5223743001753
K000266_030_005	7	1	QFA0068	30	YE5S_GN	SPBC11B10.02C	0.159310968782839	3.52659913963739	9e-04	1.10494371234508	5.17899090112055e-05	1.236875	0.550658465981421	0.165898189234406	-0.0247713822111142	his3D_mQ	his3D_mQ	1	32	2014-02-06_14-15-16	175	176	383.5	1405.5	120	0.0500175556193942	0.00124897747805226	1	SID	2014/02/10	SID	DAL	30	CONC	his3	30_YE5S_GN	37.8068378701846	7.46770488507245	5.06271183074715	4.74054238170181	0.564974887137143	37.8068378701846
K000266_030_005	7	2	QFA0068	30	YE5S_GN	SPCC1322.12C	0.113927372678113	2.92599058681221	9e-04	4.962329645355	2.73680616481806e-05	1.236875	0.403594518302219	0.118505313195427	-0.0239529852628746	his3D_mQ	his3D_mQ	1	32	2014-02-06_14-15-16	175	176	558.5	1406.5	120	0.0593060742443104	0.00103341425942842	1	SID	2014/02/10	SID	DAL	30	CONC	bub1	30_YE5S_GN	29.4815327411587	6.9839736999982	4.22131210791448	5.68543604132059	0.413001609542042	29.4815327411587
K000266_030_005	7	3	QFA0068	30	YE5S_GN	SPAC1071.02	0.0776259639267909	2.35377588637454	9e-04	2.88792711579159	1.43018083606664e-05	1.40359953703704	0.258201146100745	0.0796294872763332	-0.0144234300608869	his3D_mQ	his3D_mQ	1	32	2014-02-06_14-15-16	175	176	733.5	1415.5	120	0.0927575090172045	0.00085203776811498	1	SID	2014/02/10	SID	DAL	30	CONC	mms19	30_YE5S_GN	21.8362887685809	6.43047046656108	3.39575290519275	7.06765205539527	0.263984628964727	21.8362887685809
K000266_030_005	7	4	QFA0068	30	YE5S_GN	SPAC13A11.03	0.117081902397762	3.181809260865	9e-04	5.09541115313233	1.06868715122607e-05	1.236875	0.426307028202264	0.119062664051177	-0.011228803077816	his3D_mQ	his3D_mQ	1	32	2014-02-06_14-15-16	175	176	907.5	1415.5	120	0.0558268696734655	0.00103433694391275	1	SID	2014/02/10	SID	DAL	30	CONC	mcp7	30_YE5S_GN	32.2399741355051	7.02337737580712	4.59038044097696	5.22832482156798	0.436239430188941	32.2399741355051
K000266_030_005	7	5	QFA0068	30	YE5S_GN	SPAC1782.01	0.119314029346537	3.16752103688351	9e-04	7.76969972491688	6.97518592699523e-05	0.0883217592592593	0.438358217559181	0.121763197247562	0.0109723724027665	his3D_mQ	his3D_mQ	1	32	2014-02-06_14-15-16	175	176	1092.5	1405.5	120	0.0665517571579048	0.00099788926415917	1	SID	2014/02/10	SID	DAL	30	CONC	ecm29	30_YE5S_GN	32.2197034295775	7.05062297318235	4.5697668918233	5.25190902908927	0.444426233161845	32.2197034295775
K000266_030_005	7	6	QFA0068	30	YE5S_GN	SPAC1834.08	0.108287489574075	3.07096723361256	9e-04	5.83365768057682	1.23905893756121e-05	0.0883217592592593	0.392417466787712	0.111426534213699	0.00372170914463377	his3D_mQ	his3D_mQ	1	32	2014-02-06_14-15-16	175	176	1257.5	1415.5	120	0.0680200453254173	0.000967131863159554	1	SID	2014/02/10	SID	DAL	30	CONC	mak1	30_YE5S_GN	30.6177580699497	6.91072586160477	4.43046919862046	5.41703348428041	0.401478078706706	30.6177580699497
K000266_030_005	7	7	QFA0068	30	YE5S_GN	SPAC1B3.03C	0.13307936216363	3.2811142333614	9e-04	5.64547610566108	5.18810662624801e-05	1.04079861111111	0.491740639464986	0.135987716054349	-0.0147977824620724	his3D_mQ	his3D_mQ	1	32	2014-02-06_14-15-16	175	176	1439.5	1427.5	120	0.0637747773628268	0.00106141885989759	1	SID	2014/02/10	SID	DAL	30	CONC	wis2	30_YE5S_GN	34.1208210302686	7.2081461398735	4.73364723302731	5.07008630312557	0.496676213074892	34.1208210302686
K000266_030_005	7	8	QFA0068	30	YE5S_GN	SPAC23G3.04	0.135888269260438	3.31385815464426	9e-04	6.62353591136231	4.99866231115781e-05	1.04079861111111	0.504056675074801	0.137668772601474	-0.021296038659865	his3D_mQ	his3D_mQ	1	32	2014-02-06_14-15-16	175	176	1612.5	1416.5	120	0.0616681030355262	0.00108424075194332	1	SID	2014/02/10	SID	DAL	30	CONC	ies4	30_YE5S_GN	34.6053977366203	7.2382802020899	4.78088672591435	5.01998925636749	0.508552448570943	34.6053977366203
K000266_030_005	7	9	QFA0068	30	YE5S_GN	SPAC2F7.03C	0.0644838627796915	2.20837957242291	9e-04	4.90036301766362	1.11007440832462e-05	1.236875	0.217296649085794	0.0667655831322938	-0.0160202532789492	his3D_mQ	his3D_mQ	1	32	2014-02-06_14-15-16	175	176	1781.5	1405.5	120	0.112387883430687	0.000679857850460112	1	SID	2014/02/10	SID	DAL	30	CONC	pom1	30_YE5S_GN	19.6350141537154	6.16286935661187	3.18601823558857	7.53291356964451	0.220229365564249	19.6350141537154
K000266_030_005	7	10	QFA0068	30	YE5S_GN	SPAC3G6.06C	0.140340207914331	3.33614680388257	9e-04	5.37821796147496	4.49487722420827e-05	1.04079861111111	0.520167708484732	0.142593726591552	-0.00329712222834885	his3D_mQ	his3D_mQ	1	32	2014-02-06_14-15-16	175	176	1955.5	1405.5	120	0.054677774585847	0.00112293366189682	1	SID	2014/02/10	SID	DAL	30	CONC	rad2	30_YE5S_GN	35.061992378826	7.28478768810142	4.81304244955476	4.98645093026765	0.524472258146902	35.061992378826
K000266_030_005	7	11	QFA0068	30	YE5S_GN	SPAC664.07C	0.131584716938844	3.25583415809041	9e-04	6.15863553517194	4.62123448974567e-05	1.04079861111111	0.486440153961839	0.134138151838937	-0.0110291810332414	his3D_mQ	his3D_mQ	1	32	2014-02-06_14-15-16	175	176	2126.5	1415.5	120	0.0625937629672189	0.00107027681867546	1	SID	2014/02/10	SID	DAL	30	CONC	rad9	30_YE5S_GN	33.7813894564465	7.19185121851686	4.69717579383033	5.10945322325889	0.490521593280869	33.7813894564465
K000266_030_005	7	12	QFA0068	30	YE5S_GN	SPAC8F11.03	0.13615766178732	3.31891635259818	9e-04	6.11258452233778	4.74044480811826e-05	0.0883217592592593	0.504951871717785	0.138787550976106	0.0062332513491711	his3D_mQ	his3D_mQ	1	32	2014-02-06_14-15-16	175	176	2300.5	1403.5	120	0.0610935554917169	0.0010980969761119	1	SID	2014/02/10	SID	DAL	30	CONC	msh3	30_YE5S_GN	34.6718996622641	7.24113745040915	4.78818416301502	5.01233853647093	0.50951389122787	34.6718996622641
K000266_030_005	7	13	QFA0068	30	YE5S_GN	SPAPYUG7.02C	0.025	0.548457848726062	0.0011	0.75	4.06114718453929e-06	1.236875	0.0222389756536406	0.00637933370352457	0.000478357480285939	his3D_mQ	his3D_mQ	1	32	2014-02-06_14-15-16	175	176	2479.5	1415.5	120	0.0114590315681956	0.00119036917911075	1	SID	2014/02/10	SID	DAL	30	CONC	sin1	30_YE5S_GN	3.11496626709507	4.50635266602479	0.691238901602188	25	0.0144437353162189	3.11496626709507
K000266_030_005	7	14	QFA0068	30	YE5S_GN	SPBC15D4.03	0.134039630398922	3.33131360064729	9e-04	6.23232850851242	5.10561633113191e-05	0.0883217592592593	0.499835336458792	0.136229062950742	0.0078497102546763	his3D_mQ	his3D_mQ	1	32	2014-02-06_14-15-16	175	176	2665.5	1406.5	120	0.0607743624118229	0.00108122653978633	1	SID	2014/02/10	SID	DAL	30	CONC	slm9	30_YE5S_GN	34.6927043084426	7.21851889679081	4.80606961129744	4.99368547296613	0.502813028790721	34.6927043084426
K000266_030_005	7	15	QFA0068	30	YE5S_GN	SPBC17D11.04C	0.139829109960793	3.47561632069723	9e-04	6.95481979089797	4.43531154566172e-05	0.0883217592592593	0.528416131485481	0.142622890735112	0.0120573383324254	his3D_mQ	his3D_mQ	1	32	2014-02-06_14-15-16	175	176	2828.5	1423.5	120	0.0624980050432507	0.00110996938170711	1	SID	2014/02/10	SID	DAL	30	CONC	nto1	30_YE5S_GN	36.5013855594915	7.27952401892795	5.01425442990256	4.78635464863445	0.530378131381596	36.5013855594915
K000266_030_005	7	16	QFA0068	30	YE5S_GN	SPBC23G7.04C	0.143564982975889	3.51868678833975	9e-04	6.78532428394027	3.80599830663008e-05	0.0883217592592593	0.544351218577483	0.145783300398174	0.010994654923963	his3D_mQ	his3D_mQ	1	32	2014-02-06_14-15-16	175	176	2996.5	1416.5	120	0.0608062817198123	0.0011266091469116	1	SID	2014/02/10	SID	DAL	30	CONC	nif1	30_YE5S_GN	37.1468190736779	7.31756318664552	5.07639197997914	4.7277672990293	0.545603529783457	37.1468190736779
K000266_030_005	7	17	QFA0068	30	YE5S_GN	SPBC336.14C	0.116275827388521	2.95605768965878	9e-04	7.7328199801458	4.76987371697092e-05	0.0883217592592593	0.422127449446234	0.118432541871018	0.0230327998348907	his3D_mQ	his3D_mQ	1	32	2014-02-06_14-15-16	175	176	3178.5	1415.5	120	0.0565290944492323	0.000977081931192282	1	SID	2014/02/10	SID	DAL	30	CONC	ppk26	30_YE5S_GN	29.910019961243	7.01341048896121	4.2646897694524	5.62760746910828	0.423699951324603	29.910019961243
K000266_030_005	7	18	QFA0068	30	YE5S_GN	SPBC609.05	0.025	0.564792093272037	0.0011	0.75	4.19441638397138e-06	0.0883217592592593	0.0230696416223048	0.00662610594634472	0.000537009771016896	his3D_mQ	his3D_mQ	1	32	2014-02-06_14-15-16	175	176	3352.5	1415.5	120	0.013469947971528	0.00116913887086843	1	SID	2014/02/10	SID	DAL	30	CONC	pob3	30_YE5S_GN	3.20773660647005	4.50635266602479	0.711825470441866	25	0.0151562500691878	3.20773660647005
K000266_030_005	7	19	QFA0068	30	YE5S_GN	SPCC1259.04	0.14958608027081	3.35336096211958	9e-04	5.38718154227845	5.85331048844203e-05	0.947268518518519	0.554413136709938	0.152382694234977	-0.00222832118785434	his3D_mQ	his3D_mQ	1	32	2014-02-06_14-15-16	175	176	3527.5	1415.5	120	0.0508474576271186	0.00116906976339624	1	SID	2014/02/10	SID	DAL	30	CONC	iec3	30_YE5S_GN	35.6882231170782	7.37683521473807	4.83787723030294	4.96085346061937	0.557445654950745	35.6882231170782
K000266_030_005	7	20	QFA0068	30	YE5S_GN	SPCC18B5.03	0.0937968051771578	2.60346377899146	9e-04	4.08766407234832	1.79253527183157e-05	1.04079861111111	0.326112793265159	0.0978905511316504	-0.0117909143850424	his3D_mQ	his3D_mQ	1	32	2014-02-06_14-15-16	175	176	3702.5	1415.5	120	0.0745635034632449	0.000841088047004109	1	SID	2014/02/10	SID	DAL	30	CONC	wee1	30_YE5S_GN	25.1782611247285	6.70346997212246	3.75600416343127	6.38976927492939	0.329737675677819	25.1782611247285
K000266_030_005	7	21	QFA0068	30	YE5S_GN	SPCC338.11C	0.147345852080006	3.39722032994912	9e-04	5.81117434485792	5.31036259273835e-05	0.947268518518519	0.549590570027742	0.149799026668835	-0.0156626258360404	his3D_mQ	his3D_mQ	1	32	2014-02-06_14-15-16	175	176	3887.5	1415.5	120	0.0601040569440455	0.00115644386342688	1	SID	2014/02/10	SID	DAL	30	CONC	rrg1	30_YE5S_GN	36.0483019053514	7.35506573107338	4.90115292281564	4.89680701213713	0.552335363122126	36.0483019053514
K000266_030_005	7	22	QFA0068	30	YE5S_GN	SPCC777.10C	0.138719127806765	3.41538062104286	9e-04	6.57814468306586	5.05873991193608e-05	0.947268518518519	0.520808727806575	0.140957260499706	-0.0173228041208392	his3D_mQ	his3D_mQ	1	32	2014-02-06_14-15-16	175	176	4049.5	1414.5	120	0.0602317341760031	0.00109935804081658	1	SID	2014/02/10	SID	DAL	30	CONC	ubc12	30_YE5S_GN	35.8121275026468	7.26802601600973	4.9273526847264	4.87076966793837	0.523439377723937	35.8121275026468
K000266_030_005	7	23	QFA0068	30	YE5S_GN	SPBC23G7.15C	0.124488891241852	3.13897236625229	9e-04	5.68075496197546	5.03335076534126e-05	1.04079861111111	0.456011678304045	0.12776755570003	-0.0190983760584111	his3D_mQ	his3D_mQ	1	32	2014-02-06_14-15-16	175	176	4226.5	1415.5	120	0.0585080915445753	0.00102864666515879	1	SID	2014/02/10	SID	DAL	30	CONC	rpp202	30_YE5S_GN	32.2066997892147	7.11187629245825	4.52857986623982	5.29967466819299	0.460017391586922	32.2066997892147
K000266_030_005	7	24	QFA0068	30	YE5S_GN	SPBC11B10.02C	0.171442351141136	3.35710956944109	9e-04	2.59614074772801	8.23509132209413e-05	1.04079861111111	0.620555509977643	0.178822255394752	-0.019248344120236	his3D_mQ	his3D_mQ	1	32	2014-02-06_14-15-16	175	176	4400.5	1415.5	120	0.055156564205688	0.00125073062550457	1	SID	2014/02/10	SID	DAL	30	CONC	his3	30_YE5S_GN	36.6808985676793	7.57358282344019	4.84326895510433	4.95533083594426	0.625576918406271	36.6808985676793
K000266_030_005	8	1	QFA0068	30	YE5S_GN	SPBC11B10.02C	0.153720101133735	3.17278637285188	9e-04	1.42871526368366	6.55942826614023e-05	1.236875	0.524285705220038	0.160738109955406	-0.0175013918701132	his3D_mQ	his3D_mQ	1	32	2014-02-06_14-15-16	175	176	383.5	1579.5	120	0.05024099077532	0.00120284137655284	1	SID	2014/02/10	SID	DAL	30	CONC	his3	30_YE5S_GN	33.9089931916038	7.41616511389453	4.57230828478639	5.24898989857181	0.536589240283095	33.9089931916038
K000266_030_005	8	2	QFA0068	30	YE5S_GN	SPAC688.06C	0.133492572139671	3.18381992854382	9e-04	3.97781065087602	2.70128433473372e-05	1.236875	0.479374748328499	0.138423345614242	-0.0143589217537122	his3D_mQ	his3D_mQ	1	32	2014-02-06_14-15-16	175	176	553.5	1591.5	120	0.0606786044878547	0.00111123044641179	1	SID	2014/02/10	SID	DAL	30	CONC	slx4	30_YE5S_GN	33.12958586663	7.21261875220832	4.59328116524758	5.22502305793562	0.491287068581411	33.12958586663
K000266_030_005	8	3	QFA0068	30	YE5S_GN	SPAC1071.12C	0.127185034775761	3.23353351170216	9e-04	4.89017445313105	1.19046732750224e-05	1.236875	0.462905018663743	0.12965828476391	-0.0190795135722065	his3D_mQ	his3D_mQ	1	32	2014-02-06_14-15-16	175	176	736.5	1591.5	120	0.0601998148680137	0.00108047304541217	1	SID	2014/02/10	SID	DAL	30	CONC	stp1	30_YE5S_GN	33.3211267146023	7.142788209149	4.66500276067574	5.14469148921222	0.473377901951155	33.3211267146023
K000266_030_005	8	4	QFA0068	30	YE5S_GN	SPAC13C5.07	0.0875549606190528	2.71248320626842	9e-04	7.86313827858367	1.78029162502651e-05	1.236875	0.30930254600211	0.0900693081226847	-0.00526916319143799	his3D_mQ	his3D_mQ	1	32	2014-02-06_14-15-16	175	176	907.5	1583.5	120	0.0668390309298094	0.000829384831519079	1	SID	2014/02/10	SID	DAL	30	CONC	rad32	30_YE5S_GN	25.8438112258693	6.60412010837063	3.91328607017801	6.13295311653725	0.316675371946006	25.8438112258693
K000266_030_005	8	5	QFA0068	30	YE5S_GN	SPAC1782.09C	0.12247219656915	3.25825346214958	9e-04	8.03844215632847	5.98416251903095e-05	0.0883217592592593	0.454098276558017	0.123651399751502	0.0188537628080209	his3D_mQ	his3D_mQ	1	32	2014-02-06_14-15-16	175	176	1082.5	1579.5	120	0.0578697053847873	0.0010594040661584	1	SID	2014/02/10	SID	DAL	30	CONC	clp1	30_YE5S_GN	33.3197953010424	7.08831355143107	4.70066611180249	5.10565937447472	0.459613965930533	33.3197953010424
K000266_030_005	8	6	QFA0068	30	YE5S_GN	SPAC18B11.07C	0.133415208362284	3.35921478968895	9e-04	7.02269493409254	7.61242590964494e-05	0.0883217592592593	0.49625023495149	0.136012537843804	0.0274624639653536	his3D_mQ	his3D_mQ	1	32	2014-02-06_14-15-16	175	176	1257.5	1593.5	120	0.0605190079479077	0.00109082274001581	1	SID	2014/02/10	SID	DAL	30	CONC	rhp6	30_YE5S_GN	34.9506235194636	7.21178241584602	4.84632251836504	4.95220858889446	0.502287580830204	34.9506235194636
K000266_030_005	8	7	QFA0068	30	YE5S_GN	SPAC1D4.06C	0.114196623795351	3.11628107525179	9e-04	5.16496168781124	2.2703894277446e-05	0.0883217592592593	0.414058929837353	0.118175875542325	0.0174794390337704	his3D_mQ	his3D_mQ	1	32	2014-02-06_14-15-16	175	176	1431.5	1591.5	120	0.0616042644195474	0.00090763185489951	1	SID	2014/02/10	SID	DAL	30	CONC	csk1	30_YE5S_GN	31.4141619966963	6.98737928150629	4.4958432526829	5.33826440360837	0.423369673498218	31.4141619966963
K000266_030_005	8	8	QFA0068	30	YE5S_GN	SPAC23H3.08C	0.134138158974861	3.26124371077343	9e-04	6.71707510301901	9.13479973641463e-05	0.0883217592592593	0.494394781050905	0.137017333361266	0.0287054171776474	his3D_mQ	his3D_mQ	1	32	2014-02-06_14-15-16	175	176	1598.5	1591.5	120	0.0628171981231447	0.00105397543369132	1	SID	2014/02/10	SID	DAL	30	CONC	bub3	30_YE5S_GN	33.9679756841253	7.21957898975839	4.70498012866288	5.10097797306119	0.499861332073038	33.9679756841253
K000266_030_005	8	9	QFA0068	30	YE5S_GN	SPAC2F7.06C	0.137107210066224	3.25885464590124	9e-04	6.10581496893534	7.88504419416074e-05	0.0883217592592593	0.504932144036673	0.139615616958699	0.0266549538802133	his3D_mQ	his3D_mQ	1	32	2014-02-06_14-15-16	175	176	1787.5	1591.5	120	0.0607743624118229	0.00110755496139701	1	SID	2014/02/10	SID	DAL	30	CONC	pol4	30_YE5S_GN	34.0915887001052	7.25116372343449	4.70153343661614	5.10471749771786	0.509709470647746	34.0915887001052
K000266_030_005	8	10	QFA0068	30	YE5S_GN	SPAC3G9.08	0.025	0.631736175912734	0.0011	0.75	6.28363640135862e-06	0.0883217592592593	0.0270443945851682	0.00775571219120803	0.00177117253470006	his3D_mQ	his3D_mQ	1	32	2014-02-06_14-15-16	175	176	1955.5	1585.5	120	0.0115867088001532	0.00121871215980027	1	SID	2014/02/10	SID	DAL	30	CONC	png1	30_YE5S_GN	3.58794551348407	4.50635266602479	0.796197230752719	25	0.018231940828695	3.58794551348407
K000266_030_005	8	11	QFA0068	30	YE5S_GN	SPAC664.07C	0.11538535256425	3.04124535671993	9e-04	10	4.79808738806915e-05	0.0883217592592593	0.421305792673036	0.117931440778507	0.00404975562662519	his3D_mQ	his3D_mQ	1	32	2014-02-06_14-15-16	175	176	2130.5	1578.5	120	0.0516454403268537	0.00102321803269171	1	SID	2014/02/10	SID	DAL	30	CONC	rad9	30_YE5S_GN	30.7233036381074	7.00231937787792	4.38758959426644	5.46997377133049	0.425340936892382	30.7233036381074
K000266_030_005	8	12	QFA0068	30	YE5S_GN	SPAC9.05	0.142504207571261	3.42759735693173	9e-04	7.12405153661266	5.34805614507505e-05	0.947268518518519	0.534473835316546	0.145542234606923	-0.0021999270328054	his3D_mQ	his3D_mQ	1	32	2014-02-06_14-15-16	175	176	2305.5	1586.5	120	0.0600082990200772	0.00111482896283276	1	SID	2014/02/10	SID	DAL	30	CONC	fml1	30_YE5S_GN	36.1322786140606	7.30686380005909	4.9449777090095	4.85340913797715	0.537540345858695	36.1322786140606
K000266_030_005	8	13	QFA0068	30	YE5S_GN	SPAPYUG7.04C	0.11707397017603	3.03654933165466	9e-04	9.66683481859052	5.12249544388276e-05	1.04079861111111	0.426602617395456	0.120033216109305	-0.00730350487122072	his3D_mQ	his3D_mQ	1	32	2014-02-06_14-15-16	175	176	2479.5	1591.5	120	0.0631363912030387	0.000961703230692474	1	SID	2014/02/10	SID	DAL	30	CONC	rpb9	30_YE5S_GN	30.767686383542	7.0232796308577	4.38081466219288	5.47843308851292	0.430804828635133	30.767686383542
K000266_030_005	8	14	QFA0068	30	YE5S_GN	SPBC1685.11	0.133386653019195	3.33044837373197	9e-04	5.89119708880599	4.38494748070136e-05	1.04079861111111	0.496153993963782	0.136156815224719	-0.00726420679646997	his3D_mQ	his3D_mQ	1	32	2014-02-06_14-15-16	175	176	2654.5	1596.5	120	0.0629448753551023	0.00105046913878672	1	SID	2014/02/10	SID	DAL	30	CONC	rlp1	30_YE5S_GN	34.6498423258618	7.21147359752062	4.80482135270866	4.99498279711696	0.500322215305873	34.6498423258618
K000266_030_005	8	15	QFA0068	30	YE5S_GN	SPBC19C7.09C	0.132503830414568	3.34207108645328	9e-04	5.74699526373754	4.42529104436349e-05	0.0883217592592593	0.49353880388251	0.135295611978985	0.00950733962050042	his3D_mQ	his3D_mQ	1	32	2014-02-06_14-15-16	175	176	2816.5	1597.5	120	0.0625299243512401	0.00104620934950795	1	SID	2014/02/10	SID	DAL	30	CONC	uve1	30_YE5S_GN	34.7245725062163	7.20189334885958	4.82158938270239	4.97761175725598	0.497722004978402	34.7245725062163
K000266_030_005	8	16	QFA0068	30	YE5S_GN	SPBC23G7.11	0.144335156656232	3.44625289407892	9e-04	7.93218201733743	8.245039039972e-05	0.0883217592592593	0.542793755806201	0.147160970257643	0.0306774306542761	his3D_mQ	his3D_mQ	1	32	2014-02-06_14-15-16	175	176	3003.5	1594.5	120	0.0622426505793354	0.0010767975603974	1	SID	2014/02/10	SID	DAL	30	CONC	mag2	30_YE5S_GN	36.4205108416625	7.32528203250112	4.97189195993689	4.82713626792176	0.54513750769415	36.4205108416625
K000266_030_005	8	17	QFA0068	30	YE5S_GN	SPBC342.05	0.141330832899973	3.37501764518429	9e-04	6.18933353998886	9.54646727696079e-05	0.0883217592592593	0.529202603743424	0.14399221539443	0.0364640283177945	his3D_mQ	his3D_mQ	1	32	2014-02-06_14-15-16	175	176	3184.5	1580.5	120	0.061891538191452	0.00109961945244312	1	SID	2014/02/10	SID	DAL	30	CONC	crb2	30_YE5S_GN	35.5199253520889	7.29493552326785	4.86912121961803	4.92902084739692	0.530408115838681	35.5199253520889
K000266_030_005	8	18	QFA0068	30	YE5S_GN	SPBC646.13	0.134458788825144	3.1202144380487	9e-04	4.49128489543323	6.50094056098422e-05	0.0883217592592593	0.488290150082088	0.138705145487243	0.0174675732545095	his3D_mQ	his3D_mQ	1	32	2014-02-06_14-15-16	175	176	3352.5	1591.5	120	0.0596891059401832	0.00106935413419113	1	SID	2014/02/10	SID	DAL	30	CONC	sds23	30_YE5S_GN	32.5145688029574	7.22302334248444	4.50151789095197	5.33153495807268	0.491812219221137	32.5145688029574
K000266_030_005	8	19	QFA0068	30	YE5S_GN	SPCC126.02C	0.144176452443674	3.35433435815552	9e-04	5.46673068763377	4.7564122442156e-05	1.04079861111111	0.534633875103738	0.14717232476887	-0.00374738051965992	his3D_mQ	his3D_mQ	1	32	2014-02-06_14-15-16	175	176	3532.5	1603.5	120	0.0659133709981168	0.00111123044641179	1	SID	2014/02/10	SID	DAL	30	CONC	pku70	30_YE5S_GN	35.4414212702755	7.32369483949885	4.83928154394548	4.95941386795874	0.538807731395021	35.4414212702755
K000266_030_005	8	20	QFA0068	30	YE5S_GN	SPCC18B5.07C	0.143317906491329	3.37687759846641	9e-04	6.35410649823357	5.85906881172574e-05	0.947268518518519	0.534255779488441	0.145668806572897	-0.00801076026308859	his3D_mQ	his3D_mQ	1	32	2014-02-06_14-15-16	175	176	3701.5	1591.5	120	0.0628491174311341	0.00113629756865744	1	SID	2014/02/10	SID	DAL	30	CONC	nup61	30_YE5S_GN	35.6376311631721	7.31507815794416	4.87180456499562	4.92630598781452	0.537515504157108	35.6376311631721
K000266_030_005	8	21	QFA0068	30	YE5S_GN	SPCC338.16	0.0996626462494021	2.84639653734638	9e-04	6.02134491881262	1.67802516965924e-05	1.04079861111111	0.357703254823838	0.103122421244856	-0.0106020965455792	his3D_mQ	his3D_mQ	1	32	2014-02-06_14-15-16	175	176	3876.5	1585.5	120	0.0689776245650994	0.000867416468614788	1	SID	2014/02/10	SID	DAL	30	CONC	pof3	30_YE5S_GN	27.8870549896109	6.79098406939986	4.10648216880228	5.84441841299897	0.362275614222118	27.8870549896109
K000266_030_005	8	22	QFA0068	30	YE5S_GN	SPCC895.07	0.13662487901037	3.40438635016262	9e-04	10	5.67461219568332e-05	0.947268518518519	0.51301888901521	0.139556732640158	-0.0192670631301051	his3D_mQ	his3D_mQ	1	32	2014-02-06_14-15-16	175	176	4058.5	1593.5	120	0.0620830540393884	0.00108047304541217	1	SID	2014/02/10	SID	DAL	30	CONC	alp14	30_YE5S_GN	35.5890564645326	7.24607950152342	4.91149130464969	4.88649953981987	0.516309140872607	35.5890564645326
K000266_030_005	8	23	QFA0068	30	YE5S_GN	SPBC106.08C	0.139833075331071	3.39183870894176	9e-04	5.13268229152433	4.86306107382338e-05	1.04079861111111	0.520957124139193	0.143917086107101	-0.0214317916918073	his3D_mQ	his3D_mQ	1	32	2014-02-06_14-15-16	175	176	4228.5	1596.5	120	0.0601040569440455	0.00111708193682413	1	SID	2014/02/10	SID	DAL	30	CONC	mug2	30_YE5S_GN	35.6217421196383	7.27956493128819	4.89338888462042	4.90457647366436	0.525344249788592	35.6217421196383
K000266_030_005	8	24	QFA0068	30	YE5S_GN	SPBC11B10.02C	0.169028719456588	3.27563388924151	9e-04	2.74014156187851	9.48549571559061e-05	1.04079861111111	0.607144586016372	0.176509347247587	-0.020354764183937	his3D_mQ	his3D_mQ	1	32	2014-02-06_14-15-16	175	176	4400.5	1594.5	120	0.0579335440007661	0.00122364870951973	1	SID	2014/02/10	SID	DAL	30	CONC	his3	30_YE5S_GN	35.6940605613465	7.55312767704941	4.72573244985715	5.07857781934428	0.612787492869981	35.6940605613465
K000266_030_005	9	1	QFA0068	30	YE5S_GN	SPBC11B10.02C	0.154638389450453	3.27105525537137	9e-04	1.29077200692307	6.12478956510727e-05	1.236875	0.528713094808432	0.161477077509203	-0.0267661264986587	his3D_mQ	his3D_mQ	1	32	2014-02-06_14-15-16	175	176	383.5	1758.5	120	0.0501771521593412	0.00123535192500476	1	SID	2014/02/10	SID	DAL	30	CONC	his3	30_YE5S_GN	34.9645938658381	7.42475780037753	4.70918982220002	5.0964180477201	0.54155173219712	34.9645938658381
K000266_030_005	9	2	QFA0068	30	YE5S_GN	SPAC1556.01C	0.0842664285136394	2.5429908811295	9e-04	3.04977011855296	1.87415801587512e-05	1.40359953703704	0.286135104918962	0.0878673898045911	-0.0197401748765501	his3D_mQ	his3D_mQ	1	32	2014-02-06_14-15-16	175	176	558.5	1767.5	120	0.0696798493408663	0.000898043163801134	1	SID	2014/02/10	SID	DAL	30	CONC	rad50	30_YE5S_GN	24.0262243783845	6.54888916868756	3.66874805169431	6.54174112308319	0.294423804597707	24.0262243783845
K000266_030_005	9	3	QFA0068	30	YE5S_GN	SPAC1142.08	0.0919780168676936	2.70321300597952	9e-04	7.59806445994864	2.55892486573152e-05	1.236875	0.323138890589435	0.0937595032508876	-0.0113060704893196	his3D_mQ	his3D_mQ	1	32	2014-02-06_14-15-16	175	176	733.5	1771.5	120	0.0624022471192825	0.000913552570114211	1	SID	2014/02/10	SID	DAL	30	CONC	fhl1	30_YE5S_GN	26.0327716626111	6.67522028052746	3.89991199819312	6.15398501584638	0.33076385959237	26.0327716626111
K000266_030_005	9	4	QFA0068	30	YE5S_GN	SPAC13F5.01C	0.116909750373475	3.16083733659367	9e-04	4.99246194302708	1.30600911669684e-05	1.236875	0.424539660995936	0.119277749437974	-0.00262542710331591	his3D_mQ	his3D_mQ	1	32	2014-02-06_14-15-16	175	176	911.5	1760.5	120	0.0585400108525647	0.00106492515480219	1	SID	2014/02/10	SID	DAL	30	CONC	msh1	30_YE5S_GN	32.0177937918422	7.02125454011116	4.56012434942079	5.26301437438837	0.434606429345231	32.0177937918422
K000266_030_005	9	5	QFA0068	30	YE5S_GN	SPAC17A2.12	0.117296428132143	3.21966778008664	0.000900490606068314	4.83376135880957	2.4117121789879e-05	0.0883217592592593	0.428244050050655	0.119548680364836	0.0204855073042823	his3D_mQ	his3D_mQ	1	32	2014-02-06_14-15-16	175	176	1089.5	1767.5	120	0.061572345111558	0.00102246453831755	1	SID	2014/02/10	SID	DAL	30	CONC	SPAC17A2.12	30_YE5S_GN	32.6321944212428	7.02523214028309	4.6449987373553	5.166847475542	0.438491301310631	32.6321944212428
K000266_030_005	9	6	QFA0068	30	YE5S_GN	SPAC18G6.15	0.122000293247631	3.19507700635441	9e-04	7.32904499080159	0.000125929622640222	0.0883217592592593	0.449803305396431	0.124440038683364	0.0416756232403044	his3D_mQ	his3D_mQ	1	32	2014-02-06_14-15-16	175	176	1250.5	1767.5	120	0.0609020396437805	0.00104435600208749	1	SID	2014/02/10	SID	DAL	30	CONC	mal3	30_YE5S_GN	32.6480620675116	7.08274389876527	4.60952175232583	5.20661389392301	0.454879109305719	32.6480620675116
K000266_030_005	9	7	QFA0068	30	YE5S_GN	SPAC1D4.11C	0.125976856412068	3.2352090109009	9e-04	8.27301444884562	0.000125057159559568	0.0883217592592593	0.465895379098784	0.128157176069805	0.0432063565365107	his3D_mQ	his3D_mQ	1	32	2014-02-06_14-15-16	175	176	1431.5	1775.5	120	0.0626256822752083	0.00104954645430238	1	SID	2014/02/10	SID	DAL	30	CONC	lkh1	30_YE5S_GN	33.2741211642994	7.12901799943417	4.66741999626602	5.14202707688621	0.470767091906757	33.2741211642994
K000266_030_005	9	8	QFA0068	30	YE5S_GN	SPAC23H3.13C	0.105075525495534	2.87471105682326	9e-04	5.30511472033947	1.52357449283025e-05	0.0883217592592593	0.374988049299183	0.107559832344746	0.0133504383908447	his3D_mQ	his3D_mQ	1	32	2014-02-06_14-15-16	175	176	1606.5	1757.5	120	0.0584442529285965	0.000895590259194132	1	SID	2014/02/10	SID	DAL	30	CONC	gpa2	30_YE5S_GN	28.4809105715665	6.86728595482177	4.1473313851987	5.78685370685665	0.381244389480201	28.4809105715665
K000266_030_005	9	9	QFA0068	30	YE5S_GN	SPAC2F7.08C	0.144358392626181	3.45503045346916	9e-04	10	7.37435726584883e-05	0.0883217592592593	0.542387053935486	0.146588676979644	0.026615647119599	his3D_mQ	his3D_mQ	1	32	2014-02-06_14-15-16	175	176	1781.5	1772.5	120	0.0575185929969038	0.0011384815525068	1	SID	2014/02/10	SID	DAL	30	CONC	snf5	30_YE5S_GN	36.5144309786872	7.32551426781619	4.9845553013403	4.81487285205696	0.546016317807994	36.5144309786872
K000266_030_005	9	10	QFA0068	30	YE5S_GN	SPAC3H8.05C	0.110251399625525	2.94409823121213	9e-04	5.84227567376592	3.69699596627882e-05	0.0883217592592593	0.395793254610189	0.114100611711753	0.0259833920813293	his3D_mQ	his3D_mQ	1	32	2014-02-06_14-15-16	175	176	1955.5	1771.5	120	0.0696160107248875	0.000946324530192666	1	SID	2014/02/10	SID	DAL	30	CONC	mms1	30_YE5S_GN	29.4630029238873	6.93665625392309	4.24743591802235	5.65046782652218	0.402234728125615	29.4630029238873
K000266_030_005	9	11	QFA0068	30	YE5S_GN	SPAC688.06C	0.135142733134148	3.31702732239701	9e-04	5.85772258505977	6.32041106781102e-05	0.0883217592592593	0.50110755930193	0.138120753681525	0.0228274915480882	his3D_mQ	his3D_mQ	1	32	2014-02-06_14-15-16	175	176	2130.5	1767.5	120	0.0588911232404481	0.0010921762608972	1	SID	2014/02/10	SID	DAL	30	CONC	slx4	30_YE5S_GN	34.6005100887408	7.23034322089193	4.78545886850341	5.01519303780072	0.505755799951154	34.6005100887408
K000266_030_005	9	12	QFA0068	30	YE5S_GN	SPAC9E9.08	0.123796283691909	3.21817213189834	9e-04	6.73557137824011	4.87150477850396e-05	1.04079861111111	0.457467847621262	0.126373729790817	-0.007997928222129	his3D_mQ	his3D_mQ	1	32	2014-02-06_14-15-16	175	176	2305.5	1767.5	120	0.061412748571611	0.000984694547508723	1	SID	2014/02/10	SID	DAL	30	CONC	rad26	30_YE5S_GN	32.9819404213844	7.10382728937351	4.64284097541638	5.16924876968193	0.461992698147624	32.9819404213844
K000266_030_005	9	13	QFA0068	30	YE5S_GN	SPBC106.01	0.125999284180738	3.28846451841773	9e-04	6.59327257487227	4.13110924348451e-05	1.04079861111111	0.468657004941464	0.128696747179032	-0.011679428130813	his3D_mQ	his3D_mQ	1	32	2014-02-06_14-15-16	175	176	2474.5	1771.5	120	0.0644450828306042	0.00102321803269171	1	SID	2014/02/10	SID	DAL	30	CONC	mph1	30_YE5S_GN	33.8230724265093	7.12927482081931	4.74425145285987	5.05875378623378	0.472888488550265	33.8230724265093
K000266_030_005	9	14	QFA0068	30	YE5S_GN	SPBC16A3.19	0.153619947907084	3.72381957869905	9e-04	4.41786983232584	3.77920430799633e-05	0.947268518518519	0.588180953762574	0.156020389376331	-0.00739173312028041	his3D_mQ	his3D_mQ	1	32	2014-02-06_14-15-16	175	176	2654.5	1773.5	120	0.0580293019247343	0.00117651295494216	1	SID	2014/02/10	SID	DAL	30	CONC	eaf7	30_YE5S_GN	39.8370796583751	7.41522484874533	5.37233603443807	4.46733038405524	0.589577671002962	39.8370796583751
K000266_030_005	9	15	QFA0068	30	YE5S_GN	SPBC19F5.01C	0.127989468254454	3.25242842324073	9e-04	6.04530898180174	4.45296972377875e-05	0.0883217592592593	0.473693609652121	0.130730118877972	0.00224928503310028	his3D_mQ	his3D_mQ	1	32	2014-02-06_14-15-16	175	176	2828.5	1767.5	120	0.0617957802674838	0.00105046913878672	1	SID	2014/02/10	SID	DAL	30	CONC	puc1	30_YE5S_GN	33.5585178801887	7.15188438467798	4.69226235704867	5.11480351561064	0.477858063356684	33.5585178801887
K000266_030_005	9	16	QFA0068	30	YE5S_GN	SPBC23G7.12C	0.129208831016239	3.27146881070618	9e-04	6.12762393917992	8.25843925232332e-05	0.0883217592592593	0.479993227453656	0.131898295136993	0.0339288072991008	his3D_mQ	his3D_mQ	1	32	2014-02-06_14-15-16	175	176	3005.5	1755.5	120	0.0605509272558971	0.00106141885989759	1	SID	2014/02/10	SID	DAL	30	CONC	rpt6	30_YE5S_GN	33.8195403005361	7.16556396027901	4.71973182962409	5.08503467280927	0.483047872910491	33.8195403005361
K000266_030_005	9	17	QFA0068	30	YE5S_GN	SPBC342.06C	0.15174183440217	3.5366175487125	9e-04	6.20160220322257	9.90438465695686e-05	0.0883217592592593	0.574940346924541	0.154165239646515	0.0396312453711819	his3D_mQ	his3D_mQ	1	32	2014-02-06_14-15-16	175	176	3183.5	1767.5	120	0.0616361837275368	0.0011384815525068	1	SID	2014/02/10	SID	DAL	30	CONC	rtt109	30_YE5S_GN	37.7438613830512	7.39747816685422	5.10226059904707	4.70379737257685	0.575212674782265	37.7438613830512
K000266_030_005	9	18	QFA0068	30	YE5S_GN	SPBC649.03	0.144483286965305	3.35658563578252	9e-04	4.98196340825086	7.49494654125386e-05	0.0883217592592593	0.536106130445221	0.147056362394062	0.0312993767008509	his3D_mQ	his3D_mQ	1	32	2014-02-06_14-15-16	175	176	3343.5	1767.5	120	0.0637747773628268	0.00111549023569055	1	SID	2014/02/10	SID	DAL	30	CONC	rhp14	30_YE5S_GN	35.4800602907532	7.3267619025424	4.8425294506215	4.95608756636881	0.539591572352145	35.4800602907532
K000266_030_005	9	19	QFA0068	30	YE5S_GN	SPCC126.04C	0.113241848267275	2.9675543932656	9e-04	10	3.42104456266971e-05	1.04079861111111	0.411631425872341	0.114319513888739	-0.00919108848556621	his3D_mQ	his3D_mQ	1	32	2014-02-06_14-15-16	175	176	3527.5	1762.5	120	0.0584123336206071	0.000940803676209222	1	SID	2014/02/10	SID	DAL	30	CONC	sgf73	30_YE5S_GN	29.8630410410564	6.97526648459366	4.28127600673253	5.60580536322787	0.414481129007617	29.8630410410564
K000266_030_005	9	20	QFA0068	30	YE5S_GN	SPCC18B5.11C	0.134539448917431	3.39014640425375	9e-04	10	5.25812406978194e-05	0.0883217592592593	0.504855200067286	0.136944871114296	0.00559271606051001	his3D_mQ	his3D_mQ	1	32	2014-02-06_14-15-16	175	176	3713.5	1767.5	120	0.0602955727919819	0.00109935804081658	1	SID	2014/02/10	SID	DAL	30	CONC	cds1	30_YE5S_GN	35.3316588969261	7.22388853713853	4.89094740530443	4.90702475638381	0.508294548114075	35.3316588969261
K000266_030_005	9	21	QFA0068	30	YE5S_GN	SPCC364.06	0.137516032670416	3.43037468245987	9e-04	10	5.0703532685984e-05	0.947268518518519	0.517795921986281	0.139307050849712	-0.00564560071684142	his3D_mQ	his3D_mQ	1	32	2014-02-06_14-15-16	175	176	3882.5	1767.5	120	0.0624980050432507	0.00106509434491237	1	SID	2014/02/10	SID	DAL	30	CONC	nap1	30_YE5S_GN	35.9071549964281	7.25545911208033	4.9489845427759	4.84947968468261	0.520684981759107	35.9071549964281
K000266_030_005	9	22	QFA0068	30	YE5S_GN	SPCC965.05C	0.130498552711195	3.38095876043849	9e-04	7.89787024018811	4.02935567478511e-05	1.04079861111111	0.488996663049815	0.133028528815426	-0.0203509779727859	his3D_mQ	his3D_mQ	1	32	2014-02-06_14-15-16	175	176	4045.5	1759.5	120	0.0625299243512401	0.00104402536565859	1	SID	2014/02/10	SID	DAL	30	CONC	thp1	30_YE5S_GN	35.0213102243041	7.17989308995394	4.87769243713471	4.92035943416274	0.493299392961568	35.0213102243041
K000266_030_005	9	23	QFA0068	30	YE5S_GN	SPBC146.11C	0.145784160927915	3.49078154610099	9e-04	6.82091611749973	6.09551963085739e-05	0.947268518518519	0.548789506601676	0.14993156902267	-0.023653108799592	his3D_mQ	his3D_mQ	1	32	2014-02-06_14-15-16	175	176	4226.5	1775.5	120	0.0648600338344665	0.00112217993286231	1	SID	2014/02/10	SID	DAL	30	CONC	mug97	30_YE5S_GN	36.9636731226277	7.33969326631362	5.03613322538651	4.76556098218749	0.552122094784104	36.9636731226277
K000266_030_005	9	24	QFA0068	30	YE5S_GN	SPBC11B10.02C	0.172222441387453	3.33603346734335	9e-04	2.76416512874601	9.4125721072085e-05	1.04079861111111	0.621943973124196	0.179608113587993	-0.0234403235956465	his3D_mQ	his3D_mQ	1	32	2014-02-06_14-15-16	175	176	4400.5	1767.5	120	0.0587953653164799	0.00121921973013079	1	SID	2014/02/10	SID	DAL	30	CONC	his3	30_YE5S_GN	36.4822053680099	7.58013242809693	4.81287176893941	4.98662776658368	0.627834396521044	36.4822053680099
K000266_030_005	10	1	QFA0068	30	YE5S_GN	SPBC11B10.02C	0.152111171749559	3.11761517282829	9e-04	1.37064933766169	7.1557145897455e-05	1.236875	0.513562946914728	0.159031434502698	-0.0265295604268283	his3D_mQ	his3D_mQ	1	32	2014-02-06_14-15-16	175	176	383.5	1944.5	120	0.0546458552778576	0.00121888134991044	1	SID	2014/02/10	SID	DAL	30	CONC	his3	30_YE5S_GN	33.2388066575425	7.40098539838476	4.49113258145284	5.34386361674414	0.525496850020162	33.2388066575425
K000266_030_005	10	2	QFA0068	30	YE5S_GN	SPCC4G3.05C	0.132775413836657	3.16770610511674	9e-04	3.98960055559961	2.49187189064982e-05	1.236875	0.476192458273172	0.13752039493169	-0.0260835591074929	his3D_mQ	his3D_mQ	1	32	2014-02-06_14-15-16	175	176	553.5	1944.5	120	0.0610616361837275	0.00111473674131639	1	SID	2014/02/10	SID	DAL	30	CONC	mus81	30_YE5S_GN	32.92639597325	7.20484730927385	4.57003383414777	5.25160225744272	0.487999498138508	32.92639597325
K000266_030_005	10	3	QFA0068	30	YE5S_GN	SPAC11E3.04C	0.122179657455882	3.12642093010171	9e-04	5.43884798037366	1.71521433286147e-05	1.236875	0.440723917111213	0.124477191952222	-0.0114793443069779	his3D_mQ	his3D_mQ	1	32	2014-02-06_14-15-16	175	176	733.5	1944.5	120	0.0602636534839925	0.001080303855302	1	SID	2014/02/10	SID	DAL	30	CONC	ubc13	30_YE5S_GN	31.9560777151763	7.08486338400189	4.51047197146177	5.32095092306316	0.451353099147854	31.9560777151763
K000266_030_005	10	4	QFA0068	30	YE5S_GN	SPAC13G6.01C	0.123437767187338	3.19928613935952	9e-04	5.12551479596881	1.37483164391768e-05	1.236875	0.447957711194031	0.125535062416706	-0.0115242203881377	his3D_mQ	his3D_mQ	1	32	2014-02-06_14-15-16	175	176	907.5	1944.5	120	0.0616681030355262	0.0010489466624555	1	SID	2014/02/10	SID	DAL	30	CONC	rad8	30_YE5S_GN	32.7690720992796	7.0996431541872	4.61559424714934	5.1997638256055	0.458997748096565	32.7690720992796
K000266_030_005	10	5	QFA0068	30	YE5S_GN	SPAC17A2.13C	0.110223869445615	2.97795644221709	9e-04	7.93008882548365	4.67370294623163e-05	0.0883217592592593	0.395363544376668	0.112124131221327	0.0284899077199574	his3D_mQ	his3D_mQ	1	32	2014-02-06_14-15-16	175	176	1073.5	1934.5	120	0.0666155957738836	0.000944309971113826	1	SID	2014/02/10	SID	DAL	30	CONC	rad25	30_YE5S_GN	29.8002903661883	6.93629596268131	4.29628299116993	5.5862241964337	0.404487315799698	29.8002903661883
K000266_030_005	10	6	QFA0068	30	YE5S_GN	SPAC1952.07	0.119231094654462	3.19414301533896	0.000900159312319241	5.1623225010914	7.57445761039867e-05	0.0883217592592593	0.435057433624186	0.121440589744062	0.041447880073292	his3D_mQ	his3D_mQ	1	32	2014-02-06_14-15-16	175	176	1247.5	1939.5	120	0.0615404258035686	0.00099788926415917	1	SID	2014/02/10	SID	DAL	30	CONC	rad1	30_YE5S_GN	32.4847000436927	7.04936445892434	4.60817428762217	5.20813634685333	0.444280960783006	32.4847000436927
K000266_030_005	10	7	QFA0068	30	YE5S_GN	SPAC20G4.04C	0.118155896902479	3.14714187806797	0.000900375533594054	4.63885153465178	8.41475411979542e-05	0.0883217592592593	0.430190096851416	0.120560760681125	0.0439402154123951	his3D_mQ	his3D_mQ	1	32	2014-02-06_14-15-16	175	176	1439.5	1947.5	120	0.0670624660857353	0.00101528275839816	1	SID	2014/02/10	SID	DAL	30	CONC	hus1	30_YE5S_GN	31.9457837320056	7.03594906335714	4.54036597541298	5.28591750752361	0.437945270246345	31.9457837320056
K000266_030_005	10	8	QFA0068	30	YE5S_GN	SPAC23H4.12	0.135221739217944	3.20304176621786	9e-04	7.45508646769785	0.00013881585263464	0.0883217592592593	0.496154172587944	0.137900236261987	0.0440634385366855	his3D_mQ	his3D_mQ	1	32	2014-02-06_14-15-16	175	176	1606.5	1944.5	120	0.0608062817198123	0.00108047304541217	1	SID	2014/02/10	SID	DAL	30	CONC	alp13	30_YE5S_GN	33.415402501639	7.23118639150193	4.62101247188272	5.19366700393729	0.500802675096343	33.415402501639
K000266_030_005	10	9	QFA0068	30	YE5S_GN	SPAC2G11.12	0.120636166207675	3.0781785086024	9e-04	6.84504283550132	7.23861846221414e-05	0.0883217592592593	0.438320671115929	0.123921019117154	0.0350082837085683	his3D_mQ	his3D_mQ	1	32	2014-02-06_14-15-16	175	176	1781.5	1954.5	120	0.0629448753551023	0.00100734724944428	1	SID	2014/02/10	SID	DAL	30	CONC	rqh1	30_YE5S_GN	31.381524805018	7.06652176911852	4.44087286933138	5.40434295377915	0.444371433717595	31.381524805018
K000266_030_005	10	10	QFA0068	30	YE5S_GN	SPAC4D7.03	0.110501078807891	2.92891101193318	9e-04	7.34283642501103	6.1933373700544e-05	0.0883217592592593	0.396275387696022	0.114151394954225	0.0348457545516629	his3D_mQ	his3D_mQ	1	32	2014-02-06_14-15-16	175	176	1942.5	1944.5	120	0.0774362411822912	0.000945232655598159	1	SID	2014/02/10	SID	DAL	30	CONC	pop2	30_YE5S_GN	29.3248070711541	6.93991973775229	4.22552539212102	5.67976707577022	0.402892121490908	29.3248070711541
K000266_030_005	10	11	QFA0068	30	YE5S_GN	SPAC688.10	0.12364847618494	3.16414721798531	9e-04	7.13572002655116	7.6225768534258e-05	0.0883217592592593	0.454105551511454	0.126123303111858	0.0236079557440215	his3D_mQ	his3D_mQ	1	32	2014-02-06_14-15-16	175	176	2135.5	1944.5	120	0.0606147658718759	0.00102321803269171	1	SID	2014/02/10	SID	DAL	30	CONC	rev3	30_YE5S_GN	32.4203898284074	7.10210374361906	4.56489950002994	5.25750895498194	0.45901519962281	32.4203898284074
K000266_030_005	10	12	QFA0068	30	YE5S_GN	SPAC9E9.08	0.127358991394791	3.28516795729886	9e-04	7.03636472963108	6.91365530643136e-05	0.0883217592592593	0.47265904698154	0.130041484276729	0.0261731928265236	his3D_mQ	his3D_mQ	1	32	2014-02-06_14-15-16	175	176	2316.5	1944.5	120	0.0621468926553672	0.000988954336787485	1	SID	2014/02/10	SID	DAL	30	CONC	rad26	30_YE5S_GN	33.8625584841221	7.14476009899809	4.7394955204823	5.06383008408408	0.477626659865952	33.8625584841221
K000266_030_005	10	13	QFA0068	30	YE5S_GN	SPBC106.10	0.149494339294782	3.5886260098039	9e-04	5.24091813666692	4.11556417537967e-05	0.0883217592592593	0.567097996327513	0.152296711100707	0.0137022856111313	his3D_mQ	his3D_mQ	1	32	2014-02-06_14-15-16	175	176	2479.5	1937.5	120	0.0665836764658942	0.00115386025300661	1	SID	2014/02/10	SID	DAL	30	CONC	pka1	30_YE5S_GN	38.1874546435858	7.37595014004475	5.17729294782816	4.63562719781346	0.569200686875263	38.1874546435858
K000266_030_005	10	14	QFA0068	30	YE5S_GN	SPBC16D10.07C	0.025	0.688500220206509	0.0011	0.75	8.43909947829182e-06	0.0883217592592593	0.0308573818523348	0.00868907404417621	0.000828085340775785	his3D_mQ	his3D_mQ	1	32	2014-02-06_14-15-16	175	176	2654.5	1932.5	120	0.0149701554470299	0.00124963875091006	1	SID	2014/02/10	SID	DAL	30	CONC	sir2	30_YE5S_GN	3.91033689427971	4.50635266602479	0.86773876438063	25	0.0210118472609934	3.91033689427971
K000266_030_005	10	15	QFA0068	30	YE5S_GN	SPBC19F8.02	0.133022340440963	3.28780272321478	9e-04	6.06091928555753	4.97925412670075e-05	0.0883217592592593	0.492680512732821	0.135009981203088	0.0146633785400952	his3D_mQ	his3D_mQ	1	32	2014-02-06_14-15-16	175	176	2828.5	1935.5	120	0.0495387659995531	0.00109660524028614	1	SID	2014/02/10	SID	DAL	30	CONC	SPBC19F8.02	30_YE5S_GN	34.1874429178113	7.20752784275651	4.74329668419795	5.05977205262213	0.497046064250965	34.1874429178113
K000266_030_005	10	16	QFA0068	30	YE5S_GN	SPBC28F2.02	0.117846983013787	3.01702153362377	9e-04	6.97643575940435	4.16199714522637e-05	0.0883217592592593	0.424817635685554	0.121583914710749	0.0274562413811094	his3D_mQ	his3D_mQ	1	32	2014-02-06_14-15-16	175	176	3003.5	1944.5	120	0.0639982125187526	0.000953767956398933	1	SID	2014/02/10	SID	DAL	30	CONC	mep33	30_YE5S_GN	30.6111479929415	7.03277410802116	4.35264200481404	5.51389247575517	0.431888682955119	30.6111479929415
K000266_030_005	10	17	QFA0068	30	YE5S_GN	SPBC354.10	0.106689858669055	2.80439392678684	9e-04	4.72468635334322	6.99603988663395e-05	0.0883217592592593	0.37935231815778	0.111122606351604	0.0366798607955598	his3D_mQ	his3D_mQ	1	32	2014-02-06_14-15-16	175	176	3168.5	1932.5	120	0.0924063966293211	0.000986939777708646	1	SID	2014/02/10	SID	DAL	30	CONC	def1	30_YE5S_GN	27.8732454641823	6.88928233151704	4.04588520587521	5.93195278134647	0.382563479952988	27.8732454641823
K000266_030_005	10	18	QFA0068	30	YE5S_GN	SPBC651.10	0.025	0.533140574147923	0.0011	0.75	2.73139076578188e-06	0.0883217592592593	0.0201610889317242	0.0063773368822139	0.00222658372090643	his3D_mQ	his3D_mQ	1	32	2014-02-06_14-15-16	175	176	3352.5	1944.5	120	0.0289827316543777	0.000755228876627932	1	SID	2014/02/10	SID	DAL	30	CONC	nse5	30_YE5S_GN	3.02797180849526	4.50635266602479	0.671934052415463	25	0.0137900591679341	3.02797180849526
K000266_030_005	10	19	QFA0068	30	YE5S_GN	SPCC1322.06	0.134624281739724	3.23555400863506	9e-04	6.39850283677939	7.13791382176572e-05	0.0883217592592593	0.494848585900375	0.136959130303362	0.021091041368044	his3D_mQ	his3D_mQ	1	32	2014-02-06_14-15-16	175	176	3538.5	1944.5	120	0.0633279070509751	0.001080303855302	1	SID	2014/02/10	SID	DAL	30	CONC	kap113	30_YE5S_GN	33.7247623047506	7.22479793080595	4.66791772278515	5.14147879746265	0.50008131709729	33.7247623047506
K000266_030_005	10	20	QFA0068	30	YE5S_GN	SPCC1919.05	0.138827478390589	3.44263603371771	9e-04	10	4.70033540295001e-05	0.0883217592592593	0.522810504803694	0.141033712762307	0.00670522658278793	his3D_mQ	his3D_mQ	1	32	2014-02-06_14-15-16	175	176	3699.5	1942.5	120	0.0628491174311341	0.0011068012323625	1	SID	2014/02/10	SID	DAL	30	CONC	SPCC1919.05	30_YE5S_GN	36.1035099161128	7.26915243481228	4.9666739334302	4.83220769506497	0.525897145769589	36.1035099161128
K000266_030_005	10	21	QFA0068	30	YE5S_GN	SPCC4B3.12	0.13065918727287	3.39021489846085	9e-04	10	4.30475809540312e-05	1.04079861111111	0.490015665603025	0.133189539635324	-0.0178609835614834	his3D_mQ	his3D_mQ	1	32	2014-02-06_14-15-16	175	176	3876.5	1947.5	120	0.0619234574994414	0.00103691281054157	1	SID	2014/02/10	SID	DAL	30	CONC	set9	30_YE5S_GN	35.125869422952	7.18166785423827	4.89104622155735	4.90692561730856	0.494628367606278	35.125869422952
K000266_030_005	10	22	QFA0068	30	YE5S_GN	SPCP25A2.02C	0.13199096892736	3.43525453633665	9e-04	10	3.97831139688788e-05	1.04079861111111	0.497016805355958	0.134524193905066	-0.0247011425568259	his3D_mQ	his3D_mQ	1	32	2014-02-06_14-15-16	175	176	4054.5	1944.5	120	0.0626576015831977	0.00103215319472374	1	SID	2014/02/10	SID	DAL	30	CONC	rhp26	30_YE5S_GN	35.6650330187842	7.19629850424715	4.9560246837642	4.84259089318569	0.501370793201083	35.6650330187842
K000266_030_005	10	23	QFA0068	30	YE5S_GN	SPAPB1E7.07	0.149737750153323	3.57858891853069	9e-04	5.54780578058123	5.8002500992217e-05	0.947268518518519	0.566736578292859	0.15368097959908	-0.0260949674962891	his3D_mQ	his3D_mQ	1	32	2014-02-06_14-15-16	175	176	4238.5	1942.5	120	0.0610935554917169	0.0011277010215061	1	SID	2014/02/10	SID	DAL	30	CONC	glt1	30_YE5S_GN	38.0927652516599	7.37829726609409	5.16281248611515	4.64862903011595	0.569803677612089	38.0927652516599
K000266_030_005	10	24	QFA0068	30	YE5S_GN	SPBC11B10.02C	0.174479986633764	3.39274081343381	9e-04	2.63382898388249	9.30908046024363e-05	1.04079861111111	0.632673345430038	0.181923666608409	-0.0256184905342117	his3D_mQ	his3D_mQ	1	32	2014-02-06_14-15-16	175	176	4400.5	1941.5	120	0.063551342206901	0.00121822007705265	1	SID	2014/02/10	SID	DAL	30	CONC	his3	30_YE5S_GN	37.1942643483878	7.5989208477918	4.89467716448136	4.90328558830357	0.6385239806892	37.1942643483878
K000266_030_005	11	1	QFA0068	30	YE5S_GN	SPBC11B10.02C	0.15002466377466	3.06894397152684	9e-04	1.43722666610612	7.24519890696836e-05	1.236875	0.505867802925537	0.156810665521174	-0.0102269256626771	his3D_mQ	his3D_mQ	1	32	2014-02-06_14-15-16	175	176	383.5	2120.5	120	0.0517411982508219	0.00120459452400514	1	SID	2014/02/10	SID	DAL	30	CONC	his3	30_YE5S_GN	32.6441128003961	7.38105897981026	4.42268689217753	5.42656547594386	0.517521712511542	32.6441128003961
K000266_030_005	11	2	QFA0068	30	YE5S_GN	SPAC24C9.07C	0.0891271514132289	2.60531452304402	9e-04	3.91389542606905	1.85709507277352e-05	1.40359953703704	0.305376478112232	0.0928442036084872	-0.01436212270317	his3D_mQ	his3D_mQ	1	32	2014-02-06_14-15-16	175	176	558.5	2109.5	120	0.0601040569440455	0.00101326796465898	1	SID	2014/02/10	SID	DAL	30	CONC	bgs2	30_YE5S_GN	24.9192428194398	6.62979618508652	3.75867404121634	6.38523046606974	0.314677234275854	24.9192428194398
K000266_030_005	11	3	QFA0068	30	YE5S_GN	SPAC11E3.08C	0.001	0	0.001	1	Inf	0	0.000289941711676696	0.000141218535435213	-0.000104921542421143	his3D_mQ	his3D_mQ	1	32	2014-02-06_14-15-16	175	176	733.5	2112.5	120	0.00303233425899327	0.000418912024711001	1	SID	2014/02/10	SID	DAL	30	CONC	nse6	30_YE5S_GN	0	0	0	25	0	0
K000266_030_005	11	4	QFA0068	30	YE5S_GN	SPAC1420.03	0.117926544367951	3.06422168659878	9e-04	6.57094106767971	2.72185517008649e-05	0.0883217592592593	0.424213703096628	0.119914567221443	0.0176691908009999	his3D_mQ	his3D_mQ	1	32	2014-02-06_14-15-16	175	176	907.5	2108.5	120	0.0501452328513518	0.00106492515480219	1	SID	2014/02/10	SID	DAL	30	CONC	rpn501	30_YE5S_GN	31.094352084486	7.03374777776881	4.42073743143937	5.42895848763082	0.434370786791612	31.094352084486
K000266_030_005	11	5	QFA0068	30	YE5S_GN	SPAC17A2.13C	0.0990941313616624	2.81525687996753	9e-04	8.88697094638568	6.89701791923128e-05	0.0883217592592593	0.352096215949511	0.100827906884287	0.0348963251125261	his3D_mQ	his3D_mQ	1	32	2014-02-06_14-15-16	175	176	1094.5	2115.5	120	0.0603913307159501	0.000894667574709799	1	SID	2014/02/10	SID	DAL	30	CONC	rad25	30_YE5S_GN	27.5484487378777	6.78273080774083	4.0615571395577	5.90906373475607	0.359686090665528	27.5484487378777
K000266_030_005	11	6	QFA0068	30	YE5S_GN	SPAC1952.07	0.114120434010728	3.10231067261461	9e-04	5.86995416226645	8.05514523563611e-05	0.0883217592592593	0.414110741404569	0.116358526323583	0.0423480467352135	his3D_mQ	his3D_mQ	1	32	2014-02-06_14-15-16	175	176	1256.5	2120.5	120	0.0633279070509751	0.00099069211398706	1	SID	2014/02/10	SID	DAL	30	CONC	rad1	30_YE5S_GN	31.2690216983233	6.98641642196721	4.47568822264944	5.36230380805946	0.42289272691638	31.2690216983233
K000266_030_005	11	7	QFA0068	30	YE5S_GN	SPAC20G4.04C	0.11861138097924	3.08995780130335	9e-04	5.19549556612664	6.81491719121002e-05	0.0883217592592593	0.428899557005386	0.121112347334331	0.0380667878016707	his3D_mQ	his3D_mQ	1	32	2014-02-06_14-15-16	175	176	1431.5	2112.5	120	0.0606147658718759	0.0010078393321919	1	SID	2014/02/10	SID	DAL	30	CONC	hus1	30_YE5S_GN	31.3927514721468	7.04210172897683	4.45786679606913	5.38374094559371	0.437222709230385	31.3927514721468
K000266_030_005	11	8	QFA0068	30	YE5S_GN	SPAC24B11.06C	0.025	0.551396536907117	0.0011	0.75	3.75278850282991e-06	0.0883217592592593	0.0219582237861793	0.00652529418535641	0.0022624944618735	his3D_mQ	his3D_mQ	1	32	2014-02-06_14-15-16	175	176	1606.5	2120.5	120	0.0173641035462351	0.00105288355909681	1	SID	2014/02/10	SID	DAL	30	CONC	sty1	30_YE5S_GN	3.13165654616529	4.50635266602479	0.694942623948657	25	0.0145707605866242	3.13165654616529
K000266_030_005	11	9	QFA0068	30	YE5S_GN	SPAC30.03C	0.0708840935935911	2.27306615268429	0.000901187823869547	2.87954087310646	3.10412098162004e-05	0.0883217592592593	0.232456137020199	0.0737292142019695	0.0237598665779768	his3D_mQ	his3D_mQ	1	32	2014-02-06_14-15-16	175	176	1781.5	2120.5	120	0.0607105237958441	0.000695497962586457	1	SID	2014/02/10	SID	DAL	30	CONC	tsn1	30_YE5S_GN	20.6513910332669	6.29749029130764	3.27930494180703	7.31862404561103	0.239594597137085	20.6513910332669
K000266_030_005	11	10	QFA0068	30	YE5S_GN	SPAC4G9.11C	0.127022541061702	3.15774192388858	9e-04	7.14427742390261	9.44845292947764e-05	0.0883217592592593	0.464932029829066	0.129590544390169	0.0290641793867633	his3D_mQ	his3D_mQ	1	32	2014-02-06_14-15-16	175	176	1955.5	2118.5	120	0.0611893134156851	0.00106141885989759	1	SID	2014/02/10	SID	DAL	30	CONC	cmb1	30_YE5S_GN	32.5317022235258	7.14094381952682	4.55565861400117	5.26817350322068	0.470268504283153	32.5317022235258
K000266_030_005	11	11	QFA0068	30	YE5S_GN	SPAC688.13	0.122259140997575	3.14395207458587	9e-04	7.31072399719802	0.000110682915068635	0.0883217592592593	0.448800764738831	0.124792025818638	0.0370900544799011	his3D_mQ	his3D_mQ	1	32	2014-02-06_14-15-16	175	176	2135.5	2120.5	120	0.0625618436592295	0.00101528275839816	1	SID	2014/02/10	SID	DAL	30	CONC	scn1	30_YE5S_GN	32.1395243678298	7.08580161898096	4.53576406679756	5.2912805089849	0.453312232962852	32.1395243678298
K000266_030_005	11	12	QFA0068	30	YE5S_GN	SPAC9E9.13	0.128927691095001	3.26736354970473	9e-04	6.80909461488382	7.4198404079987e-05	0.0883217592592593	0.476479777190459	0.131690136069573	0.0233181435685085	his3D_mQ	his3D_mQ	1	32	2014-02-06_14-15-16	175	176	2295.5	2127.5	120	0.0626256822752083	0.00102255675983391	1	SID	2014/02/10	SID	DAL	30	CONC	wos2	30_YE5S_GN	33.7622880169508	7.16242144230272	4.71380918994014	5.09142373671362	0.482155261893234	33.7622880169508
K000266_030_005	11	13	QFA0068	30	YE5S_GN	SPBC106.16	0.121095173991304	3.17570232135646	9e-04	6.97067222378114	5.47455754723668e-05	0.0883217592592593	0.445629055890905	0.123763275250001	0.00525171299053531	his3D_mQ	his3D_mQ	1	32	2014-02-06_14-15-16	175	176	2479.5	2117.5	120	0.0597210252481726	0.00099246063169209	1	SID	2014/02/10	SID	DAL	30	CONC	pre6	30_YE5S_GN	32.4008659665246	7.07200065363972	4.58156999036036	5.23837899464509	0.450733674160762	32.4008659665246
K000266_030_005	11	14	QFA0068	30	YE5S_GN	SPBC16E9.12C	0.112628763028459	3.02216537898902	9e-04	5.35587956331031	1.15273181616602e-05	1.236875	0.405848707304691	0.11633460259466	-0.00501451813975071	his3D_mQ	his3D_mQ	1	32	2014-02-06_14-15-16	175	176	2654.5	2120.5	120	0.0647323566025089	0.000957274251303537	1	SID	2014/02/10	SID	DAL	30	CONC	pab2	30_YE5S_GN	30.3784538016729	6.96743459180512	4.36006300473966	5.50450761236948	0.413744342247522	30.3784538016729
K000266_030_005	11	15	QFA0068	30	YE5S_GN	SPBC19G7.01C	0.105737520404529	2.90106791602298	9e-04	6.51759835022322	1.31643622390497e-05	0.0883217592592593	0.377852703194671	0.108629999881174	0.00145763808844208	his3D_mQ	his3D_mQ	1	32	2014-02-06_14-15-16	175	176	2828.5	2120.5	120	0.0619234574994414	0.000898173869614403	1	SID	2014/02/10	SID	DAL	30	CONC	msh2	30_YE5S_GN	28.7799608836247	6.87634668355861	4.18535629572572	5.73427882938184	0.385331108000314	28.7799608836247
K000266_030_005	11	16	QFA0068	30	YE5S_GN	SPBC28F2.07	0.123996202335601	3.13966802133941	9e-04	6.50120568537042	4.70056926518786e-05	0.0883217592592593	0.451277764504878	0.126794779628631	0.0212586385164726	his3D_mQ	his3D_mQ	1	32	2014-02-06_14-15-16	175	176	3008.5	2120.5	120	0.0654026620702863	0.00101878905330277	1	SID	2014/02/10	SID	DAL	30	CONC	sfr1	30_YE5S_GN	32.1879233164008	7.10615521870696	4.52958348442292	5.29850042118335	0.458773432785705	32.1879233164008
K000266_030_005	11	17	QFA0068	30	YE5S_GN	SPBC365.10	0.110950599266627	2.81394028199745	9e-04	5.41086500369172	5.788221091014e-05	0.0883217592592593	0.390737617366498	0.11630683019298	0.0275228753626785	his3D_mQ	his3D_mQ	1	32	2014-02-06_14-15-16	175	176	3170.5	2126.5	120	0.0610297168757381	0.000940803676209222	1	SID	2014/02/10	SID	DAL	30	CONC	arp5	30_YE5S_GN	28.1974759678405	6.94577674306345	4.05965768997694	5.91182849215455	0.397575301452002	28.1974759678405
K000266_030_005	11	18	QFA0068	30	YE5S_GN	SPBC660.14	0.131847878986038	3.18741816632877	9e-04	5.0121804532479	3.39164814485503e-05	0.0883217592592593	0.478318067112487	0.134432851660231	0.0240857691537631	his3D_mQ	his3D_mQ	1	32	2014-02-06_14-15-16	175	176	3356.5	2132.5	120	0.0624022471192825	0.00104905437155476	1	SID	2014/02/10	SID	DAL	30	CONC	mik1	30_YE5S_GN	33.0847839624288	7.19473364622402	4.59847238122465	5.21912452883068	0.487160779705944	33.0847839624288
K000266_030_005	11	19	QFA0068	30	YE5S_GN	SPCC1322.08	0.116841600359927	3.09156349262396	9e-04	5.61939617701628	1.31869671672963e-05	0.0883217592592593	0.422989980038351	0.119793083414944	0.00685047096746942	his3D_mQ	his3D_mQ	1	32	2014-02-06_14-15-16	175	176	3538.5	2120.5	120	0.0620830540393884	0.00095618237670903	1	SID	2014/02/10	SID	DAL	30	CONC	srk1	30_YE5S_GN	31.3123303266216	7.02041330698837	4.46018331932854	5.38094474637268	0.431551894024668	31.3123303266216
K000266_030_005	11	20	QFA0068	30	YE5S_GN	SPCC23B6.03C	0.126810111640911	3.27135204269572	9e-04	6.94495260234013	5.4720599468353e-05	1.04079861111111	0.469762779274153	0.129010645162406	-0.00502267316277339	his3D_mQ	his3D_mQ	1	32	2014-02-06_14-15-16	175	176	3700.5	2126.5	120	0.0640620511347314	0.00103433694391275	1	SID	2014/02/10	SID	DAL	30	CONC	tel1	30_YE5S_GN	33.6907403145777	7.13852907154071	4.71956336899896	5.08521617860817	0.475035116344731	33.6907403145777
K000266_030_005	11	21	QFA0068	30	YE5S_GN	SPCC4E9.02	0.123740017747972	3.31504717399406	9e-04	9.33496326207854	4.4896151029856e-05	1.04079861111111	0.461959738857584	0.125633156035924	-0.0239102614230387	his3D_mQ	his3D_mQ	1	32	2014-02-06_14-15-16	175	176	3874.5	2127.5	120	0.0642535669826678	0.00100708583781774	1	SID	2014/02/10	SID	DAL	30	CONC	cig1	30_YE5S_GN	33.9716427235159	7.10317142920904	4.78260211823421	5.01818871958788	0.466821114543683	33.9716427235159
K000266_030_005	11	22	QFA0068	30	YE5S_GN	SPCP31B10.05	0.121906133988734	3.27794918398319	9e-04	6.96768561865149	5.06618991507493e-05	1.04079861111111	0.453192425068121	0.124418294885223	-0.0272146149460634	his3D_mQ	his3D_mQ	1	32	2014-02-06_14-15-16	175	176	4046.5	2120.5	120	0.0604232500239395	0.00099788926415917	1	SID	2014/02/10	SID	DAL	30	CONC	tdp1	30_YE5S_GN	33.4896021255034	7.08163000353789	4.7290810320184	5.0749817644289	0.458252847541649	33.4896021255034
K000266_030_005	11	23	QFA0068	30	YE5S_GN	SPAC3C7.05C	0.130456616906572	3.24407748207851	9e-04	5.47798415017739	6.46699384937939e-05	1.04079861111111	0.480281233149279	0.134285040683778	-0.0261882826693633	his3D_mQ	his3D_mQ	1	32	2014-02-06_14-15-16	175	176	4236.5	2129.5	120	0.0607743624118229	0.00103341425942842	1	SID	2014/02/10	SID	DAL	30	CONC	mug191	30_YE5S_GN	33.6012695682004	7.17942940434867	4.68021449557644	5.12797010108914	0.485648067975535	33.6012695682004
K000266_030_005	11	24	QFA0068	30	YE5S_GN	SPBC11B10.02C	0.164424601770531	3.31499202969501	9e-04	2.18431722388153	6.55785601758421e-05	1.04079861111111	0.586209569308876	0.171495663985606	-0.0272780349696257	his3D_mQ	his3D_mQ	1	32	2014-02-06_14-15-16	175	176	4400.5	2120.5	120	0.0607105237958441	0.00118369473486154	1	SID	2014/02/10	SID	DAL	30	CONC	his3	30_YE5S_GN	35.9314919388834	7.51328545934964	4.78239408488995	5.01840700995938	0.595620054959426	35.9314919388834
K000266_030_005	12	1	QFA0068	30	YE5S_GN	SPBC11B10.02C	0.148530969831676	3.20349377307815	0.00100132844060743	1.00080547487022	4.10356807048876e-05	1.40359953703704	0.489427105893259	0.154313282259299	-0.00216083583385097	his3D_mQ	his3D_mQ	1	32	2014-02-06_14-15-16	175	176	393.5	2284.5	120	0.0588272846244693	0.00117383712300553	1	SID	2014/02/10	SID	DAL	30	CONC	his3	30_YE5S_GN	33.0115653498591	7.21270470220257	4.57686356406332	5.2437656626786	0.505907043413723	33.0115653498591
K000266_030_005	12	2	QFA0068	30	YE5S_GN	SPAC6G9.13C	0.122110046972365	2.96390227950962	9e-04	4.81154738121346	3.61379714549148e-05	1.236875	0.431278464740051	0.126683402358123	0.000424860485616206	his3D_mQ	his3D_mQ	1	32	2014-02-06_14-15-16	175	176	558.5	2296.5	120	0.0529541319544192	0.00111123044641179	1	SID	2014/02/10	SID	DAL	30	CONC	bqt1	30_YE5S_GN	30.2914105578382	7.0840411905139	4.27600711842286	5.61271282655209	0.442094373333114	30.2914105578382
K000266_030_005	12	3	QFA0068	30	YE5S_GN	SPAC11E3.09	0.125364598620963	2.99197264867502	9e-04	5.80768174419765	3.1294886414066e-05	0.0883217592592593	0.444595158128517	0.128775049725898	0.00852995692708912	his3D_mQ	his3D_mQ	1	32	2014-02-06_14-15-16	175	176	733.5	2296.5	120	0.0562099013693383	0.00111123044641179	1	SID	2014/02/10	SID	DAL	30	CONC	pyp3	30_YE5S_GN	30.742095989724	7.12198929001572	4.316504102698	5.56005494932786	0.455257409941788	30.742095989724
K000266_030_005	12	4	QFA0068	30	YE5S_GN	SPAC144.02	0.0722517433133163	2.88692753798317	0.00100220025528616	1.00433539020379	3.3717018874683e-05	0.0883217592592593	0.235389389978856	0.0742087724446174	0.0234495665529773	his3D_mQ	his3D_mQ	1	32	2014-02-06_14-15-16	175	176	907.5	2289.5	120	0.0575824316128826	0.000636735961117671	1	SID	2014/02/10	SID	DAL	30	CONC	iec1	30_YE5S_GN	25.1990299978166	6.17178968235923	4.08293725073665	5.87812119710384	0.249352857022421	25.1990299978166
K000266_030_005	12	5	QFA0068	30	YE5S_GN	SPAC17G8.07	0.120609955890637	3.15232650447543	9e-04	5.3758396555483	7.89571991399378e-05	0.0883217592592593	0.437437327324122	0.122903000672203	0.0417251467797035	his3D_mQ	his3D_mQ	1	32	2014-02-06_14-15-16	175	176	1082.5	2296.5	120	0.059593348016215	0.00103784323881735	1	SID	2014/02/10	SID	DAL	30	CONC	yaf9	30_YE5S_GN	32.1360257744385	7.06620828433186	4.54784581508796	5.27722376171537	0.447203538358567	32.1360257744385
K000266_030_005	12	6	QFA0068	30	YE5S_GN	SPAC19A8.10	0.121780531738242	3.2067434816297	9e-04	4.80755497217096	7.48821645188343e-05	0.0883217592592593	0.443353468908563	0.124056402964885	0.0407742640188125	his3D_mQ	his3D_mQ	1	32	2014-02-06_14-15-16	175	176	1257.5	2285.5	120	0.0601998148680137	0.00103307587920807	1	SID	2014/02/10	SID	DAL	30	CONC	rfp1	30_YE5S_GN	32.7552392929452	7.08014280062168	4.62635291622495	5.18767167887911	0.453370019894115	32.7552392929452
K000266_030_005	12	7	QFA0068	30	YE5S_GN	SPAC20H4.04	0.127180369808813	3.27856490964067	9e-04	4.39120559259373	5.05264018290603e-05	0.0883217592592593	0.464432846017328	0.12955980598566	0.0329132642264002	his3D_mQ	his3D_mQ	1	32	2014-02-06_14-15-16	175	176	1437.5	2296.5	120	0.0613489099556322	0.00106492515480219	1	SID	2014/02/10	SID	DAL	30	CONC	fml2	30_YE5S_GN	33.7849188295793	7.14273529216768	4.72996932514437	5.07402867761039	0.475012271437883	33.7849188295793
K000266_030_005	12	8	QFA0068	30	YE5S_GN	SPAC24H6.03	0.137899639952318	3.24463961539872	9e-04	6.15185692632328	8.83613577756169e-05	0.0883217592592593	0.504024172919466	0.140654645072986	0.0302755846928134	his3D_mQ	his3D_mQ	1	32	2014-02-06_14-15-16	175	176	1606.5	2296.5	120	0.0622426505793354	0.001080303855302	1	SID	2014/02/10	SID	DAL	30	CONC	cul3	30_YE5S_GN	33.9818013833624	7.25947797328644	4.68102548260484	5.12708168096636	0.511706934306253	33.9818013833624
K000266_030_005	12	9	QFA0068	30	YE5S_GN	SPAC30D11.07	0.137782304636749	3.26961990712045	9e-04	3.97855181927636	1.70421596729084e-05	0.0883217592592593	0.499752603073181	0.140365531375211	0.0116003241048316	his3D_mQ	his3D_mQ	1	32	2014-02-06_14-15-16	175	176	1772.5	2296.5	120	0.0626256822752083	0.00106869286133333	1	SID	2014/02/10	SID	DAL	30	CONC	nth1	30_YE5S_GN	34.2376320143298	7.25824989802481	4.71706437438133	5.08791021177186	0.510546083025444	34.2376320143298
K000266_030_005	12	10	QFA0068	30	YE5S_GN	SPAC4H3.05	0.139120453090507	3.25927709661755	9e-04	6.16016445417819	7.48772033654029e-05	0.0883217592592593	0.5102957798048	0.142076970495212	0.00579772719388614	his3D_mQ	his3D_mQ	1	32	2014-02-06_14-15-16	175	176	1946.5	2296.5	120	0.062370327811293	0.00106158805000776	1	SID	2014/02/10	SID	DAL	30	CONC	srs2	30_YE5S_GN	34.194894566515	7.27219381958505	4.70214290417059	5.10405585051724	0.516692493811586	34.194894566515
K000266_030_005	12	11	QFA0068	30	YE5S_GN	SPAC694.06C	0.12905395123008	3.25988427532893	9e-04	6.74006992333386	7.98721249916294e-05	0.0883217592592593	0.476206669118008	0.131585117915428	0.0254276752271518	his3D_mQ	his3D_mQ	1	32	2014-02-06_14-15-16	175	176	2128.5	2302.5	120	0.0656899358421909	0.00102255675983391	1	SID	2014/02/10	SID	DAL	30	CONC	mrc1	30_YE5S_GN	33.6916446407797	7.16383359615709	4.70301887788865	5.10310518055467	0.482205605448702	33.6916446407797
K000266_030_005	12	12	QFA0068	30	YE5S_GN	SPAC9G1.02	0.116243951455788	3.19227844789753	9e-04	4.89998487284364	4.64639001158206e-05	0.0883217592592593	0.423811473781821	0.119958650926884	0.0306817197678346	his3D_mQ	his3D_mQ	1	32	2014-02-06_14-15-16	175	176	2305.5	2296.5	120	0.0724887484439337	0.000976420658334487	1	SID	2014/02/10	SID	DAL	30	CONC	wis4	30_YE5S_GN	32.2983300600907	7.01301493336078	4.60548428414834	5.21117835155921	0.433661176213674	32.2983300600907
K000266_030_005	12	13	QFA0068	30	YE5S_GN	SPBC1105.11C	0.119888918922116	3.16431701144703	9e-04	7.22403448846021	6.4314637684409e-05	0.0883217592592593	0.440620555140845	0.122447860258966	0.0124067804614369	his3D_mQ	his3D_mQ	1	32	2014-02-06_14-15-16	175	176	2477.5	2296.5	120	0.0629448753551023	0.00100007324800853	1	SID	2014/02/10	SID	DAL	30	CONC	hht3	30_YE5S_GN	32.2187699935218	7.05755760289858	4.56514446021516	5.257226843347	0.446117041877084	32.2187699935218
K000266_030_005	12	14	QFA0068	30	YE5S_GN	SPBC16G5.13	0.141670540585733	3.51671213062061	9e-04	6.26796058132832	3.89998933867342e-05	1.04079861111111	0.533799116295146	0.144200039455216	-0.00445366391761226	his3D_mQ	his3D_mQ	1	32	2014-02-06_14-15-16	175	176	2654.5	2296.5	120	0.0607424431038335	0.00109234545100738	1	SID	2014/02/10	SID	DAL	30	CONC	ptf2	30_YE5S_GN	37.0287426365159	7.29839907415422	5.07354315107892	4.73042197244272	0.538571085648991	37.0287426365159
K000266_030_005	12	15	QFA0068	30	YE5S_GN	SPBC19G7.09	0.12998593485391	3.28984192900722	9e-04	7.23139839918802	5.96112195174919e-05	1.04079861111111	0.481272406544728	0.132452735174309	-0.0078832614601337	his3D_mQ	his3D_mQ	1	32	2014-02-06_14-15-16	175	176	2828.5	2296.5	120	0.0632321491270069	0.00102255675983391	1	SID	2014/02/10	SID	DAL	30	CONC	ulp1	30_YE5S_GN	34.0505355062883	7.17421480790191	4.74623863628727	5.05663575710427	0.487055045722224	34.0505355062883
K000266_030_005	12	16	QFA0068	30	YE5S_GN	SPBC29A10.05	0.147063880429856	3.47685736488884	9e-04	10	6.57357413647527e-05	0.0883217592592593	0.550688048029441	0.149954008010815	0.0238659628409869	his3D_mQ	his3D_mQ	1	32	2014-02-06_14-15-16	175	176	3003.5	2296.5	120	0.0624660857352613	0.00111499815294293	1	SID	2014/02/10	SID	DAL	30	CONC	exo1	30_YE5S_GN	36.8794779976398	7.35230224073452	5.0160448782034	4.78464618693684	0.556649480636534	36.8794779976398
K000266_030_005	12	17	QFA0068	30	YE5S_GN	SPBC3D6.04C	0.0554848283463485	2.11361733528982	9e-04	5.83160284122226	2.27391205885377e-05	0.0883217592592593	0.185221750553239	0.0578701846536025	0.013707825136432	his3D_mQ	his3D_mQ	1	32	2014-02-06_14-15-16	175	176	3178.5	2284.5	120	0.138274442210093	0.00057111507236695	1	SID	2014/02/10	SID	DAL	30	CONC	mad1	30_YE5S_GN	18.1312437832417	5.94602452625054	3.04930524642067	7.87064529803032	0.189424481568154	18.1312437832417
K000266_030_005	12	18	QFA0068	30	YE5S_GN	SPBC6B1.09C	0.138622896365728	3.2887246684	9e-04	6.47258069733475	7.61792121953348e-05	0.0883217592592593	0.510614037329776	0.140995459712015	0.0197158337419307	his3D_mQ	his3D_mQ	1	32	2014-02-06_14-15-16	175	176	3352.5	2296.5	120	0.0565290944492323	0.00107478276665821	1	SID	2014/02/10	SID	DAL	30	CONC	nbs1	30_YE5S_GN	34.4793206437797	7.26702485054448	4.74462676994924	5.05835362056451	0.516681626319025	34.4793206437797
K000266_030_005	12	19	QFA0068	30	YE5S_GN	SPCC1322.12C	0.140819763186398	3.38435638065235	9e-04	6.56150713213166	5.07449296827206e-05	0.0883217592592593	0.523578629809249	0.143675081803856	0.00566738251686987	his3D_mQ	his3D_mQ	1	32	2014-02-06_14-15-16	175	176	3527.5	2289.5	120	0.0637428580548374	0.00108156492000668	1	SID	2014/02/10	SID	DAL	30	CONC	bub1	30_YE5S_GN	35.592691153827	7.28970910476712	4.88259416696766	4.91541979105448	0.529264211563089	35.592691153827
K000266_030_005	12	20	QFA0068	30	YE5S_GN	SPCC23B6.05C	0.113231185736069	3.08083044109132	9e-04	5.59898083859159	1.17127999510572e-05	1.236875	0.410129392693118	0.116123873332958	-0.0101671385587778	his3D_mQ	his3D_mQ	1	32	2014-02-06_14-15-16	175	176	3702.5	2290.5	120	0.0620830540393884	0.000941895550803729	1	SID	2014/02/10	SID	DAL	30	CONC	ssb3	30_YE5S_GN	31.0023547707506	6.97513063812546	4.44469879908692	5.39969097679472	0.418710495119953	31.0023547707506
K000266_030_005	12	21	QFA0068	30	YE5S_GN	SPCC4G3.05C	0.128371572742669	3.31547201495263	9e-04	7.49973393263694	5.43395848104403e-05	1.04079861111111	0.477320119911044	0.130682060689631	-0.0271910608349496	his3D_mQ	his3D_mQ	1	32	2014-02-06_14-15-16	175	176	3876.5	2296.5	120	0.0621468926553672	0.00103341425942842	1	SID	2014/02/10	SID	DAL	30	CONC	mus81	30_YE5S_GN	34.2295718863927	7.15618504328294	4.78321503417828	5.0175456943727	0.482714421040693	34.2295718863927
K000266_030_005	12	22	QFA0068	30	YE5S_GN	SPBC1105.08	0.124020895677947	3.31572136936628	9e-04	9.48992319360688	5.31770843392257e-05	1.04079861111111	0.462323108690852	0.126236653074412	-0.029387058186548	his3D_mQ	his3D_mQ	1	32	2014-02-06_14-15-16	175	176	4062.5	2296.5	120	0.0595614287082256	0.00100341035280296	1	SID	2014/02/10	SID	DAL	30	CONC	SPBC1105.08	30_YE5S_GN	33.9941990796203	7.10644249698695	4.7835747765543	5.01716835652513	0.467857319640702	33.9941990796203
K000266_030_005	12	23	QFA0068	30	YE5S_GN	SPAC25G10.02	0.137926158134022	3.38093513408834	9e-04	5.90107300128012	6.03630848240949e-05	1.04079861111111	0.512817299049754	0.141847371057993	-0.0308517288832133	his3D_mQ	his3D_mQ	1	32	2014-02-06_14-15-16	175	176	4237.5	2296.5	120	0.0632321491270069	0.00108047304541217	1	SID	2014/02/10	SID	DAL	30	CONC	cce1	30_YE5S_GN	35.4106064480282	7.25975537771794	4.87765835150762	4.92039381818981	0.518655078558824	35.4106064480282
K000266_030_005	12	24	QFA0068	30	YE5S_GN	SPBC11B10.02C	0.163500213078205	3.44398052213609	9e-04	1.65208345870759	3.51456006128891e-05	1.236875	0.580316421539186	0.169856025044574	-0.0300001478501044	his3D_mQ	his3D_mQ	1	32	2014-02-06_14-15-16	175	176	4400.5	2292.5	120	0.0590188004724058	0.00117383712300553	1	SID	2014/02/10	SID	DAL	30	CONC	his3	30_YE5S_GN	37.2772801988491	7.50515179910625	4.96689223571578	4.83199531236485	0.592910858586787	37.2772801988491
K000266_030_005	13	1	QFA0068	30	YE5S_GN	SPBC11B10.02C	0.146980401478489	3.15842175189177	0.000999924858021613	0.999068440639805	4.33305848710421e-05	0.0883217592592593	0.481317945016834	0.152315727078048	0.00876275654707127	his3D_mQ	his3D_mQ	1	32	2014-02-06_14-15-16	175	176	383.5	2472.5	120	0.0528902933384404	0.00118369473486154	1	SID	2014/02/10	SID	DAL	30	CONC	his3	30_YE5S_GN	32.4824321214581	7.19958839821742	4.51170682611531	5.31949457821146	0.497601518613663	32.4824321214581
K000266_030_005	13	2	QFA0068	30	YE5S_GN	SPAC19G12.13C	0.0887883021912216	2.53443874973377	9e-04	3.77567349737998	2.42002712814298e-05	0.0883217592592593	0.300851840661454	0.0927002726664658	0.00728230178071207	his3D_mQ	his3D_mQ	1	32	2014-02-06_14-15-16	175	176	558.5	2459.5	120	0.0612850713396534	0.00103784323881735	1	SID	2014/02/10	SID	DAL	30	CONC	poz1	30_YE5S_GN	24.2212371453186	6.62430080316915	3.6564216911362	6.56379433974483	0.309853369032916	24.2212371453186
K000266_030_005	13	3	QFA0068	30	YE5S_GN	SPAC11G7.02	0.001	0	0.001	1	Inf	0	0.000846876275931608	0.000361164997401549	-3.22605637129717e-05	his3D_mQ	his3D_mQ	1	32	2014-02-06_14-15-16	175	176	745.5	2481.5	120	0.00472405758243161	0.000485255667330426	1	SID	2014/02/10	SID	DAL	30	CONC	pub1	30_YE5S_GN	0	0	0	25	0	0
K000266_030_005	13	4	QFA0068	30	YE5S_GN	SPAC144.05	0.0924583093328233	2.63831681037178	9e-04	9.62763164874459	5.39399985031133e-05	0.0883217592592593	0.32280459334296	0.0944342168857894	0.024850850625557	his3D_mQ	his3D_mQ	1	32	2014-02-06_14-15-16	175	176	907.5	2468.5	120	0.0510070541670657	0.00103416775380258	1	SID	2014/02/10	SID	DAL	30	CONC	SPAC144.05	30_YE5S_GN	25.4364013813499	6.68273417042333	3.80628657861735	6.30535812380109	0.3295861794235	25.4364013813499
K000266_030_005	13	5	QFA0068	30	YE5S_GN	SPAC17G8.10C	0.125100540643284	3.19618397727985	9e-04	4.72671437201264	6.69981107366016e-05	0.0883217592592593	0.454234444828836	0.12694266086741	0.0379203691704632	his3D_mQ	his3D_mQ	1	32	2014-02-06_14-15-16	175	176	1082.5	2461.5	120	0.0531137284943662	0.0010914225318627	1	SID	2014/02/10	SID	DAL	30	CONC	dma1	30_YE5S_GN	32.8263115607008	7.1189473075892	4.61111877112872	5.20481063083206	0.46421645182632	32.8263115607008
K000266_030_005	13	6	QFA0068	30	YE5S_GN	SPAC19A8.10	0.122665857809691	3.19074387073979	9e-04	5.08805218519664	4.6776578933137e-05	0.0883217592592593	0.445462469549215	0.124791286724428	0.0303961560744865	his3D_mQ	his3D_mQ	1	32	2014-02-06_14-15-16	175	176	1257.5	2471.5	120	0.0595295094002362	0.00104954645430238	1	SID	2014/02/10	SID	DAL	30	CONC	rfp1	30_YE5S_GN	32.6399167452081	7.09059303570106	4.60327035846881	5.21368464831667	0.455900413951339	32.6399167452081
K000266_030_005	13	7	QFA0068	30	YE5S_GN	SPAC20H4.07	0.0913434839944003	2.69636473638128	9e-04	7.13546191510425	2.99714530709311e-05	0.0883217592592593	0.321293309987372	0.0933540290232481	0.0188649700548173	his3D_mQ	his3D_mQ	1	32	2014-02-06_14-15-16	175	176	1431.5	2472.5	120	0.0695840914168981	0.000856466747503917	1	SID	2014/02/10	SID	DAL	30	CONC	rhp57	30_YE5S_GN	25.9279699044599	6.66523300591803	3.89003203360462	6.16961500385407	0.328256164179273	25.9279699044599
K000266_030_005	13	8	QFA0068	30	YE5S_GN	SPAC26A3.02	0.124108159596205	3.15129103993058	9e-04	5.05528924029039	3.02802485349062e-05	0.0883217592592593	0.448775031463169	0.126550432657864	0.0220285150623289	his3D_mQ	his3D_mQ	1	32	2014-02-06_14-15-16	175	176	1606.5	2462.5	120	0.0586996073925117	0.00106158805000776	1	SID	2014/02/10	SID	DAL	30	CONC	myh1	30_YE5S_GN	32.313002177798	7.10745725301519	4.54635195506662	5.27895777476127	0.458892813297921	32.313002177798
K000266_030_005	13	9	QFA0068	30	YE5S_GN	SPAC30D11.10	0.025	0.444760220941612	0.0011	0.75	1.57245626068355e-06	0.0883217592592593	0.0162136051499106	0.0048838800018134	0.000788950577984509	his3D_mQ	his3D_mQ	1	32	2014-02-06_14-15-16	175	176	1781.5	2461.5	120	0.0101503399406301	0.00106935413419113	1	SID	2014/02/10	SID	DAL	30	CONC	rad22	30_YE5S_GN	2.52601560611605	4.50635266602479	0.560545477312661	25	0.0103073045476719	2.52601560611605
K000266_030_005	13	10	QFA0068	30	YE5S_GN	SPAC521.02	0.136232010659652	3.18619470837898	9e-04	6.03044518181051	7.78809405641576e-05	0.0883217592592593	0.496710210338012	0.138941884197058	0.0119869898671987	his3D_mQ	his3D_mQ	1	32	2014-02-06_14-15-16	175	176	1955.5	2472.5	120	0.0475597689042102	0.00111790465600065	1	SID	2014/02/10	SID	DAL	30	CONC	SPAC521.02	30_YE5S_GN	33.2890096368965	7.24192501882986	4.59670730507996	5.22112860513804	0.502776717572121	33.2890096368965
K000266_030_005	13	11	QFA0068	30	YE5S_GN	SPAC6B12.02C	0.120227499030471	3.19235782901034	9e-04	4.30510719517389	1.79646623524967e-05	0.0883217592592593	0.436848709686155	0.122690485701473	0.0144251284667163	his3D_mQ	his3D_mQ	1	32	2014-02-06_14-15-16	175	176	2130.5	2462.5	120	0.0603594114079607	0.00099246063169209	1	SID	2014/02/10	SID	DAL	30	CONC	mus7	30_YE5S_GN	32.5230170575801	7.0616261973843	4.60559878822628	5.21104879160413	0.446803106373572	32.5230170575801
K000266_030_005	13	12	QFA0068	30	YE5S_GN	SPACUNK12.02C	0.118297282790705	3.24625198036621	9e-04	4.67478017789473	2.45186749757056e-05	0.0883217592592593	0.432698067270638	0.120663629839932	0.0208730726858263	his3D_mQ	his3D_mQ	1	32	2014-02-06_14-15-16	175	176	2311.5	2465.5	120	0.061731941651505	0.000977081931192282	1	SID	2014/02/10	SID	DAL	30	CONC	cmk1	30_YE5S_GN	32.9627223990627	7.03827621953995	4.68335162913189	5.12453514075531	0.442987017457295	32.9627223990627
K000266_030_005	13	13	QFA0068	30	YE5S_GN	SPBC119.04	0.120025440807727	3.18552954883644	9e-04	6.74251384884967	6.02376644935385e-05	0.0883217592592593	0.441759680081152	0.122822591366843	0.00384902850007515	his3D_mQ	his3D_mQ	1	32	2014-02-06_14-15-16	175	176	2479.5	2471.5	120	0.0625299243512401	0.000991799358834295	1	SID	2014/02/10	SID	DAL	30	CONC	mei3	30_YE5S_GN	32.4422998252438	7.05919951769538	4.59574768271109	5.22221881116025	0.447427667000936	32.4422998252438
K000266_030_005	13	14	QFA0068	30	YE5S_GN	SPBC16G5.15C	0.104951146291688	3.06075732689993	9e-04	5.15862734499968	8.68693622509999e-06	1.236875	0.381138266653924	0.107456488468704	-0.00764968831230385	his3D_mQ	his3D_mQ	1	32	2014-02-06_14-15-16	175	176	2664.5	2472.5	120	0.0604551693319289	0.000907801045009684	1	SID	2014/02/10	SID	DAL	30	CONC	fkh2	30_YE5S_GN	30.3165998873397	6.86557720726101	4.41573941594844	5.43510332908653	0.38920975934441	30.3165998873397
K000266_030_005	13	15	QFA0068	30	YE5S_GN	SPBC20F10.06	0.119263938842892	3.21325962759834	9e-04	7.60351378899063	5.98376108754601e-05	1.04079861111111	0.440743039696995	0.121447320852132	-0.0116932580151101	his3D_mQ	his3D_mQ	1	32	2014-02-06_14-15-16	175	176	2839.5	2461.5	120	0.0604870886399183	0.000991707137317931	1	SID	2014/02/10	SID	DAL	30	CONC	mad2	30_YE5S_GN	32.6821434037446	7.0500171727154	4.63575372982483	5.1771516346074	0.446314917161128	32.6821434037446
K000266_030_005	13	16	QFA0068	30	YE5S_GN	SPBC29A3.13	0.120415888903605	3.17181340955047	9e-04	7.36735524521513	7.24017140879071e-05	0.0883217592592593	0.442482199323362	0.122887224511896	0.0180753810097691	his3D_mQ	his3D_mQ	1	32	2014-02-06_14-15-16	175	176	3002.5	2472.5	120	0.0690414631810782	0.000984694547508723	1	SID	2014/02/10	SID	DAL	30	CONC	pdp1	30_YE5S_GN	32.3240517443391	7.06388505181268	4.57595947658355	5.24480169083985	0.448325814467103	32.3240517443391
K000266_030_005	13	17	QFA0068	30	YE5S_GN	SPBC3D6.10	0.120417331172188	3.17698733623402	9e-04	4.65632362374816	1.87831994716532e-05	0.0883217592592593	0.43775637023093	0.123142772034846	0.0155419482326316	his3D_mQ	his3D_mQ	1	32	2014-02-06_14-15-16	175	176	3189.5	2459.5	120	0.0600721376360561	0.00103408315874749	1	SID	2014/02/10	SID	DAL	30	CONC	apn2	30_YE5S_GN	32.3768585657511	7.06390233143657	4.58342387063649	5.2362602014086	0.447124247757488	32.3768585657511
K000266_030_005	13	18	QFA0068	30	YE5S_GN	SPBC725.02	0.079808717027304	2.51175224648426	9e-04	3.41779787685031	1.64386126642876e-05	0.0883217592592593	0.274724201837859	0.0825125513448271	0.00199509712795985	his3D_mQ	his3D_mQ	1	32	2014-02-06_14-15-16	175	176	3352.5	2472.5	120	0.0723291519039867	0.000784602250901048	1	SID	2014/02/10	SID	DAL	30	CONC	mpr1	30_YE5S_GN	23.4469998157251	6.47047752030932	3.62368924737478	6.62308447596245	0.279737894891183	23.4469998157251
K000266_030_005	13	19	QFA0068	30	YE5S_GN	SPCC1450.11C	0.115925583552878	3.11558802832264	9e-04	5.49188028559696	1.22337065179352e-05	1.236875	0.420457407318879	0.118357207381482	-0.00196714609300572	his3D_mQ	his3D_mQ	1	32	2014-02-06_14-15-16	175	176	3527.5	2459.5	120	0.0543905008139424	0.00100341035280296	1	SID	2014/02/10	SID	DAL	30	CONC	cek1	30_YE5S_GN	31.504619299775	7.00905827227187	4.49484339777979	5.33945187319645	0.429481125982102	31.504619299775
K000266_030_005	13	20	QFA0068	30	YE5S_GN	SPCC24B10.07	0.025	0.323644852831066	0.0011	0.75	6.1393562232347e-07	1.40359953703704	0.0114015271395317	0.00336556354094521	-0.00016668294898895	his3D_mQ	his3D_mQ	1	32	2014-02-06_14-15-16	175	176	3702.5	2472.5	120	0.0130869162756551	0.000926255438677384	1	SID	2014/02/10	SID	DAL	30	CONC	gad8	30_YE5S_GN	1.83814089164627	4.50635266602479	0.407899919929648	25	0.00636850773791328	1.83814089164627
K000266_030_005	13	21	QFA0068	30	YE5S_GN	SPCC4G3.05C	0.123213638255399	3.21732880764416	9e-04	6.77069558639978	6.04485458967347e-05	1.04079861111111	0.454499337713839	0.125401201741532	-0.0253035138069744	his3D_mQ	his3D_mQ	1	32	2014-02-06_14-15-16	175	176	3888.5	2461.5	120	0.0610616361837275	0.00101677449422393	1	SID	2014/02/10	SID	DAL	30	CONC	mus81	30_YE5S_GN	32.9417063423752	7.09702123693483	4.64162431569707	5.17060372999958	0.459949116460482	32.9417063423752
K000266_030_005	13	22	QFA0068	30	YE5S_GN	SPCC132.01C	0.120899461077231	3.24078641841801	9e-04	7.30277993921382	6.07246517852897e-05	1.04079861111111	0.447522994901562	0.123151601902195	-0.0306134561898841	his3D_mQ	his3D_mQ	1	32	2014-02-06_14-15-16	175	176	4051.5	2472.5	120	0.0647004372945195	0.00099788926415917	1	SID	2014/02/10	SID	DAL	30	CONC	SPCC132.01c	30_YE5S_GN	33.0539916380999	7.06966709684785	4.67546649443192	5.13317762592929	0.453167779599361	33.0539916380999
K000266_030_005	13	23	QFA0068	30	YE5S_GN	SPAC13G7.06	0.118438972088444	3.2342561212679	9e-04	2.16196904944477	1.39866012061517e-05	1.236875	0.42549263173067	0.122021992365641	-0.0319832655044193	his3D_mQ	his3D_mQ	1	32	2014-02-06_14-15-16	175	176	4226.5	2463.5	120	0.0590826390883846	0.00094114205642957	1	SID	2014/02/10	SID	DAL	30	CONC	met16	30_YE5S_GN	32.8469777837345	7.04000315799901	4.66576179677037	5.14385453981229	0.435547684564783	32.8469777837345
K000266_030_005	13	24	QFA0068	30	YE5S_GN	SPBC11B10.02C	0.158554801194872	3.37695201186745	9e-04	1.67213925001419	3.81409089731636e-05	1.236875	0.559499221646595	0.164821802885228	-0.0353428232105202	his3D_mQ	his3D_mQ	1	32	2014-02-06_14-15-16	175	176	4400.5	2465.5	120	0.0581569791566919	0.00115862761261589	1	SID	2014/02/10	SID	DAL	30	CONC	his3	30_YE5S_GN	36.3365171934176	7.46084084754364	4.87029785729591	4.92783002256155	0.572454219455696	36.3365171934176
K000266_030_005	14	1	QFA0068	30	YE5S_GN	SPBC11B10.02C	0.145230690401392	3.11141517602468	0.000999753809759788	0.999596881225299	4.97004056610931e-05	0.0883217592592593	0.47281413306968	0.150079455723592	0.00919253788195375	his3D_mQ	his3D_mQ	1	32	2014-02-06_14-15-16	175	176	383.5	2649.5	120	0.0518688754827795	0.00117383712300553	1	SID	2014/02/10	SID	DAL	30	CONC	his3	30_YE5S_GN	31.9203113032918	7.18255776931084	4.44414264785712	5.40036670775461	0.488742320438451	31.9203113032918
K000266_030_005	14	2	QFA0068	30	YE5S_GN	SPBC16G5.13	0.13365148303468	3.07674774588814	9e-04	3.96982018189717	3.72975511882153e-05	0.0883217592592593	0.474194632194666	0.137858539865969	0.0152391925866458	his3D_mQ	his3D_mQ	1	32	2014-02-06_14-15-16	175	176	549.5	2649.5	120	0.050081394235373	0.00114106516292707	1	SID	2014/02/10	SID	DAL	30	CONC	ptf2	30_YE5S_GN	32.0230532377202	7.21433512944205	4.43880865847673	5.40685617393476	0.485830079103036	32.0230532377202
K000266_030_005	14	3	QFA0068	30	YE5S_GN	SPAC11G7.04	0.025	0.741957477588893	0.0011	0.75	7.87344853934297e-06	0.0883217592592593	0.0312941674100673	0.0100451401603895	0.00111209273540086	his3D_mQ	his3D_mQ	1	32	2014-02-06_14-15-16	175	176	733.5	2649.5	120	0.0212582591209423	0.00104971564441256	1	SID	2014/02/10	SID	DAL	30	CONC	ubi1	30_YE5S_GN	4.21394737932304	4.50635266602479	0.935112649103939	25	0.023743880626297	4.21394737932304
K000266_030_005	14	4	QFA0068	30	YE5S_GN	SPAC14C4.13	0.112274004732648	2.85453296761174	9e-04	6.94324982721302	7.54784132751492e-05	0.0883217592592593	0.396638068656457	0.114419986336063	0.0348281131415548	his3D_mQ	his3D_mQ	1	32	2014-02-06_14-15-16	175	176	907.5	2649.5	120	0.0536563567301861	0.00103433694391275	1	SID	2014/02/10	SID	DAL	30	CONC	rad17	30_YE5S_GN	28.6746887939381	6.96288321643825	4.11822055642723	5.82775974991035	0.404842343182159	28.6746887939381
K000266_030_005	14	5	QFA0068	30	YE5S_GN	SPAC17G8.13C	0.02525	5.82062933510263	0.0011	0.1	1.16705950740468e-05	0.0883217592592593	0.0508926224129971	0.0163282909107871	0.00751438711188193	his3D_mQ	his3D_mQ	1	32	2014-02-06_14-15-16	175	176	1082.5	2649.5	120	0.0740847138434039	0.000755490288254469	1	SID	2014/02/10	SID	DAL	30	CONC	mst2	30_YE5S_GN	9.19174962182989	4.52070795900186	2.03325446040521	11.8037365550483	0.0490546206926925	9.19174962182989
K000266_030_005	14	6	QFA0068	30	YE5S_GN	SPAC19D5.01	0.102877372259243	2.87012047688254	9e-04	10	7.06624782837965e-05	0.0883217592592593	0.368341947915141	0.104613037391857	0.0379492451095012	his3D_mQ	his3D_mQ	1	32	2014-02-06_14-15-16	175	176	1257.5	2649.5	120	0.0573270771489674	0.000988031652303153	1	SID	2014/02/10	SID	DAL	30	CONC	pyp2	30_YE5S_GN	28.3091342239582	6.83678498149425	4.14070857875231	5.79610942029438	0.375005140564929	28.3091342239582
K000266_030_005	14	7	QFA0068	30	YE5S_GN	SPAC22A12.01C	0.113941276557653	2.98979129599909	9e-04	7.20194698442717	6.93858041467045e-05	0.0883217592592593	0.409659827606073	0.116373843855709	0.0376030166878816	his3D_mQ	his3D_mQ	1	32	2014-02-06_14-15-16	175	176	1439.5	2649.5	120	0.0619234574994414	0.000972652951803345	1	SID	2014/02/10	SID	DAL	30	CONC	pso2	30_YE5S_GN	30.1251317790519	6.98414975807511	4.31335707603078	5.56411156715204	0.417423239422554	30.1251317790519
K000266_030_005	14	8	QFA0068	30	YE5S_GN	SPAC26F1.10C	0.147174944165786	3.37419585554019	9e-04	4.40980562385095	7.96049626931423e-05	0.0883217592592593	0.543919278141077	0.150839598233056	0.0315268911228651	his3D_mQ	his3D_mQ	1	32	2014-02-06_14-15-16	175	176	1606.5	2649.5	120	0.0594975900922468	0.00115670527505342	1	SID	2014/02/10	SID	DAL	30	CONC	pyp1	30_YE5S_GN	35.7958357625285	7.35339136355085	4.86793562218932	4.93022132227915	0.54922591108775	35.7958357625285
K000266_030_005	14	9	QFA0068	30	YE5S_GN	SPAC30D11.13	0.025	0.635328515076314	0.0011	0.75	5.37394799153834e-06	0.0883217592592593	0.0263231859941693	0.00789090271619451	0.00103580998474999	his3D_mQ	his3D_mQ	1	32	2014-02-06_14-15-16	175	176	1781.5	2649.5	120	0.0119378211880366	0.00114624763669017	1	SID	2014/02/10	SID	DAL	30	CONC	hus5	30_YE5S_GN	3.60834820320856	4.50635266602479	0.800724770258961	25	0.0184035512341921	3.60834820320856
K000266_030_005	14	10	QFA0068	30	YE5S_GN	SPAC57A10.02	0.025	0.239563286108969	0.0011	0.75	1.94290272078644e-07	1.57021990740741	0.00826662913441511	0.00263752788608464	-0.000177343012873396	his3D_mQ	his3D_mQ	1	32	2014-02-06_14-15-16	175	176	1942.5	2649.5	120	0.00855437454115995	0.000979496351502379	1	SID	2014/02/10	SID	DAL	30	CONC	cdr2	30_YE5S_GN	1.36059964643993	4.50635266602479	0.301929242399965	25	0.00418548815000817	1.36059964643993
K000266_030_005	14	11	QFA0068	30	YE5S_GN	SPAC6B12.05C	0.128790713469858	3.22180871037655	9e-04	3.77180450956989	1.3155708992771e-05	0.0883217592592593	0.466338093546312	0.131240569709549	0.00774247664333126	his3D_mQ	his3D_mQ	1	32	2014-02-06_14-15-16	175	176	2140.5	2649.5	120	0.0639662932107632	0.00100467141750764	1	SID	2014/02/10	SID	DAL	30	CONC	ies2	30_YE5S_GN	33.284431766268	7.16088785404813	4.64808728256398	5.1634142263269	0.47683546342314	33.284431766268
K000266_030_005	14	12	QFA0068	30	YE5S_GN	SPAP27G11.15	0.133449624149761	3.32858714278772	9e-04	6.51287793529487	5.97639570118729e-05	0.0883217592592593	0.494546288466714	0.136148846757623	0.00479975251315177	his3D_mQ	his3D_mQ	1	32	2014-02-06_14-15-16	175	176	2298.5	2649.5	120	0.062051134731399	0.00106141885989759	1	SID	2014/02/10	SID	DAL	30	CONC	slx1	30_YE5S_GN	34.6337480675896	7.21215452546969	4.80213616406592	4.9977758189346	0.500745212751576	34.6337480675896
K000266_030_005	14	13	QFA0068	30	YE5S_GN	SPBC119.14	0.122434350824199	3.18297328721719	9e-04	6.90855251086497	6.63807021667014e-05	0.0883217592592593	0.449744976382009	0.12489119036189	0.00186226457031389	his3D_mQ	his3D_mQ	1	32	2014-02-06_14-15-16	175	176	2471.5	2649.5	120	0.0653388234543075	0.000999904057898356	1	SID	2014/02/10	SID	DAL	30	CONC	rti1	30_YE5S_GN	32.5479120217811	7.08786766813742	4.59205977675007	5.22641280096434	0.455674772248406	32.5479120217811
K000266_030_005	14	14	QFA0068	30	YE5S_GN	SPBC16H5.07C	0.113176220687118	3.21150775400767	9e-04	6.20449706042938	9.65493208903615e-06	1.236875	0.414788014189382	0.116677935221108	-0.0132244925665231	his3D_mQ	his3D_mQ	1	32	2014-02-06_14-15-16	175	176	2654.5	2649.5	120	0.0656899358421909	0.000930945829692859	1	SID	2014/02/10	SID	DAL	30	CONC	ppa2	30_YE5S_GN	32.3141132733885	6.97443015039535	4.63322631047595	5.17997576456277	0.42462589136897	32.3141132733885
K000266_030_005	14	15	QFA0068	30	YE5S_GN	SPBC211.06	0.117850625016084	3.16109328767008	9e-04	6.57085626196296	4.94124911605254e-05	1.12435185185185	0.431398088405126	0.120468473830899	-0.00137102015353048	his3D_mQ	his3D_mQ	1	32	2014-02-06_14-15-16	175	176	2826.5	2649.5	120	0.0682753997893326	0.000972652951803345	1	SID	2014/02/10	SID	DAL	30	CONC	gfh1	30_YE5S_GN	32.0731247095399	7.03281869310369	4.56049360990786	5.26258823120792	0.438729129868526	32.0731247095399
K000266_030_005	14	16	QFA0068	30	YE5S_GN	SPBC2D10.12	0.139423571488257	3.48448887550995	9e-04	10	4.55054250303546e-05	1.04079861111111	0.524663606577269	0.141743464186564	-0.0213837531444298	his3D_mQ	his3D_mQ	1	32	2014-02-06_14-15-16	175	176	3003.5	2637.5	120	0.0599763797120878	0.00103810465044389	1	SID	2014/02/10	SID	DAL	30	CONC	rhp23	30_YE5S_GN	36.5735017142273	7.27533377265008	5.02705482073096	4.77416715270877	0.529979376353445	36.5735017142273
K000266_030_005	14	17	QFA0068	30	YE5S_GN	SPBC3E7.08C	0.140635723723442	3.43257745993152	9e-04	10	5.2305581362253e-05	1.04079861111111	0.525701762193998	0.143288204656057	-0.0229470807973997	his3D_mQ	his3D_mQ	1	32	2014-02-06_14-15-16	175	176	3175.5	2649.5	120	0.0597210252481726	0.00106509434491237	1	SID	2014/02/10	SID	DAL	30	CONC	rad13	30_YE5S_GN	36.0904806016365	7.28782239180023	4.95216247891044	4.84636764286466	0.531792782902331	36.0904806016365
K000266_030_005	14	18	QFA0068	30	YE5S_GN	SPBC776.02C	0.117182411359241	3.14227955253605	9e-04	4.42059554300656	1.27724264443972e-05	1.236875	0.42500154979551	0.120114095035882	-0.0180802600362818	his3D_mQ	his3D_mQ	1	32	2014-02-06_14-15-16	175	176	3348.5	2649.5	120	0.0658495323821379	0.000946324530192666	1	SID	2014/02/10	SID	DAL	30	CONC	dis2	30_YE5S_GN	31.845047713853	7.02461532611088	4.53335111397249	5.29409688255301	0.434131690138706	31.845047713853
K000266_030_005	14	19	QFA0068	30	YE5S_GN	SPCC1620.14C	0.131008168459804	3.1912163366575	9e-04	6.23635050043346	6.06494385126713e-05	1.04079861111111	0.480047990142224	0.133872190677792	-0.0106589593823277	his3D_mQ	his3D_mQ	1	32	2014-02-06_14-15-16	175	176	3519.5	2647.5	120	0.0627533595071659	0.00104971564441256	1	SID	2014/02/10	SID	DAL	30	CONC	snf22	30_YE5S_GN	33.0817708736896	7.18551605092947	4.60395198329706	5.21291275127781	0.485285124236109	33.0817708736896
K000266_030_005	14	20	QFA0068	30	YE5S_GN	SPCC24B10.14C	0.132080511399372	3.28574045508846	9e-04	6.44019734714528	5.97550311705955e-05	1.04079861111111	0.487965186054476	0.134528793997798	-0.0069663835871733	his3D_mQ	his3D_mQ	1	32	2014-02-06_14-15-16	175	176	3693.5	2643.5	120	0.0626895208911871	0.00104971564441256	1	SID	2014/02/10	SID	DAL	30	CONC	xlf1	30_YE5S_GN	34.1174061181701	7.19727689453081	4.74032146020335	5.06294777716836	0.493852222622363	34.1174061181701
K000266_030_005	14	21	QFA0068	30	YE5S_GN	SPCC4G3.10C	0.129736506102031	3.25659911890271	9e-04	6.52946717000024	6.87231597826255e-05	1.04079861111111	0.478393931747083	0.132109109523634	-0.0295068623139404	his3D_mQ	his3D_mQ	1	32	2014-02-06_14-15-16	175	176	3876.5	2649.5	120	0.0677327715535127	0.00101452902936366	1	SID	2014/02/10	SID	DAL	30	CONC	rhp42	30_YE5S_GN	33.693446548493	7.17144377485065	4.69827939900354	5.10825303516223	0.484328941811889	33.693446548493
K000266_030_005	14	22	QFA0068	30	YE5S_GN	SPCC14G10.04	0.121945949837449	3.20821134097096	9e-04	6.05060776502738	5.40494474580774e-05	1.12435185185185	0.447522137181392	0.12449136630941	-0.0325985360304052	his3D_mQ	his3D_mQ	1	32	2014-02-06_14-15-16	175	176	4042.5	2649.5	120	0.0632002298190175	0.000987278157928994	1	SID	2014/02/10	SID	DAL	30	CONC	SPCC14G10.04	30_YE5S_GN	32.7792967905479	7.08210112625376	4.62847059173346	5.18529815072488	0.454840117504977	32.7792967905479
K000266_030_005	14	23	QFA0068	30	YE5S_GN	SPCC1281.04	0.125230835931929	3.3030365172886	9e-04	3.6468817896562	1.26067381161249e-05	1.236875	0.457139541065029	0.128793131867374	-0.0341763504767619	his3D_mQ	his3D_mQ	1	32	2014-02-06_14-15-16	175	176	4222.5	2644.5	120	0.059433751476268	0.000991707137317931	1	SID	2014/02/10	SID	DAL	30	CONC	SPCC1281.04	30_YE5S_GN	33.9308916119947	7.12044912798684	4.76527407219717	5.03643644339938	0.468237457920425	33.9308916119947
K000266_030_005	14	24	QFA0068	30	YE5S_GN	SPBC11B10.02C	0.164125542628143	3.49573739358448	9e-04	1.51355740814226	3.83498927306554e-05	1.236875	0.580501015921867	0.170438142128216	-0.0409895167083113	his3D_mQ	his3D_mQ	1	32	2014-02-06_14-15-16	175	176	4400.5	2637.5	120	0.0579335440007661	0.00114232622763175	1	SID	2014/02/10	SID	DAL	30	CONC	his3	30_YE5S_GN	37.8530328595877	7.51065906415141	5.03990828717833	4.76199141580744	0.59501751029177	37.8530328595877
K000266_030_005	15	1	QFA0068	30	YE5S_GN	SPBC11B10.02C	0.144379925270306	2.73406025028971	9e-04	1.49680102094879	8.28507111500423e-05	0.0883217592592593	0.462469424602748	0.150387197838017	0.0178214962890752	his3D_mQ	his3D_mQ	1	32	2014-02-06_14-15-16	175	176	383.5	2813.5	120	0.0527626161064828	0.0011740063131157	1	SID	2014/02/10	SID	DAL	30	CONC	his3	30_YE5S_GN	28.8703306468654	7.32572944562273	3.94094961616635	6.08990277407975	0.474929537845376	28.8703306468654
K000266_030_005	15	2	QFA0068	30	YE5S_GN	SPAC644.14C	0.0982089338919674	2.58339745907687	9e-04	2.67299997553875	3.8479191248613e-05	0.0883217592592593	0.329373777719891	0.102894222801495	0.0172026979484684	his3D_mQ	his3D_mQ	1	32	2014-02-06_14-15-16	175	176	558.5	2825.5	120	0.0653707427622969	0.00107604383136289	1	SID	2014/02/10	SID	DAL	30	CONC	rhp51	30_YE5S_GN	25.231099289628	6.76978545824285	3.72701608422565	6.4394677827065	0.33887217913819	25.231099289628
K000266_030_005	15	3	QFA0068	30	YE5S_GN	SPAC11H11.03C	0.13764603237455	3.21727759714583	9e-04	3.97449308017393	3.51081747751103e-05	0.0883217592592593	0.495166047907729	0.141268620191612	0.0207854304810827	his3D_mQ	his3D_mQ	1	32	2014-02-06_14-15-16	175	176	733.5	2832.5	120	0.0527306967984934	0.00112310285200699	1	SID	2014/02/10	SID	DAL	30	CONC	SPAC11H11.03c	30_YE5S_GN	33.6829063646523	7.25682230829267	4.64155038303218	5.17068608965988	0.507245737335271	33.6829063646523
K000266_030_005	15	4	QFA0068	30	YE5S_GN	SPAC14C4.13	0.138683232692277	3.21148669464108	9e-04	3.89154779807818	5.5931344451946e-05	0.0883217592592593	0.498731366752623	0.14193277784441	0.0311081307552483	his3D_mQ	his3D_mQ	1	32	2014-02-06_14-15-16	175	176	907.5	2837.5	120	0.0684030770212902	0.0010952519540651	1	SID	2014/02/10	SID	DAL	30	CONC	rad17	30_YE5S_GN	33.6724581567227	7.26765265434215	4.63319585541896	5.18000981372927	0.510306822770873	33.6724581567227
K000266_030_005	15	5	QFA0068	30	YE5S_GN	SPAC17H9.03C	0.13083036782511	3.1470669701942	9e-04	4.48012499844151	8.0879410806992e-05	0.0883217592592593	0.471867906429861	0.133753659561327	0.0409828905556849	his3D_mQ	his3D_mQ	1	32	2014-02-06_14-15-16	175	176	1082.5	2820.5	120	0.0587634460084905	0.00112643995680142	1	SID	2014/02/10	SID	DAL	30	CONC	rdl1	30_YE5S_GN	32.6152002536186	7.18355673556661	4.54025790485332	5.28604332682184	0.480995988659617	32.6152002536186
K000266_030_005	15	6	QFA0068	30	YE5S_GN	SPAC19D5.03	0.136430191417964	3.27370075850896	0.000900049504804319	3.69896691948343	8.92597786396947e-05	0.0883217592592593	0.496126196678561	0.139294869339562	0.0446274628405901	his3D_mQ	his3D_mQ	1	32	2014-02-06_14-15-16	175	176	1245.5	2825.5	120	0.0601678955600243	0.00112643995680142	1	SID	2014/02/10	SID	DAL	30	CONC	cid1	30_YE5S_GN	34.2127920097457	7.24394287140999	4.72295166003792	5.08156799551222	0.505585220900809	34.2127920097457
K000266_030_005	15	7	QFA0068	30	YE5S_GN	SPAC22F3.03C	0.133009860676532	3.17085635822576	9e-04	4.27457653825521	8.5402711478893e-05	0.0883217592592593	0.480817719263462	0.136152942771288	0.0426033191070074	his3D_mQ	his3D_mQ	1	32	2014-02-06_14-15-16	175	176	1422.5	2825.5	120	0.0645727600625618	0.00107478276665821	1	SID	2014/02/10	SID	DAL	30	CONC	rdh54	30_YE5S_GN	32.9707843576701	7.20739248700489	4.57457872831503	5.24638473296972	0.489409941292329	32.9707843576701
K000266_030_005	15	8	QFA0068	30	YE5S_GN	SPAC26H5.02C	0.147736738138108	3.21853113668076	9e-04	6.1034107435936	0.000127635863773834	0.0883217592592593	0.537833668439796	0.151014543978651	0.0356850593596334	his3D_mQ	his3D_mQ	1	32	2014-02-06_14-15-16	175	176	1604.5	2832.5	120	0.0607743624118229	0.00114575555394255	1	SID	2014/02/10	SID	DAL	30	CONC	SPAC26H5.02c	30_YE5S_GN	34.1699577584245	7.35888791324285	4.64335890983381	5.1686721759053	0.543854656518501	34.1699577584245
K000266_030_005	15	9	QFA0068	30	YE5S_GN	SPAC30D11.13	0.025	0.691666639779981	0.0011	0.75	6.92120273263517e-06	0.0883217592592593	0.0288989880799827	0.00900788937835825	0.000866286264694875	his3D_mQ	his3D_mQ	1	32	2014-02-06_14-15-16	175	176	1781.5	2825.5	120	0.0193750199495675	0.00106383328020768	1	SID	2014/02/10	SID	DAL	30	CONC	hus5	30_YE5S_GN	3.92832057375798	4.50635266602479	0.871729503856894	25	0.0211708896065161	3.92832057375798
K000266_030_005	15	10	QFA0068	30	YE5S_GN	SPAC57A10.09C	0.139931072003038	3.20086488771588	9e-04	4.07162825226231	1.67787840065801e-05	0.0883217592592593	0.503610409236304	0.142746302011777	0.000797769598702138	his3D_mQ	his3D_mQ	1	32	2014-02-06_14-15-16	175	176	1965.5	2836.5	120	0.0596891059401832	0.00109585174591198	1	SID	2014/02/10	SID	DAL	30	CONC	nhp6	30_YE5S_GN	33.6207654161429	7.28057563490979	4.61787186921511	5.19719920338093	0.514275645031786	33.6207654161429
K000266_030_005	15	11	QFA0068	30	YE5S_GN	SPAC6F6.09	0.144544388180067	3.44395996643849	9e-04	5.01900178225811	5.05545969483103e-05	1.04079861111111	0.538497469199424	0.147990800465649	4.46545964975418e-05	his3D_mQ	his3D_mQ	1	32	2014-02-06_14-15-16	175	176	2139.5	2831.5	120	0.0616361837275368	0.00112217993286231	1	SID	2014/02/10	SID	DAL	30	CONC	eaf6	30_YE5S_GN	36.4066624310107	7.32737188164422	4.96858396421955	4.8303500902535	0.544363773051259	36.4066624310107
K000266_030_005	15	12	QFA0068	30	YE5S_GN	SPAPB1A10.09	0.127408190589661	3.19939993196675	9e-04	5.85144293652011	5.84136710067763e-05	1.04079861111111	0.467704398375799	0.130619881842906	-0.0122583949585271	his3D_mQ	his3D_mQ	1	32	2014-02-06_14-15-16	175	176	2317.5	2836.5	120	0.0621468926553672	0.000984694547508723	1	SID	2014/02/10	SID	DAL	30	CONC	ase1	30_YE5S_GN	32.9810585024045	7.14531730919121	4.61575841565218	5.19957888580461	0.473145053276752	32.9810585024045
K000266_030_005	15	13	QFA0068	30	YE5S_GN	SPBC11B10.06	0.131021797626666	3.24618705752032	9e-04	5.92249316168146	6.79630597387263e-05	1.04079861111111	0.481935583642169	0.133992004084562	-0.0045111304384685	his3D_mQ	his3D_mQ	1	32	2014-02-06_14-15-16	175	176	2475.5	2835.5	120	0.061731941651505	0.00104954645430238	1	SID	2014/02/10	SID	DAL	30	CONC	sws1	30_YE5S_GN	33.6523281751778	7.1856661309509	4.68325796967198	5.12463762522161	0.487972874376112	33.6523281751778
K000266_030_005	15	14	QFA0068	30	YE5S_GN	SPBC16H5.11C	0.131038306536719	3.23918869088229	9e-04	5.92505415638199	6.48911119897328e-05	1.04079861111111	0.482036501072541	0.133917313421195	-0.0172137420811903	his3D_mQ	his3D_mQ	1	32	2014-02-06_14-15-16	175	176	2666.5	2825.5	120	0.0661368061540426	0.00103885051835677	1	SID	2014/02/10	SID	DAL	30	CONC	skb1	30_YE5S_GN	33.5806274737515	7.18584790087556	4.67316146082913	5.13570956218188	0.487679825198934	33.5806274737515
K000266_030_005	15	15	QFA0068	30	YE5S_GN	SPBC216.05	0.121038909317264	3.20134170413081	9e-04	4.06616292466263	1.09902988354192e-05	1.236875	0.43997129877112	0.12401728369181	-0.000942093604926174	his3D_mQ	his3D_mQ	1	32	2014-02-06_14-15-16	175	176	2816.5	2825.5	120	0.0655622586102333	0.000956843649566825	1	SID	2014/02/10	SID	DAL	30	CONC	rad3	30_YE5S_GN	32.6593608843506	7.07133017580722	4.61855974369382	5.19642514807123	0.449696555753222	32.6593608843506
K000266_030_005	15	16	QFA0068	30	YE5S_GN	SPBC2D10.12	0.141776366131706	3.38408721862577	9e-04	5.39211099734977	5.81699172226364e-05	1.04079861111111	0.526063151799103	0.144566417706347	-0.020626979568334	his3D_mQ	his3D_mQ	1	32	2014-02-06_14-15-16	175	176	3004.5	2836.5	120	0.0622745698873248	0.00106492515480219	1	SID	2014/02/10	SID	DAL	30	CONC	rhp23	30_YE5S_GN	35.6375460813029	7.29947634114039	4.8822058481712	4.91581075160729	0.531943827785457	35.6375460813029
K000266_030_005	15	17	QFA0068	30	YE5S_GN	SPBC409.07C	0.10879753704018	2.95159927576365	9e-04	5.0593608504937	9.72408612174903e-06	1.236875	0.389829185313641	0.11120581311784	-0.0215122779177874	his3D_mQ	his3D_mQ	1	32	2014-02-06_14-15-16	175	176	3166.5	2825.5	120	0.0726802642918701	0.000926516850303922	1	SID	2014/02/10	SID	DAL	30	CONC	wis1	30_YE5S_GN	29.4565192614244	6.91750518043176	4.25825763669119	5.63610801591818	0.397224740982532	29.4565192614244
K000266_030_005	15	18	QFA0068	30	YE5S_GN	SPBC83.04	0.129082961104562	3.25675486626626	9e-04	3.6805017115272	1.28468151624918e-05	1.236875	0.469402979897174	0.132050558669663	-0.0216452474242271	his3D_mQ	his3D_mQ	1	32	2014-02-06_14-15-16	175	176	3358.5	2825.5	120	0.0628491174311341	0.0010594040661584	1	SID	2014/02/10	SID	DAL	30	CONC	apc15	30_YE5S_GN	33.660823246881	7.16415786130654	4.69850384351277	5.10800901719743	0.479408429643416	33.660823246881
K000266_030_005	15	19	QFA0068	30	YE5S_GN	SPCC16C4.11	0.111260006747203	2.92879756329285	9e-04	3.405006620571	1.47505913667158e-05	1.236875	0.394425208989093	0.114877454587123	-0.0160870888857026	his3D_mQ	his3D_mQ	1	32	2014-02-06_14-15-16	175	176	3536.5	2825.5	120	0.0601678955600243	0.000905617061160323	1	SID	2014/02/10	SID	DAL	30	CONC	pef1	30_YE5S_GN	29.3653861642818	6.94979438141411	4.22536042833353	5.67998882156085	0.402010702063343	29.3653861642818
K000266_030_005	15	20	QFA0068	30	YE5S_GN	SPCC285.16C	0.12612487409274	3.13658354125694	9e-04	7.18553952172844	6.54297661014905e-05	1.04079861111111	0.460773934355896	0.128633116958704	-0.0140730860482051	his3D_mQ	his3D_mQ	1	32	2014-02-06_14-15-16	175	176	3695.5	2825.5	120	0.0649238724504453	0.00103232215017356	1	SID	2014/02/10	SID	DAL	30	CONC	msh6	30_YE5S_GN	32.2674244032252	7.1307121123463	4.52513352030529	5.30371090539243	0.4661353807878	32.2674244032252
K000266_030_005	15	21	QFA0068	30	YE5S_GN	SPCC622.08C	0.122181013925123	3.1755142539603	9e-04	4.12881059674097	1.32041074067769e-05	1.236875	0.442689239167039	0.124737285191817	-0.0306688359564603	his3D_mQ	his3D_mQ	1	32	2014-02-06_14-15-16	175	176	3876.5	2825.5	120	0.0661048868460532	0.000945571035818507	1	SID	2014/02/10	SID	DAL	30	CONC	hta1	30_YE5S_GN	32.4579482596084	7.08487940107565	4.5812986251651	5.23868928084449	0.452475334898075	32.4579482596084
K000266_030_005	15	22	QFA0068	30	YE5S_GN	SPAC13G6.13	0.132680505523914	3.29082224822828	9e-04	6.14836869435928	6.83286907535662e-05	1.04079861111111	0.48981992371598	0.135860645369198	-0.0328617965785385	his3D_mQ	his3D_mQ	1	32	2014-02-06_14-15-16	175	176	4045.5	2815.5	120	0.0633598263589645	0.00103784323881735	1	SID	2014/02/10	SID	DAL	30	CONC	SPAC13G6.13	30_YE5S_GN	34.2012167596292	7.20381569725857	4.74765293796239	5.05512941101806	0.496053287857758	34.2012167596292
K000266_030_005	15	23	QFA0068	30	YE5S_GN	SPBC776.02C	0.11439786285647	2.98871540246253	9e-04	2.93919531128295	2.5681923305894e-05	1.236875	0.404746010756666	0.118846049255527	-0.0346262062047302	his3D_mQ	his3D_mQ	1	32	2014-02-06_14-15-16	175	176	4226.5	2825.5	120	0.0653069041463181	0.000920995761660131	1	SID	2014/02/10	SID	DAL	30	CONC	dis2	30_YE5S_GN	30.1391040698742	6.98991938363002	4.31179566111424	5.56612647868337	0.414117457806572	30.1391040698742
K000266_030_005	15	24	QFA0068	30	YE5S_GN	SPBC11B10.02C	0.167741827398506	3.35560117999453	9e-04	1.43979316138723	5.59430114644226e-05	1.236875	0.581288118148025	0.174636879329637	-0.0452371210097638	his3D_mQ	his3D_mQ	1	32	2014-02-06_14-15-16	175	176	4400.5	2834.5	120	0.0604232500239395	0.00114324891211609	1	SID	2014/02/10	SID	DAL	30	CONC	his3	30_YE5S_GN	36.4783975949361	7.54210176136584	4.83663556248942	4.9621270178246	0.595487818868267	36.4783975949361
K000266_030_005	16	1	QFA0068	30	YE5S_GN	SPBC11B10.02C	0.120085004715828	2.63732362561478	0.00100022152789132	1.00032240326915	2.7736481764466e-05	0.0883217592592593	0.36389570494333	0.123183297919272	0.0133068198210023	his3D_mQ	his3D_mQ	1	32	2014-02-06_14-15-16	175	176	384.5	3005.5	120	0.0410163107663826	0.00120131890022162	1	SID	2014/02/10	SID	DAL	30	CONC	his3	30_YE5S_GN	25.9668499609838	6.90759263770065	3.75917505894319	6.38437945125841	0.377446914907844	25.9668499609838
K000266_030_005	16	2	QFA0068	30	YE5S_GN	SPBC11B10.02C	0.111459534225164	2.61350925367375	9e-04	1.898481837601	4.52347247452187e-05	0.0883217592592593	0.365629059327661	0.116200720966836	0.0176094275914358	his3D_mQ	his3D_mQ	1	32	2014-02-06_14-15-16	175	176	555.5	3006.5	120	0.0476874461361678	0.00115293733386193	1	SID	2014/02/10	SID	DAL	30	CONC	his3	30_YE5S_GN	26.2081445149811	6.95237931292689	3.76966551094977	6.36661261597005	0.375242917309838	26.2081445149811
K000266_030_005	16	3	QFA0068	30	YE5S_GN	SPBC11B10.02C	0.143318634501459	3.09050610413784	9e-04	2.51371938979562	3.78014744081063e-05	0.0883217592592593	0.502224554496418	0.148746096485825	0.006243319256142	his3D_mQ	his3D_mQ	1	32	2014-02-06_14-15-16	175	176	733.5	2995.5	120	0.0475916882121996	0.00118594019972181	1	SID	2014/02/10	SID	DAL	30	CONC	his3	30_YE5S_GN	32.6152061284524	7.31508548636503	4.45862268995291	5.38282821151961	0.513565637065274	32.6152061284524
K000266_030_005	16	4	QFA0068	30	YE5S_GN	SPBC11B10.02C	0.149212114387365	3.21911102691644	9e-04	2.37464258156979	4.23618443436598e-05	0.0883217592592593	0.528669468048845	0.154229250079506	0.0200064360825579	his3D_mQ	his3D_mQ	1	32	2014-02-06_14-15-16	175	176	896.5	2994.5	120	0.0548692904337834	0.00117073045467183	1	SID	2014/02/10	SID	DAL	30	CONC	his3	30_YE5S_GN	34.2422266503017	7.37322395458417	4.64413218169132	5.16781156544506	0.540253550040959	34.2422266503017
K000266_030_005	16	5	QFA0068	30	YE5S_GN	SPBC11B10.02C	0.127399170151215	2.94042840955777	9e-04	3.07886185637153	6.20466905315819e-05	0.0883217592592593	0.447988305931722	0.131865587630998	0.0309390353799744	his3D_mQ	his3D_mQ	1	32	2014-02-06_14-15-16	175	176	1082.5	2998.5	120	0.0569440454530946	0.00113980409822239	1	SID	2014/02/10	SID	DAL	30	CONC	his3	30_YE5S_GN	30.3109884196698	7.14521516346213	4.24213795193579	5.65752464250914	0.454800268998233	30.3109884196698
K000266_030_005	16	6	QFA0068	30	YE5S_GN	SPBC11B10.02C	0.136680378500901	3.0862540904219	9e-04	3.35569188275895	8.27219911694917e-05	0.0883217592592593	0.490063710908773	0.140984559616242	0.0361914736344409	his3D_mQ	his3D_mQ	1	32	2014-02-06_14-15-16	175	176	1256.5	2995.5	120	0.0504963452392352	0.00117274524841102	1	SID	2014/02/10	SID	DAL	30	CONC	his3	30_YE5S_GN	32.2659417922309	7.24666543127531	4.45252262550674	5.39020281727789	0.495089185823581	32.2659417922309
K000266_030_005	16	7	QFA0068	30	YE5S_GN	SPBC11B10.02C	0.144851904958791	3.11612761615527	9e-04	4.09813065947557	0.000113019217244151	0.0883217592592593	0.522652442117595	0.149447201379201	0.0362002371420672	his3D_mQ	his3D_mQ	1	32	2014-02-06_14-15-16	175	176	1442.5	2995.5	120	0.0513900858629385	0.00116087284281582	1	SID	2014/02/10	SID	DAL	30	CONC	his3	30_YE5S_GN	32.954876871128	7.33043794094876	4.49562183550288	5.33852732239774	0.525878003861399	32.954876871128
K000266_030_005	16	8	QFA0068	30	YE5S_GN	SPBC11B10.02C	0.150377300702999	3.19236502386349	9e-04	3.96136699601696	7.55255324802807e-05	0.0883217592592593	0.543812593179066	0.154912214478256	0.0168788955010706	his3D_mQ	his3D_mQ	1	32	2014-02-06_14-15-16	175	176	1604.5	3001.5	120	0.0476555268281784	0.00118217225853032	1	SID	2014/02/10	SID	DAL	30	CONC	his3	30_YE5S_GN	34.0098724982272	7.3844460933554	4.60560915040461	5.21103706724474	0.548907293363744	34.0098724982272
K000266_030_005	16	9	QFA0068	30	YE5S_GN	SPBC11B10.02C	0.143623548477791	3.11497951149167	9e-04	2.77338152885081	2.3749947239775e-05	1.236875	0.508849436479653	0.147878562808238	-0.00427752043108753	his3D_mQ	his3D_mQ	1	32	2014-02-06_14-15-16	175	176	1781.5	2991.5	120	0.0569440454530946	0.00115736654791121	1	SID	2014/02/10	SID	DAL	30	CONC	his3	30_YE5S_GN	32.8874431810801	7.31815159565966	4.49395489437325	5.34050754048504	0.517663486253479	32.8874431810801
K000266_030_005	16	10	QFA0068	30	YE5S_GN	SPBC11B10.02C	0.147971986627917	3.19551285911306	9e-04	3.23829028607969	4.57982049303098e-05	1.04079861111111	0.530936107692766	0.152490463392709	-0.00733467528580283	his3D_mQ	his3D_mQ	1	32	2014-02-06_14-15-16	175	176	1964.5	2993.5	120	0.0557311117494973	0.00113629756865744	1	SID	2014/02/10	SID	DAL	30	CONC	his3	30_YE5S_GN	33.9361550463184	7.36118336057192	4.61014939908816	5.20590504176436	0.539135858762333	33.9361550463184
K000266_030_005	16	11	QFA0068	30	YE5S_GN	SPBC11B10.02C	0.14749549040192	3.22506535883642	9e-04	3.1936651632819	4.48902550177642e-05	1.04079861111111	0.530958936444087	0.152000469497237	-0.0180290748663508	his3D_mQ	his3D_mQ	1	32	2014-02-06_14-15-16	175	176	2130.5	2993.5	120	0.0609658782597593	0.00110904669722277	1	SID	2014/02/10	SID	DAL	30	CONC	his3	30_YE5S_GN	34.2283482545776	7.35653012871633	4.65278435018796	5.15820166886317	0.539172386152979	34.2283482545776
K000266_030_005	16	12	QFA0068	30	YE5S_GN	SPBC11B10.02C	0.14822218142021	3.2168176462707	9e-04	4.10015196624396	7.44679928824449e-05	1.04079861111111	0.538004079042104	0.152814857493796	-0.0241597613884335	his3D_mQ	his3D_mQ	1	32	2014-02-06_14-15-16	175	176	2302.5	2995.5	120	0.0550927255897092	0.00109935804081658	1	SID	2014/02/10	SID	DAL	30	CONC	his3	30_YE5S_GN	34.1737301820524	7.36362064604803	4.64088684421747	5.17142537743706	0.543378485378436	34.1737301820524
K000266_030_005	16	13	QFA0068	30	YE5S_GN	SPBC11B10.02C	0.141307734305419	3.18931339403949	9e-04	3.45027735753429	4.13225730220228e-05	1.04079861111111	0.50917451623028	0.14562148177465	-0.0249066643096785	his3D_mQ	his3D_mQ	1	32	2014-02-06_14-15-16	175	176	2469.5	2998.5	120	0.0556991924415079	0.00107478276665821	1	SID	2014/02/10	SID	DAL	30	CONC	his3	30_YE5S_GN	33.5644169065899	7.29469971519524	4.60120611087985	5.21602367328219	0.516944733297174	33.5644169065899
K000266_030_005	16	14	QFA0068	30	YE5S_GN	SPBC11B10.02C	0.148976028218421	3.2231879368374	9e-04	4.27898023921702	7.28130743638388e-05	1.04079861111111	0.541181252908416	0.153338283112573	-0.022093776850233	his3D_mQ	his3D_mQ	1	32	2014-02-06_14-15-16	175	176	2654.5	2994.5	120	0.0568482875291264	0.00111381405683206	1	SID	2014/02/10	SID	DAL	30	CONC	his3	30_YE5S_GN	34.2754379735262	7.37093948805007	4.65007724308337	5.16120458766532	0.546610549998629	34.2754379735262
K000266_030_005	16	15	QFA0068	30	YE5S_GN	SPBC11B10.02C	0.14428164145125	3.15381252178325	9e-04	4.69390271783299	7.58739620399036e-05	1.04079861111111	0.521708331115767	0.148629766988622	-0.0166052871978122	his3D_mQ	his3D_mQ	1	32	2014-02-06_14-15-16	175	176	2815.5	2996.5	120	0.0563694979092853	0.00109542114417527	1	SID	2014/02/10	SID	DAL	30	CONC	his3	30_YE5S_GN	33.3275233966685	7.32474702468292	4.54998968351555	5.27473723444938	0.527132525408837	33.3275233966685
K000266_030_005	16	16	QFA0068	30	YE5S_GN	SPBC11B10.02C	0.152033358486147	3.23937818409561	9e-04	4.35300434444092	7.27013297251272e-05	1.04079861111111	0.552662913710186	0.156442926061183	-0.0224609402839643	his3D_mQ	his3D_mQ	1	32	2014-02-06_14-15-16	175	176	3003.5	2994.5	120	0.0589868811644164	0.00110904669722277	1	SID	2014/02/10	SID	DAL	30	CONC	his3	30_YE5S_GN	34.5845730170716	7.40024719137771	4.67343483571296	5.13540914630912	0.55807513800225	34.5845730170716
K000266_030_005	16	17	QFA0068	30	YE5S_GN	SPBC11B10.02C	0.146030626942633	3.19560246861552	9e-04	3.80221345057698	4.26692976779761e-05	1.04079861111111	0.526167359244195	0.15013046850611	-0.0222535794676759	his3D_mQ	his3D_mQ	1	32	2014-02-06_14-15-16	175	176	3178.5	2988.5	120	0.0626895208911871	0.00111473674131639	1	SID	2014/02/10	SID	DAL	30	CONC	his3	30_YE5S_GN	33.8492744200744	7.34213025988975	4.61027974469397	5.2057578561522	0.534117407570322	33.8492744200744
K000266_030_005	16	18	QFA0068	30	YE5S_GN	SPBC11B10.02C	0.146599745140243	3.16013165496345	9e-04	5.14212978846184	7.7720300515652e-05	1.04079861111111	0.530266378143818	0.150524237631477	-0.0217759377425734	his3D_mQ	his3D_mQ	1	32	2014-02-06_14-15-16	175	176	3355.5	3001.5	120	0.0541989849660059	0.00112459435317241	1	SID	2014/02/10	SID	DAL	30	CONC	his3	30_YE5S_GN	33.4991360469545	7.34774187860673	4.55910626698642	5.26418964475334	0.535798559809883	33.4991360469545
K000266_030_005	16	19	QFA0068	30	YE5S_GN	SPBC11B10.02C	0.143108681448739	3.19807783921442	9e-04	3.24500406990341	1.99277138157544e-05	1.236875	0.513562762168147	0.146882716095292	-0.0226560227640887	his3D_mQ	his3D_mQ	1	32	2014-02-06_14-15-16	175	176	3527.5	2988.5	120	0.0616042644195474	0.00109542114417527	1	SID	2014/02/10	SID	DAL	30	CONC	his3	30_YE5S_GN	33.7409472922848	7.31297047662008	4.61384978924177	5.20172981269599	0.522928749665773	33.7409472922848
K000266_030_005	16	20	QFA0068	30	YE5S_GN	SPBC11B10.02C	0.147463853657131	3.17289224133295	9e-04	5.24828262055374	8.1192263113225e-05	1.04079861111111	0.533858078634538	0.151630819246179	-0.0264426687313564	his3D_mQ	his3D_mQ	1	32	2014-02-06_14-15-16	175	176	3700.5	2996.5	120	0.0595295094002362	0.0011092156526726	1	SID	2014/02/10	SID	DAL	30	CONC	his3	30_YE5S_GN	33.6732169910146	7.35622064759013	4.57751590173492	5.24301837835315	0.539587287087401	33.6732169910146
K000266_030_005	16	21	QFA0068	30	YE5S_GN	SPBC11B10.02C	0.151252809483728	3.21169918561668	9e-04	4.81958442317794	8.87216126313939e-05	1.04079861111111	0.548157639166682	0.156027102742199	-0.0316038565874525	his3D_mQ	his3D_mQ	1	32	2014-02-06_14-15-16	175	176	3868.5	2994.5	120	0.0612212327236746	0.00111096903478525	1	SID	2014/02/10	SID	DAL	30	CONC	his3	30_YE5S_GN	34.2546555268407	7.39282122356137	4.63350248720597	5.17966701566877	0.554343861403455	34.2546555268407
K000266_030_005	16	22	QFA0068	30	YE5S_GN	SPBC11B10.02C	0.152962109797295	3.2632046875647	9e-04	3.74854779305831	7.40179514657935e-05	1.12435185185185	0.553487918684417	0.158563375055482	-0.0348889824053109	his3D_mQ	his3D_mQ	1	32	2014-02-06_14-15-16	175	176	4038.5	2993.5	120	0.0611573941076957	0.00112459435317241	1	SID	2014/02/10	SID	DAL	30	CONC	his3	30_YE5S_GN	34.8803160172282	7.40903361079532	4.70780912188142	5.0979127187741	0.561559096592515	34.8803160172282
K000266_030_005	16	23	QFA0068	30	YE5S_GN	SPBC11B10.02C	0.163840443544305	3.30865806893084	9e-04	2.71072260262725	8.88512594025836e-05	1.12435185185185	0.588784297097428	0.1708939201344	-0.0369043752714852	his3D_mQ	his3D_mQ	1	32	2014-02-06_14-15-16	175	176	4236.5	2995.5	120	0.059433751476268	0.00114457145783168	1	SID	2014/02/10	SID	DAL	30	CONC	his3	30_YE5S_GN	35.8392123353668	7.50815080929961	4.77337406315497	5.0278900589947	0.597409333327732	35.8392123353668
K000266_030_005	16	24	QFA0068	30	YE5S_GN	SPBC11B10.02C	0.182927735261047	3.54288826179911	9e-04	1.11582614468481	5.62522961586791e-05	1.236875	0.62935833485171	0.189589365206225	-0.0394390684538213	his3D_mQ	his3D_mQ	1	32	2014-02-06_14-15-16	175	176	4400.5	3001.5	120	0.0461872386606658	0.0012025799649263	1	SID	2014/02/10	SID	DAL	30	CONC	his3	30_YE5S_GN	39.0318191404128	7.66713311440273	5.0907971151683	4.71438940838768	0.64417237607258	39.0318191404128
K000266_030_006	1	1	QFA0068	30	YE5S_GN	SPBC11B10.02C	0.147705861847974	2.57259823321225	9e-04	2.22221624166228	6.92758872661595e-05	0.0895833333333333	0.472611369838118	0.152089949979142	0.0082906261143895	his3D_mQ	his3D_mQ	1	32	2014-02-06_14-15-16	175	176	383.5	350.5	129	0.0449743049570685	0.00109533816322525	1	SID	2014/02/10	SID	DAL	30	CONC	his3	30_YE5S_GN	27.3104302904151	7.35858636518701	3.71136913193259	6.46661626662361	0.483623486274665	27.3104302904151
K000266_030_006	1	2	QFA0068	30	YE5S_GN	SPBC11B10.02C	0.140143190755119	2.7531444405643	9e-04	2.3300033429074	3.83457923458711e-05	0.0895833333333333	0.466620067733471	0.143844656943554	0.0119933135642975	his3D_mQ	his3D_mQ	1	32	2014-02-06_14-15-16	175	176	560.5	345.5	129	0.0555715152095503	0.00107979050727562	1	SID	2014/02/10	SID	DAL	30	CONC	his3	30_YE5S_GN	28.9261840432963	7.28276093196069	3.97187060148474	6.04249292286321	0.477918851539751	28.9261840432963
K000266_030_006	1	3	QFA0068	30	YE5S_GN	SPBC11B10.02C	0.138651100392224	2.7737140651203	9e-04	3.08819223715665	4.51793656540344e-05	1.238125	0.470932606973759	0.142122545183031	0.000311196275709331	his3D_mQ	his3D_mQ	1	32	2014-02-06_14-15-16	175	176	740.5	345.5	129	0.0565929330652111	0.00109390814307074	1	SID	2014/02/10	SID	DAL	30	CONC	his3	30_YE5S_GN	29.0810542006299	7.26731834946449	4.00162106601162	5.997569386029	0.479578970622271	29.0810542006299
K000266_030_006	1	4	QFA0068	30	YE5S_GN	SPBC11B10.02C	0.128760142251418	2.62493928176415	9e-04	3.78849172234156	4.45847357974049e-05	1.238125	0.432386953277105	0.131940828230603	-0.00195295793825794	his3D_mQ	his3D_mQ	1	32	2014-02-06_14-15-16	175	176	907.5	357.5	129	0.0557949503654761	0.00106490388952343	1	SID	2014/02/10	SID	DAL	30	CONC	his3	30_YE5S_GN	27.1168904572918	7.16054535900714	3.78698675837336	6.3374924527882	0.439803660633052	27.1168904572918
K000266_030_006	1	5	QFA0068	30	YE5S_GN	SPBC11B10.02C	0.148346584387507	2.9079800294769	9e-04	3.15547363620104	6.13752626739966e-05	0.0895833333333333	0.515837051998276	0.151293853475291	0.0225216341815126	his3D_mQ	his3D_mQ	1	32	2014-02-06_14-15-16	175	176	1082.5	348.5	129	0.0539117111941013	0.00115717609252228	1	SID	2014/02/10	SID	DAL	30	CONC	his3	30_YE5S_GN	30.8978731038074	7.36483099302459	4.19532683547953	5.72065084346564	0.520613270696782	30.8978731038074
K000266_030_006	1	6	QFA0068	30	YE5S_GN	SPBC11B10.02C	0.149737476674584	2.88385896682586	9e-04	3.37903385449265	6.74761973183542e-05	0.0895833333333333	0.520504865269897	0.152788604163216	0.0269376308517378	his3D_mQ	his3D_mQ	1	32	2014-02-06_14-15-16	175	176	1252.5	349.5	129	0.0547416132018258	0.00112641869152266	1	SID	2014/02/10	SID	DAL	30	CONC	his3	30_YE5S_GN	30.697605153624	7.37829463117551	4.16052850802641	5.76849790926793	0.524054135400878	30.697605153624
K000266_030_006	1	7	QFA0068	30	YE5S_GN	SPBC11B10.02C	0.146801471220871	2.91486644125365	9e-04	3.26126794190317	6.23679657461474e-05	0.0895833333333333	0.514031870669162	0.149701812174562	0.0258322103117588	his3D_mQ	his3D_mQ	1	32	2014-02-06_14-15-16	175	176	1426.5	344.5	129	0.0518050368668007	0.00115542294506997	1	SID	2014/02/10	SID	DAL	30	CONC	his3	30_YE5S_GN	30.9075250825227	7.34972570993236	4.20526238696969	5.70713496365072	0.516573409996137	30.9075250825227
K000266_030_006	1	8	QFA0068	30	YE5S_GN	SPBC11B10.02C	0.134433487612945	2.79661501606955	9e-04	3.46403252210227	3.91697684585656e-05	0.0895833333333333	0.46581535998442	0.137146960004544	0.0150894753226771	his3D_mQ	his3D_mQ	1	32	2014-02-06_14-15-16	175	176	1601.5	357.5	129	0.0535925181142073	0.00111437709581728	1	SID	2014/02/10	SID	DAL	30	CONC	his3	30_YE5S_GN	29.1413632616423	7.22275184392034	4.03466211928237	5.94845349881957	0.46927334692237	29.1413632616423
K000266_030_006	1	9	QFA0068	30	YE5S_GN	SPBC11B10.02C	0.137481116919751	2.81029404067308	9e-04	3.57782674063915	3.6196616184303e-05	0.0895833333333333	0.475600665089005	0.140159524395694	0.00521427361781124	his3D_mQ	his3D_mQ	1	32	2014-02-06_14-15-16	175	176	1793.5	346.5	129	0.0527945354144722	0.00109698383623864	1	SID	2014/02/10	SID	DAL	30	CONC	his3	30_YE5S_GN	29.4150263342964	7.25509276078775	4.05439700141099	5.91949924776673	0.480234345039137	29.4150263342964
K000266_030_006	1	10	QFA0068	30	YE5S_GN	SPBC11B10.02C	0.144978159927641	2.92500022235928	9e-04	3.18934255490765	3.56758420393247e-05	1.12559027777778	0.506363598980016	0.1476085957423	-0.000682255496656364	his3D_mQ	his3D_mQ	1	32	2014-02-06_14-15-16	175	176	1951.5	348.5	129	0.0532094864183345	0.00111103999102285	1	SID	2014/02/10	SID	DAL	30	CONC	his3	30_YE5S_GN	30.9388864524991	7.33169486665135	4.21988189841703	5.68736295890245	0.511182723847099	30.9388864524991
K000266_030_006	1	11	QFA0068	30	YE5S_GN	SPBC11B10.02C	0.142167752672032	2.91306120864498	9e-04	2.88544126034985	2.18207432889059e-05	1.238125	0.493229361931067	0.144801736675316	-0.00513787526278788	his3D_mQ	his3D_mQ	1	32	2014-02-06_14-15-16	175	176	2126.5	348.5	129	0.0543585815059529	0.00109390814307074	1	SID	2014/02/10	SID	DAL	30	CONC	his3	30_YE5S_GN	30.6938800469069	7.30345354468863	4.20265287635447	5.71067863706566	0.499998520359408	30.6938800469069
K000266_030_006	1	12	QFA0068	30	YE5S_GN	SPBC11B10.02C	0.141810560496873	2.88894589327427	9e-04	3.04642596573565	2.32875029250255e-05	1.238125	0.491034402136516	0.144559122260529	-0.00795686221076036	his3D_mQ	his3D_mQ	1	32	2014-02-06_14-15-16	175	176	2293.5	351.5	129	0.0539755498100801	0.0011064415868634	1	SID	2014/02/10	SID	DAL	30	CONC	his3	30_YE5S_GN	30.4246821454082	7.29982425591825	4.16786501685184	5.75834387701169	0.49787072094773	30.4246821454082
K000266_030_006	1	13	QFA0068	30	YE5S_GN	SPBC11B10.02C	0.142162516731321	2.89222230340525	9e-04	2.8809701008427	2.25387122694658e-05	1.238125	0.491844977085333	0.144775461323922	-0.0146696547684258	his3D_mQ	his3D_mQ	1	32	2014-02-06_14-15-16	175	176	2490.5	347.5	129	0.0539436305020907	0.00115191641550502	1	SID	2014/02/10	SID	DAL	30	CONC	his3	30_YE5S_GN	30.4740853533452	7.30340041024245	4.17258860826084	5.75182512660967	0.498473013762588	30.4740853533452
K000266_030_006	1	14	QFA0068	30	YE5S_GN	SPBC11B10.02C	0.14484075276726	2.9125882594346	9e-04	3.20080054390449	3.97453122213568e-05	1.12559027777778	0.504744013441343	0.147747893077434	-0.0185788834187493	his3D_mQ	his3D_mQ	1	32	2014-02-06_14-15-16	175	176	2654.5	348.5	129	0.0538797918861119	0.00112641869152266	1	SID	2014/02/10	SID	DAL	30	CONC	his3	30_YE5S_GN	30.8018523883776	7.33032686314961	4.2019752957023	5.71159950048891	0.509893276963136	30.8018523883776
K000266_030_006	1	15	QFA0068	30	YE5S_GN	SPBC11B10.02C	0.153062192529728	3.00708070375006	9e-04	2.90095727359515	3.86994585378244e-05	1.12559027777778	0.536806067014507	0.156095004378161	-0.0184096381380308	his3D_mQ	his3D_mQ	1	32	2014-02-06_14-15-16	175	176	2828.5	353.5	129	0.0541351463500271	0.0011444732239591	1	SID	2014/02/10	SID	DAL	30	CONC	his3	30_YE5S_GN	32.1466724562957	7.40997725393614	4.33829569979039	5.5321263603953	0.541947664704601	32.1466724562957
K000266_030_006	1	16	QFA0068	30	YE5S_GN	SPBC11B10.02C	0.147225204171955	2.93884932904387	9e-04	3.19149491559974	3.71740402942084e-05	1.12559027777778	0.514561696814751	0.150205059554039	-0.0174853109452567	his3D_mQ	his3D_mQ	1	32	2014-02-06_14-15-16	175	176	2991.5	353.5	129	0.0538159532701331	0.00112532681692815	1	SID	2014/02/10	SID	DAL	30	CONC	his3	30_YE5S_GN	31.1794532234437	7.3538839574763	4.23986201084194	5.66056157927511	0.519418994040681	31.1794532234437
K000266_030_006	1	17	QFA0068	30	YE5S_GN	SPBC11B10.02C	0.148198251071561	2.94249881768486	9e-04	3.24209446635963	4.15165078565094e-05	0.948506944444444	0.518824538705245	0.151361594008507	-0.0167346267752564	his3D_mQ	his3D_mQ	1	32	2014-02-06_14-15-16	175	176	3176.5	354.5	129	0.0542628235819847	0.00114004424457017	1	SID	2014/02/10	SID	DAL	30	CONC	his3	30_YE5S_GN	31.2585189896234	7.36338770532186	4.24512741153524	5.6535405591797	0.523006256486336	31.2585189896234
K000266_030_006	1	18	QFA0068	30	YE5S_GN	SPBC11B10.02C	0.145689723888591	2.93294606458724	9e-04	3.18219313801038	3.96323127518484e-05	0.948506944444444	0.509931820436572	0.148881113372472	-0.0156761157412835	his3D_mQ	his3D_mQ	1	32	2014-02-06_14-15-16	175	176	3348.5	354.5	129	0.0536244374221967	0.00114004424457017	1	SID	2014/02/10	SID	DAL	30	CONC	his3	30_YE5S_GN	31.0528208604004	7.33875840483769	4.23134529676443	5.6719549733632	0.514014493763012	31.0528208604004
K000266_030_006	1	19	QFA0068	30	YE5S_GN	SPBC11B10.02C	0.147865253138088	2.95718060318956	9e-04	3.3468524685021	4.74319660518293e-05	0.948506944444444	0.520228410660788	0.151184542239027	-0.0148016703864604	his3D_mQ	his3D_mQ	1	32	2014-02-06_14-15-16	175	176	3514.5	355.5	129	0.0537201953461649	0.00115191641550502	1	SID	2014/02/10	SID	DAL	30	CONC	his3	30_YE5S_GN	31.4006426286852	7.3601423565166	4.26630914290447	5.62547138430315	0.523354837159939	31.4006426286852
K000266_030_006	1	20	QFA0068	30	YE5S_GN	SPBC11B10.02C	0.133877548496529	2.84661037258866	9e-04	3.27927432895408	3.97512048240347e-05	1.12559027777778	0.46540865221736	0.137099449941441	-0.0200283481150119	his3D_mQ	his3D_mQ	1	32	2014-02-06_14-15-16	175	176	3702.5	355.5	129	0.0575185929969038	0.00114004424457017	1	SID	2014/02/10	SID	DAL	30	CONC	his3	30_YE5S_GN	29.6377687968107	7.21677332163739	4.10678948553789	5.84398106708813	0.47040998014528	29.6377687968107
K000266_030_006	1	21	QFA0068	30	YE5S_GN	SPBC11B10.02C	0.148451358263859	2.98393755650269	9e-04	2.71678471349878	3.00788670552187e-05	1.238125	0.515662689954672	0.152197910567753	-0.0310273520605328	his3D_mQ	his3D_mQ	1	32	2014-02-06_14-15-16	175	176	3878.5	357.5	129	0.0568482875291264	0.0011218202873632	1	SID	2014/02/10	SID	DAL	30	CONC	his3	30_YE5S_GN	31.7092448019323	7.36584957662228	4.3048998587442	5.57504257648426	0.524362806389793	31.7092448019323
K000266_030_006	1	22	QFA0068	30	YE5S_GN	SPBC11B10.02C	0.143593286111602	2.92783100921278	9e-04	2.64645545142854	3.9333060672242e-05	1.238125	0.49457494742026	0.147771542976094	-0.0399872468780658	his3D_mQ	his3D_mQ	1	32	2014-02-06_14-15-16	175	176	4051.5	359.5	129	0.0615404258035686	0.00109381568689403	1	SID	2014/02/10	SID	DAL	30	CONC	his3	30_YE5S_GN	30.910217540578	7.31784757889929	4.2239493522257	5.68188631034457	0.504299694571298	30.910217540578
K000266_030_006	1	23	QFA0068	30	YE5S_GN	SPBC11B10.02C	0.152045923651973	2.9984088428637	9e-04	2.16196820058955	4.85294275964706e-05	1.238125	0.521653023233274	0.156919349667817	-0.0418513105669051	his3D_mQ	his3D_mQ	1	32	2014-02-06_14-15-16	175	176	4214.5	365.5	129	0.0601998148680137	0.00108045178013341	1	SID	2014/02/10	SID	DAL	30	CONC	his3	30_YE5S_GN	32.0112945628666	7.40036642148315	4.32563642658805	5.54831650956171	0.532466149642514	32.0112945628666
K000266_030_006	1	24	QFA0068	30	YE5S_GN	SPBC11B10.02C	0.180472351529677	3.19865310253189	0.00100129725877593	1.0000679687304	4.9032819025563e-05	1.40484953703704	0.586444160746613	0.186239358603781	-0.0573938779283665	his3D_mQ	his3D_mQ	1	32	2014-02-06_14-15-16	175	176	4400.5	369.5	129	0.0597848638641514	0.00115668400977466	1	SID	2014/02/10	SID	DAL	30	CONC	his3	30_YE5S_GN	34.3045288231531	7.49376368617753	4.57774360918651	5.24275757861086	0.604294194555948	34.3045288231531
K000266_030_006	2	1	QFA0068	30	YE5S_GN	SPBC11B10.02C	0.137664006856122	2.72051285570517	9e-04	2.23696757794296	4.03541101899408e-05	0.0895833333333333	0.455472386657143	0.140913901304291	0.00492474356489888	his3D_mQ	his3D_mQ	1	32	2014-02-06_14-15-16	175	176	383.5	528.5	129	0.0477512847521466	0.00106884078616475	1	SID	2014/02/10	SID	DAL	30	CONC	his3	30_YE5S_GN	28.4819411332702	7.257010690057	3.92474840533086	6.11504165907847	0.466818170871567	28.4819411332702
K000266_030_006	2	2	QFA0068	30	YE5S_GN	SPAC6F6.17	0.134971984519327	3.01787583165095	9e-04	3.97562185675959	3.72124533200389e-05	0.0895833333333333	0.476897475378604	0.136837130263032	0.0189853386565414	his3D_mQ	his3D_mQ	1	32	2014-02-06_14-15-16	175	176	568.5	533.5	129	0.0601998148680137	0.00104794099702115	1	SID	2014/02/10	SID	DAL	30	CONC	rif1	30_YE5S_GN	31.4720653129573	7.22851926835212	4.35387444434826	5.51233167303533	0.486743340867165	31.4720653129573
K000266_030_006	2	3	QFA0068	30	YE5S_GN	SPAC688.13	0.133310392108609	3.06607255018341	9e-04	5.02244394133536	4.80959677812284e-05	0.0895833333333333	0.478149397882205	0.134935283586708	0.0058326515670741	his3D_mQ	his3D_mQ	1	32	2014-02-06_14-15-16	175	176	739.5	533.5	129	0.0582846563886495	0.00107979050727562	1	SID	2014/02/10	SID	DAL	30	CONC	scn1	30_YE5S_GN	31.8956379700688	7.21064853220757	4.42340766265359	5.42568124630015	0.485441875668282	31.8956379700688
K000266_030_006	2	4	QFA0068	30	YE5S_GN	SPAC1250.04C	0.135898669999029	3.1288371814459	9e-04	4.60583957935735	3.84185730352751e-05	0.0895833333333333	0.490696517135681	0.137205021923544	0.00954440288381999	his3D_mQ	his3D_mQ	1	32	2014-02-06_14-15-16	175	176	915.5	533.5	129	0.0581888984646813	0.00113035558816398	1	SID	2014/02/10	SID	DAL	30	CONC	atl1	30_YE5S_GN	32.6737903956104	7.23839062015514	4.51395788238216	5.31684181052536	0.49729850923648	32.6737903956104
K000266_030_006	2	5	QFA0068	30	YE5S_GN	SPAC1556.01C	0.112606568818935	2.76076144827697	9e-04	6.70318716527927	3.01079752648016e-05	0.0895833333333333	0.395347882996279	0.1132287133219	0.0205600816181435	his3D_mQ	his3D_mQ	1	32	2014-02-06_14-15-16	175	176	1082.5	533.5	129	0.0617638609594944	0.000960928471039553	1	SID	2014/02/10	SID	DAL	30	CONC	rad50	30_YE5S_GN	27.7497195598296	6.96715027161559	3.98293685050585	6.02570437363372	0.400668529212216	27.7497195598296
K000266_030_006	2	6	QFA0068	30	YE5S_GN	SPAC17H9.10C	0.103712293748511	2.62346730797835	9e-04	4.97743414713666	4.0590306492683e-05	0.0895833333333333	0.359806354719985	0.104630842326178	0.026517757865619	his3D_mQ	his3D_mQ	1	32	2014-02-06_14-15-16	175	176	1251.5	533.5	129	0.0612212327236746	0.000941874285524968	1	SID	2014/02/10	SID	DAL	30	CONC	ddb1	30_YE5S_GN	25.9204325028728	6.84844620030992	3.78486327332174	6.34104808201875	0.363292858659178	25.9204325028728
K000266_030_006	2	7	QFA0068	30	YE5S_GN	SPAC19E9.01C	0.143468374618831	3.28755205531137	9e-04	4.39691451599677	8.43557998940309e-05	0.0895833333333333	0.529567827634757	0.144504431858432	0.0341801750857436	his3D_mQ	his3D_mQ	1	32	2014-02-06_14-15-16	175	176	1431.5	533.5	129	0.0533690829582815	0.00116019030467926	1	SID	2014/02/10	SID	DAL	30	CONC	nup40	30_YE5S_GN	34.702120740968	7.31659203538933	4.74293504040114	5.0601578549071	0.531689596925257	34.702120740968
K000266_030_006	2	8	QFA0068	30	YE5S_GN	SPAC22G7.04	0.145035230048803	3.26711863779242	9e-04	4.58868954744299	9.44567862076631e-05	0.0895833333333333	0.534116267437904	0.146306192041023	0.0366441301719516	his3D_mQ	his3D_mQ	1	32	2014-02-06_14-15-16	175	176	1594.5	520.5	129	0.0556034345175397	0.0011385525087444	1	SID	2014/02/10	SID	DAL	30	CONC	ubp13	30_YE5S_GN	34.5602963899913	7.3322626665164	4.71345585419556	5.09180540614102	0.536170503780004	34.5602963899913
K000266_030_006	2	9	QFA0068	30	YE5S_GN	SPAC27D7.05C	0.141352524341217	3.25243854012193	9e-04	4.75175319188904	7.78141486027655e-05	0.0895833333333333	0.519979255270909	0.142487614214725	0.0288035910209353	his3D_mQ	his3D_mQ	1	32	2014-02-06_14-15-16	175	176	1774.5	533.5	129	0.0566248523732006	0.00112684929325937	1	SID	2014/02/10	SID	DAL	30	CONC	apc14	30_YE5S_GN	34.2308967230608	7.29515693095933	4.69227695127312	5.11478760721663	0.522927286413768	34.2308967230608
K000266_030_006	2	10	QFA0068	30	YE5S_GN	SPAC343.18	0.149030779564495	3.41699996231501	9e-04	4.15058755930565	6.32807294736307e-05	0.0895833333333333	0.554319780002216	0.150311405358705	0.0240797501593269	his3D_mQ	his3D_mQ	1	32	2014-02-06_14-15-16	175	176	1955.5	533.5	129	0.0576462702288614	0.00114222799375918	1	SID	2014/02/10	SID	DAL	30	CONC	rfp2	30_YE5S_GN	36.3390517693998	7.37146960678755	4.92968888265365	4.86846139204647	0.557595479989187	36.3390517693998
K000266_030_006	2	11	QFA0068	30	YE5S_GN	SPAC589.08C	0.143173163425657	3.26985695183573	9e-04	4.54377571304162	7.32756303350024e-05	0.0895833333333333	0.525801040957732	0.144492259330602	0.0230123856806381	his3D_mQ	his3D_mQ	1	32	2014-02-06_14-15-16	175	176	2130.5	524.5	129	0.0573909157649462	0.0011266801031492	1	SID	2014/02/10	SID	DAL	30	CONC	dam1	30_YE5S_GN	34.5013196301067	7.31362038042337	4.71740640551397	5.08754131760779	0.529888735744978	34.5013196301067
K000266_030_006	2	12	QFA0068	30	YE5S_GN	SPAC6G10.11C	0.159018059829246	3.45876246180976	9e-04	3.71156117162381	5.58207888502287e-05	0.0895833333333333	0.590117005058137	0.16068213087175	0.0122177877885077	his3D_mQ	his3D_mQ	1	32	2014-02-06_14-15-16	175	176	2305.5	533.5	129	0.0565929330652111	0.00116947909985419	1	SID	2014/02/10	SID	DAL	30	CONC	ubi3	30_YE5S_GN	37.2501462332049	7.46504990625457	4.98993934414222	4.8096777024302	0.593793670382044	37.2501462332049
K000266_030_006	2	13	QFA0068	30	YE5S_GN	SPAPB1E7.02C	0.025	0.812117479858618	0.0011	0.75	1.25189032954851e-05	0.0895833333333333	0.0369985087115132	0.0106609453207056	0.000520511449418487	his3D_mQ	his3D_mQ	1	32	2014-02-06_14-15-16	175	176	2479.5	533.5	129	0.0126081266558141	0.00123277778981118	1	SID	2014/02/10	SID	DAL	30	CONC	mcl1	30_YE5S_GN	4.61242110137322	4.50635266602479	1.02353753538824	23.4480897575453	0.0274462789758307	4.61242110137322
K000266_030_006	2	14	QFA0068	30	YE5S_GN	SPBC12D12.02C	0.133651937145072	3.03675720993671	9e-04	5.10041999335259	3.41321143170798e-05	1.12559027777778	0.479387837038491	0.134785837887398	-0.00136539101466993	his3D_mQ	his3D_mQ	1	32	2014-02-06_14-15-16	175	176	2654.5	525.5	129	0.0461553193526764	0.00108497298103871	1	SID	2014/02/10	SID	DAL	30	CONC	cdm1	30_YE5S_GN	31.6068502011114	7.21434003130833	4.3811145668136	5.47805806809916	0.484947834028811	31.6068502011114
K000266_030_006	2	15	QFA0068	30	YE5S_GN	SPBC1703.04	0.102211400700368	2.76829559335567	9e-04	5.04925419453418	1.1433460928014e-05	1.238125	0.361051383588494	0.102906182383404	-0.00286145212500958	his3D_mQ	his3D_mQ	1	32	2014-02-06_14-15-16	175	176	2815.5	533.5	129	0.0661048868460532	0.00102144361996064	1	SID	2014/02/10	SID	DAL	30	CONC	mlh1	30_YE5S_GN	27.2673748212621	6.82741540725026	3.99380632271268	6.00930492385486	0.366334401032275	27.2673748212621
K000266_030_006	2	16	QFA0068	30	YE5S_GN	SPBC216.05	0.137235123219527	3.24615335157299	9e-04	4.96404058627061	4.17750164893843e-05	0.0895833333333333	0.505716538702905	0.138193671162747	0.0033528238643522	his3D_mQ	his3D_mQ	1	32	2014-02-06_14-15-16	175	176	3003.5	533.5	129	0.0498898783874366	0.00109969040868073	1	SID	2014/02/10	SID	DAL	30	CONC	rad3	30_YE5S_GN	33.9650181223523	7.25250904760009	4.68320934168178	5.12469083677165	0.508679741716303	33.9650181223523
K000266_030_006	2	17	QFA0068	30	YE5S_GN	SPBC2G2.01C	0.134680718288471	3.14525820143282	9e-04	5.15087213574184	5.03736543565641e-05	0.0895833333333333	0.49137003725594	0.136560782630866	0.0106736011397909	his3D_mQ	his3D_mQ	1	32	2014-02-06_14-15-16	175	176	3172.5	533.5	129	0.0585080915445753	0.0011057803140056	1	SID	2014/02/10	SID	DAL	30	CONC	liz1	30_YE5S_GN	32.7863366313031	7.22540260379892	4.5376484092478	5.28908320686275	0.494648732487894	32.7863366313031
K000266_030_006	2	18	QFA0068	30	YE5S_GN	SPBC428.17C	0.139496056260006	3.2059505668822	9e-04	5.23523098665556	5.38318778574063e-05	0.0895833333333333	0.510725762102334	0.141022039881305	0.00763953448855455	his3D_mQ	his3D_mQ	1	32	2014-02-06_14-15-16	175	176	3350.5	533.5	129	0.0584123336206071	0.00114573428866378	1	SID	2014/02/10	SID	DAL	30	CONC	wpl1	30_YE5S_GN	33.6534073227464	7.27608361893332	4.62520898401659	5.18895472246491	0.514464906761578	33.6534073227464
K000266_030_006	2	19	QFA0068	30	YE5S_GN	SPBC887.04C	0.128116919645109	3.0529485549807	9e-04	5.61366089341977	4.86366869227609e-05	0.0895833333333333	0.462693733090343	0.129432791475425	0.0232143950241113	his3D_mQ	his3D_mQ	1	32	2014-02-06_14-15-16	175	176	3520.5	533.5	129	0.0598167831721408	0.00106516530114997	1	SID	2014/02/10	SID	DAL	30	CONC	lub1	30_YE5S_GN	31.5066114160813	7.15332029969704	4.40447374031548	5.44900512865379	0.46773521862561	31.5066114160813
K000266_030_006	2	20	QFA0068	30	YE5S_GN	SPCC1739.12	0.122881441451242	2.99704959617743	9e-04	7.45303580697041	3.26917572445905e-05	0.0895833333333333	0.442404824416436	0.124062699926122	0.00861268359300377	his3D_mQ	his3D_mQ	1	32	2014-02-06_14-15-16	175	176	3696.5	533.5	129	0.0591783970123528	0.00103239334107151	1	SID	2014/02/10	SID	DAL	30	CONC	ppe1	30_YE5S_GN	30.6694624070097	7.0931263279133	4.32382858970343	5.55063631734905	0.447916106906727	30.6694624070097
K000266_030_006	2	21	QFA0068	30	YE5S_GN	SPCC306.04C	0.119469946640468	2.96546803414821	9e-04	4.50034248393934	3.81434590901353e-05	1.12559027777778	0.427221313081153	0.121340179760034	-0.0263997998212495	his3D_mQ	his3D_mQ	1	32	2014-02-06_14-15-16	175	176	3867.5	533.5	129	0.0611573941076957	0.0010016359400719	1	SID	2014/02/10	SID	DAL	30	CONC	set1	30_YE5S_GN	30.1725011663031	7.05250702874162	4.27826601850076	5.60974934616393	0.433064599176704	30.1725011663031
K000266_030_006	2	22	QFA0068	30	YE5S_GN	SPCC622.17	0.13978690150647	3.3472726963818	9e-04	4.80521640814031	6.09051747102374e-05	1.04202546296296	0.516513039028364	0.14166868175303	-0.0402834079408594	his3D_mQ	his3D_mQ	1	32	2014-02-06_14-15-16	175	176	4057.5	521.5	129	0.0618276995754732	0.00110945579902038	1	SID	2014/02/10	SID	DAL	30	CONC	apn1	30_YE5S_GN	35.1514003820642	7.27908846498468	4.82909371841769	4.96987662684332	0.522627237326132	35.1514003820642
K000266_030_006	2	23	QFA0068	30	YE5S_GN	SPAP8A3.14C	0.13480159357941	3.33588353603985	9e-04	3.93917232216656	4.04380663624186e-05	1.12559027777778	0.49489032026857	0.137150997587209	-0.0452975395574118	his3D_mQ	his3D_mQ	1	32	2014-02-06_14-15-16	175	176	4214.5	533.5	129	0.0677008522455233	0.00106441180677581	1	SID	2014/02/10	SID	DAL	30	CONC	SPAP8A3.14c	30_YE5S_GN	34.7796533354544	7.22669683489922	4.81266256631886	4.98684453133337	0.503594278987889	34.7796533354544
K000266_030_006	2	24	QFA0068	30	YE5S_GN	SPBC11B10.02C	0.15874967942653	3.12985331836431	9e-04	1.70260627578629	5.57543150785739e-05	1.238125	0.543873418084551	0.163957573507728	-0.0554944798420024	his3D_mQ	his3D_mQ	1	32	2014-02-06_14-15-16	175	176	4400.5	533.5	129	0.0611254747997063	0.00109516920777542	1	SID	2014/02/10	SID	DAL	30	CONC	his3	30_YE5S_GN	33.687223817077	7.46261296178034	4.51413251492549	5.31663612458133	0.556696972272966	33.687223817077
K000266_030_006	3	1	QFA0068	30	YE5S_GN	SPBC11B10.02C	0.139365353934857	2.76416130283868	9e-04	2.18695391658959	4.35929169028001e-05	0.0895833333333333	0.463390734806792	0.142901321692264	0.0133434526165169	his3D_mQ	his3D_mQ	1	32	2014-02-06_14-15-16	175	176	383.5	710.5	129	0.0480385585240512	0.00106642636585465	1	SID	2014/02/10	SID	DAL	30	CONC	his3	30_YE5S_GN	29.0093724871049	7.27473123668723	3.98768992877807	6.01852210895299	0.474976594180496	29.0093724871049
K000266_030_006	3	2	QFA0068	30	YE5S_GN	SPBC1778.02	0.0799131386800382	2.34660882546196	9e-04	5.56612686828113	2.28656290478836e-05	0.0895833333333333	0.267365122290122	0.0816333387937523	0.00440468269609165	his3D_mQ	his3D_mQ	1	32	2014-02-06_14-15-16	175	176	558.5	717.5	129	0.0678604487854703	0.000845003678366663	1	SID	2014/02/10	SID	DAL	30	CONC	rap1	30_YE5S_GN	21.911805587651	6.47236390738336	3.38544091481863	7.08917999275901	0.274353627314241	21.911805587651
K000266_030_006	3	3	QFA0068	30	YE5S_GN	SPAC31G5.18C	0.0700077839681168	2.1663090549207	9e-04	5.21903263426151	2.61592957898018e-05	0.0895833333333333	0.229519943310887	0.0716332651076999	0.00979306618016834	his3D_mQ	his3D_mQ	1	32	2014-02-06_14-15-16	175	176	733.5	710.5	129	0.10048198155064	0.000748794578726501	1	SID	2014/02/10	SID	DAL	30	CONC	sde2	30_YE5S_GN	19.631551358623	6.28144652850241	3.12532332632996	7.67920547541651	0.235016385267051	19.631551358623
K000266_030_006	3	4	QFA0068	30	YE5S_GN	SPAC12B10.12C	0.122763365364987	3.05904775921102	9e-04	5.79220535094544	4.05102178000169e-05	0.0895833333333333	0.443908474183266	0.123608731322473	0.0132055896530591	his3D_mQ	his3D_mQ	1	32	2014-02-06_14-15-16	175	176	907.5	705.5	129	0.0533052443423027	0.00104952518902362	1	SID	2014/02/10	SID	DAL	30	CONC	rhp41	30_YE5S_GN	31.2977821731505	7.09173938389918	4.41327303203045	5.43814076895173	0.450131468049495	31.2977821731505
K000266_030_006	3	5	QFA0068	30	YE5S_GN	SPAC15A10.03C	0.025	0.495186004831067	0.0011	0.75	2.34129797437234e-06	0.0895833333333333	0.0186375813134167	0.00561490014522392	0.00100783028986097	his3D_mQ	his3D_mQ	1	32	2014-02-06_14-15-16	175	176	1082.5	702.5	129	0.0105972102524817	0.00107568418586378	1	SID	2014/02/10	SID	DAL	30	CONC	rhp54	30_YE5S_GN	2.8124088379247	4.50635266602479	0.62409869940464	25	0.0122328874124076	2.8124088379247
K000266_030_006	3	6	QFA0068	30	YE5S_GN	SPAC17H9.19C	0.0958342596230812	2.65454776412758	9e-04	8.63972744071455	5.04456855038634e-05	0.0895833333333333	0.339679154993999	0.0958018805806019	0.0299277462446127	his3D_mQ	his3D_mQ	1	32	2014-02-06_14-15-16	175	176	1257.5	720.5	129	0.0535605988062179	0.000924742437572858	1	SID	2014/02/10	SID	DAL	30	CONC	cdt2	30_YE5S_GN	25.7910295313057	6.73447268304781	3.82970289510974	6.26680467318922	0.341176531284479	25.7910295313057
K000266_030_006	3	7	QFA0068	30	YE5S_GN	SPAC19E9.02	0.129883778598101	3.16105249641415	9e-04	5.76459957308442	8.81418762832636e-05	0.0895833333333333	0.4772905625511	0.130414559620143	0.0343743772481595	his3D_mQ	his3D_mQ	1	32	2014-02-06_14-15-16	175	176	1431.5	710.5	129	0.0548692904337834	0.00108421948666455	1	SID	2014/02/10	SID	DAL	30	CONC	fin1	30_YE5S_GN	32.7123658560745	7.17308054466449	4.56043476054465	5.26265614139247	0.479618901207937	32.7123658560745
K000266_030_006	3	8	QFA0068	30	YE5S_GN	SPAC22H12.02	0.106997566037875	2.82304946565802	9e-04	7.17979310470308	6.31548395804544e-05	0.0895833333333333	0.383548482435081	0.106638082802525	0.0327643044118034	his3D_mQ	his3D_mQ	1	32	2014-02-06_14-15-16	175	176	1606.5	716.5	129	0.0626576015831977	0.000905857207508099	1	SID	2014/02/10	SID	DAL	30	CONC	tfg3	30_YE5S_GN	28.0755875879548	6.89343726204222	4.07279946428891	5.89275269024085	0.38587121370297	28.0755875879548
K000266_030_006	3	9	QFA0068	30	YE5S_GN	SPAC27E2.03C	0.116441357420328	2.93294413948865	9e-04	5.83051727104858	6.08912647300842e-05	0.0895833333333333	0.421548517693808	0.117043866277291	0.0313800687494526	his3D_mQ	his3D_mQ	1	32	2014-02-06_14-15-16	175	176	1783.5	707.5	129	0.056816368221137	0.00101416938386455	1	SID	2014/02/10	SID	DAL	30	CONC	SPAC27E2.03c	30_YE5S_GN	29.6848363773525	7.01546284617303	4.23134396521616	5.6719567582528	0.422332019738052	29.6848363773525
K000266_030_006	3	10	QFA0068	30	YE5S_GN	SPAC343.18	0.137745457917636	3.33529870585832	9e-04	4.91045364341376	8.15643977004334e-05	0.0895833333333333	0.512190515743291	0.13842357506304	0.0328832983493758	his3D_mQ	his3D_mQ	1	32	2014-02-06_14-15-16	175	176	1966.5	708.5	129	0.0567206102971688	0.00111147059275956	1	SID	2014/02/10	SID	DAL	30	CONC	rfp2	30_YE5S_GN	34.9235273315208	7.25786403070776	4.81181890205722	4.98771888313153	0.515027114255767	34.9235273315208
K000266_030_006	3	11	QFA0068	30	YE5S_GN	SPAC589.10C	0.104454039091655	2.75483519444713	9e-04	6.77912849067013	4.12432217673376e-05	0.0895833333333333	0.368860796029513	0.105078066960085	0.0262964763749271	his3D_mQ	his3D_mQ	1	32	2014-02-06_14-15-16	175	176	2130.5	710.5	129	0.0650515496824029	0.000913792716461987	1	SID	2014/02/10	SID	DAL	30	CONC	SPAC589.10c	30_YE5S_GN	27.259238169803	6.85872756370364	3.97438707349432	6.03866698340958	0.373872491889619	27.259238169803
K000266_030_006	3	12	QFA0068	30	YE5S_GN	SPAC823.14	0.145057466696927	3.35927555601428	9e-04	4.54470541023334	7.22877265305034e-05	0.0895833333333333	0.537773054706203	0.145906703874133	0.0271145423482309	his3D_mQ	his3D_mQ	1	32	2014-02-06_14-15-16	175	176	2305.5	711.5	129	0.0538478725781225	0.00112684929325937	1	SID	2014/02/10	SID	DAL	30	CONC	ptf1	30_YE5S_GN	35.5362243546759	7.33248384203994	4.84641018244502	4.95211901108461	0.541256103775798	35.5362243546759
K000266_030_006	3	13	QFA0068	30	YE5S_GN	SPAPB1E7.06C	0.025	0.575289731204949	0.0011	0.75	4.66305079336778e-06	0.0895833333333333	0.0235277024080148	0.00672766720225634	0.00153198194055957	his3D_mQ	his3D_mQ	1	32	2014-02-06_14-15-16	175	176	2479.5	710.5	129	0.0107248874844393	0.0011266801031492	1	SID	2014/02/10	SID	DAL	30	CONC	eme1	30_YE5S_GN	3.26735793948799	4.50635266602479	0.725055978002326	25	0.0156223620781013	3.26735793948799
K000266_030_006	3	14	QFA0068	30	YE5S_GN	SPBC12D12.09	0.146542039874376	3.43497550221308	9e-04	4.56334792748543	4.27015848409362e-05	0.948506944444444	0.547646435521079	0.147346097986655	-0.0138039784449736	his3D_mQ	his3D_mQ	1	32	2014-02-06_14-15-16	175	176	2664.5	704.5	129	0.0569440454530946	0.0011266801031492	1	SID	2014/02/10	SID	DAL	30	CONC	rev7	30_YE5S_GN	36.4098174298844	7.3471738865549	4.95562211975319	4.84298427524077	0.550429288931893	36.4098174298844
K000266_030_006	3	15	QFA0068	30	YE5S_GN	SPBC1709.05	0.144405058892643	3.4682963754492	9e-04	4.79153413153061	4.49284883541263e-05	0.0895833333333333	0.541813820416753	0.145302640012293	0.0108871874074152	his3D_mQ	his3D_mQ	1	32	2014-02-06_14-15-16	175	176	2828.5	708.5	129	0.0594975900922468	0.00113872169885458	1	SID	2014/02/10	SID	DAL	30	CONC	sks2	30_YE5S_GN	36.6569648652979	7.32598056776816	5.00369398010366	4.79645639710021	0.544876573602473	36.6569648652979
K000266_030_006	3	16	QFA0068	30	YE5S_GN	SPBC216.06C	0.139079902825184	3.43200280619856	9e-04	5.88927218099783	4.36593632045387e-05	0.948506944444444	0.522083990974105	0.140029816334093	-0.00138589248535098	his3D_mQ	his3D_mQ	1	32	2014-02-06_14-15-16	175	176	2997.5	698.5	129	0.0607743624118229	0.0011057803140056	1	SID	2014/02/10	SID	DAL	30	CONC	swi1	30_YE5S_GN	36.0049739665353	7.27177324739052	4.95133342881061	4.84717911751809	0.525187221981582	36.0049739665353
K000266_030_006	3	17	QFA0068	30	YE5S_GN	SPBC30B4.04C	0.108995160214271	3.01505000099416	9e-04	6.23030488725791	3.74002096078031e-05	0.0895833333333333	0.39885240187834	0.109797642527986	0.0122300670143476	his3D_mQ	his3D_mQ	1	32	2014-02-06_14-15-16	175	176	3178.5	710.5	129	0.0581250598487025	0.000986257239572089	1	SID	2014/02/10	SID	DAL	30	CONC	sol1	30_YE5S_GN	30.1011365617623	6.92012335868171	4.34979768445871	5.51749799438927	0.401551730765683	30.1011365617623
K000266_030_006	3	18	QFA0068	30	YE5S_GN	SPBC530.13	0.102397146592121	2.87910341105913	9e-04	10	4.25011034156583e-05	0.0895833333333333	0.368997744885873	0.102812215843216	0.0203645539321964	his3D_mQ	his3D_mQ	1	32	2014-02-06_14-15-16	175	176	3340.5	716.5	129	0.0659133709981168	0.000910947694415178	1	SID	2014/02/10	SID	DAL	30	CONC	lsc1	30_YE5S_GN	28.3696984316969	6.83003479685111	4.15366821334151	5.77802529410328	0.373817452567277	28.3696984316969
K000266_030_006	3	19	QFA0068	30	YE5S_GN	SPBC887.10	0.104698514627933	2.95368120355462	9e-04	6.74780184099199	4.63776216465973e-05	0.0895833333333333	0.377463575155585	0.106249511146908	0.0298236034027229	his3D_mQ	his3D_mQ	1	32	2014-02-06_14-15-16	175	176	3523.5	710.5	129	0.0811069616010725	0.000952654581865317	1	SID	2014/02/10	SID	DAL	30	CONC	mcs4	30_YE5S_GN	29.2412017493247	6.86210025792292	4.26126122473408	5.63213535483211	0.384375846541427	29.2412017493247
K000266_030_006	3	20	QFA0068	30	YE5S_GN	SPCC1753.02C	0.123240636013852	3.20694096870407	9e-04	5.30977014390447	5.9586675925584e-05	0.0895833333333333	0.455687421964684	0.123509377283276	0.0250876142724799	his3D_mQ	his3D_mQ	1	32	2014-02-06_14-15-16	175	176	3696.5	710.5	129	0.0652749848383287	0.00107476150137945	1	SID	2014/02/10	SID	DAL	30	CONC	git3	30_YE5S_GN	32.8368093314471	7.09733731611427	4.62663783175308	5.18735221401719	0.458820842248402	32.8368093314471
K000266_030_006	3	21	QFA0068	30	YE5S_GN	SPCC330.01C	0.131681258319744	3.35379638587277	9e-04	6.08201253145561	4.78640695291609e-05	1.04202546296296	0.489993558230675	0.132534440028786	0.000281740793951908	his3D_mQ	his3D_mQ	1	32	2014-02-06_14-15-16	175	176	3874.5	699.5	129	0.0634875035909221	0.00108421948666455	1	SID	2014/02/10	SID	DAL	30	CONC	rhp16	30_YE5S_GN	34.8029306404398	7.19290931026283	4.83850541404479	4.96020939241587	0.495581225183274	34.8029306404398
K000266_030_006	3	22	QFA0068	30	YE5S_GN	SPCC663.01C	0.001	0	0.001	1	5.11842650953206e-07	1.57145833333333	0.00295536394101368	0.000766670034491337	-0.000258406797981869	his3D_mQ	his3D_mQ	1	32	2014-02-06_14-15-16	175	176	4051.5	710.5	129	0.0056816368221137	0.000728064214353423	1	SID	2014/02/10	SID	DAL	30	CONC	ekc1	30_YE5S_GN	0	0	0	25	0	0
K000266_030_006	3	23	QFA0068	30	YE5S_GN	SPAC56F8.02	0.133189610596132	3.39263825385351	9e-04	5.96974670356094	5.8626333634399e-05	1.04202546296296	0.49621506380124	0.134290739526485	-0.041987515124653	his3D_mQ	his3D_mQ	1	32	2014-02-06_14-15-16	175	176	4228.5	711.5	129	0.062370327811293	0.00107869839802076	1	SID	2014/02/10	SID	DAL	30	CONC	SPAC56F8.02	30_YE5S_GN	35.2864242711318	7.20934083315134	4.89454238435657	4.90342060918837	0.50264252913291	35.2864242711318
K000266_030_006	3	24	QFA0068	30	YE5S_GN	SPBC11B10.02C	0.139063635773848	2.96116878549769	9e-04	2.19225326183115	4.50643952051086e-05	1.238125	0.477805706798974	0.143540056096666	-0.0489264933595753	his3D_mQ	his3D_mQ	1	32	2014-02-06_14-15-16	175	176	4400.5	718.5	129	0.0552204028216668	0.00106315074207113	1	SID	2014/02/10	SID	DAL	30	CONC	his3	30_YE5S_GN	31.0635962957074	7.27160449715144	4.27190399421149	5.61810378522562	0.48852149506632	31.0635962957074
K000266_030_006	4	1	QFA0068	30	YE5S_GN	SPBC11B10.02C	0.140208381597293	2.75265241883306	9e-04	2.46287447102427	7.22476722495547e-05	0.0895833333333333	0.470018391214513	0.144552492674084	0.0172927499271197	his3D_mQ	his3D_mQ	1	32	2014-02-06_14-15-16	175	176	383.5	886.5	129	0.0478789619841042	0.00108548055136923	1	SID	2014/02/10	SID	DAL	30	CONC	his3	30_YE5S_GN	28.9239369336026	7.28343187884087	3.97119619085471	6.04351909262749	0.479206582010119	28.9239369336026
K000266_030_006	4	2	QFA0068	30	YE5S_GN	SPBC216.05	0.116245797603583	2.85067323461538	9e-04	5.18091724154554	4.25092236721029e-05	0.0895833333333333	0.40830032298104	0.118302363979341	0.0223229584377454	his3D_mQ	his3D_mQ	1	32	2014-02-06_14-15-16	175	176	554.5	886.5	129	0.058954961856427	0.000973062288261295	1	SID	2014/02/10	SID	DAL	30	CONC	rad3	30_YE5S_GN	28.8421850916682	7.01303784558189	4.11265213830812	5.83565037666259	0.416767006986507	28.8421850916682
K000266_030_006	4	3	QFA0068	30	YE5S_GN	SPAC23A1.15C	0.126051408214947	3.08929271490701	9e-04	5.31712383619696	5.90905044367505e-05	0.0895833333333333	0.455470217091457	0.127123886868923	0.0233463181249721	his3D_mQ	his3D_mQ	1	32	2014-02-06_14-15-16	175	176	733.5	882.5	129	0.0573270771489674	0.00101718359602153	1	SID	2014/02/10	SID	DAL	30	CONC	sec20	30_YE5S_GN	31.7771762744233	7.12987151893604	4.4569072794688	5.3848999979332	0.462524926253501	31.7771762744233
K000266_030_006	4	4	QFA0068	30	YE5S_GN	SPAC12G12.16C	0.123647816917294	3.15386014861734	9e-04	4.9069513441045	4.36514574306647e-05	0.0895833333333333	0.450876954157117	0.124397679147022	0.0177728559542594	his3D_mQ	his3D_mQ	1	32	2014-02-06_14-15-16	175	176	895.5	874.5	129	0.0583804143126177	0.00102144361996064	1	SID	2014/02/10	SID	DAL	30	CONC	SPAC12G12.16c	30_YE5S_GN	32.3149517596887	7.1020960514523	4.55005839481439	5.27465757963729	0.457318756515721	32.3149517596887
K000266_030_006	4	5	QFA0068	30	YE5S_GN	SPAC1687.15	0.143490961228987	3.40852781987708	9e-04	4.15946039348583	9.21831685515361e-05	0.0895833333333333	0.534916865060005	0.144378498502326	0.03696336264275	his3D_mQ	his3D_mQ	1	32	2014-02-06_14-15-16	175	176	1082.5	886.5	129	0.0562737399853171	0.00113035558816398	1	SID	2014/02/10	SID	DAL	30	CONC	gsk3	30_YE5S_GN	35.9802105629265	7.3168191448537	4.91746616263343	4.88056230714303	0.537861503133888	35.9802105629265
K000266_030_006	4	6	QFA0068	30	YE5S_GN	SPAC1805.04	0.0751884950631456	2.3148885373143	9e-04	7.74983260945694	5.88548643989739e-05	0.0895833333333333	0.256469419684636	0.0763633781248551	0.0314927657649469	his3D_mQ	his3D_mQ	1	32	2014-02-06_14-15-16	175	176	1257.5	881.5	129	0.12397459223084	0.000759236729506849	1	SID	2014/02/10	SID	DAL	30	CONC	nup132	30_YE5S_GN	21.3219855690248	6.38444311373057	3.33967821299388	7.18632109723082	0.258982289340945	21.3219855690248
K000266_030_006	4	7	QFA0068	30	YE5S_GN	SPAC19G12.02C	0.123179438807445	3.05086218188847	9e-04	7.7338265924181	6.63479032775039e-05	0.0895833333333333	0.448981512616342	0.123280753057216	0.0284302357066418	his3D_mQ	his3D_mQ	1	32	2014-02-06_14-15-16	175	176	1441.5	877.5	129	0.0559226275974337	0.00104869472605565	1	SID	2014/02/10	SID	DAL	30	CONC	pms1	30_YE5S_GN	31.2355188818871	7.09662074374833	4.40146374024617	5.45273150396502	0.451854993458164	31.2355188818871
K000266_030_006	4	8	QFA0068	30	YE5S_GN	SPAC23A1.06C	0.121804024115301	2.98431428551355	9e-04	8.83995143935193	8.03609080047921e-05	0.0895833333333333	0.440577377836884	0.122382437217575	0.036555883910931	his3D_mQ	his3D_mQ	1	32	2014-02-06_14-15-16	175	176	1614.5	876.5	129	0.0599444604040984	0.0010170146405717	1	SID	2014/02/10	SID	DAL	30	CONC	cmk2	30_YE5S_GN	30.4844373179338	7.08042108046473	4.30545542016448	5.57432319182697	0.443929101307677	30.4844373179338
K000266_030_006	4	9	QFA0068	30	YE5S_GN	SPAC27E2.09	0.02525	5.81983265944916	0.0011	0.1	1.33296960836175e-05	0.0895833333333333	0.0514624075240376	0.016255180207305	0.00700948442237756	his3D_mQ	his3D_mQ	1	32	2014-02-06_14-15-16	175	176	1781.5	886.5	129	0.110025854639471	0.000511824235288881	1	SID	2014/02/10	SID	DAL	30	CONC	mak2	30_YE5S_GN	9.19049153740037	4.52070795900186	2.03297616673066	11.8053523660318	0.0490479173658921	9.19049153740037
K000266_030_006	4	10	QFA0068	30	YE5S_GN	SPAC3A11.14C	0.140070579439798	3.271680432642	9e-04	5.0239519208245	7.3100255575821e-05	0.0895833333333333	0.516938266055233	0.140622199925819	0.0282724946185239	his3D_mQ	his3D_mQ	1	32	2014-02-06_14-15-16	175	176	1955.5	881.5	129	0.0494430080755849	0.00109959818716436	1	SID	2014/02/10	SID	DAL	30	CONC	pkl1	30_YE5S_GN	34.3713729384287	7.28201324574385	4.72003713513126	5.084705758217	0.519846271400027	34.3713729384287
K000266_030_006	4	11	QFA0068	30	YE5S_GN	SPAC637.10C	0.0775273148186598	2.33304640578916	9e-04	9.42659284751026	5.12786466831329e-05	0.0895833333333333	0.264566046247661	0.0788867300031876	0.0278585532416538	his3D_mQ	his3D_mQ	1	32	2014-02-06_14-15-16	175	176	2130.5	883.5	129	0.136199687190782	0.000772370199806734	1	SID	2014/02/10	SID	DAL	30	CONC	rpn10	30_YE5S_GN	21.6379814684275	6.42863588595256	3.36587447979584	7.13039067382445	0.267336381834541	21.6379814684275
K000266_030_006	4	12	QFA0068	30	YE5S_GN	SPAC8E11.02C	0.105702093703843	2.68581952472743	9e-04	10	4.69386273901488e-05	0.0895833333333333	0.373494005390316	0.10541339080407	0.026782571075042	his3D_mQ	his3D_mQ	1	32	2014-02-06_14-15-16	175	176	2311.5	886.5	129	0.0540074691180695	0.000910286421557383	1	SID	2014/02/10	SID	DAL	30	CONC	rad24	30_YE5S_GN	26.6427221346085	6.87586323653674	3.87481850904702	6.19383848403848	0.374858736419076	26.6427221346085
K000266_030_006	4	13	QFA0068	30	YE5S_GN	SPAPB24D3.04C	0.137353953428428	3.32115512328277	9e-04	4.93378263433497	7.03437535514905e-05	0.0895833333333333	0.509794835586422	0.138119759647467	0.0269271965529987	his3D_mQ	his3D_mQ	1	32	2014-02-06_14-15-16	175	176	2489.5	880.5	129	0.0568482875291264	0.00109040161350579	1	SID	2014/02/10	SID	DAL	30	CONC	mag1	30_YE5S_GN	34.7557564737527	7.25375771900307	4.79141402568508	5.00895974994949	0.51297078083406	34.7557564737527
K000266_030_006	4	14	QFA0068	30	YE5S_GN	SPBC13G1.04C	0.132580574228347	3.24487405748627	9e-04	5.3244929007337	5.1186099512882e-05	0.948506944444444	0.489585424838947	0.133135218218999	-0.00704879443371883	his3D_mQ	his3D_mQ	1	32	2014-02-06_14-15-16	175	176	2654.5	878.5	129	0.0605828465638865	0.00100807947853967	1	SID	2014/02/10	SID	DAL	30	CONC	SPBC13G1.04c	30_YE5S_GN	33.7185927077254	7.20272868976016	4.68136371090332	5.12671124956641	0.492904016265438	33.7185927077254
K000266_030_006	4	15	QFA0068	30	YE5S_GN	SPBC1718.07C	0.025	0.521371503068214	0.0011	0.75	3.66146182118115e-06	1.238125	0.0209379017454545	0.00585902101955765	-0.000752316533395849	his3D_mQ	his3D_mQ	1	32	2014-02-06_14-15-16	175	176	2828.5	886.5	129	0.011012161256344	0.00114004424457017	1	SID	2014/02/10	SID	DAL	30	CONC	zfs1	30_YE5S_GN	2.96112937111654	4.50635266602479	0.65710111714995	25	0.0132975520329042	2.96112937111654
K000266_030_006	4	16	QFA0068	30	YE5S_GN	SPBC21D10.10	0.127636239269961	3.26422642657216	9e-04	5.81835818808343	4.58729587039246e-05	0.0895833333333333	0.474126756179429	0.126976910979964	0.00778379311990567	his3D_mQ	his3D_mQ	1	32	2014-02-06_14-15-16	175	176	3003.5	887.5	129	0.0555715152095503	0.00100014420424613	1	SID	2014/02/10	SID	DAL	30	CONC	bdc1	30_YE5S_GN	33.6614731772609	7.14789728937751	4.70928327793479	5.09631690929516	0.477083692487625	33.6614731772609
K000266_030_006	4	17	QFA0068	30	YE5S_GN	SPBC31F10.13C	0.144351941747257	3.47695505966217	9e-04	5.53146557859148	6.38003104014066e-05	0.0895833333333333	0.542327940981821	0.145144025664426	0.0247567510076624	his3D_mQ	his3D_mQ	1	32	2014-02-06_14-15-16	175	176	3182.5	885.5	129	0.0624660857352613	0.00109592270214958	1	SID	2014/02/10	SID	DAL	30	CONC	hip1	30_YE5S_GN	36.7458174125211	7.32544979730767	5.01618582193087	4.78451174896103	0.545733411233493	36.7458174125211
K000266_030_006	4	18	QFA0068	30	YE5S_GN	SPBC530.14C	0.134949988799495	3.31985623843772	9e-04	5.93790846539965	5.94875206507667e-05	0.0895833333333333	0.501433097663674	0.135269925566727	0.0165369005539416	his3D_mQ	his3D_mQ	1	32	2014-02-06_14-15-16	175	176	3352.5	877.5	129	0.0594975900922468	0.00104426551200637	1	SID	2014/02/10	SID	DAL	30	CONC	dsk1	30_YE5S_GN	34.6201569728617	7.22828414028454	4.78954013164996	5.01091949128991	0.505270680063912	34.6201569728617
K000266_030_006	4	19	QFA0068	30	YE5S_GN	SPBC947.08C	0.121789515213628	3.07626983374655	9e-04	6.29155538495497	6.57448526327971e-05	0.0895833333333333	0.442722970520463	0.12199223466166	0.0310178839814195	his3D_mQ	his3D_mQ	1	32	2014-02-06_14-15-16	175	176	3521.5	877.5	129	0.0630725525870599	0.000988010387024391	1	SID	2014/02/10	SID	DAL	30	CONC	hip4	30_YE5S_GN	31.4229902465152	7.08024922105848	4.4381192335794	5.40769608405578	0.447973119031843	31.4229902465152
K000266_030_006	4	20	QFA0068	30	YE5S_GN	SPCC1795.01C	0.120032309801189	3.16298715355226	9e-04	5.37676275127499	6.27147140637339e-05	0.0895833333333333	0.43963122614438	0.120367119801983	0.0296180969227268	his3D_mQ	his3D_mQ	1	32	2014-02-06_14-15-16	175	176	3697.5	895.5	129	0.0601678955600243	0.000988010387024391	1	SID	2014/02/10	SID	DAL	30	CONC	mad3	30_YE5S_GN	32.2130986862733	7.05928208001867	4.56322588063914	5.25943721125601	0.445729265399743	32.2130986862733
K000266_030_006	4	21	QFA0068	30	YE5S_GN	SPCC330.02	0.123570450157737	3.2201860533345	9e-04	5.70881643857368	6.22141991935814e-05	0.0895833333333333	0.455285535635082	0.124004702448266	0.0163896406909784	his3D_mQ	his3D_mQ	1	32	2014-02-06_14-15-16	175	176	3866.5	880.5	129	0.0604870886399183	0.0010170146405717	1	SID	2014/02/10	SID	DAL	30	CONC	rhp7	30_YE5S_GN	32.9903424988055	7.10119307089744	4.64574644984779	5.16601589412748	0.460842112878681	32.9903424988055
K000266_030_006	4	22	QFA0068	30	YE5S_GN	SPCC663.12	0.112069958438382	3.25577348909488	9e-04	10	3.97154595311037e-05	1.04202546296296	0.41834713153066	0.112506467737716	-0.015095819421117	his3D_mQ	his3D_mQ	1	32	2014-02-06_14-15-16	175	176	4051.5	889.5	129	0.0679562067094385	0.000894646309431037	1	SID	2014/02/10	SID	DAL	30	CONC	cid12	30_YE5S_GN	32.692950335456	6.96025888321472	4.69708826697494	5.10954843423811	0.423399060123632	32.692950335456
K000266_030_006	4	23	QFA0068	30	YE5S_GN	SPBPJ4664.03	0.122912970240843	3.29079791462135	9e-04	5.3333815484281	5.6896879208229e-05	1.04202546296296	0.45555296397261	0.124777341620474	-0.0395733328931178	his3D_mQ	his3D_mQ	1	32	2014-02-06_14-15-16	175	176	4220.5	884.5	129	0.0639982125187526	0.0010176759134295	1	SID	2014/02/10	SID	DAL	30	CONC	mfm3	30_YE5S_GN	33.6772102148046	7.09349644559286	4.74761783178562	5.05516679108381	0.461589148424922	33.6772102148046
K000266_030_006	4	24	QFA0068	30	YE5S_GN	SPBC11B10.02C	0.14285064086516	3.02112705515448	9e-04	2.16652255885089	3.99197205808508e-05	1.238125	0.49374701680343	0.147276305213784	-0.0451054341050022	his3D_mQ	his3D_mQ	1	32	2014-02-06_14-15-16	175	176	4400.5	890.5	129	0.0560822241373807	0.00107979050727562	1	SID	2014/02/10	SID	DAL	30	CONC	his3	30_YE5S_GN	31.8614450859178	7.31036679181407	4.35839212905094	5.5066178740613	0.504548241004837	31.8614450859178
K000266_030_006	5	1	QFA0068	30	YE5S_GN	SPBC11B10.02C	0.144592689457101	2.81449212111705	9e-04	2.31451742932718	6.38987781837763e-05	0.0895833333333333	0.487045920335803	0.148986343334428	0.0148879351083052	his3D_mQ	his3D_mQ	1	32	2014-02-06_14-15-16	175	176	383.5	1052.5	129	0.0484535095279134	0.00109959818716436	1	SID	2014/02/10	SID	DAL	30	CONC	his3	30_YE5S_GN	29.7538343756573	7.32785389532481	4.06037494751912	5.91078417885125	0.496405261619652	29.7538343756573
K000266_030_006	5	2	QFA0068	30	YE5S_GN	SPAC2G11.12	0.0970071333301532	2.63881514948221	9e-04	6.41403961918926	4.18352967085373e-05	0.0895833333333333	0.337033518158485	0.0986826785346638	0.0221157608340466	his3D_mQ	his3D_mQ	1	32	2014-02-06_14-15-16	175	176	558.5	1062.5	129	0.0680200453254173	0.000913792716461987	1	SID	2014/02/10	SID	DAL	30	CONC	rqh1	30_YE5S_GN	25.7049851944701	6.75202202678321	3.80700552997403	6.3041673596318	0.343583621995016	25.7049851944701
K000266_030_006	5	3	QFA0068	30	YE5S_GN	SPCC1235.03	0.113544160706055	2.96706889164302	9e-04	5.06693837760277	4.11662390072797e-05	0.0895833333333333	0.40638456430142	0.114522276962454	0.0268347736387547	his3D_mQ	his3D_mQ	1	32	2014-02-06_14-15-16	175	176	733.5	1060.5	129	0.055156564205688	0.000986257239572089	1	SID	2014/02/10	SID	DAL	30	CONC	SPCC1235.03	30_YE5S_GN	29.8746197741693	6.97911279695253	4.28057557505222	5.60672264259865	0.413910419559571	29.8746197741693
K000266_030_006	5	4	QFA0068	30	YE5S_GN	SPAC139.01C	0.120448301306849	3.14421262262121	9e-04	4.30880726845187	5.12654998515074e-05	0.0895833333333333	0.439351018460258	0.121350503797491	0.0254160745480138	his3D_mQ	his3D_mQ	1	32	2014-02-06_14-15-16	175	176	907.5	1056.5	129	0.057454754380925	0.00103256229652134	1	SID	2014/02/10	SID	DAL	30	CONC	SPAC139.01c	30_YE5S_GN	32.0445323909874	7.06427333048262	4.53613993851483	5.29084206512769	0.445268326417151	32.0445323909874
K000266_030_006	5	5	QFA0068	30	YE5S_GN	SPAC16A10.07C	0.125950559477692	3.24022586183003	9e-04	5.08970621032695	8.64493359252604e-05	0.0895833333333333	0.46577768917564	0.126409183605018	0.0356314563080401	his3D_mQ	his3D_mQ	1	32	2014-02-06_14-15-16	175	176	1086.5	1055.5	129	0.0577420281528296	0.00102270468466532	1	SID	2014/02/10	SID	DAL	30	CONC	taz1	30_YE5S_GN	33.3243115272413	7.12871681381832	4.67465778169857	5.13406566229527	0.469608370202342	33.3243115272413
K000266_030_006	5	6	QFA0068	30	YE5S_GN	SPAC1805.12C	0.132226953618499	3.18062126402009	9e-04	5.46678757619792	0.000105573361931621	0.0895833333333333	0.486275048820951	0.132800875642541	0.0398338112132689	his3D_mQ	his3D_mQ	1	32	2014-02-06_14-15-16	175	176	1269.5	1050.5	129	0.0560183855214019	0.00105964421250618	1	SID	2014/02/10	SID	DAL	30	CONC	uep1	30_YE5S_GN	33.0332393611649	7.19887557419668	4.58866652447331	5.23027765735378	0.488456571949631	33.0332393611649
K000266_030_006	5	7	QFA0068	30	YE5S_GN	SPAC19G12.06C	0.0727885602893495	2.32255914318477	9e-04	9.25305094958619	6.25157490324351e-05	0.0895833333333333	0.250169045926139	0.0744365536059404	0.0332034067281233	his3D_mQ	his3D_mQ	1	32	2014-02-06_14-15-16	175	176	1431.5	1062.5	129	0.117718407864917	0.000724480950855009	1	SID	2014/02/10	SID	DAL	30	CONC	hta2	30_YE5S_GN	21.2358225164916	6.33764291745595	3.35074455804399	7.16258717555303	0.252163102980587	21.2358225164916
K000266_030_006	5	8	QFA0068	30	YE5S_GN	SPAC23C11.04C	0.11082763043796	2.85234693883171	9e-04	5.58310026510782	6.32591995508314e-05	0.0895833333333333	0.397182400734175	0.111324218486168	0.0342734555988588	his3D_mQ	his3D_mQ	1	32	2014-02-06_14-15-16	175	176	1614.5	1068.5	129	0.0585080915445753	0.00096737200950733	1	SID	2014/02/10	SID	DAL	30	CONC	pnk1	30_YE5S_GN	28.5757516491963	6.9441768877691	4.11506678344085	5.83222612487766	0.39933683327324	28.5757516491963
K000266_030_006	5	9	QFA0068	30	YE5S_GN	SPAC29B12.03	0.128539836267942	3.10643210326427	9e-04	6.14106022064735	8.72178866467983e-05	0.0895833333333333	0.470349577353749	0.129052443155536	0.0338694708331455	his3D_mQ	his3D_mQ	1	32	2014-02-06_14-15-16	175	176	1785.5	1062.5	129	0.0566248523732006	0.00107703770674517	1	SID	2014/02/10	SID	DAL	30	CONC	spd1	30_YE5S_GN	32.0798728631194	7.15807482302545	4.48163419023335	5.35518942003394	0.47236667269126	32.0798728631194
K000266_030_006	5	10	QFA0068	30	YE5S_GN	SPAC3C7.03C	0.102093347742239	2.70621162898363	9e-04	9.81461670499554	4.94716653216135e-05	0.0895833333333333	0.361478142430331	0.101896316265288	0.03140188926902	his3D_mQ	his3D_mQ	1	32	2014-02-06_14-15-16	175	176	1955.5	1062.5	129	0.0563375786012959	0.000881543579636607	1	SID	2014/02/10	SID	DAL	30	CONC	rhp55	30_YE5S_GN	26.6493459601994	6.82574814853495	3.90423809673073	6.14716608090493	0.364270480981168	26.6493459601994
K000266_030_006	5	11	QFA0068	30	YE5S_GN	SPAC644.06C	0.025	0.624000095125832	0.0011	0.75	5.28085528647499e-06	0.0895833333333333	0.0240855423512122	0.00784099301117502	0.00373129862199813	his3D_mQ	his3D_mQ	1	32	2014-02-06_14-15-16	175	176	2130.5	1062.5	129	0.0526030195665358	0.000523696640884084	1	SID	2014/02/10	SID	DAL	30	CONC	cdr1	30_YE5S_GN	3.5440084438502	4.50635266602479	0.78644720165155	25	0.0178645186653947	3.5440084438502
K000266_030_006	5	12	QFA0068	30	YE5S_GN	SPAC8E11.02C	0.0942843633330573	2.57913634955932	9e-04	10	3.976763705961e-05	0.0895833333333333	0.331022065263088	0.0940141539732201	0.0252180045257694	his3D_mQ	his3D_mQ	1	32	2014-02-06_14-15-16	175	176	2311.5	1063.5	129	0.0526349388745252	0.000869671174041403	1	SID	2014/02/10	SID	DAL	30	CONC	rad24	30_YE5S_GN	24.9708212530226	6.71094971413836	3.72090722128569	6.45003988884927	0.332519139763273	24.9708212530226
K000266_030_006	5	13	QFA0068	30	YE5S_GN	SPAPB2B4.03	0.13207402796057	3.39528187696395	9e-04	5.40004025930271	3.78690259518881e-05	0.0895833333333333	0.495975658453626	0.132847329136016	0.00520589825085115	his3D_mQ	his3D_mQ	1	32	2014-02-06_14-15-16	175	176	2490.5	1062.5	129	0.0561460627533595	0.0010660879856343	1	SID	2014/02/10	SID	DAL	30	CONC	cig2	30_YE5S_GN	35.254479909438	7.19720607519125	4.89835632620832	4.89960272420152	0.498507168459859	35.254479909438
K000266_030_006	5	14	QFA0068	30	YE5S_GN	SPBC13G1.13	0.122385243499958	3.25956337708572	9e-04	5.83687926869904	4.38244141753655e-05	0.0895833333333333	0.455634501963844	0.122863084594125	0.00672590333634667	his3D_mQ	his3D_mQ	1	32	2014-02-06_14-15-16	175	176	2654.5	1061.5	129	0.0588911232404481	0.000988271798650929	1	SID	2014/02/10	SID	DAL	30	CONC	tfb2	30_YE5S_GN	33.328372370194	7.08728889996897	4.70255591956184	5.10360757224897	0.458632123633717	33.328372370194
K000266_030_006	5	15	QFA0068	30	YE5S_GN	SPBC1734.06	0.129911574719595	3.39714858082634	9e-04	5.61039961620278	3.37234561919772e-05	0.0895833333333333	0.48888170020923	0.130491959883172	0.00470110892667764	his3D_mQ	his3D_mQ	1	32	2014-02-06_14-15-16	175	176	2829.5	1052.5	129	0.0579973826167449	0.00106516530114997	1	SID	2014/02/10	SID	DAL	30	CONC	rhp18	30_YE5S_GN	35.1571352023199	7.17338925939919	4.90104941067488	4.89691043467672	0.491116213554033	35.1571352023199
K000266_030_006	5	16	QFA0068	30	YE5S_GN	SPBC21D10.12	0.123821252870971	3.26777354238178	9e-04	5.55242090308008	4.39038282377315e-05	0.948506944444444	0.460878225026024	0.124234987073874	-0.000490594776363191	his3D_mQ	his3D_mQ	1	32	2014-02-06_14-15-16	175	176	3012.5	1062.5	129	0.0587315267005011	0.00104426551200637	1	SID	2014/02/10	SID	DAL	30	CONC	hob1	30_YE5S_GN	33.4916599173684	7.10411824542961	4.71440068426719	5.09078493902573	0.463844064003352	33.4916599173684
K000266_030_006	5	17	QFA0068	30	YE5S_GN	SPBC31F10.14C	0.0662420107983798	2.20195563034434	9e-04	7.32528995147143	4.18076418161828e-05	0.0895833333333333	0.222851169850389	0.0671862174123938	0.0251121359175173	his3D_mQ	his3D_mQ	1	32	2014-02-06_14-15-16	175	176	3178.5	1062.5	129	0.133582303935651	0.000683604291712491	1	SID	2014/02/10	SID	DAL	30	CONC	hip3	30_YE5S_GN	19.7011823948876	6.20167765532455	3.17675046815321	7.55488989160432	0.226226203395547	19.7011823948876
K000266_030_006	5	18	QFA0068	30	YE5S_GN	SPBC543.03C	0.136854336110817	3.24833800433547	9e-04	4.67919192501768	0.000103720627607355	0.0895833333333333	0.504632481472605	0.137840856848532	0.0409859886557002	his3D_mQ	his3D_mQ	1	32	2014-02-06_14-15-16	175	176	3352.5	1060.5	129	0.0561779820613489	0.00111130140264939	1	SID	2014/02/10	SID	DAL	30	CONC	pku80	30_YE5S_GN	33.9690906461299	7.24850042918658	4.68636112779286	5.12124425445277	0.507199585404508	33.9690906461299
K000266_030_006	5	19	QFA0068	30	YE5S_GN	SPBP16F5.03C	0.02525	5.85680237972017	0.0011	0.1	1.42924561871652e-05	0.0895833333333333	0.0511529715760635	0.0162165254834487	0.00862906983947663	his3D_mQ	his3D_mQ	1	32	2014-02-06_14-15-16	175	176	3527.5	1062.5	129	0.110855756647196	0.000538152656899559	1	SID	2014/02/10	SID	DAL	30	CONC	tra1	30_YE5S_GN	9.24887292414679	4.52070795900186	2.04589038000784	11.7308337897889	0.0493582196381643	9.24887292414679
K000266_030_006	5	20	QFA0068	30	YE5S_GN	SPCC18.09C	0.141069188186148	3.34418638535095	9e-04	4.59059698126825	9.21390320761709e-05	0.0895833333333333	0.522470814838549	0.142159811762324	0.0331149141817943	his3D_mQ	his3D_mQ	1	32	2014-02-06_14-15-16	175	176	3702.5	1054.5	129	0.0518369561747901	0.00114573428866378	1	SID	2014/02/10	SID	DAL	30	CONC	SPCC18.09c	30_YE5S_GN	35.1825479899903	7.29226219741137	4.82464111102306	4.97446327047336	0.52668583006249	35.1825479899903
K000266_030_006	5	21	QFA0068	30	YE5S_GN	SPCC338.05C	0.0367879992254565	2.1309145068305	9e-04	1.5	1.29804831035378e-05	0.0895833333333333	0.118301711317848	0.0369215978254137	0.00903637115391315	his3D_mQ	his3D_mQ	1	32	2014-02-06_14-15-16	175	176	3876.5	1062.5	129	0.161798972198283	0.00049753740938358	1	SID	2014/02/10	SID	DAL	30	CONC	mms2	30_YE5S_GN	16.3462146632604	5.35316640348526	3.05355997389095	7.85967860635086	0.123531516116447	16.3462146632604
K000266_030_006	5	22	QFA0068	30	YE5S_GN	SPCC736.09C	0.116005647068728	3.22219105831095	9e-04	5.04469905473351	3.11563650862757e-05	1.12559027777778	0.427122723663695	0.116602169225116	-0.0131148332299185	his3D_mQ	his3D_mQ	1	32	2014-02-06_14-15-16	175	176	4054.5	1069.5	129	0.0611573941076957	0.000971539811930076	1	SID	2014/02/10	SID	DAL	30	CONC	SPCC736.09c	30_YE5S_GN	32.5872123204502	7.01005431960496	4.64863905965947	5.16280134723088	0.434276281674003	32.5872123204502
K000266_030_006	5	23	QFA0068	30	YE5S_GN	SPBC25B2.07C	0.12218266922711	3.30711543693182	9e-04	6.07282536672614	5.4891133588326e-05	1.04202546296296	0.45425489762309	0.123505093405616	-0.0385931482740342	his3D_mQ	his3D_mQ	1	32	2014-02-06_14-15-16	175	176	4220.5	1057.5	129	0.0631683105110281	0.00100180489552172	1	SID	2014/02/10	SID	DAL	30	CONC	mug164	30_YE5S_GN	33.8031796596267	7.08489894650021	4.77115904050047	5.030224269674	0.46017730618122	33.8031796596267
K000266_030_006	5	24	QFA0068	30	YE5S_GN	SPBC11B10.02C	0.145055081878219	3.08130084713819	9e-04	2.07912386088174	3.64006724466128e-05	1.238125	0.503919776257326	0.149374260850867	-0.0436647204384504	his3D_mQ	his3D_mQ	1	32	2014-02-06_14-15-16	175	176	4400.5	1062.5	129	0.0559226275974337	0.00108421948666455	1	SID	2014/02/10	SID	DAL	30	CONC	his3	30_YE5S_GN	32.5936743403717	7.33246012320295	4.44512125435661	5.39917780116299	0.514808213191268	32.5936743403717
K000266_030_006	6	1	QFA0068	30	YE5S_GN	SPBC11B10.02C	0.142575327877564	2.73693418859644	9e-04	2.38898454978075	6.53289057319904e-05	0.0895833333333333	0.475711797125375	0.147316831416333	0.0118103128859559	his3D_mQ	his3D_mQ	1	32	2014-02-06_14-15-16	175	176	383.5	1238.5	129	0.0486131060678604	0.00109166267821047	1	SID	2014/02/10	SID	DAL	30	CONC	his3	30_YE5S_GN	28.854032291132	7.30758363366747	3.9485052429911	6.07824949519867	0.48461764306096	28.854032291132
K000266_030_006	6	2	QFA0068	30	YE5S_GN	SPBC342.05	0.132432433319825	3.08603457733482	9e-04	3.57150780633029	3.58411678515213e-05	0.0895833333333333	0.471873415285268	0.134440861257801	0.0214911814428338	his3D_mQ	his3D_mQ	1	32	2014-02-06_14-15-16	175	176	563.5	1227.5	129	0.0630725525870599	0.00106884078616475	1	SID	2014/02/10	SID	DAL	30	CONC	crb2	30_YE5S_GN	32.0608539126971	7.20111577137312	4.45220642614161	5.39058563391881	0.481457265564126	32.0608539126971
K000266_030_006	6	3	QFA0068	30	YE5S_GN	SPAC1006.09	0.025	0.494660333579161	0.0011	0.75	2.18671499339393e-06	0.0895833333333333	0.0182878983037762	0.00565762966298774	0.00113832813027981	his3D_mQ	his3D_mQ	1	32	2014-02-06_14-15-16	175	176	733.5	1238.5	129	0.0122889335759201	0.00101049389884977	1	SID	2014/02/10	SID	DAL	30	CONC	win1	30_YE5S_GN	2.80942328813073	4.50635266602479	0.623436179177032	25	0.0122119609111119	2.80942328813073
K000266_030_006	6	4	QFA0068	30	YE5S_GN	SPAC139.06	0.111970533450213	2.99976160359043	9e-04	6.45274893346495	6.34719310950067e-05	0.0895833333333333	0.405769869038576	0.112444231505172	0.0290899712949686	his3D_mQ	his3D_mQ	1	32	2014-02-06_14-15-16	175	176	907.5	1227.5	129	0.0480385585240512	0.000982750710007138	1	SID	2014/02/10	SID	DAL	30	CONC	hat1	30_YE5S_GN	30.116657461233	6.95897840087353	4.3277411893465	5.54561812963313	0.411003356759966	30.116657461233
K000266_030_006	6	5	QFA0068	30	YE5S_GN	SPAC16A10.07C	0.124178008101578	3.21402803194882	9e-04	5.22693748361793	8.38562757699486e-05	0.0895833333333333	0.45834075927527	0.124656165280349	0.0337232818915416	his3D_mQ	his3D_mQ	1	32	2014-02-06_14-15-16	175	176	1086.5	1238.5	129	0.0585719301605541	0.00103090160524575	1	SID	2014/02/10	SID	DAL	30	CONC	taz1	30_YE5S_GN	32.9600644632431	7.10826897841985	4.63686230266571	5.17591389034833	0.462334116258009	32.9600644632431
K000266_030_006	6	6	QFA0068	30	YE5S_GN	SPAC1834.04	0.11966918442334	3.08175456991067	9e-04	6.15293515561139	7.67242780546202e-05	0.0895833333333333	0.436660686564457	0.119907843208398	0.0356504365538685	his3D_mQ	his3D_mQ	1	32	2014-02-06_14-15-16	175	176	1251.5	1238.5	129	0.0596252673242044	0.000971539811930076	1	SID	2014/02/10	SID	DAL	30	CONC	hht1	30_YE5S_GN	31.3663602236063	7.0549109801697	4.44603203524077	5.39807176596296	0.44098353959787	31.3663602236063
K000266_030_006	6	7	QFA0068	30	YE5S_GN	SPAC1B1.04C	0.0924794873002659	2.67876966845423	9e-04	7.90963800955024	5.98331957427431e-05	0.0895833333333333	0.330055452952457	0.0922299723808416	0.0328830687115114	his3D_mQ	his3D_mQ	1	32	2014-02-06_14-15-16	175	176	1431.5	1247.5	129	0.0558587889814549	0.000833885001805965	1	SID	2014/02/10	SID	DAL	30	CONC	SPAC1B1.04c	30_YE5S_GN	25.8276902982951	6.68306458799395	3.86464771636267	6.21013912817604	0.331329134403942	25.8276902982951
K000266_030_006	6	8	QFA0068	30	YE5S_GN	SPAC23D3.01	0.124910054511697	3.0597208129516	9e-04	7.4172272782759	8.73358471934203e-05	0.0895833333333333	0.455540883361012	0.125468897257808	0.0348291196852841	his3D_mQ	his3D_mQ	1	32	2014-02-06_14-15-16	175	176	1616.5	1238.5	129	0.0571036419930416	0.00101793732505604	1	SID	2014/02/10	SID	DAL	30	CONC	SPAC23D3.01	30_YE5S_GN	31.4150664096261	7.11674889315477	4.41424404335	5.43694452873662	0.458083885423719	31.4150664096261
K000266_030_006	6	9	QFA0068	30	YE5S_GN	SPAC2F3.15	0.134020219749242	3.22828175272484	9e-04	5.10729525679505	7.5880876033695e-05	0.0895833333333333	0.494459539558506	0.134468801805538	0.0306012553195292	his3D_mQ	his3D_mQ	1	32	2014-02-06_14-15-16	175	176	1768.5	1232.5	129	0.0554119186696032	0.00108146668613411	1	SID	2014/02/10	SID	DAL	30	CONC	lsk1	30_YE5S_GN	33.6187450290599	7.21830996100228	4.65742607489689	5.15306085680197	0.496826508025284	33.6187450290599
K000266_030_006	6	10	QFA0068	30	YE5S_GN	SPAC3F10.15C	0.106678599274343	2.78753154824352	9e-04	7.22240327466565	4.95310931866271e-05	0.0895833333333333	0.379206077041686	0.107338405020272	0.0308037471843843	his3D_mQ	his3D_mQ	1	32	2014-02-06_14-15-16	175	176	1955.5	1232.5	129	0.0692968176449935	0.000926756996651698	1	SID	2014/02/10	SID	DAL	30	CONC	spo12	30_YE5S_GN	27.7050357405163	6.88913007027763	4.02155794097234	5.96783643360793	0.382996107104231	27.7050357405163
K000266_030_006	6	11	QFA0068	30	YE5S_GN	SPAC644.14C	0.134491578171897	3.21923572019133	9e-04	4.96141389524542	8.64178164402947e-05	0.0895833333333333	0.495922094603509	0.134553664279636	0.0341704336019718	his3D_mQ	his3D_mQ	1	32	2014-02-06_14-15-16	175	176	2130.5	1238.5	129	0.0533371636502921	0.00107945212705527	1	SID	2014/02/10	SID	DAL	30	CONC	rhp51	30_YE5S_GN	33.5480657613491	7.22337511763699	4.64437540830965	5.16754092639874	0.497838529675777	33.5480657613491
K000266_030_006	6	12	QFA0068	30	YE5S_GN	SPAC8E11.03C	0.127751486784067	3.12668136625278	9e-04	5.80521402499045	7.09389643364429e-05	0.0895833333333333	0.467244451440985	0.128354127036655	0.0276280214560817	his3D_mQ	his3D_mQ	1	32	2014-02-06_14-15-16	175	176	2305.5	1231.5	129	0.0601998148680137	0.000988271798650929	1	SID	2014/02/10	SID	DAL	30	CONC	dmc1	30_YE5S_GN	32.2489495219325	7.14919936470376	4.51084770151305	5.32050771564506	0.470579260766325	32.2489495219325
K000266_030_006	6	13	QFA0068	30	YE5S_GN	SPAPB8E5.02C	0.136903706370998	3.42502443114015	9e-04	4.92366588214286	4.16326464548622e-05	0.948506944444444	0.513911603520625	0.137719829351502	-0.00657415138221374	his3D_mQ	his3D_mQ	1	32	2014-02-06_14-15-16	175	176	2482.5	1238.5	129	0.0615085064955792	0.00106757972146006	1	SID	2014/02/10	SID	DAL	30	CONC	rpn502	30_YE5S_GN	35.8193382211695	7.2490207881843	4.94126576096374	4.85705508689722	0.516513196018548	35.8193382211695
K000266_030_006	6	14	QFA0068	30	YE5S_GN	SPBC146.06C	0.139245122006651	3.52827706993696	9e-04	5.12026063884528	3.70124326244488e-05	0.0895833333333333	0.527702404278256	0.140080039931836	0.00565620700316117	his3D_mQ	his3D_mQ	1	32	2014-02-06_14-15-16	175	176	2641.5	1225.5	129	0.0605509272558971	0.00104978660065016	1	SID	2014/02/10	SID	DAL	30	CONC	SPBC146.06c	30_YE5S_GN	37.0237012328822	7.27348607161036	5.09022783138224	4.71491665894311	0.529791856340049	37.0237012328822
K000266_030_006	6	15	QFA0068	30	YE5S_GN	SPBC17D11.01	0.129441312860549	3.41630063684993	9e-04	7.36978606983229	3.87707015839759e-05	0.948506944444444	0.48855399989132	0.130087877603083	-0.00536484965968631	his3D_mQ	his3D_mQ	1	32	2014-02-06_14-15-16	175	176	2831.5	1226.5	129	0.0617957802674838	0.00103883687953929	1	SID	2014/02/10	SID	DAL	30	CONC	nep1	30_YE5S_GN	35.329554062434	7.16815742873162	4.92867998696918	4.86945796104698	0.491029980179721	35.329554062434
K000266_030_006	6	16	QFA0068	30	YE5S_GN	SPBC23E6.02	0.143093499736086	3.44786368782906	9e-04	5.02719254937277	4.71017025663348e-05	0.0895833333333333	0.536379060608982	0.144016699731443	0.00926449723040277	his3D_mQ	his3D_mQ	1	32	2014-02-06_14-15-16	175	176	3003.5	1230.5	129	0.0578377860767979	0.00109258559735515	1	SID	2014/02/10	SID	DAL	30	CONC	SPBC23E6.02	30_YE5S_GN	36.3755322722589	7.31281741991389	4.97421584370518	4.82488109766522	0.539472668547059	36.3755322722589
K000266_030_006	6	17	QFA0068	30	YE5S_GN	SPBC336.01	0.025	0.567128928124585	0.0011	0.75	4.87910601662699e-06	1.238125	0.0232492167488144	0.00656113832899197	0.0004246238676707	his3D_mQ	his3D_mQ	1	32	2014-02-06_14-15-16	175	176	3178.5	1238.5	129	0.0110759998723228	0.0011444732239591	1	SID	2014/02/10	SID	DAL	30	CONC	fbh1	30_YE5S_GN	3.22100865965402	4.50635266602479	0.71477065786229	25	0.0152594612878358	3.22100865965402
K000266_030_006	6	18	QFA0068	30	YE5S_GN	SPBC582.10C	0.0749634386135291	2.26864352979318	9e-04	9.33248870823895	5.59324151550568e-05	0.0895833333333333	0.254104551554153	0.0761334425750711	0.0296470786444813	his3D_mQ	his3D_mQ	1	32	2014-02-06_14-15-16	175	176	3363.5	1239.5	129	0.1373487822784	0.000787748900306542	1	SID	2014/02/10	SID	DAL	30	CONC	SPBC582.10c	30_YE5S_GN	20.8818769693388	6.38011832005023	3.27296076997745	7.33281016385826	0.256254938987574	20.8818769693388
K000266_030_006	6	19	QFA0068	30	YE5S_GN	SPCC1183.06	0.136250296967934	3.17911913585311	9e-04	4.75336622430662	8.37926419383015e-05	0.0895833333333333	0.497984826071387	0.13706386433725	0.0364726300160049	his3D_mQ	his3D_mQ	1	32	2014-02-06_14-15-16	175	176	3536.5	1232.5	129	0.0571993999170098	0.00109959818716436	1	SID	2014/02/10	SID	DAL	30	CONC	ung1	30_YE5S_GN	33.2159729510128	7.24211865757685	4.58649941012242	5.23274895599723	0.50146981908332	33.2159729510128
K000266_030_006	6	20	QFA0068	30	YE5S_GN	SPCC1840.03	0.025	0.377298953878228	0.0011	0.75	1.02989506276688e-06	0.0895833333333333	0.0131660150641636	0.00390319202211922	0.00126687750774935	his3D_mQ	his3D_mQ	1	32	2014-02-06_14-15-16	175	176	3702.5	1238.5	129	0.0159596539947014	0.000821751184584224	1	SID	2014/02/10	SID	DAL	30	CONC	sal3	30_YE5S_GN	2.1428693502533	4.50635266602479	0.475521892995471	25	0.00799411084472673	2.1428693502533
K000266_030_006	6	21	QFA0068	30	YE5S_GN	SPCC338.08	0.0373290985301899	1.87285459608931	9e-04	7.4004597691088	9.11021484017538e-06	0.0895833333333333	0.124166854839915	0.0377179420336717	0.00520347027072936	his3D_mQ	his3D_mQ	1	32	2014-02-06_14-15-16	175	176	3874.5	1238.5	129	0.155415110600402	0.0005899788024926	1	SID	2014/02/10	SID	DAL	30	CONC	ctp1	30_YE5S_GN	14.5209489650906	5.37423185738786	2.70195803798991	8.88244734468732	0.126802601165904	14.5209489650906
K000266_030_006	6	22	QFA0068	30	YE5S_GN	SPCC74.06	0.141484559695387	3.65086286458092	9e-04	4.60502876127831	4.33875421631839e-05	0.948506944444444	0.539337948244313	0.142992762293711	-0.0183054974436006	his3D_mQ	his3D_mQ	1	32	2014-02-06_14-15-16	175	176	4051.5	1229.5	129	0.0575185929969038	0.00112466554407036	1	SID	2014/02/10	SID	DAL	30	CONC	mak3	30_YE5S_GN	38.4312825203647	7.29650390259262	5.26708174674027	4.55660290726517	0.542824734383709	38.4312825203647
K000266_030_006	6	23	QFA0068	30	YE5S_GN	SPBP8B7.24C	0.115811109581564	3.17011882565819	9e-04	5.12293624998611	3.6450792834876e-05	1.12559027777778	0.424165704866599	0.116747854628701	-0.0396073699296671	his3D_mQ	his3D_mQ	1	32	2014-02-06_14-15-16	175	176	4226.5	1238.5	129	0.066487918541926	0.0009556687940223	1	SID	2014/02/10	SID	DAL	30	CONC	atg8	30_YE5S_GN	32.0495123142957	7.00763293870103	4.57351470812575	5.24760529519218	0.431344085362959	32.0495123142957
K000266_030_006	6	24	QFA0068	30	YE5S_GN	SPBC11B10.02C	0.152431747209723	3.17157718472833	9e-04	2.03646621326798	3.64271942694117e-05	1.238125	0.532854421277679	0.156613407085237	-0.0444175779609304	his3D_mQ	his3D_mQ	1	32	2014-02-06_14-15-16	175	176	4400.5	1250.5	129	0.0557311117494973	0.00110704137871028	1	SID	2014/02/10	SID	DAL	30	CONC	his3	30_YE5S_GN	33.8758318485638	7.40402268980506	4.57532793561114	5.2455256405122	0.544495011662712	33.8758318485638
K000266_030_006	7	1	QFA0068	30	YE5S_GN	SPBC11B10.02C	0.150008248903823	2.91253193195642	9e-04	1.95003212423284	5.20184512278919e-05	0.0895833333333333	0.507023772702404	0.154920172615094	0.00729544163978684	his3D_mQ	his3D_mQ	1	32	2014-02-06_14-15-16	175	176	383.5	1402.5	129	0.0488365412237863	0.00112242007921009	1	SID	2014/02/10	SID	DAL	30	CONC	his3	30_YE5S_GN	31.0107199292441	7.38090111944377	4.20148155725206	5.71227070093269	0.51671488301852	31.0107199292441
K000266_030_006	7	2	QFA0068	30	YE5S_GN	SPCC1322.12C	0.107307722450657	2.72953551322016	9e-04	5.70711675537905	2.81885219682981e-05	0.0895833333333333	0.373831275992698	0.109374439232015	0.0110332670752331	his3D_mQ	his3D_mQ	1	32	2014-02-06_14-15-16	175	176	558.5	1407.5	129	0.0612850713396534	0.000961189882666091	1	SID	2014/02/10	SID	DAL	30	CONC	bub1	30_YE5S_GN	27.1620237069618	6.89761318727664	3.93788734878101	6.09463853947708	0.381296382374803	27.1620237069618
K000266_030_006	7	3	QFA0068	30	YE5S_GN	SPAC1071.02	0.0915206497670113	2.49644924357942	9e-04	4.60582702877383	2.50702958395191e-05	0.0895833333333333	0.312524177582439	0.0927217684667647	0.0160233856035181	his3D_mQ	his3D_mQ	1	32	2014-02-06_14-15-16	175	176	733.5	1413.5	129	0.0628810367391235	0.000878775291523261	1	SID	2014/02/10	SID	DAL	30	CONC	mms19	30_YE5S_GN	24.0156709290166	6.66802848315323	3.60161492856429	6.66367739917357	0.317497057343096	24.0156709290166
K000266_030_006	7	4	QFA0068	30	YE5S_GN	SPAC13A11.03	0.121252159722297	3.16410983106761	9e-04	5.00797509994631	5.16174134399604e-05	0.0895833333333333	0.44357087696422	0.121667453451157	0.0256567462646329	his3D_mQ	his3D_mQ	1	32	2014-02-06_14-15-16	175	176	915.5	1415.5	129	0.0563056592933065	0.00102888681150656	1	SID	2014/02/10	SID	DAL	30	CONC	mcp7	30_YE5S_GN	32.2911228275143	7.07386972778056	4.56484556122095	5.2575710783917	0.449698157767558	32.2911228275143
K000266_030_006	7	5	QFA0068	30	YE5S_GN	SPAC1782.01	0.123233612883649	3.21456992423159	9e-04	5.32096808963339	8.49411967569607e-05	0.0895833333333333	0.454967596555103	0.12392163487388	0.034251162581482	his3D_mQ	his3D_mQ	1	32	2014-02-06_14-15-16	175	176	1073.5	1406.5	129	0.0585400108525647	0.00102270468466532	1	SID	2014/02/10	SID	DAL	30	CONC	ecm29	30_YE5S_GN	32.914543150107	7.09725509872107	4.6376440880698	5.17504136674466	0.459167236565425	32.914543150107
K000266_030_006	7	6	QFA0068	30	YE5S_GN	SPAC1834.08	0.0815203288023794	2.55528397321747	9e-04	10	5.35526459167686e-05	0.0895833333333333	0.286968958004763	0.0825496437138174	0.0317482580621845	his3D_mQ	his3D_mQ	1	32	2014-02-06_14-15-16	175	176	1268.5	1415.5	129	0.0868205177311756	0.000802635518058729	1	SID	2014/02/10	SID	DAL	30	CONC	mak1	30_YE5S_GN	23.9662430387694	6.5010910587837	3.6864955162239	6.51024798331597	0.290402370100956	23.9662430387694
K000266_030_006	7	7	QFA0068	30	YE5S_GN	SPAC1B3.03C	0.125556915590571	3.11739325113439	9e-04	5.19466796149183	8.98925813265159e-05	0.0895833333333333	0.45951750149968	0.126573240043495	0.0374212925877601	his3D_mQ	his3D_mQ	1	32	2014-02-06_14-15-16	175	176	1440.5	1415.5	129	0.0584761722365859	0.00101902919965054	1	SID	2014/02/10	SID	DAL	30	CONC	wis2	30_YE5S_GN	32.0407209929832	7.1242007766914	4.49744778359032	5.33635989895602	0.462222810151481	32.0407209929832
K000266_030_006	7	8	QFA0068	30	YE5S_GN	SPAC23G3.04	0.119723977164765	3.0285471942597	9e-04	6.80283464715019	7.65146121445291e-05	0.0895833333333333	0.435033034736369	0.119596985510654	0.0350878817136615	his3D_mQ	his3D_mQ	1	32	2014-02-06_14-15-16	175	176	1609.5	1404.5	129	0.0608382010278017	0.000957514397651313	1	SID	2014/02/10	SID	DAL	30	CONC	ies4	30_YE5S_GN	30.8276965512922	7.05557139350135	4.36927001825628	5.49290840339918	0.438750515506526	30.8276965512922
K000266_030_006	7	9	QFA0068	30	YE5S_GN	SPAC2F7.03C	0.0696817768424344	2.23538212660829	9e-04	6.78649896827475	3.24587862595218e-05	0.0895833333333333	0.236015229343782	0.069808474222449	0.0235631583579159	his3D_mQ	his3D_mQ	1	32	2014-02-06_14-15-16	175	176	1781.5	1411.5	129	0.0832136359283731	0.000718298589353423	1	SID	2014/02/10	SID	DAL	30	CONC	pom1	30_YE5S_GN	20.2357894401976	6.27471260057409	3.22497470853823	7.44191882697846	0.238093850154309	20.2357894401976
K000266_030_006	7	10	QFA0068	30	YE5S_GN	SPAC3G6.06C	0.122859761963409	3.03294051777489	9e-04	6.49963749771033	4.0208847833887e-05	0.0895833333333333	0.444785777019612	0.123281599371269	0.0190435497781204	his3D_mQ	his3D_mQ	1	32	2014-02-06_14-15-16	175	176	1955.5	1406.5	129	0.0524115037185994	0.00100807947853967	1	SID	2014/02/10	SID	DAL	30	CONC	rad2	30_YE5S_GN	31.0356282208888	7.0928717764646	4.37560824430388	5.48495172785245	0.449433167077761	31.0356282208888
K000266_030_006	7	11	QFA0068	30	YE5S_GN	SPAC664.07C	0.126613579260161	3.18659235968646	9e-04	5.34296849253384	6.71342448898967e-05	0.0895833333333333	0.466563434481066	0.127115977529651	0.0250213226853701	his3D_mQ	his3D_mQ	1	32	2014-02-06_14-15-16	175	176	2123.5	1415.5	129	0.0599763797120878	0.00101552290474594	1	SID	2014/02/10	SID	DAL	30	CONC	rad9	30_YE5S_GN	32.807536938383	7.13629142480045	4.59728099449083	5.22047706650094	0.46945717480865	32.807536938383
K000266_030_006	7	12	QFA0068	30	YE5S_GN	SPAC8F11.03	0.132496724323826	3.31592661991299	9e-04	5.036680196693	6.12316589132822e-05	0.0895833333333333	0.492606041007117	0.13324035869355	0.0221652889305286	his3D_mQ	his3D_mQ	1	32	2014-02-06_14-15-16	175	176	2313.5	1415.5	129	0.0574228350729356	0.00104995579076033	1	SID	2014/02/10	SID	DAL	30	CONC	msh3	30_YE5S_GN	34.4525578026695	7.20181597602626	4.78387088997508	5.01685780239044	0.495932879179945	34.4525578026695
K000266_030_006	7	13	QFA0068	30	YE5S_GN	SPAPYUG7.02C	0.025	0.323793480764851	0.0011	0.75	6.04676761449902e-07	0.0895833333333333	0.0114381521835058	0.00331818452171485	0.000508147415601965	his3D_mQ	his3D_mQ	1	32	2014-02-06_14-15-16	175	176	2479.5	1415.5	129	0.00884164831306457	0.000992700778039866	1	SID	2014/02/10	SID	DAL	30	CONC	sin1	30_YE5S_GN	1.83898502397323	4.50635266602479	0.40808724045015	25	0.00637275391885633	1.83898502397323
K000266_030_006	7	14	QFA0068	30	YE5S_GN	SPBC15D4.03	0.107401703076038	2.98694291071601	9e-04	5.58648794896381	2.63503875418699e-05	0.0895833333333333	0.390015538064406	0.107549606949471	0.00483699520462113	his3D_mQ	his3D_mQ	1	32	2014-02-06_14-15-16	175	176	2660.5	1413.5	129	0.0585400108525647	0.000931185976040635	1	SID	2014/02/10	SID	DAL	30	CONC	slm9	30_YE5S_GN	29.7289663672015	6.89887615363689	4.30924772457747	5.56941757214788	0.39453844520706	29.7289663672015
K000266_030_006	7	15	QFA0068	30	YE5S_GN	SPBC17D11.04C	0.122719846117072	3.32758865700796	9e-04	6.16671355808741	3.97394645022454e-05	0.0895833333333333	0.460256696191245	0.12331723951668	0.00479499272282062	his3D_mQ	his3D_mQ	1	32	2014-02-06_14-15-16	175	176	2831.5	1415.5	129	0.0610935554917169	0.00101747598281387	1	SID	2014/02/10	SID	DAL	30	CONC	nto1	30_YE5S_GN	34.0428267762418	7.09122786212603	4.8006956535783	4.9992754658611	0.463005613064792	34.0428267762418
K000266_030_006	7	16	QFA0068	30	YE5S_GN	SPBC23G7.04C	0.118264289534719	3.19224316457377	9e-04	5.83817899995679	4.22920086810264e-05	0.0895833333333333	0.438425810469531	0.118510850121329	0.00351029367999247	his3D_mQ	his3D_mQ	1	32	2014-02-06_14-15-16	175	176	2994.5	1418.5	129	0.0584123336206071	0.000989194483135262	1	SID	2014/02/10	SID	DAL	30	CONC	nif1	30_YE5S_GN	32.4124589150089	7.03787379401804	4.60543338281491	5.2112359478601	0.44070537096926	32.4124589150089
K000266_030_006	7	17	QFA0068	30	YE5S_GN	SPBC336.14C	0.103525486012755	2.8058653772634	9e-04	7.54194628319895	2.63336898888883e-05	0.0895833333333333	0.369908647446684	0.103069599245226	0.010286797968999	his3D_mQ	his3D_mQ	1	32	2014-02-06_14-15-16	175	176	3188.5	1415.5	129	0.0552842414376456	0.000899336700446512	1	SID	2014/02/10	SID	DAL	30	CONC	ppk26	30_YE5S_GN	27.7120368207887	6.8458452588476	4.04800806517991	5.92884194239701	0.373649638861064	27.7120368207887
K000266_030_006	7	18	QFA0068	30	YE5S_GN	SPBC609.05	0.025	0.208935361932071	0.0011	0.750000000000001	1.84466343465105e-07	1.57145833333333	0.00771268433034698	0.00225064934776742	-0.000225911523484147	his3D_mQ	his3D_mQ	1	32	2014-02-06_14-15-16	175	176	3352.5	1410.5	129	0.00813942353729771	0.000931585837271892	1	SID	2014/02/10	SID	DAL	30	CONC	pob3	30_YE5S_GN	1.18664835580969	4.50635266602479	0.263327893699112	25	0.00349384788110243	1.18664835580969
K000266_030_006	7	19	QFA0068	30	YE5S_GN	SPCC1259.04	0.1453774340193	3.41926141893336	9e-04	4.30648802315958	8.23013736099057e-05	0.0895833333333333	0.540773514105209	0.146049367100183	0.0330162358960564	his3D_mQ	his3D_mQ	1	32	2014-02-06_14-15-16	175	176	3527.5	1415.5	129	0.0526349388745252	0.00112115901450541	1	SID	2014/02/10	SID	DAL	30	CONC	iec3	30_YE5S_GN	36.1864678485341	7.33566262981544	4.93295148299977	4.86524144474362	0.545213477611325	36.1864678485341
K000266_030_006	7	20	QFA0068	30	YE5S_GN	SPCC18B5.03	0.0783783590911213	2.43918258127302	9e-04	7.20396797061178	3.01787945472401e-05	0.0895833333333333	0.270176503336368	0.0796169561038556	0.0206809474605908	his3D_mQ	his3D_mQ	1	32	2014-02-06_14-15-16	175	176	3702.5	1415.5	129	0.0690733824890676	0.000729740393211915	1	SID	2014/02/10	SID	DAL	30	CONC	wee1	30_YE5S_GN	22.6777744747267	6.44438655770169	3.51899661382424	6.82012591478974	0.274693926424071	22.6777744747267
K000266_030_006	7	21	QFA0068	30	YE5S_GN	SPCC338.11C	0.128671440263584	3.27483620952029	9e-04	5.35568855867521	5.32590837247967e-05	0.0895833333333333	0.475170537423421	0.129160195107948	0.00407396449654293	his3D_mQ	his3D_mQ	1	32	2014-02-06_14-15-16	175	176	3879.5	1403.5	129	0.0602317341760031	0.00106381201492892	1	SID	2014/02/10	SID	DAL	30	CONC	rrg1	30_YE5S_GN	33.8259434920871	7.15955115369806	4.72458995905285	5.0798059107782	0.480897472022458	33.8259434920871
K000266_030_006	7	22	QFA0068	30	YE5S_GN	SPCC777.10C	0.119552698829286	3.26230551867311	9e-04	5.75280195324702	5.16345052466247e-05	1.04202546296296	0.443237101486025	0.120224049944252	-0.0253309983548025	his3D_mQ	his3D_mQ	1	32	2014-02-06_14-15-16	175	176	4057.5	1420.5	129	0.0641578090586996	0.0010033890875242	1	SID	2014/02/10	SID	DAL	30	CONC	ubc12	30_YE5S_GN	33.1974104994349	7.05350598159788	4.70651199361632	5.09931771820669	0.448843159464692	33.1974104994349
K000266_030_006	7	23	QFA0068	30	YE5S_GN	SPBC23G7.15C	0.0951337624341797	2.8150999044275	9e-04	5.85688112126464	1.85837922854225e-05	1.238125	0.337782032140713	0.0960401861956009	-0.0370542129163822	his3D_mQ	his3D_mQ	1	32	2014-02-06_14-15-16	175	176	4226.5	1419.5	129	0.0642854862906572	0.000828702293382522	1	SID	2014/02/10	SID	DAL	30	CONC	rpp202	30_YE5S_GN	27.3079351038253	6.72388862460312	4.06133067164497	5.90939323595614	0.345695867832964	27.3079351038253
K000266_030_006	7	24	QFA0068	30	YE5S_GN	SPBC11B10.02C	0.143386814551778	3.01685418685743	9e-04	2.30582219156465	3.82847838292808e-05	1.238125	0.496821096527229	0.147469337994048	-0.0427617992645162	his3D_mQ	his3D_mQ	1	32	2014-02-06_14-15-16	175	176	4400.5	1427.5	129	0.0520284720227265	0.00108329680218022	1	SID	2014/02/10	SID	DAL	30	CONC	his3	30_YE5S_GN	31.8405121285046	7.31577164718033	4.3523108243512	5.5143120444707	0.507318362058685	31.8405121285046
K000266_030_006	8	1	QFA0068	30	YE5S_GN	SPBC11B10.02C	0.148511988754663	2.82687233763022	9e-04	2.07137397903673	5.83440588827255e-05	0.0895833333333333	0.497517906684922	0.153632364934821	0.00497326754297473	his3D_mQ	his3D_mQ	1	32	2014-02-06_14-15-16	175	176	383.5	1579.5	129	0.0489322991477545	0.00110085925186904	1	SID	2014/02/10	SID	DAL	30	CONC	his3	30_YE5S_GN	30.0409456148514	7.36643868171221	4.07808262755658	5.88511861869258	0.506875208341824	30.0409456148514
K000266_030_006	8	2	QFA0068	30	YE5S_GN	SPAC688.06C	0.132344919134997	3.07857374845219	9e-04	3.36323121461176	2.13054587012397e-05	0.0895833333333333	0.470690647462723	0.13441040647769	0.00270212340880299	his3D_mQ	his3D_mQ	1	32	2014-02-06_14-15-16	175	176	558.5	1591.5	129	0.0600721376360561	0.00106090527721086	1	SID	2014/02/10	SID	DAL	30	CONC	slx4	30_YE5S_GN	31.9791035590034	7.20016209248869	4.44144217147062	5.40365022743351	0.480196128412413	31.9791035590034
K000266_030_006	8	3	QFA0068	30	YE5S_GN	SPAC1071.12C	0.129540805339865	3.13966646174764	9e-04	5.28823750865403	4.90201065913973e-05	0.0895833333333333	0.469731147369922	0.13058358982958	0.0170982122703983	his3D_mQ	his3D_mQ	1	32	2014-02-06_14-15-16	175	176	733.5	1591.5	129	0.0611254747997063	0.00104426551200637	1	SID	2014/02/10	SID	DAL	30	CONC	stp1	30_YE5S_GN	32.4737722906456	7.1692659015063	4.52958123422688	5.29850305336148	0.477004145907946	32.4737722906456
K000266_030_006	8	4	QFA0068	30	YE5S_GN	SPAC13C5.07	0.08701148521267	2.67457891681008	9e-04	7.76028166738163	3.17060503789123e-05	0.0895833333333333	0.307803314347132	0.0873339266675609	0.022948397525773	his3D_mQ	his3D_mQ	1	32	2014-02-06_14-15-16	175	176	907.5	1586.5	129	0.0620830540393884	0.000817091534074203	1	SID	2014/02/10	SID	DAL	30	CONC	rad32	30_YE5S_GN	25.4480072277828	6.59513703257821	3.85860173974801	6.21986968822736	0.313219752942956	25.4480072277828
K000266_030_006	8	5	QFA0068	30	YE5S_GN	SPAC1782.09C	0.111864862085579	3.06326546284107	9e-04	6.46786178370899	6.88390383016016e-05	0.0895833333333333	0.41034705969635	0.111602942454418	0.029169782465203	his3D_mQ	his3D_mQ	1	32	2014-02-06_14-15-16	175	176	1090.5	1591.5	129	0.0564971751412429	0.00100031339435631	1	SID	2014/02/10	SID	DAL	30	CONC	clp1	30_YE5S_GN	30.7481961755029	6.95761622520259	4.4193578921648	5.43065318211731	0.413640850373499	30.7481961755029
K000266_030_006	8	6	QFA0068	30	YE5S_GN	SPAC18B11.07C	0.13054481013285	3.28533272801877	9e-04	5.10947778769354	9.45088249252602e-05	0.0895833333333333	0.484658548061862	0.131463344640216	0.035747885299255	his3D_mQ	his3D_mQ	1	32	2014-02-06_14-15-16	175	176	1257.5	1591.5	129	0.0570717226850522	0.00104978660065016	1	SID	2014/02/10	SID	DAL	30	CONC	rhp6	30_YE5S_GN	34.0332013065853	7.1804043870258	4.73973323397768	5.06357611604624	0.487719632342576	34.0332013065853
K000266_030_006	8	7	QFA0068	30	YE5S_GN	SPAC1D4.06C	0.111022308003463	2.94980473025735	9e-04	8.59838141458468	7.52849890505027e-05	0.0895833333333333	0.401337019888944	0.1119931886825	0.0340963623025428	his3D_mQ	his3D_mQ	1	32	2014-02-06_14-15-16	175	176	1431.5	1588.5	129	0.0636790194388586	0.000869671174041403	1	SID	2014/02/10	SID	DAL	30	CONC	csk1	30_YE5S_GN	29.5628912145065	6.94670887342019	4.25566865593308	5.63953680147071	0.405943904922607	29.5628912145065
K000266_030_006	8	8	QFA0068	30	YE5S_GN	SPAC23H3.08C	0.125941476971394	3.15654697028199	9e-04	5.28474845120316	6.08206936702304e-05	0.0895833333333333	0.460222056741732	0.126357491205619	0.0281865021313715	his3D_mQ	his3D_mQ	1	32	2014-02-06_14-15-16	175	176	1616.5	1591.5	129	0.0602955727919819	0.000977322077540058	1	SID	2014/02/10	SID	DAL	30	CONC	bub3	30_YE5S_GN	32.4632367943836	7.12861277490558	4.55393466014341	5.27016784189964	0.465603305185938	32.4632367943836
K000266_030_006	8	9	QFA0068	30	YE5S_GN	SPAC2F7.06C	0.122223512918515	3.03585048644703	9e-04	5.90234469357024	4.87365591491915e-05	0.0895833333333333	0.442317653089965	0.122855439298349	0.0232321623983538	his3D_mQ	his3D_mQ	1	32	2014-02-06_14-15-16	175	176	1777.5	1591.5	129	0.0592103163203422	0.00100365049915074	1	SID	2014/02/10	SID	DAL	30	CONC	pol4	30_YE5S_GN	31.0325979390793	7.08538113554364	4.37980644166127	5.47969421016166	0.447158979804739	31.0325979390793
K000266_030_006	8	10	QFA0068	30	YE5S_GN	SPAC3G9.08	0.025	0.338029532743494	0.0011	0.75	6.81803547442784e-07	1.40484953703704	0.0117361296068844	0.00351454368737993	0.000375239592962711	his3D_mQ	his3D_mQ	1	32	2014-02-06_14-15-16	175	176	1955.5	1580.5	129	0.00887356762105398	0.00096737200950733	1	SID	2014/02/10	SID	DAL	30	CONC	png1	30_YE5S_GN	1.91983867898626	4.50635266602479	0.426029390345034	25	0.00678601837696901	1.91983867898626
K000266_030_006	8	11	QFA0068	30	YE5S_GN	SPAC664.07C	0.113402591686971	3.0464388271689	9e-04	5.39100462543978	3.93925966638845e-05	0.0895833333333333	0.413017690475978	0.113905591449138	0.0202816771958304	his3D_mQ	his3D_mQ	1	32	2014-02-06_14-15-16	175	176	2140.5	1579.5	129	0.0574228350729356	0.000988271798650929	1	SID	2014/02/10	SID	DAL	30	CONC	rad9	30_YE5S_GN	30.66586362573	6.97731289502738	4.39508218809925	5.46064873712393	0.417550651786931	30.66586362573
K000266_030_006	8	12	QFA0068	30	YE5S_GN	SPAC9.05	0.133110974614928	3.36601161720033	9e-04	5.28940946506132	4.60452418634857e-05	0.0895833333333333	0.497581774224157	0.133770952759089	0.00888339381524789	his3D_mQ	his3D_mQ	1	32	2014-02-06_14-15-16	175	176	2314.5	1591.5	129	0.0596252673242044	0.00104628030574556	1	SID	2014/02/10	SID	DAL	30	CONC	fml1	30_YE5S_GN	35.0053462541959	7.20848880540738	4.8561282675416	4.94220882928818	0.500691591587797	35.0053462541959
K000266_030_006	8	13	QFA0068	30	YE5S_GN	SPAPYUG7.04C	0.0998445193375866	2.8389113651773	9e-04	7.53714490966256	4.03840051374621e-05	0.0895833333333333	0.35869651657205	0.100525728516075	0.0185995714949631	his3D_mQ	his3D_mQ	1	32	2014-02-06_14-15-16	175	176	2491.5	1591.5	129	0.0573589964569568	0.000848771619558152	1	SID	2014/02/10	SID	DAL	30	CONC	rpb9	30_YE5S_GN	27.824493476926	6.79361442580142	4.09568334806455	5.85982800924817	0.363030819750774	27.824493476926
K000266_030_006	8	14	QFA0068	30	YE5S_GN	SPBC1685.11	0.125922535881222	3.26472274943866	9e-04	5.26572842826193	5.74728871816312e-05	0.0895833333333333	0.467187077009319	0.126447078851632	0.0156085809188327	his3D_mQ	his3D_mQ	1	32	2014-02-06_14-15-16	175	176	2664.5	1594.5	129	0.0604870886399183	0.000989194483135262	1	SID	2014/02/10	SID	DAL	30	CONC	rlp1	30_YE5S_GN	33.574739292744	7.12839578307254	4.70999932024992	5.09554213666565	0.470812351845621	33.574739292744
K000266_030_006	8	15	QFA0068	30	YE5S_GN	SPBC19C7.09C	0.121498261733988	3.25538167836052	9e-04	5.92060827678971	6.01022387142702e-05	0.0895833333333333	0.451785679692165	0.121973899740715	0.0174162357867684	his3D_mQ	his3D_mQ	1	32	2014-02-06_14-15-16	175	176	2828.5	1591.5	129	0.0623384085033036	0.000984765503746325	1	SID	2014/02/10	SID	DAL	30	CONC	uve1	30_YE5S_GN	33.2363303054642	7.07679495667475	4.69652300355489	5.11016340851177	0.45539808911103	33.2363303054642
K000266_030_006	8	16	QFA0068	30	YE5S_GN	SPBC23G7.11	0.129132693129572	3.32089508722282	9e-04	5.89680582799264	7.02419167173492e-05	0.0895833333333333	0.481564978455312	0.129800831133223	0.0221692419368338	his3D_mQ	his3D_mQ	1	32	2014-02-06_14-15-16	175	176	3013.5	1581.5	129	0.0607743624118229	0.000992700778039866	1	SID	2014/02/10	SID	DAL	30	CONC	mag2	30_YE5S_GN	34.3264212993103	7.16471358397917	4.79103887363575	5.00935196582683	0.485025617885123	34.3264212993103
K000266_030_006	8	17	QFA0068	30	YE5S_GN	SPBC342.05	0.128812171562819	3.27785862591812	9e-04	5.2697416291136	5.20321154002828e-05	0.0895833333333333	0.476440201531098	0.129307693885757	0.0140388604438887	his3D_mQ	his3D_mQ	1	32	2014-02-06_14-15-16	175	176	3181.5	1591.5	129	0.0598806217881196	0.00101902919965054	1	SID	2014/02/10	SID	DAL	30	CONC	crb2	30_YE5S_GN	33.8646199734894	7.16112820449584	4.72895038413484	5.07512197220712	0.481469878715924	33.8646199734894
K000266_030_006	8	18	QFA0068	30	YE5S_GN	SPBC646.13	0.120409203243543	2.98836383619448	9e-04	5.04656239367594	7.06784105863261e-05	0.0895833333333333	0.434090036213868	0.121868732784667	0.0303523851946033	his3D_mQ	his3D_mQ	1	32	2014-02-06_14-15-16	175	176	3352.5	1591.5	129	0.0598167831721408	0.000971801223556614	1	SID	2014/02/10	SID	DAL	30	CONC	sds23	30_YE5S_GN	30.4541659323357	7.0638049491246	4.31129768611601	5.56676939226187	0.437972056451317	30.4541659323357
K000266_030_006	8	19	QFA0068	30	YE5S_GN	SPCC126.02C	0.132452633774739	3.2864538313102	9e-04	5.2555164060118	6.75159738689355e-05	0.0895833333333333	0.488588769746144	0.133170848544215	0.0199650044982037	his3D_mQ	his3D_mQ	1	32	2014-02-06_14-15-16	175	176	3528.5	1591.5	129	0.0636790194388586	0.00103883687953929	1	SID	2014/02/10	SID	DAL	30	CONC	pku70	30_YE5S_GN	34.1440582051962	7.20133581470365	4.74135064434587	5.06184878534987	0.49450317192008	34.1440582051962
K000266_030_006	8	20	QFA0068	30	YE5S_GN	SPCC18B5.07C	0.126820963616755	3.28981765042367	9e-04	6.08251364782768	5.64044050712946e-05	0.0895833333333333	0.469644413915225	0.127177831875973	0.00971889530267187	his3D_mQ	his3D_mQ	1	32	2014-02-06_14-15-16	175	176	3700.5	1591.5	129	0.0633917456669539	0.00101902919965054	1	SID	2014/02/10	SID	DAL	30	CONC	nup61	30_YE5S_GN	33.8814983927589	7.13865252716796	4.74620360968883	5.05667307466682	0.475597986765256	33.8814983927589
K000266_030_006	8	21	QFA0068	30	YE5S_GN	SPCC338.16	0.0685309984579694	2.45937544594232	9e-04	10	1.65462574830963e-05	1.238125	0.239311791906879	0.0688140571666888	-0.0083631244603716	his3D_mQ	his3D_mQ	1	32	2014-02-06_14-15-16	175	176	3876.5	1586.5	129	0.0746273420792237	0.000656522375727654	1	SID	2014/02/10	SID	DAL	30	CONC	pof3	30_YE5S_GN	22.1782454862575	6.25068789473725	3.54812875954507	6.7641288201382	0.244496544462795	22.1782454862575
K000266_030_006	8	22	QFA0068	30	YE5S_GN	SPCC895.07	0.0973248670099961	2.98495414288276	9e-04	5.32391542259583	1.64853174043235e-05	1.238125	0.351163550791668	0.0973663421009817	-0.035324915384457	his3D_mQ	his3D_mQ	1	32	2014-02-06_14-15-16	175	176	4052.5	1594.5	129	0.057773947460819	0.000817752806931998	1	SID	2014/02/10	SID	DAL	30	CONC	alp14	30_YE5S_GN	29.0970786473919	6.75673965652916	4.30637853854186	5.57312827592867	0.360054790834608	29.0970786473919
K000266_030_006	8	23	QFA0068	30	YE5S_GN	SPBC106.08C	0.120263252585238	3.24543252215881	9e-04	5.05240504976358	3.92762893076254e-05	1.12559027777778	0.441948758715248	0.121751176693731	-0.0426429572351147	his3D_mQ	his3D_mQ	1	32	2014-02-06_14-15-16	175	176	4230.5	1591.5	129	0.061253152031664	0.000999851934783967	1	SID	2014/02/10	SID	DAL	30	CONC	mug2	30_YE5S_GN	33.0657386303548	7.06205516586804	4.68216940447682	5.12582906057448	0.450109328908801	33.0657386303548
K000266_030_006	8	24	QFA0068	30	YE5S_GN	SPBC11B10.02C	0.14255426099585	2.96545013474262	9e-04	2.42315322746435	4.31636579084505e-05	1.238125	0.491592734665811	0.146622856560774	-0.0434661929798782	his3D_mQ	his3D_mQ	1	32	2014-02-06_14-15-16	175	176	4400.5	1591.5	129	0.0567844489131476	0.00106441180677581	1	SID	2014/02/10	SID	DAL	30	CONC	his3	30_YE5S_GN	31.2623064044144	7.30737044579068	4.27818825339868	5.60985131519959	0.502062600977177	31.2623064044144
K000266_030_006	9	1	QFA0068	30	YE5S_GN	SPBC11B10.02C	0.145774808139451	2.79383009840208	9e-04	2.05604024748346	5.99683815609317e-05	1.238125	0.486430629624426	0.151059087991015	-0.00547615089885251	his3D_mQ	his3D_mQ	1	32	2014-02-06_14-15-16	175	176	383.5	1769.5	129	0.0547416132018258	0.00109609189225976	1	SID	2014/02/10	SID	DAL	30	CONC	his3	30_YE5S_GN	29.5814444490931	7.33960070718856	4.03038879487279	5.95476050115347	0.495532351439438	29.5814444490931
K000266_030_006	9	2	QFA0068	30	YE5S_GN	SPAC1556.01C	0.0697272927257824	2.19749764162083	9e-04	5.49056446907692	1.93686589589756e-05	1.40484953703704	0.230552595970497	0.0710324507811947	-0.00106936696933813	his3D_mQ	his3D_mQ	1	32	2014-02-06_14-15-16	175	176	558.5	1758.5	129	0.0641258897507102	0.000794930680225924	1	SID	2014/02/10	SID	DAL	30	CONC	rad50	30_YE5S_GN	19.8958268696845	6.27565465609062	3.1703189483786	7.57021624347114	0.235898739538795	19.8958268696845
K000266_030_006	9	3	QFA0068	30	YE5S_GN	SPAC1142.08	0.080667644989327	2.44289305604219	9e-04	7.10426103655886	1.50294546579298e-05	0.0895833333333333	0.275223320065453	0.0811808949840392	0.00479614399282546	his3D_mQ	his3D_mQ	1	32	2014-02-06_14-15-16	175	176	733.5	1755.5	129	0.0674774170895975	0.000802635518058729	1	SID	2014/02/10	SID	DAL	30	CONC	fhl1	30_YE5S_GN	22.858654865468	6.48592132685004	3.52434969737284	6.80976692463019	0.28205921810963	22.858654865468
K000266_030_006	9	4	QFA0068	30	YE5S_GN	SPAC13F5.01C	0.112343470683712	3.01446261489333	9e-04	4.68096802805997	2.64259907104796e-05	0.0895833333333333	0.403891687425497	0.113159738825548	0.0184951503356972	his3D_mQ	his3D_mQ	1	32	2014-02-06_14-15-16	175	176	912.5	1767.5	129	0.059274154936321	0.00096737200950733	1	SID	2014/02/10	SID	DAL	30	CONC	msh1	30_YE5S_GN	30.2851135428215	6.96377556184565	4.34895026036635	5.51857311837323	0.411865669105276	30.2851135428215
K000266_030_006	9	5	QFA0068	30	YE5S_GN	SPAC17A2.12	0.118147584039464	3.13198822471595	9e-04	5.05826286503878	5.55753032032079e-05	0.0895833333333333	0.431478122586686	0.118709322232625	0.0265191865821363	his3D_mQ	his3D_mQ	1	32	2014-02-06_14-15-16	175	176	1083.5	1767.5	129	0.0592422356283316	0.0010016359400719	1	SID	2014/02/10	SID	DAL	30	CONC	SPAC17A2.12	30_YE5S_GN	31.7942239617164	7.0364494116435	4.51850387911625	5.31149261836952	0.43756054788859	31.7942239617164
K000266_030_006	9	6	QFA0068	30	YE5S_GN	SPAC18G6.15	0.113105165174295	3.07494738434913	9e-04	5.68963683557592	6.40142419986342e-05	0.0895833333333333	0.4127187735034	0.113221863481642	0.0302093531174324	his3D_mQ	his3D_mQ	1	32	2014-02-06_14-15-16	175	176	1244.5	1767.5	129	0.0604232500239395	0.000951993309007522	1	SID	2014/02/10	SID	DAL	30	CONC	mal3	30_YE5S_GN	30.9360266978548	6.97352409761548	4.4362113423302	5.41002178390211	0.418058179717751	30.9360266978548
K000266_030_006	9	7	QFA0068	30	YE5S_GN	SPAC1D4.11C	0.117685815707911	3.13214095697023	9e-04	6.1909857239789	6.42201456711979e-05	0.0895833333333333	0.431160175046006	0.117688052761327	0.0306749755441261	his3D_mQ	his3D_mQ	1	32	2014-02-06_14-15-16	175	176	1434.5	1767.5	129	0.0594018321682786	0.000971801223556614	1	SID	2014/02/10	SID	DAL	30	CONC	lkh1	30_YE5S_GN	31.7702450710853	7.03079973069033	4.51872422598017	5.3112336136853	0.436658747470548	31.7702450710853
K000266_030_006	9	8	QFA0068	30	YE5S_GN	SPAC23H3.13C	0.102039422965215	2.8433229337052	9e-04	6.72357965006127	2.56605633266045e-05	0.0895833333333333	0.366752948843056	0.102254212264063	0.0142971199980446	his3D_mQ	his3D_mQ	1	32	2014-02-06_14-15-16	175	176	1616.5	1770.5	129	0.0565610137572217	0.000900428575041019	1	SID	2014/02/10	SID	DAL	30	CONC	gpa2	30_YE5S_GN	27.9964191702727	6.82498592882928	4.10204789610094	5.8507361707825	0.37031425696537	27.9964191702727
K000266_030_006	9	9	QFA0068	30	YE5S_GN	SPAC2F7.08C	0.139516634098194	3.45194420548863	9e-04	4.58147533604043	5.55822825607237e-05	0.0895833333333333	0.523822860309579	0.139869479286848	0.0232704789455507	his3D_mQ	his3D_mQ	1	32	2014-02-06_14-15-16	175	176	1781.5	1767.5	129	0.0545820166618788	0.00109543061940196	1	SID	2014/02/10	SID	DAL	30	CONC	snf5	30_YE5S_GN	36.236704069763	7.27629642319769	4.98010278336602	4.81917764431732	0.52665086112096	36.236704069763
K000266_030_006	9	10	QFA0068	30	YE5S_GN	SPAC3H8.05C	0.0990931684815842	2.77253686510032	9e-04	7.10418071172663	2.75864732780111e-05	0.0895833333333333	0.351823796108546	0.0998504116527283	0.0205442319557035	his3D_mQ	his3D_mQ	1	32	2014-02-06_14-15-16	175	176	1955.5	1767.5	129	0.0583804143126177	0.000838913773041788	1	SID	2014/02/10	SID	DAL	30	CONC	mms1	30_YE5S_GN	27.1303597146112	6.78271678926119	3.99992518596171	6.0001122231564	0.357290380195764	27.1303597146112
K000266_030_006	9	11	QFA0068	30	YE5S_GN	SPAC688.06C	0.125208948317276	3.18633747097114	9e-04	5.10391034894898	5.16617749950098e-05	0.0895833333333333	0.459835838764087	0.126155372741288	0.0141726946726005	his3D_mQ	his3D_mQ	1	32	2014-02-06_14-15-16	175	176	2131.5	1767.5	129	0.0594656707842574	0.00102345817903948	1	SID	2014/02/10	SID	DAL	30	CONC	slx4	30_YE5S_GN	32.7309278465411	7.12019695436921	4.59691326747025	5.22089467509305	0.464441809842858	32.7309278465411
K000266_030_006	9	12	QFA0068	30	YE5S_GN	SPAC9E9.08	0.110287014616012	3.11150523486623	9e-04	5.38623522571684	2.65428748285421e-05	0.0895833333333333	0.404388538620598	0.11064644919052	0.00145160308022684	his3D_mQ	his3D_mQ	1	32	2014-02-06_14-15-16	175	176	2314.5	1779.5	129	0.0579335440007661	0.000927679681136031	1	SID	2014/02/10	SID	DAL	30	CONC	rad26	30_YE5S_GN	31.1404167867168	6.93712221873725	4.48895317176425	5.34645808981953	0.409880022645383	31.1404167867168
K000266_030_006	9	13	QFA0068	30	YE5S_GN	SPBC106.01	0.112198294157108	3.16076592486532	9e-04	5.82937918603777	3.84648149077022e-05	0.0895833333333333	0.414724130410696	0.11266412128895	0.00446906681743815	his3D_mQ	his3D_mQ	1	32	2014-02-06_14-15-16	175	176	2480.5	1767.5	129	0.0608382010278017	0.000938629402246901	1	SID	2014/02/10	SID	DAL	30	CONC	mph1	30_YE5S_GN	31.746458177292	6.96191002485464	4.56002132517575	5.26313328130653	0.418876206983074	31.746458177292
K000266_030_006	9	14	QFA0068	30	YE5S_GN	SPBC16A3.19	0.141684864059186	3.63025082923263	9e-04	4.32404382822418	3.71421911163568e-05	0.0895833333333333	0.539905656580858	0.142401568101696	0.00137878661844198	his3D_mQ	his3D_mQ	1	32	2014-02-06_14-15-16	175	176	2662.5	1776.5	129	0.0575505123048932	0.00108431170818092	1	SID	2014/02/10	SID	DAL	30	CONC	eaf7	30_YE5S_GN	38.2249967557547	7.29854492917444	5.23734485800836	4.58247464138282	0.542306883950631	38.2249967557547
K000266_030_006	9	15	QFA0068	30	YE5S_GN	SPBC19F5.01C	0.102427057686571	2.96226789402959	9e-04	6.8642253632613	3.31045336462568e-05	0.0895833333333333	0.371539574033537	0.102920761211543	0.00802229672964424	his3D_mQ	his3D_mQ	1	32	2014-02-06_14-15-16	175	176	2840.5	1767.5	129	0.057135561301031	0.000895915000596995	1	SID	2014/02/10	SID	DAL	30	CONC	puc1	30_YE5S_GN	29.1909735031507	6.83045615904402	4.27364920050028	5.61580955151643	0.377108935038285	29.1909735031507
K000266_030_006	9	16	QFA0068	30	YE5S_GN	SPBC23G7.12C	0.118414636773351	3.17554302316027	9e-04	5.57566096854643	5.51527665874649e-05	0.0895833333333333	0.435830893240401	0.118922351291739	0.0156555571866343	his3D_mQ	his3D_mQ	1	32	2014-02-06_14-15-16	175	176	3003.5	1767.5	129	0.061891538191452	0.000992700778039866	1	SID	2014/02/10	SID	DAL	30	CONC	rpt6	30_YE5S_GN	32.2512911059183	7.03970670113948	4.58134017155827	5.23864177320776	0.440872767902096	32.2512911059183
K000266_030_006	9	17	QFA0068	30	YE5S_GN	SPBC342.06C	0.144933335056979	3.5531890119995	9e-04	4.21750772569177	5.99991397794894e-05	0.0895833333333333	0.546712791062025	0.145365025458737	0.0202841568885967	his3D_mQ	his3D_mQ	1	32	2014-02-06_14-15-16	175	176	3187.5	1767.5	129	0.059274154936321	0.00111130140264939	1	SID	2014/02/10	SID	DAL	30	CONC	rtt109	30_YE5S_GN	37.5812138036904	7.33124874002135	5.12616815175486	4.68185968339411	0.550192597404906	37.5812138036904
K000266_030_006	9	18	QFA0068	30	YE5S_GN	SPBC649.03	0.113925849464563	2.94489590285854	9e-04	6.01355356849181	1.80203996554512e-05	0.0895833333333333	0.40650927560119	0.113979464313346	0.0082533318771421	his3D_mQ	his3D_mQ	1	32	2014-02-06_14-15-16	175	176	3352.5	1767.5	129	0.0665198378499154	0.000940121138072665	1	SID	2014/02/10	SID	DAL	30	CONC	rhp14	30_YE5S_GN	29.6719359284641	6.98395441097859	4.24858671497349	5.6489373078854	0.414661275353174	29.6719359284641
K000266_030_006	9	19	QFA0068	30	YE5S_GN	SPCC126.04C	0.0772956613660361	2.45902109753146	9e-04	10	2.42157918689731e-05	0.0895833333333333	0.267605136619816	0.0768792319682518	0.0133837919888461	his3D_mQ	his3D_mQ	1	32	2014-02-06_14-15-16	175	176	3533.5	1766.5	129	0.061253152031664	0.000726403288417485	1	SID	2014/02/10	SID	DAL	30	CONC	sgf73	30_YE5S_GN	22.7910254575711	6.42431862575071	3.54761754284997	6.7651035406482	0.272590072762108	22.7910254575711
K000266_030_006	9	20	QFA0068	30	YE5S_GN	SPCC18B5.11C	0.12877247796953	3.43642680218831	9e-04	7.47821303308014	4.20262895954222e-05	1.04202546296296	0.484168823476582	0.129389307123361	-0.00497995945427326	his3D_mQ	his3D_mQ	1	32	2014-02-06_14-15-16	175	176	3708.5	1767.5	129	0.0610297168757381	0.00106090527721086	1	SID	2014/02/10	SID	DAL	30	CONC	cds1	30_YE5S_GN	35.5006348228214	7.16068356813454	4.95771590589498	4.84093894356931	0.489574560792929	35.5006348228214
K000266_030_006	9	21	QFA0068	30	YE5S_GN	SPCC364.06	0.118659336932705	3.30500857079624	9e-04	10	5.44920011372014e-05	1.04202546296296	0.442656054896986	0.118189216337403	-0.0234290184644342	his3D_mQ	his3D_mQ	1	32	2014-02-06_14-15-16	175	176	3876.5	1767.5	129	0.0650834689903923	0.000940290093522493	1	SID	2014/02/10	SID	DAL	30	CONC	nap1	30_YE5S_GN	33.580363074023	7.04268490938608	4.76811947518326	5.03343092070435	0.448612153205395	33.580363074023
K000266_030_006	9	22	QFA0068	30	YE5S_GN	SPCC965.05C	0.115446999432073	3.30222967309624	9e-04	10	5.50426304589858e-05	1.04202546296296	0.431010409639996	0.115844070524095	-0.0387513178132006	his3D_mQ	his3D_mQ	1	32	2014-02-06_14-15-16	175	176	4038.5	1767.5	129	0.0622745698873248	0.000945811182166283	1	SID	2014/02/10	SID	DAL	30	CONC	thp1	30_YE5S_GN	33.3634935228749	7.00308995992016	4.76411037325233	5.0376666617016	0.43718238094453	33.3634935228749
K000266_030_006	9	23	QFA0068	30	YE5S_GN	SPBC146.11C	0.127103033031391	3.39473808314865	9e-04	10	5.66191942062217e-05	1.04202546296296	0.475583338198146	0.128722887495651	-0.0456432049822652	his3D_mQ	his3D_mQ	1	32	2014-02-06_14-15-16	175	176	4226.5	1765.5	129	0.0629448753551023	0.00100732598416551	1	SID	2014/02/10	SID	DAL	30	CONC	mug97	30_YE5S_GN	34.9777610537847	7.14185774068411	4.89757179767547	4.90038757806289	0.482269349093739	34.9777610537847
K000266_030_006	9	24	QFA0068	30	YE5S_GN	SPBC11B10.02C	0.142794655047584	2.9796413861911	9e-04	2.51101071671315	4.30077128515734e-05	1.238125	0.493591224715671	0.146629771837868	-0.0469102542878326	his3D_mQ	his3D_mQ	1	32	2014-02-06_14-15-16	175	176	4400.5	1779.5	129	0.0574866736889144	0.00104552657671105	1	SID	2014/02/10	SID	DAL	30	CONC	his3	30_YE5S_GN	31.422490841265	7.30980126202194	4.29867922737113	5.58311023701977	0.504467314870381	31.422490841265
K000266_030_006	10	1	QFA0068	30	YE5S_GN	SPBC11B10.02C	0.14779779840526	2.78346243156626	9e-04	2.10283310795182	6.72536773468163e-05	1.238125	0.492092569403657	0.152978217669333	-0.00184684712195627	his3D_mQ	his3D_mQ	1	32	2014-02-06_14-15-16	175	176	383.5	1944.5	129	0.0495387659995531	0.00109718376685426	1	SID	2014/02/10	SID	DAL	30	CONC	his3	30_YE5S_GN	29.5519214223134	7.35948406249092	4.01548820153449	5.97685730737014	0.501485014279146	29.5519214223134
K000266_030_006	10	2	QFA0068	30	YE5S_GN	SPCC4G3.05C	0.137185610794843	3.13989002152082	9e-04	3.72523774331283	4.58642376414348e-05	0.0895833333333333	0.493272778103362	0.139209596767911	0.00192965670275737	his3D_mQ	his3D_mQ	1	32	2014-02-06_14-15-16	175	176	560.5	1944.5	129	0.0605509272558971	0.00111054790827523	1	SID	2014/02/10	SID	DAL	30	CONC	mus81	30_YE5S_GN	32.8508086241342	7.25198845041863	4.52990360488478	5.29812598531231	0.500851718672597	32.8508086241342
K000266_030_006	10	3	QFA0068	30	YE5S_GN	SPAC11E3.04C	0.12837452701512	3.11560107884888	9e-04	4.87845439752349	4.08732358306738e-05	0.0895833333333333	0.464334158700289	0.129279735991588	0.00557157010506691	his3D_mQ	his3D_mQ	1	32	2014-02-06_14-15-16	175	176	745.5	1944.5	129	0.0601359762520349	0.00104952518902362	1	SID	2014/02/10	SID	DAL	30	CONC	ubc13	30_YE5S_GN	32.1662150577752	7.15621824428751	4.49486222467461	5.339429508707	0.471416801500626	32.1662150577752
K000266_030_006	10	4	QFA0068	30	YE5S_GN	SPAC13G6.01C	0.118891715478591	3.01668160476988	9e-04	7.04305356843228	4.72033832066304e-05	0.0895833333333333	0.428648664624458	0.119639679584455	0.0127385720048702	his3D_mQ	his3D_mQ	1	32	2014-02-06_14-15-16	175	176	907.5	1944.5	129	0.0609658782597593	0.000988440988761103	1	SID	2014/02/10	SID	DAL	30	CONC	rad8	30_YE5S_GN	30.6631165591762	7.04550747303539	4.35215159114234	5.5145137979214	0.435416489143712	30.6631165591762
K000266_030_006	10	5	QFA0068	30	YE5S_GN	SPAC17A2.13C	0.0949596555597967	2.71233861404998	9e-04	9.53320283886442	3.56758509160565e-05	0.0895833333333333	0.334992672053023	0.094762689804098	0.0206499084503029	his3D_mQ	his3D_mQ	1	32	2014-02-06_14-15-16	175	176	1093.5	1941.5	129	0.0594656707842574	0.000834315603542677	1	SID	2014/02/10	SID	DAL	30	CONC	rad25	30_YE5S_GN	26.3007558483698	6.72124589033967	3.91307746770155	6.13328005849499	0.341281242241114	26.3007558483698
K000266_030_006	10	6	QFA0068	30	YE5S_GN	SPAC1952.07	0.115665948895195	3.06633734950714	9e-04	6.22823834167984	6.00840229216784e-05	0.0895833333333333	0.42059126864568	0.115917944225037	0.0268115485741444	his3D_mQ	his3D_mQ	1	32	2014-02-06_14-15-16	175	176	1257.5	1944.5	129	0.0593699128602892	0.000957514397651313	1	SID	2014/02/10	SID	DAL	30	CONC	rad1	30_YE5S_GN	30.9922897212832	7.0058234926057	4.423789687821	5.42521270079218	0.426645318487395	30.9922897212832
K000266_030_006	10	7	QFA0068	30	YE5S_GN	SPAC20G4.04C	0.11162461697529	2.97123442111765	9e-04	7.46167570616041	6.09092868737977e-05	0.0895833333333333	0.403333360618462	0.112185695435104	0.0274418530565877	his3D_mQ	his3D_mQ	1	32	2014-02-06_14-15-16	175	176	1428.5	1944.5	129	0.059912541096109	0.000957514397651313	1	SID	2014/02/10	SID	DAL	30	CONC	hus1	30_YE5S_GN	29.8111187181377	6.95451450816272	4.28658516466498	5.59886228269437	0.408777043752468	29.8111187181377
K000266_030_006	10	8	QFA0068	30	YE5S_GN	SPAC23H4.12	0.120765289354209	3.02369252261354	9e-04	7.98839545048132	6.32538759585276e-05	0.0895833333333333	0.436517434401615	0.12134408433907	0.0265378966644128	his3D_mQ	his3D_mQ	1	32	2014-02-06_14-15-16	175	176	1606.5	1944.5	129	0.0599444604040984	0.000972893098151121	1	SID	2014/02/10	SID	DAL	30	CONC	alp13	30_YE5S_GN	30.8327816895586	7.06806513463388	4.36226620754759	5.50172750999818	0.442350829248315	30.8327816895586
K000266_030_006	10	9	QFA0068	30	YE5S_GN	SPAC2G11.12	0.108595507646378	2.90659771431059	9e-04	9.67454156926678	4.10351837777714e-05	0.0895833333333333	0.390378731802001	0.10901733589429	0.0173318529127559	his3D_mQ	his3D_mQ	1	32	2014-02-06_14-15-16	175	176	1781.5	1944.5	129	0.0613489099556322	0.000923250701747094	1	SID	2014/02/10	SID	DAL	30	CONC	rqh1	30_YE5S_GN	28.9961661014171	6.91482370652461	4.19333410829509	5.72336937152805	0.395843999597322	28.9961661014171
K000266_030_006	10	10	QFA0068	30	YE5S_GN	SPAC4D7.03	0.105255952532169	2.83124396084685	9e-04	7.20009035607157	2.29916386023581e-05	0.0895833333333333	0.373475316582591	0.10557520598305	0.0138088422193768	his3D_mQ	his3D_mQ	1	32	2014-02-06_14-15-16	175	176	1943.5	1956.5	129	0.0651792269143605	0.000881543579636607	1	SID	2014/02/10	SID	DAL	30	CONC	pop2	30_YE5S_GN	28.0603747564876	6.86976110744547	4.08462162186042	5.87569724244586	0.380539581305188	28.0603747564876
K000266_030_006	10	11	QFA0068	30	YE5S_GN	SPAC688.10	0.10246348088043	2.87483172549015	9e-04	7.24464027686458	1.7716057918228e-05	0.0895833333333333	0.366157135329684	0.103079918741716	0.00910212441024557	his3D_mQ	his3D_mQ	1	32	2014-02-06_14-15-16	175	176	2131.5	1944.5	129	0.0629767946630917	0.000880620895152274	1	SID	2014/02/10	SID	DAL	30	CONC	rev3	30_YE5S_GN	28.3314817003991	6.83096909206742	4.14750547375475	5.78661080783884	0.37337112225946	28.3314817003991
K000266_030_006	10	12	QFA0068	30	YE5S_GN	SPAC9E9.08	0.113770934328802	3.13415604713789	9e-04	5.63750960760188	3.11609984519764e-05	0.0895833333333333	0.416787920696195	0.11404237893801	0.00283943045119579	his3D_mQ	his3D_mQ	1	32	2014-02-06_14-15-16	175	176	2312.5	1944.5	129	0.0601040569440455	0.000896922280136415	1	SID	2014/02/10	SID	DAL	30	CONC	rad26	30_YE5S_GN	31.5699910696721	6.98199131489193	4.52163138649805	5.30781878232399	0.423022083735694	31.5699910696721
K000266_030_006	10	13	QFA0068	30	YE5S_GN	SPBC106.10	0.139110231478942	3.56959908076735	9e-04	4.67443634386038	3.43129733924503e-05	0.948506944444444	0.528314963966266	0.139273993082227	-0.00218710423567809	his3D_mQ	his3D_mQ	1	32	2014-02-06_14-15-16	175	176	2491.5	1944.5	129	0.066009128922085	0.00106165900624536	1	SID	2014/02/10	SID	DAL	30	CONC	pka1	30_YE5S_GN	37.4501097331731	7.27208781640754	5.14984288950374	4.66033634713714	0.530783919956483	37.4501097331731
K000266_030_006	10	14	QFA0068	30	YE5S_GN	SPBC16D10.07C	0.025	0.435257621666213	0.0011	0.75	2.03800895313295e-06	1.238125	0.0163352662244163	0.00463637335288332	-7.83271157142176e-05	his3D_mQ	his3D_mQ	1	32	2014-02-06_14-15-16	175	176	2654.5	1931.5	129	0.0108206454084075	0.000976568583165899	1	SID	2014/02/10	SID	DAL	30	CONC	sir2	30_YE5S_GN	2.47204559499971	4.50635266602479	0.548569048675986	25	0.00996317085132034	2.47204559499971
K000266_030_006	10	15	QFA0068	30	YE5S_GN	SPBC19F8.02	0.128361389366895	3.29325029007776	9e-04	5.16633055292509	4.72422238826357e-05	1.04202546296296	0.475609766644521	0.128542571729847	-0.00249076945395204	his3D_mQ	his3D_mQ	1	32	2014-02-06_14-15-16	175	176	2828.5	1944.5	129	0.0530818091863768	0.00103440790015035	1	SID	2014/02/10	SID	DAL	30	CONC	SPBC19F8.02	30_YE5S_GN	33.9996067464019	7.15607059357913	4.75115586155738	5.05140237435466	0.480563773879448	33.9996067464019
K000266_030_006	10	16	QFA0068	30	YE5S_GN	SPBC28F2.02	0.097063382086736	2.68359703979462	9e-04	10	2.60058865073279e-05	1.238125	0.339625887822316	0.097639018655323	-0.00184776009034918	his3D_mQ	his3D_mQ	1	32	2014-02-06_14-15-16	175	176	3003.5	1944.5	129	0.0701905582686967	0.000818936903042869	1	SID	2014/02/10	SID	DAL	30	CONC	mep33	30_YE5S_GN	26.1444482536211	6.7528583187287	3.871612141056	6.19896805919559	0.346797858878126	26.1444482536211
K000266_030_006	10	17	QFA0068	30	YE5S_GN	SPBC354.10	0.0754897035344125	2.28429100293792	9e-04	6.64711929659471	2.67154617683431e-05	1.40484953703704	0.251603757533436	0.0772724086012684	-0.00447125260457998	his3D_mQ	his3D_mQ	1	32	2014-02-06_14-15-16	175	176	3178.5	1936.5	129	0.109706661559577	0.000756991499306926	1	SID	2014/02/10	SID	DAL	30	CONC	def1	30_YE5S_GN	21.0591661639587	6.39021106889131	3.29553530187422	7.28258015817668	0.258112377651774	21.0591661639587
K000266_030_006	10	18	QFA0068	30	YE5S_GN	SPBC651.10	0.001	0	0.001	1	Inf	0	0.000377618338039372	0.000126777215230232	-1.35395645952815e-05	his3D_mQ	his3D_mQ	1	32	2014-02-06_14-15-16	175	176	3352.5	1944.5	129	0.00309617287497207	0.000417222207035024	1	SID	2014/02/10	SID	DAL	30	CONC	nse5	30_YE5S_GN	0	0	0	25	0	0
K000266_030_006	10	19	QFA0068	30	YE5S_GN	SPCC1322.06	0.109906262466266	2.85793662471038	9e-04	8.26406339927994	2.4729050246774e-05	0.0895833333333333	0.388919739200687	0.110133777802306	0.00338772235849874	his3D_mQ	his3D_mQ	1	32	2014-02-06_14-15-16	175	176	3531.5	1944.5	129	0.0602636534839925	0.000921235908007907	1	SID	2014/02/10	SID	DAL	30	CONC	kap113	30_YE5S_GN	28.58209192989	6.93213287670999	4.12313099564461	5.82081918458374	0.397537485457908	28.58209192989
K000266_030_006	10	20	QFA0068	30	YE5S_GN	SPCC1919.05	0.123711781524748	3.32411112238636	9e-04	5.98030989953863	4.63510992418365e-05	1.04202546296296	0.460663628345929	0.124192384619748	-0.0104495418029154	his3D_mQ	his3D_mQ	1	32	2014-02-06_14-15-16	175	176	3701.5	1944.5	129	0.0623384085033036	0.00101350811100675	1	SID	2014/02/10	SID	DAL	30	CONC	SPCC1919.05	30_YE5S_GN	34.0629484817055	7.10284218319414	4.79567863161891	5.00450548161484	0.466246377628871	34.0629484817055
K000266_030_006	10	21	QFA0068	30	YE5S_GN	SPCC4B3.12	0.109784190149326	3.27962918013879	9e-04	10	3.02108722950881e-05	1.12559027777778	0.408366142785584	0.110051081910595	-0.0264427473923988	his3D_mQ	his3D_mQ	1	32	2014-02-06_14-15-16	175	176	3884.5	1944.5	129	0.0591464777043634	0.000921235908007907	1	SID	2014/02/10	SID	DAL	30	CONC	set9	30_YE5S_GN	32.7918337144429	6.93052959224945	4.73150475414097	5.0723820955681	0.416299662012201	32.7918337144429
K000266_030_006	10	22	QFA0068	30	YE5S_GN	SPCP25A2.02C	0.106031780891317	3.24004794840034	9e-04	10	3.38385760965465e-05	1.12559027777778	0.393341328438747	0.106138721469141	-0.0415002844817472	his3D_mQ	his3D_mQ	1	32	2014-02-06_14-15-16	175	176	4051.5	1944.5	129	0.0633279070509751	0.000852277914462756	1	SID	2014/02/10	SID	DAL	30	CONC	rhp26	30_YE5S_GN	32.1615438534835	6.88035603161471	4.67440110739963	5.13434757706345	0.401533738748508	32.1615438534835
K000266_030_006	10	23	QFA0068	30	YE5S_GN	SPAPB1E7.07	0.135346624788668	3.578885664636	9e-04	5.35377314869132	4.38083164765205e-05	1.04202546296296	0.511888257717863	0.136715138391266	-0.0485303690756625	his3D_mQ	his3D_mQ	1	32	2014-02-06_14-15-16	175	176	4225.5	1944.5	129	0.0661368061540426	0.00103808338516513	1	SID	2014/02/10	SID	DAL	30	CONC	glt1	30_YE5S_GN	37.3432315804333	7.23251819396167	5.16324060015648	4.64824358548634	0.518293714397472	37.3432315804333
K000266_030_006	10	24	QFA0068	30	YE5S_GN	SPBC11B10.02C	0.143235220562816	2.97978618889972	9e-04	2.63175348092482	4.54440740801086e-05	1.238125	0.49560671615112	0.146987282157745	-0.0498816669800744	his3D_mQ	his3D_mQ	1	32	2014-02-06_14-15-16	175	176	4400.5	1955.5	129	0.0575824316128826	0.00103014787621124	1	SID	2014/02/10	SID	DAL	30	CONC	his3	30_YE5S_GN	31.4432329600758	7.31424556830499	4.2989031016855	5.58281948494958	0.506697729384754	31.4432329600758
K000266_030_006	11	1	QFA0068	30	YE5S_GN	SPBC11B10.02C	0.139280684357523	2.70351430663576	9e-04	1.90817831217003	4.62976147394386e-05	0.0895833333333333	0.455103104763414	0.14404818515349	0.0037858996638892	his3D_mQ	his3D_mQ	1	32	2014-02-06_14-15-16	175	176	394.5	2120.5	129	0.0590507197803952	0.00106467321840235	1	SID	2014/02/10	SID	DAL	30	CONC	his3	30_YE5S_GN	28.3666362930827	7.27385448004041	3.89980805512693	6.15414904034779	0.466172524174349	28.3666362930827
K000266_030_006	11	2	QFA0068	30	YE5S_GN	SPAC24C9.07C	0.0932488494505899	2.58039012786395	9e-04	4.01818760372454	1.71772400842138e-05	0.0895833333333333	0.318393538033558	0.0953215654648077	0.00983445273546463	his3D_mQ	his3D_mQ	1	32	2014-02-06_14-15-16	175	176	558.5	2122.5	129	0.0621149733473778	0.000999390475211627	1	SID	2014/02/10	SID	DAL	30	CONC	bgs2	30_YE5S_GN	24.9236465170579	6.69501711314084	3.72271587896889	6.44690617825164	0.326698726747683	24.9236465170579
K000266_030_006	11	3	QFA0068	30	YE5S_GN	SPAC11E3.08C	0.001	0	0.001	1	Inf	0	0	0	0	his3D_mQ	his3D_mQ	1	32	2014-02-06_14-15-16	175	176	733.5	2110.5	129	0.000989498547671486	NA	1	SID	2014/02/10	SID	DAL	30	CONC	nse6	30_YE5S_GN	0	0	0	25	0	0
K000266_030_006	11	4	QFA0068	30	YE5S_GN	SPAC1420.03	0.114908894344034	2.94854442035916	9e-04	5.47144901126848	2.4509472396054e-05	0.0895833333333333	0.409441500830908	0.115612477774983	0.0151743046942464	his3D_mQ	his3D_mQ	1	32	2014-02-06_14-15-16	175	176	907.5	2108.5	129	0.0522838264866418	0.00101476917571143	1	SID	2014/02/10	SID	DAL	30	CONC	rpn501	30_YE5S_GN	29.7614252948085	6.99634975508895	4.25385041294725	5.64194733480808	0.417823404108063	29.7614252948085
K000266_030_006	11	5	QFA0068	30	YE5S_GN	SPAC17A2.13C	0.0905671317936999	2.61376785471501	9e-04	10	4.96285269569495e-05	0.0895833333333333	0.316442039030895	0.0903827798469359	0.0254125507298027	his3D_mQ	his3D_mQ	1	32	2014-02-06_14-15-16	175	176	1092.5	2120.5	129	0.0635194228989115	0.000808156372042172	1	SID	2014/02/10	SID	DAL	30	CONC	rad25	30_YE5S_GN	25.087291235812	6.65291875734898	3.77086992203234	6.36457912795492	0.32232267450708	25.087291235812
K000266_030_006	11	6	QFA0068	30	YE5S_GN	SPAC1952.07	0.109761824753483	2.98002613302629	9e-04	7.64323167517657	5.60244335473537e-05	0.0895833333333333	0.396928911740539	0.110128930756877	0.023840768590601	his3D_mQ	his3D_mQ	1	32	2014-02-06_14-15-16	175	176	1258.5	2120.5	129	0.0584442529285965	0.000951993309007522	1	SID	2014/02/10	SID	DAL	30	CONC	rad1	30_YE5S_GN	29.7949467836674	6.93023565436316	4.29926892383652	5.58234444627	0.402959962577743	29.7949467836674
K000266_030_006	11	7	QFA0068	30	YE5S_GN	SPAC20G4.04C	0.111899694518319	3.00544938688902	9e-04	4.84100864538317	2.98286087527331e-05	0.0895833333333333	0.402043669133812	0.112447900503606	0.0209846239308669	his3D_mQ	his3D_mQ	1	32	2014-02-06_14-15-16	175	176	1441.5	2120.5	129	0.059114558396374	0.000946564676540442	1	SID	2014/02/10	SID	DAL	30	CONC	hus1	30_YE5S_GN	30.1698021825546	6.95806538103982	4.3359469235177	5.53512310536521	0.410081275598595	30.1698021825546
K000266_030_006	11	8	QFA0068	30	YE5S_GN	SPAC24B11.06C	0.025	0.217956439151046	0.0011	0.750000000000001	1.41766746920241e-07	1.57145833333333	0.00778455609294073	0.00238995980616442	-0.000477034911935586	his3D_mQ	his3D_mQ	1	32	2014-02-06_14-15-16	175	176	1606.5	2107.5	129	0.00813942353729771	0.000894907721057575	1	SID	2014/02/10	SID	DAL	30	CONC	sty1	30_YE5S_GN	1.23788356248097	4.50635266602479	0.274697444745918	25	0.0036921077536921	1.23788356248097
K000266_030_006	11	9	QFA0068	30	YE5S_GN	SPAC30.03C	0.0649918151088194	2.14547870275879	9e-04	7.81693224458666	2.18908172566887e-05	0.0895833333333333	0.213123989403326	0.065289017823405	0.0134142893176265	his3D_mQ	his3D_mQ	1	32	2014-02-06_14-15-16	175	176	1781.5	2130.5	129	0.0699352038047815	0.000633961895308464	1	SID	2014/02/10	SID	DAL	30	CONC	tsn1	30_YE5S_GN	19.1107918618391	6.17418922885138	3.09527148480261	7.75376251092576	0.219944729559268	19.1107918618391
K000266_030_006	11	10	QFA0068	30	YE5S_GN	SPAC4G9.11C	0.120457415161942	3.08941620170147	9e-04	5.8654363653975	4.14629097389997e-05	0.0895833333333333	0.437178681633217	0.121031868073102	0.0105995711915677	his3D_mQ	his3D_mQ	1	32	2014-02-06_14-15-16	175	176	1962.5	2120.5	129	0.0575185929969038	0.00100031339435631	1	SID	2014/02/10	SID	DAL	30	CONC	cmb1	30_YE5S_GN	31.4865562899493	7.06438248948262	4.4570854334156	5.3846847583552	0.443901096938122	31.4865562899493
K000266_030_006	11	11	QFA0068	30	YE5S_GN	SPAC688.13	0.114186106772111	3.02945169281613	9e-04	6.85523914406305	4.06730909876842e-05	0.0895833333333333	0.413506932277366	0.114839624821762	0.00399768309984686	his3D_mQ	his3D_mQ	1	32	2014-02-06_14-15-16	175	176	2130.5	2120.5	129	0.0626256822752083	0.000943058381635838	1	SID	2014/02/10	SID	DAL	30	CONC	scn1	30_YE5S_GN	30.5382840130889	6.98724640931191	4.3705749338381	5.49126839450478	0.420081008812743	30.5382840130889
K000266_030_006	11	12	QFA0068	30	YE5S_GN	SPAC9E9.13	0.117128698755568	3.18484002835402	9e-04	5.45156809585608	3.37413655537687e-05	0.0895833333333333	0.429856468104537	0.11760271819785	0.00360665281829476	his3D_mQ	his3D_mQ	1	32	2014-02-06_14-15-16	175	176	2308.5	2120.5	129	0.0608701203357911	0.000954008102746709	1	SID	2014/02/10	SID	DAL	30	CONC	wos2	30_YE5S_GN	32.2733326095838	7.02395389005459	4.59475291477646	5.22334942599794	0.436783311027596	32.2733326095838
K000266_030_006	11	13	QFA0068	30	YE5S_GN	SPBC106.16	0.113744019732737	3.17506392944386	9e-04	5.38400678711398	3.21674012966958e-05	1.12559027777778	0.417896416584702	0.114155493513934	-0.00493149298278675	his3D_mQ	his3D_mQ	1	32	2014-02-06_14-15-16	175	176	2467.5	2120.5	129	0.058954961856427	0.000957514397651313	1	SID	2014/02/10	SID	DAL	30	CONC	pre6	30_YE5S_GN	31.980487890037	6.98164997860823	4.58064898527214	5.23943224577252	0.424600357218671	31.980487890037
K000266_030_006	11	14	QFA0068	30	YE5S_GN	SPBC16E9.12C	0.0958883016712003	2.779145523006	9e-04	6.83077282962532	1.57974730201733e-05	1.238125	0.339816031237322	0.0974424336976507	-0.00370321567613444	his3D_mQ	his3D_mQ	1	32	2014-02-06_14-15-16	175	176	2654.5	2120.5	129	0.0630406332790705	0.000838913773041788	1	SID	2014/02/10	SID	DAL	30	CONC	pab2	30_YE5S_GN	27.0048562198699	6.73528600617848	4.00945946394816	5.98584428045742	0.346941327260329	27.0048562198699
K000266_030_006	11	15	QFA0068	30	YE5S_GN	SPBC19G7.01C	0.0855239342821495	2.63717234094342	9e-04	9.81832643844731	1.96908724389938e-05	1.238125	0.300627150634244	0.0860088191362388	-0.00646744603252973	his3D_mQ	his3D_mQ	1	32	2014-02-06_14-15-16	175	176	2835.5	2120.5	129	0.061253152031664	0.000787918090416716	1	SID	2014/02/10	SID	DAL	30	CONC	msh2	30_YE5S_GN	24.99744192097	6.57025940994544	3.80463545824861	6.30809449771778	0.307000434367387	24.99744192097
K000266_030_006	11	16	QFA0068	30	YE5S_GN	SPBC28F2.07	0.118753312153679	3.09008362319183	9e-04	5.77449445164465	4.03591824297619e-05	1.12559027777778	0.431052711040341	0.119307090002251	-0.0127563301232053	his3D_mQ	his3D_mQ	1	32	2014-02-06_14-15-16	175	176	3009.5	2120.5	129	0.061572345111558	0.00100365049915074	1	SID	2014/02/10	SID	DAL	30	CONC	sfr1	30_YE5S_GN	31.4017212754494	7.04382703549325	4.45804831907694	5.38352173019275	0.438084574951868	31.4017212754494
K000266_030_006	11	17	QFA0068	30	YE5S_GN	SPBC365.10	0.059374797965476	2.09089074131228	9e-04	7.40925032358613	1.54956732321107e-05	1.57145833333333	0.193634659016009	0.0601064134723721	-0.00679569164147021	his3D_mQ	his3D_mQ	1	32	2014-02-06_14-15-16	175	176	3186.5	2120.5	129	0.077819272878164	0.00062208948971326	1	SID	2014/02/10	SID	DAL	30	CONC	arp5	30_YE5S_GN	18.2311750602584	6.04378188761575	3.01651770352859	7.95619398219538	0.20060332340896	18.2311750602584
K000266_030_006	11	18	QFA0068	30	YE5S_GN	SPBC660.14	0.0764225690576858	2.34952968000718	9e-04	7.89869380684649	1.33098387753364e-05	1.57145833333333	0.25521621312964	0.0773478254125618	-0.00446351130356083	his3D_mQ	his3D_mQ	1	32	2014-02-06_14-15-16	175	176	3350.5	2120.5	129	0.0731909732197006	0.000756991499306926	1	SID	2014/02/10	SID	DAL	30	CONC	mik1	30_YE5S_GN	21.7206706105653	6.40792994517053	3.38965481776771	7.08036696662978	0.264498150872381	21.7206706105653
K000266_030_006	11	19	QFA0068	30	YE5S_GN	SPCC1322.08	0.0741575047777832	2.37433118197203	9e-04	10	2.59998251062899e-05	1.40484953703704	0.251197761745424	0.0755730138563051	-0.00519852299253679	his3D_mQ	his3D_mQ	1	32	2014-02-06_14-15-16	175	176	3531.5	2115.5	129	0.0846500047878962	0.000680267186918061	1	SID	2014/02/10	SID	DAL	30	CONC	srk1	30_YE5S_GN	21.8012681202128	6.36452388988377	3.42543582165908	7.00640772430991	0.258876141460462	21.8012681202128
K000266_030_006	11	20	QFA0068	30	YE5S_GN	SPCC23B6.03C	0.114354560114784	3.19555337780402	9e-04	5.87412741792462	3.85557044729486e-05	1.12559027777778	0.419955259183884	0.114402395812172	-0.0120370002333552	his3D_mQ	his3D_mQ	1	32	2014-02-06_14-15-16	175	176	3701.5	2120.5	129	0.0624660857352613	0.000955238192285588	1	SID	2014/02/10	SID	DAL	30	CONC	tel1	30_YE5S_GN	32.2224712178887	6.98937318044125	4.61020901102529	5.20583772722758	0.427886105836537	32.2224712178887
K000266_030_006	11	21	QFA0068	30	YE5S_GN	SPCC4E9.02	0.107070279933733	3.27185074926796	9e-04	4.21472094837372	3.14180965328365e-05	1.12559027777778	0.396576186564857	0.106499349944244	-0.03079823538151	his3D_mQ	his3D_mQ	1	32	2014-02-06_14-15-16	175	176	3871.5	2120.5	129	0.0610616361837275	0.000884296380167052	1	SID	2014/02/10	SID	DAL	30	CONC	cig1	30_YE5S_GN	32.5435996895398	6.89441736235123	4.72028279971165	5.08444112743968	0.404318350813968	32.5435996895398
K000266_030_006	11	22	QFA0068	30	YE5S_GN	SPCP31B10.05	0.0998854231077425	3.12423450704554	9e-04	6.41392483045927	3.8613866465313e-05	1.12559027777778	0.367232210591962	0.099975180612379	-0.0417102125518485	his3D_mQ	his3D_mQ	1	32	2014-02-06_14-15-16	175	176	4051.5	2120.5	129	0.0604870886399183	0.000863227635573627	1	SID	2014/02/10	SID	DAL	30	CONC	tdp1	30_YE5S_GN	30.6236415117259	6.79420534037797	4.50731762988227	5.32467466700962	0.374895176387106	30.6236415117259
K000266_030_006	11	23	QFA0068	30	YE5S_GN	SPAC3C7.05C	0.0977122691783959	2.98288231230924	9e-04	4.94933222689587	1.83967606513822e-05	1.238125	0.351336281873302	0.0984069122892536	-0.0443513147862506	his3D_mQ	his3D_mQ	1	32	2014-02-06_14-15-16	175	176	4216.5	2120.5	129	0.0588911232404481	0.000840436249373007	1	SID	2014/02/10	SID	DAL	30	CONC	mug191	30_YE5S_GN	29.1015464316735	6.76247091297739	4.30338951637142	5.57699922553992	0.361044927753267	29.1015464316735
K000266_030_006	11	24	QFA0068	30	YE5S_GN	SPBC11B10.02C	0.135708359678124	2.87545037010069	9e-04	2.74433507924164	5.14005296588707e-05	1.238125	0.465486788357628	0.139367600222126	-0.0513022709188444	his3D_mQ	his3D_mQ	1	32	2014-02-06_14-15-16	175	176	4400.5	2120.5	129	0.0535286794982285	0.00100732598416551	1	SID	2014/02/10	SID	DAL	30	CONC	his3	30_YE5S_GN	30.0192434946631	7.23636887718731	4.14838491571359	5.78538406816852	0.475965873232944	30.0192434946631
K000266_030_006	12	1	QFA0068	30	YE5S_GN	SPBC11B10.02C	0.133956073968024	2.60636780702625	9e-04	2.1833595333778	5.30321882680997e-05	0.0895833333333333	0.435199384680139	0.138492106907742	0.00447574938126513	his3D_mQ	his3D_mQ	1	32	2014-02-06_14-15-16	175	176	383.5	2296.5	129	0.0514858437869067	0.00105104766535484	1	SID	2014/02/10	SID	DAL	30	CONC	his3	30_YE5S_GN	27.1385023205763	7.21761928198033	3.76003516676626	6.38291902483473	0.445700239479349	27.1385023205763
K000266_030_006	12	2	QFA0068	30	YE5S_GN	SPAC6G9.13C	0.112708944192934	2.6930777403858	9e-04	3.8173272673177	2.59551672370466e-05	0.0895833333333333	0.384065826338119	0.115291265854019	0.0111064777215297	his3D_mQ	his3D_mQ	1	32	2014-02-06_14-15-16	175	176	552.5	2296.5	129	0.0639982125187526	0.000987841196914217	1	SID	2014/02/10	SID	DAL	30	CONC	bqt1	30_YE5S_GN	27.0744909595751	6.96846129057355	3.88528971183345	6.17714553612387	0.39442213331391	27.0744909595751
K000266_030_006	12	3	QFA0068	30	YE5S_GN	SPAC11E3.09	0.122210690863503	2.80890409714096	9e-04	6.36122496511139	3.60155647198023e-05	0.0895833333333333	0.425527735867417	0.123777466983964	0.010184416977862	his3D_mQ	his3D_mQ	1	32	2014-02-06_14-15-16	175	176	733.5	2296.5	129	0.0579654633087555	0.00101902919965054	1	SID	2014/02/10	SID	DAL	30	CONC	pyp3	30_YE5S_GN	28.7121285558971	7.08522977935118	4.05239201127593	5.92242802108461	0.434476890837986	28.7121285558971
K000266_030_006	12	4	QFA0068	30	YE5S_GN	SPAC144.02	0.0470628727067158	2.20233518497638	0.000900000000000001	1.5	1.17435199653314e-05	0.0895833333333333	0.14626606006218	0.0473383868124996	0.00884467462087377	his3D_mQ	his3D_mQ	1	32	2014-02-06_14-15-16	175	176	907.5	2288.5	129	0.0805324140572632	0.000511101481420176	1	SID	2014/02/10	SID	DAL	30	CONC	iec1	30_YE5S_GN	18.0532857094139	5.70852057334941	3.16251566013387	7.58889522747345	0.156444128829123	18.0532857094139
K000266_030_006	12	5	QFA0068	30	YE5S_GN	SPAC17G8.07	0.120383084657233	3.07542181111756	9e-04	4.90251777541557	4.02601184630088e-05	0.0895833333333333	0.432968046448123	0.120924215214556	0.0254879368128914	his3D_mQ	his3D_mQ	1	32	2014-02-06_14-15-16	175	176	1090.5	2296.5	129	0.0581569791566919	0.000976568583165899	1	SID	2014/02/10	SID	DAL	30	CONC	yaf9	30_YE5S_GN	31.3399778254592	7.06349197269648	4.43689579412025	5.40918721413396	0.442276706254484	31.3399778254592
K000266_030_006	12	6	QFA0068	30	YE5S_GN	SPAC19A8.10	0.113140996092724	3.0057958358427	9e-04	7.12110113353534	6.46548849180065e-05	0.0895833333333333	0.408861552650452	0.113680131527235	0.0256151981125535	his3D_mQ	his3D_mQ	1	32	2014-02-06_14-15-16	175	176	1268.5	2296.5	129	0.0579335440007661	0.00096737200950733	1	SID	2014/02/10	SID	DAL	30	CONC	rfp1	30_YE5S_GN	30.2422974800422	6.97398106084942	4.33644674629482	5.53448512206596	0.415480683532915	30.2422974800422
K000266_030_006	12	7	QFA0068	30	YE5S_GN	SPAC20H4.04	0.128927417310247	3.26335046414524	9e-04	4.51765430975564	4.64540999829364e-05	0.0895833333333333	0.472726723460691	0.129706979258379	0.019176733875673	his3D_mQ	his3D_mQ	1	32	2014-02-06_14-15-16	175	176	1433.5	2296.5	129	0.0591464777043634	0.00104275840592788	1	SID	2014/02/10	SID	DAL	30	CONC	fml2	30_YE5S_GN	33.7208055752372	7.16241837866042	4.70801952531904	5.0976848908403	0.4804748147654	33.7208055752372
K000266_030_006	12	8	QFA0068	30	YE5S_GN	SPAC24H6.03	0.120648841526652	3.07495767830725	9e-04	4.64151576073978	1.64111485463328e-05	1.238125	0.434018167904184	0.121311111949679	-0.00394988063405681	his3D_mQ	his3D_mQ	1	32	2014-02-06_14-15-16	175	176	1618.5	2296.5	129	0.0596252673242044	0.000972631686524583	1	SID	2014/02/10	SID	DAL	30	CONC	cul3	30_YE5S_GN	31.3493613669681	7.06667334604424	4.43622618901958	5.41000367821733	0.442900202865309	31.3493613669681
K000266_030_006	12	9	QFA0068	30	YE5S_GN	SPAC30D11.07	0.133327764627302	3.16581873552583	9e-04	4.53326295494063	4.57760706853553e-05	0.0895833333333333	0.483109310400219	0.133992270414437	0.0130674620322611	his3D_mQ	his3D_mQ	1	32	2014-02-06_14-15-16	175	176	1783.5	2296.5	129	0.061572345111558	0.00103440790015035	1	SID	2014/02/10	SID	DAL	30	CONC	nth1	30_YE5S_GN	32.9341328824399	7.21083652665599	4.56731098544443	5.2547330533186	0.490555654623215	32.9341328824399
K000266_030_006	12	10	QFA0068	30	YE5S_GN	SPAC4H3.05	0.12151987829383	3.08040731136615	9e-04	4.62073504717471	2.63006373503091e-05	0.0895833333333333	0.436611590384485	0.122250543535976	0.0156303925938069	his3D_mQ	his3D_mQ	1	32	2014-02-06_14-15-16	175	176	1955.5	2296.5	129	0.0628171981231447	0.000954008102746709	1	SID	2014/02/10	SID	DAL	30	CONC	srs2	30_YE5S_GN	31.4510426080134	7.07705161326642	4.44408834733609	5.40043269265478	0.446104228374917	31.4510426080134
K000266_030_006	12	11	QFA0068	30	YE5S_GN	SPAC694.06C	0.0896778821513813	2.65000736284499	9e-04	10	2.51481483379459e-05	0.0895833333333333	0.314316508964259	0.0903055191902418	0.00886215435887258	his3D_mQ	his3D_mQ	1	32	2014-02-06_14-15-16	175	176	2130.5	2300.5	129	0.0617638609594944	0.000791685796947858	1	SID	2014/02/10	SID	DAL	30	CONC	mrc1	30_YE5S_GN	25.3806988937358	6.63868339593853	3.8231524806957	6.27754192938512	0.321150623597538	25.3806988937358
K000266_030_006	12	12	QFA0068	30	YE5S_GN	SPAC9G1.02	0.110475817492747	3.04458847670204	9e-04	6.88557169815396	4.65730389543459e-05	1.12559027777778	0.400923199263978	0.111043525093833	-0.000666760195632011	his3D_mQ	his3D_mQ	1	32	2014-02-06_14-15-16	175	176	2313.5	2297.5	129	0.0670943853937247	0.000926926186761872	1	SID	2014/02/10	SID	DAL	30	CONC	wis4	30_YE5S_GN	30.4815427436959	6.9395898899279	4.39241269688527	5.46396744937442	0.408187590087806	30.4815427436959
K000266_030_006	12	13	QFA0068	30	YE5S_GN	SPBC1105.11C	0.0979242677340066	2.9209720425483	9e-04	6.54631620499664	1.66157879351958e-05	1.238125	0.351772692242622	0.0983478792469986	-0.00817742680722428	his3D_mQ	his3D_mQ	1	32	2014-02-06_14-15-16	175	176	2479.5	2304.5	129	0.0607743624118229	0.000849863494152659	1	SID	2014/02/10	SID	DAL	30	CONC	hht3	30_YE5S_GN	28.5107146979284	6.76559762324734	4.21407188035575	5.69520423034975	0.35996214652854	28.5107146979284
K000266_030_006	12	14	QFA0068	30	YE5S_GN	SPBC16G5.13	0.128727543745848	3.41839287649699	9e-04	10	4.32416806848721e-05	1.04202546296296	0.483690141558906	0.129158006159743	-0.0134839713480121	his3D_mQ	his3D_mQ	1	32	2014-02-06_14-15-16	175	176	2662.5	2296.5	129	0.0604232500239395	0.00100381968926091	1	SID	2014/02/10	SID	DAL	30	CONC	ptf2	30_YE5S_GN	35.3118489201842	7.16018006229482	4.93169845073237	4.86647759179922	0.489058344315411	35.3118489201842
K000266_030_006	12	15	QFA0068	30	YE5S_GN	SPBC19G7.09	0.113181367838634	3.20639790780051	9e-04	5.89784104686441	3.43273263436621e-05	1.12559027777778	0.416808378620951	0.11339107468659	-0.0114286092059496	his3D_mQ	his3D_mQ	1	32	2014-02-06_14-15-16	175	176	2839.5	2296.5	129	0.0594018321682786	0.000927103003333322	1	SID	2014/02/10	SID	DAL	30	CONC	ulp1	30_YE5S_GN	32.2630016311871	6.97449576136088	4.62585436067307	5.1882307847902	0.424289282104941	32.2630016311871
K000266_030_006	12	16	QFA0068	30	YE5S_GN	SPBC29A10.05	0.14074881096636	3.51429254258148	9e-04	4.8995716854186	4.79959651426011e-05	1.04202546296296	0.52807916341286	0.141220152183362	-0.0134810293652279	his3D_mQ	his3D_mQ	1	32	2014-02-06_14-15-16	175	176	3003.5	2296.5	129	0.0628810367391235	0.00103566896485503	1	SID	2014/02/10	SID	DAL	30	CONC	exo1	30_YE5S_GN	36.9555209380814	7.28898201781528	5.07005242265065	4.73367886548452	0.534292244902881	36.9555209380814
K000266_030_006	12	17	QFA0068	30	YE5S_GN	SPBC3D6.04C	0.02525	5.09207758072628	0.0011	0.1	1.20021294044673e-05	1.73810185185185	0.0449234916866975	0.014440302449114	-0.00440417693438044	his3D_mQ	his3D_mQ	1	32	2014-02-06_14-15-16	175	176	3178.5	2296.5	129	0.117431134093013	0.000465818839602726	1	SID	2014/02/10	SID	DAL	30	CONC	mad1	30_YE5S_GN	8.04124425080643	4.52070795900186	1.77875773523355	13.4925625477878	0.0426305472669483	8.04124425080643
K000266_030_006	12	18	QFA0068	30	YE5S_GN	SPBC6B1.09C	0.137920831055264	3.2557428375822	9e-04	4.51840169157893	4.45972288869876e-05	1.12559027777778	0.502400362957257	0.138267841961446	-0.0103181261451363	his3D_mQ	his3D_mQ	1	32	2014-02-06_14-15-16	175	176	3361.5	2296.5	129	0.0609020396437805	0.00107502291300598	1	SID	2014/02/10	SID	DAL	30	CONC	nbs1	30_YE5S_GN	34.0991290139311	7.25969965588366	4.69704404180071	5.10959654336115	0.511069130546782	34.0991290139311
K000266_030_006	12	19	QFA0068	30	YE5S_GN	SPCC1322.12C	0.127475170690827	3.20482112489522	9e-04	5.11955640978873	4.41524558380173e-05	1.12559027777778	0.464920544960484	0.127822152244722	-0.016817011864612	his3D_mQ	his3D_mQ	1	32	2014-02-06_14-15-16	175	176	3538.5	2296.5	129	0.0646365986785406	0.000988271798650929	1	SID	2014/02/10	SID	DAL	30	CONC	bub1	30_YE5S_GN	33.0404487422905	7.14607555297401	4.62357954339566	5.19078341244971	0.473156176082537	33.0404487422905
K000266_030_006	12	20	QFA0068	30	YE5S_GN	SPCC23B6.05C	0.100868374149153	2.97337574410317	9e-04	6.14661863212285	1.75105180555025e-05	1.238125	0.362790911341159	0.100926323944418	-0.0146920317396563	his3D_mQ	his3D_mQ	1	32	2014-02-06_14-15-16	175	176	3702.5	2294.5	129	0.0629448753551023	0.000847848935073819	1	SID	2014/02/10	SID	DAL	30	CONC	ssb3	30_YE5S_GN	29.2055328772882	6.80833319195346	4.28967444069942	5.59483017459173	0.372046688372237	29.2055328772882
K000266_030_006	12	21	QFA0068	30	YE5S_GN	SPCC4G3.05C	0.118107501864001	3.32985582263639	9e-04	8.7015618390358	5.86894004019711e-05	1.04202546296296	0.441188401293837	0.118615572470263	-0.031028818155687	his3D_mQ	his3D_mQ	1	32	2014-02-06_14-15-16	175	176	3872.5	2296.5	129	0.0632002298190175	0.000951993309007522	1	SID	2014/02/10	SID	DAL	30	CONC	mus81	30_YE5S_GN	33.8005154666732	7.03595988689018	4.80396648219276	4.99587165917221	0.447542452201181	33.8005154666732
K000266_030_006	12	22	QFA0068	30	YE5S_GN	SPBC1105.08	0.0977533432504327	3.06984350894619	9e-04	6.5535257763245	4.5836938269577e-05	1.12559027777778	0.357604319376344	0.0977598421197919	-0.0446996792245523	his3D_mQ	his3D_mQ	1	32	2014-02-06_14-15-16	175	176	4051.5	2296.5	129	0.062051134731399	0.000817091534074203	1	SID	2014/02/10	SID	DAL	30	CONC	SPBC1105.08	30_YE5S_GN	29.952641122409	6.76307723303719	4.42884800665773	5.41901640424816	0.365442388865461	29.952641122409
K000266_030_006	12	23	QFA0068	30	YE5S_GN	SPAC25G10.02	0.115680404091289	3.24298574372833	9e-04	5.63454189607935	4.44402589979684e-05	1.12559027777778	0.425206429809439	0.116847636027427	-0.0504010151091002	his3D_mQ	his3D_mQ	1	32	2014-02-06_14-15-16	175	176	4222.5	2296.5	129	0.0629129560471129	0.000940290093522493	1	SID	2014/02/10	SID	DAL	30	CONC	cce1	30_YE5S_GN	32.7785656734544	7.00600378020893	4.67863945007418	5.12969641198137	0.43442920398923	32.7785656734544
K000266_030_006	12	24	QFA0068	30	YE5S_GN	SPBC11B10.02C	0.135999003815741	2.86914394399684	9e-04	2.79344488872976	5.55981988461678e-05	1.238125	0.465987299256656	0.139612083292268	-0.05470948556071	his3D_mQ	his3D_mQ	1	32	2014-02-06_14-15-16	175	176	4400.5	2304.5	129	0.0579973826167449	0.00100180489552172	1	SID	2014/02/10	SID	DAL	30	CONC	his3	30_YE5S_GN	29.9662006928723	7.2394553670825	4.13928937653616	5.79809668201638	0.476718966239642	29.9662006928723
K000266_030_006	13	1	QFA0068	30	YE5S_GN	SPBC11B10.02C	0.13351438725025	2.52166986107596	9e-04	2.50166599160162	7.04111759707354e-05	1.40484953703704	0.429484517266135	0.138044791749615	-0.019927533863902	his3D_mQ	his3D_mQ	1	32	2014-02-06_14-15-16	175	176	383.5	2472.5	129	0.0507516997031504	0.00103256229652134	1	SID	2014/02/10	SID	DAL	30	CONC	his3	30_YE5S_GN	26.2401079185569	7.21285449551621	3.63796440575208	6.59709588198635	0.440039039483177	26.2401079185569
K000266_030_006	13	2	QFA0068	30	YE5S_GN	SPAC19G12.13C	0.0919033431739337	2.48572801023347	9e-04	4.58187677781031	2.09906660440841e-05	1.40484953703704	0.309797806046158	0.0937832638255178	-0.0084655365974664	his3D_mQ	his3D_mQ	1	32	2014-02-06_14-15-16	175	176	558.5	2472.5	129	0.0603274920999713	0.000976568583165899	1	SID	2014/02/10	SID	DAL	30	CONC	poz1	30_YE5S_GN	23.9341221716888	6.67404853181329	3.58614745721456	6.69241861533529	0.318079027949546	23.9341221716888
K000266_030_006	13	3	QFA0068	30	YE5S_GN	SPAC11G7.02	0.001	0	0.001	1	Inf	0	0.00050429204903791	0.000208950542454292	1.92206866262748e-05	his3D_mQ	his3D_mQ	1	32	2014-02-06_14-15-16	175	176	733.5	2471.5	129	0.00258546394714163	0.000487318303263037	1	SID	2014/02/10	SID	DAL	30	CONC	pub1	30_YE5S_GN	0	0	0	25	0	0
K000266_030_006	13	4	QFA0068	30	YE5S_GN	SPAC144.05	0.0911362500676628	2.58143749330381	9e-04	7.01548963101396	2.55370329394805e-05	0.0895833333333333	0.315560875152074	0.091876910499239	0.00733836794514481	his3D_mQ	his3D_mQ	1	32	2014-02-06_14-15-16	175	176	907.5	2472.5	129	0.0516135210188643	0.000999390475211627	1	SID	2014/02/10	SID	DAL	30	CONC	SPAC144.05	30_YE5S_GN	24.810637612733	6.6619561983484	3.72422706995341	6.44429019745573	0.322040179469886	24.810637612733
K000266_030_006	13	5	QFA0068	30	YE5S_GN	SPAC17G8.10C	0.122993632442039	3.107989264407	9e-04	3.91755059587419	2.60377249796918e-05	0.0895833333333333	0.442116897705303	0.123393299387916	0.017595166322169	his3D_mQ	his3D_mQ	1	32	2014-02-06_14-15-16	175	176	1082.5	2463.5	129	0.0506240224711928	0.00101919838976072	1	SID	2014/02/10	SID	DAL	30	CONC	dma1	30_YE5S_GN	31.8106349240508	7.09444291031205	4.48388059868842	5.35250648891504	0.451553556257761	31.8106349240508
K000266_030_006	13	6	QFA0068	30	YE5S_GN	SPAC19A8.10	0.112382782710249	3.04050866979013	9e-04	4.83369727912819	1.90168088866795e-05	0.0895833333333333	0.404518396477801	0.11288472321604	0.0114810938114706	his3D_mQ	his3D_mQ	1	32	2014-02-06_14-15-16	175	176	1266.5	2463.5	129	0.0562099013693383	0.000988440988761103	1	SID	2014/02/10	SID	DAL	30	CONC	rfp1	30_YE5S_GN	30.549002069854	6.96428031165084	4.38652677703786	5.47129909832825	0.413384924970621	30.549002069854
K000266_030_006	13	7	QFA0068	30	YE5S_GN	SPAC20H4.07	0.0806268287622969	2.50286493810941	9e-04	10	2.1873372927684e-05	0.0895833333333333	0.279406751575935	0.0804585763798338	0.00286819210148669	his3D_mQ	his3D_mQ	1	32	2014-02-06_14-15-16	175	176	1440.5	2471.5	129	0.0608062817198123	0.000790763112463525	1	SID	2014/02/10	SID	DAL	30	CONC	rhp57	30_YE5S_GN	23.4171876395109	6.48519116705955	3.61087083422531	6.64659609879096	0.285186731800578	23.4171876395109
K000266_030_006	13	8	QFA0068	30	YE5S_GN	SPAC26A3.02	0.12000230053191	3.01433086742359	9e-04	5.33435695239394	1.78692131348923e-05	1.238125	0.429338028947179	0.120419264173119	-0.00167337549077195	his3D_mQ	his3D_mQ	1	32	2014-02-06_14-15-16	175	176	1614.5	2472.5	129	0.0572632385329886	0.000988271798650929	1	SID	2014/02/10	SID	DAL	30	CONC	myh1	30_YE5S_GN	30.6975561644131	7.05892134683827	4.34876019381668	5.51881431266883	0.438204177667743	30.6975561644131
K000266_030_006	13	9	QFA0068	30	YE5S_GN	SPAC30D11.10	0.025	0.251902606679809	0.0011	0.75	2.49604366992862e-07	1.57145833333333	0.00853733142304527	0.0026853797583323	2.35189445774462e-06	his3D_mQ	his3D_mQ	1	32	2014-02-06_14-15-16	175	176	1781.5	2461.5	129	0.00833093938523413	0.000868579299446897	1	SID	2014/02/10	SID	DAL	30	CONC	rad22	30_YE5S_GN	1.43068081571541	4.50635266602479	0.317480881268324	25	0.00447923960975747	1.43068081571541
K000266_030_006	13	10	QFA0068	30	YE5S_GN	SPAC521.02	0.127343363579429	3.08220349935987	9e-04	3.78859863275946	1.80321750726624e-05	0.0895833333333333	0.455128268600416	0.12808215564916	0.00670718772188657	his3D_mQ	his3D_mQ	1	32	2014-02-06_14-15-16	175	176	1967.5	2464.5	129	0.0571036419930416	0.00101919838976072	1	SID	2014/02/10	SID	DAL	30	CONC	SPAC521.02	30_YE5S_GN	31.7696713791962	7.14458305963186	4.44667954925185	5.39728571267026	0.464639982217264	31.7696713791962
K000266_030_006	13	11	QFA0068	30	YE5S_GN	SPAC6B12.02C	0.10978750309167	2.97203379571572	9e-04	5.51949876434659	1.8015625656025e-05	1.238125	0.39317696731915	0.11025197845377	-0.000665952035053021	his3D_mQ	his3D_mQ	1	32	2014-02-06_14-15-16	175	176	2130.5	2472.5	129	0.0619872961154202	0.000938798592357075	1	SID	2014/02/10	SID	DAL	30	CONC	mus7	30_YE5S_GN	29.7164846599161	6.93057312760157	4.28773841827998	5.59735638202192	0.401850400889445	29.7164846599161
K000266_030_006	13	12	QFA0068	30	YE5S_GN	SPACUNK12.02C	0.0974435571828556	2.8748942067394	9e-04	8.99032203197145	1.84710113874516e-05	1.238125	0.348604794381512	0.0975666524973126	-0.0024735253980603	his3D_mQ	his3D_mQ	1	32	2014-02-06_14-15-16	175	176	2305.5	2472.5	129	0.0604232500239395	0.00082896370500906	1	SID	2014/02/10	SID	DAL	30	CONC	cmk1	30_YE5S_GN	28.0315166208396	6.75849798820631	4.14759561514334	5.78648504506401	0.356876510335708	28.0315166208396
K000266_030_006	13	13	QFA0068	30	YE5S_GN	SPBC119.04	0.112083902301783	3.20292239271995	9e-04	5.41256231786172	3.38935423453501e-05	1.12559027777778	0.412521180464987	0.11246355879425	-0.011251254075819	his3D_mQ	his3D_mQ	1	32	2014-02-06_14-15-16	175	176	2482.5	2472.5	129	0.0589868811644164	0.000942135697151505	1	SID	2014/02/10	SID	DAL	30	CONC	mei3	30_YE5S_GN	32.1630738094234	6.96043837369987	4.62084025209564	5.19386057311017	0.420062052426794	32.1630738094234
K000266_030_006	13	14	QFA0068	30	YE5S_GN	SPBC16G5.15C	0.0918188391040074	2.92225501518645	9e-04	5.52219874306745	1.35630927323294e-05	1.238125	0.331190117575016	0.0924756970465903	-0.0151886135608536	his3D_mQ	his3D_mQ	1	32	2014-02-06_14-15-16	175	176	2661.5	2464.5	129	0.0537521146541543	0.000813585004509252	1	SID	2014/02/10	SID	DAL	30	CONC	fkh2	30_YE5S_GN	28.1316783256934	6.67272138002679	4.21592281822211	5.6927038361013	0.338879381404561	28.1316783256934
K000266_030_006	13	15	QFA0068	30	YE5S_GN	SPBC20F10.06	0.102709883599351	3.05467886052073	9e-04	6.64924408640956	4.26945483541926e-05	1.12559027777778	0.374779807040659	0.102767657703448	-0.0219194837748142	his3D_mQ	his3D_mQ	1	32	2014-02-06_14-15-16	175	176	2834.5	2459.5	129	0.057614350920872	0.000880620895152274	1	SID	2014/02/10	SID	DAL	30	CONC	mad2	30_YE5S_GN	30.119147223473	6.83443429967323	4.40697004357961	5.44591857050739	0.381963865633245	30.119147223473
K000266_030_006	13	16	QFA0068	30	YE5S_GN	SPBC29A3.13	0.106455190025703	3.07881642358902	9e-04	6.28182020347384	4.27293539723724e-05	1.12559027777778	0.388286411606352	0.106705279397509	-0.0276881687164616	his3D_mQ	his3D_mQ	1	32	2014-02-06_14-15-16	175	176	3001.5	2472.5	129	0.0606147658718759	0.000921235908007907	1	SID	2014/02/10	SID	DAL	30	CONC	pdp1	30_YE5S_GN	30.5866568025621	6.88610557065036	4.44179318611193	5.40322320162054	0.395728449319082	30.5866568025621
K000266_030_006	13	17	QFA0068	30	YE5S_GN	SPBC3D6.10	0.113345783835757	3.11173261815295	9e-04	4.26918903055344	1.40255453161632e-05	1.238125	0.409706585338114	0.113329444831176	-0.0183433111690907	his3D_mQ	his3D_mQ	1	32	2014-02-06_14-15-16	175	176	3176.5	2472.5	129	0.0606466851798653	0.000957514397651313	1	SID	2014/02/10	SID	DAL	30	CONC	apn2	30_YE5S_GN	31.3198742836181	6.97659001084569	4.48928118678735	5.34606744407896	0.419397645220058	31.3198742836181
K000266_030_006	13	18	QFA0068	30	YE5S_GN	SPBC725.02	0.025	0.937652124152717	0.0011	0.75	1.49907233684815e-05	1.57145833333333	0.0400589121487216	0.0132400302887548	-0.00576801635927147	his3D_mQ	his3D_mQ	1	32	2014-02-06_14-15-16	175	176	3352.5	2472.5	129	0.136072009958824	0.000384627063528019	1	SID	2014/02/10	SID	DAL	30	CONC	mpr1	30_YE5S_GN	5.32539509424465	4.50635266602479	1.18175284735146	20.3088150401234	0.0341963307448521	5.32539509424465
K000266_030_006	13	19	QFA0068	30	YE5S_GN	SPCC1450.11C	0.0789916135391076	2.49814608153221	9e-04	10	1.87279976041693e-05	1.40484953703704	0.271251362766596	0.0798553057146967	-0.0136062848268176	his3D_mQ	his3D_mQ	1	32	2014-02-06_14-15-16	175	176	3527.5	2462.5	129	0.0669028695457883	0.0007571606894171	1	SID	2014/02/10	SID	DAL	30	CONC	cek1	30_YE5S_GN	23.2664994390901	6.45563068025769	3.60406296324272	6.65915114268877	0.2797421464803	23.2664994390901
K000266_030_006	13	20	QFA0068	30	YE5S_GN	SPCC24B10.07	0.001	0	0.001	1	Inf	0	0.000860024867042755	0.000261244150186239	-7.07068973276714e-05	his3D_mQ	his3D_mQ	1	32	2014-02-06_14-15-16	175	176	3702.5	2461.5	129	0.00322385010692968	0.000544442492840063	1	SID	2014/02/10	SID	DAL	30	CONC	gad8	30_YE5S_GN	0	0	0	25	0	0
K000266_030_006	13	21	QFA0068	30	YE5S_GN	SPCC4G3.05C	0.116612867294102	3.31444590924189	9e-04	6.97113964102379	3.20403476895778e-05	1.12559027777778	0.432608229605987	0.117051651964676	-0.0406015425201889	his3D_mQ	his3D_mQ	1	32	2014-02-06_14-15-16	175	176	3880.5	2472.5	129	0.0607424431038335	0.000971047494522108	1	SID	2014/02/10	SID	DAL	30	CONC	mus81	30_YE5S_GN	33.5562356147246	7.0175862703618	4.78173467655775	5.01909905575878	0.441256859209066	33.5562356147246
K000266_030_006	13	22	QFA0068	30	YE5S_GN	SPCC132.01C	0.101926670877565	3.14040306516661	9e-04	6.79497138957879	4.22385052540547e-05	1.12559027777778	0.374465094600067	0.101653478496883	-0.0471880770292825	his3D_mQ	his3D_mQ	1	32	2014-02-06_14-15-16	175	176	4051.5	2472.5	129	0.062370327811293	0.000863227635573627	1	SID	2014/02/10	SID	DAL	30	CONC	SPCC132.01c	30_YE5S_GN	30.9143545087425	6.82339089025	4.5306439285072	5.29726025234293	0.382749926794494	30.9143545087425
K000266_030_006	13	23	QFA0068	30	YE5S_GN	SPAC13G7.06	0.103828580458024	3.15527115894726	9e-04	2.55316331416845	1.25944863883239e-05	1.238125	0.373630498262283	0.105251048591336	-0.0517889382072974	his3D_mQ	his3D_mQ	1	32	2014-02-06_14-15-16	175	176	4228.5	2475.5	129	0.0586996073925117	0.000853538979167437	1	SID	2014/02/10	SID	DAL	30	CONC	met16	30_YE5S_GN	31.1816643412614	6.85006290619818	4.55202598403105	5.27237763672578	0.384483428111673	31.1816643412614
K000266_030_006	13	24	QFA0068	30	YE5S_GN	SPBC11B10.02C	0.131319936701102	3.05059981463472	9e-04	1.65640641681357	1.63682056821207e-05	1.40484953703704	0.446730633242547	0.134210389269736	-0.0589124169108674	his3D_mQ	his3D_mQ	1	32	2014-02-06_14-15-16	175	176	4400.5	2472.5	129	0.0563056592933065	0.000972139603776962	1	SID	2014/02/10	SID	DAL	30	CONC	his3	30_YE5S_GN	31.6237241675513	7.18894524283493	4.39893796646594	5.45586234290122	0.461994889718928	31.6237241675513
K000266_030_006	14	1	QFA0068	30	YE5S_GN	SPBC11B10.02C	0.137436319610925	2.57399807584972	9e-04	2.31042125005725	6.71819331839218e-05	1.40484953703704	0.44347598082022	0.141757164463377	-0.018813537687238	his3D_mQ	his3D_mQ	1	32	2014-02-06_14-15-16	175	176	383.5	2655.5	129	0.0489322991477545	0.00105104766535484	1	SID	2014/02/10	SID	DAL	30	CONC	his3	30_YE5S_GN	26.9393995913499	7.25462259158586	3.71341158706107	6.46305949053024	0.454546287720797	26.9393995913499
K000266_030_006	14	2	QFA0068	30	YE5S_GN	SPBC16G5.13	0.133984873550718	2.98970910756689	9e-04	3.28437783458981	2.71667893056849e-05	1.238125	0.469977827399023	0.13547573455065	-0.0220832710309771	his3D_mQ	his3D_mQ	1	32	2014-02-06_14-15-16	175	176	556.5	2649.5	129	0.0609020396437805	0.00105121685546501	1	SID	2014/02/10	SID	DAL	30	CONC	ptf2	30_YE5S_GN	31.1326423422737	7.21792941759548	4.31323729300818	5.56426608823594	0.480087009039303	31.1326423422737
K000266_030_006	14	3	QFA0068	30	YE5S_GN	SPAC11G7.04	0.025	0.307343388149535	0.0011	0.75	3.22864710921736e-07	1.73810185185185	0.00981245580348881	0.00328117543082513	0.000420567526400109	his3D_mQ	his3D_mQ	1	32	2014-02-06_14-15-16	175	176	733.5	2640.5	129	0.00963963101279964	0.000834653983763025	1	SID	2014/02/10	SID	DAL	30	CONC	ubi1	30_YE5S_GN	1.74555672550632	4.50635266602479	0.387354664597553	25	0.00591128963114657	1.74555672550632
K000266_030_006	14	4	QFA0068	30	YE5S_GN	SPAC14C4.13	0.107540662192003	2.7541925267082	9e-04	6.39165833832994	2.79488838691416e-05	0.0895833333333333	0.375910064364784	0.108182219101234	0.00903262388319158	his3D_mQ	his3D_mQ	1	32	2014-02-06_14-15-16	175	176	907.5	2649.5	129	0.0500494749273836	0.000991947283665707	1	SID	2014/02/10	SID	DAL	30	CONC	rad17	30_YE5S_GN	27.4198198029163	6.90074154350706	3.97345989993144	6.04007605573523	0.383741469023877	27.4198198029163
K000266_030_006	14	5	QFA0068	30	YE5S_GN	SPAC17G8.13C	0.0374999999999002	0.012750102487776	9e-04	1.49999999999902	7.38901141934097e-09	1.90480324074074	0.00295199210517567	0.00100416100511778	7.04211856645426e-05	his3D_mQ	his3D_mQ	1	32	2014-02-06_14-15-16	175	176	1082.5	2649.5	129	0.00619234574994414	0.000728156435869787	1	SID	2014/02/10	SID	DAL	30	CONC	mst2	30_YE5S_GN	0.0983300364921195	5.38082178393709	0.0182741671143348	25	0.000145961272358832	0.0983300364921195
K000266_030_006	14	6	QFA0068	30	YE5S_GN	SPAC19D5.01	0.106964082379223	2.94947494341128	9e-04	6.93859821858576	1.33328471606616e-05	1.238125	0.384556060662799	0.1064324060142	-0.0114399293796801	his3D_mQ	his3D_mQ	1	32	2014-02-06_14-15-16	175	176	1257.5	2649.5	129	0.0521242299466948	0.00098953286335561	1	SID	2014/02/10	SID	DAL	30	CONC	pyp2	30_YE5S_GN	29.3309837022448	6.89298571655227	4.25519287408528	5.640167369654	0.391886187734583	29.3309837022448
K000266_030_006	14	7	QFA0068	30	YE5S_GN	SPAC22A12.01C	0.0786926512289269	2.3683581822847	9e-04	8.03365480521809	2.43801106886159e-05	0.0895833333333333	0.265599817042587	0.0792419493310576	0.00406983637242231	his3D_mQ	his3D_mQ	1	32	2014-02-06_14-15-16	175	176	1430.5	2649.5	129	0.0714673305882728	0.000729248310464294	1	SID	2014/02/10	SID	DAL	30	CONC	pso2	30_YE5S_GN	22.039027043526	6.45016010321882	3.41681860463089	7.02407788563088	0.272478923390558	22.039027043526
K000266_030_006	14	8	QFA0068	30	YE5S_GN	SPAC26F1.10C	0.117304491358286	2.86261008538059	9e-04	5.76758961969612	3.41536352171119e-05	0.0895833333333333	0.416230096664065	0.118020712615846	0.00896974756219115	his3D_mQ	his3D_mQ	1	32	2014-02-06_14-15-16	175	176	1606.5	2649.5	129	0.0579654633087555	0.000977322077540058	1	SID	2014/02/10	SID	DAL	30	CONC	pyp1	30_YE5S_GN	29.0169757338677	7.02611753559964	4.12987337414236	5.81131618956332	0.421313121577873	29.0169757338677
K000266_030_006	14	9	QFA0068	30	YE5S_GN	SPAC30D11.13	0.025	0.315529165435382	0.0011	0.75	4.37744241537358e-07	0.0895833333333333	0.0103731833623398	0.00327813528061891	0.000602669034958188	his3D_mQ	his3D_mQ	1	32	2014-02-06_14-15-16	175	176	1781.5	2639.5	129	0.00896932554502218	0.000913792716461987	1	SID	2014/02/10	SID	DAL	30	CONC	hus5	30_YE5S_GN	1.79204784633647	4.50635266602479	0.397671460524481	25	0.00613878088779844	1.79204784633647
K000266_030_006	14	10	QFA0068	30	YE5S_GN	SPAC57A10.02	0.001	0	0.001	1	Inf	0	0	0	0	his3D_mQ	his3D_mQ	1	32	2014-02-06_14-15-16	175	176	1955.5	2639.5	129	0	NA	1	SID	2014/02/10	SID	DAL	30	CONC	cdr2	30_YE5S_GN	0	0	0	25	0	0
K000266_030_006	14	11	QFA0068	30	YE5S_GN	SPAC6B12.05C	0.103455238512014	2.77801099585422	9e-04	7.49974879272745	2.6394846854926e-05	0.0895833333333333	0.363794153891967	0.103507211546876	0.0050781408499437	his3D_mQ	his3D_mQ	1	32	2014-02-06_14-15-16	175	176	2138.5	2649.5	129	0.0580293019247343	0.000865242194652467	1	SID	2014/02/10	SID	DAL	30	CONC	ies2	30_YE5S_GN	27.433009173518	6.84486598191175	4.00782268725384	5.9882888722417	0.372009919296418	27.433009173518
K000266_030_006	14	12	QFA0068	30	YE5S_GN	SPAP27G11.15	0.128255960743226	3.32623772602123	9e-04	5.76229202739569	5.9330754621696e-05	1.04202546296296	0.475754473750891	0.12878356497462	-0.003138062299067	his3D_mQ	his3D_mQ	1	32	2014-02-06_14-15-16	175	176	2312.5	2649.5	129	0.0589868811644164	0.00101902919965054	1	SID	2014/02/10	SID	DAL	30	CONC	slx1	30_YE5S_GN	34.3344813528781	7.15488516039601	4.79874667212377	5.0013058908522	0.482139251994608	34.3344813528781
K000266_030_006	14	13	QFA0068	30	YE5S_GN	SPBC119.14	0.109407665124357	3.15581489168332	9e-04	5.83876732473968	3.80319954435856e-05	1.12559027777778	0.401546780774801	0.109600759960267	-0.0204844277747089	his3D_mQ	his3D_mQ	1	32	2014-02-06_14-15-16	175	176	2489.5	2637.5	129	0.0579654633087555	0.000926003502277539	1	SID	2014/02/10	SID	DAL	30	CONC	rti1	30_YE5S_GN	31.5312928285537	6.92557310041341	4.55287849415256	5.27139040297784	0.409005994806375	31.5312928285537
K000266_030_006	14	14	QFA0068	30	YE5S_GN	SPBC16H5.07C	0.102944306071894	3.10971873785865	9e-04	7.98378789343216	4.07704588226496e-05	1.12559027777778	0.377838068040097	0.10356271441673	-0.022211522929429	his3D_mQ	his3D_mQ	1	32	2014-02-06_14-15-16	175	176	2662.5	2645.5	129	0.0578377860767979	0.00087711460024767	1	SID	2014/02/10	SID	DAL	30	CONC	ppa2	30_YE5S_GN	30.6765964361158	6.83772331883331	4.48637580166815	5.34952956706752	0.385353900442434	30.6765964361158
K000266_030_006	14	15	QFA0068	30	YE5S_GN	SPBC211.06	0.105119459541468	3.10635860240348	9e-04	4.80892985411343	1.46851890826262e-05	1.238125	0.381557043600214	0.105381455403479	-0.0252578817646182	his3D_mQ	his3D_mQ	1	32	2014-02-06_14-15-16	175	176	2828.5	2649.5	129	0.0607105237958441	0.00089967508066686	1	SID	2014/02/10	SID	DAL	30	CONC	gfh1	30_YE5S_GN	30.7786380710445	6.86788904657591	4.48152814675852	5.35531613638512	0.391454912376152	30.7786380710445
K000266_030_006	14	16	QFA0068	30	YE5S_GN	SPBC2D10.12	0.108639438060461	3.0952722705207	9e-04	5.01418680818122	1.78113913533818e-05	1.238125	0.392773410097291	0.108896615535135	-0.0339581269638826	his3D_mQ	his3D_mQ	1	32	2014-02-06_14-15-16	175	176	3011.5	2646.5	129	0.059912541096109	0.000875099806508484	1	SID	2014/02/10	SID	DAL	30	CONC	rhp23	30_YE5S_GN	30.8809856781477	6.9154072055671	4.46553395341458	5.37449726065756	0.403251757179986	30.8809856781477
K000266_030_006	14	17	QFA0068	30	YE5S_GN	SPBC3E7.08C	0.128066700811834	3.33860690996715	9e-04	5.56072397583251	3.58004868019974e-05	1.12559027777778	0.473153264217198	0.128613628040323	-0.0282712238759773	his3D_mQ	his3D_mQ	1	32	2014-02-06_14-15-16	175	176	3178.5	2639.5	129	0.0628810367391235	0.00100491156385542	1	SID	2014/02/10	SID	DAL	30	CONC	rad13	30_YE5S_GN	34.4518983701228	7.15275468615373	4.81659163242584	4.98277658384598	0.481931625188094	34.4518983701228
K000266_030_006	14	18	QFA0068	30	YE5S_GN	SPBC776.02C	0.100934429709316	2.8584563030888	9e-04	6.62732397601206	2.22873832953202e-05	1.238125	0.358415484255462	0.101146885796474	-0.0246899770597163	his3D_mQ	his3D_mQ	1	32	2014-02-06_14-15-16	175	176	3352.5	2651.5	129	0.06680711162182	0.000847848935073819	1	SID	2014/02/10	SID	DAL	30	CONC	dis2	30_YE5S_GN	28.0806489433394	6.8092776588355	4.12388073306173	5.81976093721349	0.367313049393034	28.0806489433394
K000266_030_006	14	19	QFA0068	30	YE5S_GN	SPCC1620.14C	0.101473062036957	2.84017420230619	9e-04	8.64551651513248	2.25484008728307e-05	1.238125	0.360350371815224	0.101439533342391	-0.0244620573690492	his3D_mQ	his3D_mQ	1	32	2014-02-06_14-15-16	175	176	3524.5	2649.5	129	0.0608382010278017	0.000859721106008676	1	SID	2014/02/10	SID	DAL	30	CONC	snf22	30_YE5S_GN	27.9325131987603	6.8169560704949	4.0975052369279	5.85722253231187	0.368730980567171	27.9325131987603
K000266_030_006	14	20	QFA0068	30	YE5S_GN	SPCC24B10.14C	0.107748716177122	3.01245130124194	9e-04	5.97349979332293	2.01295020073302e-05	1.238125	0.387217821384515	0.107971408620359	-0.0370917290394443	his3D_mQ	his3D_mQ	1	32	2014-02-06_14-15-16	175	176	3696.5	2649.5	129	0.0624980050432507	0.00089967508066686	1	SID	2014/02/10	SID	DAL	30	CONC	xlf1	30_YE5S_GN	30.0030764074966	6.90352996296632	4.34604855319623	5.52225767987557	0.397084581401877	30.0030764074966
K000266_030_006	14	21	QFA0068	30	YE5S_GN	SPCC4G3.10C	0.107036828648974	3.10207297443873	9e-04	4.91597829602364	1.70892071023658e-05	1.238125	0.38731158666442	0.107199917703812	-0.04556644442938	his3D_mQ	his3D_mQ	1	32	2014-02-06_14-15-16	175	176	3876.5	2645.5	129	0.0624980050432507	0.00090936373707305	1	SID	2014/02/10	SID	DAL	30	CONC	rhp42	30_YE5S_GN	30.8528808029182	6.89396655991552	4.47534529429111	5.36271470060984	0.397962923911857	30.8528808029182
K000266_030_006	14	22	QFA0068	30	YE5S_GN	SPCC14G10.04	0.0859334654792827	2.76659502464334	9e-04	10	2.68405446966601e-05	1.238125	0.304871490002544	0.0860392719066273	-0.0477014832150136	his3D_mQ	his3D_mQ	1	32	2014-02-06_14-15-16	175	176	4051.5	2639.5	129	0.0649557917584347	0.000744627010964101	1	SID	2014/02/10	SID	DAL	30	CONC	SPCC14G10.04	30_YE5S_GN	26.2517319202533	6.57715126473378	3.99135292220102	6.01299871692761	0.313820976353219	26.2517319202533
K000266_030_006	14	23	QFA0068	30	YE5S_GN	SPCC1281.04	0.0993359753339917	2.94430556643279	9e-04	4.71666714905084	2.56130403748771e-05	1.238125	0.354262939342184	0.100076456114979	-0.052208100702181	his3D_mQ	his3D_mQ	1	32	2014-02-06_14-15-16	175	176	4219.5	2645.5	129	0.0609977975677487	0.000834392572136487	1	SID	2014/02/10	SID	DAL	30	CONC	SPCC1281.04	30_YE5S_GN	28.8261811753779	6.78624748450041	4.24773503194748	5.65006993597635	0.364742361751215	28.8261811753779
K000266_030_006	14	24	QFA0068	30	YE5S_GN	SPBC11B10.02C	0.134171944591363	3.06105183171344	9e-04	1.65240852952699	1.8333735948386e-05	1.40484953703704	0.455744576513684	0.137185957556252	-0.065035790279106	his3D_mQ	his3D_mQ	1	32	2014-02-06_14-15-16	175	176	4400.5	2647.5	129	0.0545500973538894	0.000968633074212011	1	SID	2014/02/10	SID	DAL	30	CONC	his3	30_YE5S_GN	31.8691609971474	7.21994231816825	4.4140464830241	5.43718787110674	0.471775619265631	31.8691609971474
K000266_030_006	15	1	QFA0068	30	YE5S_GN	SPBC11B10.02C	0.124789676957134	2.41661607278014	9e-04	2.20385648908467	4.00550090374427e-05	1.57145833333333	0.390137031852641	0.128475157015575	-0.0260176405476605	his3D_mQ	his3D_mQ	1	32	2014-02-06_14-15-16	175	176	383.5	2825.5	129	0.0504963452392352	0.00103365440577619	1	SID	2014/02/10	SID	DAL	30	CONC	his3	30_YE5S_GN	24.8061536522677	7.11535787752623	3.48628334361334	6.88412203900941	0.402690271986761	24.8061536522677
K000266_030_006	15	2	QFA0068	30	YE5S_GN	SPAC644.14C	0.0982620282127145	2.5678751235893	9e-04	3.66606124325166	1.74879665287844e-05	1.40484953703704	0.332459445263446	0.100027741396709	-0.00371454448334191	his3D_mQ	his3D_mQ	1	32	2014-02-06_14-15-16	175	176	558.5	2825.5	129	0.0603274920999713	0.00103014787621124	1	SID	2014/02/10	SID	DAL	30	CONC	rhp51	30_YE5S_GN	25.082642986093	6.77056520619426	3.70466013134995	6.47832706620097	0.34121195816545	25.082642986093
K000266_030_006	15	3	QFA0068	30	YE5S_GN	SPAC11H11.03C	0.122219757592919	2.831210302291	9e-04	6.12013049936004	3.72717397726956e-05	1.238125	0.426536728141848	0.123538383536673	-0.00829518406538662	his3D_mQ	his3D_mQ	1	32	2014-02-06_14-15-16	175	176	733.5	2827.5	129	0.0530818091863768	0.00100289700477658	1	SID	2014/02/10	SID	DAL	30	CONC	SPAC11H11.03c	30_YE5S_GN	28.9405758668275	7.08533680796119	4.08457306282313	5.87576709508335	0.435741910465311	28.9405758668275
K000266_030_006	15	4	QFA0068	30	YE5S_GN	SPAC14C4.13	0.12794224784569	3.06359018747676	9e-04	4.15958425802974	1.98349053145464e-05	1.238125	0.456679191048533	0.128736823906165	-0.00399770450112732	his3D_mQ	his3D_mQ	1	32	2014-02-06_14-15-16	175	176	907.5	2812.5	129	0.0585080915445753	0.00103365440577619	1	SID	2014/02/10	SID	DAL	30	CONC	rad17	30_YE5S_GN	31.6077340343727	7.15135201884726	4.41982634207785	5.43007759637839	0.466271298886792	31.6077340343727
K000266_030_006	15	5	QFA0068	30	YE5S_GN	SPAC17H9.03C	0.127146587840213	3.01654640601973	9e-04	4.71311220142461	2.31270847093214e-05	0.0895833333333333	0.452525796068103	0.128091851830301	0.0107449342838128	his3D_mQ	his3D_mQ	1	32	2014-02-06_14-15-16	175	176	1070.5	2837.5	129	0.0584123336206071	0.00102270468466532	1	SID	2014/02/10	SID	DAL	30	CONC	rdl1	30_YE5S_GN	31.0832056100112	7.14235202899096	4.35195653810452	5.51476095633371	0.461699444270352	31.0832056100112
K000266_030_006	15	6	QFA0068	30	YE5S_GN	SPAC19D5.03	0.121329507342256	3.01174244312076	9e-04	5.06703217098794	1.68589658536108e-05	0.0895833333333333	0.43367755750617	0.121871050875851	0.0020175934617931	his3D_mQ	his3D_mQ	1	32	2014-02-06_14-15-16	175	176	1266.5	2825.5	129	0.057454754380925	0.00102888681150656	1	SID	2014/02/10	SID	DAL	30	CONC	cid1	30_YE5S_GN	30.7401445610409	7.07478973985625	4.34502588647468	5.52355742567791	0.442314938696776	30.7401445610409
K000266_030_006	15	7	QFA0068	30	YE5S_GN	SPAC22F3.03C	0.123635001712889	2.99452006036733	9e-04	4.7510666890733	2.7861526378161e-05	0.0895833333333333	0.4399537580378	0.124352184100257	0.0156676564209935	his3D_mQ	his3D_mQ	1	32	2014-02-06_14-15-16	175	176	1421.5	2825.5	129	0.0586357687765329	0.00103365440577619	1	SID	2014/02/10	SID	DAL	30	CONC	rdh54	30_YE5S_GN	30.6816819037904	7.10194651876772	4.32017923856656	5.55532506284698	0.448798875172189	30.6816819037904
K000266_030_006	15	8	QFA0068	30	YE5S_GN	SPAC26H5.02C	0.141445239722685	3.11707599570562	9e-04	4.699902010976	5.19535689974571e-05	0.0895833333333333	0.507676194897781	0.142394336333549	0.00609959388934591	his3D_mQ	his3D_mQ	1	32	2014-02-06_14-15-16	175	176	1615.5	2837.5	129	0.0582208177726707	0.00107979050727562	1	SID	2014/02/10	SID	DAL	30	CONC	SPAC26H5.02c	30_YE5S_GN	32.8105023935993	7.29610290750405	4.4969900794373	5.33690303426311	0.51539094216539	32.8105023935993
K000266_030_006	15	9	QFA0068	30	YE5S_GN	SPAC30D11.13	0.025	0.214765655329259	0.0011	0.750000000000001	1.16031908436318e-07	1.73810185185185	0.00739659527831604	0.00236939434081809	6.2181928578172e-05	his3D_mQ	his3D_mQ	1	32	2014-02-06_14-15-16	175	176	1781.5	2825.5	129	0.00759679530147786	0.000883496657704538	1	SID	2014/02/10	SID	DAL	30	CONC	hus5	30_YE5S_GN	1.21976150625815	4.50635266602479	0.270675998231214	25	0.00362146908579229	1.21976150625815
K000266_030_006	15	10	QFA0068	30	YE5S_GN	SPAC57A10.09C	0.116365608084936	2.77117286816457	9e-04	8.0718212240335	3.48862319365044e-05	1.238125	0.40541689909942	0.116788076167269	-0.00106998196728345	his3D_mQ	his3D_mQ	1	32	2014-02-06_14-15-16	175	176	1963.5	2817.5	129	0.0589868811644164	0.000987179924056422	1	SID	2014/02/10	SID	DAL	30	CONC	nhp6	30_YE5S_GN	28.0437678738335	7.01452401520515	3.99795735434707	6.00306553392929	0.413854392026349	28.0437678738335
K000266_030_006	15	11	QFA0068	30	YE5S_GN	SPAC6F6.09	0.140246406432437	3.41518130769584	9e-04	3.99320034273043	5.19916856018531e-05	1.04202546296296	0.520610692786339	0.141154689679539	-0.00774453130593338	his3D_mQ	his3D_mQ	1	32	2014-02-06_14-15-16	175	176	2136.5	2815.5	129	0.0576781895368508	0.00109609189225976	1	SID	2014/02/10	SID	DAL	30	CONC	eaf6	30_YE5S_GN	35.887870456599	7.28382308800377	4.92706508971987	4.87105397695578	0.526601608922534	35.887870456599
K000266_030_006	15	12	QFA0068	30	YE5S_GN	SPAPB1A10.09	0.103912298349471	2.92923705550873	9e-04	6.07330995963108	1.6683827900832e-05	1.238125	0.372096858512793	0.104324717115002	-0.0209680394048066	his3D_mQ	his3D_mQ	1	32	2014-02-06_14-15-16	175	176	2305.5	2825.5	129	0.0646046793705512	0.000844342405508868	1	SID	2014/02/10	SID	DAL	30	CONC	ase1	30_YE5S_GN	28.9532508311025	6.85122569509227	4.22599577355079	5.67913487992786	0.380348738738842	28.9532508311025
K000266_030_006	15	13	QFA0068	30	YE5S_GN	SPBC11B10.06	0.117185071778372	3.15779958345504	9e-04	5.13815396589589	4.13582741085583e-05	1.12559027777778	0.427896450653281	0.117933077988431	-0.0283371091381958	his3D_mQ	his3D_mQ	1	32	2014-02-06_14-15-16	175	176	2478.5	2825.5	129	0.0594975900922468	0.000986257239572089	1	SID	2014/02/10	SID	DAL	30	CONC	sws1	30_YE5S_GN	32.0024828763998	7.02464807957511	4.55574179857498	5.26807731015553	0.435526619139876	32.0024828763998
K000266_030_006	15	14	QFA0068	30	YE5S_GN	SPBC16H5.11C	0.117278213996399	3.12853755369498	9e-04	5.43083659408272	4.42736278550322e-05	1.12559027777778	0.427143518515069	0.11780454630264	-0.0294504167666355	his3D_mQ	his3D_mQ	1	32	2014-02-06_14-15-16	175	176	2663.5	2825.5	129	0.0595295094002362	0.000968633074212011	1	SID	2014/02/10	SID	DAL	30	CONC	skb1	30_YE5S_GN	31.711102627246	7.02579432149242	4.51352561378567	5.31735101418207	0.434684625848273	31.711102627246
K000266_030_006	15	15	QFA0068	30	YE5S_GN	SPBC216.05	0.109538390849094	3.03467324077223	9e-04	5.29368673306821	1.67389749716889e-05	1.238125	0.394429329354198	0.109896654816033	-0.029878452399269	his3D_mQ	his3D_mQ	1	32	2014-02-06_14-15-16	175	176	2821.5	2825.5	129	0.0605509272558971	0.000905857207508099	1	SID	2014/02/10	SID	DAL	30	CONC	rad3	30_YE5S_GN	30.3284497305895	6.92729587524366	4.37810803476368	5.4818199572582	0.403804566873775	30.3284497305895
K000266_030_006	15	16	QFA0068	30	YE5S_GN	SPBC2D10.12	0.111846116951681	3.00597844502586	9e-04	5.7287076328967	2.03775938904125e-05	1.238125	0.400719115375542	0.112435813387807	-0.0319184498793774	his3D_mQ	his3D_mQ	1	32	2014-02-06_14-15-16	175	176	3002.5	2825.5	129	0.0601359762520349	0.000915807275540827	1	SID	2014/02/10	SID	DAL	30	CONC	rhp23	30_YE5S_GN	30.1721167263451	6.95737445332447	4.33671019560084	5.53414890954567	0.410545480880369	30.1721167263451
K000266_030_006	15	17	QFA0068	30	YE5S_GN	SPBC409.07C	0.0795002810939158	2.49397255912897	9e-04	10	1.17905990320815e-05	1.40484953703704	0.273701888534631	0.08003190746329	-0.0261463454715459	his3D_mQ	his3D_mQ	1	32	2014-02-06_14-15-16	175	176	3178.5	2825.5	129	0.0768936129464713	0.000764434690852846	1	SID	2014/02/10	SID	DAL	30	CONC	wis1	30_YE5S_GN	23.2609488683731	6.46489114976188	3.59804184316852	6.67029485651146	0.28118376742661	23.2609488683731
K000266_030_006	15	18	QFA0068	30	YE5S_GN	SPBC83.04	0.120957690112787	3.11120050510446	9e-04	5.27974462055464	4.94248954211007e-05	1.12559027777778	0.43837652686596	0.122023579265976	-0.0317405836025282	his3D_mQ	his3D_mQ	1	32	2014-02-06_14-15-16	175	176	3355.5	2825.5	129	0.0577420281528296	0.00103014787621124	1	SID	2014/02/10	SID	DAL	30	CONC	apc15	30_YE5S_GN	31.7354145686058	7.07036177750576	4.48851353965669	5.34698175419465	0.446320760070522	31.7354145686058
K000266_030_006	15	19	QFA0068	30	YE5S_GN	SPCC16C4.11	0.111049056802829	3.0051859452332	9e-04	4.1009862821946	1.45321606641508e-05	1.238125	0.397375870595725	0.112371516251604	-0.031895346395334	his3D_mQ	his3D_mQ	1	32	2014-02-06_14-15-16	175	176	3516.5	2825.5	129	0.0583804143126177	0.000922496972712588	1	SID	2014/02/10	SID	DAL	30	CONC	pef1	30_YE5S_GN	30.1194271470758	6.94705642260031	4.33556679474931	5.53560840743262	0.406374890059474	30.1194271470758
K000266_030_006	15	20	QFA0068	30	YE5S_GN	SPCC285.16C	0.123037338352879	3.19462874651192	9e-04	5.41481281808727	4.33915944267758e-05	1.12559027777778	0.449490574903567	0.123488705333096	-0.0441068099540422	his3D_mQ	his3D_mQ	1	32	2014-02-06_14-15-16	175	176	3694.5	2825.5	129	0.0609339589517699	0.00100289700477658	1	SID	2014/02/10	SID	DAL	30	CONC	msh6	30_YE5S_GN	32.6997633031296	7.09495548237795	4.60887504993476	5.20734446908899	0.457603339067699	32.6997633031296
K000266_030_006	15	21	QFA0068	30	YE5S_GN	SPCC622.08C	0.0494963139111558	2.09827924936961	9e-04	6.3122374419391	7.31788159331535e-06	1.57145833333333	0.163871484548798	0.0500088082405493	-0.0335892326365459	his3D_mQ	his3D_mQ	1	32	2014-02-06_14-15-16	175	176	3876.5	2825.5	129	0.142072839860832	0.00055982119333987	1	SID	2014/02/10	SID	DAL	30	CONC	hta1	30_YE5S_GN	17.5008743114034	5.78125227715884	3.02717706690429	7.92817845457034	0.170739338163886	17.5008743114034
K000266_030_006	15	22	QFA0068	30	YE5S_GN	SPAC13G6.13	0.121634023520405	3.20582571267845	9e-04	5.60775160333011	5.2263839779078e-05	1.12559027777778	0.444104860149745	0.122555559117032	-0.0514693983717582	his3D_mQ	his3D_mQ	1	32	2014-02-06_14-15-16	175	176	4052.5	2825.5	129	0.063870535286795	0.000991109194236461	1	SID	2014/02/10	SID	DAL	30	CONC	SPAC13G6.13	30_YE5S_GN	32.7378325693093	7.07840611971842	4.62502885757163	5.18915681157527	0.4534138138605	32.7378325693093
K000266_030_006	15	23	QFA0068	30	YE5S_GN	SPBC776.02C	0.088825710124012	2.75349358646553	9e-04	3.46977195332323	9.78280997308835e-06	1.40484953703704	0.308731193129831	0.0901779636612004	-0.0517451865722467	his3D_mQ	his3D_mQ	1	32	2014-02-06_14-15-16	175	176	4226.5	2825.5	129	0.0626576015831977	0.000760005711463909	1	SID	2014/02/10	SID	DAL	30	CONC	dis2	30_YE5S_GN	26.3171147437576	6.62490850567214	3.97244953967671	6.04161229998989	0.319756872339147	26.3171147437576
K000266_030_006	15	24	QFA0068	30	YE5S_GN	SPBC11B10.02C	0.13220938469604	2.85035294460725	9e-04	1.75714244428706	3.0374329298404e-05	1.40484953703704	0.438941121428483	0.136006327761017	-0.0688910381394103	his3D_mQ	his3D_mQ	1	32	2014-02-06_14-15-16	175	176	4400.5	2825.5	129	0.0620192154234096	0.000958021967981835	1	SID	2014/02/10	SID	DAL	30	CONC	his3	30_YE5S_GN	29.5933493473193	7.19868387136563	4.11093887106689	5.83808243146447	0.453321711783378	29.5933493473193
K000266_030_006	16	1	QFA0068	30	YE5S_GN	SPBC11B10.02C	0.113513412321331	2.22757855190116	9e-04	2.37593087364112	3.87214957838501e-05	1.57145833333333	0.345650403232504	0.116900765994829	-0.0176659655634188	his3D_mQ	his3D_mQ	1	32	2014-02-06_14-15-16	175	176	383.5	3010.5	129	0.0454211752689202	0.00107869839802076	1	SID	2014/02/10	SID	DAL	30	CONC	his3	30_YE5S_GN	22.427052257728	6.97872205427138	3.2136331098043	7.46818295056138	0.355604100560855	22.427052257728
K000266_030_006	16	2	QFA0068	30	YE5S_GN	SPBC11B10.02C	0.106770572339501	2.40775561231119	9e-04	2.59851911875712	1.97209989612699e-05	1.57145833333333	0.342141583926185	0.10951253171611	-0.0119492086916565	his3D_mQ	his3D_mQ	1	32	2014-02-06_14-15-16	175	176	546.5	3008.5	129	0.0508474576271186	0.00101876778802401	1	SID	2014/02/10	SID	DAL	30	CONC	his3	30_YE5S_GN	23.9345203774407	6.89037335543266	3.47361734158711	6.90922391268185	0.352997160357963	23.9345203774407
K000266_030_006	16	3	QFA0068	30	YE5S_GN	SPBC11B10.02C	0.129324790552014	2.75455562439614	9e-04	3.45805926705117	2.57259738794562e-05	1.40484953703704	0.439370060202708	0.131620835764802	-0.0222298778632026	his3D_mQ	his3D_mQ	1	32	2014-02-06_14-15-16	175	176	733.5	3008.5	129	0.0460595614287082	0.0010371607006808	1	SID	2014/02/10	SID	DAL	30	CONC	his3	30_YE5S_GN	28.4809735918696	7.16685813824634	3.97398316563283	6.03928074168833	0.450144505889644	28.4809735918696
K000266_030_006	16	4	QFA0068	30	YE5S_GN	SPBC11B10.02C	0.132326411923717	2.80462696198466	9e-04	4.16728435327236	3.99772585425613e-05	1.238125	0.455935542237166	0.134592578905477	-0.0207032330751129	his3D_mQ	his3D_mQ	1	32	2014-02-06_14-15-16	175	176	904.5	3006.5	129	0.0548054518178046	0.00103431567863399	1	SID	2014/02/10	SID	DAL	30	CONC	his3	30_YE5S_GN	29.1326334800106	7.19996033084061	4.04622138752941	5.93145992307015	0.464704125515835	29.1326334800106
K000266_030_006	16	5	QFA0068	30	YE5S_GN	SPBC11B10.02C	0.122982334591081	2.70614881526805	9e-04	4.79322391170494	3.60914639662694e-05	1.238125	0.421657432217513	0.125041561295086	-0.00245914033389826	his3D_mQ	his3D_mQ	1	32	2014-02-06_14-15-16	175	176	1069.5	3007.5	129	0.0547096938938364	0.00101416938386455	1	SID	2014/02/10	SID	DAL	30	CONC	his3	30_YE5S_GN	27.6972339579048	7.09431038229512	3.90414747387248	6.14730876858878	0.429215359230241	27.6972339579048
K000266_030_006	16	6	QFA0068	30	YE5S_GN	SPBC11B10.02C	0.118427825025708	2.71130323238836	9e-04	4.90433013334768	2.83850665666665e-05	0.0895833333333333	0.408308331007091	0.120150429146272	0.00636161937585192	his3D_mQ	his3D_mQ	1	32	2014-02-06_14-15-16	175	176	1262.5	3007.5	129	0.0527626161064828	0.00101718359602153	1	SID	2014/02/10	SID	DAL	30	CONC	his3	30_YE5S_GN	27.5370306409979	7.03986737018631	3.9115837263663	6.13562221312721	0.415235656976217	27.5370306409979
K000266_030_006	16	7	QFA0068	30	YE5S_GN	SPBC11B10.02C	0.13119092330136	2.83916654096177	9e-04	4.39731888660264	2.61811613553177e-05	0.0895833333333333	0.456170635047526	0.132896259571309	0.00398681903309542	his3D_mQ	his3D_mQ	1	32	2014-02-06_14-15-16	175	176	1435.5	3005.5	129	0.0542947428899741	0.0010371607006808	1	SID	2014/02/10	SID	DAL	30	CONC	his3	30_YE5S_GN	29.4404813927912	7.18752719097223	4.09605148064961	5.85930135726559	0.46375098955057	29.4404813927912
K000266_030_006	16	8	QFA0068	30	YE5S_GN	SPBC11B10.02C	0.13714399966744	2.87325913438484	9e-04	4.28174079125659	2.96163162590872e-05	1.238125	0.476868547396884	0.139039389762672	-0.0116637946275567	his3D_mQ	his3D_mQ	1	32	2014-02-06_14-15-16	175	176	1602.5	3002.5	129	0.0550927255897092	0.00104426551200637	1	SID	2014/02/10	SID	DAL	30	CONC	his3	30_YE5S_GN	30.0593943972138	7.25155078590616	4.14523669276868	5.78977794968083	0.485044974937437	30.0593943972138
K000266_030_006	16	9	QFA0068	30	YE5S_GN	SPBC11B10.02C	0.126350800007564	2.72292330015581	9e-04	4.75437480116662	3.66322607147727e-05	1.238125	0.433198169304895	0.128095526764658	-0.0163801905457667	his3D_mQ	his3D_mQ	1	32	2014-02-06_14-15-16	175	176	1781.5	3008.5	129	0.0590188004724058	0.00103305461392931	1	SID	2014/02/10	SID	DAL	30	CONC	his3	30_YE5S_GN	28.0220611126332	7.13329408215455	3.92834793994213	6.10943846291618	0.440952252282726	28.0220611126332
K000266_030_006	16	10	QFA0068	30	YE5S_GN	SPBC11B10.02C	0.130925085711373	2.85417890858206	9e-04	4.27424614067856	3.07813594768796e-05	1.238125	0.455190552774246	0.132701767656025	-0.0187336409032346	his3D_mQ	his3D_mQ	1	32	2014-02-06_14-15-16	175	176	1947.5	3005.5	129	0.0538797918861119	0.00103239334107151	1	SID	2014/02/10	SID	DAL	30	CONC	his3	30_YE5S_GN	29.5841008452375	7.18460083248161	4.11770974268851	5.82848270027165	0.463697027573503	29.5841008452375
K000266_030_006	16	11	QFA0068	30	YE5S_GN	SPBC11B10.02C	0.122047884048675	2.77201459814486	9e-04	5.36965216462893	3.50066756785609e-05	1.238125	0.422650753417927	0.123620849338241	-0.0268869105475066	his3D_mQ	his3D_mQ	1	32	2014-02-06_14-15-16	175	176	2130.5	3004.5	129	0.0604232500239395	0.000951731897380984	1	SID	2014/02/10	SID	DAL	30	CONC	his3	30_YE5S_GN	28.3273592612244	7.08330656646711	3.99917171386146	6.00124268653282	0.431054259723353	28.3273592612244
K000266_030_006	16	12	QFA0068	30	YE5S_GN	SPBC11B10.02C	0.125080684247654	2.87420404692619	9e-04	4.77950622449212	2.9200856002625e-05	1.238125	0.437760324563666	0.126592442623241	-0.0294181381180114	his3D_mQ	his3D_mQ	1	32	2014-02-06_14-15-16	175	176	2311.5	3006.5	129	0.0567844489131476	0.000956161111430268	1	SID	2014/02/10	SID	DAL	30	CONC	his3	30_YE5S_GN	29.518476754606	7.11871829980832	4.14659992310705	5.78787451045356	0.4466453021415	29.518476754606
K000266_030_006	16	13	QFA0068	30	YE5S_GN	SPBC11B10.02C	0.1209492366341	2.82704076079328	9e-04	5.20235412462794	3.05083327357122e-05	1.238125	0.42217419882942	0.12246231793886	-0.0363438379378782	his3D_mQ	his3D_mQ	1	32	2014-02-06_14-15-16	175	176	2469.5	3007.5	129	0.0589230425484375	0.000941874285524968	1	SID	2014/02/10	SID	DAL	30	CONC	his3	30_YE5S_GN	28.836467125139	7.0702609470587	4.07855768564457	5.88443313784026	0.430754461002028	28.836467125139
K000266_030_006	16	14	QFA0068	30	YE5S_GN	SPBC11B10.02C	0.12229795743024	2.83566944254691	9e-04	5.24015195352351	3.09765566661819e-05	1.238125	0.426970304597119	0.123788542746155	-0.0367634061587371	his3D_mQ	his3D_mQ	1	32	2014-02-06_14-15-16	175	176	2654.5	3007.5	129	0.0566248523732006	0.000951731897380984	1	SID	2014/02/10	SID	DAL	30	CONC	his3	30_YE5S_GN	28.9899322238944	7.08625959199209	4.09100624208782	5.86652734798853	0.435686056658808	28.9899322238944
K000266_030_006	16	15	QFA0068	30	YE5S_GN	SPBC11B10.02C	0.118950492875465	2.79148953521	9e-04	5.48860521599368	3.23502261925568e-05	1.238125	0.413913347082356	0.120390340499415	-0.0368289768802025	his3D_mQ	his3D_mQ	1	32	2014-02-06_14-15-16	175	176	2828.5	3006.5	129	0.0591783970123528	0.000952992962085665	1	SID	2014/02/10	SID	DAL	30	CONC	his3	30_YE5S_GN	28.3770192411813	7.04622053285181	4.02726810903494	5.95937477968189	0.422362515092182	28.3770192411813
K000266_030_006	16	16	QFA0068	30	YE5S_GN	SPBC11B10.02C	0.126096725979218	2.84536014299804	9e-04	5.5741604345014	3.35815280569092e-05	1.238125	0.440084846627544	0.127679663248842	-0.0379608858934304	his3D_mQ	his3D_mQ	1	32	2014-02-06_14-15-16	175	176	3006.5	3005.5	129	0.0563375786012959	0.000952992962085665	1	SID	2014/02/10	SID	DAL	30	CONC	his3	30_YE5S_GN	29.2701584387285	7.13039010071885	4.10498696779263	5.84654718475403	0.448872078814597	29.2701584387285
K000266_030_006	16	17	QFA0068	30	YE5S_GN	SPBC11B10.02C	0.124520843958392	2.81168126221852	9e-04	5.9194981831657	3.47870618088776e-05	1.238125	0.433333524349621	0.12617810693573	-0.0356099815909449	his3D_mQ	his3D_mQ	1	32	2014-02-06_14-15-16	175	176	3166.5	3007.5	129	0.0596571866321938	0.000986918512429884	1	SID	2014/02/10	SID	DAL	30	CONC	his3	30_YE5S_GN	28.850107017274	7.11224654325114	4.0563986135506	5.91657829677459	0.441887736527217	28.850107017274
K000266_030_006	16	18	QFA0068	30	YE5S_GN	SPBC11B10.02C	0.127121843842626	2.87833150127886	9e-04	5.0933004328097	3.0298132862595e-05	1.238125	0.444966573506078	0.128705478741794	-0.0365990092952022	his3D_mQ	his3D_mQ	1	32	2014-02-06_14-15-16	175	176	3349.5	3004.5	129	0.0590826390883846	0.000988010387024391	1	SID	2014/02/10	SID	DAL	30	CONC	his3	30_YE5S_GN	29.6578406511032	7.14207123878442	4.15255458249265	5.77957484320255	0.453863470112466	29.6578406511032
K000266_030_006	16	19	QFA0068	30	YE5S_GN	SPBC11B10.02C	0.12067979524321	2.84072850490724	9e-04	5.2616612130157	2.9784911998145e-05	1.238125	0.422163043408126	0.122255010315563	-0.0372929985206727	his3D_mQ	his3D_mQ	1	32	2014-02-06_14-15-16	175	176	3517.5	3009.5	129	0.0550927255897092	0.000976568583165899	1	SID	2014/02/10	SID	DAL	30	CONC	his3	30_YE5S_GN	28.9628989320645	7.06704343700582	4.09830492627276	5.85607963090903	0.430741741363887	28.9628989320645
K000266_030_006	16	20	QFA0068	30	YE5S_GN	SPBC11B10.02C	0.124522340311348	2.89698303576171	9e-04	5.26943953537665	3.00290735379692e-05	1.238125	0.437335267636418	0.126316388964456	-0.040957615650042	his3D_mQ	his3D_mQ	1	32	2014-02-06_14-15-16	175	176	3705.5	3003.5	129	0.0573909157649462	0.000986426195021916	1	SID	2014/02/10	SID	DAL	30	CONC	his3	30_YE5S_GN	29.7254441517549	7.11226387985077	4.17946305900823	5.74236442843332	0.446638362825257	29.7254441517549
K000266_030_006	16	21	QFA0068	30	YE5S_GN	SPBC11B10.02C	0.122016665348915	2.89113226117682	9e-04	5.05960303997789	3.1725134546712e-05	1.238125	0.428360880797937	0.123981466892259	-0.0439152573413113	his3D_mQ	his3D_mQ	1	32	2014-02-06_14-15-16	175	176	3868.5	3008.5	129	0.0582527370806601	0.000988010387024391	1	SID	2014/02/10	SID	DAL	30	CONC	his3	30_YE5S_GN	29.5430893418865	7.08293749145245	4.17102217512698	5.75398523247346	0.437896821503341	29.5430893418865
K000266_030_006	16	22	QFA0068	30	YE5S_GN	SPBC11B10.02C	0.123820134096538	2.90494779554729	9e-04	4.64104558966653	3.63189232667276e-05	1.238125	0.433969759409429	0.126512851633813	-0.0499029472944667	his3D_mQ	his3D_mQ	1	32	2014-02-06_14-15-16	175	176	4051.5	3001.5	129	0.0607424431038335	0.000968371662585473	1	SID	2014/02/10	SID	DAL	30	CONC	his3	30_YE5S_GN	29.7729765478215	7.10410521004529	4.19095377496974	5.7266200699561	0.444201562210319	29.7729765478215
K000266_030_006	16	23	QFA0068	30	YE5S_GN	SPBC11B10.02C	0.130448678934716	2.90481179528784	9e-04	3.48794060153907	4.83093629868013e-05	1.238125	0.452841407298772	0.134032071283306	-0.0558601707111178	his3D_mQ	his3D_mQ	1	32	2014-02-06_14-15-16	175	176	4228.5	3004.5	129	0.0583804143126177	0.000972631686524583	1	SID	2014/02/10	SID	DAL	30	CONC	his3	30_YE5S_GN	30.0868765587281	7.17934161714911	4.19075705867796	5.72688888044758	0.463807094105525	30.0868765587281
K000266_030_006	16	24	QFA0068	30	YE5S_GN	SPBC11B10.02C	0.163676461880598	3.02458398101472	9e-04	1.43346033209333	4.12854598010069e-05	1.40484953703704	0.54011060466748	0.1688433113182	-0.0681603139013979	his3D_mQ	his3D_mQ	1	32	2014-02-06_14-15-16	175	176	4400.5	2998.5	129	0.052539180950557	0.00106064386558432	1	SID	2014/02/10	SID	DAL	30	CONC	his3	30_YE5S_GN	32.7235792031943	7.50670614767222	4.35924606071621	5.50553918400671	0.556553699150142	32.7235792031943
K000266_030_007	1	1	QFA0068	30	YE5S_GN	SPBC11B10.02C	0.136141793401718	2.4947573446439	9e-04	2.20788876376421	6.26595840252937e-05	1.40608796296296	0.43330870654047	0.135323474004528	-0.0163847105336113	his3D_mQ	his3D_mQ	1	32	2014-02-06_14-15-16	175	176	383.5	357.5	130	0.043984806409397	0.00106262638604565	3	SID	2014/02/10	SID	DAL	30	CONC	his3	30_YE5S_GN	26.0605598125705	7.24096930287301	3.59904299031214	6.66843937807992	0.442466432617716	26.0605598125705
K000266_030_007	1	2	QFA0068	30	YE5S_GN	SPBC11B10.02C	0.14310026850942	2.79409859929994	9e-04	2.34519595963209	3.30888813583542e-05	1.40608796296296	0.479363662843251	0.141226794207662	-0.0231783267664011	his3D_mQ	his3D_mQ	1	32	2014-02-06_14-15-16	175	176	558.5	357.5	130	0.0576462702288614	0.00105009270759265	3	SID	2014/02/10	SID	DAL	30	CONC	his3	30_YE5S_GN	29.4779686775921	7.31288566232031	4.03096261021521	5.95391282945159	0.490440902606621	29.4779686775921
K000266_030_007	1	3	QFA0068	30	YE5S_GN	SPBC11B10.02C	0.126868026374774	2.6974391245978	9e-04	3.22999430027031	2.45553188053848e-05	1.40608796296296	0.428384511119917	0.124924528597433	-0.0342073980056923	his3D_mQ	his3D_mQ	1	32	2014-02-06_14-15-16	175	176	732.5	357.5	130	0.056816368221137	0.00104155740679187	3	SID	2014/02/10	SID	DAL	30	CONC	his3	30_YE5S_GN	27.7827232061597	7.1391878062779	3.8915803814166	6.16716029164059	0.437698154087346	27.7827232061597
K000266_030_007	1	4	QFA0068	30	YE5S_GN	SPBC11B10.02C	0.135710140446803	2.77327453988734	9e-04	4.0215640222176	4.31089737158256e-05	1.23936342592593	0.465950758353305	0.133433266073971	-0.0295673968007318	his3D_mQ	his3D_mQ	1	32	2014-02-06_14-15-16	175	176	907.5	357.5	130	0.0545181780459	0.00106044240219629	3	SID	2014/02/10	SID	DAL	30	CONC	his3	30_YE5S_GN	28.9527108259862	7.23638780814553	4.00098938774342	5.99851628537713	0.472972658982645	28.9527108259862
K000266_030_007	1	5	QFA0068	30	YE5S_GN	SPBC11B10.02C	0.128171351325268	2.70281704601558	9e-04	4.33684852538218	3.56281948918926e-05	1.23936342592593	0.438862232229991	0.125842096907192	-0.0147974542378897	his3D_mQ	his3D_mQ	1	32	2014-02-06_14-15-16	175	176	1072.5	357.5	130	0.0532094864183345	0.00109283773241784	3	SID	2014/02/10	SID	DAL	30	CONC	his3	30_YE5S_GN	27.895622816079	7.15393311210485	3.89934073731805	6.15488658642001	0.444727857833344	27.895622816079
K000266_030_007	1	6	QFA0068	30	YE5S_GN	SPBC11B10.02C	0.150415097579481	2.92306209950406	9e-04	3.97298567344244	4.36999368609318e-05	1.12685185185185	0.52625435628613	0.147676035050475	-0.00396135123725697	his3D_mQ	his3D_mQ	1	32	2014-02-06_14-15-16	175	176	1257.5	357.5	130	0.0534329215742603	0.00112790889457602	3	SID	2014/02/10	SID	DAL	30	CONC	his3	30_YE5S_GN	31.142381814328	7.38480866479576	4.21708716202593	5.69113207242086	0.530767787657374	31.142381814328
K000266_030_007	1	7	QFA0068	30	YE5S_GN	SPBC11B10.02C	0.132664685776204	2.80029250376367	9e-04	4.14421016618854	3.98777570252207e-05	0.0908333333333333	0.461875175145435	0.130272676064647	0.0103021140045764	his3D_mQ	his3D_mQ	1	32	2014-02-06_14-15-16	175	176	1434.5	357.5	130	0.0530498898783874	0.00110307220879111	3	SID	2014/02/10	SID	DAL	30	CONC	his3	30_YE5S_GN	29.102490522577	7.20364367174356	4.03996808403116	5.94064099042394	0.465444981439864	29.102490522577
K000266_030_007	1	8	QFA0068	30	YE5S_GN	SPBC11B10.02C	0.146101216490343	2.9437428349154	9e-04	3.96780775825209	4.38265647883237e-05	0.0908333333333333	0.515430034765476	0.143381039047583	0.00514674472375827	his3D_mQ	his3D_mQ	1	32	2014-02-06_14-15-16	175	176	1606.5	357.5	130	0.0540713077340483	0.00111937359377525	3	SID	2014/02/10	SID	DAL	30	CONC	his3	30_YE5S_GN	31.184423993879	7.34282747379978	4.24692315121788	5.65115005509755	0.518320662545009	31.184423993879
K000266_030_007	1	9	QFA0068	30	YE5S_GN	SPBC11B10.02C	0.133849922767824	2.82964349658458	9e-04	4.08037693567706	3.55423732566844e-05	1.12685185185185	0.467311665245067	0.131192384883652	-0.00242262789712491	his3D_mQ	his3D_mQ	1	32	2014-02-06_14-15-16	175	176	1769.5	357.5	130	0.0534967601902391	0.00108861619277563	3	SID	2014/02/10	SID	DAL	30	CONC	his3	30_YE5S_GN	29.4599092896571	7.21647558975536	4.08231260859234	5.87902061921604	0.471136012068348	29.4599092896571
K000266_030_007	1	10	QFA0068	30	YE5S_GN	SPBC11B10.02C	0.145812617593304	2.96302336924928	9e-04	3.7379337932081	3.97513068460059e-05	1.12685185185185	0.514677024394396	0.143057462412264	-0.00326090431866939	his3D_mQ	his3D_mQ	1	32	2014-02-06_14-15-16	175	176	1955.5	357.5	130	0.0536882760381755	0.00107800508654545	3	SID	2014/02/10	SID	DAL	30	CONC	his3	30_YE5S_GN	31.3764768097896	7.33997484891803	4.27473900873308	5.61437784879244	0.518223049483682	31.3764768097896
K000266_030_007	1	11	QFA0068	30	YE5S_GN	SPBC11B10.02C	0.129839103276865	2.80472826508701	9e-04	3.81903707537792	2.68663506678708e-05	1.23936342592593	0.450615558758259	0.127214700609384	-0.0111497942173127	his3D_mQ	his3D_mQ	1	32	2014-02-06_14-15-16	175	176	2124.5	357.5	130	0.0537521146541543	0.00106245719593547	3	SID	2014/02/10	SID	DAL	30	CONC	his3	30_YE5S_GN	29.0229113042412	7.17258422439754	4.04636744529534	5.93124582096578	0.456104497315469	29.0229113042412
K000266_030_007	1	12	QFA0068	30	YE5S_GN	SPBC11B10.02C	0.148214104410512	2.98779696097019	9e-04	3.49127003104808	4.35409446789984e-05	1.12685185185185	0.522323527880616	0.145558594753006	-0.0174458319150647	his3D_mQ	his3D_mQ	1	32	2014-02-06_14-15-16	175	176	2305.5	357.5	130	0.0539117111941013	0.00110399489327544	3	SID	2014/02/10	SID	DAL	30	CONC	his3	30_YE5S_GN	31.7403971483097	7.363542027725	4.31047952585885	5.56782600544149	0.527106161708899	31.7403971483097
K000266_030_007	1	13	QFA0068	30	YE5S_GN	SPBC11B10.02C	0.129504460688599	2.71757739028937	9e-04	4.01024404850265	3.0841164329996e-05	1.23936342592593	0.443911054403881	0.126888292468224	-0.0203291939827344	his3D_mQ	his3D_mQ	1	32	2014-02-06_14-15-16	175	176	2477.5	357.5	130	0.0549650483577516	0.00108861619277563	3	SID	2014/02/10	SID	DAL	30	CONC	his3	30_YE5S_GN	28.1064903414349	7.16886107458711	3.92063537694567	6.12145677742085	0.449400094474126	28.1064903414349
K000266_030_007	1	14	QFA0068	30	YE5S_GN	SPBC11B10.02C	0.144558647319394	2.9078540793243	9e-04	3.79677809768404	4.59333646600566e-05	1.12685185185185	0.505769857724214	0.14217815608844	-0.0211637440395058	his3D_mQ	his3D_mQ	1	32	2014-02-06_14-15-16	175	176	2654.5	357.5	130	0.0527626161064828	0.00111937359377525	3	SID	2014/02/10	SID	DAL	30	CONC	his3	30_YE5S_GN	30.7399960642803	7.32751419484807	4.19514657315757	5.72089665556926	0.510413573983333	30.7399960642803
K000266_030_007	1	15	QFA0068	30	YE5S_GN	SPBC11B10.02C	0.13331861000254	2.79831241703543	9e-04	3.76081346261087	2.79963337046446e-05	1.23936342592593	0.461258322696391	0.130948483103563	-0.0213436260355413	his3D_mQ	his3D_mQ	1	32	2014-02-06_14-15-16	175	176	2831.5	357.5	130	0.0547735325098152	0.00107323749227582	3	SID	2014/02/10	SID	DAL	30	CONC	his3	30_YE5S_GN	29.1105497946912	7.21073746412969	4.03711131344106	5.9448447507739	0.466621920505452	29.1105497946912
K000266_030_007	1	16	QFA0068	30	YE5S_GN	SPBC11B10.02C	0.143692723509611	2.9189301420014	9e-04	3.73129493063753	3.85358555691379e-05	1.12685185185185	0.504192746065345	0.141220198079995	-0.0203651122872768	his3D_mQ	his3D_mQ	1	32	2014-02-06_14-15-16	175	176	3000.5	357.5	130	0.0526030195665358	0.00110399489327544	3	SID	2014/02/10	SID	DAL	30	CONC	his3	30_YE5S_GN	30.8205833179343	7.31884628988354	4.21112592028829	5.69918840098636	0.508252215602975	30.8205833179343
K000266_030_007	1	17	QFA0068	30	YE5S_GN	SPBC11B10.02C	0.141133684129343	2.88649072411565	9e-04	3.78009555364026	3.69276585954078e-05	1.12685185185185	0.493947419707847	0.13884755594948	-0.0190679259932734	his3D_mQ	his3D_mQ	1	32	2014-02-06_14-15-16	175	176	3180.5	369.5	130	0.0575505123048932	0.00110399489327544	3	SID	2014/02/10	SID	DAL	30	CONC	his3	30_YE5S_GN	30.3701013797777	7.2929216377513	4.16432575150252	5.76323790023886	0.497838345108407	30.3701013797777
K000266_030_007	1	18	QFA0068	30	YE5S_GN	SPBC11B10.02C	0.14922526705068	2.95467402720723	9e-04	3.93206917136639	4.7168344697761e-05	1.04326388888889	0.52607413676644	0.147053367089725	-0.019335363404928	his3D_mQ	his3D_mQ	1	32	2014-02-06_14-15-16	175	176	3349.5	349.5	130	0.0540713077340483	0.0011085932974349	3	SID	2014/02/10	SID	DAL	30	CONC	his3	30_YE5S_GN	31.4303360697616	7.37335111882921	4.26269352472561	5.63024291115203	0.529146925627241	31.4303360697616
K000266_030_007	1	19	QFA0068	30	YE5S_GN	SPBC11B10.02C	0.138433236993648	2.86052945502629	9e-04	4.11648619079277	4.26000424744676e-05	1.04326388888889	0.485219163236248	0.136571359436254	-0.017571967327066	his3D_mQ	his3D_mQ	1	32	2014-02-06_14-15-16	175	176	3520.5	345.5	130	0.0528264547224616	0.00112238780593223	3	SID	2014/02/10	SID	DAL	30	CONC	his3	30_YE5S_GN	29.981927332773	7.26504965024856	4.12687163559127	5.81554313272491	0.48803253878573	29.981927332773
K000266_030_007	1	20	QFA0068	30	YE5S_GN	SPBC11B10.02C	0.136737279084516	2.83304323487887	9e-04	3.99506899218438	4.28423176647577e-05	1.12685185185185	0.476051064307833	0.13498878746753	-0.0228723408184667	his3D_mQ	his3D_mQ	1	32	2014-02-06_14-15-16	175	176	3697.5	346.5	130	0.0533690829582815	0.00110657850369571	3	SID	2014/02/10	SID	DAL	30	CONC	his3	30_YE5S_GN	29.6211511911155	7.24726590596093	4.08721738314471	5.87196563093847	0.48044761832936	29.6211511911155
K000266_030_007	1	21	QFA0068	30	YE5S_GN	SPBC11B10.02C	0.144314992432397	2.94185855945808	9e-04	3.35042454211601	3.45308077748853e-05	1.23936342592593	0.503375573474531	0.14268162809798	-0.032690166288329	his3D_mQ	his3D_mQ	1	32	2014-02-06_14-15-16	175	176	3866.5	348.5	130	0.0564333365252641	0.00111845090929091	3	SID	2014/02/10	SID	DAL	30	CONC	his3	30_YE5S_GN	31.089136309474	7.32508046790211	4.24420406652241	5.65477051146247	0.510802537360933	31.089136309474
K000266_030_007	1	22	QFA0068	30	YE5S_GN	SPBC11B10.02C	0.143233090231003	2.90909024658237	9e-04	3.29306243408884	4.67109321123851e-05	1.23936342592593	0.496119687937044	0.141979427920165	-0.0435853286308532	his3D_mQ	his3D_mQ	1	32	2014-02-06_14-15-16	175	176	4047.5	356.5	130	0.0596252673242044	0.00109321459693509	3	SID	2014/02/10	SID	DAL	30	CONC	his3	30_YE5S_GN	30.6972804802166	7.31422411099871	4.19692916355349	5.71846678004913	0.504809468743226	30.6972804802166
K000266_030_007	1	23	QFA0068	30	YE5S_GN	SPBC11B10.02C	0.139227687226128	2.89279695479989	9e-04	2.22309772708239	2.36806593645282e-05	1.40608796296296	0.472441562714239	0.138067012547486	-0.0453026411951571	his3D_mQ	his3D_mQ	1	32	2014-02-06_14-15-16	175	176	4214.5	352.5	130	0.0584761722365859	0.00104724768554584	3	SID	2014/02/10	SID	DAL	30	CONC	his3	30_YE5S_GN	30.3536053728711	7.27330542150308	4.17328898125638	5.75085983927591	0.484567561898773	30.3536053728711
K000266_030_007	1	24	QFA0068	30	YE5S_GN	SPBC11B10.02C	0.175700439157335	3.14059668503596	9e-04	1.16345626057164	4.27058801858094e-05	1.40608796296296	0.575504963729489	0.175646053275849	-0.0598330116815675	his3D_mQ	his3D_mQ	1	32	2014-02-06_14-15-16	175	176	4400.5	359.5	130	0.0584123336206071	0.0011542373161867	3	SID	2014/02/10	SID	DAL	30	CONC	his3	30_YE5S_GN	34.3610127886686	7.60897708053828	4.5158517925563	5.31461197188986	0.591178474135026	34.3610127886686
K000266_030_007	2	1	QFA0068	30	YE5S_GN	SPBC11B10.02C	0.135048435719015	2.72638068480437	9e-04	1.95799267691624	3.81800364692759e-05	1.40608796296296	0.445340686244339	0.133477823860613	-0.000689855257990907	his3D_mQ	his3D_mQ	1	32	2014-02-06_14-15-16	175	176	383.5	528.5	130	0.0451977401129944	0.00106547140809246	3	SID	2014/02/10	SID	DAL	30	CONC	his3	30_YE5S_GN	28.4320937654463	7.22933621226703	3.93287750501928	6.1024021138137	0.45595480983277	28.4320937654463
K000266_030_007	2	2	QFA0068	30	YE5S_GN	SPAC6F6.17	0.132511207872606	3.03039896062338	9e-04	4.32365399731638	3.25096764801593e-05	0.0908333333333333	0.470970154431704	0.12906042028817	0.00148084459217578	his3D_mQ	his3D_mQ	1	32	2014-02-06_14-15-16	175	176	570.5	533.5	130	0.058954961856427	0.00104181881841841	3	SID	2014/02/10	SID	DAL	30	CONC	rif1	30_YE5S_GN	31.4866078714892	7.20197367201556	4.37194154066899	5.48955190199719	0.479890070206671	31.4866078714892
K000266_030_007	2	3	QFA0068	30	YE5S_GN	SPAC688.13	0.140153304427698	3.19877736124768	9e-04	4.74261095166109	5.19227295657019e-05	1.12685185185185	0.508819577485157	0.136280503646363	-0.0176030069777683	his3D_mQ	his3D_mQ	1	32	2014-02-06_14-15-16	175	176	733.5	533.5	130	0.0588911232404481	0.00106128823541698	3	SID	2014/02/10	SID	DAL	30	CONC	scn1	30_YE5S_GN	33.6094042792654	7.28286504275431	4.61486023453135	5.20059086956016	0.515830597165783	33.6094042792654
K000266_030_007	2	4	QFA0068	30	YE5S_GN	SPAC1250.04C	0.160490266546656	3.38319975407759	9e-04	4.25805724842452	6.46500550462847e-05	1.04326388888889	0.590518637687468	0.156182670071918	-0.0226696359386416	his3D_mQ	his3D_mQ	1	32	2014-02-06_14-15-16	175	176	907.5	533.5	130	0.0600721376360561	0.00112698621009169	3	SID	2014/02/10	SID	DAL	30	CONC	atl1	30_YE5S_GN	36.5012452277084	7.47834508629518	4.88092549976071	4.91710025100293	0.595533664087697	36.5012452277084
K000266_030_007	2	5	QFA0068	30	YE5S_GN	SPAC1556.01C	0.100521149674654	2.58604498522062	9e-04	7.42759253384762	2.23670434408316e-05	1.23936342592593	0.347635539835361	0.0967967514407317	-0.0133475925389445	his3D_mQ	his3D_mQ	1	32	2014-02-06_14-15-16	175	176	1082.5	533.5	130	0.0629767946630917	0.000893122300327414	3	SID	2014/02/10	SID	DAL	30	CONC	rad50	30_YE5S_GN	25.3824746934738	6.80335835995325	3.73087427569348	6.4328085661742	0.352267885674769	25.3824746934738
K000266_030_007	2	6	QFA0068	30	YE5S_GN	SPAC17H9.10C	0.109940798367833	2.71250664593925	9e-04	7.9392285370598	2.73686935442234e-05	0.0908333333333333	0.386561614131261	0.106000726251697	0.00234934409167057	his3D_mQ	his3D_mQ	1	32	2014-02-06_14-15-16	175	176	1257.5	533.5	130	0.0546458552778576	0.000953053144984517	3	SID	2014/02/10	SID	DAL	30	CONC	ddb1	30_YE5S_GN	27.1294272232116	6.9325861443056	3.91331988647491	6.13290011965237	0.389668970910392	27.1294272232116
K000266_030_007	2	7	QFA0068	30	YE5S_GN	SPAC19E9.01C	0.138857657019817	3.23652273987709	9e-04	4.57756141987505	4.57925409286608e-05	0.0908333333333333	0.510352679255957	0.134992221651701	0.015218634306705	his3D_mQ	his3D_mQ	1	32	2014-02-06_14-15-16	175	176	1442.5	533.5	130	0.0578377860767979	0.00115073078662175	3	SID	2014/02/10	SID	DAL	30	CONC	nup40	30_YE5S_GN	33.943428920157	7.26946601701994	4.66931530330915	5.13993989289847	0.513313898768317	33.943428920157
K000266_030_007	2	8	QFA0068	30	YE5S_GN	SPAC22G7.04	0.153798273364354	3.37300167349102	9e-04	4.16676039659107	5.01745470193849e-05	0.0908333333333333	0.568431058548543	0.149706122023954	0.0170556239188335	his3D_mQ	his3D_mQ	1	32	2014-02-06_14-15-16	175	176	1606.5	533.5	130	0.0567525296051582	0.00113978130017122	3	SID	2014/02/10	SID	DAL	30	CONC	ubp13	30_YE5S_GN	36.0922066550461	7.41689859001323	4.86621277303748	4.93196683321746	0.571712231942158	36.0922066550461
K000266_030_007	2	9	QFA0068	30	YE5S_GN	SPAC27D7.05C	0.135124736355137	3.1338831033575	9e-04	5.48389832296884	5.20419873506045e-05	0.0908333333333333	0.492516065957816	0.131076479705372	0.0156340766500343	his3D_mQ	his3D_mQ	1	32	2014-02-06_14-15-16	175	176	1781.5	533.5	130	0.0567844489131476	0.00106639409257679	3	SID	2014/02/10	SID	DAL	30	CONC	apc14	30_YE5S_GN	32.6892310309862	7.23015108630822	4.52123761187923	5.30828106378256	0.495780608721774	32.6892310309862
K000266_030_007	2	10	QFA0068	30	YE5S_GN	SPAC343.18	0.158584923124368	3.48223643385264	9e-04	4.39204782606322	5.54934433677563e-05	0.0908333333333333	0.59286237322781	0.154372910096039	0.0124502385884357	his3D_mQ	his3D_mQ	1	32	2014-02-06_14-15-16	175	176	1948.5	533.5	130	0.0579654633087555	0.00111253019407621	3	SID	2014/02/10	SID	DAL	30	CONC	rfp2	30_YE5S_GN	37.483188064321	7.4611149018806	5.02380522981535	4.7772552680913	0.594838396045838	37.483188064321
K000266_030_007	2	11	QFA0068	30	YE5S_GN	SPAC589.08C	0.130688480927693	3.13668891996052	9e-04	4.72612499010216	4.43978298432787e-05	0.0908333333333333	0.476823899402331	0.126856603921154	0.0058318727194861	his3D_mQ	his3D_mQ	1	32	2014-02-06_14-15-16	175	176	2130.5	533.5	130	0.0591464777043634	0.00108252628745076	3	SID	2014/02/10	SID	DAL	30	CONC	dam1	30_YE5S_GN	32.5005612906816	7.18199126872296	4.52528554750812	5.3035327269493	0.480237724123583	32.5005612906816
K000266_030_007	2	12	QFA0068	30	YE5S_GN	SPAC6G10.11C	0.168477119024559	3.594311631818	9e-04	3.59009451110383	5.45916195580501e-05	0.0908333333333333	0.63242125929301	0.164823981582324	0.010728929891913	his3D_mQ	his3D_mQ	1	32	2014-02-06_14-15-16	175	176	2305.5	521.5	130	0.0551246448976986	0.00115866629557564	3	SID	2014/02/10	SID	DAL	30	CONC	ubi3	30_YE5S_GN	39.142255518222	7.54841195467872	5.1854954066147	4.62829452502942	0.634254135373489	39.142255518222
K000266_030_007	2	13	QFA0068	30	YE5S_GN	SPAPB1E7.02C	0.02525	0	0.0011	0.1	1.49392173782895e-05	0.0908333333333333	0.0617899975676341	0.0167309782834377	0.000650916724645048	his3D_mQ	his3D_mQ	1	32	2014-02-06_14-15-16	175	176	2479.5	524.5	130	0.0147148009831147	0.00130325672691514	3	SID	2014/02/10	SID	DAL	30	CONC	mcl1	30_YE5S_GN	0	4.52070795900186	0	25	2.60208521396521e-18	0
K000266_030_007	2	14	QFA0068	30	YE5S_GN	SPBC12D12.02C	0.138677550053681	3.03293811981435	9e-04	5.61144674864277	3.86524358306493e-05	0.0908333333333333	0.497015405345006	0.134848769576577	0.00119377932154853	his3D_mQ	his3D_mQ	1	32	2014-02-06_14-15-16	175	176	2654.5	533.5	130	0.0464745124325705	0.0010497543273723	3	SID	2014/02/10	SID	DAL	30	CONC	cdm1	30_YE5S_GN	31.8001170573273	7.26759353773279	4.37560478475076	5.48495606450597	0.501860307265006	31.8001170573273
K000266_030_007	2	15	QFA0068	30	YE5S_GN	SPBC1703.04	0.110613536598583	2.82663010993601	9e-04	6.5235386045555	2.75656739146366e-05	0.0908333333333333	0.394151880630441	0.107066438994779	0.00314380398680691	his3D_mQ	his3D_mQ	1	32	2014-02-06_14-15-16	175	176	2829.5	533.5	130	0.0626895208911871	0.00103011560293338	3	SID	2014/02/10	SID	DAL	30	CONC	mlh1	30_YE5S_GN	28.3067358671768	6.94138723288491	4.07796524203019	5.88528802370363	0.39773541906347	28.3067358671768
K000266_030_007	2	16	QFA0068	30	YE5S_GN	SPBC216.05	0.149847533618026	3.33124926315702	9e-04	4.68665246172862	5.74134746716375e-05	0.0908333333333333	0.554132148795031	0.145698379482139	0.0133230397178312	his3D_mQ	his3D_mQ	1	32	2014-02-06_14-15-16	175	176	2993.5	520.5	130	0.0545820166618788	0.0010936451986718	3	SID	2014/02/10	SID	DAL	30	CONC	rad3	30_YE5S_GN	35.4650070400402	7.37935462155024	4.80597679050012	4.99378191909714	0.556438630514875	35.4650070400402
K000266_030_007	2	17	QFA0068	30	YE5S_GN	SPBC2G2.01C	0.123311318239298	2.97114285471615	9e-04	6.20732685046512	5.56126976632133e-05	0.0908333333333333	0.445156841096342	0.11991257675585	0.0217906307243939	his3D_mQ	his3D_mQ	1	32	2014-02-06_14-15-16	175	176	3178.5	533.5	130	0.0633917456669539	0.00103086933196789	3	SID	2014/02/10	SID	DAL	30	CONC	liz1	30_YE5S_GN	30.425948992177	7.09816450808874	4.28645306226771	5.59903483168039	0.447469480014944	30.425948992177
K000266_030_007	2	18	QFA0068	30	YE5S_GN	SPBC428.17C	0.156677343462011	3.37440364146166	9e-04	4.7545132071673	5.97167195576076e-05	0.0908333333333333	0.579957121956444	0.152980342151958	0.0109453252175819	his3D_mQ	his3D_mQ	1	32	2014-02-06_14-15-16	175	176	3352.5	533.5	130	0.0549650483577516	0.00115516000067103	3	SID	2014/02/10	SID	DAL	30	CONC	wpl1	30_YE5S_GN	36.2374689298675	7.44365585525604	4.86823539864217	4.92991772885387	0.582546194032384	36.2374689298675
K000266_030_007	2	19	QFA0068	30	YE5S_GN	SPBC887.04C	0.116200340217748	2.91314143260359	9e-04	6.62422096497808	3.27183799305752e-05	0.0908333333333333	0.416786110323336	0.112535698416727	0.0101369082077935	his3D_mQ	his3D_mQ	1	32	2014-02-06_14-15-16	175	176	3521.5	533.5	130	0.0627533595071659	0.00101606730927079	3	SID	2014/02/10	SID	DAL	30	CONC	lub1	30_YE5S_GN	29.4718465170554	7.0124735759703	4.20277469822444	5.71051310700509	0.420846906580247	29.4718465170554
K000266_030_007	2	20	QFA0068	30	YE5S_GN	SPCC1739.12	0.145349882132699	3.18278456270566	9e-04	6.68107650311423	5.30773871839387e-05	1.04326388888889	0.530396613349759	0.14059799817629	-0.00388965352931323	his3D_mQ	his3D_mQ	1	32	2014-02-06_14-15-16	175	176	3714.5	523.5	130	0.0588592039324587	0.00105693610729168	3	SID	2014/02/10	SID	DAL	30	CONC	ppe1	30_YE5S_GN	33.6825484017726	7.3353891847824	4.59178750483322	5.2267227032475	0.533916901485978	33.6825484017726
K000266_030_007	2	21	QFA0068	30	YE5S_GN	SPCC306.04C	0.107476922661595	2.80609673948945	9e-04	4.99888247760238	2.30977513967079e-05	1.23936342592593	0.379484636378648	0.104215676749938	-0.0256970300171662	his3D_mQ	his3D_mQ	1	32	2014-02-06_14-15-16	175	176	3869.5	533.5	130	0.0617638609594944	0.000922957016842697	3	SID	2014/02/10	SID	DAL	30	CONC	set1	30_YE5S_GN	27.9330980645953	6.89988620223639	4.04834184881798	5.92835311252369	0.385475866944077	27.9330980645953
K000266_030_007	2	22	QFA0068	30	YE5S_GN	SPCC622.17	0.162502663327954	3.55261898934251	9e-04	7.37364050532529	5.60683336790879e-05	1.04326388888889	0.608544044094971	0.158720390545869	-0.0474260029778107	his3D_mQ	his3D_mQ	1	32	2014-02-06_14-15-16	175	176	4063.5	528.5	130	0.0624660857352613	0.00111160750959188	3	SID	2014/02/10	SID	DAL	30	CONC	apn1	30_YE5S_GN	38.421245777492	7.49632264652114	5.1253457980924	4.68261088040782	0.614563834240499	38.421245777492
K000266_030_007	2	23	QFA0068	30	YE5S_GN	SPAP8A3.14C	0.131520013655911	3.19224808385965	9e-04	5.13474086782428	5.60056187058898e-05	1.12685185185185	0.4785219911001	0.12818208772003	-0.0495243301395492	his3D_mQ	his3D_mQ	1	32	2014-02-06_14-15-16	175	176	4219.5	533.5	130	0.0639024545947844	0.00103011560293338	3	SID	2014/02/10	SID	DAL	30	CONC	SPAP8A3.14c	30_YE5S_GN	33.1183747897819	7.19114163714911	4.60544047953302	5.21122791764612	0.486397974900353	33.1183747897819
K000266_030_007	2	24	QFA0068	30	YE5S_GN	SPBC11B10.02C	0.148137924042143	3.08660023816346	9e-04	1.70553674379864	2.31447869528866e-05	1.40608796296296	0.504535636161217	0.14654637905558	-0.0576012577375643	his3D_mQ	his3D_mQ	1	32	2014-02-06_14-15-16	175	176	4400.5	533.5	130	0.0618276995754732	0.00105706681310495	3	SID	2014/02/10	SID	DAL	30	CONC	his3	30_YE5S_GN	32.7763133032095	7.36280030820545	4.45160970435149	5.39130822195391	0.519501922730114	32.7763133032095
K000266_030_007	3	1	QFA0068	30	YE5S_GN	SPBC11B10.02C	0.128659271221227	2.66731043129685	9e-04	2.16448101650542	3.75416422779445e-05	0.0908333333333333	0.42444716254526	0.12728461224642	0.00199390548180294	his3D_mQ	his3D_mQ	1	32	2014-02-06_14-15-16	175	176	383.5	710.5	130	0.0446870311851639	0.00103563669157717	3	SID	2014/02/10	SID	DAL	30	CONC	his3	30_YE5S_GN	27.5488712824229	7.15941470502489	3.8479222698313	6.23713222799904	0.434453254937211	27.5488712824229
K000266_030_007	3	2	QFA0068	30	YE5S_GN	SPBC1778.02	0.0985258517744929	2.6697709021346	9e-04	3.52391655033335	1.77112311412982e-05	0.0908333333333333	0.338435063277448	0.0953121357527956	0.005921316852632	his3D_mQ	his3D_mQ	1	32	2014-02-06_14-15-16	175	176	558.5	710.5	130	0.0649557917584347	0.000862703279548146	3	SID	2014/02/10	SID	DAL	30	CONC	rap1	30_YE5S_GN	26.092842752801	6.77443350511902	3.85166416248448	6.23107285255084	0.347327283970205	26.092842752801
K000266_030_007	3	3	QFA0068	30	YE5S_GN	SPAC31G5.18C	0.0635896026620096	2.14841887979933	9e-04	5.50972066892015	1.89361453392654e-05	1.40608796296296	0.210703138957852	0.060938072368399	-0.0049957743511237	his3D_mQ	his3D_mQ	1	32	2014-02-06_14-15-16	175	176	733.5	710.5	130	0.105972102524817	0.000710823124529644	3	SID	2014/02/10	SID	DAL	30	CONC	sde2	30_YE5S_GN	19.0394485553077	6.14272208254947	3.09951326129434	7.74315125529669	0.215182627836817	19.0394485553077
K000266_030_007	3	4	QFA0068	30	YE5S_GN	SPAC12B10.12C	0.121883709035884	3.11198021068027	9e-04	5.16721246935658	3.72535059931812e-05	1.12685185185185	0.443976282468603	0.117760826677719	-0.00886558640804494	his3D_mQ	his3D_mQ	1	32	2014-02-06_14-15-16	175	176	907.5	710.5	130	0.0525711002585464	0.00101675169617276	3	SID	2014/02/10	SID	DAL	30	CONC	rhp41	30_YE5S_GN	31.7927665142724	7.08136459159161	4.48963841686996	5.34564206993134	0.449430108805137	31.7927665142724
K000266_030_007	3	5	QFA0068	30	YE5S_GN	SPAC15A10.03C	0.025	0.714008622674047	0.0011	0.75	9.62298519159175e-06	1.23936342592593	0.0315924140599583	0.0088136899589599	-0.000166833467492052	his3D_mQ	his3D_mQ	1	32	2014-02-06_14-15-16	175	176	1082.5	710.5	130	0.0119378211880366	0.00117010809943413	3	SID	2014/02/10	SID	DAL	30	CONC	rhp54	30_YE5S_GN	4.05521186215267	4.50635266602479	0.899887816754013	25	0.0223035590811078	4.05521186215267
K000266_030_007	3	6	QFA0068	30	YE5S_GN	SPAC17H9.19C	0.0927842686154683	2.6095840445314	9e-04	10	3.3361882095931e-05	0.0908333333333333	0.327575234034522	0.0883360922853654	0.0189343557543937	his3D_mQ	his3D_mQ	1	32	2014-02-06_14-15-16	175	176	1257.5	700.5	130	0.054677774585847	0.000891707298435113	3	SID	2014/02/10	SID	DAL	30	CONC	cdt2	30_YE5S_GN	25.1784995072777	6.68781140840145	3.76483395982842	6.37478312618435	0.329265024670919	25.1784995072777
K000266_030_007	3	7	QFA0068	30	YE5S_GN	SPAC19E9.02	0.121946777488576	3.01126103801925	9e-04	9.41686937825199	5.26367776466323e-05	0.0908333333333333	0.443569784533773	0.11762723994257	0.0201295432758338	his3D_mQ	his3D_mQ	1	32	2014-02-06_14-15-16	175	176	1431.5	708.5	130	0.0521880685626736	0.0010462480324677	3	SID	2014/02/10	SID	DAL	30	CONC	fin1	30_YE5S_GN	30.7670366004959	7.08211091783868	4.34433136637253	5.52444046643702	0.445936824320525	30.7670366004959
K000266_030_007	3	8	QFA0068	30	YE5S_GN	SPAC22H12.02	0.098077431217354	2.65074771914693	9e-04	10	3.56116696991778e-05	0.0908333333333333	0.346151445291479	0.093185746354531	0.0154528514072915	his3D_mQ	his3D_mQ	1	32	2014-02-06_14-15-16	175	176	1606.5	710.5	130	0.0607743624118229	0.000846986198827991	3	SID	2014/02/10	SID	DAL	30	CONC	tfg3	30_YE5S_GN	25.8817604217886	6.76785238169108	3.82422058906101	6.27578860608898	0.348408793824875	25.8817604217886
K000266_030_007	3	9	QFA0068	30	YE5S_GN	SPAC27E2.03C	0.107985689011969	2.77074670801551	9e-04	7.24342250988768	3.29218343784949e-05	0.0908333333333333	0.385403755675834	0.103628175092285	0.0164534116846225	his3D_mQ	his3D_mQ	1	32	2014-02-06_14-15-16	175	176	1787.5	718.5	130	0.0537840339621437	0.000934167914919758	3	SID	2014/02/10	SID	DAL	30	CONC	SPAC27E2.03c	30_YE5S_GN	27.6084433401192	6.90669941265018	3.99734253521329	6.00398884723534	0.386384837646718	27.6084433401192
K000266_030_007	3	10	QFA0068	30	YE5S_GN	SPAC343.18	0.142199242065601	3.36506831346402	9e-04	4.63788083011073	6.47505846273878e-05	0.0908333333333333	0.530147600606955	0.137824130278637	0.0242993792220444	his3D_mQ	his3D_mQ	1	32	2014-02-06_14-15-16	175	176	1955.5	697.5	130	0.0539755498100801	0.00110700910543242	3	SID	2014/02/10	SID	DAL	30	CONC	rfp2	30_YE5S_GN	35.4581190916108	7.30377305850683	4.85476736579488	4.94359424286655	0.531749655760492	35.4581190916108
K000266_030_007	3	11	QFA0068	30	YE5S_GN	SPAC589.10C	0.105607339518153	2.73266964059222	9e-04	7.5106216590923	3.79465998534699e-05	0.0908333333333333	0.373378990502412	0.101624714303251	0.0231342550623709	his3D_mQ	his3D_mQ	1	32	2014-02-06_14-15-16	175	176	2130.5	710.5	130	0.0714354112802834	0.00091878921441995	3	SID	2014/02/10	SID	DAL	30	CONC	SPAC589.10c	30_YE5S_GN	27.1023637985793	6.87456938608362	3.94240893887018	6.08764853472506	0.376671972203408	27.1023637985793
K000266_030_007	3	12	QFA0068	30	YE5S_GN	SPAC823.14	0.154981069189552	3.46117957160043	9e-04	4.02787658192529	5.16907690075189e-05	0.0908333333333333	0.578915767808957	0.150867710478158	0.0145438988593639	his3D_mQ	his3D_mQ	1	32	2014-02-06_14-15-16	175	176	2305.5	710.5	130	0.0538797918861119	0.00114328759507583	3	SID	2014/02/10	SID	DAL	30	CONC	ptf1	30_YE5S_GN	37.090929358484	7.42795128546563	4.99342657659324	4.80631879369176	0.580515645326863	37.090929358484
K000266_030_007	3	13	QFA0068	30	YE5S_GN	SPAPB1E7.06C	0.02525	5.68175809951782	0.0011	0.1	1.29614601009558e-05	1.23936342592593	0.0517738631633694	0.0145899880524225	-0.000580160813045301	his3D_mQ	his3D_mQ	1	32	2014-02-06_14-15-16	175	176	2479.5	710.5	130	0.0479108812920936	0.000857605048849617	3	SID	2014/02/10	SID	DAL	30	CONC	eme1	30_YE5S_GN	8.97244865733252	4.52070795900186	1.98474414598407	12.0922387142754	0.0478752221289954	8.97244865733252
K000266_030_007	3	14	QFA0068	30	YE5S_GN	SPBC12D12.09	0.145122965696108	3.36030348733896	9e-04	4.68127175510177	6.98347966297294e-05	0.0908333333333333	0.54027518228217	0.141007531250273	0.0269100774722202	his3D_mQ	his3D_mQ	1	32	2014-02-06_14-15-16	175	176	2654.5	710.5	130	0.0464106738165917	0.00110902389917161	3	SID	2014/02/10	SID	DAL	30	CONC	rev7	30_YE5S_GN	35.5502557364038	7.33313512704993	4.84789317535806	4.95060413500703	0.541698558640867	35.5502557364038
K000266_030_007	3	15	QFA0068	30	YE5S_GN	SPBC1709.05	0.141434338818126	3.37814500244794	9e-04	4.85588319226058	8.29077041792615e-05	0.0908333333333333	0.529028312136988	0.137406756117615	0.0341745873179411	his3D_mQ	his3D_mQ	1	32	2014-02-06_14-15-16	175	176	2834.5	697.5	130	0.0564014172172747	0.00112423340956124	3	SID	2014/02/10	SID	DAL	30	CONC	sks2	30_YE5S_GN	35.5579863056935	7.29599171756918	4.87363304156003	4.92445774955549	0.529991503226047	35.5579863056935
K000266_030_007	3	16	QFA0068	30	YE5S_GN	SPBC216.06C	0.137929461577288	3.3917476424166	9e-04	5.69151223591276	8.73755041918699e-05	0.0908333333333333	0.518783693382629	0.133986484006211	0.0375545444183488	his3D_mQ	his3D_mQ	1	32	2014-02-06_14-15-16	175	176	3004.5	708.5	130	0.0558907082894443	0.001105517604267	3	SID	2014/02/10	SID	DAL	30	CONC	swi1	30_YE5S_GN	35.5240215547997	7.25978993101957	4.89325750363836	4.90470815855387	0.519075873215827	35.5240215547997
K000266_030_007	3	17	QFA0068	30	YE5S_GN	SPBC30B4.04C	0.110969271317603	3.01854356941507	9e-04	6.22373511599748	7.20293408766157e-05	0.0908333333333333	0.408702758378926	0.1073716033325	0.0372297906467414	his3D_mQ	his3D_mQ	1	32	2014-02-06_14-15-16	175	176	3178.5	698.5	130	0.059274154936321	0.000977289804262199	3	SID	2014/02/10	SID	DAL	30	CONC	sol1	30_YE5S_GN	30.2487886140521	6.94601951605479	4.35483783829518	5.51111221385811	0.408412517263347	30.2487886140521
K000266_030_007	3	18	QFA0068	30	YE5S_GN	SPBC530.13	0.107236815937149	2.94639921039731	9e-04	10	6.59353041201664e-05	0.0908333333333333	0.391221731973474	0.102915994511298	0.0326780229058649	his3D_mQ	his3D_mQ	1	32	2014-02-06_14-15-16	175	176	3343.5	710.5	130	0.0600402183280666	0.000942103423873646	3	SID	2014/02/10	SID	DAL	30	CONC	lsc1	30_YE5S_GN	29.3160138093353	6.89665957195836	4.25075552931936	5.64605511525217	0.393229067892508	29.3160138093353
K000266_030_007	3	19	QFA0068	30	YE5S_GN	SPBC887.10	0.109949301156243	2.97506847853822	9e-04	9.61137758229749	6.62094560076221e-05	0.0908333333333333	0.39987057507008	0.106654797686284	0.0301529223975873	his3D_mQ	his3D_mQ	1	32	2014-02-06_14-15-16	175	176	3528.5	697.5	130	0.0677327715535127	0.000954806292436819	3	SID	2014/02/10	SID	DAL	30	CONC	mcs4	30_YE5S_GN	29.7559465425284	6.9326977175934	4.29211654029217	5.59164686575969	0.403696657434671	29.7559465425284
K000266_030_007	3	20	QFA0068	30	YE5S_GN	SPCC1753.02C	0.118169488218591	3.15544315526451	9e-04	5.24251374936322	4.12701119708182e-05	0.0908333333333333	0.436157040772123	0.113762217364599	0.0180500646526419	his3D_mQ	his3D_mQ	1	32	2014-02-06_14-15-16	175	176	3693.5	710.5	130	0.0602955727919819	0.00103169979493586	3	SID	2014/02/10	SID	DAL	30	CONC	git3	30_YE5S_GN	32.0335430418834	7.03671685783679	4.55234219154457	5.2720114152616	0.438878518213024	32.0335430418834
K000266_030_007	3	21	QFA0068	30	YE5S_GN	SPCC330.01C	0.130718798298114	3.32711821688224	9e-04	6.63773178999597	4.67743412619319e-05	1.04326388888889	0.486514458070934	0.126453998683997	-0.0170865243242401	his3D_mQ	his3D_mQ	1	32	2014-02-06_14-15-16	175	176	3885.5	705.5	130	0.0581250598487025	0.00106262638604565	3	SID	2014/02/10	SID	DAL	30	CONC	rhp16	30_YE5S_GN	34.4752861182678	7.18232590913761	4.80001695194688	4.99998234178436	0.491191704534033	34.4752861182678
K000266_030_007	3	22	QFA0068	30	YE5S_GN	SPCC663.01C	0.001	0	0.001	1	1.85240240696659e-06	1.40608796296296	0.00835278399025673	0.00209455331478063	-0.000332119323314898	his3D_mQ	his3D_mQ	1	32	2014-02-06_14-15-16	175	176	4051.5	710.5	130	0.00753295668549906	0.000937581988307998	3	SID	2014/02/10	SID	DAL	30	CONC	ekc1	30_YE5S_GN	0	0	0	25	0	0
K000266_030_007	3	23	QFA0068	30	YE5S_GN	SPAC56F8.02	0.126914303819312	3.2870285578189	9e-04	5.17675617475661	3.88673060909298e-05	1.12685185185185	0.467409587329507	0.123018034346457	-0.0447373384616317	his3D_mQ	his3D_mQ	1	32	2014-02-06_14-15-16	175	176	4231.5	710.5	130	0.0601040569440455	0.00104724768554584	3	SID	2014/02/10	SID	DAL	30	CONC	SPAC56F8.02	30_YE5S_GN	33.857807313051	7.1397139598555	4.74217979927816	5.06096373732038	0.475244644799695	33.857807313051
K000266_030_007	3	24	QFA0068	30	YE5S_GN	SPBC11B10.02C	0.135421385117896	2.87085509970169	9e-04	2.87139564603554	5.96417440285214e-05	1.23936342592593	0.46603931213854	0.134350745660272	-0.0525439004277488	his3D_mQ	his3D_mQ	1	32	2014-02-06_14-15-16	175	176	4400.5	710.5	130	0.0563375786012959	0.00103663634465532	3	SID	2014/02/10	SID	DAL	30	CONC	his3	30_YE5S_GN	29.9586618483374	7.23331486384162	4.14176106145977	5.79463654321507	0.47538027409842	29.9586618483374
K000266_030_007	4	1	QFA0068	30	YE5S_GN	SPBC11B10.02C	0.141234230389952	2.89149817671412	9e-04	1.6639292549696	3.28050711728754e-05	1.40608796296296	0.470730960824082	0.140133430192338	-0.000408689685021082	his3D_mQ	his3D_mQ	1	32	2014-02-06_14-15-16	175	176	383.5	893.5	130	0.0475597689042102	0.00107383728412271	3	SID	2014/02/10	SID	DAL	30	CONC	his3	30_YE5S_GN	30.4143666265671	7.29394907458271	4.16980792100021	5.7556608013357	0.482594048153507	30.4143666265671
K000266_030_007	4	2	QFA0068	30	YE5S_GN	SPBC216.05	0.130295176916929	3.0983987957073	9e-04	4.26146326375888	2.87597139482475e-05	0.0908333333333333	0.467335360475339	0.126930694788746	0.00301609897288616	his3D_mQ	his3D_mQ	1	32	2014-02-06_14-15-16	175	176	558.5	898.5	130	0.0557630310574867	0.000985071610688813	3	SID	2014/02/10	SID	DAL	30	CONC	rad3	30_YE5S_GN	32.0843838884301	7.17764296446419	4.47004456020963	5.36907399394571	0.476251489948331	32.0843838884301
K000266_030_007	4	3	QFA0068	30	YE5S_GN	SPAC23A1.15C	0.121271105464932	3.07834150481114	9e-04	5.67643427835578	4.5492117061645e-05	0.0908333333333333	0.439845630115486	0.117151407845682	0.00515164459221919	his3D_mQ	his3D_mQ	1	32	2014-02-06_14-15-16	175	176	735.5	880.5	130	0.0593699128602892	0.00098823952537307	3	SID	2014/02/10	SID	DAL	30	CONC	sec20	30_YE5S_GN	31.416820648612	7.07409513237404	4.44110802310749	5.40405679734107	0.446001977989821	31.416820648612
K000266_030_007	4	4	QFA0068	30	YE5S_GN	SPAC12G12.16C	0.128783536660385	3.23750582015268	9e-04	5.38747672869918	5.57605024860575e-05	0.0908333333333333	0.474812535838515	0.124332159575867	0.011346864878767	his3D_mQ	his3D_mQ	1	32	2014-02-06_14-15-16	175	176	907.5	886.5	130	0.0571674806090204	0.00101456794698375	3	SID	2014/02/10	SID	DAL	30	CONC	SPAC12G12.16c	30_YE5S_GN	33.4462239370827	7.16080745822104	4.67073359145894	5.13837912825669	0.479485346356997	33.4462239370827
K000266_030_007	4	5	QFA0068	30	YE5S_GN	SPAC1687.15	0.136529474518572	3.31222235934871	9e-04	4.25738910658239	6.22001478617265e-05	0.0908333333333333	0.50567384288626	0.132445162737904	0.0269726815110285	his3D_mQ	his3D_mQ	1	32	2014-02-06_14-15-16	175	176	1090.5	886.5	130	0.0566248523732006	0.00110700910543242	3	SID	2014/02/10	SID	DAL	30	CONC	gsk3	30_YE5S_GN	34.6207690826348	7.24507172265397	4.77852675693772	5.022468476326	0.508883603498621	34.6207690826348
K000266_030_007	4	6	QFA0068	30	YE5S_GN	SPAC1805.04	0.0907218412215379	2.50699626602506	9e-04	8.74847799730736	4.89544940879034e-05	0.0908333333333333	0.314094769777424	0.0870522058538775	0.0246569260348993	his3D_mQ	his3D_mQ	1	32	2014-02-06_14-15-16	175	176	1257.5	886.5	130	0.106004021832807	0.000819735092732979	3	SID	2014/02/10	SID	DAL	30	CONC	nup132	30_YE5S_GN	24.0713892468489	6.65538110875173	3.6168310805215	6.63564304378283	0.317280341417411	24.0713892468489
K000266_030_007	4	7	QFA0068	30	YE5S_GN	SPAC19G12.02C	0.113160467564315	2.9204418271441	9e-04	10	5.82058085322384e-05	0.0908333333333333	0.410313705718667	0.109161679058793	0.0267253425584597	his3D_mQ	his3D_mQ	1	32	2014-02-06_14-15-16	175	176	1437.5	874.5	130	0.057295157840978	0.00103563669157717	3	SID	2014/02/10	SID	DAL	30	CONC	pms1	30_YE5S_GN	29.3845688293847	6.97422932610692	4.21330694122549	5.6962382125949	0.411834288675452	29.3845688293847
K000266_030_007	4	8	QFA0068	30	YE5S_GN	SPAC23A1.06C	0.133586426072469	3.04591605950902	9e-04	10	7.38086924125459e-05	0.0908333333333333	0.48499364183287	0.129197965982975	0.0279495390315957	his3D_mQ	his3D_mQ	1	32	2014-02-06_14-15-16	175	176	1606.5	891.5	130	0.0542628235819847	0.0010264401179186	3	SID	2014/02/10	SID	DAL	30	CONC	cmk2	30_YE5S_GN	31.6990681295716	7.21363270395964	4.39432799401772	5.4615859427591	0.487028609401849	31.6990681295716
K000266_030_007	4	9	QFA0068	30	YE5S_GN	SPAC27E2.09	0.02525	5.75491250852224	0.0011	0.1	1.26048946677568e-05	0.0908333333333333	0.0521374058086841	0.0147558692219507	0.00396270962827499	his3D_mQ	his3D_mQ	1	32	2014-02-06_14-15-16	175	176	1781.5	886.5	130	0.0727121835998596	0.000611622809446503	3	SID	2014/02/10	SID	DAL	30	CONC	mak2	30_YE5S_GN	9.08797173440709	4.52070795900186	2.01029834637087	11.9385264596802	0.0484992361622529	9.08797173440709
K000266_030_007	4	10	QFA0068	30	YE5S_GN	SPAC3A11.14C	0.150618106486253	3.3639741220333	9e-04	4.39868348599398	7.43717446099627e-05	0.0908333333333333	0.560049184721373	0.146168323429196	0.0295805133195386	his3D_mQ	his3D_mQ	1	32	2014-02-06_14-15-16	175	176	1955.5	876.5	130	0.0442401608733123	0.00110534841415683	3	SID	2014/02/10	SID	DAL	30	CONC	pkl1	30_YE5S_GN	35.8493140303991	7.38675449657445	4.85318877824137	4.9452022364349	0.560569333581304	35.8493140303991
K000266_030_007	4	11	QFA0068	30	YE5S_GN	SPAC637.10C	0.0636895794282147	2.13952801745347	9e-04	10	2.29377660246013e-05	0.0908333333333333	0.214865835423752	0.0614506670557157	0.0160800666783316	his3D_mQ	his3D_mQ	1	32	2014-02-06_14-15-16	175	176	2130.5	886.5	130	0.169331928883782	0.000727462889734133	3	SID	2014/02/10	SID	DAL	30	CONC	rpn10	30_YE5S_GN	18.9676529071773	6.1449885335449	3.08668646062312	7.77532810869138	0.216044986484144	18.9676529071773
K000266_030_007	4	12	QFA0068	30	YE5S_GN	SPAC8E11.02C	0.108915684048098	2.64453954245411	9e-04	10	4.8477011031853e-05	0.0908333333333333	0.383457049673166	0.1037323828956	0.0271193878730061	his3D_mQ	his3D_mQ	1	32	2014-02-06_14-15-16	175	176	2305.5	886.5	130	0.0519007947907689	0.000892461027469619	3	SID	2014/02/10	SID	DAL	30	CONC	rad24	30_YE5S_GN	26.3980830871361	6.91907100283151	3.81526408333332	6.29052130489266	0.38277003809933	26.3980830871361
K000266_030_007	4	13	QFA0068	30	YE5S_GN	SPAPB24D3.04C	0.126388206481594	3.1114672072193	9e-04	5.04093878514632	5.22681924242379e-05	0.0908333333333333	0.463212212637325	0.122414117806339	0.0240296301196079	his3D_mQ	his3D_mQ	1	32	2014-02-06_14-15-16	175	176	2489.5	879.5	130	0.0552523221296562	0.00107809730806182	3	SID	2014/02/10	SID	DAL	30	CONC	mag1	30_YE5S_GN	32.0225487293098	7.13372113246011	4.48889830913066	5.34652343341856	0.464611257804651	32.0225487293098
K000266_030_007	4	14	QFA0068	30	YE5S_GN	SPBC13G1.04C	0.12765960277066	3.13174698960298	9e-04	5.15793050846235	6.63379584672001e-05	0.0908333333333333	0.469348218152034	0.123545816712373	0.0304919267454222	his3D_mQ	his3D_mQ	1	32	2014-02-06_14-15-16	175	176	2644.5	886.5	130	0.0558268696734655	0.0010271013907764	3	SID	2014/02/10	SID	DAL	30	CONC	SPBC13G1.04c	30_YE5S_GN	32.2965070129155	7.14816134700116	4.51815585086992	5.31190175641663	0.470087915373727	32.2965070129155
K000266_030_007	4	15	QFA0068	30	YE5S_GN	SPBC1718.07C	0.025	0.538054478613375	0.0011	0.75	4.11767407738628e-06	0.0908333333333333	0.0219706433017295	0.00588494769060743	0.00191635441621151	his3D_mQ	his3D_mQ	1	32	2014-02-06_14-15-16	175	176	2828.5	886.5	130	0.0107248874844393	0.0011222188504824	3	SID	2014/02/10	SID	DAL	30	CONC	zfs1	30_YE5S_GN	3.05588032814753	4.50635266602479	0.6781272027791	25	0.0139982139425193	3.05588032814753
K000266_030_007	4	16	QFA0068	30	YE5S_GN	SPBC21D10.10	0.136842673126257	3.27442643439543	9e-04	5.25376505278633	8.91387423834859e-05	0.0908333333333333	0.509889719641056	0.131086764016107	0.036499129736802	his3D_mQ	his3D_mQ	1	32	2014-02-06_14-15-16	175	176	3003.5	892.5	130	0.0528902933384404	0.00100212649004711	3	SID	2014/02/10	SID	DAL	30	CONC	bdc1	30_YE5S_GN	34.2413263367971	7.24837747475573	4.72399877849229	5.08044161850098	0.509067737631029	34.2413263367971
K000266_030_007	4	17	QFA0068	30	YE5S_GN	SPBC31F10.13C	0.133539198065974	3.31294266954018	9e-04	5.03064033913326	9.01445963899238e-05	0.0908333333333333	0.49937865148531	0.129346329149877	0.0381830303401452	his3D_mQ	his3D_mQ	1	32	2014-02-06_14-15-16	175	176	3181.5	882.5	130	0.061731941651505	0.00108795491991784	3	SID	2014/02/10	SID	DAL	30	CONC	hip1	30_YE5S_GN	34.4755950733047	7.21312256486915	4.77956595957691	5.02137646032705	0.49940419894314	34.4755950733047
K000266_030_007	4	18	QFA0068	30	YE5S_GN	SPBC530.14C	0.145218754671121	3.39207756786323	9e-04	5.84319890636891	0.00011278448489258	0.0908333333333333	0.544462089641329	0.140514977943266	0.0430843067271457	his3D_mQ	his3D_mQ	1	32	2014-02-06_14-15-16	175	176	3352.5	878.5	130	0.0588592039324587	0.00104532534798336	3	SID	2014/02/10	SID	DAL	30	CONC	dsk1	30_YE5S_GN	35.8910674766026	7.33408706936165	4.8937334854584	4.90423110929832	0.54466597771825	35.8910674766026
K000266_030_007	4	19	QFA0068	30	YE5S_GN	SPBC947.08C	0.10624869554245	2.87269978411538	9e-04	9.37190656132508	6.28346059734248e-05	0.0908333333333333	0.383652605035909	0.1021675855211	0.0308476792146328	his3D_mQ	his3D_mQ	1	32	2014-02-06_14-15-16	175	176	3527.5	888.5	130	0.0665836764658942	0.000942103423873646	3	SID	2014/02/10	SID	DAL	30	CONC	hip4	30_YE5S_GN	28.5273714631373	6.88330441203725	4.14442973250605	5.79090527503954	0.386308603765603	28.5273714631373
K000266_030_007	4	20	QFA0068	30	YE5S_GN	SPCC1795.01C	0.144838045842089	3.40041026007705	9e-04	5.63657984665038	6.65233604039856e-05	0.0908333333333333	0.539234735275554	0.140231643394489	0.0255317919519347	his3D_mQ	his3D_mQ	1	32	2014-02-06_14-15-16	175	176	3702.5	890.5	130	0.0542628235819847	0.00103437562687249	3	SID	2014/02/10	SID	DAL	30	CONC	mad3	30_YE5S_GN	35.9606555285047	7.33029990040647	4.90575501917878	4.89221330991322	0.543640815578786	35.9606555285047
[truncated: 2,212 more rows]
