# Supplementary material for: Quantitative Fitness Analysis Identifies exo1∆ and Other Suppressors or Enhancers of Telomere Defects in Schizosaccharomyces pombe
Source: PLoS One. 2015 Jul 13;10(7):e0132240. doi: 10.1371/journal.pone.0132240 (PMC4500466; doi:10.1371/journal.pone.0132240)
Supplement: S13 Supporting Information — (ZIP) [file pone.0132240.s019.zip › QFA0069_FIT.txt]

Barcode	Row	Col	ScreenID	Treatment	Medium	ORF	K	r	g	v	obj	t0	nAUC	nSTP	d0	Screen.Name	Library.Name	MasterPlate.Number	Timeseries.order	Inoc.Time	TileX	TileY	XOffset	YOffset	Threshold	EdgeLength	EdgePixels	RepQuad	Client	ExptDate	User	PI	Condition	Inoc	Gene	TrtMed	MDRMDP	MDP	MDR	DT	AUC	fit
K000266_030_009	1	1	QFA0069	30	YE5S_GN	SPBC11B10.02C	0.176856624474752	3.02100206237865	9e-04	1.66984838918453	5.40122857487856e-05	1.40857638888889	0.590300629821643	0.179695799871702	-0.0458219769321433	taz1D_mQ	taz1D_mQ	1	32	2014-02-06_14-15-16	175	176	383.5	344.5	133	0.0383350888952727	0.00107300239959654	1	SID	2014/02/10	SID	DAL	30	CONC	his3	30_YE5S_GN	33.1948236011984	7.61843954194129	4.35716834378657	5.50816450188907	0.604267137151842	33.1948236011984
K000266_030_009	1	2	QFA0069	30	YE5S_GN	SPBC11B10.02C	0.14008539648326	2.64532783641988	9e-04	2.40170414295961	4.20635009253967e-05	1.57518518518519	0.455264849724896	0.14272287424309	-0.0366519854704834	taz1D_mQ	taz1D_mQ	1	32	2014-02-06_14-15-16	175	176	567.5	357.5	133	0.0619872961154202	0.0010459204836117	1	SID	2014/02/10	SID	DAL	30	CONC	his3	30_YE5S_GN	27.7912789451594	7.28216584984286	3.8163479819344	6.28873470490893	0.46950147504227	27.7912789451594
K000266_030_009	1	3	QFA0069	30	YE5S_GN	SPBC11B10.02C	0.02525	0.749057582700335	0.0011	0.916718390373756	6.79481371782447e-06	1.74185185185185	0.0328532201906352	0.0118800421803435	-0.00329061570204487	taz1D_mQ	taz1D_mQ	1	32	2014-02-06_14-15-16	175	176	733.5	357.5	133	0.0143956079032207	0.00106748131095274	1	SID	2014/02/10	SID	DAL	30	CONC	his3	30_YE5S_GN	4.49821164030724	4.52070795900186	0.995023717767517	24.1200280671174	0.0277115874344706	4.49821164030724
K000266_030_009	1	4	QFA0069	30	YE5S_GN	SPBC11B10.02C	0.132129322472817	2.63089965720476	9e-04	4.04702344730156	4.56145992023251e-05	1.40857638888889	0.442714717086372	0.133695198069947	-0.0203133952426436	taz1D_mQ	taz1D_mQ	1	32	2014-02-06_14-15-16	175	176	907.5	357.5	133	0.0376009448115165	0.00108378269593689	1	SID	2014/02/10	SID	DAL	30	CONC	his3	30_YE5S_GN	27.3199056240763	7.19780995186155	3.79558585275103	6.32313453866546	0.451164234841025	27.3199056240763
K000266_030_009	1	5	QFA0069	30	YE5S_GN	SPBC11B10.02C	0.152503214496871	2.74800023386711	9e-04	5.17695998490414	6.39434682849138e-05	1.24185185185185	0.518546863783422	0.153245127913169	-0.00465071513482128	taz1D_mQ	taz1D_mQ	1	32	2014-02-06_14-15-16	175	176	1075.5	357.5	133	0.0511985700150021	0.00102134520945332	1	SID	2014/02/10	SID	DAL	30	CONC	his3	30_YE5S_GN	29.3561237454768	7.4046989356646	3.96452630964962	6.05368665143784	0.525352547741999	29.3561237454768
K000266_030_009	1	6	QFA0069	30	YE5S_GN	SPBC11B10.02C	0.132964084090597	2.63906054622107	9e-04	5.20710056605461	5.98955220381523e-05	0.0933101851851852	0.451188060469396	0.134095106134376	0.0145616187928255	taz1D_mQ	taz1D_mQ	1	32	2014-02-06_14-15-16	175	176	1263.5	357.5	133	0.0581250598487025	0.00105753910404164	1	SID	2014/02/10	SID	DAL	30	CONC	his3	30_YE5S_GN	27.4392439616841	7.20689588457093	3.80735956244742	6.3035811581117	0.455986365890143	27.4392439616841
K000266_030_009	1	7	QFA0069	30	YE5S_GN	SPBC11B10.02C	0.163660083172526	3.01827984449061	9e-04	4.00194819893224	7.59891369475616e-05	0.0933101851851852	0.579429385913175	0.164665070471664	0.0241733820337518	taz1D_mQ	taz1D_mQ	1	32	2014-02-06_14-15-16	175	176	1426.5	357.5	133	0.0475916882121996	0.00108662795264404	1	SID	2014/02/10	SID	DAL	30	CONC	his3	30_YE5S_GN	32.6870030298964	7.50656177344155	4.35445734231403	5.51159377927124	0.580857858235393	32.6870030298964
K000266_030_009	1	8	QFA0069	30	YE5S_GN	SPBC11B10.02C	0.132432973257906	2.78744100019246	9e-04	4.43489558162147	4.35533889416991e-05	0.0933101851851852	0.460646011543192	0.133057704895059	0.0189097878097409	taz1D_mQ	taz1D_mQ	1	32	2014-02-06_14-15-16	175	176	1612.5	357.5	133	0.0566248523732006	0.00104224499859692	1	SID	2014/02/10	SID	DAL	30	CONC	his3	30_YE5S_GN	28.9587872159034	7.20112165334919	4.02142730118091	5.96803030430323	0.464278284869087	28.9587872159034
K000266_030_009	1	9	QFA0069	30	YE5S_GN	SPBC11B10.02C	0.155619925123732	2.97129239902349	9e-04	4.28440025285652	8.04121985366542e-05	0.0933101851851852	0.550504526917813	0.15618763984932	0.0264415797887662	taz1D_mQ	taz1D_mQ	1	32	2014-02-06_14-15-16	175	176	1771.5	357.5	133	0.0481343164480194	0.00105745450898655	1	SID	2014/02/10	SID	DAL	30	CONC	his3	30_YE5S_GN	31.8666075119699	7.43388607385782	4.28666880220733	5.5987530428387	0.551766643531018	31.8666075119699
K000266_030_009	1	10	QFA0069	30	YE5S_GN	SPBC11B10.02C	0.117638376833958	2.60609454787207	9e-04	5.38375300938156	5.64008062421017e-05	0.0933101851851852	0.402939852132184	0.117985109780974	0.022561670347924	taz1D_mQ	taz1D_mQ	1	32	2014-02-06_14-15-16	175	176	1955.5	357.5	133	0.0540713077340483	0.000984067301392119	1	SID	2014/02/10	SID	DAL	30	CONC	his3	30_YE5S_GN	26.4322116376825	7.0302180664901	3.75979968013695	6.38331880466723	0.406258066535999	26.4322116376825
K000266_030_009	1	11	QFA0069	30	YE5S_GN	SPBC11B10.02C	0.153963922656096	2.94771100060847	9e-04	4.52847684382538	6.84913583621557e-05	0.0933101851851852	0.541389360074249	0.154381232946906	0.00899200294097439	taz1D_mQ	taz1D_mQ	1	32	2014-02-06_14-15-16	175	176	2123.5	357.5	133	0.0476874461361678	0.00103764659443746	1	SID	2014/02/10	SID	DAL	30	CONC	his3	30_YE5S_GN	31.5480637289429	7.41845161658954	4.25264804024514	5.64354251113068	0.545041910941551	31.5480637289429
K000266_030_009	1	12	QFA0069	30	YE5S_GN	SPBC11B10.02C	0.121491226811415	2.63933501598419	9e-04	5.31249347780037	4.21410665658335e-05	0.0933101851851852	0.415167507277361	0.121911549333359	0.00769958467508563	taz1D_mQ	taz1D_mQ	1	32	2014-02-06_14-15-16	175	176	2305.5	357.5	133	0.0571674806090204	0.00101131840748713	1	SID	2014/02/10	SID	DAL	30	CONC	his3	30_YE5S_GN	26.9463871052601	7.07671142015658	3.80775553861202	6.30292563601611	0.420487901224349	26.9463871052601
K000266_030_009	1	13	QFA0069	30	YE5S_GN	SPBC11B10.02C	0.161085095273467	2.96208303812167	9e-04	4.58218787913419	7.31212364350279e-05	0.0933101851851852	0.56551246797735	0.16183394942614	0.0104604458922116	taz1D_mQ	taz1D_mQ	1	32	2014-02-06_14-15-16	175	176	2473.5	357.5	133	0.0466660282805069	0.00106840399543708	1	SID	2014/02/10	SID	DAL	30	CONC	his3	30_YE5S_GN	31.9806370179665	7.48368229514242	4.2733825083308	5.61616002153164	0.569215149842972	31.9806370179665
K000266_030_009	1	14	QFA0069	30	YE5S_GN	SPBC11B10.02C	0.130669423263182	2.69806073307653	9e-04	5.03316772959878	4.29995384174347e-05	0.0933101851851852	0.447973407928959	0.131042205229143	0.00888471919712441	taz1D_mQ	taz1D_mQ	1	32	2014-02-06_14-15-16	175	176	2659.5	357.5	133	0.0592422356283316	0.00102577442350261	1	SID	2014/02/10	SID	DAL	30	CONC	his3	30_YE5S_GN	27.9549300725027	7.18178087219247	3.89247883916132	6.16573679438964	0.453097200137632	27.9549300725027
K000266_030_009	1	15	QFA0069	30	YE5S_GN	SPBC11B10.02C	0.16149813946582	2.98456840027149	9e-04	4.13610753776735	6.96764084677122e-05	0.0933101851851852	0.569286063580479	0.162249849560682	0.0182119813585292	taz1D_mQ	taz1D_mQ	1	32	2014-02-06_14-15-16	175	176	2819.5	344.5	133	0.0506559417791822	0.00105302529493727	1	SID	2014/02/10	SID	DAL	30	CONC	his3	30_YE5S_GN	32.2393120049167	7.48737682771237	4.30582201841267	5.57384859322345	0.571525383990905	32.2393120049167
K000266_030_009	1	16	QFA0069	30	YE5S_GN	SPBC11B10.02C	0.132035961193999	2.73738596800635	9e-04	4.74114423468071	4.13223970965043e-05	0.0933101851851852	0.456467906535631	0.132558063693614	0.0157790616770971	taz1D_mQ	taz1D_mQ	1	32	2014-02-06_14-15-16	175	176	3006.5	357.5	133	0.0566248523732006	0.00103020340289154	1	SID	2014/02/10	SID	DAL	30	CONC	his3	30_YE5S_GN	28.4216585530234	7.19679019742827	3.94921315938592	6.07715993829308	0.459899888382726	28.4216585530234
K000266_030_009	1	17	QFA0069	30	YE5S_GN	SPBC11B10.02C	0.153937036318236	2.91554869200545	9e-04	4.45149331824232	6.40624572782735e-05	0.0933101851851852	0.541562850887081	0.154803038199315	0.0213492476214243	taz1D_mQ	taz1D_mQ	1	32	2014-02-06_14-15-16	175	176	3172.5	357.5	133	0.0496345239235213	0.00108728922550184	1	SID	2014/02/10	SID	DAL	30	CONC	his3	30_YE5S_GN	31.2027847858663	7.41819966033369	4.20624763616334	5.70579815454975	0.542406300655648	31.2027847858663
K000266_030_009	1	18	QFA0069	30	YE5S_GN	SPBC11B10.02C	0.126384890451967	2.65435652772496	9e-04	5.25392381229781	5.29277130718645e-05	0.0933101851851852	0.434837389221454	0.126763092177507	0.0188765573894854	taz1D_mQ	taz1D_mQ	1	32	2014-02-06_14-15-16	175	176	3354.5	357.5	133	0.0546139359698682	0.00102226789393765	1	SID	2014/02/10	SID	DAL	30	CONC	his3	30_YE5S_GN	27.3179193561083	7.13368328017633	3.82942699909619	6.26725617322497	0.436762301711832	27.3179193561083
K000266_030_009	1	19	QFA0069	30	YE5S_GN	SPBC11B10.02C	0.170393942147462	3.12942261952904	9e-04	3.16699938753847	5.74604946116822e-05	0.0933101851851852	0.609323437010249	0.171584635706046	0.0222319197067262	taz1D_mQ	taz1D_mQ	1	32	2014-02-06_14-15-16	175	176	3519.5	351.5	133	0.0520284720227265	0.0011145400969365	1	SID	2014/02/10	SID	DAL	30	CONC	his3	30_YE5S_GN	34.1532692771777	7.56473332894098	4.514801486328	5.31584834298436	0.608809470227373	34.1532692771777
K000266_030_009	1	20	QFA0069	30	YE5S_GN	SPBC11B10.02C	0.142189582017534	2.82795943134524	9e-04	4.97394883132464	5.47624017769234e-05	0.0933101851851852	0.4961081034645	0.14323738006297	0.00751935004770626	taz1D_mQ	taz1D_mQ	1	32	2014-02-06_14-15-16	175	176	3702.5	357.5	133	0.0566886909891794	0.00108286001145255	1	SID	2014/02/10	SID	DAL	30	CONC	his3	30_YE5S_GN	29.7981400105072	7.30367504830203	4.07988304701956	5.88252156334052	0.498939897650055	29.7981400105072
K000266_030_009	1	21	QFA0069	30	YE5S_GN	SPBC11B10.02C	0.16260255047057	2.98138762326959	9e-04	4.04179980433446	7.61676930491148e-05	1.04574074074074	0.570287837718134	0.164634038597922	-0.0161225689621704	taz1D_mQ	taz1D_mQ	1	32	2014-02-06_14-15-16	175	176	3866.5	348.5	133	0.0532733250343133	0.00109916139643669	1	SID	2014/02/10	SID	DAL	30	CONC	his3	30_YE5S_GN	32.2472443976244	7.49720916992168	4.30123312111902	5.57979521783188	0.574650024694322	32.2472443976244
K000266_030_009	1	22	QFA0069	30	YE5S_GN	SPBC11B10.02C	0.132435562606706	2.67589390837417	9e-04	3.8862713237708	3.96454719571459e-05	1.40857638888889	0.446653814448396	0.134366950221645	-0.0297793676071511	taz1D_mQ	taz1D_mQ	1	32	2014-02-06_14-15-16	175	176	4040.5	357.5	133	0.0587315267005011	0.00102134520945332	1	SID	2014/02/10	SID	DAL	30	CONC	his3	30_YE5S_GN	27.8000303763837	7.2011498608572	3.86049879721216	6.21681323080103	0.455230606587006	27.8000303763837
K000266_030_009	1	23	QFA0069	30	YE5S_GN	SPBC11B10.02C	0.155104244682819	2.79862584198698	9e-04	3.12214236980288	8.04426628993274e-05	1.24185185185185	0.524511568130726	0.158719342743126	-0.0363143774106821	taz1D_mQ	taz1D_mQ	1	32	2014-02-06_14-15-16	175	176	4226.5	349.5	133	0.0526349388745252	0.00107317158970671	1	SID	2014/02/10	SID	DAL	30	CONC	his3	30_YE5S_GN	29.9954425010357	7.42909745185721	4.03756212587265	5.94418098144132	0.533082990454806	29.9954425010357
K000266_030_009	1	24	QFA0069	30	YE5S_GN	SPBC11B10.02C	0.148031307375561	2.42416798811924	9e-04	1.99109145882907	9.30578122895665e-05	1.57518518518519	0.452787243242004	0.152875389912595	-0.040171916283259	taz1D_mQ	taz1D_mQ	1	32	2014-02-06_14-15-16	175	176	4398.5	350.5	133	0.0542309042739953	0.00108679690809387	1	SID	2014/02/10	SID	DAL	30	CONC	his3	30_YE5S_GN	25.7444003417919	7.36176160920176	3.497043467098	6.8629401452411	0.465864998484985	25.7444003417919
K000266_030_009	2	1	QFA0069	30	YE5S_GN	SPBC11B10.02C	0.11823595526744	2.56754970745135	9e-04	2.54766746370022	3.00031510096761e-05	1.57518518518519	0.385723194862317	0.119474617915935	-0.0248076789934704	taz1D_mQ	taz1D_mQ	1	32	2014-02-06_14-15-16	175	176	383.5	533.5	133	0.0499856363114048	0.000976731584285117	1	SID	2014/02/10	SID	DAL	30	CONC	his3	30_YE5S_GN	26.0680632369437	7.03752810552102	3.70415049802686	6.47921838294217	0.398560366186506	26.0680632369437
K000266_030_009	2	2	QFA0069	30	YE5S_GN	SPAC6F6.17	0.117697166437845	2.67539833699355	9e-04	5.57162600427832	3.51799609942432e-05	1.40857638888889	0.401895799440259	0.117427551953934	-0.0284944735026212	taz1D_mQ	taz1D_mQ	1	32	2014-02-06_14-15-16	175	176	569.5	535.5	133	0.0562737399853171	0.000963598348645579	1	SID	2014/02/10	SID	DAL	30	CONC	rif1	30_YE5S_GN	27.1379047487026	7.03093887109589	3.85978391310814	6.2179646685645	0.41117843978828	27.1379047487026
K000266_030_009	2	3	QFA0069	30	YE5S_GN	SPAC688.13	0.025	0.931002080671052	0.0011	0.75	1.27980521835263e-05	1.57518518518519	0.0404112167553939	0.0129098490247833	-0.00375868854837693	taz1D_mQ	taz1D_mQ	1	32	2014-02-06_14-15-16	175	176	733.5	536.5	133	0.0195026971815251	0.00105587055164443	1	SID	2014/02/10	SID	DAL	30	CONC	scn1	30_YE5S_GN	5.28762617331806	4.50635266602479	1.17337158566918	20.4538786290045	0.0338394823578657	5.28762617331806
K000266_030_009	2	4	QFA0069	30	YE5S_GN	SPAC1250.04C	0.14473780184672	3.0820286051619	9e-04	4.22909747232819	5.58445327216385e-05	1.12936342592593	0.517861796127916	0.144370339725161	-0.0185622016515767	taz1D_mQ	taz1D_mQ	1	32	2014-02-06_14-15-16	175	176	907.5	533.5	133	0.0434421781735772	0.00111755430909348	1	SID	2014/02/10	SID	DAL	30	CONC	atl1	30_YE5S_GN	32.5892048047942	7.32930104969479	4.44642737197311	5.39759181748424	0.523576749794047	32.5892048047942
K000266_030_009	2	5	QFA0069	30	YE5S_GN	SPAC1556.01C	0.10283000863341	2.49046872486601	9e-04	8.48240527176277	4.69661074434882e-05	1.24185185185185	0.348911289801618	0.101701293456415	-0.00353882114648284	taz1D_mQ	taz1D_mQ	1	32	2014-02-06_14-15-16	175	176	1082.5	533.5	133	0.0629448753551023	0.000872910102988861	1	SID	2014/02/10	SID	DAL	30	CONC	rad50	30_YE5S_GN	24.5620917165426	6.83612062741011	3.59298687885325	6.6796792777768	0.35406035333442	24.5620917165426
K000266_030_009	2	6	QFA0069	30	YE5S_GN	SPAC17H9.10C	0.103756249912791	2.47619993050875	9e-04	7.11490549853556	4.54709217880432e-05	0.0933101851851852	0.349949866413503	0.10248081824323	0.0130037405561552	taz1D_mQ	taz1D_mQ	1	32	2014-02-06_14-15-16	175	176	1249.5	533.5	133	0.0668709502377988	0.000895301393297877	1	SID	2014/02/10	SID	DAL	30	CONC	ddb1	30_YE5S_GN	24.4675824176644	6.84905752518889	3.57240135999436	6.71817009946438	0.355658918135506	24.4675824176644
K000266_030_009	2	7	QFA0069	30	YE5S_GN	SPAC19E9.01C	0.141737650842407	3.19381109403333	9e-04	3.70084723782093	5.68818678540028e-05	0.0933101851851852	0.516276931678817	0.140753501727613	0.0205142693057671	taz1D_mQ	taz1D_mQ	1	32	2014-02-06_14-15-16	175	176	1431.5	533.5	133	0.0549650483577516	0.0010985001235789	1	SID	2014/02/10	SID	DAL	30	CONC	nup40	30_YE5S_GN	33.631947093535	7.29908232636241	4.6076952676729	5.20867778917183	0.519276580194716	33.631947093535
K000266_030_009	2	8	QFA0069	30	YE5S_GN	SPAC22G7.04	0.146443420686923	3.19135726921182	9e-04	4.14246281810704	6.61048432747715e-05	0.0933101851851852	0.532807373303138	0.145101053252089	0.0221060658208646	taz1D_mQ	taz1D_mQ	1	32	2014-02-06_14-15-16	175	176	1596.5	533.5	133	0.0579335440007661	0.00105745450898655	1	SID	2014/02/10	SID	DAL	30	CONC	ubp13	30_YE5S_GN	33.8230578270817	7.34620266144512	4.60415528754663	5.2126825663147	0.535903582698304	33.8230578270817
K000266_030_009	2	9	QFA0069	30	YE5S_GN	SPAC27D7.05C	0.133889169680779	3.05869246237881	9e-04	5.41102679242883	6.8576348406645e-05	0.0933101851851852	0.485008439516686	0.132362661987997	0.0248133928764485	taz1D_mQ	taz1D_mQ	1	32	2014-02-06_14-15-16	175	176	1783.5	533.5	133	0.0582208177726707	0.00102226789393765	1	SID	2014/02/10	SID	DAL	30	CONC	apc14	30_YE5S_GN	31.8464444658294	7.21689854873813	4.41276044699252	5.43877246188539	0.487280309474573	31.8464444658294
K000266_030_009	2	10	QFA0069	30	YE5S_GN	SPAC343.18	0.160094042987214	3.48040738840004	9e-04	2.82831680560699	7.14821308742691e-05	0.0933101851851852	0.593245461277048	0.159013538700918	0.0304660364408896	taz1D_mQ	taz1D_mQ	1	32	2014-02-06_14-15-16	175	176	1949.5	533.5	133	0.0558268696734655	0.0010985001235789	1	SID	2014/02/10	SID	DAL	30	CONC	rfp2	30_YE5S_GN	37.5320587852631	7.47477891017017	5.02115972075067	4.77977227070004	0.59578855273406	37.5320587852631
K000266_030_009	2	11	QFA0069	30	YE5S_GN	SPAC589.08C	0.147779096696635	3.20937947976141	9e-04	3.70094902449083	5.29028759694994e-05	0.0933101851851852	0.537188652312938	0.14667659534229	0.012881525135908	taz1D_mQ	taz1D_mQ	1	32	2014-02-06_14-15-16	175	176	2137.5	533.5	133	0.0590507197803952	0.00107326381122307	1	SID	2014/02/10	SID	DAL	30	CONC	dam1	30_YE5S_GN	34.0747119482817	7.35930149840845	4.63015572274771	5.18341097732184	0.540627524142193	34.0747119482817
K000266_030_009	2	12	QFA0069	30	YE5S_GN	SPAC6G10.11C	0.16854072120358	3.50156181537943	9e-04	2.54517595719979	7.52663991844336e-05	0.0933101851851852	0.621417517309394	0.167945224342268	0.0308755687055954	taz1D_mQ	taz1D_mQ	1	32	2014-02-06_14-15-16	175	176	2305.5	521.5	133	0.0584761722365859	0.00113494780333248	1	SID	2014/02/10	SID	DAL	30	CONC	ubi3	30_YE5S_GN	38.134784794189	7.54895648697582	5.05166308217338	4.75091066240991	0.624604829024223	38.134784794189
K000266_030_009	2	13	QFA0069	30	YE5S_GN	SPAPB1E7.02C	0.02525	6.86161001820329	0.0011	0.1	1.4579836358463e-05	0.0933101851851852	0.0601064464633898	0.0167989425584947	0.00290345433947876	taz1D_mQ	taz1D_mQ	1	32	2014-02-06_14-15-16	175	176	2479.5	530.5	133	0.0149701554470299	0.00126832710193458	1	SID	2014/02/10	SID	DAL	30	CONC	mcl1	30_YE5S_GN	10.8356326539478	4.52070795900186	2.39688844141575	10.0129816579298	0.0571857422674893	10.8356326539478
K000266_030_009	2	14	QFA0069	30	YE5S_GN	SPBC12D12.02C	0.133666013823509	2.90296206079987	9e-04	6.3663415236953	4.22076843394239e-05	0.0933101851851852	0.473541798148647	0.132224535185671	0.0123639162675356	taz1D_mQ	taz1D_mQ	1	32	2014-02-06_14-15-16	175	176	2654.5	533.5	133	0.0475916882121996	0.000968950012518849	1	SID	2014/02/10	SID	DAL	30	CONC	cdm1	30_YE5S_GN	30.2149342485648	7.21449197287543	4.18808896900363	5.73053728744204	0.477628134992112	30.2149342485648
K000266_030_009	2	15	QFA0069	30	YE5S_GN	SPBC1703.04	0.130916500159397	2.97619613509649	9e-04	5.80949822039362	6.15355755324758e-05	0.0933101851851852	0.471420244718424	0.129458493342383	0.0247749689498315	taz1D_mQ	taz1D_mQ	1	32	2014-02-06_14-15-16	175	176	2818.5	533.5	133	0.0610935554917169	0.000990849220080244	1	SID	2014/02/10	SID	DAL	30	CONC	mlh1	30_YE5S_GN	30.8484262122499	7.18450622311523	4.2937434048006	5.58952823616961	0.472801805828947	30.8484262122499
K000266_030_009	2	16	QFA0069	30	YE5S_GN	SPBC216.05	0.154287086857898	3.38016511488318	9e-04	3.44430264844886	7.62572019885117e-05	0.0933101851851852	0.572573852157411	0.152642333945972	0.0297736152894451	taz1D_mQ	taz1D_mQ	1	32	2014-02-06_14-15-16	175	176	3001.5	533.5	133	0.059752944556162	0.00105805430083344	1	SID	2014/02/10	SID	DAL	30	CONC	rad3	30_YE5S_GN	36.1911797680992	7.4214766030308	4.87654704096479	4.9215151209229	0.572247731960034	36.1911797680992
K000266_030_009	2	17	QFA0069	30	YE5S_GN	SPBC2G2.01C	0.133913248416695	3.02941702874518	9e-04	5.07877166705422	6.55237877544393e-05	0.0933101851851852	0.484687335285369	0.132766823614291	0.0283801113895095	taz1D_mQ	taz1D_mQ	1	32	2014-02-06_14-15-16	175	176	3169.5	533.5	133	0.0607105237958441	0.00102160662107986	1	SID	2014/02/10	SID	DAL	30	CONC	liz1	30_YE5S_GN	31.5427688341391	7.21715798084661	4.37052492377879	5.49133122875534	0.485365202443634	31.5427688341391
K000266_030_009	2	18	QFA0069	30	YE5S_GN	SPBC428.17C	0.156610904672444	3.23319922638415	9e-04	4.10532609037947	6.22794737891129e-05	0.0933101851851852	0.571201990647326	0.155588355254698	0.0245531478790511	taz1D_mQ	taz1D_mQ	1	32	2014-02-06_14-15-16	175	176	3347.5	520.5	133	0.0563694979092853	0.00108881170183306	1	SID	2014/02/10	SID	DAL	30	CONC	wpl1	30_YE5S_GN	34.718230901656	7.44304395286749	4.66452047327768	5.1452234238208	0.572779047157437	34.718230901656
K000266_030_009	2	19	QFA0069	30	YE5S_GN	SPBC887.04C	0.119836621923693	2.85090848815557	9e-04	7.30468695482881	5.4263103756658e-05	0.0933101851851852	0.428067416865278	0.118750879941389	0.0201241355539886	taz1D_mQ	taz1D_mQ	1	32	2014-02-06_14-15-16	175	176	3528.5	533.5	133	0.0618596188834626	0.00102511315064481	1	SID	2014/02/10	SID	DAL	30	CONC	lub1	30_YE5S_GN	29.0250857420355	7.05692814455043	4.11299153789026	5.83516882514927	0.42961010629064	29.0250857420355
K000266_030_009	2	20	QFA0069	30	YE5S_GN	SPCC1739.12	0.123137220913862	2.81448317577561	9e-04	9.93045450665472	5.44354994308257e-05	0.0933101851851852	0.436686247206577	0.121548444530946	0.0146225304428944	taz1D_mQ	taz1D_mQ	1	32	2014-02-06_14-15-16	175	176	3714.5	533.5	133	0.0647642759104983	0.000945374391438616	1	SID	2014/02/10	SID	DAL	30	CONC	ppe1	30_YE5S_GN	28.8134011864887	7.09612619704269	4.06044092035689	5.91068814218593	0.438739441017251	28.8134011864887
K000266_030_009	2	21	QFA0069	30	YE5S_GN	SPCC306.04C	0.114894858687733	2.74378183912244	9e-04	5.25177513878075	2.78176646709613e-05	1.24185185185185	0.401298896718311	0.114526747900989	-0.00806971549832552	taz1D_mQ	taz1D_mQ	1	32	2014-02-06_14-15-16	175	176	3869.5	533.5	133	0.0626895208911871	0.000933502220503759	1	SID	2014/02/10	SID	DAL	30	CONC	set1	30_YE5S_GN	27.6939362920634	6.99617352496651	3.9584404522322	6.06299382032289	0.406254678013273	27.6939362920634
K000266_030_009	2	22	QFA0069	30	YE5S_GN	SPCC622.17	0.164697179426946	3.4758914373706	9e-04	3.01056669636692	5.22504181872519e-05	1.04574074074074	0.607954481206726	0.164503811001866	-0.021675229213799	taz1D_mQ	taz1D_mQ	1	32	2014-02-06_14-15-16	175	176	4051.5	526.5	133	0.0579973826167449	0.00110200665314385	1	SID	2014/02/10	SID	DAL	30	CONC	apn1	30_YE5S_GN	37.688470673497	7.51567513117049	5.01464871960577	4.78597830914202	0.612284450626026	37.688470673497
K000266_030_009	2	23	QFA0069	30	YE5S_GN	SPAP8A3.14C	0.124416263758794	2.94522704299421	9e-04	4.17956585047766	2.75810605774809e-05	1.24185185185185	0.440488729334355	0.124526770542203	-0.0269376171687337	taz1D_mQ	taz1D_mQ	1	32	2014-02-06_14-15-16	175	176	4223.5	533.5	133	0.0601998148680137	0.001009734450145	1	SID	2014/02/10	SID	DAL	30	CONC	SPAP8A3.14c	30_YE5S_GN	30.2152431406381	7.11103437086274	4.24906442084491	5.64830221972198	0.447897559086134	30.2152431406381
K000266_030_009	2	24	QFA0069	30	YE5S_GN	SPBC11B10.02C	0.174018220885277	2.95172348198297	9e-04	2.92365832459005	8.62480535907702e-05	1.24185185185185	0.594592817646162	0.177319445240861	-0.0466854722733576	taz1D_mQ	taz1D_mQ	1	32	2014-02-06_14-15-16	175	176	4400.5	532.5	133	0.0529541319544192	0.00109231799673766	1	SID	2014/02/10	SID	DAL	30	CONC	his3	30_YE5S_GN	32.3432218474595	7.59509765713607	4.25843396721451	5.63587463954471	0.604703903652013	32.3432218474595
K000266_030_009	3	1	QFA0069	30	YE5S_GN	SPBC11B10.02C	0.160296743565923	2.94953769742166	9e-04	2.85802901357599	7.50216719149721e-05	1.24185185185185	0.550393437758547	0.16221681312684	-0.0216465516886012	taz1D_mQ	taz1D_mQ	1	32	2014-02-06_14-15-16	175	176	383.5	703.5	133	0.0488046219157969	0.00102286768578454	1	SID	2014/02/10	SID	DAL	30	CONC	his3	30_YE5S_GN	31.8150335829064	7.47660440060859	4.25527844970862	5.64005394327212	0.56057356853543	31.8150335829064
K000266_030_009	3	2	QFA0069	30	YE5S_GN	SPBC1778.02	0.109328991811856	2.78671723068077	9e-04	5.72210954643916	3.74639366352321e-05	1.24185185185185	0.38356712867583	0.108920162703678	-0.0276696589788655	taz1D_mQ	taz1D_mQ	1	32	2014-02-06_14-15-16	175	176	566.5	708.5	133	0.0637428580548374	0.000919384584708632	1	SID	2014/02/10	SID	DAL	30	CONC	rap1	30_YE5S_GN	27.8392849291481	6.92453530817247	4.02038312900097	5.96958031857122	0.390997409311474	27.8392849291481
K000266_030_009	3	3	QFA0069	30	YE5S_GN	SPAC31G5.18C	0.128744524336022	2.92627708457232	9e-04	4.84354717514725	4.54952203433439e-05	1.24185185185185	0.453768274702694	0.125716490407704	-0.0290263864314744	taz1D_mQ	taz1D_mQ	1	32	2014-02-06_14-15-16	175	176	733.5	697.5	133	0.0583165756966389	0.000871987418504528	1	SID	2014/02/10	SID	DAL	30	CONC	sde2	30_YE5S_GN	30.2291176747842	7.16037035721461	4.22172543691488	5.68487940739665	0.461854436393123	30.2291176747842
K000266_030_009	3	4	QFA0069	30	YE5S_GN	SPAC12B10.12C	0.113687553721983	2.88281134298236	9e-04	5.13891895231653	2.52983792525676e-05	1.24185185185185	0.403395958408607	0.112655458634789	-0.0212981593137248	taz1D_mQ	taz1D_mQ	1	32	2014-02-06_14-15-16	175	176	915.5	710.5	133	0.0649877110664241	0.000984667093239005	1	SID	2014/02/10	SID	DAL	30	CONC	rhp41	30_YE5S_GN	29.0338259119994	6.98093360282866	4.15901762770455	5.77059347864465	0.410078021097535	29.0338259119994
K000266_030_009	3	5	QFA0069	30	YE5S_GN	SPAC15A10.03C	0.025	0.539808612317444	0.0011	0.75	3.35132330070272e-06	1.40857638888889	0.0207793367418193	0.00627908212442318	-0.000775760531237163	taz1D_mQ	taz1D_mQ	1	32	2014-02-06_14-15-16	175	176	1082.5	710.5	133	0.0114271122602062	0.00107250257305746	1	SID	2014/02/10	SID	DAL	30	CONC	rhp54	30_YE5S_GN	3.06584293024875	4.50635266602479	0.680337993376189	25	0.0140728759085043	3.06584293024875
K000266_030_009	3	6	QFA0069	30	YE5S_GN	SPAC17H9.19C	0.025	0.545053947095632	0.0011	0.75	3.60510465797209e-06	1.74185185185185	0.0200650054758301	0.0062674127326532	0.000246513845108614	taz1D_mQ	taz1D_mQ	1	32	2014-02-06_14-15-16	175	176	1268.5	710.5	133	0.0422930830859587	0.000686335650329427	1	SID	2014/02/10	SID	DAL	30	CONC	cdt2	30_YE5S_GN	3.09563380831099	4.50635266602479	0.686948855922933	25	0.0142972465439297	3.09563380831099
K000266_030_009	3	7	QFA0069	30	YE5S_GN	SPAC19E9.02	0.154578234690643	3.36255325391079	9e-04	3.61047608999795	5.102800361226e-05	0.0933101851851852	0.569227776781382	0.152836602757183	0.0140365016325815	taz1D_mQ	taz1D_mQ	1	32	2014-02-06_14-15-16	175	176	1431.5	710.5	133	0.0452934980369626	0.00107326381122307	1	SID	2014/02/10	SID	DAL	30	CONC	fin1	30_YE5S_GN	36.0158069939619	7.42419647884445	4.8511387187274	4.94729204657663	0.572668546653657	36.0158069939619
K000266_030_009	3	8	QFA0069	30	YE5S_GN	SPAC22H12.02	0.0917759079469304	2.6253998577053	9e-04	8.82493591679882	3.13170419205806e-05	0.0933101851851852	0.323885101628896	0.0904233292138831	0.0198445497127375	taz1D_mQ	taz1D_mQ	1	32	2014-02-06_14-15-16	175	176	1606.5	710.5	133	0.0701905582686967	0.000826774001489437	1	SID	2014/02/10	SID	DAL	30	CONC	tfg3	30_YE5S_GN	25.271386612305	6.67204667043364	3.78765135506202	6.33638045062545	0.326645172098963	25.271386612305
K000266_030_009	3	9	QFA0069	30	YE5S_GN	SPAC27E2.03C	0.129896351715964	2.9229937326669	9e-04	6.43726547456622	5.21650581222543e-05	0.0933101851851852	0.465731647443185	0.127671597180194	0.0227225594252955	taz1D_mQ	taz1D_mQ	1	32	2014-02-06_14-15-16	175	176	1778.5	699.5	133	0.0530498898783874	0.000933763632130297	1	SID	2014/02/10	SID	DAL	30	CONC	SPAC27E2.03c	30_YE5S_GN	30.2493875192756	7.17322019487394	4.21698856266703	5.69126513941058	0.46656767323698	30.2493875192756
K000266_030_009	3	10	QFA0069	30	YE5S_GN	SPAC343.18	0.125110496152359	3.04156874380639	9e-04	4.75632334140021	7.11407960800284e-05	0.0933101851851852	0.454685671571519	0.123922311359149	0.0307738032749498	taz1D_mQ	taz1D_mQ	1	32	2014-02-06_14-15-16	175	176	1962.5	710.5	133	0.058954961856427	0.00105805430083344	1	SID	2014/02/10	SID	DAL	30	CONC	rfp2	30_YE5S_GN	31.2388442221065	7.11906211278536	4.38805614099132	5.46939219300373	0.45631044287981	31.2388442221065
K000266_030_009	3	11	QFA0069	30	YE5S_GN	SPAC589.10C	0.0254076338075066	1.80212644151857	9e-04	1.5	1.20918232069842e-05	0.0933101851851852	0.0799482413219934	0.0243336193587642	0.00783285731271052	taz1D_mQ	taz1D_mQ	1	32	2014-02-06_14-15-16	175	176	2130.5	710.5	133	0.157904816623576	0.000561629867472473	1	SID	2014/02/10	SID	DAL	30	CONC	SPAC589.10c	30_YE5S_GN	12.3824601385448	4.81919321295121	2.56940520775716	9.34068317739171	0.0819710558753627	12.3824601385448
K000266_030_009	3	12	QFA0069	30	YE5S_GN	SPAC823.14	0.131280546695631	3.08250312086446	9e-04	4.02232276992053	5.61158830287676e-05	0.0933101851851852	0.476084578659401	0.130256454547185	0.023611069685489	taz1D_mQ	taz1D_mQ	1	32	2014-02-06_14-15-16	175	176	2305.5	710.5	133	0.0543585815059529	0.00111606280792807	1	SID	2014/02/10	SID	DAL	30	CONC	ptf1	30_YE5S_GN	31.9681193220803	7.18851243505601	4.4471119179237	5.39676096373246	0.478306175859877	31.9681193220803
K000266_030_009	3	13	QFA0069	30	YE5S_GN	SPAPB1E7.06C	0.025	0.674822172506821	0.0011	0.75	8.2879126173438e-06	1.24185185185185	0.0290550441560461	0.00828692675891145	0.000300795785726358	taz1D_mQ	taz1D_mQ	1	32	2014-02-06_14-15-16	175	176	2479.5	710.5	133	0.0115867088001532	0.00116352145514308	1	SID	2014/02/10	SID	DAL	30	CONC	eme1	30_YE5S_GN	3.83265242448278	4.50635266602479	0.850499885057531	25	0.0203293518847927	3.83265242448278
K000266_030_009	3	14	QFA0069	30	YE5S_GN	SPBC12D12.09	0.114782875728648	2.93918533170948	9e-04	6.04668792756142	3.37564648087132e-05	0.0933101851851852	0.414986152892133	0.113118731064075	0.00703163553317591	taz1D_mQ	taz1D_mQ	1	32	2014-02-06_14-15-16	175	176	2664.5	702.5	133	0.0541032270420377	0.00102160662107986	1	SID	2014/02/10	SID	DAL	30	CONC	rev7	30_YE5S_GN	29.6602457360778	6.99476670795006	4.24034810229865	5.65991268193048	0.417246036082664	29.6602457360778
K000266_030_009	3	15	QFA0069	30	YE5S_GN	SPBC1709.05	0.170612377427969	3.83170244274439	9e-04	2.33550934435365	6.25453691339417e-05	0.0933101851851852	0.64928261899929	0.16932758882808	0.0200093503109357	taz1D_mQ	taz1D_mQ	1	32	2014-02-06_14-15-16	175	176	2824.5	707.5	133	0.0570717226850522	0.0011347786132223	1	SID	2014/02/10	SID	DAL	30	CONC	sks2	30_YE5S_GN	41.827396639577	7.56658159696979	5.5279119247624	4.34160318157232	0.648945245692643	41.827396639577
K000266_030_009	3	16	QFA0069	30	YE5S_GN	SPBC216.06C	0.13847480474107	3.37629539825364	9e-04	3.24596946965976	4.3969013352517e-05	0.0933101851851852	0.514699092466071	0.136703878336478	0.0209208688211904	taz1D_mQ	taz1D_mQ	1	32	2014-02-06_14-15-16	175	176	2990.5	713.5	133	0.0595614287082256	0.00106774272257928	1	SID	2014/02/10	SID	DAL	30	CONC	swi1	30_YE5S_GN	35.3898990404006	7.26548278742392	4.87096316595206	4.92715694665062	0.516802889945427	35.3898990404006
K000266_030_009	3	17	QFA0069	30	YE5S_GN	SPBC30B4.04C	0.130719440180838	3.15118593648164	9e-04	4.40087110214345	5.10434214529259e-05	0.0933101851851852	0.480585752324952	0.129375148634587	0.0257811507258645	taz1D_mQ	taz1D_mQ	1	32	2014-02-06_14-15-16	175	176	3181.5	701.5	133	0.0577420281528296	0.000968027328034516	1	SID	2014/02/10	SID	DAL	30	CONC	sol1	30_YE5S_GN	32.6523245118911	7.18233299334249	4.54620031432091	5.27913385699217	0.480740022565767	32.6523245118911
K000266_030_009	3	18	QFA0069	30	YE5S_GN	SPBC530.13	0.084687278962621	2.57202558519848	9e-04	10	2.57053743746821e-05	0.0933101851851852	0.298128584054319	0.0833264605021929	0.0129169079652812	taz1D_mQ	taz1D_mQ	1	32	2014-02-06_14-15-16	175	176	3352.5	710.5	133	0.0857990998755147	0.000843644437815009	1	SID	2014/02/10	SID	DAL	30	CONC	lsc1	30_YE5S_GN	24.3272956701751	6.55607646419614	3.71064855680538	6.46787202630215	0.301379658015685	24.3272956701751
K000266_030_009	3	19	QFA0069	30	YE5S_GN	SPBC887.10	0.113879780813094	2.85540355641136	9e-04	7.2585490028329	3.60375069547945e-05	0.0933101851851852	0.40520551689206	0.113345894924618	0.0169291192128581	taz1D_mQ	taz1D_mQ	1	32	2014-02-06_14-15-16	175	176	3516.5	702.5	133	0.0679562067094385	0.00090717379889308	1	SID	2014/02/10	SID	DAL	30	CONC	mcs4	30_YE5S_GN	28.7678326855592	6.98337090462855	4.1194765505713	5.82598291442431	0.410282411331703	28.7678326855592
K000266_030_009	3	20	QFA0069	30	YE5S_GN	SPCC1753.02C	0.105895756862346	2.83077071182221	9e-04	6.67632109088171	3.47006628662049e-05	0.0933101851851852	0.380475215718109	0.103851799535295	0.0110533436277204	taz1D_mQ	taz1D_mQ	1	32	2014-02-06_14-15-16	175	176	3702.5	716.5	133	0.0654026620702863	0.000945374391438616	1	SID	2014/02/10	SID	DAL	30	CONC	git3	30_YE5S_GN	28.0913901091617	6.87850406635275	4.08393886783829	5.87667954312541	0.382464099694572	28.0913901091617
K000266_030_009	3	21	QFA0069	30	YE5S_GN	SPCC330.01C	0.152408314038956	3.53520378821778	9e-04	3.33812135000234	5.81492082583773e-05	0.0933101851851852	0.572155860590762	0.151348104910245	0.00334544513100666	taz1D_mQ	taz1D_mQ	1	32	2014-02-06_14-15-16	175	176	3876.5	708.5	133	0.0539436305020907	0.00108662795264404	1	SID	2014/02/10	SID	DAL	30	CONC	rhp16	30_YE5S_GN	37.7610151776691	7.40380088877808	5.10022024429417	4.70567913745486	0.57388981309695	37.7610151776691
K000266_030_009	3	22	QFA0069	30	YE5S_GN	SPCC663.01C	0.025	0.798974833624261	0.0011	0.75	1.53364405134348e-05	1.04574074074074	0.0380405036338104	0.0100462880957262	-0.000368133967581306	taz1D_mQ	taz1D_mQ	1	32	2014-02-06_14-15-16	175	176	4051.5	710.5	133	0.0134061093555492	0.00120588961545101	1	SID	2014/02/10	SID	DAL	30	CONC	ekc1	30_YE5S_GN	4.53777744411591	4.50635266602479	1.00697343959075	23.8337964601669	0.0267454532292174	4.53777744411591
K000266_030_009	3	23	QFA0069	30	YE5S_GN	SPAC56F8.02	0.144352615648062	3.31834779182232	9e-04	3.74114365833419	5.80097898755405e-05	1.04574074074074	0.530556506787259	0.143147493943325	-0.0335956849808149	taz1D_mQ	taz1D_mQ	1	32	2014-02-06_14-15-16	175	176	4226.5	722.5	133	0.0504325066232564	0.00107141820759406	1	SID	2014/02/10	SID	DAL	30	CONC	SPAC56F8.02	30_YE5S_GN	35.0696252368642	7.32545653245144	4.78736377473641	5.01319747762879	0.535304378355703	35.0696252368642
K000266_030_009	3	24	QFA0069	30	YE5S_GN	SPBC11B10.02C	0.124823962395573	2.56192344916318	9e-04	3.11948500272372	5.34060590398435e-05	1.40857638888889	0.411936317606962	0.127308266260854	-0.0404128519675862	taz1D_mQ	taz1D_mQ	1	32	2014-02-06_14-15-16	175	176	4401.5	710.5	133	0.0637428580548374	0.000999784382112275	1	SID	2014/02/10	SID	DAL	30	CONC	his3	30_YE5S_GN	26.3003364462019	7.11575419747454	3.69607152191066	6.49338083901399	0.420944436130923	26.3003364462019
K000266_030_009	4	1	QFA0069	30	YE5S_GN	SPBC11B10.02C	0.119082042109374	2.54367393353304	9e-04	4.02694504842479	5.20668239813255e-05	1.40857638888889	0.395612357816322	0.120389784693589	-0.0158665158458942	taz1D_mQ	taz1D_mQ	1	32	2014-02-06_14-15-16	175	176	383.5	886.5	133	0.0554438379775926	0.000914616990439	1	SID	2014/02/10	SID	DAL	30	CONC	his3	30_YE5S_GN	25.8636894277328	7.04781515055168	3.66974571200385	6.53996267956531	0.404629259223087	25.8636894277328
K000266_030_009	4	2	QFA0069	30	YE5S_GN	SPBC216.05	0.112191919669971	2.90485812538417	9e-04	4.84502083405	2.79564850253767e-05	1.24185185185185	0.398854185431495	0.111005410766056	-0.0217074632458418	taz1D_mQ	taz1D_mQ	1	32	2014-02-06_14-15-16	175	176	549.5	897.5	133	0.0606786044878547	0.000857700592599227	1	SID	2014/02/10	SID	DAL	30	CONC	rad3	30_YE5S_GN	29.1757989545328	6.96182805656531	4.19082440954839	5.72679684343689	0.406036315076804	29.1757989545328
K000266_030_009	4	3	QFA0069	30	YE5S_GN	SPAC23A1.15C	0.108395731725652	3.01428984318474	9e-04	3.77287948157766	2.34758826577216e-05	1.24185185185185	0.389883942533095	0.106703228142645	-0.0205205922266852	taz1D_mQ	taz1D_mQ	1	32	2014-02-06_14-15-16	175	176	740.5	886.5	133	0.0609977975677487	0.000871326145646733	1	SID	2014/02/10	SID	DAL	30	CONC	sec20	30_YE5S_GN	30.0589465600416	6.91216723235187	4.3487007113128	5.51888980024905	0.397343970555121	30.0589465600416
K000266_030_009	4	4	QFA0069	30	YE5S_GN	SPAC12G12.16C	0.120950902016263	3.12620278662729	9e-04	4.44772673404455	5.77426594888349e-05	1.04574074074074	0.442139612179686	0.11936135212767	-0.0178673926561804	taz1D_mQ	taz1D_mQ	1	32	2014-02-06_14-15-16	175	176	907.5	879.5	133	0.0579016246927767	0.000952648627534709	1	SID	2014/02/10	SID	DAL	30	CONC	SPAC12G12.16c	30_YE5S_GN	31.8880782392286	7.07028081177313	4.51015724667256	5.3213222261167	0.446272499317164	31.8880782392286
K000266_030_009	4	5	QFA0069	30	YE5S_GN	SPAC1687.15	0.141479387277705	3.36736108477503	9e-04	2.95490304031988	4.62613610424939e-05	0.0933101851851852	0.521803585201468	0.140385226856927	0.011587717574577	taz1D_mQ	taz1D_mQ	1	32	2014-02-06_14-15-16	175	176	1082.5	883.5	133	0.0572632385329886	0.00106156059573804	1	SID	2014/02/10	SID	DAL	30	CONC	gsk3	30_YE5S_GN	35.4466701749939	7.29645115932678	4.85806995770591	4.94023351020934	0.525744044658795	35.4466701749939
K000266_030_009	4	6	QFA0069	30	YE5S_GN	SPAC1805.04	0.0844129710511577	2.37863386448993	9e-04	9.31853266256977	5.82388655383745e-05	0.0933101851851852	0.286723997444589	0.083603964345341	0.0257823459741843	taz1D_mQ	taz1D_mQ	1	32	2014-02-06_14-15-16	175	176	1257.5	886.5	133	0.119346292572377	0.000780637899990014	1	SID	2014/02/10	SID	DAL	30	CONC	nup132	30_YE5S_GN	22.4820536880752	6.55139589145147	3.43164328039017	6.99373391667658	0.2908964068476	22.4820536880752
K000266_030_009	4	7	QFA0069	30	YE5S_GN	SPAC19G12.02C	0.110435761942199	2.84936181534684	9e-04	7.12852640662107	3.66275396866422e-05	0.0933101851851852	0.394106772219744	0.109417809070907	0.0211280743374703	taz1D_mQ	taz1D_mQ	1	32	2014-02-06_14-15-16	175	176	1431.5	886.5	133	0.0559226275974337	0.000921891226535093	1	SID	2014/02/10	SID	DAL	30	CONC	pms1	30_YE5S_GN	28.5248389953392	6.93906671278239	4.11076016069911	5.83833623509632	0.398562341728295	28.5248389953392
K000266_030_009	4	8	QFA0069	30	YE5S_GN	SPAC23A1.06C	0.118639834175217	2.81543390787445	9e-04	9.16059774102514	6.07185466328653e-05	0.0933101851851852	0.4198829375912	0.116897225665402	0.0277423780140563	taz1D_mQ	taz1D_mQ	1	32	2014-02-06_14-15-16	175	176	1606.5	879.5	133	0.0665836764658942	0.000906512526035285	1	SID	2014/02/10	SID	DAL	30	CONC	cmk2	30_YE5S_GN	28.6051026408072	7.04244776964856	4.06181253684111	5.90869218663275	0.424052615922196	28.6051026408072
K000266_030_009	4	9	QFA0069	30	YE5S_GN	SPAC27E2.09	0.025	1.65980858443913	0.000900000000000001	1.5	1.34862258431275e-05	0.0933101851851852	0.0718261418374025	0.0217702608499014	0.0089988327284663	taz1D_mQ	taz1D_mQ	1	32	2014-02-06_14-15-16	175	176	1781.5	886.5	133	0.127581474033643	0.000501037749957575	1	SID	2014/02/10	SID	DAL	30	CONC	mak2	30_YE5S_GN	11.3460571214026	4.79585928321977	2.36580275845483	10.1445481514592	0.0774001530720649	11.3460571214026
K000266_030_009	4	10	QFA0069	30	YE5S_GN	SPAC3A11.14C	0.144165605055979	3.09625474442314	9e-04	5.00808198449313	7.23330071611935e-05	0.0933101851851852	0.521180217151658	0.142793046943716	0.0256505331216073	taz1D_mQ	taz1D_mQ	1	32	2014-02-06_14-15-16	175	176	1955.5	873.5	133	0.0530498898783874	0.00104250641022346	1	SID	2014/02/10	SID	DAL	30	CONC	pkl1	30_YE5S_GN	32.7141037797601	7.32358629152928	4.46695136474304	5.37279187533321	0.523563066134676	32.7141037797601
K000266_030_009	4	11	QFA0069	30	YE5S_GN	SPAC637.10C	0.0847031854991845	2.26874642274419	9e-04	10	6.70923377016399e-05	0.0933101851851852	0.281650171385979	0.0843143218618279	0.0233619100666261	taz1D_mQ	taz1D_mQ	1	32	2014-02-06_14-15-16	175	176	2130.5	875.5	133	0.137284943662421	0.000765090009380032	1	SID	2014/02/10	SID	DAL	30	CONC	rpn10	30_YE5S_GN	21.4596411300567	6.55634741547499	3.27310921312762	7.3324776037848	0.285712592309321	21.4596411300567
K000266_030_009	4	12	QFA0069	30	YE5S_GN	SPAC8E11.02C	0.105057523420222	2.4913014117643	9e-04	9.92791805720047	4.77270898251256e-05	0.0933101851851852	0.358534142657839	0.103095236626383	0.0178731266948281	taz1D_mQ	taz1D_mQ	1	32	2014-02-06_14-15-16	175	176	2305.5	882.5	133	0.0540713077340483	0.00087575512503567	1	SID	2014/02/10	SID	DAL	30	CONC	rad24	30_YE5S_GN	24.6814296395124	6.86703876376853	3.59418819211203	6.67744667701917	0.361217438176656	24.6814296395124
K000266_030_009	4	13	QFA0069	30	YE5S_GN	SPAPB24D3.04C	0.116590808520114	2.88264989592985	9e-04	6.67522942376405	4.22261066415613e-05	0.0933101851851852	0.418174611402147	0.115202075659921	0.0115917871819793	taz1D_mQ	taz1D_mQ	1	32	2014-02-06_14-15-16	175	176	2485.5	886.5	133	0.0587634460084905	0.00102160662107986	1	SID	2014/02/10	SID	DAL	30	CONC	mag1	30_YE5S_GN	29.1834954234872	7.01731334083936	4.15878470947636	5.7709166683509	0.420509440203927	29.1834954234872
K000266_030_009	4	14	QFA0069	30	YE5S_GN	SPBC13G1.04C	0.123118846515969	2.94556696981243	9e-04	7.04481694133833	5.16401984711221e-05	0.0933101851851852	0.44332653928707	0.121448816380043	0.0155716833493035	taz1D_mQ	taz1D_mQ	1	32	2014-02-06_14-15-16	175	176	2654.5	874.5	133	0.0585080915445753	0.000960091819080628	1	SID	2014/02/10	SID	DAL	30	CONC	SPBC13G1.04c	30_YE5S_GN	30.1544626663882	7.09591090364468	4.24955485995461	5.64765035184328	0.445744894444403	30.1544626663882
K000266_030_009	4	15	QFA0069	30	YE5S_GN	SPBC1718.07C	0.025	0.667672752456509	0.0011	0.75	8.2114815252232e-06	0.0933101851851852	0.0292480709914268	0.00814818308972985	0.00147621977320869	taz1D_mQ	taz1D_mQ	1	32	2014-02-06_14-15-16	175	176	2828.5	886.5	133	0.0131507548916339	0.0010985001235789	1	SID	2014/02/10	SID	DAL	30	CONC	zfs1	30_YE5S_GN	3.79204729441172	4.50635266602479	0.841489243174751	25	0.0199756501995771	3.79204729441172
K000266_030_009	4	16	QFA0069	30	YE5S_GN	SPBC21D10.10	0.117359631809371	2.88464449720948	9e-04	8.50760035520482	6.282801513744e-05	0.0933101851851852	0.422332597654613	0.115027332350226	0.0232593616560711	taz1D_mQ	taz1D_mQ	1	32	2014-02-06_14-15-16	175	176	3003.5	890.5	133	0.0512304893229915	0.000899238289939192	1	SID	2014/02/10	SID	DAL	30	CONC	bdc1	30_YE5S_GN	29.2431501366011	7.0267955332051	4.16166231085175	5.76692634032769	0.423660764549516	29.2431501366011
K000266_030_009	4	17	QFA0069	30	YE5S_GN	SPBC31F10.13C	0.121905394822681	3.05290643523251	9e-04	5.10970414081784	5.28853911259405e-05	0.0933101851851852	0.444640998192029	0.120251497202367	0.0220932004817915	taz1D_mQ	taz1D_mQ	1	32	2014-02-06_14-15-16	175	176	3183.5	884.5	133	0.0625299243512401	0.000996370308724035	1	SID	2014/02/10	SID	DAL	30	CONC	hip1	30_YE5S_GN	31.1903845354153	7.08162125586953	4.40441297387423	5.44908030703783	0.44644852607922	31.1903845354153
K000266_030_009	4	18	QFA0069	30	YE5S_GN	SPBC530.14C	0.142808283821931	3.2692576694214	9e-04	4.25639154809672	7.18956683340018e-05	0.0933101851851852	0.526239681494186	0.140825047165095	0.0294328336992924	taz1D_mQ	taz1D_mQ	1	32	2014-02-06_14-15-16	175	176	3346.5	877.5	133	0.0593060742443104	0.000996108897097497	1	SID	2014/02/10	SID	DAL	30	CONC	dsk1	30_YE5S_GN	34.4776327238236	7.30993895083744	4.71654181460349	5.08847391656542	0.528213777594135	34.4776327238236
K000266_030_009	4	19	QFA0069	30	YE5S_GN	SPBC947.08C	0.128237770016322	3.02903557598293	9e-04	6.45942451108707	5.61106183962144e-05	0.0933101851851852	0.465976101931486	0.126259566376122	0.0201591258742198	taz1D_mQ	taz1D_mQ	1	32	2014-02-06_14-15-16	175	176	3532.5	885.5	133	0.0633917456669539	0.000990849220080244	1	SID	2014/02/10	SID	DAL	30	CONC	hip4	30_YE5S_GN	31.2657722010421	7.1546805263766	4.36997460414577	5.49202276306854	0.467269211306343	31.2657722010421
K000266_030_009	4	20	QFA0069	30	YE5S_GN	SPCC1795.01C	0.141241110029482	3.16783831993338	9e-04	4.64349979211293	7.4193433145562e-05	0.0933101851851852	0.515071565448798	0.13898147045108	0.0268553446981132	taz1D_mQ	taz1D_mQ	1	32	2014-02-06_14-15-16	175	176	3692.5	882.5	133	0.0620830540393884	0.000964259621503374	1	SID	2014/02/10	SID	DAL	30	CONC	mad3	30_YE5S_GN	33.3353068919289	7.29401934777413	4.57022463233547	5.25138301303486	0.517636214836283	33.3353068919289
K000266_030_009	4	21	QFA0069	30	YE5S_GN	SPCC330.02	0.119384716599419	3.01679394825954	9e-04	5.70232521440606	4.87874617000151e-05	0.0933101851851852	0.433328256066862	0.117502760761819	0.00782451245059613	taz1D_mQ	taz1D_mQ	1	32	2014-02-06_14-15-16	175	176	3877.5	886.5	133	0.064030131826742	0.000963598348645579	1	SID	2014/02/10	SID	DAL	30	CONC	rhp7	30_YE5S_GN	30.690241647858	7.05147744061379	4.35231366849365	5.51430844098754	0.436495298973974	30.690241647858
K000266_030_009	4	22	QFA0069	30	YE5S_GN	SPCC663.12	0.14851811590508	3.51256469295948	9e-04	2.98951848607582	4.08715156106442e-05	1.04574074074074	0.554474396684851	0.146979529523021	-0.0087092287490982	taz1D_mQ	taz1D_mQ	1	32	2014-02-06_14-15-16	175	176	4043.5	881.5	133	0.0611254747997063	0.0010114875975973	1	SID	2014/02/10	SID	DAL	30	CONC	cid12	30_YE5S_GN	37.3301397868129	7.36649820166916	5.0675556777241	4.73601111192501	0.557907299740275	37.3301397868129
K000266_030_009	4	23	QFA0069	30	YE5S_GN	SPBPJ4664.03	0.111841893387678	2.96169092486403	9e-04	4.04718615102302	2.23878463024043e-05	1.24185185185185	0.400277715192215	0.110910844860368	-0.0276561497744743	taz1D_mQ	taz1D_mQ	1	32	2014-02-06_14-15-16	175	176	4225.5	886.5	133	0.0608701203357911	0.000919215394598458	1	SID	2014/02/10	SID	DAL	30	CONC	mfm3	30_YE5S_GN	29.7273531824537	6.95731997284665	4.27281673093591	5.61690367532873	0.40682821013267	29.7273531824537
K000266_030_009	4	24	QFA0069	30	YE5S_GN	SPBC11B10.02C	0.162148906499004	2.9601718761123	9e-04	3.1212296771333	6.30723906350373e-05	1.24185185185185	0.559493884650792	0.164852747520109	-0.0414916974975315	taz1D_mQ	taz1D_mQ	1	32	2014-02-06_14-15-16	175	176	4400.5	894.5	133	0.0536882760381755	0.00107667788461131	1	SID	2014/02/10	SID	DAL	30	CONC	his3	30_YE5S_GN	32.0005475279652	7.49317857778881	4.27062390089312	5.6197877773739	0.568650940438663	32.0005475279652
K000266_030_009	5	1	QFA0069	30	YE5S_GN	SPBC11B10.02C	0.170292928035178	3.20529204203465	9e-04	1.89278687329003	5.86505131754767e-05	1.24185185185185	0.591647522081289	0.173097528053394	-0.0124359740601602	taz1D_mQ	taz1D_mQ	1	32	2014-02-06_14-15-16	175	176	383.5	1049.5	133	0.0487407832998181	0.00105362508678416	1	SID	2014/02/10	SID	DAL	30	CONC	his3	30_YE5S_GN	34.9737845757054	7.5638778069008	4.62379026586039	5.19054685010331	0.603306528173251	34.9737845757054
K000266_030_009	5	2	QFA0069	30	YE5S_GN	SPAC2G11.12	0.104178781492979	2.77231172797522	9e-04	6.08170699316914	3.18636630486858e-05	1.24185185185185	0.366752382729561	0.103508110551505	-0.0095918010272469	taz1D_mQ	taz1D_mQ	1	32	2014-02-06_14-15-16	175	176	558.5	1062.5	133	0.0653707427622969	0.000795093916005489	1	SID	2014/02/10	SID	DAL	30	CONC	rqh1	30_YE5S_GN	27.4169436536924	6.85492075131547	3.99960038173031	6.00059948729605	0.373599294931266	27.4169436536924
K000266_030_009	5	3	QFA0069	30	YE5S_GN	SPCC1235.03	0.136117022476027	3.22491902045409	9e-04	4.29703054254951	7.61327886990689e-05	1.04574074074074	0.49780676900035	0.134438741192673	-0.00799421283989236	taz1D_mQ	taz1D_mQ	1	32	2014-02-06_14-15-16	175	176	732.5	1062.5	133	0.0593379935522998	0.000932840947645964	1	SID	2014/02/10	SID	DAL	30	CONC	SPCC1235.03	30_YE5S_GN	33.6879289317279	7.24070678140691	4.65257466553316	5.15843414137874	0.502947435879589	33.6879289317279
K000266_030_009	5	4	QFA0069	30	YE5S_GN	SPAC139.01C	0.0994195752374008	2.89744330260794	9e-04	5.06105519403486	3.60298412935908e-05	1.12936342592593	0.359131573485292	0.0980227227573567	-0.00320621267083048	taz1D_mQ	taz1D_mQ	1	32	2014-02-06_14-15-16	175	176	910.5	1062.5	133	0.0616681030355262	0.000893848141769017	1	SID	2014/02/10	SID	DAL	30	CONC	SPAC139.01c	30_YE5S_GN	28.3724500795753	6.78746112782089	4.18012708216928	5.74145224014223	0.363235056265377	28.3724500795753
K000266_030_009	5	5	QFA0069	30	YE5S_GN	SPAC16A10.07C	0.142853308615606	3.57690226909954	9e-04	2.83851811119471	5.51517554758287e-05	0.0933101851851852	0.536598829454554	0.141009197651049	0.0200984132477059	taz1D_mQ	taz1D_mQ	1	32	2014-02-06_14-15-16	175	176	1073.5	1062.5	133	0.0532733250343133	0.000984667093239005	1	SID	2014/02/10	SID	DAL	30	CONC	taz1	30_YE5S_GN	37.7243366501647	7.31039373404114	5.1603700187173	4.6508292841306	0.540527917972814	37.7243366501647
K000266_030_009	5	6	QFA0069	30	YE5S_GN	SPAC1805.12C	0.109410626149119	2.87219882360092	9e-04	7.4756335637754	4.91558337468229e-05	0.0933101851851852	0.392929833288221	0.107786181642366	0.0205423493390077	taz1D_mQ	taz1D_mQ	1	32	2014-02-06_14-15-16	175	176	1259.5	1049.5	133	0.0622426505793354	0.000921891226535093	1	SID	2014/02/10	SID	DAL	30	CONC	uep1	30_YE5S_GN	28.6977075201606	6.92561214519085	4.14370699925613	5.79191530779286	0.396445253308378	28.6977075201606
K000266_030_009	5	7	QFA0069	30	YE5S_GN	SPAC19G12.06C	0.098095792007899	2.5884277301476	9e-04	10	7.39485073480384e-05	0.0933101851851852	0.340877492490554	0.0980731884639924	0.0269890990303346	taz1D_mQ	taz1D_mQ	1	32	2014-02-06_14-15-16	175	176	1431.5	1050.5	133	0.0783619011139838	0.000763075450301192	1	SID	2014/02/10	SID	DAL	30	CONC	hta2	30_YE5S_GN	25.274279826674	6.76812243915466	3.73431184998342	6.42688692432222	0.345157229895368	25.274279826674
K000266_030_009	5	8	QFA0069	30	YE5S_GN	SPAC23C11.04C	0.10447330801469	2.78458343020394	9e-04	6.60891339735698	2.68660384000819e-05	0.0933101851851852	0.371500419035137	0.103264381782255	0.0162694698011686	taz1D_mQ	taz1D_mQ	1	32	2014-02-06_14-15-16	175	176	1609.5	1062.5	133	0.0602317341760031	0.000960091819080628	1	SID	2014/02/10	SID	DAL	30	CONC	pnk1	30_YE5S_GN	27.5546675752229	6.85899367706954	4.01730470569488	5.97415475255783	0.375412703542152	27.5546675752229
K000266_030_009	5	9	QFA0069	30	YE5S_GN	SPAC29B12.03	0.157596393323628	3.35737125069895	9e-04	3.27536312508789	7.28740387748089e-05	0.0933101851851852	0.579022631087972	0.156406737257765	0.0282666410677479	taz1D_mQ	taz1D_mQ	1	32	2014-02-06_14-15-16	175	176	1781.5	1062.5	133	0.0520284720227265	0.00107326381122307	1	SID	2014/02/10	SID	DAL	30	CONC	spd1	30_YE5S_GN	36.0954237299617	7.45209380155686	4.84366202186301	4.95492870717865	0.581754786770971	36.0954237299617
K000266_030_009	5	10	QFA0069	30	YE5S_GN	SPAC3C7.03C	0.0342194566310515	1.95878206283634	9e-04	1.5	1.09462239132003e-05	0.0933101851851852	0.110277628830241	0.0331153441248175	0.00469177667499703	taz1D_mQ	taz1D_mQ	1	32	2014-02-06_14-15-16	175	176	1955.5	1062.5	133	0.108844840243864	0.000732894727104285	1	SID	2014/02/10	SID	DAL	30	CONC	rhp55	30_YE5S_GN	14.7212366668619	5.24874803986309	2.80471391559613	8.55702247082796	0.111260146061081	14.7212366668619
K000266_030_009	5	11	QFA0069	30	YE5S_GN	SPAC644.06C	0.025	0.868107973750422	0.0011	0.75	1.36907900248252e-05	0.0933101851851852	0.035683192148233	0.0117112571209286	0.00432492792223937	taz1D_mQ	taz1D_mQ	1	32	2014-02-06_14-15-16	175	176	2123.5	1062.5	133	0.0861182929554087	0.000473786643862563	1	SID	2014/02/10	SID	DAL	30	CONC	cdr1	30_YE5S_GN	4.93041910278039	4.50635266602479	1.09410413879784	21.9357546954994	0.0304530460838718	4.93041910278039
K000266_030_009	5	12	QFA0069	30	YE5S_GN	SPAC8E11.02C	0.025	1.87977493296451	0.0011	0.75	9.09013747232411e-06	0.0933101851851852	0.0656538204601333	0.0208982632215049	0.00372886835874647	taz1D_mQ	taz1D_mQ	1	32	2014-02-06_14-15-16	175	176	2303.5	1062.5	133	0.096523987359954	0.00073324073378591	1	SID	2014/02/10	SID	DAL	30	CONC	rad24	30_YE5S_GN	10.6761814413197	4.50635266602479	2.36914024102281	10.1302572065716	0.0714276496770192	10.6761814413197
K000266_030_009	5	13	QFA0069	30	YE5S_GN	SPAPB2B4.03	0.166378242677941	3.7440995340773	9e-04	2.42068297968239	6.29501846004732e-05	0.0933101851851852	0.629863498006053	0.165493937837869	0.0175628817499296	taz1D_mQ	taz1D_mQ	1	32	2014-02-06_14-15-16	175	176	2479.5	1051.5	133	0.045804206964793	0.00110419040233286	1	SID	2014/02/10	SID	DAL	30	CONC	cig2	30_YE5S_GN	40.6754191495477	7.53032606746241	5.40154819129295	4.44317057814775	0.629927068478055	40.6754191495477
K000266_030_009	5	14	QFA0069	30	YE5S_GN	SPBC13G1.13	0.112840930251513	2.94281780697856	9e-04	6.20554774371077	3.73281599623129e-05	0.0933101851851852	0.408880528667409	0.111260141024617	0.0111674404440105	taz1D_mQ	taz1D_mQ	1	32	2014-02-06_14-15-16	175	176	2654.5	1051.5	133	0.062210731271346	0.00092632020592403	1	SID	2014/02/10	SID	DAL	30	CONC	tfb2	30_YE5S_GN	29.592388702253	6.97014974776629	4.24558865636085	5.65292635310833	0.411018660398567	29.592388702253
K000266_030_009	5	15	QFA0069	30	YE5S_GN	SPBC1734.06	0.127508819712768	3.03011681077087	9e-04	5.94783916455125	5.10684895179118e-05	0.0933101851851852	0.4624333319039	0.125716308463507	0.0158403749728242	taz1D_mQ	taz1D_mQ	1	32	2014-02-06_14-15-16	175	176	2828.5	1062.5	133	0.0555715152095503	0.000918384931630489	1	SID	2014/02/10	SID	DAL	30	CONC	rhp18	30_YE5S_GN	31.2409803466452	7.14645632415333	4.37153449620311	5.49006304784857	0.464632297631021	31.2409803466452
K000266_030_009	5	16	QFA0069	30	YE5S_GN	SPBC21D10.12	0.110890106887075	2.92973456237908	9e-04	7.11087360845633	3.75927950609562e-05	0.0933101851851852	0.40202442152545	0.108977151676069	0.00950805995969451	taz1D_mQ	taz1D_mQ	1	32	2014-02-06_14-15-16	175	176	3005.5	1056.5	133	0.0630406332790705	0.000952648627534709	1	SID	2014/02/10	SID	DAL	30	CONC	hob1	30_YE5S_GN	29.3544829211142	6.94498994374544	4.22671352426513	5.67817048925091	0.404168771257422	29.3544829211142
K000266_030_009	5	17	QFA0069	30	YE5S_GN	SPBC31F10.14C	0.129177690310548	2.92586461473722	9e-04	5.26091048586897	7.06988815858373e-05	0.0933101851851852	0.460966142417253	0.128216946766464	0.0265790061228957	taz1D_mQ	taz1D_mQ	1	32	2014-02-06_14-15-16	175	176	3178.5	1055.5	133	0.0557311117494973	0.000918384931630489	1	SID	2014/02/10	SID	DAL	30	CONC	hip3	30_YE5S_GN	30.2453117649329	7.16521621348743	4.22113036979968	5.68568082419566	0.463644354707572	30.2453117649329
K000266_030_009	5	18	QFA0069	30	YE5S_GN	SPBC543.03C	0.114531513871601	2.82339050570639	9e-04	7.89994218830217	5.5889769928772e-05	0.0933101851851852	0.408736443894436	0.113325384474148	0.0196359658396034	taz1D_mQ	taz1D_mQ	1	32	2014-02-06_14-15-16	175	176	3355.5	1062.5	133	0.0624022471192825	0.00101859240892288	1	SID	2014/02/10	SID	DAL	30	CONC	pku80	30_YE5S_GN	28.4788406062526	6.99160390032597	4.07329148107559	5.8920408989888	0.410836006599462	28.4788406062526
K000266_030_009	5	19	QFA0069	30	YE5S_GN	SPBP16F5.03C	0.0311824192978294	2.00888196618834	0.000900000000000002	1.5	1.46150690135754e-05	0.0933101851851852	0.0986331788066839	0.03031336340498	0.0127680628569656	taz1D_mQ	taz1D_mQ	1	32	2014-02-06_14-15-16	175	176	3527.5	1049.5	133	0.155383191292413	0.000516416450457382	1	SID	2014/02/10	SID	DAL	30	CONC	tra1	30_YE5S_GN	14.6954194514636	5.11466405265993	2.87319348840147	8.35307475701981	0.103652865809081	14.6954194514636
K000266_030_009	5	20	QFA0069	30	YE5S_GN	SPCC18.09C	0.119199736251533	2.96981146954766	9e-04	4.99071103628292	4.40479943546903e-05	0.0933101851851852	0.430242138082053	0.118356837300725	0.0150823882535216	taz1D_mQ	taz1D_mQ	1	32	2014-02-06_14-15-16	175	176	3708.5	1065.5	133	0.0535286794982285	0.00110200665314385	1	SID	2014/02/10	SID	DAL	30	CONC	SPCC18.09c	30_YE5S_GN	30.2026977192933	7.04924032683003	4.28453227851223	5.60154491550098	0.432894835274911	30.2026977192933
K000266_030_009	5	21	QFA0069	30	YE5S_GN	SPCC338.05C	0.037755444330596	2.13271365701855	9e-04	1.5	1.57357400236983e-05	0.0933101851851852	0.118594920462365	0.0368200268835857	0.00746147644315475	taz1D_mQ	taz1D_mQ	1	32	2014-02-06_14-15-16	175	176	3876.5	1062.5	133	0.143349612180408	0.000447796602472233	1	SID	2014/02/10	SID	DAL	30	CONC	mms2	30_YE5S_GN	16.4787340570543	5.39061588422483	3.0569297480976	7.85101457268876	0.126496752778696	16.4787340570543
K000266_030_009	5	22	QFA0069	30	YE5S_GN	SPCC736.09C	0.0927504858236845	2.73276011079162	9e-04	6.07450365549361	1.95303863621198e-05	1.24185185185185	0.328925204560916	0.0913775313313294	-0.00487919867443349	taz1D_mQ	taz1D_mQ	1	32	2014-02-06_14-15-16	175	176	4051.5	1062.5	133	0.0588911232404481	0.000882936904955052	1	SID	2014/02/10	SID	DAL	30	CONC	SPCC736.09c	30_YE5S_GN	26.364889039513	6.68728602687	3.9425394597415	6.08744699832975	0.334186793177422	26.364889039513
K000266_030_009	5	23	QFA0069	30	YE5S_GN	SPBC25B2.07C	0.139147287610409	3.29548486318916	9e-04	3.84712925958832	5.35107213629353e-05	1.04574074074074	0.512042979294188	0.138528292622054	-0.0251255967542948	taz1D_mQ	taz1D_mQ	1	32	2014-02-06_14-15-16	175	176	4226.5	1060.5	133	0.054996967665741	0.00101416342953394	1	SID	2014/02/10	SID	DAL	30	CONC	mug164	30_YE5S_GN	34.5760926985512	7.27247206979694	4.75437957914586	5.04797725980299	0.516373605956628	34.5760926985512
K000266_030_009	5	24	QFA0069	30	YE5S_GN	SPBC11B10.02C	0.12398709330634	2.6183067507146	9e-04	3.32676072846269	4.07918719829201e-05	1.40857638888889	0.414791015927974	0.126121018521247	-0.0343692245520653	taz1D_mQ	taz1D_mQ	1	32	2014-02-06_14-15-16	175	176	4400.5	1062.5	133	0.0558587889814549	0.00103080319473843	1	SID	2014/02/10	SID	DAL	30	CONC	his3	30_YE5S_GN	26.8425114026506	7.10604923131524	3.77741703285138	6.35354788504345	0.423384599568488	26.8425114026506
K000266_030_009	6	1	QFA0069	30	YE5S_GN	SPBC11B10.02C	0.129869251783931	2.69011773917262	9e-04	2.79159016350376	4.79592577539448e-05	1.40857638888889	0.434199911097652	0.132632042451505	-0.00230733929285888	taz1D_mQ	taz1D_mQ	1	32	2014-02-06_14-15-16	175	176	383.5	1238.5	133	0.0549650483577516	0.000990849220080244	1	SID	2014/02/10	SID	DAL	30	CONC	his3	30_YE5S_GN	27.8381594111343	7.17291917782496	3.88100837622648	6.18395985615864	0.444598806995106	27.8381594111343
K000266_030_009	6	2	QFA0069	30	YE5S_GN	SPBC342.05	0.12650540076029	3.15486005633122	9e-04	3.26010991128742	2.56855317741057e-05	1.24185185185185	0.455028669034137	0.125938134729858	-0.00670607057735359	taz1D_mQ	taz1D_mQ	1	32	2014-02-06_14-15-16	175	176	570.5	1233.5	133	0.0607424431038335	0.000983406028534324	1	SID	2014/02/10	SID	DAL	30	CONC	crb2	30_YE5S_GN	32.4752122428877	7.13505826089639	4.55149923874733	5.27298780931035	0.464414679382698	32.4752122428877
K000266_030_009	6	3	QFA0069	30	YE5S_GN	SPAC1006.09	0.025	0.837200686655219	0.0011	0.75	1.4644843068104e-05	1.24185185185185	0.038553316594374	0.0110357311621658	-0.00117729915719206	taz1D_mQ	taz1D_mQ	1	32	2014-02-06_14-15-16	175	176	733.5	1238.5	133	0.017906731782055	0.00108838110009634	1	SID	2014/02/10	SID	DAL	30	CONC	win1	30_YE5S_GN	4.7548811704988	4.50635266602479	1.05515070011004	22.7455661049148	0.0287900414901302	4.7548811704988
K000266_030_009	6	4	QFA0069	30	YE5S_GN	SPAC139.06	0.1016271658843	2.93516768965117	9e-04	5.53459875186101	4.12724144139265e-05	0.0933101851851852	0.368010698895335	0.099561410180667	0.00382709234066842	taz1D_mQ	taz1D_mQ	1	32	2014-02-06_14-15-16	175	176	907.5	1226.5	133	0.0469213827444221	0.000868480888939577	1	SID	2014/02/10	SID	DAL	30	CONC	hat1	30_YE5S_GN	28.8760248306774	6.8191453826516	4.23455186981936	5.6676599408437	0.372649148717806	28.8760248306774
K000266_030_009	6	5	QFA0069	30	YE5S_GN	SPAC16A10.07C	0.115377333546355	3.1488411146286	9e-04	4.36669793692852	5.28350904291543e-05	0.0933101851851852	0.424422694584738	0.113251618075352	0.0136386267679824	taz1D_mQ	taz1D_mQ	1	32	2014-02-06_14-15-16	175	176	1093.5	1238.5	133	0.0672220626256823	0.000906512526035285	1	SID	2014/02/10	SID	DAL	30	CONC	taz1	30_YE5S_GN	31.8098031089449	7.00221911039058	4.54281744222234	5.2830650373349	0.428179998262052	31.8098031089449
K000266_030_009	6	6	QFA0069	30	YE5S_GN	SPAC1834.04	0.119896133981389	3.03479200357605	9e-04	6.40223885282554	6.97931259118446e-05	0.0933101851851852	0.435635544039274	0.117939126177772	0.0174568856862341	taz1D_mQ	taz1D_mQ	1	32	2014-02-06_14-15-16	175	176	1249.5	1242.5	133	0.0575185929969038	0.000903006231130681	1	SID	2014/02/10	SID	DAL	30	CONC	hht1	30_YE5S_GN	30.9003390058219	7.05764442340811	4.37827937368659	5.48160543254497	0.43949596846684	30.9003390058219
K000266_030_009	6	7	QFA0069	30	YE5S_GN	SPAC1B1.04C	0.0841356182564409	2.54475685449373	9e-04	10	3.56249621675926e-05	0.0933101851851852	0.295306073112978	0.0821343178968115	0.0184232758506109	taz1D_mQ	taz1D_mQ	1	32	2014-02-06_14-15-16	175	176	1431.5	1227.5	133	0.056816368221137	0.000749880498990399	1	SID	2014/02/10	SID	DAL	30	CONC	SPAC1B1.04c	30_YE5S_GN	24.0347613282127	6.54664787351409	3.67130809424631	6.53717949676109	0.298349410297257	24.0347613282127
K000266_030_009	6	8	QFA0069	30	YE5S_GN	SPAC23D3.01	0.118883231528494	2.90903844663667	9e-04	7.66699881824019	6.20832837711091e-05	0.0933101851851852	0.426845251179592	0.117180812134395	0.0235496204281945	taz1D_mQ	taz1D_mQ	1	32	2014-02-06_14-15-16	175	176	1606.5	1238.5	133	0.0548692904337834	0.000949142332630104	1	SID	2014/02/10	SID	DAL	30	CONC	SPAC23D3.01	30_YE5S_GN	29.5685435898767	7.04540452061848	4.19685534071804	5.71856736808417	0.429854310471062	29.5685435898767
K000266_030_009	6	9	QFA0069	30	YE5S_GN	SPAC2F3.15	0.124813255257463	2.9685191660842	9e-04	6.66424491541498	4.89808740316618e-05	0.0933101851851852	0.449964688421941	0.123167643668479	0.0161040134726235	taz1D_mQ	taz1D_mQ	1	32	2014-02-06_14-15-16	175	176	1785.5	1245.5	133	0.059752944556162	0.00102362141481905	1	SID	2014/02/10	SID	DAL	30	CONC	lsk1	30_YE5S_GN	30.4738819326104	7.1156304408071	4.28266787969302	5.60398346876254	0.452525448603235	30.4738819326104
K000266_030_009	6	10	QFA0069	30	YE5S_GN	SPAC3F10.15C	0.099521164744387	2.49680854407541	9e-04	9.92474281956143	4.93190042936114e-05	0.0933101851851852	0.339465927112764	0.098209895594933	0.004382414819678	taz1D_mQ	taz1D_mQ	1	32	2014-02-06_14-15-16	175	176	1955.5	1226.5	133	0.0910019470777874	0.000842152701989245	1	SID	2014/02/10	SID	DAL	30	CONC	spo12	30_YE5S_GN	24.4546472756834	6.78893455845846	3.60213330458679	6.66271844227407	0.344416656499368	24.4546472756834
K000266_030_009	6	11	QFA0069	30	YE5S_GN	SPAC644.14C	0.138863272899083	3.1728617475651	9e-04	3.44339160610676	4.03629695521353e-05	0.0933101851851852	0.505540813880245	0.137192135004594	0.0122530815567618	taz1D_mQ	taz1D_mQ	1	32	2014-02-06_14-15-16	175	176	2130.5	1234.5	133	0.0541032270420377	0.00104693538961239	1	SID	2014/02/10	SID	DAL	30	CONC	rhp51	30_YE5S_GN	33.2760395475632	7.26952436336907	4.57747135634351	5.24306940047599	0.507721527278071	33.2760395475632
K000266_030_009	6	12	QFA0069	30	YE5S_GN	SPAC8E11.03C	0.130299396201143	2.94158550745484	9e-04	7.09688343230863	5.25789468378664e-05	0.0933101851851852	0.466400790971322	0.128414189147425	0.00838501394540399	taz1D_mQ	taz1D_mQ	1	32	2014-02-06_14-15-16	175	176	2305.5	1238.5	133	0.0601998148680137	0.000939284486113741	1	SID	2014/02/10	SID	DAL	30	CONC	dmc1	30_YE5S_GN	30.4607571625646	7.17768968178711	4.24381082395588	5.65529449722933	0.469292844652042	30.4607571625646
K000266_030_009	6	13	QFA0069	30	YE5S_GN	SPAPB8E5.02C	0.131570769361101	3.25036328079923	9e-04	3.34284185329025	4.00592394504438e-05	0.0933101851851852	0.484618622669131	0.130076890867404	0.0146265872123825	taz1D_mQ	taz1D_mQ	1	32	2014-02-06_14-15-16	175	176	2486.5	1229.5	133	0.0610616361837275	0.00101065713462934	1	SID	2014/02/10	SID	DAL	30	CONC	rpn502	30_YE5S_GN	33.7239007163356	7.19169828914766	4.68928191373453	5.11805441462283	0.486843725793269	33.7239007163356
K000266_030_009	6	14	QFA0069	30	YE5S_GN	SPBC146.06C	0.148119484331555	3.44452948934945	9e-04	3.35867866824946	6.56853926096437e-05	0.0933101851851852	0.553270865845108	0.146436733789667	0.0199617570968021	taz1D_mQ	taz1D_mQ	1	32	2014-02-06_14-15-16	175	176	2654.5	1238.5	133	0.059593348016215	0.00102712770972365	1	SID	2014/02/10	SID	DAL	30	CONC	SPBC146.06c	30_YE5S_GN	36.5878434712459	7.36262071520083	4.96940490166862	4.82955212442869	0.554194137676234	36.5878434712459
K000266_030_009	6	15	QFA0069	30	YE5S_GN	SPBC17D11.01	0.126638088605357	3.21202147070475	9e-04	3.80830522185582	4.60367389703882e-05	0.0933101851851852	0.467410794211737	0.124713280085267	0.0205990854639222	taz1D_mQ	taz1D_mQ	1	32	2014-02-06_14-15-16	175	176	2830.5	1229.5	133	0.0628491174311341	0.00097989973362972	1	SID	2014/02/10	SID	DAL	30	CONC	nep1	30_YE5S_GN	33.0706350896015	7.13657066885186	4.63396729663744	5.1791474699045	0.469030857418176	33.0706350896015
K000266_030_009	6	16	QFA0069	30	YE5S_GN	SPBC23E6.02	0.148278380564764	3.34637273458552	9e-04	3.46183046066529	5.90357963801807e-05	0.0933101851851852	0.547632164959391	0.146764605864809	0.024116089696451	taz1D_mQ	taz1D_mQ	1	32	2014-02-06_14-15-16	175	176	3003.5	1238.5	133	0.0607424431038335	0.00104250641022346	1	SID	2014/02/10	SID	DAL	30	CONC	SPBC23E6.02	30_YE5S_GN	35.5526906919036	7.3641675470561	4.82779492247106	4.9712136462739	0.549694000122015	35.5526906919036
K000266_030_009	6	17	QFA0069	30	YE5S_GN	SPBC336.01	0.02525	4.36354808563459	0.0011	0.1	1.24386126796176e-05	0.0933101851851852	0.0435602442952258	0.0118903579280798	0.00190781617342923	taz1D_mQ	taz1D_mQ	1	32	2014-02-06_14-15-16	175	176	3178.5	1238.5	133	0.013310351431581	0.00124133764212645	1	SID	2014/02/10	SID	DAL	30	CONC	fbh1	30_YE5S_GN	6.89077403092549	4.52070795900186	1.52426878564545	15.7452545286081	0.0356846948278202	6.89077403092549
K000266_030_009	6	18	QFA0069	30	YE5S_GN	SPBC582.10C	0.0785336306019377	2.28387963827131	9e-04	10	6.34927819257518e-05	0.0933101851851852	0.263803747807126	0.0778311973534389	0.0305185656635065	taz1D_mQ	taz1D_mQ	1	32	2014-02-06_14-15-16	175	176	3352.5	1227.5	133	0.152191260493473	0.000735824344206181	1	SID	2014/02/10	SID	DAL	30	CONC	SPBC582.10c	30_YE5S_GN	21.243286625578	6.44724178262365	3.29494182812129	7.28389187182837	0.267965010565811	21.243286625578
K000266_030_009	6	19	QFA0069	30	YE5S_GN	SPCC1183.06	0.121581610880656	2.85428553927141	9e-04	6.60753036930273	5.1298127546612e-05	0.0933101851851852	0.431390788714341	0.12032923921729	0.0276981495304722	taz1D_mQ	taz1D_mQ	1	32	2014-02-06_14-15-16	175	176	3533.5	1238.5	133	0.0608382010278017	0.00100688919343785	1	SID	2014/02/10	SID	DAL	30	CONC	ung1	30_YE5S_GN	29.1453503773895	7.07778432205477	4.11786359278722	5.82826493865362	0.435265860601968	29.1453503773895
K000266_030_009	6	20	QFA0069	30	YE5S_GN	SPCC1840.03	0.025	0.402718501912132	0.0011	0.75	1.46596243243415e-06	0.0933101851851852	0.0145040033314648	0.00412994313637597	0.00112624443190094	taz1D_mQ	taz1D_mQ	1	32	2014-02-06_14-15-16	175	176	3702.5	1238.5	133	0.00976730824475725	0.00102226789393765	1	SID	2014/02/10	SID	DAL	30	CONC	sal3	30_YE5S_GN	2.28723966938417	4.50635266602479	0.507558959295084	25	0.00883022934187261	2.28723966938417
K000266_030_009	6	21	QFA0069	30	YE5S_GN	SPCC338.08	0.0250000000000001	0.169571766970084	0.0011	0.750000000000001	1.00728412757202e-07	1.57518518518519	0.00659899802987208	0.00198828475976578	2.10624162931065e-05	taz1D_mQ	taz1D_mQ	1	32	2014-02-06_14-15-16	175	176	3876.5	1238.5	133	0.00491557343036803	0.000944451706954283	1	SID	2014/02/10	SID	DAL	30	CONC	ctp1	30_YE5S_GN	0.96308282430532	4.50635266602479	0.213716700773641	25	0.00267995473485121	0.96308282430532
K000266_030_009	6	22	QFA0069	30	YE5S_GN	SPCC74.06	0.166754568692215	3.69629044346936	9e-04	2.50795688276985	6.66004632428353e-05	0.95224537037037	0.627481143710872	0.16593732662827	-0.00893489237751027	taz1D_mQ	taz1D_mQ	1	32	2014-02-06_14-15-16	175	176	4051.5	1232.5	133	0.0563694979092853	0.00108855029020652	1	SID	2014/02/10	SID	DAL	30	CONC	mak3	30_YE5S_GN	40.1735258658906	7.53358557170195	5.33259036929142	4.50062696324996	0.629307662611209	40.1735258658906
K000266_030_009	6	23	QFA0069	30	YE5S_GN	SPBP8B7.24C	0.109808006314503	2.81807554913338	9e-04	6.75737290568838	2.70881515272578e-05	1.24185185185185	0.388761564535785	0.108358366219779	-0.0250061309348531	taz1D_mQ	taz1D_mQ	1	32	2014-02-06_14-15-16	175	176	4226.5	1241.5	133	0.0625618436592295	0.00088661238996983	1	SID	2014/02/10	SID	DAL	30	CONC	atg8	30_YE5S_GN	28.1781970980143	6.93084253108864	4.06562361958443	5.90315342630097	0.394722237633056	28.1781970980143
K000266_030_009	6	24	QFA0069	30	YE5S_GN	SPBC11B10.02C	0.165518938691654	2.98450279621272	9e-04	3.38339585342069	6.11369837449394e-05	1.24185185185185	0.573378090827723	0.167809010500667	-0.0398715071067356	taz1D_mQ	taz1D_mQ	1	32	2014-02-06_14-15-16	175	176	4400.5	1236.5	133	0.0559545469054231	0.00108438248778377	1	SID	2014/02/10	SID	DAL	30	CONC	his3	30_YE5S_GN	32.3913624490808	7.52285558299145	4.30572700641961	5.57397158812374	0.582456715332663	32.3913624490808
K000266_030_009	7	1	QFA0069	30	YE5S_GN	SPBC11B10.02C	0.141469926822893	2.68746835766909	9e-04	3.3410464905748	6.80191024742912e-05	1.40857638888889	0.471651700961639	0.144293740582625	-0.00681513903751532	taz1D_mQ	taz1D_mQ	1	32	2014-02-06_14-15-16	175	176	383.5	1415.5	133	0.0425484375498739	0.000984667093239005	1	SID	2014/02/10	SID	DAL	30	CONC	his3	30_YE5S_GN	28.2894013654815	7.29635468585562	3.8771965705453	6.19003952039103	0.482511912047382	28.2894013654815
K000266_030_009	7	2	QFA0069	30	YE5S_GN	SPCC1322.12C	0.0981097349453534	2.67008373016142	9e-04	6.37006722282246	2.13297476737575e-05	1.40857638888889	0.340277979816533	0.0979155634441266	-0.00826857792921371	taz1D_mQ	taz1D_mQ	1	32	2014-02-06_14-15-16	175	176	558.5	1405.5	133	0.062051134731399	0.000842321892099419	1	SID	2014/02/10	SID	DAL	30	CONC	bub1	30_YE5S_GN	26.0723863569452	6.76832748339645	3.8521165562547	6.23034107341096	0.348733173948539	26.0723863569452
K000266_030_009	7	3	QFA0069	30	YE5S_GN	SPAC1071.02	0.117081498203726	2.92032172122118	9e-04	4.33473949593373	2.38548554231303e-05	1.24185185185185	0.416863846544137	0.115692062866746	-0.000115044043342994	taz1D_mQ	taz1D_mQ	1	32	2014-02-06_14-15-16	175	176	733.5	1415.5	133	0.0551246448976986	0.000871987418504528	1	SID	2014/02/10	SID	DAL	30	CONC	mms19	30_YE5S_GN	29.5904065511617	7.02337239527873	4.21313364660159	5.69647251027959	0.422495414932669	29.5904065511617
K000266_030_009	7	4	QFA0069	30	YE5S_GN	SPAC13A11.03	0.101376688006839	2.94404175552185	9e-04	5.41970196036061	3.75494686430891e-05	0.0933101851851852	0.36754038260038	0.099818971139327	0.00107239408903722	taz1D_mQ	taz1D_mQ	1	32	2014-02-06_14-15-16	175	176	908.5	1415.5	133	0.0609020396437805	0.000907004608782906	1	SID	2014/02/10	SID	DAL	30	CONC	mcp7	30_YE5S_GN	28.9482061485531	6.81558521994415	4.24735444050251	5.65057622013776	0.372131448245326	28.9482061485531
K000266_030_009	7	5	QFA0069	30	YE5S_GN	SPAC1782.01	0.141059107889901	3.62230381447143	9e-04	2.945836076802	5.16359694073809e-05	0.0933101851851852	0.53244885364745	0.139541924644189	0.0179415746485323	taz1D_mQ	taz1D_mQ	1	32	2014-02-06_14-15-16	175	176	1072.5	1415.5	133	0.0482939129879664	0.000980991608224227	1	SID	2014/02/10	SID	DAL	30	CONC	ecm29	30_YE5S_GN	38.1079038547747	7.292159103935	5.22587388887481	4.59253332750582	0.536682460367855	38.1079038547747
K000266_030_009	7	6	QFA0069	30	YE5S_GN	SPAC1834.08	0.0725096382961467	2.44453004147025	9e-04	10	3.53918260578399e-05	0.0933101851851852	0.25329119357598	0.0716712248940961	0.0195636815531275	taz1D_mQ	taz1D_mQ	1	32	2014-02-06_14-15-16	175	176	1257.5	1403.5	133	0.0918956877014906	0.000686181947802154	1	SID	2014/02/10	SID	DAL	30	CONC	mak1	30_YE5S_GN	22.3315030393278	6.33210396549927	3.52671136813323	6.80520674781043	0.256697952501316	22.3315030393278
K000266_030_009	7	7	QFA0069	30	YE5S_GN	SPAC1B3.03C	0.145595329724863	3.34547883758958	9e-04	3.43655938343794	7.97927121293831e-05	0.0933101851851852	0.537010926619692	0.144262127997509	0.0315891640579139	taz1D_mQ	taz1D_mQ	1	32	2014-02-06_14-15-16	175	176	1431.5	1415.5	133	0.0469533020524115	0.000990849220080244	1	SID	2014/02/10	SID	DAL	30	CONC	wis2	30_YE5S_GN	35.4160427441591	7.33782336203356	4.82650521780129	4.97254201890891	0.540339359884308	35.4160427441591
K000266_030_009	7	8	QFA0069	30	YE5S_GN	SPAC23G3.04	0.0972659762704436	2.64991585631221	9e-04	10	5.10375024799557e-05	0.0933101851851852	0.342425387913328	0.0953343881043971	0.0261519828696127	taz1D_mQ	taz1D_mQ	1	32	2014-02-06_14-15-16	175	176	1606.5	1415.5	133	0.0697436879568451	0.000849426703424991	1	SID	2014/02/10	SID	DAL	30	CONC	ies4	30_YE5S_GN	25.8278156013213	6.7558664255069	3.82302046467465	6.27775870460647	0.345748300847159	25.8278156013213
K000266_030_009	7	9	QFA0069	30	YE5S_GN	SPAC2F7.03C	0.0413219952963131	2.14513196510037	9e-04	1.5	2.15396225703542e-05	0.0933101851851852	0.129398786712519	0.0396804580230393	0.0104388829362233	taz1D_mQ	taz1D_mQ	1	32	2014-02-06_14-15-16	175	176	1781.5	1414.5	133	0.158830476555268	0.000475047708567244	1	SID	2014/02/10	SID	DAL	30	CONC	pom1	30_YE5S_GN	16.9891118417658	5.52084110697381	3.07726875535424	7.79912380361371	0.137532375494346	16.9891118417658
K000266_030_009	7	10	QFA0069	30	YE5S_GN	SPAC3G6.06C	0.0901993126636547	2.51285830302052	9e-04	10	3.19718050385705e-05	0.0933101851851852	0.311679347016441	0.0890671884074234	0.00682842141133662	taz1D_mQ	taz1D_mQ	1	32	2014-02-06_14-15-16	175	176	1957.5	1404.5	133	0.059274154936321	0.000876677809520003	1	SID	2014/02/10	SID	DAL	30	CONC	rad2	30_YE5S_GN	24.0974634127434	6.64704762823752	3.62528821222436	6.62016330703659	0.316100189275558	24.0974634127434
K000266_030_009	7	11	QFA0069	30	YE5S_GN	SPAC664.07C	0.153403454661437	3.49253081947632	9e-04	2.91024125712743	5.69255989674788e-05	0.0933101851851852	0.571374683597226	0.151815135554235	0.022975751208555	taz1D_mQ	taz1D_mQ	1	32	2014-02-06_14-15-16	175	176	2130.5	1415.5	133	0.0463787545086023	0.00102362141481905	1	SID	2014/02/10	SID	DAL	30	CONC	rad9	30_YE5S_GN	37.3524835340949	7.41319025606585	5.03865167948862	4.76317902618659	0.573597937879383	37.3524835340949
K000266_030_009	7	12	QFA0069	30	YE5S_GN	SPAC8F11.03	0.11877186194466	3.01646240216811	9e-04	4.96947871373759	4.29542362252428e-05	0.0933101851851852	0.431841567190629	0.117270932148235	0.0154032964345645	taz1D_mQ	taz1D_mQ	1	32	2014-02-06_14-15-16	175	176	2302.5	1403.5	133	0.0611254747997063	0.00098191429270856	1	SID	2014/02/10	SID	DAL	30	CONC	msh3	30_YE5S_GN	30.6545561075992	7.04405237322104	4.35183534752479	5.51491453224455	0.433891055728077	30.6545561075992
K000266_030_009	7	13	QFA0069	30	YE5S_GN	SPAPYUG7.02C	0.0250000000000001	0.224752584839089	0.0011	0.75	1.9862724598759e-07	1.57518518518519	0.00813438871666129	0.00237729960259794	0.000452274773417955	taz1D_mQ	taz1D_mQ	1	32	2014-02-06_14-15-16	175	176	2479.5	1415.5	133	0.00810750422930831	0.00091887701437811	1	SID	2014/02/10	SID	DAL	30	CONC	sin1	30_YE5S_GN	1.27648227086611	4.50635266602479	0.283262843693975	25	0.00384445322146902	1.27648227086611
K000266_030_009	7	14	QFA0069	30	YE5S_GN	SPBC15D4.03	0.0835943238156611	2.53593142195093	9e-04	10	4.50588453706148e-05	0.0933101851851852	0.294927598059178	0.0823320340965445	0.0257015803305217	taz1D_mQ	taz1D_mQ	1	32	2014-02-06_14-15-16	175	176	2654.5	1404.5	133	0.0595295094002362	0.000842152701989245	1	SID	2014/02/10	SID	DAL	30	CONC	slm9	30_YE5S_GN	23.9173391759227	6.53733617273171	3.6585756864831	6.55992988983934	0.29620405479217	23.9173391759227
K000266_030_009	7	15	QFA0069	30	YE5S_GN	SPBC17D11.04C	0.119304632714317	3.00887383500722	9e-04	5.00522745970311	7.37333889967417e-05	0.0933101851851852	0.435808058930676	0.118431378751776	0.033122346425771	taz1D_mQ	taz1D_mQ	1	32	2014-02-06_14-15-16	175	176	2828.5	1415.5	133	0.057614350920872	0.000910941505424222	1	SID	2014/02/10	SID	DAL	30	CONC	nto1	30_YE5S_GN	30.6054669092969	7.05050934858488	4.34088735949833	5.52882348985293	0.43531848218526	30.6054669092969
K000266_030_009	7	16	QFA0069	30	YE5S_GN	SPBC23G7.04C	0.0959840484567921	2.75022639550524	9e-04	9.42488229557927	5.05994545701498e-05	0.0933101851851852	0.346458903334712	0.0941366572969578	0.0249625729555649	taz1D_mQ	taz1D_mQ	1	32	2014-02-06_14-15-16	175	176	3001.5	1411.5	133	0.0627852788151553	0.000872740912878687	1	SID	2014/02/10	SID	DAL	30	CONC	nif1	30_YE5S_GN	26.7295630431966	6.7367258532865	3.96773798211733	6.04878651467623	0.34637496309615	26.7295630431966
K000266_030_009	7	17	QFA0069	30	YE5S_GN	SPBC336.14C	0.138232520180789	3.13201443858935	9e-04	4.56636954437421	9.16877044234064e-05	0.0933101851851852	0.507025817605579	0.135278484785013	0.0402391708068805	taz1D_mQ	taz1D_mQ	1	32	2014-02-06_14-15-16	175	176	3178.5	1415.5	133	0.0568482875291264	0.000968780822408675	1	SID	2014/02/10	SID	DAL	30	CONC	ppk26	30_YE5S_GN	32.8179710666623	7.26295634311655	4.5185416951825	5.31144816602841	0.505304733838537	32.8179710666623
K000266_030_009	7	18	QFA0069	30	YE5S_GN	SPBC609.05	0.025	0.777108144716855	0.0011	0.75	1.33411051161246e-05	0.0933101851851852	0.0360587692800422	0.00981588543279971	0.00282616867281925	taz1D_mQ	taz1D_mQ	1	32	2014-02-06_14-15-16	175	176	3352.5	1408.5	133	0.013629544511475	0.00116001492557813	1	SID	2014/02/10	SID	DAL	30	CONC	pob3	30_YE5S_GN	4.41358558784502	4.50635266602479	0.979414154848737	24.5044447041983	0.0255859387739366	4.41358558784502
K000266_030_009	7	19	QFA0069	30	YE5S_GN	SPCC1259.04	0.168599331781561	3.60818726627395	9e-04	2.68096056613451	0.000125280535283175	0.0933101851851852	0.630886495703515	0.167652610989218	0.0427182780856564	taz1D_mQ	taz1D_mQ	1	32	2014-02-06_14-15-16	175	176	3527.5	1415.5	133	0.0465702703565387	0.00111956910283267	1	SID	2014/02/10	SID	DAL	30	CONC	iec3	30_YE5S_GN	39.2987164527656	7.54945810160334	5.20550162990101	4.61050667281347	0.631956101573904	39.2987164527656
K000266_030_009	7	20	QFA0069	30	YE5S_GN	SPCC18B5.03	0.0428524420550652	1.86443670077504	9e-04	10	3.02415049173042e-05	0.0933101851851852	0.140843113612426	0.0407068215706432	0.0195967234051231	taz1D_mQ	taz1D_mQ	1	32	2014-02-06_14-15-16	175	176	3702.5	1415.5	133	0.093906604104823	0.000458407943362755	1	SID	2014/02/10	SID	DAL	30	CONC	wee1	30_YE5S_GN	14.9911611990445	5.57330861064785	2.68981358225952	8.92255142077145	0.143120400711802	14.9911611990445
K000266_030_009	7	21	QFA0069	30	YE5S_GN	SPCC338.11C	0.141064815559072	3.19572976693143	9e-04	4.11609821739716	6.80345807311277e-05	0.0933101851851852	0.513486901266055	0.139699148991405	0.0203777083027361	taz1D_mQ	taz1D_mQ	1	32	2014-02-06_14-15-16	175	176	3876.5	1415.5	133	0.0493472501516167	0.00104049185114462	1	SID	2014/02/10	SID	DAL	30	CONC	rrg1	30_YE5S_GN	33.6205022446608	7.29221747846709	4.61046346244302	5.20555041711203	0.517906559807535	33.6205022446608
K000266_030_009	7	22	QFA0069	30	YE5S_GN	SPCC777.10C	0.106424660105435	2.90316585860621	9e-04	5.08894371925332	2.06102299607259e-05	1.24185185185185	0.3807419746158	0.104740866604617	-0.00400011366435629	taz1D_mQ	taz1D_mQ	1	32	2014-02-06_14-15-16	175	176	4044.5	1415.5	133	0.0590826390883846	0.000932840947645964	1	SID	2014/02/10	SID	DAL	30	CONC	ubc12	30_YE5S_GN	28.8399142382774	6.88569176572853	4.18838298597963	5.73013501399911	0.386965651166252	28.8399142382774
K000266_030_009	7	23	QFA0069	30	YE5S_GN	SPBC23G7.15C	0.0950754404828585	2.54546008392197	9e-04	8.67619158886318	3.17572867777054e-05	1.40857638888889	0.325705392289409	0.0938554329926564	-0.0234661686378707	taz1D_mQ	taz1D_mQ	1	32	2014-02-06_14-15-16	175	176	4236.5	1424.5	133	0.0621788119633566	0.000756893088799607	1	SID	2014/02/10	SID	DAL	30	CONC	rpp202	30_YE5S_GN	24.689039452516	6.72300390618474	3.67232263985503	6.53537348258362	0.3330639890893	24.689039452516
K000266_030_009	7	24	QFA0069	30	YE5S_GN	SPBC11B10.02C	0.119925382106755	2.49430795574702	9e-04	4.24356309808982	5.85375285307115e-05	1.40857638888889	0.395195175758092	0.12183808880731	-0.0347465843045201	taz1D_mQ	taz1D_mQ	1	32	2014-02-06_14-15-16	175	176	4400.5	1412.5	133	0.0543266621979635	0.00101065713462934	1	SID	2014/02/10	SID	DAL	30	CONC	his3	30_YE5S_GN	25.3983811254106	7.05799631948749	3.59852569705716	6.66939797585077	0.403862542150415	25.3983811254106
K000266_030_009	8	1	QFA0069	30	YE5S_GN	SPBC11B10.02C	0.128305309395567	2.67008165164453	9e-04	3.05045852159055	4.93694595638943e-05	1.40857638888889	0.429101641649817	0.130992973391806	-0.0117988837005624	taz1D_mQ	taz1D_mQ	1	32	2014-02-06_14-15-16	175	176	383.5	1591.5	133	0.0562737399853171	0.00100622792058005	1	SID	2014/02/10	SID	DAL	30	CONC	his3	30_YE5S_GN	27.5635425124251	7.15544015497369	3.85210999120242	6.23035169162148	0.439493300496519	27.5635425124251
K000266_030_009	8	2	QFA0069	30	YE5S_GN	SPAC688.06C	0.11586648054347	2.92506979283815	9e-04	4.98320589914341	3.23499611010383e-05	1.24185185185185	0.41090061708077	0.115514058947653	-0.00795035129607938	taz1D_mQ	taz1D_mQ	1	32	2014-02-06_14-15-16	175	176	558.5	1591.5	133	0.0586996073925117	0.000944713118580821	1	SID	2014/02/10	SID	DAL	30	CONC	slx4	30_YE5S_GN	29.5750067958797	7.00832254716622	4.21998368323362	5.68722578131147	0.419413910378214	29.5750067958797
K000266_030_009	8	3	QFA0069	30	YE5S_GN	SPAC1071.12C	0.124840639198328	3.19006721646962	9e-04	4.57811724517647	6.88464980379012e-05	1.04574074074074	0.457575305046378	0.123475673563579	-9.90700849365011e-05	taz1D_mQ	taz1D_mQ	1	32	2014-02-06_14-15-16	175	176	733.5	1581.5	133	0.0597848638641514	0.000960922282048597	1	SID	2014/02/10	SID	DAL	30	CONC	stp1	30_YE5S_GN	32.7496809252215	7.1159469323718	4.60229414812482	5.21479054305529	0.462869003750246	32.7496809252215
K000266_030_009	8	4	QFA0069	30	YE5S_GN	SPAC13C5.07	0.0695401851487858	2.43529108842498	9e-04	10	2.8981626278427e-05	0.0933101851851852	0.242711796992511	0.0679406667698364	0.0086549199270903	taz1D_mQ	taz1D_mQ	1	32	2014-02-06_14-15-16	175	176	907.5	1591.5	133	0.0750742123910754	0.000582960023692436	1	SID	2014/02/10	SID	DAL	30	CONC	rad32	30_YE5S_GN	22.0351546330168	6.27177809653801	3.51338237639181	6.83102418947283	0.246811373436093	22.0351546330168
K000266_030_009	8	5	QFA0069	30	YE5S_GN	SPAC1782.09C	0.0963888222554618	2.88852867878392	9e-04	5.5262067575095	2.55679057078239e-05	0.0933101851851852	0.347454360122668	0.0941382701062569	0.0120077334767415	taz1D_mQ	taz1D_mQ	1	32	2014-02-06_14-15-16	175	176	1088.5	1591.5	133	0.0691372211050464	0.000814240323036439	1	SID	2014/02/10	SID	DAL	30	CONC	clp1	30_YE5S_GN	28.0990288589283	6.74279704213611	4.16726600004952	5.75917160068851	0.352948483381833	28.0990288589283
K000266_030_009	8	6	QFA0069	30	YE5S_GN	SPAC18B11.07C	0.133013637329671	3.37663143991066	9e-04	3.41575357682235	6.36674106564107e-05	0.0933101851851852	0.494204315957756	0.131436279853007	0.0247682911666411	taz1D_mQ	taz1D_mQ	1	32	2014-02-06_14-15-16	175	176	1257.5	1591.5	133	0.0526668581825146	0.000969288392739197	1	SID	2014/02/10	SID	DAL	30	CONC	rhp6	30_YE5S_GN	35.110642028063	7.20743344999346	4.87144866083985	4.92666589980287	0.498286473944008	35.110642028063
K000266_030_009	8	7	QFA0069	30	YE5S_GN	SPAC1D4.06C	0.102634140213483	2.81386775598198	9e-04	6.92591134178928	5.02932186525761e-05	0.0933101851851852	0.366211145440072	0.101877146609269	0.0271084364060443	taz1D_mQ	taz1D_mQ	1	32	2014-02-06_14-15-16	175	176	1431.5	1580.5	133	0.0623384085033036	0.000780637899990014	1	SID	2014/02/10	SID	DAL	30	CONC	csk1	30_YE5S_GN	27.7404280424139	6.83336999198023	4.05955305727198	5.91198086622078	0.370929231332195	27.7404280424139
K000266_030_009	8	8	QFA0069	30	YE5S_GN	SPAC23H3.08C	0.119471332664352	2.98837364718008	9e-04	5.54500071812864	4.00663141342705e-05	0.0933101851851852	0.429523740021646	0.117571057123085	0.0207788856081781	taz1D_mQ	taz1D_mQ	1	32	2014-02-06_14-15-16	175	176	1606.5	1591.5	133	0.0591783970123528	0.000908527085114125	1	SID	2014/02/10	SID	DAL	30	CONC	bub3	30_YE5S_GN	30.4056292214118	7.05252376599012	4.31131184102336	5.56675111543387	0.435204792228717	30.4056292214118
K000266_030_009	8	9	QFA0069	30	YE5S_GN	SPAC2F7.06C	0.11759374109637	2.75135435297239	0.00104516191787086	10	2.71617302440161e-05	0.0933101851851852	0.417336082402135	0.116010278118056	0.00600564240246588	taz1D_mQ	taz1D_mQ	1	32	2014-02-06_14-15-16	175	176	1784.5	1591.5	133	0.0689137859491206	0.000938192611519234	1	SID	2014/02/10	SID	DAL	30	CONC	pol4	30_YE5S_GN	27.0470208344617	6.81394100098359	3.96936528076153	6.04630672725478	0.422582214755205	27.0470208344617
K000266_030_009	8	10	QFA0069	30	YE5S_GN	SPAC3G9.08	0.025	0.609037792673524	0.0011	0.75	5.90269368338884e-06	1.24185185185185	0.0252360296421116	0.00727804171383448	0.000415021536207285	taz1D_mQ	taz1D_mQ	1	32	2014-02-06_14-15-16	175	176	1955.5	1588.5	133	0.0113632736442274	0.00109548591142192	1	SID	2014/02/10	SID	DAL	30	CONC	png1	30_YE5S_GN	3.4590300493842	4.50635266602479	0.767589735145059	25	0.0171624168276625	3.4590300493842
K000266_030_009	8	11	QFA0069	30	YE5S_GN	SPAC664.07C	0.11655203230125	2.96321492020268	9e-04	6.46610996836264	7.35053358431038e-05	0.0933101851851852	0.424393721803285	0.114973833880092	0.0300036668275859	taz1D_mQ	taz1D_mQ	1	32	2014-02-06_14-15-16	175	176	2130.5	1582.5	133	0.0484854288359028	0.000922813911019426	1	SID	2014/02/10	SID	DAL	30	CONC	rad9	30_YE5S_GN	29.9970715266519	7.0168334439746	4.27501547046276	5.61401477160083	0.424591929465822	29.9970715266519
K000266_030_009	8	12	QFA0069	30	YE5S_GN	SPAC9.05	0.155121596395698	3.62243347820815	9e-04	2.72555851119681	8.42661026516584e-05	0.0933101851851852	0.588248869737965	0.153368270273759	0.0352835246638308	taz1D_mQ	taz1D_mQ	1	32	2014-02-06_14-15-16	175	176	2305.5	1591.5	133	0.0556353538255291	0.00104250641022346	1	SID	2014/02/10	SID	DAL	30	CONC	fml1	30_YE5S_GN	38.8257104795856	7.42925883899415	5.22605435091319	4.59237474172198	0.585602174256756	38.8257104795856
K000266_030_009	8	13	QFA0069	30	YE5S_GN	SPAPYUG7.04C	0.103550543630864	2.77530974794662	9e-04	7.19445530537406	5.44781476937287e-05	0.0933101851851852	0.371515974186565	0.102086857671147	0.0313407753816719	taz1D_mQ	taz1D_mQ	1	32	2014-02-06_14-15-16	175	176	2479.5	1591.5	133	0.0659452903061062	0.000845920408520387	1	SID	2014/02/10	SID	DAL	30	CONC	rpb9	30_YE5S_GN	27.4116531345077	6.84619441081482	4.00392561029321	5.99411735780038	0.372103136056697	27.4116531345077
K000266_030_009	8	14	QFA0069	30	YE5S_GN	SPBC1685.11	0.131534193649486	3.18556899405781	9e-04	4.13152534785951	8.79415956480929e-05	0.0933101851851852	0.485887884576629	0.129972024748962	0.0381607044971729	taz1D_mQ	taz1D_mQ	1	32	2014-02-06_14-15-16	175	176	2645.5	1591.5	133	0.0565290944492323	0.000970041887113356	1	SID	2014/02/10	SID	DAL	30	CONC	rlp1	30_YE5S_GN	33.0497963475926	7.19129717472168	4.59580455995711	5.22215418147023	0.484960735637071	33.0497963475926
K000266_030_009	8	15	QFA0069	30	YE5S_GN	SPBC19C7.09C	0.119652947065982	3.02272395291802	9e-04	5.7341707227209	8.22930988130205e-05	0.0933101851851852	0.437812411505286	0.117880679228367	0.0335489342196014	taz1D_mQ	taz1D_mQ	1	32	2014-02-06_14-15-16	175	176	2827.5	1591.5	133	0.0623384085033036	0.000939284486113741	1	SID	2014/02/10	SID	DAL	30	CONC	uve1	30_YE5S_GN	30.7646878716396	7.0547152142802	4.36086885681304	5.50349042542394	0.437723202902675	30.7646878716396
K000266_030_009	8	16	QFA0069	30	YE5S_GN	SPBC23G7.11	0.119868167307807	2.90823854944535	9e-04	7.45364246226525	9.19976636391084e-05	0.0933101851851852	0.43241061401654	0.118262235055377	0.0333437577394608	taz1D_mQ	taz1D_mQ	1	32	2014-02-06_14-15-16	175	176	3003.5	1591.5	133	0.0600721376360561	0.00089205651001981	1	SID	2014/02/10	SID	DAL	30	CONC	mag2	30_YE5S_GN	29.6103560153716	7.05730786470231	4.1957013330069	5.72014023286069	0.433012404754184	29.6103560153716
K000266_030_009	8	17	QFA0069	30	YE5S_GN	SPBC342.05	0.116558731482571	2.91399157521733	9e-04	7.29470239952568	9.08712797114675e-05	0.0933101851851852	0.422263107766865	0.115043041507702	0.0359873056096893	taz1D_mQ	taz1D_mQ	1	32	2014-02-06_14-15-16	175	176	3182.5	1586.5	133	0.0611573941076957	0.000933763632130297	1	SID	2014/02/10	SID	DAL	30	CONC	crb2	30_YE5S_GN	29.4991247813974	7.01691636486179	4.2040011947582	5.70884709307995	0.422309667208852	29.4991247813974
K000266_030_009	8	18	QFA0069	30	YE5S_GN	SPBC646.13	0.139334179047386	2.98167381040624	9e-04	4.8769575965917	0.00014280027900841	0.0933101851851852	0.500507588092709	0.13895364429008	0.0491552698299726	taz1D_mQ	taz1D_mQ	1	32	2014-02-06_14-15-16	175	176	3352.5	1591.5	133	0.057614350920872	0.000964521033129912	1	SID	2014/02/10	SID	DAL	30	CONC	sds23	30_YE5S_GN	31.2919302856374	7.27440848153038	4.30164601906632	5.57925963541027	0.500152265826364	31.2919302856374
K000266_030_009	8	19	QFA0069	30	YE5S_GN	SPCC126.02C	0.129915316793391	3.06845567125701	9e-04	4.8638072162124	0.000109494845797312	0.0933101851851852	0.472027573582534	0.128466118225964	0.0405240382918633	taz1D_mQ	taz1D_mQ	1	32	2014-02-06_14-15-16	175	176	3529.5	1591.5	133	0.0619872961154202	0.000996370308724035	1	SID	2014/02/10	SID	DAL	30	CONC	pku70	30_YE5S_GN	31.7556719253404	7.17343081530803	4.42684577895059	5.4214673829657	0.474032373206132	31.7556719253404
K000266_030_009	8	20	QFA0069	30	YE5S_GN	SPCC18B5.07C	0.146511589705105	3.26006553032918	9e-04	4.12432732542947	0.000105086643609349	0.0933101851851852	0.536298238768456	0.144500391719646	0.0363229066154463	taz1D_mQ	taz1D_mQ	1	32	2014-02-06_14-15-16	175	176	3689.5	1591.5	133	0.0614765871875898	0.000994355749645195	1	SID	2014/02/10	SID	DAL	30	CONC	nup61	30_YE5S_GN	34.5544084978527	7.34687407584501	4.70328035313146	5.10282147735903	0.540148678379097	34.5544084978527
K000266_030_009	8	21	QFA0069	30	YE5S_GN	SPCC338.16	0.0468440783169194	2.00887446539616	9e-04	7.6657776127983	2.43490279616097e-05	0.0933101851851852	0.1568759529716	0.0452353186341326	0.00829003139618337	taz1D_mQ	taz1D_mQ	1	32	2014-02-06_14-15-16	175	176	3876.5	1591.5	133	0.111015353187143	0.000502129624552082	1	SID	2014/02/10	SID	DAL	30	CONC	pof3	30_YE5S_GN	16.5249119882107	5.70179787287057	2.89819322898784	8.28102134804232	0.159834635141339	16.5249119882107
K000266_030_009	8	22	QFA0069	30	YE5S_GN	SPCC895.07	0.110949971557678	2.86004586926851	9e-04	7.53039711649397	3.38687570147721e-05	1.24185185185185	0.393929695600471	0.108794830031001	-0.00751796655505476	taz1D_mQ	taz1D_mQ	1	32	2014-02-06_14-15-16	175	176	4051.5	1591.5	133	0.0568802068371158	0.000824928397860425	1	SID	2014/02/10	SID	DAL	30	CONC	alp14	30_YE5S_GN	28.65944967517	6.94576858091602	4.12617399230861	5.81652641035912	0.400933644537994	28.65944967517
K000266_030_009	8	23	QFA0069	30	YE5S_GN	SPBC106.08C	0.111923287737408	2.93769381288593	9e-04	4.99689944254301	2.43834721058684e-05	1.24185185185185	0.399767153907612	0.110965083270931	-0.0256908435429666	taz1D_mQ	taz1D_mQ	1	32	2014-02-06_14-15-16	175	176	4225.5	1591.5	133	0.0611573941076957	0.000964259621503374	1	SID	2014/02/10	SID	DAL	30	CONC	mug2	30_YE5S_GN	29.4909359579283	6.95836953050616	4.23819629420904	5.66278632086791	0.406952437499607	29.4909359579283
K000266_030_009	8	24	QFA0069	30	YE5S_GN	SPBC11B10.02C	0.163217923047613	2.97636965482869	9e-04	3.42143486985403	6.25244252112728e-05	1.24185185185185	0.565136713535322	0.165348371659965	-0.0380918371855774	taz1D_mQ	taz1D_mQ	1	32	2014-02-06_14-15-16	175	176	4400.5	1580.5	133	0.0541989849660059	0.00107693929623785	1	SID	2014/02/10	SID	DAL	30	CONC	his3	30_YE5S_GN	32.2163673363652	7.5026587723438	4.29399341139181	5.58920280043487	0.574544757835315	32.2163673363652
K000266_030_009	9	1	QFA0069	30	YE5S_GN	SPBC11B10.02C	0.160160748391091	2.92807008449372	9e-04	1.88984698318273	6.30991395404348e-05	1.40857638888889	0.534847313737	0.163743057302957	-0.0228080386512474	taz1D_mQ	taz1D_mQ	1	32	2014-02-06_14-15-16	175	176	383.5	1767.5	133	0.0504644259312458	0.00102160662107986	1	SID	2014/02/10	SID	DAL	30	CONC	his3	30_YE5S_GN	31.5746932910418	7.47537990387491	4.22382456772195	5.6820541703852	0.548733366162018	31.5746932910418
K000266_030_009	9	2	QFA0069	30	YE5S_GN	SPAC1556.01C	0.0592558268000215	2.14205946860624	9e-04	7.88187759956694	1.81624943472419e-05	1.57518518518519	0.19617783349385	0.058420149649049	-0.0210385895129681	taz1D_mQ	taz1D_mQ	1	32	2014-02-06_14-15-16	175	176	558.5	1767.5	133	0.100130869162757	0.000578531044303499	1	SID	2014/02/10	SID	DAL	30	CONC	rad50	30_YE5S_GN	18.6683898600686	6.0408882137724	3.09033857264685	7.76613935198828	0.202519252598035	18.6683898600686
K000266_030_009	9	3	QFA0069	30	YE5S_GN	SPAC1142.08	0.100752263731784	2.74694139219938	9e-04	8.53098964579931	3.93688118154617e-05	1.24185185185185	0.354839052245699	0.0984293162413846	-0.00313870200350574	taz1D_mQ	taz1D_mQ	1	32	2014-02-06_14-15-16	175	176	733.5	1767.5	133	0.0556034345175397	0.000760829985440922	1	SID	2014/02/10	SID	DAL	30	CONC	fhl1	30_YE5S_GN	26.9748306177045	6.80667153723781	3.96299872413868	6.05602011774964	0.361799296164728	26.9748306177045
K000266_030_009	9	4	QFA0069	30	YE5S_GN	SPAC13F5.01C	0.0953840681366299	2.83296194906124	9e-04	6.29633073242848	2.26930615266345e-05	0.0933101851851852	0.340937621818417	0.0937490530707934	0.00122499231311786	taz1D_mQ	taz1D_mQ	1	32	2014-02-06_14-15-16	175	176	907.5	1762.5	133	0.0598167831721408	0.000853102188439769	1	SID	2014/02/10	SID	DAL	30	CONC	msh1	30_YE5S_GN	27.4966999406843	6.72767950341299	4.0871001549249	5.87213405354902	0.347507527785132	27.4966999406843
K000266_030_009	9	5	QFA0069	30	YE5S_GN	SPAC17A2.12	0.135538778876508	3.40095694057068	9e-04	3.85146722102249	5.25905537767859e-05	0.0933101851851852	0.504687758655217	0.133453943486316	0.00986520031835424	taz1D_mQ	taz1D_mQ	1	32	2014-02-06_14-15-16	175	176	1082.5	1767.5	133	0.0492195729196591	0.000944713118580821	1	SID	2014/02/10	SID	DAL	30	CONC	SPAC17A2.12	30_YE5S_GN	35.4967084952308	7.23456496202197	4.90654361133968	4.89142702095479	0.509196172147581	35.4967084952308
K000266_030_009	9	6	QFA0069	30	YE5S_GN	SPAC18G6.15	0.0876879283081339	2.73529125433121	9e-04	9.02169530470239	3.0798533371061e-05	0.0933101851851852	0.313100512349685	0.0858468051405368	0.0172344687724539	taz1D_mQ	taz1D_mQ	1	32	2014-02-06_14-15-16	175	176	1257.5	1761.5	133	0.0678285294774809	0.000791587386440538	1	SID	2014/02/10	SID	DAL	30	CONC	mal3	30_YE5S_GN	26.0697596768212	6.60630943386765	3.94619112801059	6.08181388621671	0.318270280674541	26.0697596768212
K000266_030_009	9	7	QFA0069	30	YE5S_GN	SPAC1D4.11C	0.130923778709637	3.26283204966436	9e-04	4.8449011711966	8.01101150110816e-05	0.0933101851851852	0.482988279464842	0.128748846834047	0.0262053265051124	taz1D_mQ	taz1D_mQ	1	32	2014-02-06_14-15-16	175	176	1431.5	1767.5	133	0.0468256248204539	0.000923905785613933	1	SID	2014/02/10	SID	DAL	30	CONC	lkh1	30_YE5S_GN	33.819799775869	7.18458643024291	4.70727161601222	5.09849483050049	0.487689657934201	33.819799775869
K000266_030_009	9	8	QFA0069	30	YE5S_GN	SPAC23H3.13C	0.0866752925415555	2.57825602736549	9e-04	10	2.45591434433529e-05	0.0933101851851852	0.304449897234077	0.0849444440243418	0.0131599686601778	taz1D_mQ	taz1D_mQ	1	32	2014-02-06_14-15-16	175	176	1606.5	1767.5	133	0.0601998148680137	0.000783482922036823	1	SID	2014/02/10	SID	DAL	30	CONC	gpa2	30_YE5S_GN	24.5107426098704	6.58955198907162	3.71963718482227	6.45224219661272	0.308079003152849	24.5107426098704
K000266_030_009	9	9	QFA0069	30	YE5S_GN	SPAC2F7.08C	0.163376628874425	3.87722384235107	9e-04	2.36291675923164	5.41935719756497e-05	0.0933101851851852	0.625530993631352	0.161629710920056	0.0115471385152907	taz1D_mQ	taz1D_mQ	1	32	2014-02-06_14-15-16	175	176	1781.5	1767.5	133	0.0425484375498739	0.00108513621681828	1	SID	2014/02/10	SID	DAL	30	CONC	snf5	30_YE5S_GN	41.9746143234045	7.50406090306506	5.59358657473847	4.29062814695456	0.625495332473907	41.9746143234045
K000266_030_009	9	10	QFA0069	30	YE5S_GN	SPAC3H8.05C	0.0821297979651433	2.48195624919675	9e-04	10	3.35612992273633e-05	0.0933101851851852	0.286548979369148	0.0806820134542211	0.0191383821615018	taz1D_mQ	taz1D_mQ	1	32	2014-02-06_14-15-16	175	176	1955.5	1767.5	133	0.0711481375083788	0.000726397099426529	1	SID	2014/02/10	SID	DAL	30	CONC	mms1	30_YE5S_GN	23.3169734133881	6.51183693746084	3.58070597241953	6.70258887070331	0.289008862182587	23.3169734133881
K000266_030_009	9	11	QFA0069	30	YE5S_GN	SPAC688.06C	0.129868991358973	3.08797461004923	9e-04	5.56342008454412	9.63683944111001e-05	0.0933101851851852	0.475750171912362	0.128194244226328	0.036998489215494	taz1D_mQ	taz1D_mQ	1	32	2014-02-06_14-15-16	175	176	2130.5	1767.5	133	0.0519965527147371	0.000950403397334785	1	SID	2014/02/10	SID	DAL	30	CONC	slx4	30_YE5S_GN	31.9553826206709	7.17291628480629	4.45500565625714	5.3871985473894	0.475528310411708	31.9553826206709
K000266_030_009	9	12	QFA0069	30	YE5S_GN	SPAC9E9.08	0.072352533884909	2.41786350149894	9e-04	10	4.24741348996999e-05	0.0933101851851852	0.254381947943056	0.0714085715366447	0.0249155003840979	taz1D_mQ	taz1D_mQ	1	32	2014-02-06_14-15-16	175	176	2305.5	1767.5	133	0.0757445178588528	0.000732579460928115	1	SID	2014/02/10	SID	DAL	30	CONC	rad26	30_YE5S_GN	22.0769808108448	6.32897473113197	3.48823968315895	6.8802611574746	0.255080755807546	22.0769808108448
K000266_030_009	9	13	QFA0069	30	YE5S_GN	SPBC106.01	0.121155584049392	3.0204316088565	9e-04	6.65285614865547	6.82198977237235e-05	0.0933101851851852	0.441936929460948	0.11934661347432	0.0258107814126992	taz1D_mQ	taz1D_mQ	1	32	2014-02-06_14-15-16	175	176	2479.5	1767.5	133	0.0535286794982285	0.00089205651001981	1	SID	2014/02/10	SID	DAL	30	CONC	mph1	30_YE5S_GN	30.8198146095495	7.07272018321919	4.3575617034409	5.50766727664434	0.443099005679611	30.8198146095495
K000266_030_009	9	14	QFA0069	30	YE5S_GN	SPBC16A3.19	0.105608758856864	2.84053282438338	9e-04	8.58243219264869	6.9577046485537e-05	0.0933101851851852	0.382586803248491	0.104065982920635	0.0288580402091852	taz1D_mQ	taz1D_mQ	1	32	2014-02-06_14-15-16	175	176	2650.5	1762.5	133	0.0612850713396534	0.000952648627534709	1	SID	2014/02/10	SID	DAL	30	CONC	eaf7	30_YE5S_GN	28.1722202996223	6.87458877544774	4.09802261922022	5.85648304805276	0.382477186676507	28.1722202996223
K000266_030_009	9	15	QFA0069	30	YE5S_GN	SPBC19F5.01C	0.125326755377915	3.01560412084093	9e-04	6.80304898331784	0.000103853679583648	0.0933101851851852	0.457102063740652	0.123448299541912	0.0381637077475803	taz1D_mQ	taz1D_mQ	1	32	2014-02-06_14-15-16	175	176	2828.5	1767.5	133	0.0556672731335185	0.000915970511320392	1	SID	2014/02/10	SID	DAL	30	CONC	puc1	30_YE5S_GN	30.9830110553443	7.12155372445974	4.35059711042126	5.51648414938521	0.456908764506861	30.9830110553443
K000266_030_009	9	16	QFA0069	30	YE5S_GN	SPBC23G7.12C	0.0965688901602089	2.73032893327512	9e-04	7.37974509588223	4.60010412038329e-05	0.0933101851851852	0.344363777030813	0.0953670871229521	0.0270961750663436	taz1D_mQ	taz1D_mQ	1	32	2014-02-06_14-15-16	175	176	2998.5	1765.5	133	0.0627533595071659	0.000864805403924799	1	SID	2014/02/10	SID	DAL	30	CONC	rpt6	30_YE5S_GN	26.5706998078778	6.74548968546569	3.93903201203153	6.09286746761476	0.347038140333977	26.5706998078778
K000266_030_009	9	17	QFA0069	30	YE5S_GN	SPBC342.06C	0.156092319187623	3.55567304410997	9e-04	2.8509082764306	0.00011975267502059	0.0933101851851852	0.586754018405873	0.154404877830655	0.0436001056999341	taz1D_mQ	taz1D_mQ	1	32	2014-02-06_14-15-16	175	176	3178.5	1767.5	133	0.0499537170034154	0.00107343300133325	1	SID	2014/02/10	SID	DAL	30	CONC	rtt109	30_YE5S_GN	38.1563725230848	7.43825883179406	5.12974519789354	4.67859495435665	0.586123933537321	38.1563725230848
K000266_030_009	9	18	QFA0069	30	YE5S_GN	SPBC649.03	0.02525	5.78995589149485	0.0011	0.1	1.54126420981779e-05	0.0933101851851852	0.0537651363224218	0.0149041573445457	0.00468408033720674	taz1D_mQ	taz1D_mQ	1	32	2014-02-06_14-15-16	175	176	3352.5	1767.5	133	0.0279613137987168	0.00114529749793612	1	SID	2014/02/10	SID	DAL	30	CONC	rhp14	30_YE5S_GN	9.14331111158467	4.52070795900186	2.02253965407742	11.8662691985377	0.0487960069666383	9.14331111158467
K000266_030_009	9	19	QFA0069	30	YE5S_GN	SPCC126.04C	0.0878726345616487	2.37137782528561	9e-04	10	0.000101262890874512	0.0933101851851852	0.298070942361745	0.0855016212975394	0.038289576954365	taz1D_mQ	taz1D_mQ	1	32	2014-02-06_14-15-16	175	176	3539.5	1773.5	133	0.0703820741166332	0.000722460202785213	1	SID	2014/02/10	SID	DAL	30	CONC	sgf73	30_YE5S_GN	22.6117265389328	6.60934513721619	3.42117502861361	7.01513363077648	0.30120995380239	22.6117265389328
K000266_030_009	9	20	QFA0069	30	YE5S_GN	SPCC18B5.11C	0.103771693771501	2.9198046134237	9e-04	5.16825264859565	5.47078656205754e-05	0.0933101851851852	0.374920119857801	0.102107850052744	0.0251029842311249	taz1D_mQ	taz1D_mQ	1	32	2014-02-06_14-15-16	175	176	3701.5	1765.5	133	0.0648919531424559	0.000948219648145771	1	SID	2014/02/10	SID	DAL	30	CONC	cds1	30_YE5S_GN	28.851789739531	6.84927225076289	4.21238763524365	5.69748135219085	0.378935066225638	28.851789739531
K000266_030_009	9	21	QFA0069	30	YE5S_GN	SPCC364.06	0.128169665205147	3.22004248421396	9e-04	4.28411926869505	6.06542710253415e-05	0.0933101851851852	0.470891158721426	0.12555842421375	0.0123479734247533	taz1D_mQ	taz1D_mQ	1	32	2014-02-06_14-15-16	175	176	3876.5	1767.5	133	0.0573909157649462	0.000935024696834978	1	SID	2014/02/10	SID	DAL	30	CONC	nap1	30_YE5S_GN	33.2337892985119	7.15391413303416	4.64553930624502	5.16624624566984	0.47543374980147	33.2337892985119
K000266_030_009	9	22	QFA0069	30	YE5S_GN	SPCC965.05C	0.105565563678715	3.01158142288927	9e-04	4.96305086334368	4.15475608734052e-05	1.12936342592593	0.383832557024171	0.10371653569519	-0.0080228354786052	taz1D_mQ	taz1D_mQ	1	32	2014-02-06_14-15-16	175	176	4046.5	1766.5	133	0.0616361837275368	0.000917462247146156	1	SID	2014/02/10	SID	DAL	30	CONC	thp1	30_YE5S_GN	29.8661048961772	6.87399857613348	4.34479358198768	5.5238527555135	0.389015793696002	29.8661048961772
K000266_030_009	9	23	QFA0069	30	YE5S_GN	SPBC146.11C	0.137061732285151	3.34349603196484	9e-04	3.62660679279493	5.47791481521943e-05	1.04574074074074	0.506147453349697	0.136241172503991	-0.0186286396596221	taz1D_mQ	taz1D_mQ	1	32	2014-02-06_14-15-16	175	176	4226.5	1767.5	133	0.0575824316128826	0.00101542449423862	1	SID	2014/02/10	SID	DAL	30	CONC	mug97	30_YE5S_GN	34.9747301042703	7.25068510926862	4.82364488006268	4.97549065006795	0.511210991258775	34.9747301042703
K000266_030_009	9	24	QFA0069	30	YE5S_GN	SPBC11B10.02C	0.128332891115916	2.66165922904947	9e-04	3.5137772172032	4.16425174629383e-05	1.40857638888889	0.430979629358164	0.129867891417166	-0.0359772724022542	taz1D_mQ	taz1D_mQ	1	32	2014-02-06_14-15-16	175	176	4399.5	1767.5	133	0.0632321491270069	0.00100748898528473	1	SID	2014/02/10	SID	DAL	30	CONC	his3	30_YE5S_GN	27.4778099771443	7.15575025698688	3.83996212700618	6.25006164285052	0.440536932436456	27.4778099771443
K000266_030_009	10	1	QFA0069	30	YE5S_GN	SPBC11B10.02C	0.114069169009269	2.44952991218514	9e-04	3.32159421645476	3.99977493224968e-05	1.57518518518519	0.368815590654787	0.116402021605558	-0.0229737415917196	taz1D_mQ	taz1D_mQ	1	32	2014-02-06_14-15-16	175	176	383.5	1944.5	133	0.0595614287082256	0.000910680093797684	1	SID	2014/02/10	SID	DAL	30	CONC	his3	30_YE5S_GN	24.6871684722083	6.98576819116579	3.53392322743084	6.791319011604	0.380820073099794	24.6871684722083
K000266_030_009	10	2	QFA0069	30	YE5S_GN	SPCC4G3.05C	0.125622792855799	3.2633992325867	9e-04	2.86063219771475	4.11558377147209e-05	1.12936342592593	0.458166031800031	0.125445419160461	-0.0211874159528691	taz1D_mQ	taz1D_mQ	1	32	2014-02-06_14-15-16	175	176	558.5	1944.5	133	0.0575824316128826	0.00102528210609464	1	SID	2014/02/10	SID	DAL	30	CONC	mus81	30_YE5S_GN	33.5448629677006	7.12495753213649	4.70807900487821	5.09762048919161	0.46549410408821	33.5448629677006
K000266_030_009	10	3	QFA0069	30	YE5S_GN	SPAC11E3.04C	0.112908870565404	3.13791053803034	9e-04	3.14956752359718	2.46808125804652e-05	1.24185185185185	0.407701987337666	0.110800414267492	-0.0191911060943561	taz1D_mQ	taz1D_mQ	1	32	2014-02-06_14-15-16	175	176	733.5	1944.5	133	0.0753295668549906	0.00088670484614654	1	SID	2014/02/10	SID	DAL	30	CONC	ubc13	30_YE5S_GN	31.5581054482335	6.97101811758573	4.52704395769998	5.30147271028345	0.416989699805784	31.5581054482335
K000266_030_009	10	4	QFA0069	30	YE5S_GN	SPAC13G6.01C	0.105435371200403	2.99143742900505	9e-04	4.69800027788807	2.6084039336759e-05	1.24185185185185	0.379303669805589	0.103330570165413	-0.0173765992765029	taz1D_mQ	taz1D_mQ	1	32	2014-02-06_14-15-16	175	176	895.5	1944.5	133	0.0542628235819847	0.000844997724036054	1	SID	2014/02/10	SID	DAL	30	CONC	rad8	30_YE5S_GN	29.6586516682827	6.8722182232003	4.3157319376379	5.56104974701829	0.387446869473158	29.6586516682827
K000266_030_009	10	5	QFA0069	30	YE5S_GN	SPAC17A2.13C	0.0834401641175642	2.60305759866312	9e-04	10	3.80795062002734e-05	1.24185185185185	0.292934668563186	0.0814574192928819	-0.00098285007039905	taz1D_mQ	taz1D_mQ	1	32	2014-02-06_14-15-16	175	176	1082.5	1934.5	133	0.0628491174311341	0.000717200760428307	1	SID	2014/02/10	SID	DAL	30	CONC	rad25	30_YE5S_GN	24.5404311854325	6.53467318381429	3.75541828873962	6.39076612902548	0.298726497355374	24.5404311854325
K000266_030_009	10	6	QFA0069	30	YE5S_GN	SPAC1952.07	0.110673289255672	3.04557730886844	9e-04	4.27775096303885	2.49930180865392e-05	0.0933101851851852	0.399803971058571	0.108427285029189	0.00279273582059018	taz1D_mQ	taz1D_mQ	1	32	2014-02-06_14-15-16	175	176	1257.5	1944.5	133	0.0512943279389703	0.000844997724036054	1	SID	2014/02/10	SID	DAL	30	CONC	rad1	30_YE5S_GN	30.5027630077869	6.94216635621342	4.39383924882269	5.46219345790374	0.4072440828572	30.5027630077869
K000266_030_009	10	7	QFA0069	30	YE5S_GN	SPAC20G4.04C	0.10455825441407	2.86840248791738	9e-04	6.37357068687321	2.52487545622735e-05	0.0933101851851852	0.373410308817441	0.102801839232645	0.0060097786243875	taz1D_mQ	taz1D_mQ	1	32	2014-02-06_14-15-16	175	176	1431.5	1944.5	133	0.0697117686488557	0.000849426703424991	1	SID	2014/02/10	SID	DAL	30	CONC	hus1	30_YE5S_GN	28.3889460620617	6.86016624406802	4.13823004458669	5.79958091778753	0.37976980459116	28.3889460620617
K000266_030_009	10	8	QFA0069	30	YE5S_GN	SPAC23H4.12	0.10753671479739	2.82860747851148	9e-04	7.82054046901171	2.90538787194874e-05	0.0933101851851852	0.381707669995754	0.106185324798659	0.0081718516475255	taz1D_mQ	taz1D_mQ	1	32	2014-02-06_14-15-16	175	176	1593.5	1944.5	133	0.0576781895368508	0.00087776968411451	1	SID	2014/02/10	SID	DAL	30	CONC	alp13	30_YE5S_GN	28.1604540726088	6.90068858687616	4.08081798186993	5.88117384961204	0.388100939190244	28.1604540726088
K000266_030_009	10	9	QFA0069	30	YE5S_GN	SPAC2G11.12	0.0969221114241336	2.68622908945737	9e-04	10	3.01136310329339e-05	0.0933101851851852	0.341106411815406	0.0955280704499807	0.00914026089304369	taz1D_mQ	taz1D_mQ	1	32	2014-02-06_14-15-16	175	176	1773.5	1934.5	133	0.0599444604040984	0.000814901595894234	1	SID	2014/02/10	SID	DAL	30	CONC	rqh1	30_YE5S_GN	26.1619471268561	6.75075702221729	3.87540938605182	6.19289412013596	0.34646975288661	26.1619471268561
K000266_030_009	10	10	QFA0069	30	YE5S_GN	SPAC4D7.03	0.107339705565955	2.75396173060082	9e-04	10	4.97453001295422e-05	0.0933101851851852	0.378956098538993	0.105177471496634	0.0211655788782162	taz1D_mQ	taz1D_mQ	1	32	2014-02-06_14-15-16	175	176	1955.5	1944.5	133	0.0609658782597593	0.00084149142913145	1	SID	2014/02/10	SID	DAL	30	CONC	pop2	30_YE5S_GN	27.4068008914698	6.89804311911975	3.97312693153578	6.0405822450588	0.383889560746481	27.4068008914698
K000266_030_009	10	11	QFA0069	30	YE5S_GN	SPAC688.10	0.104923210177038	2.8088046200049	9e-04	8.11706583367319	5.45538234432162e-05	0.0933101851851852	0.375050846825167	0.10339227160822	0.0276586636808802	taz1D_mQ	taz1D_mQ	1	32	2014-02-06_14-15-16	175	176	2131.5	1944.5	133	0.0657537744581698	0.000861299109020195	1	SID	2014/02/10	SID	DAL	30	CONC	rev3	30_YE5S_GN	27.8194685631601	6.8651931365724	4.05224849610708	5.92263777087125	0.378536125923302	27.8194685631601
K000266_030_009	10	12	QFA0069	30	YE5S_GN	SPAC9E9.08	0.104101511764723	2.81544860800033	9e-04	7.95588224930028	5.07774828629337e-05	0.0933101851851852	0.373591939036608	0.102723284199517	0.0285276836553991	taz1D_mQ	taz1D_mQ	1	32	2014-02-06_14-15-16	175	176	2295.5	1944.5	133	0.0577101088448402	0.000815163007520771	1	SID	2014/02/10	SID	DAL	30	CONC	rad26	30_YE5S_GN	27.8392004408756	6.85385030286222	4.06183374463981	5.90866133594747	0.376122800210004	27.8392004408756
K000266_030_009	10	13	QFA0069	30	YE5S_GN	SPBC106.10	0.124728273854602	3.10645635872895	9e-04	5.02605323830094	6.57902818722385e-05	0.0933101851851852	0.457296443564782	0.122696989713997	0.027775428769062	taz1D_mQ	taz1D_mQ	1	32	2014-02-06_14-15-16	175	176	2485.5	1937.5	133	0.0641258897507102	0.000977485313319623	1	SID	2014/02/10	SID	DAL	30	CONC	pka1	30_YE5S_GN	31.8854978846616	7.11464782077066	4.48166918277732	5.35514760710809	0.458705247133446	31.8854978846616
K000266_030_009	10	14	QFA0069	30	YE5S_GN	SPBC16D10.07C	0.025	0.497938514513545	0.0011	0.75	3.11165589437558e-06	0.0933101851851852	0.0194762453462791	0.00545155688084173	0.00158407144707355	taz1D_mQ	taz1D_mQ	1	32	2014-02-06_14-15-16	175	176	2654.5	1944.5	133	0.0119378211880366	0.00102712770972365	1	SID	2014/02/10	SID	DAL	30	CONC	sir2	30_YE5S_GN	2.82804171624103	4.50635266602479	0.627567775057372	25	0.0123427516615129	2.82804171624103
K000266_030_009	10	15	QFA0069	30	YE5S_GN	SPBC19F8.02	0.119602820885573	3.01180922272371	9e-04	5.60808874442114	6.88112626624295e-05	0.0933101851851852	0.434981915489476	0.117794862356988	0.0264523710521874	taz1D_mQ	taz1D_mQ	1	32	2014-02-06_14-15-16	175	176	2838.5	1952.5	133	0.0556353538255291	0.000992864013819431	1	SID	2014/02/10	SID	DAL	30	CONC	SPBC19F8.02	30_YE5S_GN	30.6509732120159	7.05411069975942	4.34512222966125	5.52343495337554	0.436913281155371	30.6509732120159
K000266_030_009	10	16	QFA0069	30	YE5S_GN	SPBC28F2.02	0.137175833079418	3.13844459731745	9e-04	4.75367969153425	9.56083851130965e-05	0.0933101851851852	0.499202557343464	0.135749873817964	0.0323049786994688	taz1D_mQ	taz1D_mQ	1	32	2014-02-06_14-15-16	175	176	2990.5	1944.5	133	0.0545181780459	0.000987835007923261	1	SID	2014/02/10	SID	DAL	30	CONC	mep33	30_YE5S_GN	32.8352215478836	7.25188562065246	4.52781845515779	5.30056587685419	0.502326117106196	32.8352215478836
K000266_030_009	10	17	QFA0069	30	YE5S_GN	SPBC354.10	0.0652223959355961	2.11562234954126	9e-04	10	5.18202531571421e-05	0.0933101851851852	0.215307679374582	0.0649775569396236	0.0266512675848786	taz1D_mQ	taz1D_mQ	1	32	2014-02-06_14-15-16	175	176	3178.5	1934.5	133	0.150754891633949	0.000701560648301961	1	SID	2014/02/10	SID	DAL	30	CONC	def1	30_YE5S_GN	18.8604421220675	6.17929862759286	3.05219787207704	7.86318613860637	0.219497019386688	18.8604421220675
K000266_030_009	10	18	QFA0069	30	YE5S_GN	SPBC651.10	0.025	0.205731703638492	0.0011	0.750000000000002	1.28559098231498e-07	0.0933101851851852	0.00734424496360099	0.00227671679087167	0.00107649122542503	taz1D_mQ	taz1D_mQ	1	32	2014-02-06_14-15-16	175	176	3352.5	1944.5	133	0.00762871460946727	0.000719153838496238	1	SID	2014/02/10	SID	DAL	30	CONC	nse5	30_YE5S_GN	1.16845317902632	4.50635266602479	0.259290221077404	25	0.00342451535588593	1.16845317902632
K000266_030_009	10	19	QFA0069	30	YE5S_GN	SPCC1322.06	0.0991734860432556	2.58243477547614	9e-04	10	7.16514835303588e-05	0.0933101851851852	0.341806385674318	0.0976169252988431	0.0318674458284132	taz1D_mQ	taz1D_mQ	1	32	2014-02-06_14-15-16	175	176	3534.5	1944.5	133	0.0605190079479077	0.000867819616081782	1	SID	2014/02/10	SID	DAL	30	CONC	kap113	30_YE5S_GN	25.2744910821094	6.78388565706235	3.72566584399864	6.4418015476776	0.348251845697819	25.2744910821094
K000266_030_009	10	20	QFA0069	30	YE5S_GN	SPCC1919.05	0.141200783103194	3.28134011385316	9e-04	3.89016332516734	8.97562624622362e-05	0.0933101851851852	0.51773598946352	0.139572234650495	0.0315716717352559	taz1D_mQ	taz1D_mQ	1	32	2014-02-06_14-15-16	175	176	3702.5	1944.5	133	0.0557630310574867	0.000994355749645195	1	SID	2014/02/10	SID	DAL	30	CONC	SPCC1919.05	30_YE5S_GN	34.5277406678416	7.29360737307505	4.73397303991212	5.0697373638709	0.5227517218618	34.5277406678416
K000266_030_009	10	21	QFA0069	30	YE5S_GN	SPCC4B3.12	0.108215020320034	3.01929427591622	9e-04	5.08290903369332	4.8305987032028e-05	0.0933101851851852	0.39301637073703	0.105978807400586	0.01037250543574	taz1D_mQ	taz1D_mQ	1	32	2014-02-06_14-15-16	175	176	3872.5	1941.5	133	0.0646046793705512	0.000873079293099035	1	SID	2014/02/10	SID	DAL	30	CONC	set9	30_YE5S_GN	30.0983680331787	6.9097600433574	4.35592087776092	5.50974195204775	0.398454813885579	30.0983680331787
K000266_030_009	10	22	QFA0069	30	YE5S_GN	SPCP25A2.02C	0.119455445138923	3.1587645275634	9e-04	4.52202598202407	5.36383936952119e-05	1.12936342592593	0.436316251463812	0.117111299782538	-0.00495508975329788	taz1D_mQ	taz1D_mQ	1	32	2014-02-06_14-15-16	175	176	4038.5	1944.5	133	0.0593699128602892	0.000868480888939577	1	SID	2014/02/10	SID	DAL	30	CONC	rhp26	30_YE5S_GN	32.1384208588144	7.05233190089745	4.55713391122795	5.26646801860888	0.442816444898137	32.1384208588144
K000266_030_009	10	23	QFA0069	30	YE5S_GN	SPAPB1E7.07	0.121954553363665	3.19592431686222	9e-04	3.76834532475572	4.17156864350943e-05	1.12936342592593	0.445832630588924	0.12100251926661	-0.0273079515153641	taz1D_mQ	taz1D_mQ	1	32	2014-02-06_14-15-16	175	176	4224.5	1943.5	133	0.0628810367391235	0.000994524705095022	1	SID	2014/02/10	SID	DAL	30	CONC	glt1	30_YE5S_GN	32.6542242576673	7.08220290763139	4.610743956867	5.20523373766085	0.452099161392248	32.6542242576673
K000266_030_009	10	24	QFA0069	30	YE5S_GN	SPBC11B10.02C	0.148954883897265	2.90850841844756	9e-04	4.36728769831458	5.89199064825079e-05	1.24185185185185	0.516587555771336	0.14987680789689	-0.0412584499291996	taz1D_mQ	taz1D_mQ	1	32	2014-02-06_14-15-16	175	176	4389.5	1944.5	133	0.0496664432315107	0.00102286768578454	1	SID	2014/02/10	SID	DAL	30	CONC	his3	30_YE5S_GN	30.9282711204564	7.37073471032419	4.19609066612249	5.71960949122623	0.525725694234789	30.9282711204564
K000266_030_009	11	1	QFA0069	30	YE5S_GN	SPBC11B10.02C	0.159732633931389	3.01549834633473	9e-04	1.67089893100354	5.14827411226132e-05	1.40857638888889	0.535448467427827	0.16273251787271	-0.0304681634509665	taz1D_mQ	taz1D_mQ	1	32	2014-02-06_14-15-16	175	176	383.5	2120.5	133	0.0517411982508219	0.000994524705095022	1	SID	2014/02/10	SID	DAL	30	CONC	his3	30_YE5S_GN	32.4937267600768	7.47151837368505	4.34901249450457	5.51849414788449	0.550260229299037	32.4937267600768
K000266_030_009	11	2	QFA0069	30	YE5S_GN	SPAC24C9.07C	0.105663247796565	2.81655463592422	9e-04	3.35052338904395	2.0567008551804e-05	1.40857638888889	0.366439324094828	0.105066063910379	-0.0201734545085824	taz1D_mQ	taz1D_mQ	1	32	2014-02-06_14-15-16	175	176	552.5	2108.5	133	0.0652749848383287	0.000844997724036054	1	SID	2014/02/10	SID	DAL	30	CONC	bgs2	30_YE5S_GN	27.9374171871209	6.87533294336736	4.06342753394541	5.9063437946184	0.377680286660772	27.9374171871209
K000266_030_009	11	3	QFA0069	30	YE5S_GN	SPAC11E3.08C	0.103596997294105	2.82936873686186	9e-04	4.36044731903415	2.23860443314514e-05	1.40857638888889	0.362208951722911	0.102572226304787	-0.021054992346662	taz1D_mQ	taz1D_mQ	1	32	2014-02-06_14-15-16	175	176	733.5	2120.5	133	0.0632959877429857	0.00075246410941067	1	SID	2014/02/10	SID	DAL	30	CONC	nse6	30_YE5S_GN	27.948233245212	6.84684147107355	4.08191621834496	5.87959152423048	0.373285575448433	27.948233245212
K000266_030_009	11	4	QFA0069	30	YE5S_GN	SPAC1420.03	0.0889663226751461	2.69523993884675	9e-04	9.82265379196217	3.41954475217059e-05	1.24185185185185	0.314065963599203	0.0872820051660119	-0.0187083785998006	taz1D_mQ	taz1D_mQ	1	32	2014-02-06_14-15-16	175	176	903.5	2120.5	133	0.072744102907849	0.000794755535785141	1	SID	2014/02/10	SID	DAL	30	CONC	rpn501	30_YE5S_GN	25.7692291697881	6.62719050975646	3.88840929378007	6.17218975337565	0.320852692265608	25.7692291697881
K000266_030_009	11	5	QFA0069	30	YE5S_GN	SPAC17A2.13C	0.103510528877385	2.83379659448242	9e-04	10	4.22398468856862e-05	1.24185185185185	0.367748092034111	0.100955318991374	-0.00966966762597901	taz1D_mQ	taz1D_mQ	1	32	2014-02-06_14-15-16	175	176	1082.5	2120.5	133	0.0560183855214019	0.000745451284941115	1	SID	2014/02/10	SID	DAL	30	CONC	rad25	30_YE5S_GN	27.9870463489231	6.84563680637063	4.08830429374782	5.87040451873967	0.375379066943091	27.9870463489231
K000266_030_009	11	6	QFA0069	30	YE5S_GN	SPAC1952.07	0.0928120929099573	2.75932757359613	9e-04	8.67724786082458	2.76348838522513e-05	1.24185185185185	0.329808814424233	0.0912731442668384	-0.00871824066450213	taz1D_mQ	taz1D_mQ	1	32	2014-02-06_14-15-16	175	176	1251.5	2120.5	133	0.0694883334929299	0.000798861622536631	1	SID	2014/02/10	SID	DAL	30	CONC	rad1	30_YE5S_GN	26.6250178229836	6.68824398123474	3.98086820661531	6.02883560930687	0.336258033156906	26.6250178229836
K000266_030_009	11	7	QFA0069	30	YE5S_GN	SPAC20G4.04C	0.125887453829808	3.09683275678256	9e-04	4.75955995772323	5.54695753948945e-05	1.12936342592593	0.455959537571195	0.124042869003378	-0.000752207613203555	taz1D_mQ	taz1D_mQ	1	32	2014-02-06_14-15-16	175	176	1431.5	2120.5	133	0.0530498898783874	0.000904098105725188	1	SID	2014/02/10	SID	DAL	30	CONC	hus1	30_YE5S_GN	31.8463455859966	7.12799379185699	4.46778525850821	5.37178906580071	0.461883708888619	31.8463455859966
K000266_030_009	11	8	QFA0069	30	YE5S_GN	SPAC24B11.06C	0.025	0.849479285205983	0.0011	0.75	1.59415629611425e-05	1.24185185185185	0.039443469699042	0.0111083278262353	-0.000513399263985591	taz1D_mQ	taz1D_mQ	1	32	2014-02-06_14-15-16	175	176	1606.5	2108.5	133	0.014108334131316	0.00108312142307909	1	SID	2014/02/10	SID	DAL	30	CONC	sty1	30_YE5S_GN	4.82461746907065	4.50635266602479	1.07062580908178	22.4167956688654	0.0294500308711457	4.82461746907065
K000266_030_009	11	9	QFA0069	30	YE5S_GN	SPAC30.03C	0.0772556545539839	2.23828285533006	9e-04	10	4.3268999735091e-05	0.0933101851851852	0.252935348859531	0.0761976761338971	0.0108249932426634	taz1D_mQ	taz1D_mQ	1	32	2014-02-06_14-15-16	175	176	1781.5	2120.5	133	0.0532094864183345	0.000596093493992321	1	SID	2014/02/10	SID	DAL	30	CONC	tsn1	30_YE5S_GN	20.7427381286062	6.42357172003471	3.22915957549146	7.43227438561853	0.261682092390162	20.7427381286062
K000266_030_009	11	10	QFA0069	30	YE5S_GN	SPAC4G9.11C	0.106622922063242	2.8198162687935	9e-04	7.06614891169832	2.85777075589376e-05	0.0933101851851852	0.377915455762987	0.105344078813129	0.0107556103302147	taz1D_mQ	taz1D_mQ	1	32	2014-02-06_14-15-16	175	176	1956.5	2120.5	133	0.0676689329375339	0.000933763632130297	1	SID	2014/02/10	SID	DAL	30	CONC	cmb1	30_YE5S_GN	28.0228468324585	6.8883769088593	4.06813494720616	5.89950931113588	0.384436662172374	28.0228468324585
K000266_030_009	11	11	QFA0069	30	YE5S_GN	SPAC688.13	0.127930697753408	3.10921366381238	9e-04	4.37287343997258	4.17502435499056e-05	0.0933101851851852	0.461239512981398	0.126027971507027	0.020068812631389	taz1D_mQ	taz1D_mQ	1	32	2014-02-06_14-15-16	175	176	2130.5	2120.5	133	0.0499856363114048	0.000908527085114125	1	SID	2014/02/10	SID	DAL	30	CONC	scn1	30_YE5S_GN	32.0778573667091	7.15122177247963	4.4856471225876	5.35039858109821	0.469008819045082	32.0778573667091
K000266_030_009	11	12	QFA0069	30	YE5S_GN	SPAC9E9.13	0.0889866875706364	2.62501310089233	9e-04	10	3.76157660008087e-05	0.0933101851851852	0.313021564040593	0.087839556610768	0.0168158355060685	taz1D_mQ	taz1D_mQ	1	32	2014-02-06_14-15-16	175	176	2297.5	2120.5	133	0.0710842988924	0.000806635450511448	1	SID	2014/02/10	SID	DAL	30	CONC	wos2	30_YE5S_GN	25.0990398375461	6.62752071303676	3.78709338292593	6.33731402246476	0.31774065488528	25.0990398375461
K000266_030_009	11	13	QFA0069	30	YE5S_GN	SPBC106.16	0.143878656221793	3.46432957857466	9e-04	3.47088112632883	6.1332853474142e-05	0.0933101851851852	0.536057232785377	0.14233534439635	0.0211057193024133	taz1D_mQ	taz1D_mQ	1	32	2014-02-06_14-15-16	175	176	2479.5	2120.5	133	0.0447189504931533	0.000996370308724035	1	SID	2014/02/10	SID	DAL	30	CONC	pre6	30_YE5S_GN	36.5887029549241	7.32071187358268	4.99797063274093	4.80194898360941	0.540700677360534	36.5887029549241
K000266_030_009	11	14	QFA0069	30	YE5S_GN	SPBC16E9.12C	0.0834680113829543	2.48913145421031	9e-04	9.526604050565	3.84444035045208e-05	0.0933101851851852	0.289047937746099	0.0828801299961521	0.0149417244889332	taz1D_mQ	taz1D_mQ	1	32	2014-02-06_14-15-16	175	176	2654.5	2120.5	133	0.0756487599348846	0.000796016600489822	1	SID	2014/02/10	SID	DAL	30	CONC	pab2	30_YE5S_GN	23.468116582296	6.53515458757936	3.59105760510994	6.6832678946305	0.293547521807149	23.468116582296
K000266_030_009	11	15	QFA0069	30	YE5S_GN	SPBC19G7.01C	0.0458905827657098	1.98320822317323	9e-04	10	2.53781345629752e-05	0.0933101851851852	0.152166821139457	0.0440309941522381	0.0123419433806602	taz1D_mQ	taz1D_mQ	1	32	2014-02-06_14-15-16	175	176	2836.5	2120.5	133	0.125315203166395	0.000469619076100164	1	SID	2014/02/10	SID	DAL	30	CONC	msh2	30_YE5S_GN	16.2288959948555	5.67212931602095	2.86116466862222	8.38819249489651	0.156307569783444	16.2288959948555
K000266_030_009	11	16	QFA0069	30	YE5S_GN	SPBC28F2.07	0.104464369475451	2.83966935467092	9e-04	7.07996392176989	3.29681933652286e-05	0.0933101851851852	0.372031711884351	0.10308641423415	0.0176395375087801	taz1D_mQ	taz1D_mQ	1	32	2014-02-06_14-15-16	175	176	3003.5	2120.5	133	0.0709566216604424	0.000921891226535093	1	SID	2014/02/10	SID	DAL	30	CONC	sfr1	30_YE5S_GN	28.0992611200105	6.85887023752149	4.09677689574783	5.85826385247152	0.378300411392861	28.0992611200105
K000266_030_009	11	17	QFA0069	30	YE5S_GN	SPBC365.10	0.103085878665935	2.5767877775125	9e-04	10	8.11969255291683e-05	0.0933101851851852	0.353305504395359	0.101833970870175	0.0322867881914066	taz1D_mQ	taz1D_mQ	1	32	2014-02-06_14-15-16	175	176	3178.5	2120.5	133	0.0535925181142073	0.00081139530098963	1	SID	2014/02/10	SID	DAL	30	CONC	arp5	30_YE5S_GN	25.4267366550362	6.83970600027151	3.71751894804058	6.45591867464451	0.360308417087555	25.4267366550362
K000266_030_009	11	18	QFA0069	30	YE5S_GN	SPBC660.14	0.0436966467191706	2.24938572848997	0.000900000000000003	1.5	2.43493744836845e-05	0.0933101851851852	0.13814986607067	0.0426406481043161	0.0169384459303727	taz1D_mQ	taz1D_mQ	1	32	2014-02-06_14-15-16	175	176	3352.5	2120.5	133	0.161607456350346	0.000594401827550928	1	SID	2014/02/10	SID	DAL	30	CONC	mik1	30_YE5S_GN	18.0831774586948	5.60145375988337	3.22830076509839	7.43425156028438	0.147793685528482	18.0831774586948
K000266_030_009	11	19	QFA0069	30	YE5S_GN	SPCC1322.08	0.0667815840903628	2.17212153624852	9e-04	10	6.84791564839536e-05	0.0933101851851852	0.219994882718775	0.0662476320746372	0.0293267917103906	taz1D_mQ	taz1D_mQ	1	32	2014-02-06_14-15-16	175	176	3536.5	2120.5	133	0.127868747805548	0.000618484784301337	1	SID	2014/02/10	SID	DAL	30	CONC	srk1	30_YE5S_GN	19.4709293426882	6.21338150353945	3.13370896855385	7.65865632093958	0.226855018332455	19.4709293426882
K000266_030_009	11	20	QFA0069	30	YE5S_GN	SPCC23B6.03C	0.0932919056491738	2.77104838060483	9e-04	8.01203136462931	3.5187649674613e-05	0.0933101851851852	0.331933161305521	0.0916263846544536	0.0196821161131578	taz1D_mQ	taz1D_mQ	1	32	2014-02-06_14-15-16	175	176	3697.5	2112.5	133	0.0592103163203422	0.000871326145646733	1	SID	2014/02/10	SID	DAL	30	CONC	tel1	30_YE5S_GN	26.7678529686283	6.69568310128103	3.99777775676197	6.00333521777334	0.338259401089239	26.7678529686283
K000266_030_009	11	21	QFA0069	30	YE5S_GN	SPCC4E9.02	0.12699176331793	3.39962816323457	9e-04	4.15126799082513	5.21001561024512e-05	0.0933101851851852	0.474418773071534	0.124693296905415	0.0122699525898531	taz1D_mQ	taz1D_mQ	1	32	2014-02-06_14-15-16	175	176	3876.5	2120.5	133	0.0548692904337834	0.000948880921003567	1	SID	2014/02/10	SID	DAL	30	CONC	cig1	30_YE5S_GN	35.0219487157877	7.14059421009333	4.90462665786045	4.89333881540935	0.479614080115766	35.0219487157877
K000266_030_009	11	22	QFA0069	30	YE5S_GN	SPCP31B10.05	0.073529634424613	2.53664126186818	9e-04	10	2.56008429183594e-05	1.24185185185185	0.258603400070588	0.0718843554397512	-0.00768588402338226	taz1D_mQ	taz1D_mQ	1	32	2014-02-06_14-15-16	175	176	4051.5	2108.5	133	0.0748188579271601	0.00075246410941067	1	SID	2014/02/10	SID	DAL	30	CONC	tdp1	30_YE5S_GN	23.2467182516228	6.35225700047022	3.65959976901154	6.55809419467812	0.263704334313499	23.2467182516228
K000266_030_009	11	23	QFA0069	30	YE5S_GN	SPAC3C7.05C	0.0906981979151751	2.61983045422269	9e-04	9.34204611416986	1.99947085828802e-05	1.40857638888889	0.314752398035397	0.0894344199184607	-0.0222533751304013	taz1D_mQ	taz1D_mQ	1	32	2014-02-06_14-15-16	175	176	4226.5	2120.5	133	0.0593379935522998	0.00076876549439481	1	SID	2014/02/10	SID	DAL	30	CONC	mug191	30_YE5S_GN	25.1533663498475	6.65500507442614	3.77961640427696	6.34985073428138	0.322963450030999	25.1533663498475
K000266_030_009	11	24	QFA0069	30	YE5S_GN	SPBC11B10.02C	0.118989044095636	2.52799840399307	9e-04	3.88169308201068	5.8232280704518e-05	1.40857638888889	0.393565453588639	0.120851052072228	-0.040883308520885	taz1D_mQ	taz1D_mQ	1	32	2014-02-06_14-15-16	175	176	4400.5	2120.5	133	0.0640620511347314	0.000965351496097881	1	SID	2014/02/10	SID	DAL	30	CONC	his3	30_YE5S_GN	25.7001918990818	7.04668802686609	3.64713065217271	6.5805155583616	0.40290548916868	25.7001918990818
K000266_030_009	12	1	QFA0069	30	YE5S_GN	SPBC11B10.02C	0.124582735126344	2.56176592189198	9e-04	3.35953600453378	7.11323449900823e-05	1.40857638888889	0.410542586109265	0.12766291345594	-0.0399034377351516	taz1D_mQ	taz1D_mQ	1	32	2014-02-06_14-15-16	175	176	383.5	2296.5	133	0.0557949503654761	0.000944713118580821	1	SID	2014/02/10	SID	DAL	30	CONC	his3	30_YE5S_GN	26.2884178109787	7.11296343445956	3.69584604970995	6.49377698020823	0.421056183029882	26.2884178109787
K000266_030_009	12	2	QFA0069	30	YE5S_GN	SPAC6G9.13C	0.1035462455295	2.77139167551843	9e-04	4.67349764567783	1.94016938593954e-05	1.40857638888889	0.359776925131069	0.103628314404364	-0.0310284534438454	taz1D_mQ	taz1D_mQ	1	32	2014-02-06_14-15-16	175	176	545.5	2296.5	133	0.0528902933384404	0.000860245718722593	1	SID	2014/02/10	SID	DAL	30	CONC	bqt1	30_YE5S_GN	27.3727149685035	6.84613452722562	3.99827301956279	6.00259158956193	0.370525328851683	27.3727149685035
K000266_030_009	12	3	QFA0069	30	YE5S_GN	SPAC11E3.09	0.107460872657114	2.84798514426662	9e-04	7.06772988502575	3.99826101862001e-05	1.24185185185185	0.380068952648386	0.106082235328213	-0.0218896815905863	taz1D_mQ	taz1D_mQ	1	32	2014-02-06_14-15-16	175	176	733.5	2302.5	133	0.0612850713396534	0.000842152701989245	1	SID	2014/02/10	SID	DAL	30	CONC	pyp3	30_YE5S_GN	28.3491880584361	6.89967074211334	4.10877404415865	5.84115839470906	0.388638149906217	28.3491880584361
K000266_030_009	12	4	QFA0069	30	YE5S_GN	SPAC144.02	0.0486703250695455	2.1020224895742	9e-04	10	1.65326193873659e-05	1.57518518518519	0.162429694039658	0.047672406013494	-0.0128692108541987	taz1D_mQ	taz1D_mQ	1	32	2014-02-06_14-15-16	175	176	907.5	2291.5	133	0.082096460148744	0.000478815415098386	1	SID	2014/02/10	SID	DAL	30	CONC	iec1	30_YE5S_GN	17.4584681520175	5.75697359875436	3.03257742154577	7.91406010922772	0.168827588894978	17.4584681520175
K000266_030_009	12	5	QFA0069	30	YE5S_GN	SPAC17G8.07	0.116739162001629	3.09519437086994	9e-04	4.86622970518095	5.94051028541007e-05	1.12936342592593	0.424183053233294	0.114714650693855	-0.0180048255234616	taz1D_mQ	taz1D_mQ	1	32	2014-02-06_14-15-16	175	176	1082.5	2307.5	133	0.0613169906476428	0.000861299109020195	1	SID	2014/02/10	SID	DAL	30	CONC	yaf9	30_YE5S_GN	31.3434544197584	7.01914790037274	4.46542156749453	5.37463252623334	0.430832899780868	31.3434544197584
K000266_030_009	12	6	QFA0069	30	YE5S_GN	SPAC19A8.10	0.116775732418114	3.08767119651323	9e-04	4.68324531495626	5.57575457447549e-05	1.12936342592593	0.423983186589987	0.114971431215818	-0.00819866638148076	taz1D_mQ	taz1D_mQ	1	32	2014-02-06_14-15-16	175	176	1250.5	2296.5	133	0.0533052443423027	0.000904098105725188	1	SID	2014/02/10	SID	DAL	30	CONC	rfp1	30_YE5S_GN	31.2692839693598	7.01959977697845	4.45456791880228	5.38772793174809	0.430425023166351	31.2692839693598
K000266_030_009	12	7	QFA0069	30	YE5S_GN	SPAC20H4.04	0.118017794316125	3.10703929730823	9e-04	3.49232507593194	2.17159712002762e-05	1.24185185185185	0.425389850347388	0.116736118785105	-0.00934279671691821	taz1D_mQ	taz1D_mQ	1	32	2014-02-06_14-15-16	175	176	1437.5	2296.5	133	0.0538797918861119	0.000965612907724419	1	SID	2014/02/10	SID	DAL	30	CONC	fml2	30_YE5S_GN	31.5338427498869	7.03486368379149	4.48250942268316	5.35414379243714	0.433797732224989	31.5338427498869
K000266_030_009	12	8	QFA0069	30	YE5S_GN	SPAC24H6.03	0.114542365792651	2.81271088998562	9e-04	9.51687974087159	3.99571913738415e-05	1.24185185185185	0.40318361548771	0.113194094309182	-0.0207376512773944	taz1D_mQ	taz1D_mQ	1	32	2014-02-06_14-15-16	175	176	1606.5	2296.5	133	0.0581250598487025	0.000872248830131066	1	SID	2014/02/10	SID	DAL	30	CONC	cul3	30_YE5S_GN	28.3716726387835	6.99174058996267	4.05788405243664	5.91441245976181	0.410570600695211	28.3716726387835
K000266_030_009	12	9	QFA0069	30	YE5S_GN	SPAC30D11.07	0.119944458763431	2.89686506497715	9e-04	6.82486828045206	2.97752900711377e-05	1.24185185185185	0.424995123104295	0.118214489015625	-0.00705472624471538	taz1D_mQ	taz1D_mQ	1	32	2014-02-06_14-15-16	175	176	1783.5	2296.5	133	0.0548692904337834	0.000934855506724804	1	SID	2014/02/10	SID	DAL	30	CONC	nth1	30_YE5S_GN	29.4983926815995	7.05822579225439	4.1792928633667	5.74259827789776	0.432423783219263	29.4983926815995
K000266_030_009	12	10	QFA0069	30	YE5S_GN	SPAC4H3.05	0.111559761899399	2.75196278001155	9e-04	10	4.69811446292181e-05	0.0933101851851852	0.390243981137705	0.109767967699552	0.00487971652354408	taz1D_mQ	taz1D_mQ	1	32	2014-02-06_14-15-16	175	176	1964.5	2296.5	133	0.0546139359698682	0.000826774001489437	1	SID	2014/02/10	SID	DAL	30	CONC	srs2	30_YE5S_GN	27.607784021743	6.95367604357598	3.97024305543367	6.04496995899373	0.397496747692825	27.607784021743
K000266_030_009	12	11	QFA0069	30	YE5S_GN	SPAC694.06C	0.0705454960907731	2.30711913862083	9e-04	10	3.58994235052683e-05	0.0933101851851852	0.238743092313658	0.0694510305757303	0.00755889031542196	taz1D_mQ	taz1D_mQ	1	32	2014-02-06_14-15-16	175	176	2130.5	2283.5	133	0.0870439528871014	0.000653179081942268	1	SID	2014/02/10	SID	DAL	30	CONC	mrc1	30_YE5S_GN	20.9443439496783	6.29248516662024	3.32846934002829	7.21052157860526	0.244578896989881	20.9443439496783
K000266_030_009	12	12	QFA0069	30	YE5S_GN	SPAC9G1.02	0.105558764525878	2.79587006698472	9e-04	7.48437477441162	3.47751328151355e-05	0.0933101851851852	0.372339847885987	0.104442731853575	0.00583428264537111	taz1D_mQ	taz1D_mQ	1	32	2014-02-06_14-15-16	175	176	2305.5	2296.5	133	0.0787449328098567	0.00087575512503567	1	SID	2014/02/10	SID	DAL	30	CONC	wis4	30_YE5S_GN	27.726502536795	6.87390565359663	4.0335878806087	5.95003771093694	0.379825448810232	27.726502536795
K000266_030_009	12	13	QFA0069	30	YE5S_GN	SPBC1105.11C	0.0913416372650877	2.66615290599512	9e-04	10	3.38899287299806e-05	0.0933101851851852	0.32113326691647	0.0897858416473681	0.00670222776841645	taz1D_mQ	taz1D_mQ	1	32	2014-02-06_14-15-16	175	176	2476.5	2283.5	133	0.0669028695457883	0.000798861622536631	1	SID	2014/02/10	SID	DAL	30	CONC	hht3	30_YE5S_GN	25.6373438142342	6.66520383805583	3.84644557573087	6.23952673383134	0.327325824930388	25.6373438142342
K000266_030_009	12	14	QFA0069	30	YE5S_GN	SPBC16G5.13	0.096044247547449	2.74281669489103	9e-04	8.47661176151254	2.25661788321105e-05	0.0933101851851852	0.340428876895807	0.0954730229344347	0.00404720086030742	taz1D_mQ	taz1D_mQ	1	32	2014-02-06_14-15-16	175	176	2664.5	2296.5	133	0.0581569791566919	0.000814240323036439	1	SID	2014/02/10	SID	DAL	30	CONC	ptf2	30_YE5S_GN	26.6611271796691	6.73763039635863	3.95704804378675	6.06512727023473	0.346136946148413	26.6611271796691
K000266_030_009	12	15	QFA0069	30	YE5S_GN	SPBC19G7.09	0.112017486837891	2.98380639829858	9e-04	5.32909830789089	2.39780818279892e-05	0.0933101851851852	0.402254105471379	0.110208726331533	0.00308121705979426	taz1D_mQ	taz1D_mQ	1	32	2014-02-06_14-15-16	175	176	2829.5	2296.5	133	0.0724887484439337	0.000903006231130681	1	SID	2014/02/10	SID	DAL	30	CONC	ulp1	30_YE5S_GN	29.9590759512218	6.95958324947625	4.30472269348548	5.57527202305511	0.409806314973767	29.9590759512218
K000266_030_009	12	16	QFA0069	30	YE5S_GN	SPBC29A10.05	0.135845444671143	3.28175903189485	9e-04	4.09032812987787	6.20051849781271e-05	0.0933101851851852	0.499386077097971	0.13434243308932	0.00941607600037032	taz1D_mQ	taz1D_mQ	1	32	2014-02-06_14-15-16	175	176	3003.5	2296.5	133	0.0517731175588113	0.000980991608224227	1	SID	2014/02/10	SID	DAL	30	CONC	exo1	30_YE5S_GN	34.2680452490913	7.23782547144775	4.73457744791915	5.06909016992594	0.50470544858228	34.2680452490913
K000266_030_009	12	17	QFA0069	30	YE5S_GN	SPBC3D6.04C	0.0547561502652617	2.09960392284681	9e-04	10	2.47665153709224e-05	0.0933101851851852	0.181258627214236	0.054616707040374	0.0144910171085965	taz1D_mQ	taz1D_mQ	1	32	2014-02-06_14-15-16	175	176	3178.5	2286.5	133	0.164671709917329	0.000629757398049655	1	SID	2014/02/10	SID	DAL	30	CONC	mad1	30_YE5S_GN	17.9532607987782	5.92695220708942	3.0290881673221	7.92317643933668	0.187390969339486	17.9532607987782
K000266_030_009	12	18	QFA0069	30	YE5S_GN	SPBC6B1.09C	0.144727533462467	3.22497372649946	9e-04	4.08444706064672	8.8735496715479e-05	0.0933101851851852	0.524607109686918	0.143475454085779	0.0312465287012929	taz1D_mQ	taz1D_mQ	1	32	2014-02-06_14-15-16	175	176	3352.5	2296.5	133	0.0455807718088672	0.00103080319473843	1	SID	2014/02/10	SID	DAL	30	CONC	nbs1	30_YE5S_GN	34.1002225198809	7.32919869445401	4.65265357667059	5.15834665197108	0.531975613814892	34.1002225198809
K000266_030_009	12	19	QFA0069	30	YE5S_GN	SPCC1322.12C	0.105268503986561	2.70397633004514	9e-04	10	4.89826923413457e-05	0.0933101851851852	0.36568938386766	0.103450173172476	0.0252676064847869	taz1D_mQ	taz1D_mQ	1	32	2014-02-06_14-15-16	175	176	3527.5	2297.5	133	0.0690095438730888	0.000840568744647117	1	SID	2014/02/10	SID	DAL	30	CONC	bub1	30_YE5S_GN	26.7997001284814	6.86993313421451	3.90101324203726	6.15224776511301	0.374458689614515	26.7997001284814
K000266_030_009	12	20	QFA0069	30	YE5S_GN	SPCC23B6.05C	0.122697253661148	3.08173588449264	9e-04	4.35972967521214	4.60570023711924e-05	0.0933101851851852	0.441281178983397	0.120424465042706	0.0227109192515681	taz1D_mQ	taz1D_mQ	1	32	2014-02-06_14-15-16	175	176	3702.5	2296.5	133	0.0553799993616138	0.000855947445146925	1	SID	2014/02/10	SID	DAL	30	CONC	ssb3	30_YE5S_GN	31.5264540284427	7.09096224066571	4.44600506369119	5.39810451319518	0.449851954340838	31.5264540284427
K000266_030_009	12	21	QFA0069	30	YE5S_GN	SPCC4G3.05C	0.106974000987317	3.07509456873792	9e-04	4.56078864080435	4.19450271133735e-05	0.0933101851851852	0.390181712077022	0.105160347031797	0.00532939574138504	taz1D_mQ	taz1D_mQ	1	32	2014-02-06_14-15-16	175	176	3870.5	2296.5	133	0.0726483449838807	0.000917462247146156	1	SID	2014/02/10	SID	DAL	30	CONC	mus81	30_YE5S_GN	30.5807984871823	6.89311948915128	4.43642367368095	5.40976285524302	0.396270895145615	30.5807984871823
K000266_030_009	12	22	QFA0069	30	YE5S_GN	SPBC1105.08	0.113455184525045	3.10274943963379	9e-04	3.95408335079162	2.9459498886068e-05	1.24185185185185	0.409337208317685	0.111097977780207	-0.0142844272600873	taz1D_mQ	taz1D_mQ	1	32	2014-02-06_14-15-16	175	176	4051.5	2296.5	133	0.0542309042739953	0.000822344787440153	1	SID	2014/02/10	SID	DAL	30	CONC	SPBC1105.08	30_YE5S_GN	31.2356873446461	6.97798182010724	4.47632111259442	5.36154565240515	0.418923949083259	31.2356873446461
K000266_030_009	12	23	QFA0069	30	YE5S_GN	SPAC25G10.02	0.105506576597541	2.88415298313683	9e-04	6.21143485232924	3.10971141562352e-05	1.24185185185185	0.375379490166644	0.104286760745499	-0.0256821788246441	taz1D_mQ	taz1D_mQ	1	32	2014-02-06_14-15-16	175	176	4221.5	2296.5	133	0.0674454977816081	0.000882936904955052	1	SID	2014/02/10	SID	DAL	30	CONC	cce1	30_YE5S_GN	28.5990311745989	6.87319221323225	4.16095320592667	5.7679091333725	0.383624047364818	28.5990311745989
K000266_030_009	12	24	QFA0069	30	YE5S_GN	SPBC11B10.02C	0.143219723236432	2.86113655458179	9e-04	3.5459806123664	3.87486783830226e-05	1.40857638888889	0.489708808747441	0.144296414860146	-0.0504880285735224	taz1D_mQ	taz1D_mQ	1	32	2014-02-06_14-15-16	175	176	4400.5	2296.5	133	0.050560183855214	0.000985928157943686	1	SID	2014/02/10	SID	DAL	30	CONC	his3	30_YE5S_GN	30.1907126064924	7.31408946755388	4.12774723913643	5.8143095033651	0.502096263434987	30.1907126064924
K000266_030_009	13	1	QFA0069	30	YE5S_GN	SPBC11B10.02C	0.150703449800974	3.01901326831571	9e-04	1.86935654696774	4.03500382687638e-05	1.40857638888889	0.510646050010819	0.153138227926325	-0.041556576724291	taz1D_mQ	taz1D_mQ	1	32	2014-02-06_14-15-16	175	176	383.5	2472.5	133	0.047783204060136	0.000983744408754672	1	SID	2014/02/10	SID	DAL	30	CONC	his3	30_YE5S_GN	32.1720945830532	7.38757172572812	4.35489437902984	5.51104066164438	0.525777660653238	32.1720945830532
K000266_030_009	13	2	QFA0069	30	YE5S_GN	SPAC19G12.13C	0.025	2.01798849328341	0.0011	0.75	8.96510948620616e-06	1.40857638888889	0.0702014135899916	0.021465766996136	-0.00616655505176064	taz1D_mQ	taz1D_mQ	1	32	2014-02-06_14-15-16	175	176	558.5	2472.5	133	0.0393565067509336	0.000980730196597689	1	SID	2014/02/10	SID	DAL	30	CONC	poz1	30_YE5S_GN	11.461165335795	4.50635266602479	2.54333519482515	9.43642821788969	0.0746479460897144	11.461165335795
K000266_030_009	13	3	QFA0069	30	YE5S_GN	SPAC11G7.02	0.0733850328728193	2.34561588676054	9e-04	9.25003775324757	3.97955176775786e-05	1.40857638888889	0.248514375174029	0.0712754523596018	-0.0221459996677382	taz1D_mQ	taz1D_mQ	1	32	2014-02-06_14-15-16	175	176	733.5	2472.5	133	0.0513900858629385	0.000633863484801145	1	SID	2014/02/10	SID	DAL	30	CONC	pub1	30_YE5S_GN	21.4864806431719	6.34941703883969	3.3840084076598	7.09218096080238	0.255076985185508	21.4864806431719
K000266_030_009	13	4	QFA0069	30	YE5S_GN	SPAC144.05	0.1009699749585	2.79576621237192	9e-04	7.83485127537767	3.49655006733768e-05	1.24185185185185	0.356941119448925	0.0994073865422743	-0.0171861745195086	taz1D_mQ	taz1D_mQ	1	32	2014-02-06_14-15-16	175	176	904.5	2472.5	133	0.064508921446583	0.000837723487939961	1	SID	2014/02/10	SID	DAL	30	CONC	SPAC144.05	30_YE5S_GN	27.4668484787805	6.80978563146086	4.03343805007387	5.95025873759495	0.364785592270324	27.4668484787805
K000266_030_009	13	5	QFA0069	30	YE5S_GN	SPAC17G8.10C	0.128036829447108	3.29487427190523	9e-04	3.38084769357382	5.02958219110063e-05	1.12936342592593	0.469226725704759	0.126036354908075	-0.0125738434571211	taz1D_mQ	taz1D_mQ	1	32	2014-02-06_14-15-16	175	176	1069.5	2472.5	133	0.0449423856490791	0.000923152291239774	1	SID	2014/02/10	SID	DAL	30	CONC	dma1	30_YE5S_GN	33.9990036686213	7.15241814046139	4.75349776829855	5.04891369888882	0.476981993306581	33.9990036686213
K000266_030_009	13	6	QFA0069	30	YE5S_GN	SPAC19A8.10	0.105203468570849	2.86093922413465	9e-04	6.04795804962781	2.69875930516496e-05	1.24185185185185	0.373917904222835	0.103529034458779	-0.00492335381421582	taz1D_mQ	taz1D_mQ	1	32	2014-02-06_14-15-16	175	176	1250.5	2465.5	133	0.0618276995754732	0.000883198316581589	1	SID	2014/02/10	SID	DAL	30	CONC	rfp1	30_YE5S_GN	28.3517137001082	6.86904155446091	4.12746283092377	5.81471014594904	0.381412932831203	28.3517137001082
K000266_030_009	13	7	QFA0069	30	YE5S_GN	SPAC20H4.07	0.025	0.273214202162152	0.0011	0.75	3.27115030122606e-07	1.57518518518519	0.009292568976183	0.00284787073818845	-0.000478462567769925	taz1D_mQ	taz1D_mQ	1	32	2014-02-06_14-15-16	175	176	1431.5	2469.5	133	0.011331354336238	0.000857531402489053	1	SID	2014/02/10	SID	DAL	30	CONC	rhp57	30_YE5S_GN	1.55172001896443	4.50635266602479	0.344340564080453	25	0.00500768029030297	1.55172001896443
K000266_030_009	13	8	QFA0069	30	YE5S_GN	SPAC26A3.02	0.103096991270656	2.6974525933772	9e-04	10	1.9214498384114e-05	1.40857638888889	0.358272164422148	0.101883526449512	-0.0145320925205355	taz1D_mQ	taz1D_mQ	1	32	2014-02-06_14-15-16	175	176	1606.5	2462.5	133	0.0496345239235213	0.000944713118580821	1	SID	2014/02/10	SID	DAL	30	CONC	myh1	30_YE5S_GN	26.6180151861746	6.83986151367321	3.89160147949837	6.16712685675452	0.36708209530896	26.6180151861746
K000266_030_009	13	9	QFA0069	30	YE5S_GN	SPAC30D11.10	0.025	0.274580319718289	0.0011	0.75	2.9030535370481e-07	1.74185185185185	0.00909229152953501	0.00285291098570156	-0.000181722151820387	taz1D_mQ	taz1D_mQ	1	32	2014-02-06_14-15-16	175	176	1781.5	2462.5	133	0.00880972900507517	0.000880184104424607	1	SID	2014/02/10	SID	DAL	30	CONC	rad22	30_YE5S_GN	1.55947888341342	4.50635266602479	0.346062325563413	25	0.00504248046267051	1.55947888341342
K000266_030_009	13	10	QFA0069	30	YE5S_GN	SPAC521.02	0.0902096379387554	2.54592981247926	9e-04	9.29229565575453	2.11237993321664e-05	1.40857638888889	0.310083490441312	0.0895047788389659	-0.0059851704058237	taz1D_mQ	taz1D_mQ	1	32	2014-02-06_14-15-16	175	176	1960.5	2472.5	133	0.0524115037185994	0.000934855506724804	1	SID	2014/02/10	SID	DAL	30	CONC	SPAC521.02	30_YE5S_GN	24.4152145851873	6.64721276664279	3.6730003149152	6.53416769460694	0.317744077765348	24.4152145851873
K000266_030_009	13	11	QFA0069	30	YE5S_GN	SPAC6B12.02C	0.131263897730047	3.13196934594485	9e-04	3.93786640247429	3.09563443888799e-05	1.24185185185185	0.471176795433823	0.129916602837434	-0.000972015396484014	taz1D_mQ	taz1D_mQ	1	32	2014-02-06_14-15-16	175	176	2130.5	2472.5	133	0.0488046219157969	0.000950234207224611	1	SID	2014/02/10	SID	DAL	30	CONC	mus7	30_YE5S_GN	32.4802982637355	7.18832946123481	4.51847657218483	5.31152471780887	0.480846014530105	32.4802982637355
K000266_030_009	13	12	QFA0069	30	YE5S_GN	SPACUNK12.02C	0.0740668035877467	2.46592565745631	9e-04	10	1.98443501018075e-05	1.40857638888889	0.255740727295776	0.072968335631533	-0.00405346132628087	taz1D_mQ	taz1D_mQ	1	32	2014-02-06_14-15-16	175	176	2305.5	2472.5	133	0.101694915254237	0.000741775799926337	1	SID	2014/02/10	SID	DAL	30	CONC	cmk1	30_YE5S_GN	22.6360133906661	6.36275826621726	3.55757871721308	6.74616133829388	0.262575136465099	22.6360133906661
K000266_030_009	13	13	QFA0069	30	YE5S_GN	SPBC119.04	0.133086340045255	3.34352717410045	9e-04	4.0312117406112	6.10323413230256e-05	1.04574074074074	0.492708445751713	0.131514842155592	0.000309608861588952	taz1D_mQ	taz1D_mQ	1	32	2014-02-06_14-15-16	175	176	2479.5	2472.5	133	0.0499537170034154	0.000961052987861866	1	SID	2014/02/10	SID	DAL	30	CONC	mei3	30_YE5S_GN	34.7702275234635	7.20822178414424	4.82369002573516	4.97544408366959	0.498160125020118	34.7702275234635
K000266_030_009	13	14	QFA0069	30	YE5S_GN	SPBC16G5.15C	0.0535969788784502	2.15250794715661	9e-04	10	2.49638387012432e-05	1.40857638888889	0.181368513036394	0.052677746909794	-0.00211895509082633	taz1D_mQ	taz1D_mQ	1	32	2014-02-06_14-15-16	175	176	2654.5	2472.5	133	0.104950684669156	0.000568842387897309	1	SID	2014/02/10	SID	DAL	30	CONC	fkh2	30_YE5S_GN	18.3097696874307	5.89608287036031	3.10541254083693	7.72844177203324	0.185822691070566	18.3097696874307
K000266_030_009	13	15	QFA0069	30	YE5S_GN	SPBC20F10.06	0.123067052905977	3.18112264883409	9e-04	4.73936557771902	5.45961346675791e-05	1.12936342592593	0.449501587523517	0.121077442219087	-0.00305073184118614	taz1D_mQ	taz1D_mQ	1	32	2014-02-06_14-15-16	175	176	2828.5	2472.5	133	0.0465383510485493	0.000904267295835362	1	SID	2014/02/10	SID	DAL	30	CONC	mad2	30_YE5S_GN	32.5631156551595	7.09530386331001	4.5893898672253	5.22945330301828	0.456509087687452	32.5631156551595
K000266_030_009	13	16	QFA0069	30	YE5S_GN	SPBC29A3.13	0.0894172696923652	2.6898726762013	9e-04	10	2.90347600477103e-05	1.24185185185185	0.315855968916988	0.0878900704455321	-0.00511803442604234	taz1D_mQ	taz1D_mQ	1	32	2014-02-06_14-15-16	175	176	2992.5	2472.5	133	0.0765105812505985	0.000780637899990014	1	SID	2014/02/10	SID	DAL	30	CONC	pdp1	30_YE5S_GN	25.7462189415563	6.6344846829781	3.88066597057834	6.18450549002631	0.322113791617477	25.7462189415563
K000266_030_009	13	17	QFA0069	30	YE5S_GN	SPBC3D6.10	0.110739581052009	2.86328153847622	9e-04	8.3995943390425	3.55574241543231e-05	0.0933101851851852	0.39314845043301	0.108709639517505	0.0112526789180832	taz1D_mQ	taz1D_mQ	1	32	2014-02-06_14-15-16	175	176	3165.5	2472.5	133	0.0565610137572217	0.000855947445146925	1	SID	2014/02/10	SID	DAL	30	CONC	apn2	30_YE5S_GN	28.6805615024524	6.94303025223312	4.13084207622856	5.80995340831618	0.400599819581282	28.6805615024524
K000266_030_009	13	18	QFA0069	30	YE5S_GN	SPBC725.02	0.0255657239276428	4.54515294240255	0.0011	0.1	1.24274919998126e-05	0.0933101851851852	0.0426758649175009	0.0127189173274532	0.00269108661542228	taz1D_mQ	taz1D_mQ	1	32	2014-02-06_14-15-16	175	176	3352.5	2472.5	133	0.0881611286667305	0.000567150721455917	1	SID	2014/02/10	SID	DAL	30	CONC	mpr1	30_YE5S_GN	7.2341770181318	4.538635449579	1.59391012970712	15.0573106680801	0.0378268441843637	7.2341770181318
K000266_030_009	13	19	QFA0069	30	YE5S_GN	SPCC1450.11C	0.0733911265129801	2.32251129432115	0.000900065883140845	10	4.15539508449003e-05	0.0933101851851852	0.244848762224166	0.0724968770879699	0.0211845362356256	taz1D_mQ	taz1D_mQ	1	32	2014-02-06_14-15-16	175	176	3527.5	2471.5	133	0.0887356762105398	0.000676493291395964	1	SID	2014/02/10	SID	DAL	30	CONC	cek1	30_YE5S_GN	21.2748838103583	6.34943122384281	3.35067552672573	7.16273474067264	0.254108711133548	21.2748838103583
K000266_030_009	13	20	QFA0069	30	YE5S_GN	SPCC24B10.07	0.025	0.3971895660352	0.0011	0.75	1.3655986791551e-06	0.0933101851851852	0.0139078723606025	0.00416072023672821	0.000699651219841772	taz1D_mQ	taz1D_mQ	1	32	2014-02-06_14-15-16	175	176	3702.5	2472.5	133	0.0189281496377159	0.000830111106283867	1	SID	2014/02/10	SID	DAL	30	CONC	gad8	30_YE5S_GN	2.25583807892543	4.50635266602479	0.500590665247553	25	0.00864472128542226	2.25583807892543
K000266_030_009	13	21	QFA0069	30	YE5S_GN	SPCC4G3.05C	0.133488957880166	3.39783289509701	9e-04	3.73776802000263	5.47866430586276e-05	0.0933101851851852	0.495542172051103	0.132173420575318	0.0025702359702485	taz1D_mQ	taz1D_mQ	1	32	2014-02-06_14-15-16	175	176	3876.5	2472.5	133	0.048261993679977	0.000984667093239005	1	SID	2014/02/10	SID	DAL	30	CONC	mus81	30_YE5S_GN	35.3563288230909	7.21257969127205	4.90203648853622	4.89592438900155	0.501663458822002	35.3563288230909
K000266_030_009	13	22	QFA0069	30	YE5S_GN	SPCC132.01C	0.0893727717067196	2.7716270958795	9e-04	10	2.85782777416058e-05	1.24185185185185	0.318267706020255	0.0872097995534303	-0.00948779763306891	taz1D_mQ	taz1D_mQ	1	32	2014-02-06_14-15-16	175	176	4051.5	2472.5	133	0.0745635034632449	0.000796185790599996	1	SID	2014/02/10	SID	DAL	30	CONC	SPCC132.01c	30_YE5S_GN	26.5258629747191	6.63376655545776	3.99861266641884	6.00208172238258	0.325518942608636	26.5258629747191
K000266_030_009	13	23	QFA0069	30	YE5S_GN	SPAC13G7.06	0.11117194501782	2.90022037628057	9e-04	3.82307434693683	2.64044314942465e-05	1.24185185185185	0.392892491238297	0.110628334391831	-0.0290724322894039	taz1D_mQ	taz1D_mQ	1	32	2014-02-06_14-15-16	175	176	4236.5	2472.5	133	0.0559545469054231	0.000837062215082166	1	SID	2014/02/10	SID	DAL	30	CONC	met16	30_YE5S_GN	29.0740867192595	6.94865204349096	4.18413334518515	5.73595486090752	0.40111184567408	29.0740867192595
K000266_030_009	13	24	QFA0069	30	YE5S_GN	SPBC11B10.02C	0.121741947391615	2.5279489242957	9e-04	4.04254881641145	7.25142464369346e-05	1.40857638888889	0.401375505780381	0.123639587637971	-0.056478951254331	taz1D_mQ	taz1D_mQ	1	32	2014-02-06_14-15-16	175	176	4399.5	2472.5	133	0.066328322001979	0.000930334071159156	1	SID	2014/02/10	SID	DAL	30	CONC	his3	30_YE5S_GN	25.8200335217145	7.07968563177057	3.64705932786695	6.5806442512787	0.41155708490899	25.8200335217145
K000266_030_009	14	1	QFA0069	30	YE5S_GN	SPBC11B10.02C	0.130439320149072	2.60329528825706	9e-04	3.45529351274546	7.87252297178591e-05	1.40857638888889	0.430790574529467	0.132821253196365	-0.0457223139183457	taz1D_mQ	taz1D_mQ	1	32	2014-02-06_14-15-16	175	176	383.5	2655.5	133	0.053177567110345	0.000948219648145771	1	SID	2014/02/10	SID	DAL	30	CONC	his3	30_YE5S_GN	26.9635001312454	7.17923811009865	3.75576066955034	6.39018353714041	0.442376447431453	26.9635001312454
K000266_030_009	14	2	QFA0069	30	YE5S_GN	SPBC16G5.13	0.0997716776647635	2.67582714793193	9e-04	8.59107116140722	2.18835173124981e-05	1.40857638888889	0.345521727688897	0.0993090344105009	-0.0352985199999028	taz1D_mQ	taz1D_mQ	1	32	2014-02-06_14-15-16	175	176	558.5	2649.5	133	0.0505282645472246	0.000840568744647117	1	SID	2014/02/10	SID	DAL	30	CONC	ptf2	30_YE5S_GN	26.2220218654326	6.79256152201511	3.86040255659745	6.21696821720933	0.354988350628178	26.2220218654326
K000266_030_009	14	3	QFA0069	30	YE5S_GN	SPAC11G7.04	0.02525	6.26021858471675	0.0011	0.1	1.53792735911999e-05	1.40857638888889	0.0547595855879497	0.0161014459841676	-0.00576381749884139	taz1D_mQ	taz1D_mQ	1	32	2014-02-06_14-15-16	175	176	733.5	2649.5	133	0.0279932331067062	0.000979146004595214	1	SID	2014/02/10	SID	DAL	30	CONC	ubi1	30_YE5S_GN	9.88593474963615	4.52070795900186	2.18681118959493	10.9748843952301	0.0526416763396103	9.88593474963615
K000266_030_009	14	4	QFA0069	30	YE5S_GN	SPAC14C4.13	0.110335641075912	3.04459591889594	9e-04	4.002046393266	2.32760258089229e-05	1.24185185185185	0.396335546367741	0.108848295044224	-0.0209924182428751	taz1D_mQ	taz1D_mQ	1	32	2014-02-06_14-15-16	175	176	907.5	2649.5	133	0.0427080340898209	0.000917462247146156	1	SID	2014/02/10	SID	DAL	30	CONC	rad17	30_YE5S_GN	30.4735708607569	6.93775817476334	4.39242332942751	5.46395422299336	0.405683336727344	30.4735708607569
K000266_030_009	14	5	QFA0069	30	YE5S_GN	SPAC17G8.13C	0.02525	0	0.0011	0.1	1.6040664771957e-05	1.24185185185185	0.0633054304008042	0.0179400095741891	-0.00285705222012994	taz1D_mQ	taz1D_mQ	1	32	2014-02-06_14-15-16	175	176	1082.5	2649.5	133	0.0292061668103036	0.00105603950709425	1	SID	2014/02/10	SID	DAL	30	CONC	mst2	30_YE5S_GN	0	4.52070795900186	0	25	2.60208521396521e-18	0
K000266_030_009	14	6	QFA0069	30	YE5S_GN	SPAC19D5.01	0.106218952273991	2.95042278881388	9e-04	7.38521820439365	3.88129383043571e-05	1.12936342592593	0.384886200110072	0.103454670285606	-0.0035193172043174	taz1D_mQ	taz1D_mQ	1	32	2014-02-06_14-15-16	175	176	1257.5	2649.5	133	0.0430591464777044	0.000948219648145771	1	SID	2014/02/10	SID	DAL	30	CONC	pyp2	30_YE5S_GN	29.2974811418151	6.88290048733035	4.2565603259475	5.63835542367361	0.389543944356906	29.2974811418151
K000266_030_009	14	7	QFA0069	30	YE5S_GN	SPAC22A12.01C	0.0634004931995811	2.10795942194465	9e-04	10	3.31904191423912e-05	1.57518518518519	0.20633836317846	0.0628161067419036	-0.00515832026411112	taz1D_mQ	taz1D_mQ	1	32	2014-02-06_14-15-16	175	176	1431.5	2649.5	133	0.125474799706342	0.000609288445303115	1	SID	2014/02/10	SID	DAL	30	CONC	pso2	30_YE5S_GN	18.6678265568639	6.13842525162804	3.04114260443471	7.891770667052	0.213719244483886	18.6678265568639
K000266_030_009	14	8	QFA0069	30	YE5S_GN	SPAC26F1.10C	0.107164304527964	2.5763796567104	9e-04	8.10917972254175	4.4543065128159e-05	1.40857638888889	0.365009907222385	0.105960388577767	-0.00970213048125067	taz1D_mQ	taz1D_mQ	1	32	2014-02-06_14-15-16	175	176	1606.5	2649.5	133	0.0517731175588113	0.000856870129631258	1	SID	2014/02/10	SID	DAL	30	CONC	pyp1	30_YE5S_GN	25.630774753349	6.89568372020721	3.7169301541833	6.45694134795315	0.372798858105186	25.630774753349
K000266_030_009	14	9	QFA0069	30	YE5S_GN	SPAC30D11.13	0.025	0.586197286249488	0.0011	0.75	4.52265872093044e-06	1.57518518518519	0.0227571580080175	0.00698267798569978	-0.00118270450647992	taz1D_mQ	taz1D_mQ	1	32	2014-02-06_14-15-16	175	176	1781.5	2637.5	133	0.0114271122602062	0.00104492083053356	1	SID	2014/02/10	SID	DAL	30	CONC	hus5	30_YE5S_GN	3.32930739667808	4.50635266602479	0.738803117159264	25	0.0161132932908955	3.32930739667808
K000266_030_009	14	10	QFA0069	30	YE5S_GN	SPAC57A10.02	0.001	0	0.001	1	Inf	0	0	0	0	taz1D_mQ	taz1D_mQ	1	32	2014-02-06_14-15-16	175	176	1942.5	2643.5	133	0	NA	1	SID	2014/02/10	SID	DAL	30	CONC	cdr2	30_YE5S_GN	0	0	0	25	0	0
K000266_030_009	14	11	QFA0069	30	YE5S_GN	SPAC6B12.05C	0.0900040829449856	2.46488815213785	9e-04	9.87814995292461	4.40582503323227e-05	1.40857638888889	0.304780665384542	0.0884140511671446	-0.0139251602311526	taz1D_mQ	taz1D_mQ	1	32	2014-02-06_14-15-16	175	176	2136.5	2649.5	133	0.0718503622841457	0.000756893088799607	1	SID	2014/02/10	SID	DAL	30	CONC	ies2	30_YE5S_GN	23.6263295700111	6.64392163767332	3.55608191343524	6.74900089036914	0.312938957704646	23.6263295700111
K000266_030_009	14	12	QFA0069	30	YE5S_GN	SPAP27G11.15	0.129013398634369	3.27039390564468	9e-04	3.58993487261523	4.81946805794932e-05	1.12936342592593	0.472278576541678	0.127560060324337	-0.0107185083236625	taz1D_mQ	taz1D_mQ	1	32	2014-02-06_14-15-16	175	176	2305.5	2649.5	133	0.0459318841967506	0.000965612907724419	1	SID	2014/02/10	SID	DAL	30	CONC	slx1	30_YE5S_GN	33.7981220713563	7.16338018715948	4.71818068960519	5.08670641903888	0.479652704720229	33.7981220713563
K000266_030_009	14	13	QFA0069	30	YE5S_GN	SPBC119.14	0.11458010395498	3.0805790955267	9e-04	4.1453753170595	2.67983087273153e-05	1.24185185185185	0.412902391652661	0.112572914827217	-0.0126724544849465	taz1D_mQ	taz1D_mQ	1	32	2014-02-06_14-15-16	175	176	2474.5	2649.5	133	0.0665517571579048	0.000857962004225765	1	SID	2014/02/10	SID	DAL	30	CONC	rti1	30_YE5S_GN	31.0757575034006	6.99221583501565	4.44433613558941	5.40013159846585	0.421991742311601	31.0757575034006
K000266_030_009	14	14	QFA0069	30	YE5S_GN	SPBC16H5.07C	0.100287115618999	2.84730963028881	9e-04	10	3.35313666872229e-05	1.24185185185185	0.357394525755033	0.0991052085194431	-0.0119374588643842	taz1D_mQ	taz1D_mQ	1	32	2014-02-06_14-15-16	175	176	2654.5	2649.5	133	0.0541989849660059	0.000790926113582743	1	SID	2014/02/10	SID	DAL	30	CONC	ppa2	30_YE5S_GN	27.9330182118192	6.79999555091877	4.10779948349305	5.84254418854732	0.365286755106059	27.9330182118192
K000266_030_009	14	15	QFA0069	30	YE5S_GN	SPBC211.06	0.102653815214886	2.86813152417111	9e-04	7.54210255898335	3.07080772731928e-05	1.24185185185185	0.366007090198915	0.100990856101438	-0.0128495669456892	taz1D_mQ	taz1D_mQ	1	32	2014-02-06_14-15-16	175	176	2825.5	2649.5	133	0.0648600338344665	0.000855947445146925	1	SID	2014/02/10	SID	DAL	30	CONC	gfh1	30_YE5S_GN	28.2765299913792	6.83364653063035	4.13783912653892	5.80012882716267	0.373768216841317	28.2765299913792
K000266_030_009	14	16	QFA0069	30	YE5S_GN	SPBC2D10.12	0.114859355674763	3.03087595520633	9e-04	5.22218788446274	2.89508650267222e-05	1.24185185185185	0.413150056945698	0.112578240427773	-0.00881362533847134	taz1D_mQ	taz1D_mQ	1	32	2014-02-06_14-15-16	175	176	3003.5	2649.5	133	0.0496345239235213	0.000814240323036439	1	SID	2014/02/10	SID	DAL	30	CONC	rhp23	30_YE5S_GN	30.5897265938981	6.99572765700889	4.37262970968442	5.48868795060447	0.421621309138326	30.5897265938981
K000266_030_009	14	17	QFA0069	30	YE5S_GN	SPBC3E7.08C	0.127746191819715	3.12389252793287	9e-04	5.01686000417386	5.63225671613484e-05	0.0933101851851852	0.462892787635984	0.126251704426955	0.00258547372625601	taz1D_mQ	taz1D_mQ	1	32	2014-02-06_14-15-16	175	176	3176.5	2643.5	133	0.0630087139710811	0.000965782097834593	1	SID	2014/02/10	SID	DAL	30	CONC	rad13	30_YE5S_GN	32.2199156244354	7.14913956753569	4.5068242576696	5.32525757115055	0.469851336831083	32.2199156244354
K000266_030_009	14	18	QFA0069	30	YE5S_GN	SPBC776.02C	0.0997367762202925	2.66634509337863	9e-04	10	3.05308272472376e-05	0.0933101851851852	0.345537502554141	0.098147641361557	0.011533916622287	taz1D_mQ	taz1D_mQ	1	32	2014-02-06_14-15-16	175	176	3364.5	2649.5	133	0.0624341664272719	0.00076876549439481	1	SID	2014/02/10	SID	DAL	30	CONC	dis2	30_YE5S_GN	26.1271598932738	6.79205676003243	3.84672284351597	6.23907699522838	0.354575522860065	26.1271598932738
K000266_030_009	14	19	QFA0069	30	YE5S_GN	SPCC1620.14C	0.101364152418397	2.67616098767596	9e-04	10	3.54349585591581e-05	0.0933101851851852	0.351642861379713	0.0994264799265217	0.0175837330904149	taz1D_mQ	taz1D_mQ	1	32	2014-02-06_14-15-16	175	176	3521.5	2649.5	133	0.070605509272559	0.000829619023536246	1	SID	2014/02/10	SID	DAL	30	CONC	snf22	30_YE5S_GN	26.3134963882637	6.81540681453492	3.86088418554062	6.21619267676618	0.360347331526809	26.3134963882637
K000266_030_009	14	20	QFA0069	30	YE5S_GN	SPCC24B10.14C	0.110236612160255	2.78957618762443	9e-04	10	5.73452313335364e-05	0.0933101851851852	0.386908830273875	0.108247283722638	0.0115739712299403	taz1D_mQ	taz1D_mQ	1	32	2014-02-06_14-15-16	175	176	3712.5	2649.5	133	0.0540393884260589	0.000840737700096944	1	SID	2014/02/10	SID	DAL	30	CONC	xlf1	30_YE5S_GN	27.9158479284032	6.93646273952135	4.0245077320677	5.96346226614635	0.395272401126362	27.9158479284032
K000266_030_009	14	21	QFA0069	30	YE5S_GN	SPCC4G3.10C	0.103296472798274	2.779424173046	9e-04	9.22484020701469	4.32039864379188e-05	1.24185185185185	0.363948821888086	0.101415786514128	-0.00366353710385309	taz1D_mQ	taz1D_mQ	1	32	2014-02-06_14-15-16	175	176	3867.5	2653.5	133	0.0638386159788056	0.000857700592599227	1	SID	2014/02/10	SID	DAL	30	CONC	rhp42	30_YE5S_GN	27.4380796988607	6.84265027543517	4.00986147098037	5.98524417207167	0.371885905169139	27.4380796988607
K000266_030_009	14	22	QFA0069	30	YE5S_GN	SPCC14G10.04	0.104655993803096	2.8058278587453	9e-04	7.23182151932249	2.2714976970626e-05	1.40857638888889	0.366362330165299	0.102224715031291	-0.0184725379297668	taz1D_mQ	taz1D_mQ	1	32	2014-02-06_14-15-16	175	176	4060.5	2649.5	133	0.0555715152095503	0.000764336515005873	1	SID	2014/02/10	SID	DAL	30	CONC	SPCC14G10.04	30_YE5S_GN	27.7750935132993	6.86151422245199	4.04795393739981	5.92892122073314	0.377293149917194	27.7750935132993
K000266_030_009	14	23	QFA0069	30	YE5S_GN	SPCC1281.04	0.0839080817105175	2.48531569335687	9e-04	9.25634943564811	3.51547801523167e-05	1.40857638888889	0.286019375892177	0.0828744410440656	-0.035347635216336	taz1D_mQ	taz1D_mQ	1	32	2014-02-06_14-15-16	175	176	4226.5	2661.5	133	0.0793194803536659	0.00075246410941067	1	SID	2014/02/10	SID	DAL	30	CONC	SPCC1281.04	30_YE5S_GN	23.4593420316913	6.54274096064436	3.58555262584947	6.69352886552991	0.294726945228226	23.4593420316913
K000266_030_009	14	24	QFA0069	30	YE5S_GN	SPBC11B10.02C	0.1390334754747	2.7837829867243	9e-04	3.87238375713588	5.16630279879903e-05	1.40857638888889	0.471039199659357	0.140303034674738	-0.0679731723914633	taz1D_mQ	taz1D_mQ	1	32	2014-02-06_14-15-16	175	176	4400.5	2649.5	133	0.0489642184557439	0.000945974183285502	1	SID	2014/02/10	SID	DAL	30	CONC	his3	30_YE5S_GN	29.2025964861395	7.2712915696709	4.01614984165203	5.97587265073946	0.48392853241076	29.2025964861395
K000266_030_009	15	1	QFA0069	30	YE5S_GN	SPBC11B10.02C	0.147806873480041	2.75260437073452	9e-04	2.76797644505501	6.83862905238824e-05	1.40857638888889	0.491385182732914	0.150410221177913	-0.0573994607750441	taz1D_mQ	taz1D_mQ	1	32	2014-02-06_14-15-16	175	176	383.5	2825.5	133	0.0477512847521466	0.000969288392739197	1	SID	2014/02/10	SID	DAL	30	CONC	his3	30_YE5S_GN	29.2260390709058	7.35957264407728	3.97115980564794	6.04357446554184	0.504759487924597	29.2260390709058
K000266_030_009	15	2	QFA0069	30	YE5S_GN	SPAC644.14C	0.0280448591946075	1.91839114402378	9e-04	1.5	7.2773542342731e-06	1.40857638888889	0.0903104730152981	0.0278269804182757	-0.00998978398513574	taz1D_mQ	taz1D_mQ	1	32	2014-02-06_14-15-16	175	176	558.5	2825.5	133	0.032334258993265	0.0010577928892069	1	SID	2014/02/10	SID	DAL	30	CONC	rhp51	30_YE5S_GN	13.5932200612458	4.96166752800209	2.73964750449923	8.76025107631021	0.0922558518047477	13.5932200612458
K000266_030_009	15	3	QFA0069	30	YE5S_GN	SPAC11H11.03C	0.121701393868232	2.9119367624426	9e-04	5.12854315850278	2.11133627672119e-05	1.40857638888889	0.425520037631043	0.12061653480563	-0.0450928181737269	taz1D_mQ	taz1D_mQ	1	32	2014-02-06_14-15-16	175	176	733.5	2825.5	133	0.0468575441284433	0.00088670484614654	1	SID	2014/02/10	SID	DAL	30	CONC	SPAC11H11.03c	30_YE5S_GN	29.7400000906856	7.07920497481513	4.20103672608551	5.71287555068889	0.43811524489654	29.7400000906856
K000266_030_009	15	4	QFA0069	30	YE5S_GN	SPAC14C4.13	0.106422398617816	2.80688890120714	9e-04	5.74735611212563	1.773910851423e-05	1.40857638888889	0.371966511340583	0.10506633899288	-0.0323007583515113	taz1D_mQ	taz1D_mQ	1	32	2014-02-06_14-15-16	175	176	895.5	2825.5	133	0.0678285294774809	0.000888627183709016	1	SID	2014/02/10	SID	DAL	30	CONC	rad17	30_YE5S_GN	27.8833792952204	6.88566110862673	4.04948469803236	5.92668000737516	0.382567329947326	27.8833792952204
K000266_030_009	15	5	QFA0069	30	YE5S_GN	SPAC17H9.03C	0.130045584286256	3.09729768626503	9e-04	4.03541161139749	3.10914276840087e-05	1.24185185185185	0.465048632819799	0.128747358915496	-0.0217154736884354	taz1D_mQ	taz1D_mQ	1	32	2014-02-06_14-15-16	175	176	1082.5	2835.5	133	0.0545820166618788	0.000948219648145771	1	SID	2014/02/10	SID	DAL	30	CONC	rdl1	30_YE5S_GN	32.0606205710529	7.17487669644551	4.46845596481624	5.37098277099996	0.475001755710121	32.0606205710529
K000266_030_009	15	6	QFA0069	30	YE5S_GN	SPAC19D5.03	0.0948174349506796	2.6101720279529	9e-04	10	2.38229033658659e-05	1.40857638888889	0.327238054823966	0.0933875254335817	-0.0112834325488481	taz1D_mQ	taz1D_mQ	1	32	2014-02-06_14-15-16	175	176	1257.5	2825.5	133	0.0793194803536659	0.000853102188439769	1	SID	2014/02/10	SID	DAL	30	CONC	cid1	30_YE5S_GN	25.3019336101367	6.71908355340697	3.76568224059473	6.37334710328867	0.335828868094375	25.3019336101367
K000266_030_009	15	7	QFA0069	30	YE5S_GN	SPAC22F3.03C	0.136773832304024	3.07775682458922	9e-04	5.01931232403164	3.6370213148066e-05	1.24185185185185	0.487974391811863	0.135117349523545	-0.0130308589064265	taz1D_mQ	taz1D_mQ	1	32	2014-02-06_14-15-16	175	176	1431.5	2825.5	133	0.0541032270420377	0.000953909692239389	1	SID	2014/02/10	SID	DAL	30	CONC	rdh54	30_YE5S_GN	32.1814898159133	7.24765152209592	4.44026450744791	5.40508340432049	0.497723408185456	32.1814898159133
K000266_030_009	15	8	QFA0069	30	YE5S_GN	SPAC26H5.02C	0.126450601815684	2.8253647987175	9e-04	8.64778843208982	5.06392545097497e-05	1.24185185185185	0.441545284828514	0.125466800013413	-0.026217073008013	taz1D_mQ	taz1D_mQ	1	32	2014-02-06_14-15-16	175	176	1595.5	2837.5	133	0.0625618436592295	0.00102637421534949	1	SID	2014/02/10	SID	DAL	30	CONC	SPAC26H5.02c	30_YE5S_GN	29.08094694623	7.13443318644818	4.07613978381199	5.88792369077081	0.449955494658275	29.08094694623
K000266_030_009	15	9	QFA0069	30	YE5S_GN	SPAC30D11.13	0.025	0.567227132811889	0.0011	0.75	4.06326819957076e-06	1.74185185185185	0.021285320311815	0.00672441632963361	-0.00236569107122673	taz1D_mQ	taz1D_mQ	1	32	2014-02-06_14-15-16	175	176	1781.5	2825.5	133	0.018385521401896	0.000955193753658075	1	SID	2014/02/10	SID	DAL	30	CONC	hus5	30_YE5S_GN	3.2215664131604	4.50635266602479	0.714894428358678	25	0.0152638056140525	3.2215664131604
K000266_030_009	15	10	QFA0069	30	YE5S_GN	SPAC57A10.09C	0.0933148695272298	2.45437348737071	9e-04	8.10253099045135	2.23467928838063e-05	1.57518518518519	0.311161455751498	0.0922385433118047	-0.0275946941094062	taz1D_mQ	taz1D_mQ	1	32	2014-02-06_14-15-16	175	176	1962.5	2825.5	133	0.0726802642918701	0.000883859589439385	1	SID	2014/02/10	SID	DAL	30	CONC	nhp6	30_YE5S_GN	23.7100850090102	6.69603817813317	3.54091245871907	6.77791396421081	0.322389278843991	23.7100850090102
K000266_030_009	15	11	QFA0069	30	YE5S_GN	SPAC6F6.09	0.146514089600476	3.40966796682192	9e-04	2.83279568387559	5.62270344810822e-05	1.04574074074074	0.539164709220931	0.1458350956927	-0.0271836965758574	taz1D_mQ	taz1D_mQ	1	32	2014-02-06_14-15-16	175	176	2130.5	2825.5	133	0.0489003798397651	0.00105362508678416	1	SID	2014/02/10	SID	DAL	30	CONC	eaf6	30_YE5S_GN	36.1401494406481	7.34689869202652	4.91910273376581	4.87893855829818	0.544875146458975	36.1401494406481
K000266_030_009	15	12	QFA0069	30	YE5S_GN	SPAPB1A10.09	0.0665154652854673	2.28185159480131	9e-04	8.43095657139392	1.56242414133377e-05	1.57518518518519	0.223039665059501	0.0657894349363195	-0.0199266191348019	taz1D_mQ	taz1D_mQ	1	32	2014-02-06_14-15-16	175	176	2305.5	2825.5	133	0.08177726706885	0.000688365696991167	1	SID	2014/02/10	SID	DAL	30	CONC	ase1	30_YE5S_GN	20.4355875423854	6.20762100408369	3.29201597986439	7.29036558351963	0.230785458283526	20.4355875423854
K000266_030_009	15	13	QFA0069	30	YE5S_GN	SPBC11B10.06	0.129994859330089	3.22077371576975	9e-04	3.19158343231807	2.57118386519426e-05	1.24185185185185	0.46906449763481	0.128644082902315	-0.0283017101565458	taz1D_mQ	taz1D_mQ	1	32	2014-02-06_14-15-16	175	176	2479.5	2825.5	133	0.0486131060678604	0.000938530991739582	1	SID	2014/02/10	SID	DAL	30	CONC	sws1	30_YE5S_GN	33.3361099444124	7.17431385596868	4.64659208025565	5.16507573410222	0.47949520360046	33.3361099444124
K000266_030_009	15	14	QFA0069	30	YE5S_GN	SPBC16H5.11C	0.0830503120736307	2.55320510489134	9e-04	10	1.77212113641051e-05	1.40857638888889	0.287607828078144	0.0818702718122107	-0.0198646637111446	taz1D_mQ	taz1D_mQ	1	32	2014-02-06_14-15-16	175	176	2654.5	2825.5	133	0.0826390883845638	0.000822344787440153	1	SID	2014/02/10	SID	DAL	30	CONC	skb1	30_YE5S_GN	24.0455575792437	6.52791677766677	3.68349634319912	6.5155487514767	0.29524543593877	24.0455575792437
K000266_030_009	15	15	QFA0069	30	YE5S_GN	SPBC216.05	0.120720450593267	3.03705698249897	9e-04	5.12458017446286	2.69931114209921e-05	1.24185185185185	0.433219264086269	0.118908421396235	-0.0237630940617774	taz1D_mQ	taz1D_mQ	1	32	2014-02-06_14-15-16	175	176	2828.5	2817.5	133	0.0510070541670657	0.000904005884208824	1	SID	2014/02/10	SID	DAL	30	CONC	rad3	30_YE5S_GN	30.9667124808335	7.06752937911632	4.38154704702556	5.47751735686429	0.441643068341057	30.9667124808335
K000266_030_009	15	16	QFA0069	30	YE5S_GN	SPBC2D10.12	0.0835174813415039	2.51646211082344	9e-04	10	2.50040158602343e-05	1.40857638888889	0.287028797216332	0.0825883853935434	-0.0201867368951657	taz1D_mQ	taz1D_mQ	1	32	2014-02-06_14-15-16	175	176	3003.5	2825.5	133	0.0815857512209135	0.000798861622536631	1	SID	2014/02/10	SID	DAL	30	CONC	rhp23	30_YE5S_GN	23.7288997996057	6.53600939316511	3.63048740786995	6.61068261742879	0.295051392262048	23.7288997996057
K000266_030_009	15	17	QFA0069	30	YE5S_GN	SPBC409.07C	0.0873763840867127	2.43591314064808	9e-04	9.96380963721766	4.04437011996287e-05	1.40857638888889	0.295741132585458	0.085932161628681	-0.0119797831819584	taz1D_mQ	taz1D_mQ	1	32	2014-02-06_14-15-16	175	176	3178.5	2825.5	133	0.0797025120495388	0.000730072584441307	1	SID	2014/02/10	SID	DAL	30	CONC	wis1	30_YE5S_GN	23.1983745781803	6.60117459203046	3.51427980804924	6.82927977021906	0.303201593509342	23.1983745781803
K000266_030_009	15	18	QFA0069	30	YE5S_GN	SPBC83.04	0.0975620300358569	2.67594750577095	9e-04	9.70297549905617	1.73496345543559e-05	1.40857638888889	0.33943026820731	0.0962655155434478	-0.00423540726756349	taz1D_mQ	taz1D_mQ	1	32	2014-02-06_14-15-16	175	176	3340.5	2825.5	133	0.0713077340483258	0.000902083546646348	1	SID	2014/02/10	SID	DAL	30	CONC	apc15	30_YE5S_GN	26.0984639595151	6.76025096586168	3.86057619625494	6.21668859256861	0.347998842864014	26.0984639595151
K000266_030_009	15	19	QFA0069	30	YE5S_GN	SPCC16C4.11	0.122055974582195	2.93274839231536	9e-04	5.10005124991534	2.81476357598213e-05	0.0933101851851852	0.432462434032363	0.121280051728041	0.00375376022286343	taz1D_mQ	taz1D_mQ	1	32	2014-02-06_14-15-16	175	176	3527.5	2825.5	133	0.0468256248204539	0.000889249972269906	1	SID	2014/02/10	SID	DAL	30	CONC	pef1	30_YE5S_GN	29.970310768268	7.08340219930681	4.2310615612369	5.67233533538658	0.440441176928313	29.970310768268
K000266_030_009	15	20	QFA0069	30	YE5S_GN	SPCC285.16C	0.0948097857686505	2.67212649280126	9e-04	10	1.77614589887968e-05	1.40857638888889	0.33049914459386	0.093270703970715	-0.00661130886628351	taz1D_mQ	taz1D_mQ	1	32	2014-02-06_14-15-16	175	176	3702.5	2825.5	133	0.0754253247789588	0.000883859589439385	1	SID	2014/02/10	SID	DAL	30	CONC	msh6	30_YE5S_GN	25.9020460053209	6.71896716255396	3.8550636397924	6.22557815966235	0.338905244954583	25.9020460053209
K000266_030_009	15	21	QFA0069	30	YE5S_GN	SPCC622.08C	0.0521846591942495	2.00169567207792	9e-04	10	2.75291489967698e-05	1.57518518518519	0.169362811525242	0.0510760794102395	-0.0198583285254667	taz1D_mQ	taz1D_mQ	1	32	2014-02-06_14-15-16	175	176	3879.5	2825.5	133	0.160298764722781	0.000577777315268993	1	SID	2014/02/10	SID	DAL	30	CONC	hta1	30_YE5S_GN	16.9156662782153	5.85755694613973	2.88783641947572	8.31072003876076	0.17579482244789	16.9156662782153
K000266_030_009	15	22	QFA0069	30	YE5S_GN	SPAC13G6.13	0.103359440751792	2.69788594059437	9e-04	10	2.34543128940563e-05	1.40857638888889	0.357923389952166	0.102163731418923	-0.0431900156117329	taz1D_mQ	taz1D_mQ	1	32	2014-02-06_14-15-16	175	176	4043.5	2835.5	133	0.0681158032493856	0.000873079293099035	1	SID	2014/02/10	SID	DAL	30	CONC	SPAC13G6.13	30_YE5S_GN	26.6365678335407	6.84352945237741	3.89222666737955	6.16613626363082	0.367954634544918	26.6365678335407
K000266_030_009	15	23	QFA0069	30	YE5S_GN	SPBC776.02C	0.0863926380456475	2.45708321404832	9e-04	5.00603352986449	2.20853090029778e-05	1.57518518518519	0.288265297446057	0.0859034625083703	-0.0539944974726432	taz1D_mQ	taz1D_mQ	1	32	2014-02-06_14-15-16	175	176	4229.5	2825.5	133	0.0727760222158384	0.000721706708411054	1	SID	2014/02/10	SID	DAL	30	CONC	dis2	30_YE5S_GN	23.3420826092233	6.58483956660588	3.54482176416256	6.7704391353707	0.29975320551682	23.3420826092233
K000266_030_009	15	24	QFA0069	30	YE5S_GN	SPBC11B10.02C	0.124355947569713	2.49768497750935	9e-04	2.83445832927006	4.57691985578743e-05	1.57518518518519	0.399084002413488	0.126350823239899	-0.0712460872896199	taz1D_mQ	taz1D_mQ	1	32	2014-02-06_14-15-16	175	176	4400.5	2834.5	133	0.0625937629672189	0.000902252502096175	1	SID	2014/02/10	SID	DAL	30	CONC	his3	30_YE5S_GN	25.6212957031326	7.11033479217497	3.60338808959168	6.66039832604309	0.413134164061911	25.6212957031326
K000266_030_009	16	1	QFA0069	30	YE5S_GN	SPBC11B10.02C	0.113431115616612	2.68602855295898	9e-04	1.23489988108598	2.79372883305917e-05	1.74185185185185	0.349208292824954	0.114464600046084	-0.0539847615917578	taz1D_mQ	taz1D_mQ	1	32	2014-02-06_14-15-16	175	176	392.5	3001.5	133	0.0389415557470714	0.00093476328520844	1	SID	2014/02/10	SID	DAL	30	CONC	his3	30_YE5S_GN	26.9303738878648	6.97767572762882	3.85950493245642	6.21841412824027	0.370659375992966	26.9303738878648
K000266_030_009	16	2	QFA0069	30	YE5S_GN	SPBC11B10.02C	0.116761920714386	2.51526951671377	9e-04	4.28768271717276	3.75838157025886e-05	1.57518518518519	0.382126250617964	0.118338224566065	-0.0571673725841217	taz1D_mQ	taz1D_mQ	1	32	2014-02-06_14-15-16	175	176	564.5	3001.5	133	0.0475278495962208	0.000919215394598458	1	SID	2014/02/10	SID	DAL	30	CONC	his3	30_YE5S_GN	25.4718716578884	7.01942913146386	3.62876683856146	6.61381705348537	0.395943349464186	25.4718716578884
K000266_030_009	16	3	QFA0069	30	YE5S_GN	SPBC11B10.02C	0.10297020032131	2.46105538038089	9e-04	5.2446044174884	2.78505436927664e-05	1.57518518518519	0.339071152421846	0.103517838722192	-0.0570806856382814	taz1D_mQ	taz1D_mQ	1	32	2014-02-06_14-15-16	175	176	733.5	2996.5	133	0.0537840339621437	0.000906251114408747	1	SID	2014/02/10	SID	DAL	30	CONC	his3	30_YE5S_GN	24.278983185395	6.83808616364761	3.55055239205175	6.75951157733267	0.351308457971899	24.278983185395
K000266_030_009	16	4	QFA0069	30	YE5S_GN	SPBC11B10.02C	0.112204865189884	2.58503507009031	9e-04	6.31194844073244	5.06401377673415e-05	1.40857638888889	0.378586213642689	0.112217790748249	-0.0513697077388489	taz1D_mQ	taz1D_mQ	1	32	2014-02-06_14-15-16	175	176	907.5	2992.5	133	0.0530818091863768	0.000922890879613236	1	SID	2014/02/10	SID	DAL	30	CONC	his3	30_YE5S_GN	25.9641826229096	6.96199451561162	3.72941727613939	6.43532171997774	0.388509785584943	25.9641826229096
K000266_030_009	16	5	QFA0069	30	YE5S_GN	SPBC11B10.02C	0.109027675171551	2.51506234542236	9e-04	7.01504592239305	5.78292158012779e-05	1.40857638888889	0.365335328371971	0.108721694891764	-0.0360894006735145	taz1D_mQ	taz1D_mQ	1	32	2014-02-06_14-15-16	175	176	1076.5	2994.5	133	0.0597848638641514	0.000882936904955052	1	SID	2014/02/10	SID	DAL	30	CONC	his3	30_YE5S_GN	25.11100735956	6.9205536729457	3.62846797326717	6.61436181242899	0.37436750643948	25.11100735956
K000266_030_009	16	6	QFA0069	30	YE5S_GN	SPBC11B10.02C	0.120819290795815	2.64780666037485	9e-04	6.35145685834253	4.87383261023153e-05	1.40857638888889	0.410019174680092	0.120530684745676	-0.0290185648322659	taz1D_mQ	taz1D_mQ	1	32	2014-02-06_14-15-16	175	176	1257.5	2991.5	133	0.0556034345175397	0.000929995690938808	1	SID	2014/02/10	SID	DAL	30	CONC	his3	30_YE5S_GN	27.0023138300598	7.06871010637217	3.81997753815343	6.28275945612014	0.419642505805428	27.0023138300598
K000266_030_009	16	7	QFA0069	30	YE5S_GN	SPBC11B10.02C	0.12086174654745	2.67202753378963	9e-04	6.3101492949045	4.24994329200948e-05	1.40857638888889	0.411748673871811	0.120824022081219	-0.0304841585352711	taz1D_mQ	taz1D_mQ	1	32	2014-02-06_14-15-16	175	176	1422.5	2992.5	133	0.0522519071786524	0.000945374391438616	1	SID	2014/02/10	SID	DAL	30	CONC	his3	30_YE5S_GN	27.2512720803132	7.06921697860051	3.85492087211449	6.22580872505318	0.421386859871348	27.2512720803132
K000266_030_009	16	8	QFA0069	30	YE5S_GN	SPBC11B10.02C	0.135108057437335	2.76172344659892	9e-04	5.62288862701837	4.23511243753847e-05	1.40857638888889	0.461731097841849	0.135207249659375	-0.0405276949850492	taz1D_mQ	taz1D_mQ	1	32	2014-02-06_14-15-16	175	176	1617.5	2989.5	133	0.0538478725781225	0.000968688600892311	1	SID	2014/02/10	SID	DAL	30	CONC	his3	30_YE5S_GN	28.8065601475526	7.22997299843301	3.9843247206865	6.02360542437534	0.472208624168483	28.8065601475526
K000266_030_009	16	9	QFA0069	30	YE5S_GN	SPBC11B10.02C	0.117411567397739	2.54460703891496	9e-04	7.52278413787786	6.4084104172675e-05	1.40857638888889	0.393068016680078	0.117248240812269	-0.0423596592584862	taz1D_mQ	taz1D_mQ	1	32	2014-02-06_14-15-16	175	176	1781.5	2994.5	133	0.0532414057263239	0.0009498036054879	1	SID	2014/02/10	SID	DAL	30	CONC	his3	30_YE5S_GN	25.7983558164283	7.02743383310952	3.67109195605374	6.53756437792937	0.402364136121363	25.7983558164283
K000266_030_009	16	10	QFA0069	30	YE5S_GN	SPBC11B10.02C	0.128736974604492	2.65213721258752	9e-04	6.34749596376519	6.32856145775214e-05	1.40857638888889	0.434106973820338	0.128700463770899	-0.0489094886533193	taz1D_mQ	taz1D_mQ	1	32	2014-02-06_14-15-16	175	176	1964.5	2989.5	133	0.055316160745635	0.000948880921003567	1	SID	2014/02/10	SID	DAL	30	CONC	his3	30_YE5S_GN	27.3968658199959	7.16028575338648	3.82622520435563	6.27250062873437	0.444690024926774	27.3968658199959
K000266_030_009	16	11	QFA0069	30	YE5S_GN	SPBC11B10.02C	0.112550556341585	2.53819996027934	9e-04	6.63936454709008	5.86678240845355e-05	1.40857638888889	0.377360536162186	0.112328419059972	-0.0467419351432568	taz1D_mQ	taz1D_mQ	1	32	2014-02-06_14-15-16	175	176	2120.5	2994.5	133	0.0568802068371158	0.00090383669409865	1	SID	2014/02/10	SID	DAL	30	CONC	his3	30_YE5S_GN	25.5100202639739	6.96643247132471	3.66184849547864	6.55406689534898	0.386626473452767	25.5100202639739
K000266_030_009	16	12	QFA0069	30	YE5S_GN	SPBC11B10.02C	0.119554761222478	2.59577540399117	9e-04	7.16908637902317	6.63295271932456e-05	1.40857638888889	0.402252309666865	0.119068728578282	-0.0493136135408209	taz1D_mQ	taz1D_mQ	1	32	2014-02-06_14-15-16	175	176	2313.5	2990.5	133	0.0655622586102333	0.000871987418504528	1	SID	2014/02/10	SID	DAL	30	CONC	his3	30_YE5S_GN	26.4148545287941	7.05353086918966	3.74491230259955	6.40869479996642	0.41246302376357	26.4148545287941
K000266_030_009	16	13	QFA0069	30	YE5S_GN	SPBC11B10.02C	0.106305228613129	2.53163751715059	9e-04	7.34455878250419	5.24246096839226e-05	1.40857638888889	0.35805799684273	0.105915585784237	-0.0451056959946222	taz1D_mQ	taz1D_mQ	1	32	2014-02-06_14-15-16	175	176	2471.5	2996.5	133	0.0552523221296562	0.000883859589439385	1	SID	2014/02/10	SID	DAL	30	CONC	his3	30_YE5S_GN	25.1432524453113	6.88407184066002	3.65238089132153	6.57105617243445	0.367128483254419	25.1432524453113
K000266_030_009	16	14	QFA0069	30	YE5S_GN	SPBC11B10.02C	0.123881231361713	2.7102684443074	9e-04	7.16374299458412	4.19084730351997e-05	1.40857638888889	0.423360841818694	0.123584949492324	-0.046648459373327	taz1D_mQ	taz1D_mQ	1	32	2014-02-06_14-15-16	175	176	2654.5	2992.5	133	0.0542947428899741	0.00090383669409865	1	SID	2014/02/10	SID	DAL	30	CONC	his3	30_YE5S_GN	27.7804795549067	7.10481691159852	3.91009084408008	6.13796480875534	0.433851946766281	27.7804795549067
K000266_030_009	16	15	QFA0069	30	YE5S_GN	SPBC11B10.02C	0.109911446328328	2.5614605365835	9e-04	7.01426359125979	5.20278899173992e-05	1.40857638888889	0.370888341769928	0.109350532229949	-0.0429485413899431	taz1D_mQ	taz1D_mQ	1	32	2014-02-06_14-15-16	175	176	2828.5	2996.5	133	0.0608701203357911	0.000898315605454859	1	SID	2014/02/10	SID	DAL	30	CONC	his3	30_YE5S_GN	25.6172997456498	6.93220092156527	3.69540641356158	6.49454953369233	0.38013096882382	25.6172997456498
K000266_030_009	16	16	QFA0069	30	YE5S_GN	SPBC11B10.02C	0.125155399763012	2.65870646279477	9e-04	7.07754894628555	5.86939442302135e-05	1.40857638888889	0.423807887066821	0.124607467283056	-0.0441384705851887	taz1D_mQ	taz1D_mQ	1	32	2014-02-06_14-15-16	175	176	3003.5	2992.5	133	0.0587634460084905	0.000916485590782017	1	SID	2014/02/10	SID	DAL	30	CONC	his3	30_YE5S_GN	27.3085910329357	7.11957981989735	3.83570262905339	6.25700225513127	0.434302918948899	27.3085910329357
K000266_030_009	16	17	QFA0069	30	YE5S_GN	SPBC11B10.02C	0.112992786354799	2.5907945069029	9e-04	7.37079082072373	5.1204205626794e-05	1.40857638888889	0.382321459109775	0.112637542902811	-0.0364838487059728	taz1D_mQ	taz1D_mQ	1	32	2014-02-06_14-15-16	175	176	3168.5	2996.5	133	0.0605828465638865	0.000929073006454475	1	SID	2014/02/10	SID	DAL	30	CONC	his3	30_YE5S_GN	26.0597645970054	6.97208995477745	3.73772638707115	6.42101574984632	0.391757252035784	26.0597645970054
K000266_030_009	16	18	QFA0069	30	YE5S_GN	SPBC11B10.02C	0.13355595451326	2.76877803693066	9e-04	6.78728865375781	4.13963451561646e-05	1.40857638888889	0.457793913600462	0.133237511263293	-0.0341586383137693	taz1D_mQ	taz1D_mQ	1	32	2014-02-06_14-15-16	175	176	3352.5	2989.5	133	0.0593379935522998	0.000944451706954283	1	SID	2014/02/10	SID	DAL	30	CONC	his3	30_YE5S_GN	28.8135580618525	7.21330358233204	3.99450234320197	6.00825783488256	0.46845624623513	28.8135580618525
K000266_030_009	16	19	QFA0069	30	YE5S_GN	SPBC11B10.02C	0.11077022082037	2.58297985016914	9e-04	7.2235926420024	4.58266007074857e-05	1.40857638888889	0.375116404085724	0.110259504334682	-0.0310498810711654	taz1D_mQ	taz1D_mQ	1	32	2014-02-06_14-15-16	175	176	3517.5	2999.5	133	0.0591783970123528	0.000917369790969445	1	SID	2014/02/10	SID	DAL	30	CONC	his3	30_YE5S_GN	25.8743577804238	6.94342936632898	3.72645222055505	6.44044216308916	0.384261041036012	25.8743577804238
K000266_030_009	16	20	QFA0069	30	YE5S_GN	SPBC11B10.02C	0.139756471962218	2.85406266900087	9e-04	5.93952481628443	3.48740769081229e-05	1.40857638888889	0.482421016085831	0.139394840289435	-0.0457480088632211	taz1D_mQ	taz1D_mQ	1	32	2014-02-06_14-15-16	175	176	3714.5	2990.5	133	0.0596891059401832	0.000953909692239389	1	SID	2014/02/10	SID	DAL	30	CONC	his3	30_YE5S_GN	29.9706596365004	7.27877437739091	4.11754205894803	5.82872006075674	0.493841410013013	29.9706596365004
K000266_030_009	16	21	QFA0069	30	YE5S_GN	SPBC11B10.02C	0.122669932083743	2.68008401899391	9e-04	7.00316084667752	4.88483945052987e-05	1.40857638888889	0.417096863721939	0.122471575604939	-0.0517349414734982	taz1D_mQ	taz1D_mQ	1	32	2014-02-06_14-15-16	175	176	3867.5	2992.5	133	0.0628491174311341	0.000937008515408363	1	SID	2014/02/10	SID	DAL	30	CONC	his3	30_YE5S_GN	27.4162746902625	7.09064095316938	3.86654392336816	6.20709358943309	0.427934095170394	27.4162746902625
K000266_030_009	16	22	QFA0069	30	YE5S_GN	SPBC11B10.02C	0.129539267980276	2.71505271317087	9e-04	6.17987512928189	5.42544012949414e-05	1.40857638888889	0.440069684160715	0.129927813547165	-0.0596319428412043	taz1D_mQ	taz1D_mQ	1	32	2014-02-06_14-15-16	175	176	4060.5	3001.5	133	0.0502729100833094	0.000917200600859271	1	SID	2014/02/10	SID	DAL	30	CONC	his3	30_YE5S_GN	28.0818978955768	7.16924877984174	3.91699308504073	6.12714893259773	0.451638758724088	28.0818978955768
K000266_030_009	16	23	QFA0069	30	YE5S_GN	SPBC11B10.02C	0.121423316735458	2.60745871025944	9e-04	5.75316041465441	6.42250548602848e-05	1.40857638888889	0.407442212429687	0.122445434728779	-0.0599800405260051	taz1D_mQ	taz1D_mQ	1	32	2014-02-06_14-15-16	175	176	4214.5	2992.5	133	0.0610935554917169	0.000929073006454475	1	SID	2014/02/10	SID	DAL	30	CONC	his3	30_YE5S_GN	26.6179103698484	7.07590476995827	3.76176775058624	6.37997919894437	0.418381411978569	26.6179103698484
K000266_030_009	16	24	QFA0069	30	YE5S_GN	SPBC11B10.02C	0.160091018575586	2.79322801563668	9e-04	2.78338520971473	7.51823371732947e-05	1.40857638888889	0.532961757527866	0.163034999457235	-0.0690891429751735	taz1D_mQ	taz1D_mQ	1	32	2014-02-06_14-15-16	175	176	4400.5	3001.5	133	0.0413993424622554	0.00101116447029951	1	SID	2014/02/10	SID	DAL	30	CONC	his3	30_YE5S_GN	30.1215262218357	7.47475165528428	4.02976949749779	5.95567563229171	0.546252696334615	30.1215262218357
K000266_030_010	1	1	QFA0069	30	YE5S_GN	SPBC11B10.02C	0.215309592448255	3.1974303057361	9e-04	1.43011648409663	9.64661269121198e-05	1.04695601851852	0.727196387879156	0.220484220173709	-0.0236019846576118	taz1D_mQ	taz1D_mQ	1	32	2014-02-06_14-15-16	175	176	383.5	357.5	134	0.0401225701426793	0.00128974361695055	1	SID	2014/02/10	SID	DAL	30	CONC	his3	30_YE5S_GN	36.427825602156	7.90227187894065	4.60979148278043	5.20630924189313	0.733311856365541	36.427825602156
K000266_030_010	1	2	QFA0069	30	YE5S_GN	SPBC11B10.02C	0.166171685231338	2.75926200435419	9e-04	1.98724118493222	4.45774214674794e-05	1.24306712962963	0.546402698599506	0.17005117605056	-0.0238866974661969	taz1D_mQ	taz1D_mQ	1	32	2014-02-06_14-15-16	175	176	562.5	344.5	134	0.058954961856427	0.00126424589296818	1	SID	2014/02/10	SID	DAL	30	CONC	his3	30_YE5S_GN	29.9673664227785	7.5285338587311	3.98050496751427	6.02938576785333	0.553299457697425	29.9673664227785
K000266_030_010	1	3	QFA0069	30	YE5S_GN	SPBC11B10.02C	0.025	0.726328838786798	0.0011	0.75	4.1397620707136e-06	1.74309027777778	0.0276315834131897	0.0102104715768307	-0.00201911904732487	taz1D_mQ	taz1D_mQ	1	32	2014-02-06_14-15-16	175	176	733.5	357.5	134	0.0115228701841744	0.0012074061117317	1	SID	2014/02/10	SID	DAL	30	CONC	his3	30_YE5S_GN	4.1251845276614	4.50635266602479	0.915415377665141	25	0.0229354859162144	4.1251845276614
K000266_030_010	1	4	QFA0069	30	YE5S_GN	SPBC11B10.02C	0.155004325845822	2.75919101087692	9e-04	2.5622659620602	3.35822585308419e-05	1.04695601851852	0.522916097074436	0.157843142578688	-0.016408299563065	taz1D_mQ	taz1D_mQ	1	32	2014-02-06_14-15-16	175	176	907.5	347.5	134	0.0392607488269654	0.00130561463485832	1	SID	2014/02/10	SID	DAL	30	CONC	his3	30_YE5S_GN	29.5689411049429	7.42816776187561	3.98065068706482	6.02916505032414	0.526035709098864	29.5689411049429
K000266_030_010	1	5	QFA0069	30	YE5S_GN	SPBC11B10.02C	0.187357896284985	3.039346212977	9e-04	2.10405159527503	2.02293002518386e-05	0.427789351851852	0.646899468028226	0.189714349215942	-0.00503398643796239	taz1D_mQ	taz1D_mQ	1	32	2014-02-06_14-15-16	175	176	1082.5	352.5	134	0.052060391330716	0.00122872113235928	1	SID	2014/02/10	SID	DAL	30	CONC	his3	30_YE5S_GN	33.7695928560227	7.70165606521628	4.38471837356377	5.47355564377867	0.64726244273666	33.7695928560227
K000266_030_010	1	6	QFA0069	30	YE5S_GN	SPBC11B10.02C	0.152612338114599	2.78893297571925	9e-04	2.52802360615094	2.57792133476988e-05	0.094537037037037	0.522784037017572	0.154904306680395	0.016117385511168	taz1D_mQ	taz1D_mQ	1	32	2014-02-06_14-15-16	175	176	1257.5	357.5	134	0.0579973826167449	0.00124852881224803	1	SID	2014/02/10	SID	DAL	30	CONC	his3	30_YE5S_GN	29.79736148043	7.40573088639609	4.02355445229127	5.9648751581659	0.520997242100788	29.79736148043
K000266_030_010	1	7	QFA0069	30	YE5S_GN	SPBC11B10.02C	0.194024335180152	3.49104894949258	9e-04	1.4919944620261	2.17473018223886e-05	0.094537037037037	0.69784884572126	0.196533052563874	0.00629915636010097	taz1D_mQ	taz1D_mQ	1	32	2014-02-06_14-15-16	175	176	1420.5	351.5	134	0.0533052443423027	0.00130210810529337	1	SID	2014/02/10	SID	DAL	30	CONC	his3	30_YE5S_GN	39.0210106102633	7.75209689461123	5.03360718277248	4.76795250971112	0.693935101136144	39.0210106102633
K000266_030_010	1	8	QFA0069	30	YE5S_GN	SPBC11B10.02C	0.15640325743085	3.09158698589802	9e-04	1.98004223383965	1.63293748308241e-05	0.094537037037037	0.552662451932967	0.158434269949572	0.000725735008183923	taz1D_mQ	taz1D_mQ	1	32	2014-02-06_14-15-16	175	176	1608.5	357.5	134	0.0572313192249992	0.00124760612776369	1	SID	2014/02/10	SID	DAL	30	CONC	his3	30_YE5S_GN	33.1864414983577	7.44112984337395	4.45986593392252	5.38132768015554	0.551083028419611	33.1864414983577
K000266_030_010	1	9	QFA0069	30	YE5S_GN	SPBC11B10.02C	0.194879807571052	3.48150486245984	9e-04	1.62694745557822	2.44954592895712e-05	0.094537037037037	0.702911943496742	0.196887058933509	0.00264264839866422	taz1D_mQ	taz1D_mQ	1	32	2014-02-06_14-15-16	175	176	1781.5	353.5	134	0.0522519071786524	0.00127485723385871	1	SID	2014/02/10	SID	DAL	30	CONC	his3	30_YE5S_GN	38.9572777410145	7.75844389702603	5.02127465998016	4.77966285956858	0.699972462375489	38.9572777410145
K000266_030_010	1	10	QFA0069	30	YE5S_GN	SPBC11B10.02C	0.142752944363503	2.85875267269955	9e-04	2.4616171730908	1.44724353019674e-05	0.427789351851852	0.495710188700797	0.144085134597759	-0.000821122663907564	taz1D_mQ	taz1D_mQ	1	32	2014-02-06_14-15-16	175	176	1952.5	345.5	134	0.0574866736889144	0.00120222352063843	1	SID	2014/02/10	SID	DAL	30	CONC	his3	30_YE5S_GN	30.1458303938909	7.30937978554917	4.12426652853502	5.81921654043175	0.495295603597697	30.1458303938909
K000266_030_010	1	11	QFA0069	30	YE5S_GN	SPBC11B10.02C	0.192930012429016	3.45928102918118	9e-04	1.76470860105723	3.1497130182536e-05	0.094537037037037	0.696793349679447	0.194839161185635	0.0083456587915805	taz1D_mQ	taz1D_mQ	1	32	2014-02-06_14-15-16	175	176	2130.5	354.5	134	0.0509112962430974	0.00127594910845321	1	SID	2014/02/10	SID	DAL	30	CONC	his3	30_YE5S_GN	38.6417394929593	7.74393687147214	4.98993472368188	4.80968215598045	0.694989950273456	38.6417394929593
K000266_030_010	1	12	QFA0069	30	YE5S_GN	SPBC11B10.02C	0.149828635396081	2.91554121319344	9e-04	2.5308678953939	3.00340673777346e-05	0.094537037037037	0.524417615773577	0.151122952582345	0.0198263267454252	taz1D_mQ	taz1D_mQ	1	32	2014-02-06_14-15-16	175	176	2303.5	357.5	134	0.0593699128602892	0.00122872113235928	1	SID	2014/02/10	SID	DAL	30	CONC	his3	30_YE5S_GN	31.0383460392198	7.37917266266304	4.20620948419691	5.70584990837239	0.522501488859618	31.0383460392198
K000266_030_010	1	13	QFA0069	30	YE5S_GN	SPBC11B10.02C	0.193779420144232	3.34130790146655	9e-04	1.86284430440706	4.18244005458743e-05	0.094537037037037	0.693986075129852	0.195481856646951	0.0248219700201102	taz1D_mQ	taz1D_mQ	1	32	2014-02-06_14-15-16	175	176	2469.5	357.5	134	0.0539755498100801	0.00129023593435851	1	SID	2014/02/10	SID	DAL	30	CONC	his3	30_YE5S_GN	37.3566696147373	7.75027464431125	4.82004462153574	4.97920701662575	0.690409489273905	37.3566696147373
K000266_030_010	1	14	QFA0069	30	YE5S_GN	SPBC11B10.02C	0.155332628751409	2.93851097050927	9e-04	2.43687686472485	1.98888960535e-05	0.094537037037037	0.542757823815259	0.156765809302958	0.0127158164622872	taz1D_mQ	taz1D_mQ	1	32	2014-02-06_14-15-16	175	176	2653.5	349.5	134	0.0639662932107632	0.00123315011174822	1	SID	2014/02/10	SID	DAL	30	CONC	his3	30_YE5S_GN	31.5034393824649	7.43122019339221	4.2393360124731	5.66126391712911	0.541015888373727	31.5034393824649
K000266_030_010	1	15	QFA0069	30	YE5S_GN	SPBC11B10.02C	0.197753915958359	3.47740585782373	9e-04	1.69802000257772	2.65171489572836e-05	0.094537037037037	0.714794812511102	0.199477519309406	0.0110925648044698	taz1D_mQ	taz1D_mQ	1	32	2014-02-06_14-15-16	175	176	2828.5	358.5	134	0.0548054518178046	0.00129265035466861	1	SID	2014/02/10	SID	DAL	30	CONC	his3	30_YE5S_GN	39.020950094328	7.77956554670554	5.01582638002869	4.78485461449778	0.710994238269343	39.020950094328
K000266_030_010	1	16	QFA0069	30	YE5S_GN	SPBC11B10.02C	0.15398674694019	3.05561176024836	9e-04	2.14029810858225	1.85757782666133e-05	0.094537037037037	0.546116946392635	0.155240804566052	0.0131758850693635	taz1D_mQ	taz1D_mQ	1	32	2014-02-06_14-15-16	175	176	3001.5	352.5	134	0.0571993999170098	0.00126347691101112	1	SID	2014/02/10	SID	DAL	30	CONC	his3	30_YE5S_GN	32.7025736269561	7.41866547215008	4.40814776589168	5.44446358756426	0.542675124670897	32.7025736269561
K000266_030_010	1	17	QFA0069	30	YE5S_GN	SPBC11B10.02C	0.188709307530282	3.36557291004651	9e-04	1.72790859876942	2.72838839394461e-05	0.094537037037037	0.680360023623494	0.190110896214224	0.0206967998830092	taz1D_mQ	taz1D_mQ	1	32	2014-02-06_14-15-16	175	176	3190.5	356.5	134	0.0600402183280666	0.00130561463485832	1	SID	2014/02/10	SID	DAL	30	CONC	his3	30_YE5S_GN	37.4386585502255	7.71202486459284	4.85458218918776	4.94378281481223	0.672900921817989	37.4386585502255
K000266_030_010	1	18	QFA0069	30	YE5S_GN	SPBC11B10.02C	0.149689432799429	2.93568774358538	9e-04	2.23575351349531	1.14374922843555e-05	0.094537037037037	0.524296100926351	0.150941367788261	0.00483578765934859	taz1D_mQ	taz1D_mQ	1	32	2014-02-06_14-15-16	175	176	3343.5	351.5	134	0.0633279070509751	0.00123315011174822	1	SID	2014/02/10	SID	DAL	30	CONC	his3	30_YE5S_GN	31.2465363502171	7.37783166235852	4.23519236819078	5.66680280694133	0.521028379442725	31.2465363502171
K000266_030_010	1	19	QFA0069	30	YE5S_GN	SPBC11B10.02C	0.198809615286591	3.65782156365169	9e-04	1.47828348728393	1.99799629718987e-05	0.094537037037037	0.728836227948034	0.200712846967269	0.00497259256217449	taz1D_mQ	taz1D_mQ	1	32	2014-02-06_14-15-16	175	176	3527.5	361.5	134	0.0489003798397651	0.00133286550629299	1	SID	2014/02/10	SID	DAL	30	CONC	his3	30_YE5S_GN	41.0697105061251	7.78724681673377	5.27397056657709	4.55065110755376	0.722093374878816	41.0697105061251
K000266_030_010	1	20	QFA0069	30	YE5S_GN	SPBC11B10.02C	0.167373704295972	3.18680833551484	9e-04	2.02020835263919	1.74938775074889e-05	0.427789351851852	0.595481977774022	0.169074844461494	-0.00333517178132344	taz1D_mQ	taz1D_mQ	1	32	2014-02-06_14-15-16	175	176	3692.5	356.5	134	0.0603913307159501	0.00130118542080904	1	SID	2014/02/10	SID	DAL	30	CONC	his3	30_YE5S_GN	34.6589703505597	7.53893217035704	4.59733150098341	5.22041971410288	0.594322340565037	34.6589703505597
K000266_030_010	1	21	QFA0069	30	YE5S_GN	SPBC11B10.02C	0.193174017897662	3.42214814362267	9e-04	1.88749314088225	3.60531842042315e-05	0.427789351851852	0.69427538067625	0.195939205980929	-0.011635684872661	taz1D_mQ	taz1D_mQ	1	32	2014-02-06_14-15-16	175	176	3876.5	365.5	134	0.0533371636502921	0.00130210810529337	1	SID	2014/02/10	SID	DAL	30	CONC	his3	30_YE5S_GN	38.2385845214856	7.74576034648809	4.93671154424793	4.86153581891247	0.695312801513978	38.2385845214856
K000266_030_010	1	22	QFA0069	30	YE5S_GN	SPBC11B10.02C	0.145767842010139	2.76643574466428	9e-04	2.80003588783492	4.02402416131015e-05	1.04695601851852	0.496320246954886	0.148205836276713	-0.0187524616886222	taz1D_mQ	taz1D_mQ	1	32	2014-02-06_14-15-16	175	176	4040.5	363.5	134	0.0631363912030387	0.00121684872676408	1	SID	2014/02/10	SID	DAL	30	CONC	his3	30_YE5S_GN	29.2929163828005	7.33953176358659	3.99111514553702	6.01335695033442	0.499781240453337	29.2929163828005
K000266_030_010	1	23	QFA0069	30	YE5S_GN	SPBC11B10.02C	0.180743370912838	3.01121282723137	9e-04	2.11463280722315	7.57926730103515e-05	1.04695601851852	0.618737776589649	0.18508261474115	-0.0239884254260112	taz1D_mQ	taz1D_mQ	1	32	2014-02-06_14-15-16	175	176	4235.5	357.5	134	0.0562099013693383	0.0012605704079534	1	SID	2014/02/10	SID	DAL	30	CONC	his3	30_YE5S_GN	33.2317231639175	7.64980201793943	4.34412852593915	5.52469841918673	0.623979215880449	33.2317231639175
K000266_030_010	1	24	QFA0069	30	YE5S_GN	SPBC11B10.02C	0.168952501416535	2.49118512476328	9e-04	1.95501842677503	7.41750306957303e-05	1.40981481481481	0.52177726497908	0.173937598238172	-0.0275993048180969	taz1D_mQ	taz1D_mQ	1	32	2014-02-06_14-15-16	175	176	4400.5	366.5	134	0.0595614287082256	0.00127594910845321	1	SID	2014/02/10	SID	DAL	30	CONC	his3	30_YE5S_GN	27.141686949623	7.552476993618	3.59374639241646	6.67826757353967	0.531024925369271	27.141686949623
K000266_030_010	2	1	QFA0069	30	YE5S_GN	SPBC11B10.02C	0.155138942461607	2.78938447166451	9e-04	2.0117566931125	4.09990974479573e-05	1.24306712962963	0.516300781997312	0.15799788152677	-0.0170761602777178	taz1D_mQ	taz1D_mQ	1	32	2014-02-06_14-15-16	175	176	383.5	533.5	134	0.0527306967984934	0.00120057808228539	1	SID	2014/02/10	SID	DAL	30	CONC	his3	30_YE5S_GN	29.8956441746951	7.42942015556624	4.02395389528439	5.96428304711077	0.523186416180627	29.8956441746951
K000266_030_010	2	2	QFA0069	30	YE5S_GN	SPAC6F6.17	0.142051802209217	2.86739821717966	9e-04	3.29388726945894	4.50399362015987e-05	1.04695601851852	0.494379138108238	0.143387492735205	-0.0159033562852428	taz1D_mQ	taz1D_mQ	1	32	2014-02-06_14-15-16	175	176	563.5	543.5	134	0.0587315267005011	0.00117097403689119	1	SID	2014/02/10	SID	DAL	30	CONC	rif1	30_YE5S_GN	30.2079130223606	7.30227641831503	4.13678027123095	5.80161343518942	0.498036674612904	30.2079130223606
K000266_030_010	2	3	QFA0069	30	YE5S_GN	SPAC688.13	0.025	0.817473038827713	0.0011	0.75	8.82708293082175e-06	1.40981481481481	0.0351232751436698	0.0113259745472079	-0.0021645675198686	taz1D_mQ	taz1D_mQ	1	32	2014-02-06_14-15-16	175	176	733.5	533.5	134	0.0127038845797823	0.00122521460279433	1	SID	2014/02/10	SID	DAL	30	CONC	scn1	30_YE5S_GN	4.64283799771068	4.50635266602479	1.03028731699472	23.2944729146103	0.0277325693347627	4.64283799771068
K000266_030_010	2	4	QFA0069	30	YE5S_GN	SPAC1250.04C	0.171096719376417	3.42456623821905	9e-04	2.35748250527816	4.49135444750725e-05	0.953483796296296	0.625404010382579	0.172521392506422	-0.017454964074107	taz1D_mQ	taz1D_mQ	1	32	2014-02-06_14-15-16	175	176	907.5	525.5	134	0.046282996584634	0.00133763310056262	1	SID	2014/02/10	SID	DAL	30	CONC	atl1	30_YE5S_GN	37.4032945700839	7.57067138095038	4.94055185966723	4.85775692305283	0.627053309451401	37.4032945700839
K000266_030_010	2	5	QFA0069	30	YE5S_GN	SPAC1556.01C	0.126809552592363	2.75879639436386	9e-04	3.57279036199476	1.33925091508199e-05	1.04695601851852	0.44194825488114	0.127051074767921	-0.00799113745279757	taz1D_mQ	taz1D_mQ	1	32	2014-02-06_14-15-16	175	176	1082.5	533.5	134	0.0639024545947844	0.00108680629829606	1	SID	2014/02/10	SID	DAL	30	CONC	rad50	30_YE5S_GN	28.4120450151847	7.13852271133539	3.98010150896749	6.02999696010919	0.442794596022711	28.4120450151847
K000266_030_010	2	6	QFA0069	30	YE5S_GN	SPAC17H9.10C	0.125021969279404	2.70119974225458	9e-04	3.39450562281093	1.51073181935945e-05	0.094537037037037	0.433571836439668	0.125084419690963	0.00688098321961938	taz1D_mQ	taz1D_mQ	1	32	2014-02-06_14-15-16	175	176	1257.5	521.5	134	0.0616681030355262	0.00109474180724995	1	SID	2014/02/10	SID	DAL	30	CONC	ddb1	30_YE5S_GN	27.739052662687	7.11804091559124	3.89700663309308	6.15857304326707	0.432723331324726	27.739052662687
K000266_030_010	2	7	QFA0069	30	YE5S_GN	SPAC19E9.01C	0.171639961958501	3.68585468480631	9e-04	2.2344642447208	3.02989628176065e-05	0.094537037037037	0.646206776266985	0.17271349491108	0.00338247503268359	taz1D_mQ	taz1D_mQ	1	32	2014-02-06_14-15-16	175	176	1431.5	533.5	134	0.0555715152095503	0.00131808659764006	1	SID	2014/02/10	SID	DAL	30	CONC	nup40	30_YE5S_GN	40.2810772410669	7.5752447696664	5.31746213698133	4.5134312914214	0.643766520113433	40.2810772410669
K000266_030_010	2	8	QFA0069	30	YE5S_GN	SPAC22G7.04	0.169288016326032	3.58216820463598	9e-04	2.45223797381671	3.05616841222919e-05	0.094537037037037	0.633235874279397	0.169881559032629	0.00208784740514728	taz1D_mQ	taz1D_mQ	1	32	2014-02-06_14-15-16	175	176	1607.5	524.5	134	0.0564652558332535	0.00126324623989004	1	SID	2014/02/10	SID	DAL	30	CONC	ubp13	30_YE5S_GN	39.0455417070115	7.5553391336009	5.1679403156589	4.64401648124299	0.631362016728271	39.0455417070115
K000266_030_010	2	9	QFA0069	30	YE5S_GN	SPAC27D7.05C	0.161166150452349	3.52418613204724	9e-04	2.58079459157252	2.82658394309158e-05	0.427789351851852	0.602571147280194	0.161538340294311	-0.000615893578072327	taz1D_mQ	taz1D_mQ	1	32	2014-02-06_14-15-16	175	176	1783.5	533.5	134	0.0611893134156851	0.00123993203043634	1	SID	2014/02/10	SID	DAL	30	CONC	apc14	30_YE5S_GN	38.0530069412988	7.48440805126364	5.0843041534693	4.7204099667451	0.600649818094846	38.0530069412988
K000266_030_010	2	10	QFA0069	30	YE5S_GN	SPAC343.18	0.185509661000104	3.89298226339454	9e-04	2.21761674884854	3.11901449075664e-05	0.094537037037037	0.708660052640219	0.186638276252373	0.00580275045268202	taz1D_mQ	taz1D_mQ	1	32	2014-02-06_14-15-16	175	176	1955.5	529.5	134	0.0562099013693383	0.00130696792107937	1	SID	2014/02/10	SID	DAL	30	CONC	rfp2	30_YE5S_GN	43.1743896956605	7.68735360491224	5.61628772586602	4.27328533925837	0.704376012237718	43.1743896956605
K000266_030_010	2	11	QFA0069	30	YE5S_GN	SPAC589.08C	0.176777162108894	3.65820942085988	9e-04	2.29179433563569	5.40883876125589e-05	0.094537037037037	0.665055968431394	0.177508559093683	0.0257818132754614	taz1D_mQ	taz1D_mQ	1	32	2014-02-06_14-15-16	175	176	2133.5	533.5	134	0.0609339589517699	0.00127419596100091	1	SID	2014/02/10	SID	DAL	30	CONC	dam1	30_YE5S_GN	40.2037210973993	7.61779118781089	5.27760870654064	4.54751409862128	0.660654900761029	40.2037210973993
K000266_030_010	2	12	QFA0069	30	YE5S_GN	SPAC6G10.11C	0.192022292439952	3.87154762625057	9e-04	2.00127323418835	7.7282409031824e-05	0.094537037037037	0.731120641412473	0.193369445453976	0.0364126532784234	taz1D_mQ	taz1D_mQ	1	32	2014-02-06_14-15-16	175	176	2305.5	534.5	134	0.0584761722365859	0.00133772532207898	1	SID	2014/02/10	SID	DAL	30	CONC	ubi3	30_YE5S_GN	43.2134256618233	7.73713309065398	5.58519869769627	4.29707183200113	0.723781083024533	43.2134256618233
K000266_030_010	2	13	QFA0069	30	YE5S_GN	SPAPB1E7.02C	0.02525	6.02277774977811	0.0011	0.1	1.36293267286147e-05	0.094537037037037	0.0564276095873312	0.0154871071069673	0.00334132389534251	taz1D_mQ	taz1D_mQ	1	32	2014-02-06_14-15-16	175	176	2479.5	533.5	134	0.0150978326789875	0.0014587403669986	1	SID	2014/02/10	SID	DAL	30	CONC	mcl1	30_YE5S_GN	9.51097586132624	4.52070795900186	2.10386867446005	11.4075561328273	0.0507319465761408	9.51097586132624
K000266_030_010	2	14	QFA0069	30	YE5S_GN	SPBC12D12.02C	0.161035190758112	3.28725320342922	9e-04	2.49216896624342	3.67972455746312e-05	0.094537037037037	0.589703105204209	0.160822615002481	0.0240097763463789	taz1D_mQ	taz1D_mQ	1	32	2014-02-06_14-15-16	175	176	2654.5	534.5	134	0.0493791694596061	0.00117189672137553	1	SID	2014/02/10	SID	DAL	30	CONC	cdm1	30_YE5S_GN	35.4890413049025	7.48323527581133	4.74247300757957	5.06065083800002	0.585126407338174	35.4890413049025
K000266_030_010	2	15	QFA0069	30	YE5S_GN	SPBC1703.04	0.155797906801753	3.46823468950815	9e-04	2.28336176181957	2.9363591344585e-05	0.094537037037037	0.581261759817434	0.155845371971423	0.0182703585417449	taz1D_mQ	taz1D_mQ	1	32	2014-02-06_14-15-16	175	176	2833.5	533.5	134	0.066487918541926	0.00120983590229452	1	SID	2014/02/10	SID	DAL	30	CONC	mlh1	30_YE5S_GN	37.2037763032557	7.43553513364749	5.00351025643065	4.79663251797167	0.576730353731992	37.2037763032557
K000266_030_010	2	16	QFA0069	30	YE5S_GN	SPBC216.05	0.178175320111955	3.81670505645067	9e-04	2.2992340346745	3.69377369564199e-05	0.094537037037037	0.682426790643084	0.178225309212956	0.0217950154058069	taz1D_mQ	taz1D_mQ	1	32	2014-02-06_14-15-16	175	176	2994.5	532.5	134	0.0615404258035686	0.00125229651877917	1	SID	2014/02/10	SID	DAL	30	CONC	rad3	30_YE5S_GN	42.0082003659789	7.62915679955255	5.50627041358524	4.35866715531922	0.674769669406726	42.0082003659789
K000266_030_010	2	17	QFA0069	30	YE5S_GN	SPBC2G2.01C	0.159794686176717	3.53033316357022	9e-04	2.33696993099089	2.29473656958403e-05	0.094537037037037	0.597766001762124	0.160267454477967	0.00676373520632325	taz1D_mQ	taz1D_mQ	1	32	2014-02-06_14-15-16	175	176	3178.5	533.5	134	0.0615085064955792	0.0012588172605011	1	SID	2014/02/10	SID	DAL	30	CONC	liz1	30_YE5S_GN	38.0562202720769	7.47207871680504	5.09312357570414	4.71223594779593	0.594514103605091	38.0562202720769
K000266_030_010	2	18	QFA0069	30	YE5S_GN	SPBC428.17C	0.181910324278493	3.69360640850691	9e-04	2.38177881254418	2.62045425189777e-05	0.094537037037037	0.685414983521006	0.182571271428095	0.0039354343668795	taz1D_mQ	taz1D_mQ	1	32	2014-02-06_14-15-16	175	176	3340.5	534.5	134	0.0576781895368508	0.00130495336200053	1	SID	2014/02/10	SID	DAL	30	CONC	wpl1	30_YE5S_GN	40.813004489182	7.65908670835706	5.32870380546152	4.5039095577806	0.681512470608795	40.813004489182
K000266_030_010	2	19	QFA0069	30	YE5S_GN	SPBC887.04C	0.149647080537611	3.3253330465506	9e-04	2.47972628862739	1.7616251009964e-05	0.094537037037037	0.550561452016492	0.149699347979609	0.00665123760383003	taz1D_mQ	taz1D_mQ	1	32	2014-02-06_14-15-16	175	176	3517.5	533.5	134	0.0692329790290147	0.00120173143789081	1	SID	2014/02/10	SID	DAL	30	CONC	lub1	30_YE5S_GN	35.3924639289222	7.37742341681693	4.79740173896548	5.0027079877566	0.548920148852438	35.3924639289222
K000266_030_010	2	20	QFA0069	30	YE5S_GN	SPCC1739.12	0.143325268246813	3.19016414966167	9e-04	2.72170971158448	1.38618625328217e-05	0.427789351851852	0.522133355863904	0.142915630440068	-0.00134810008356397	taz1D_mQ	taz1D_mQ	1	32	2014-02-06_14-15-16	175	176	3710.5	524.5	134	0.0642854862906572	0.00113569520032593	1	SID	2014/02/10	SID	DAL	30	CONC	ppe1	30_YE5S_GN	33.6674040748923	7.31515226239922	4.60242013661791	5.2146477912893	0.521014463936732	33.6674040748923
K000266_030_010	2	21	QFA0069	30	YE5S_GN	SPCC306.04C	0.133428122437063	3.09756217417168	9e-04	2.36969270196996	2.28971872537084e-05	0.953483796296296	0.479876547803347	0.133721293387572	-0.0108969247540352	taz1D_mQ	taz1D_mQ	1	32	2014-02-06_14-15-16	175	176	3870.5	533.5	134	0.0634875035909221	0.00110793675856074	1	SID	2014/02/10	SID	DAL	30	CONC	set1	30_YE5S_GN	32.2283221237801	7.21192205637292	4.46875629989664	5.37062179930355	0.480313529233659	32.2283221237801
K000266_030_010	2	22	QFA0069	30	YE5S_GN	SPCC622.17	0.189307903686281	3.90900718748051	9e-04	2.63629495031448	4.07232529908036e-05	0.953483796296296	0.722328153029624	0.191166723740939	-0.0187710498379677	taz1D_mQ	taz1D_mQ	1	32	2014-02-06_14-15-16	175	176	4051.5	533.5	134	0.0549012097417728	0.00129132780895302	1	SID	2014/02/10	SID	DAL	30	CONC	apn1	30_YE5S_GN	43.5176788300375	7.71659392865636	5.63949317955298	4.25570157386065	0.722123611123804	43.5176788300375
K000266_030_010	2	23	QFA0069	30	YE5S_GN	SPAP8A3.14C	0.148991857317836	3.33736753483971	9e-04	2.63979201528792	3.9152625777649e-05	1.04695601851852	0.544558436570122	0.150561277475308	-0.0244918520853425	taz1D_mQ	taz1D_mQ	1	32	2014-02-06_14-15-16	175	176	4217.5	533.5	134	0.0665836764658942	0.00120273109096895	1	SID	2014/02/10	SID	DAL	30	CONC	SPAP8A3.14c	30_YE5S_GN	35.4902230409939	7.37109277009392	4.81478447605289	4.98464679351026	0.548385630123991	35.4902230409939
K000266_030_010	2	24	QFA0069	30	YE5S_GN	SPBC11B10.02C	0.196444169922636	3.18667718388949	9e-04	2.04878556259224	8.89741738209596e-05	1.04695601851852	0.683053424845093	0.200679169089141	-0.0318077439288953	taz1D_mQ	taz1D_mQ	1	32	2014-02-06_14-15-16	175	176	4400.5	533.5	134	0.0540713077340483	0.0012789633206102	1	SID	2014/02/10	SID	DAL	30	CONC	his3	30_YE5S_GN	35.7204521537369	7.76997863529476	4.5972394301676	5.22052426560804	0.688949041285238	35.7204521537369
K000266_030_010	3	1	QFA0069	30	YE5S_GN	SPBC11B10.02C	0.199797591682303	3.32454785392166	9e-04	1.66409391218141	9.04167411868956e-05	1.04695601851852	0.697913393316463	0.204353762811553	-0.00503905334867366	taz1D_mQ	taz1D_mQ	1	32	2014-02-06_14-15-16	175	176	383.5	713.5	134	0.0501133135433624	0.0012337499035951	1	SID	2014/02/10	SID	DAL	30	CONC	his3	30_YE5S_GN	37.3755824689534	7.79439847651558	4.79518497566754	5.00502068674816	0.704205149314494	37.3755824689534
K000266_030_010	3	2	QFA0069	30	YE5S_GN	SPBC1778.02	0.125370828484131	2.95225732292327	9e-04	3.243308675946	4.31944000444305e-05	1.04695601851852	0.44659301477502	0.126991350353655	-0.0188858633882758	taz1D_mQ	taz1D_mQ	1	32	2014-02-06_14-15-16	175	176	560.5	713.5	134	0.0654665006862651	0.00110678340295533	1	SID	2014/02/10	SID	DAL	30	CONC	rap1	30_YE5S_GN	30.3343192612236	7.12206098146198	4.25920521323544	5.63485410973396	0.449410150351535	30.3343192612236
K000266_030_010	3	3	QFA0069	30	YE5S_GN	SPAC31G5.18C	0.156361634431684	3.26252188683432	9e-04	2.56177279477491	5.37055654865081e-05	1.04695601851852	0.564687633326581	0.155367808657474	-0.0169854681949805	taz1D_mQ	taz1D_mQ	1	32	2014-02-06_14-15-16	175	176	733.5	704.5	134	0.0561460627533595	0.00110218499879587	1	SID	2014/02/10	SID	DAL	30	CONC	sde2	30_YE5S_GN	35.0221054567646	7.44074585337764	4.70680038626326	5.09900527544013	0.568311430566467	35.0221054567646
K000266_030_010	3	4	QFA0069	30	YE5S_GN	SPAC12B10.12C	0.123743535889285	3.02298137652683	9e-04	3.16616814408454	2.70285486621653e-05	1.04695601851852	0.445344721081597	0.124283291622917	-0.0130892708172117	taz1D_mQ	taz1D_mQ	1	32	2014-02-06_14-15-16	175	176	911.5	710.5	134	0.0632640684349963	0.00118192375800206	1	SID	2014/02/10	SID	DAL	30	CONC	rhp41	30_YE5S_GN	30.9787968464027	7.10321244692478	4.36123754961243	5.50302516819631	0.44780586307885	30.9787968464027
K000266_030_010	3	5	QFA0069	30	YE5S_GN	SPAC15A10.03C	0.025	0.317181080983189	0.0011	0.750000000000001	4.35788075728687e-07	1.40981481481481	0.0108190386806759	0.00338204847222093	-0.000405887252342091	taz1D_mQ	taz1D_mQ	1	32	2014-02-06_14-15-16	175	176	1082.5	710.5	134	0.00855437454115995	0.0011514892496399	1	SID	2014/02/10	SID	DAL	30	CONC	rhp54	30_YE5S_GN	1.801429900435	4.50635266602479	0.399753422322381	25	0.00618520216520547	1.801429900435
K000266_030_010	3	6	QFA0069	30	YE5S_GN	SPAC17H9.19C	0.025	0.613091097946474	0.0011	0.75	4.72511533656392e-06	0.094537037037037	0.0243428349713973	0.00751974666180912	0.00131222795139408	taz1D_mQ	taz1D_mQ	1	32	2014-02-06_14-15-16	175	176	1262.5	710.5	134	0.0419738900060647	0.000819909016826795	1	SID	2014/02/10	SID	DAL	30	CONC	cdt2	30_YE5S_GN	3.48205079605563	4.50635266602479	0.77269824492615	25	0.0173514856689811	3.48205079605563
K000266_030_010	3	7	QFA0069	30	YE5S_GN	SPAC19E9.02	0.185588544938376	3.83231971094799	9e-04	2.38707724275663	3.35016637703383e-05	0.094537037037037	0.706757810914527	0.186285588216043	0.0128367589724601	taz1D_mQ	taz1D_mQ	1	32	2014-02-06_14-15-16	175	176	1431.5	707.5	134	0.0480066392160618	0.00129526470559434	1	SID	2014/02/10	SID	DAL	30	CONC	fin1	30_YE5S_GN	42.505434476818	7.68796694912379	5.52882637999145	4.34088509034301	0.702716901599251	42.505434476818
K000266_030_010	3	8	QFA0069	30	YE5S_GN	SPAC22H12.02	0.100425461241225	2.86117349281564	9e-04	2.56985073060858	8.92772080911416e-06	0.427789351851852	0.361309588478822	0.100208651484963	-0.00187403020783318	taz1D_mQ	taz1D_mQ	1	32	2014-02-06_14-15-16	175	176	1606.5	711.5	134	0.0713077340483258	0.000969528454062473	1	SID	2014/02/10	SID	DAL	30	CONC	tfg3	30_YE5S_GN	28.0768108950295	6.80198437073111	4.12773822531022	5.81432220019143	0.360034189001428	28.0768108950295
K000266_030_010	3	9	QFA0069	30	YE5S_GN	SPAC27E2.03C	0.15736423928002	3.47296992199149	9e-04	1.83440833003874	1.18153251463704e-05	0.094537037037037	0.581856041024349	0.156411576764604	0.00406710148830536	taz1D_mQ	taz1D_mQ	1	32	2014-02-06_14-15-16	175	176	1781.5	720.5	134	0.0525072616425676	0.00113578765650264	1	SID	2014/02/10	SID	DAL	30	CONC	SPAC27E2.03c	30_YE5S_GN	37.3217914856715	7.44996701164459	5.00965862363365	4.79074559826835	0.577211007509124	37.3217914856715
K000266_030_010	3	10	QFA0069	30	YE5S_GN	SPAC343.18	0.146474697166383	3.45854283859986	9e-04	2.44414314808978	3.62190025746147e-05	0.094537037037037	0.549150446245968	0.146775252621578	0.0215209829395619	taz1D_mQ	taz1D_mQ	1	32	2014-02-06_14-15-16	175	176	1958.5	710.5	134	0.059593348016215	0.00127068943143596	1	SID	2014/02/10	SID	DAL	30	CONC	rfp2	30_YE5S_GN	36.6559380726607	7.34651075042449	4.9895711471657	4.81003262447376	0.545201790873644	36.6559380726607
K000266_030_010	3	11	QFA0069	30	YE5S_GN	SPAC589.10C	0.0292938472903565	1.61409030322106	9e-04	10	3.33026662648688e-06	1.04695601851852	0.0969200720361656	0.0293051369943105	5.64462974232365e-05	taz1D_mQ	taz1D_mQ	1	32	2014-02-06_14-15-16	175	176	2130.5	710.5	134	0.158383606243417	0.000769005555718086	1	SID	2014/02/10	SID	DAL	30	CONC	SPAC589.10c	30_YE5S_GN	11.7003192885677	5.02452886950526	2.32864007600374	10.3064446271951	0.096074348753475	11.7003192885677
K000266_030_010	3	12	QFA0069	30	YE5S_GN	SPAC823.14	0.149668465368886	3.40888638387616	9e-04	2.38547061831626	2.33994541429545e-05	0.427789351851852	0.554585894242541	0.149942498741431	-0.00316997752634466	taz1D_mQ	taz1D_mQ	1	32	2014-02-06_14-15-16	175	176	2314.5	711.5	134	0.0528902933384404	0.00131682553293538	1	SID	2014/02/10	SID	DAL	30	CONC	ptf1	30_YE5S_GN	36.2825933679444	7.37762956574909	4.91792018623267	4.88011173243236	0.553107941518894	36.2825933679444
K000266_030_010	3	13	QFA0069	30	YE5S_GN	SPAPB1E7.06C	0.025	0.484306252594303	0.0011	0.75	2.61078100656032e-06	1.24306712962963	0.0186418280926705	0.00532599138929104	-0.000199128634734654	taz1D_mQ	taz1D_mQ	1	32	2014-02-06_14-15-16	175	176	2479.5	710.5	134	0.00941619585687382	0.00123248883889042	1	SID	2014/02/10	SID	DAL	30	CONC	eme1	30_YE5S_GN	2.75061728677708	4.50635266602479	0.610386601012187	25	0.0118034012309459	2.75061728677708
K000266_030_010	3	14	QFA0069	30	YE5S_GN	SPBC12D12.09	0.134684378428332	3.34263694305346	9e-04	2.63542986182336	3.12278348263102e-05	0.094537037037037	0.50468683833227	0.134293685263679	0.0223141793641343	taz1D_mQ	taz1D_mQ	1	32	2014-02-06_14-15-16	175	176	2661.5	710.5	134	0.0554438379775926	0.00121360384348601	1	SID	2014/02/10	SID	DAL	30	CONC	rev7	30_YE5S_GN	34.8438278518378	7.22544181055355	4.82238024544667	4.97679543678892	0.499586022412533	34.8438278518378
K000266_030_010	3	15	QFA0069	30	YE5S_GN	SPBC1709.05	0.196389128333907	4.23909372122292	9e-04	2.1224512162699	4.67824549612427e-05	0.094537037037037	0.770970089277986	0.197427598259812	0.0241954783836126	taz1D_mQ	taz1D_mQ	1	32	2014-02-06_14-15-16	175	176	2817.5	710.5	134	0.0578697053847873	0.00133421902717438	1	SID	2014/02/10	SID	DAL	30	CONC	sks2	30_YE5S_GN	47.5153606471131	7.76957435068867	6.11556804819063	3.92441058800756	0.761264147333251	47.5153606471131
K000266_030_010	3	16	QFA0069	30	YE5S_GN	SPBC216.06C	0.143783695634491	3.58240946370485	9e-04	2.71162627246443	1.99532666266996e-05	0.094537037037037	0.547380347466993	0.143638343930376	0.00784970170656834	taz1D_mQ	taz1D_mQ	1	32	2014-02-06_14-15-16	175	176	2998.5	710.5	134	0.059593348016215	0.00122964381684361	1	SID	2014/02/10	SID	DAL	30	CONC	swi1	30_YE5S_GN	37.8307723915683	7.31975937373366	5.16830819976416	4.64368591662067	0.543512301678641	37.8307723915683
K000266_030_010	3	17	QFA0069	30	YE5S_GN	SPBC30B4.04C	0.149418565322254	3.62910113001323	9e-04	2.24530141265406	1.21551148286483e-05	0.094537037037037	0.567935227349263	0.150172594135372	0.0022774643894049	taz1D_mQ	taz1D_mQ	1	32	2014-02-06_14-15-16	175	176	3178.5	708.5	134	0.0553480800536244	0.00115625660924918	1	SID	2014/02/10	SID	DAL	30	CONC	sol1	30_YE5S_GN	38.6133697295737	7.37521869797551	5.23555589479306	4.58404045000624	0.562745949281955	38.6133697295737
K000266_030_010	3	18	QFA0069	30	YE5S_GN	SPBC530.13	0.0942739375347126	2.80563938183577	9e-04	3.74961468647609	9.52455329963807e-06	0.427789351851852	0.3414665928694	0.09433166602158	-0.00242910366980552	taz1D_mQ	taz1D_mQ	1	32	2014-02-06_14-15-16	175	176	3352.5	710.5	134	0.10367391234958	0.00100597589915571	1	SID	2014/02/10	SID	DAL	30	CONC	lsc1	30_YE5S_GN	27.1631412839795	6.71079017464829	4.04768150650801	5.92932026924844	0.340538692461958	27.1631412839795
K000266_030_010	3	19	QFA0069	30	YE5S_GN	SPBC887.10	0.141468956143238	3.25417809812224	9e-04	2.85929357542902	2.32431407629342e-05	0.094537037037037	0.519133829545257	0.142850957686334	0.00128832866325425	taz1D_mQ	taz1D_mQ	1	32	2014-02-06_14-15-16	175	176	3527.5	715.5	134	0.0742123910753615	0.0011017236565537	1	SID	2014/02/10	SID	DAL	30	CONC	mcs4	30_YE5S_GN	34.2547250418891	7.29634478693533	4.69477882997318	5.11206190306032	0.519139441634227	34.2547250418891
K000266_030_010	3	20	QFA0069	30	YE5S_GN	SPCC1753.02C	0.120417037722801	3.16532290106885	9e-04	2.75173970537241	1.2404277469493e-05	0.094537037037037	0.443598878564708	0.119660682108793	0.00261529889643179	taz1D_mQ	taz1D_mQ	1	32	2014-02-06_14-15-16	175	176	3692.5	710.5	134	0.0649238724504453	0.00110995131763958	1	SID	2014/02/10	SID	DAL	30	CONC	git3	30_YE5S_GN	32.2578330553095	7.06389881567612	4.56657631954231	5.25557842913822	0.442471541300824	32.2578330553095
K000266_030_010	3	21	QFA0069	30	YE5S_GN	SPCC330.01C	0.171962798043579	3.88523283150211	9e-04	3.16112731800539	2.93772395643483e-05	0.953483796296296	0.663185535172345	0.173015020050951	-0.00676859815838461	taz1D_mQ	taz1D_mQ	1	32	2014-02-06_14-15-16	175	176	3876.5	708.5	134	0.0519646334067477	0.00127135070429375	1	SID	2014/02/10	SID	DAL	30	CONC	rhp16	30_YE5S_GN	42.4759947469208	7.57795577324513	5.60520488874947	4.28173465133662	0.660887638309503	42.4759947469208
K000266_030_010	3	22	QFA0069	30	YE5S_GN	SPCC663.01C	0.025	0.549247554078033	0.0011	0.75	4.69821092516535e-06	1.13059027777778	0.022945950074422	0.00612852942265867	-0.000499859737239337	taz1D_mQ	taz1D_mQ	1	32	2014-02-06_14-15-16	175	176	4051.5	710.5	134	0.0158638960707332	0.0011267910134597	1	SID	2014/02/10	SID	DAL	30	CONC	ekc1	30_YE5S_GN	3.11945139851956	4.50635266602479	0.692234192418708	25	0.014477819846379	3.11945139851956
K000266_030_010	3	23	QFA0069	30	YE5S_GN	SPAC56F8.02	0.162276585457553	3.548956208513	9e-04	3.31176588143492	5.43511533656492e-05	0.953483796296296	0.606882110384087	0.162945031296366	-0.0227495879861562	taz1D_mQ	taz1D_mQ	1	32	2014-02-06_14-15-16	175	176	4234.5	710.5	134	0.0618276995754732	0.00121443430645398	1	SID	2014/02/10	SID	DAL	30	CONC	SPAC56F8.02	30_YE5S_GN	38.3713443959797	7.49431413473116	5.12006084961852	4.68744429117247	0.609163600073382	38.3713443959797
K000266_030_010	3	24	QFA0069	30	YE5S_GN	SPBC11B10.02C	0.144740383950646	2.84777531828999	9e-04	1.93900646739843	2.46435225456388e-05	1.24306712962963	0.488807032792697	0.147199971494214	-0.0253103899512529	taz1D_mQ	taz1D_mQ	1	32	2014-02-06_14-15-16	175	176	4389.5	710.5	134	0.0719780395161033	0.00119353451731038	1	SID	2014/02/10	SID	DAL	30	CONC	his3	30_YE5S_GN	30.1089817135354	7.32932678696075	4.10801463609192	5.84223819193398	0.495033396276145	30.1089817135354
K000266_030_010	4	1	QFA0069	30	YE5S_GN	SPBC11B10.02C	0.149206611638838	2.84985914737027	9e-04	2.16633870846371	4.19665335486814e-05	1.13059027777778	0.507345318491766	0.152056081159604	-0.0112856419431471	taz1D_mQ	taz1D_mQ	1	32	2014-02-06_14-15-16	175	176	383.5	886.5	134	0.0489642184557439	0.00113294239979548	1	SID	2014/02/10	SID	DAL	30	CONC	his3	30_YE5S_GN	30.3135316063813	7.37317074888816	4.11132911996545	5.83752827849543	0.512049581257308	30.3135316063813
K000266_030_010	4	2	QFA0069	30	YE5S_GN	SPBC216.05	0.13997431331794	3.34827786716739	9e-04	2.81510422201059	3.17684701234482e-05	1.04695601851852	0.515788854410174	0.141055261865032	-0.0176773402706454	taz1D_mQ	taz1D_mQ	1	32	2014-02-06_14-15-16	175	176	568.5	886.5	134	0.0645408407545724	0.00110218499879587	1	SID	2014/02/10	SID	DAL	30	CONC	rad3	30_YE5S_GN	35.1712197056453	7.28102138575517	4.83053377297523	4.96839503209143	0.518962726214563	35.1712197056453
K000266_030_010	4	3	QFA0069	30	YE5S_GN	SPAC23A1.15C	0.137045143999124	3.34419934859941	9e-04	3.31592540028231	5.14162750856061e-05	0.953483796296296	0.508285624978629	0.137686479992435	-0.0133384055081247	taz1D_mQ	taz1D_mQ	1	32	2014-02-06_14-15-16	175	176	738.5	887.5	134	0.0604232500239395	0.00110569152836082	1	SID	2014/02/10	SID	DAL	30	CONC	sec20	30_YE5S_GN	34.9812387252982	7.25051049243053	4.82465872738455	4.9744451071279	0.510420134947278	34.9812387252982
K000266_030_010	4	4	QFA0069	30	YE5S_GN	SPAC12G12.16C	0.145918661683719	3.52475245585747	9e-04	3.08251891920628	3.71409873514833e-05	0.953483796296296	0.54905308447764	0.146800243715183	-0.00134252469115941	taz1D_mQ	taz1D_mQ	1	32	2014-02-06_14-15-16	175	176	907.5	874.5	134	0.0650834689903923	0.00118192375800206	1	SID	2014/02/10	SID	DAL	30	CONC	SPAC12G12.16c	30_YE5S_GN	37.3301342652961	7.34102368598805	5.08514014694556	4.71963393465484	0.54973796988643	37.3301342652961
K000266_030_010	4	5	QFA0069	30	YE5S_GN	SPAC1687.15	0.172117835564663	3.86248589034239	9e-04	2.13941492647877	4.00695824601725e-05	0.094537037037037	0.655941334749058	0.173335160011359	0.0149463841669524	taz1D_mQ	taz1D_mQ	1	32	2014-02-06_14-15-16	175	176	1082.5	874.5	134	0.0565929330652111	0.00129132780895302	1	SID	2014/02/10	SID	DAL	30	CONC	gsk3	30_YE5S_GN	42.2332889167253	7.57925588639367	5.5722210134827	4.30707969801071	0.654173686659247	42.2332889167253
K000266_030_010	4	6	QFA0069	30	YE5S_GN	SPAC1805.04	0.101876219661858	2.57433458784364	9e-04	4.15033255487476	3.33084669222383e-05	0.094537037037037	0.35614059883237	0.102384582670079	0.0257482631154892	taz1D_mQ	taz1D_mQ	1	32	2014-02-06_14-15-16	175	176	1257.5	885.5	134	0.114430719142009	0.000937448507347268	1	SID	2014/02/10	SID	DAL	30	CONC	nup132	30_YE5S_GN	25.3392823013295	6.82267661460846	3.71397967874865	6.462070898591	0.353724946986209	25.3392823013295
K000266_030_010	4	7	QFA0069	30	YE5S_GN	SPAC19G12.02C	0.136855928621013	3.26024418142619	9e-04	2.66233312958299	1.50991357267351e-05	0.427789351851852	0.503797410955325	0.137488000468633	0.000375241051308672	taz1D_mQ	taz1D_mQ	1	32	2014-02-06_14-15-16	175	176	1431.5	889.5	134	0.0552842414376456	0.00115208904148678	1	SID	2014/02/10	SID	DAL	30	CONC	pms1	30_YE5S_GN	34.0935242014367	7.24851721705943	4.70351703396625	5.10256470353674	0.502841076330471	34.0935242014367
K000266_030_010	4	8	QFA0069	30	YE5S_GN	SPAC23A1.06C	0.138303622070537	3.09451263115055	9e-04	3.18526660394982	1.66743054940108e-05	0.427789351851852	0.501063694640057	0.138399787658545	0.000101462058674021	taz1D_mQ	taz1D_mQ	1	32	2014-02-06_14-15-16	175	176	1597.5	888.5	134	0.0608382010278017	0.00110945923489196	1	SID	2014/02/10	SID	DAL	30	CONC	cmk2	30_YE5S_GN	32.4283176711868	7.26369822332911	4.46443625191304	5.37581872508894	0.500453274497634	32.4283176711868
K000266_030_010	4	9	QFA0069	30	YE5S_GN	SPAC27E2.09	0.0256730700779563	1.77262455725036	9e-04	1.5	4.25394768938232e-06	0.427789351851852	0.0834540862286017	0.0250719273635957	0.000418856465473911	taz1D_mQ	taz1D_mQ	1	32	2014-02-06_14-15-16	175	176	1781.5	886.5	134	0.11969740496026	0.000673227057814636	1	SID	2014/02/10	SID	DAL	30	CONC	mak2	30_YE5S_GN	12.219893097377	4.8341870172182	2.52780727221614	9.49439471267883	0.0820463759766879	12.219893097377
K000266_030_010	4	10	QFA0069	30	YE5S_GN	SPAC3A11.14C	0.172890601330455	3.56541651374389	9e-04	2.22033267764615	2.81758561438033e-05	0.094537037037037	0.644869503424661	0.173324960215684	0.0136290626724109	taz1D_mQ	taz1D_mQ	1	32	2014-02-06_14-15-16	175	176	1955.5	889.5	134	0.0524115037185994	0.00126083181957994	1	SID	2014/02/10	SID	DAL	30	CONC	pkl1	30_YE5S_GN	39.0186967006231	7.58571872662163	5.14370465170153	4.66589775757456	0.640858008002739	39.0186967006231
K000266_030_010	4	11	QFA0069	30	YE5S_GN	SPAC637.10C	0.104672394949764	2.47756351878686	9e-04	5.13240742989768	1.03637045205632e-05	0.427789351851852	0.35863680705969	0.105638219255299	-1.80739781065835e-05	taz1D_mQ	taz1D_mQ	1	32	2014-02-06_14-15-16	175	176	2130.5	882.5	134	0.143030419100514	0.000966944843642202	1	SID	2014/02/10	SID	DAL	30	CONC	rpn10	30_YE5S_GN	24.5263890651151	6.86174029645133	3.57436860118408	6.71447259022182	0.357488338930546	24.5263890651151
K000266_030_010	4	12	QFA0069	30	YE5S_GN	SPAC8E11.02C	0.126593350471559	2.79248926878322	0.000900224257804863	2.85967242470538	1.12172125458929e-05	0.427789351851852	0.445915475347681	0.125816367593054	-0.00222167715465306	taz1D_mQ	taz1D_mQ	1	32	2014-02-06_14-15-16	175	176	2316.5	886.5	134	0.0550927255897092	0.00107927851169505	1	SID	2014/02/10	SID	DAL	30	CONC	rad24	30_YE5S_GN	28.7476095272123	7.13570147074942	4.02870126294579	5.95725481577435	0.44191401253249	28.7476095272123
K000266_030_010	4	13	QFA0069	30	YE5S_GN	SPAPB24D3.04C	0.141674579845635	3.33883169191595	9e-04	2.44064996021807	1.67647889624095e-05	0.427789351851852	0.52522538561059	0.141648335775343	0.000217496068407397	taz1D_mQ	taz1D_mQ	1	32	2014-02-06_14-15-16	175	176	2483.5	877.5	134	0.059114558396374	0.00122455332993654	1	SID	2014/02/10	SID	DAL	30	CONC	mag1	30_YE5S_GN	35.155573157563	7.29844020717406	4.81686115932094	4.98249777317298	0.522234244311373	35.155573157563
K000266_030_010	4	14	QFA0069	30	YE5S_GN	SPBC13G1.04C	0.148818747528607	3.42597842348487	9e-04	2.48202879267544	2.2691376456894e-05	0.094537037037037	0.556632837505472	0.148685720519336	0.0125360489181042	taz1D_mQ	taz1D_mQ	1	32	2014-02-06_14-15-16	175	176	2654.5	886.5	134	0.0579654633087555	0.00117189672137553	1	SID	2014/02/10	SID	DAL	30	CONC	SPBC13G1.04c	30_YE5S_GN	36.4240807288183	7.36941556546445	4.94260099803759	4.85574295993728	0.551803051494608	36.4240807288183
K000266_030_010	4	15	QFA0069	30	YE5S_GN	SPBC1718.07C	0.025	0.792669110329639	0.0011	0.75	1.18150408788141e-05	0.094537037037037	0.0375283458865138	0.0102542739919296	0.00224810011018522	taz1D_mQ	taz1D_mQ	1	32	2014-02-06_14-15-16	175	176	2828.5	886.5	134	0.0172364263142775	0.00128279250815225	1	SID	2014/02/10	SID	DAL	30	CONC	zfs1	30_YE5S_GN	4.50196408963844	4.50635266602479	0.999026135610859	24.0233955294123	0.0264101823565324	4.50196408963844
K000266_030_010	4	16	QFA0069	30	YE5S_GN	SPBC21D10.10	0.14203529149329	3.34208150803639	9e-04	2.54649572884926	2.65908524163882e-05	0.094537037037037	0.530944216066754	0.141408249562047	0.0197184284658307	taz1D_mQ	taz1D_mQ	1	32	2014-02-06_14-15-16	175	176	3003.5	886.5	134	0.0503686680072776	0.00110945923489196	1	SID	2014/02/10	SID	DAL	30	CONC	bdc1	30_YE5S_GN	35.2076357217009	7.30210872376963	4.82157100826148	4.97763072634986	0.52431662721922	35.2076357217009
K000266_030_010	4	17	QFA0069	30	YE5S_GN	SPBC31F10.13C	0.150894220517513	3.60568122323346	9e-04	2.58547790927081	2.02446062734679e-05	0.094537037037037	0.572960775268207	0.151123434844403	0.00539148131374196	taz1D_mQ	taz1D_mQ	1	32	2014-02-06_14-15-16	175	176	3181.5	891.5	134	0.0610935554917169	0.00122455332993654	1	SID	2014/02/10	SID	DAL	30	CONC	hip1	30_YE5S_GN	38.4387014475908	7.38939683268675	5.20187267214538	4.61372307871231	0.569093952187525	38.4387014475908
K000266_030_010	4	18	QFA0069	30	YE5S_GN	SPBC530.14C	0.167844287701052	3.68869907184743	9e-04	2.81961587718749	2.23066430337561e-05	0.094537037037037	0.638407643348629	0.168016323150516	0.00261326217293798	taz1D_mQ	taz1D_mQ	1	32	2014-02-06_14-15-16	175	176	3352.5	886.5	134	0.0599763797120878	0.00119905560595417	1	SID	2014/02/10	SID	DAL	30	CONC	dsk1	30_YE5S_GN	40.1411994286703	7.54298272138364	5.3216613256814	4.50986985665176	0.634518448736505	40.1411994286703
K000266_030_010	4	19	QFA0069	30	YE5S_GN	SPBC947.08C	0.154401095619847	3.46473279638896	9e-04	2.71661835231686	2.33295029256735e-05	0.427789351851852	0.576558458781433	0.154209299088023	-0.0011138220268053	taz1D_mQ	taz1D_mQ	1	32	2014-02-06_14-15-16	175	176	3526.5	886.5	134	0.0626576015831977	0.00117163530974899	1	SID	2014/02/10	SID	DAL	30	CONC	hip4	30_YE5S_GN	37.1018761765633	7.4225422731296	4.9985402320814	4.80140178645843	0.574616437488903	37.1018761765633
K000266_030_010	4	20	QFA0069	30	YE5S_GN	SPCC1795.01C	0.166161125073862	3.59782831639977	9e-04	2.78954422801643	2.92709603948077e-05	0.094537037037037	0.62559660023786	0.165957312658171	0.00231792020246541	taz1D_mQ	taz1D_mQ	1	32	2014-02-06_14-15-16	175	176	3702.5	894.5	134	0.0608382010278017	0.00117815581681057	1	SID	2014/02/10	SID	DAL	30	CONC	mad3	30_YE5S_GN	39.0768421322619	7.52844217300911	5.19056150452477	4.62377721159425	0.623416996999839	39.0768421322619
K000266_030_010	4	21	QFA0069	30	YE5S_GN	SPCC330.02	0.147567031968302	3.50930759106485	9e-04	2.94159925017377	2.7522424013125e-05	0.953483796296296	0.554968348465241	0.147314985633672	-0.00167942733210169	taz1D_mQ	taz1D_mQ	1	32	2014-02-06_14-15-16	175	176	3875.5	886.5	134	0.0641258897507102	0.00117163530974899	1	SID	2014/02/10	SID	DAL	30	CONC	rhp7	30_YE5S_GN	37.2485916390192	7.35722972732499	5.06285558824903	4.74040777613811	0.554220782728383	37.2485916390192
K000266_030_010	4	22	QFA0069	30	YE5S_GN	SPCC663.12	0.176852736941117	3.92961232326935	9e-04	3.06309520107142	4.02431979183238e-05	0.761122685185185	0.683343761671684	0.17757448284138	-0.0115375285546433	taz1D_mQ	taz1D_mQ	1	32	2014-02-06_14-15-16	175	176	4063.5	890.5	134	0.0644770021385936	0.00121268115900168	1	SID	2014/02/10	SID	DAL	30	CONC	cid12	30_YE5S_GN	43.1905089293445	7.61840782932009	5.66923035586545	4.23337887040863	0.680452158150486	43.1905089293445
K000266_030_010	4	23	QFA0069	30	YE5S_GN	SPBPJ4664.03	0.134907179927999	3.31242871863725	9e-04	2.99209999662069	3.97057067468556e-05	0.953483796296296	0.498889240923688	0.135546842945178	-0.0185422589478786	taz1D_mQ	taz1D_mQ	1	32	2014-02-06_14-15-16	175	176	4226.5	886.5	134	0.0656580165342015	0.00113294239979548	1	SID	2014/02/10	SID	DAL	30	CONC	mfm3	30_YE5S_GN	34.5404780666	7.22782641557466	4.77881953448294	5.02216077146691	0.500375971446739	34.5404780666
K000266_030_010	4	24	QFA0069	30	YE5S_GN	SPBC11B10.02C	0.190910933129435	3.27858160379251	9e-04	1.90763880095396	5.65809627453681e-05	1.04695601851852	0.672167276815764	0.194609712922627	-0.0214408918779386	taz1D_mQ	taz1D_mQ	1	32	2014-02-06_14-15-16	175	176	4400.5	886.5	134	0.0500494749273836	0.00127988600509453	1	SID	2014/02/10	SID	DAL	30	CONC	his3	30_YE5S_GN	36.5542059245006	7.72875900890535	4.72963458718036	5.07438778992606	0.676648046037018	36.5542059245006
K000266_030_010	5	1	QFA0069	30	YE5S_GN	SPBC11B10.02C	0.209350042200067	3.66249923489112	9e-04	1.32374468293954	8.01562652428802e-05	1.04695601851852	0.746351723727151	0.214152831687451	-0.0144838512105816	taz1D_mQ	taz1D_mQ	1	32	2014-02-06_14-15-16	175	176	383.5	1064.5	134	0.0501452328513518	0.00127988600509453	1	SID	2014/02/10	SID	DAL	30	CONC	his3	30_YE5S_GN	41.4904744271227	7.86177649211156	5.2774935116451	4.54761335983504	0.75191876864037	41.4904744271227
K000266_030_010	5	2	QFA0069	30	YE5S_GN	SPAC2G11.12	0.121474082845299	3.03685894074138	9e-04	2.79104123443598	3.0406097287562e-05	1.04695601851852	0.436694228732953	0.122627354205049	-0.0127005166873305	taz1D_mQ	taz1D_mQ	1	32	2014-02-06_14-15-16	175	176	562.5	1062.5	134	0.0677966101694915	0.00101341932536197	1	SID	2014/02/10	SID	DAL	30	CONC	rqh1	30_YE5S_GN	31.003922542313	7.07650782306717	4.38124613403945	5.47789356401036	0.439604907552911	31.003922542313
K000266_030_010	5	3	QFA0069	30	YE5S_GN	SPCC1235.03	0.15877759463846	3.5560679725893	9e-04	3.23938993733272	4.74118105907529e-05	0.953483796296296	0.595397681262951	0.159732051909004	-0.00352544306314447	taz1D_mQ	taz1D_mQ	1	32	2014-02-06_14-15-16	175	176	727.5	1052.5	134	0.0581250598487025	0.00113578765650264	1	SID	2014/02/10	SID	DAL	30	CONC	SPCC1235.03	30_YE5S_GN	38.2868984813072	7.46286662904744	5.13032061061959	4.67807020682505	0.597058093153451	38.2868984813072
K000266_030_010	5	4	QFA0069	30	YE5S_GN	SPAC139.01C	0.113218802570807	3.1749191831297	9e-04	3.01026330960721	2.81678995788578e-05	0.094537037037037	0.418486128997142	0.113663349293577	0.00893246121435166	taz1D_mQ	taz1D_mQ	1	32	2014-02-06_14-15-16	175	176	908.5	1062.5	134	0.0612850713396534	0.00109123551234535	1	SID	2014/02/10	SID	DAL	30	CONC	SPAC139.01c	30_YE5S_GN	31.9483941295408	6.97497285378407	4.58043275569282	5.23967958489761	0.419305345183039	31.9483941295408
K000266_030_010	5	5	QFA0069	30	YE5S_GN	SPAC16A10.07C	0.174710336273804	3.93058142694383	9e-04	3.19616159020649	7.18705895441314e-05	0.094537037037037	0.679388018030323	0.17548334148952	0.0326615519346604	taz1D_mQ	taz1D_mQ	1	32	2014-02-06_14-15-16	175	176	1082.5	1057.5	134	0.0558587889814549	0.00120173143789081	1	SID	2014/02/10	SID	DAL	30	CONC	taz1	30_YE5S_GN	43.1014568022576	7.60082424722621	5.67062931602277	4.23233448396746	0.673216563688138	43.1014568022576
K000266_030_010	5	6	QFA0069	30	YE5S_GN	SPAC1805.12C	0.127110983845458	3.22318114063201	9e-04	2.69923167322703	1.64401933650075e-05	0.094537037037037	0.468447705052303	0.127218596998265	0.00132977244512603	taz1D_mQ	taz1D_mQ	1	32	2014-02-06_14-15-16	175	176	1252.5	1050.5	134	0.0591464777043634	0.00112926691478071	1	SID	2014/02/10	SID	DAL	30	CONC	uep1	30_YE5S_GN	33.2103863873374	7.14194798433133	4.65004596227772	5.16123930702916	0.467897209658569	33.2103863873374
K000266_030_010	5	7	QFA0069	30	YE5S_GN	SPAC19G12.06C	0.123285571803602	2.89604338737934	9e-04	3.4593504561489	1.11128044427151e-05	0.094537037037037	0.441035572105409	0.12506269749773	0.00287960036312193	taz1D_mQ	taz1D_mQ	1	32	2014-02-06_14-15-16	175	176	1431.5	1053.5	134	0.0702543968846755	0.000971543013141313	1	SID	2014/02/10	SID	DAL	30	CONC	hta2	30_YE5S_GN	29.6556301971916	7.09786325323327	4.17810672580691	5.74422856452163	0.439879161643417	29.6556301971916
K000266_030_010	5	8	QFA0069	30	YE5S_GN	SPAC23C11.04C	0.120264131617984	3.06249574185542	9e-04	2.64325165848609	1.01022049136106e-05	0.094537037037037	0.437489011843422	0.120397349125707	0.00053677147127085	taz1D_mQ	taz1D_mQ	1	32	2014-02-06_14-15-16	175	176	1608.5	1051.5	134	0.0604551693319289	0.00113671034098697	1	SID	2014/02/10	SID	DAL	30	CONC	pnk1	30_YE5S_GN	31.2017388749706	7.06206571083103	4.41821701363055	5.43205549341693	0.436238449049045	31.2017388749706
K000266_030_010	5	9	QFA0069	30	YE5S_GN	SPAC29B12.03	0.183566186420293	3.74675825609355	9e-04	2.17048231570571	2.92803304188228e-05	0.094537037037037	0.692806325234307	0.184456738723006	0.00770084973168015	taz1D_mQ	taz1D_mQ	1	32	2014-02-06_14-15-16	175	176	1781.5	1054.5	134	0.0511666507070127	0.00127604132996958	1	SID	2014/02/10	SID	DAL	30	CONC	spd1	30_YE5S_GN	41.4703811857559	7.67215961660952	5.40530740470732	4.44008049923287	0.688531406334018	41.4703811857559
K000266_030_010	5	10	QFA0069	30	YE5S_GN	SPAC3C7.03C	0.0327611902534996	2.00584719282953	9e-04	1.5	3.23519011876614e-06	0.094537037037037	0.110607590901076	0.0322344758759289	0.00430021408746109	taz1D_mQ	taz1D_mQ	1	32	2014-02-06_14-15-16	175	176	1955.5	1062.5	134	0.0902678029940311	0.000893127034311055	1	SID	2014/02/10	SID	DAL	30	CONC	rhp55	30_YE5S_GN	14.8868936865522	5.18591896111193	2.87063754720923	8.36051211805973	0.108265102217435	14.8868936865522
K000266_030_010	5	11	QFA0069	30	YE5S_GN	SPAC644.06C	0.025	1.55768476427939	9e-04	1.5	7.71333911804539e-06	0.427789351851852	0.0721133262795331	0.0224903179323336	5.16353740621471e-05	taz1D_mQ	taz1D_mQ	1	32	2014-02-06_14-15-16	175	176	2128.5	1062.5	134	0.0886718375945609	0.000754218903273714	1	SID	2014/02/10	SID	DAL	30	CONC	cdr1	30_YE5S_GN	10.6479629508752	4.79585928321977	2.22024090409227	10.8096377991073	0.0745791515752106	10.6479629508752
K000266_030_010	5	12	QFA0069	30	YE5S_GN	SPAC8E11.02C	0.025	1.8866039895246	9e-04	0.750000000000001	8.79231784334469e-06	0.427789351851852	0.0677523016053312	0.0209519094855101	-0.000575639076940664	taz1D_mQ	taz1D_mQ	1	32	2014-02-06_14-15-16	175	176	2293.5	1062.5	134	0.0854799067956207	0.000935756840905875	1	SID	2014/02/10	SID	DAL	30	CONC	rad24	30_YE5S_GN	11.63460931923	4.79585928321977	2.42596970264293	9.89295124908345	0.0698270255941136	11.63460931923
K000266_030_010	5	13	QFA0069	30	YE5S_GN	SPAPB2B4.03	0.197454905777947	4.27178802670988	9e-04	1.91840241866478	3.06879962942932e-05	0.094537037037037	0.773702408587313	0.198934599675738	0.00582086589179762	taz1D_mQ	taz1D_mQ	1	32	2014-02-06_14-15-16	175	176	2479.5	1064.5	134	0.0467937055124645	0.00133571076300014	1	SID	2014/02/10	SID	DAL	30	CONC	cig2	30_YE5S_GN	47.9279004191184	7.77738249530061	6.16247181465979	3.89454113898044	0.764343851194579	47.9279004191184
K000266_030_010	5	14	QFA0069	30	YE5S_GN	SPBC13G1.13	0.126793539147607	3.31860559216769	9e-04	2.50501929987388	1.40411552759616e-05	0.094537037037037	0.474232778346396	0.12680666909629	0.00415691828841248	taz1D_mQ	taz1D_mQ	1	32	2014-02-06_14-15-16	175	176	2654.5	1062.5	134	0.0590507197803952	0.0011138882142809	1	SID	2014/02/10	SID	DAL	30	CONC	tfb2	30_YE5S_GN	34.1761075125976	7.13834051704738	4.78768243557171	5.0128638068565	0.470503880505025	34.1761075125976
K000266_030_010	5	15	QFA0069	30	YE5S_GN	SPBC1734.06	0.152998757666233	3.50196191163807	9e-04	2.34426950173229	6.20286121319748e-05	0.094537037037037	0.581251654086205	0.153019416142227	0.0387064463173213	taz1D_mQ	taz1D_mQ	1	32	2014-02-06_14-15-16	175	176	2828.5	1055.5	134	0.0568482875291264	0.00113671034098697	1	SID	2014/02/10	SID	DAL	30	CONC	rhp18	30_YE5S_GN	37.4335783306454	7.40937922165377	5.05218820778486	4.75041685165621	0.569431774714627	37.4335783306454
K000266_030_010	5	16	QFA0069	30	YE5S_GN	SPBC21D10.12	0.130405999088279	3.33230949912775	9e-04	2.69891599178963	2.33423242493479e-05	0.094537037037037	0.490064720247333	0.130120742928307	0.0170031581303028	taz1D_mQ	taz1D_mQ	1	32	2014-02-06_14-15-16	175	176	3003.5	1062.5	134	0.0633279070509751	0.00116002431578032	1	SID	2014/02/10	SID	DAL	30	CONC	hob1	30_YE5S_GN	34.5123120667764	7.17886952284882	4.80748562944779	4.99221461068761	0.484628542578776	34.5123120667764
K000266_030_010	5	17	QFA0069	30	YE5S_GN	SPBC31F10.14C	0.156259497645524	3.3658267272011	9e-04	2.19934357467803	2.61023246337613e-05	0.094537037037037	0.574781774008132	0.156833318641043	0.0110016976962432	taz1D_mQ	taz1D_mQ	1	32	2014-02-06_14-15-16	175	176	3178.5	1072.5	134	0.0561141434453701	0.00112133164048717	1	SID	2014/02/10	SID	DAL	30	CONC	hip3	30_YE5S_GN	36.1256436050402	7.43980316444839	4.85572572372198	4.94261854263129	0.571504192940262	36.1256436050402
K000266_030_010	5	18	QFA0069	30	YE5S_GN	SPBC543.03C	0.132519654064771	3.17665517338329	9e-04	2.7397126065352	1.35824905270894e-05	0.094537037037037	0.485447707519829	0.132578648875505	0.00462441045890386	taz1D_mQ	taz1D_mQ	1	32	2014-02-06_14-15-16	175	176	3350.5	1064.5	134	0.0607424431038335	0.00121251196889151	1	SID	2014/02/10	SID	DAL	30	CONC	pku80	30_YE5S_GN	33.0065548488591	7.20206562568063	4.58292892127594	5.23682570955478	0.483979434346796	33.0065548488591
K000266_030_010	5	19	QFA0069	30	YE5S_GN	SPBP16F5.03C	0.0389629940160542	1.75376005437403	9e-04	10	3.9573009524315e-06	0.094537037037037	0.129181276402165	0.0390890344238445	0.000552127699957622	taz1D_mQ	taz1D_mQ	1	32	2014-02-06_14-15-16	175	176	3527.5	1062.5	134	0.155702384372307	0.000696541032607985	1	SID	2014/02/10	SID	DAL	30	CONC	tra1	30_YE5S_GN	13.7539365166299	5.43603573038692	2.53014093335456	9.48563761156966	0.127965257352681	13.7539365166299
K000266_030_010	5	20	QFA0069	30	YE5S_GN	SPCC18.09C	0.140556693889302	3.35550036048122	9e-04	2.52153662643683	2.13085706045592e-05	0.953483796296296	0.520313224506385	0.140961847522047	-0.00351332994324788	taz1D_mQ	taz1D_mQ	1	32	2014-02-06_14-15-16	175	176	3704.5	1068.5	134	0.0542309042739953	0.00130144683243557	1	SID	2014/02/10	SID	DAL	30	CONC	SPCC18.09c	30_YE5S_GN	35.2758764752682	7.28701144566046	4.84092508133435	4.9577301025664	0.519815569919609	35.2758764752682
K000266_030_010	5	21	QFA0069	30	YE5S_GN	SPCC338.05C	0.0500215261929294	1.91453072240177	9e-04	8.17944980943418	6.31758748729598e-06	1.04695601851852	0.166116230951029	0.0503581658650844	-0.000236011228479143	taz1D_mQ	taz1D_mQ	1	32	2014-02-06_14-15-16	175	176	3876.5	1062.5	134	0.131539468224329	0.000641546972330687	1	SID	2014/02/10	SID	DAL	30	CONC	mms2	30_YE5S_GN	16.0103652713733	5.79648026419157	2.76208397883784	8.68909134692497	0.165699549150431	16.0103652713733
K000266_030_010	5	22	QFA0069	30	YE5S_GN	SPCC736.09C	0.111645285412004	3.0331934293318	9e-04	3.2115512279898	2.80334372475942e-05	0.953483796296296	0.407241381703114	0.111583325387467	-0.0109019149817484	taz1D_mQ	taz1D_mQ	1	32	2014-02-06_14-15-16	175	176	4046.5	1062.5	134	0.0618596188834626	0.001063061721766	1	SID	2014/02/10	SID	DAL	30	CONC	SPCC736.09c	30_YE5S_GN	30.4339160401631	6.95478161314118	4.37597004953509	5.48449823200911	0.40797507634402	30.4339160401631
K000266_030_010	5	23	QFA0069	30	YE5S_GN	SPBC25B2.07C	0.15988696547407	3.63423728318722	9e-04	3.19593064438018	3.80027647650282e-05	0.953483796296296	0.604425545920174	0.161371642192857	-0.0171799316917685	taz1D_mQ	taz1D_mQ	1	32	2014-02-06_14-15-16	175	176	4226.5	1057.5	134	0.0535286794982285	0.00121443430645398	1	SID	2014/02/10	SID	DAL	30	CONC	mug164	30_YE5S_GN	39.1811844459412	7.47291161345505	5.24309485681526	4.57744913174773	0.604980340341924	39.1811844459412
K000266_030_010	5	24	QFA0069	30	YE5S_GN	SPBC11B10.02C	0.141687389778871	2.78272623588231	9e-04	2.53550594919058	3.87752996969724e-05	1.04695601851852	0.483397036761491	0.144241336739596	-0.0179022769956685	taz1D_mQ	taz1D_mQ	1	32	2014-02-06_14-15-16	175	176	4394.5	1062.5	134	0.059912541096109	0.0012183712030953	1	SID	2014/02/10	SID	DAL	30	CONC	his3	30_YE5S_GN	29.3008117359656	7.29857064688826	4.01459589193097	5.97818576166985	0.486700290520395	29.3008117359656
K000266_030_010	6	1	QFA0069	30	YE5S_GN	SPBC11B10.02C	0.173972010467588	3.01209623936758	9e-04	1.64440165979035	6.93659796725024e-05	1.04695601851852	0.588953140757013	0.178848268190812	-0.0070277841115619	taz1D_mQ	taz1D_mQ	1	32	2014-02-06_14-15-16	175	176	383.5	1238.5	134	0.0627214401991765	0.00121460349656416	1	SID	2014/02/10	SID	DAL	30	CONC	his3	30_YE5S_GN	32.9923962291956	7.59471449959414	4.34412593534078	5.52470171381376	0.593827951852373	32.9923962291956
K000266_030_010	6	2	QFA0069	30	YE5S_GN	SPBC342.05	0.15309164996613	3.39680339103429	9e-04	2.9175779916229	5.35204403577232e-05	0.953483796296296	0.564728012283175	0.155128787773093	-0.0144921108738088	taz1D_mQ	taz1D_mQ	1	32	2014-02-06_14-15-16	175	176	558.5	1227.5	134	0.0596571866321938	0.00120299250259549	1	SID	2014/02/10	SID	DAL	30	CONC	crb2	30_YE5S_GN	36.3142984531759	7.41025487970232	4.90054647818467	4.89741299400765	0.567233088643425	36.3142984531759
K000266_030_010	6	3	QFA0069	30	YE5S_GN	SPAC1006.09	0.025	0.812016932251333	0.0011	0.75	1.2505950381939e-05	1.04695601851852	0.0378220225311513	0.0108175570659818	-0.00107625412701354	taz1D_mQ	taz1D_mQ	1	32	2014-02-06_14-15-16	175	176	733.5	1238.5	134	0.0135337865875068	0.0013103050258738	1	SID	2014/02/10	SID	DAL	30	CONC	win1	30_YE5S_GN	4.61185004125318	4.50635266602479	1.02341081203515	23.4509932060164	0.0274409077117145	4.61185004125318
K000266_030_010	6	4	QFA0069	30	YE5S_GN	SPAC139.06	0.127937158342513	3.35368614902581	9e-04	3.53419258296826	4.22950885044599e-05	0.094537037037037	0.479465707518875	0.128005156664072	0.0190591881413622	taz1D_mQ	taz1D_mQ	1	32	2014-02-06_14-15-16	175	176	907.5	1229.5	134	0.0481981550639982	0.00110945923489196	1	SID	2014/02/10	SID	DAL	30	CONC	hat1	30_YE5S_GN	34.6004367603342	7.15129462774177	4.83834586063758	4.96037296449853	0.47977515958934	34.6004367603342
K000266_030_010	6	5	QFA0069	30	YE5S_GN	SPAC16A10.07C	0.143742479965088	3.61943778220791	9e-04	3.48661181650768	3.38590671796154e-05	0.094537037037037	0.549033497863634	0.14417358046233	0.0138010810078979	taz1D_mQ	taz1D_mQ	1	32	2014-02-06_14-15-16	175	176	1091.5	1238.5	134	0.0601998148680137	0.00115208904148678	1	SID	2014/02/10	SID	DAL	30	CONC	taz1	30_YE5S_GN	38.2197533513663	7.31934576518384	5.22174448065665	4.59616514919587	0.547717240277652	38.2197533513663
K000266_030_010	6	6	QFA0069	30	YE5S_GN	SPAC1834.04	0.146488594011028	3.46323253634749	9e-04	3.21402526568462	3.03083126600641e-05	0.094537037037037	0.549806821545935	0.146946845030071	0.0106417643400041	taz1D_mQ	taz1D_mQ	1	32	2014-02-06_14-15-16	175	176	1266.5	1250.5	134	0.0601040569440455	0.00112133164048717	1	SID	2014/02/10	SID	DAL	30	CONC	hht1	30_YE5S_GN	36.7066943519652	7.34664762019263	4.99638695764788	4.80347102885289	0.549050643187807	36.7066943519652
K000266_030_010	6	7	QFA0069	30	YE5S_GN	SPAC1B1.04C	0.109259840908095	2.97366467871614	9e-04	2.6534932597244	1.25347616614731e-05	0.094537037037037	0.398882910822629	0.108677509847952	0.010792925476453	taz1D_mQ	taz1D_mQ	1	32	2014-02-06_14-15-16	175	176	1431.5	1238.5	134	0.0574228350729356	0.000966022159157869	1	SID	2014/02/10	SID	DAL	30	CONC	SPAC1B1.04c	30_YE5S_GN	29.7027206481749	6.92362251067942	4.29005489573697	5.59433400813794	0.395098194003101	29.7027206481749
K000266_030_010	6	8	QFA0069	30	YE5S_GN	SPAC23D3.01	0.148496292979583	3.37637849073876	9e-04	2.65348166063821	1.99176437100963e-05	0.094537037037037	0.551461806570062	0.148555103683112	0.00286922335153862	taz1D_mQ	taz1D_mQ	1	32	2014-02-06_14-15-16	175	176	1606.5	1230.5	134	0.0568482875291264	0.0011828464424864	1	SID	2014/02/10	SID	DAL	30	CONC	SPAC23D3.01	30_YE5S_GN	35.881667725718	7.36628619965508	4.87106619987127	4.92705272628696	0.548980554276908	35.881667725718
K000266_030_010	6	9	QFA0069	30	YE5S_GN	SPAC2F3.15	0.154192538993616	3.51603342713279	9e-04	2.28549704447	1.99975439947311e-05	0.094537037037037	0.578208240690348	0.154279427830195	0.00934874334460839	taz1D_mQ	taz1D_mQ	1	32	2014-02-06_14-15-16	175	176	1781.5	1231.5	134	0.0583804143126177	0.00126083181957994	1	SID	2014/02/10	SID	DAL	30	CONC	lsk1	30_YE5S_GN	37.6407065803448	7.42059224161586	5.07246663807367	4.73142589442723	0.573871291886582	37.6407065803448
K000266_030_010	6	10	QFA0069	30	YE5S_GN	SPAC3F10.15C	0.123298825655832	2.80078933775124	9e-04	3.63711277743215	2.06921906350929e-05	0.094537037037037	0.441001381492571	0.123408096957685	0.019685813973053	taz1D_mQ	taz1D_mQ	1	32	2014-02-06_14-15-16	175	176	1955.5	1241.5	134	0.0748507772351495	0.00105855577378325	1	SID	2014/02/10	SID	DAL	30	CONC	spo12	30_YE5S_GN	28.6808532483248	7.09801834225838	4.04068457777461	5.93958759661906	0.434514320230564	28.6808532483248
K000266_030_010	6	11	QFA0069	30	YE5S_GN	SPAC644.14C	0.171241956023928	3.78195078303904	9e-04	1.75558248175269	1.9390991081232e-05	0.094537037037037	0.647302467992751	0.171359872640544	0.00309757696125586	taz1D_mQ	taz1D_mQ	1	32	2014-02-06_14-15-16	175	176	2130.5	1227.5	134	0.054677774585847	0.00127511864548524	1	SID	2014/02/10	SID	DAL	30	CONC	rhp51	30_YE5S_GN	41.3057496705312	7.57189550325234	5.45513995178476	4.39952049115585	0.64165371448275	41.3057496705312
K000266_030_010	6	12	QFA0069	30	YE5S_GN	SPAC8E11.03C	0.154769697498338	3.412952308042	9e-04	2.18948999949783	1.62788589214844e-05	0.094537037037037	0.574059390819658	0.154553072330433	0.00473749746750892	taz1D_mQ	taz1D_mQ	1	32	2014-02-06_14-15-16	175	176	2305.5	1226.5	134	0.059433751476268	0.00113228112693769	1	SID	2014/02/10	SID	DAL	30	CONC	dmc1	30_YE5S_GN	36.5633242932782	7.42598231575948	4.9237020421774	4.87438106416905	0.56915788482546	36.5633242932782
K000266_030_010	6	13	QFA0069	30	YE5S_GN	SPAPB8E5.02C	0.166320941663959	3.83335841042344	9e-04	1.93035652173645	2.35654067773557e-05	0.094537037037037	0.636672106998072	0.166711942627146	0.0105425569770759	taz1D_mQ	taz1D_mQ	1	32	2014-02-06_14-15-16	175	176	2486.5	1248.5	134	0.0712758147403364	0.00123450339796926	1	SID	2014/02/10	SID	DAL	30	CONC	rpn502	30_YE5S_GN	41.6390344362331	7.52982911469896	5.52987774383215	4.34005978283495	0.629635636404866	41.6390344362331
K000266_030_010	6	14	QFA0069	30	YE5S_GN	SPBC146.06C	0.176462252494563	3.97702121177551	9e-04	2.16212275519319	4.41842681091648e-05	0.094537037037037	0.68777355916272	0.177023325242685	0.0274977486536369	taz1D_mQ	taz1D_mQ	1	32	2014-02-06_14-15-16	175	176	2645.5	1233.5	134	0.0601998148680137	0.00124436124448563	1	SID	2014/02/10	SID	DAL	30	CONC	SPBC146.06c	30_YE5S_GN	43.6921788846844	7.61521888902146	5.73748168259136	4.18301989055942	0.675884778553118	43.6921788846844
K000266_030_010	6	15	QFA0069	30	YE5S_GN	SPBC17D11.01	0.157388954798606	3.75105177725351	9e-04	2.30759246423537	4.45820569173706e-05	0.094537037037037	0.608959378016268	0.157404835904552	0.0300878245550747	taz1D_mQ	taz1D_mQ	1	32	2014-02-06_14-15-16	175	176	2816.5	1238.5	134	0.0598487024801302	0.0011982251429862	1	SID	2014/02/10	SID	DAL	30	CONC	nep1	30_YE5S_GN	40.3169798258042	7.45019358253786	5.41153452982769	4.4349712392511	0.597494591949438	40.3169798258042
K000266_030_010	6	16	QFA0069	30	YE5S_GN	SPBC23E6.02	0.177727249505475	3.85718256769603	9e-04	2.17959068062003	5.10540732574473e-05	0.094537037037037	0.686132666250036	0.178348758952464	0.0317154934234294	taz1D_mQ	taz1D_mQ	1	32	2014-02-06_14-15-16	175	176	3003.5	1234.5	134	0.0583804143126177	0.00127511864548524	1	SID	2014/02/10	SID	DAL	30	CONC	SPBC23E6.02	30_YE5S_GN	42.4330612880194	7.62552417850031	5.56460910682793	4.31297141259236	0.674290742610903	42.4330612880194
K000266_030_010	6	17	QFA0069	30	YE5S_GN	SPBC336.01	0.025	0.834172590339031	0.0011	0.75	1.39531090405172e-05	0.094537037037037	0.0402215125627993	0.0108261510863268	0.0013225539297047	taz1D_mQ	taz1D_mQ	1	32	2014-02-06_14-15-16	175	176	3178.5	1238.5	134	0.0120335791120049	0.00139438030829222	1	SID	2014/02/10	SID	DAL	30	CONC	fbh1	30_YE5S_GN	4.7376830979389	4.50635266602479	1.05133429384216	22.8281338681446	0.0286274658749187	4.7376830979389
K000266_030_010	6	18	QFA0069	30	YE5S_GN	SPBC582.10C	0.0963019513675707	2.4610519360236	9e-04	4.69747167324133	9.97876822378923e-06	0.094537037037037	0.332933201036735	0.0968632149897972	0.00655137428223279	taz1D_mQ	taz1D_mQ	1	32	2014-02-06_14-15-16	175	176	3352.5	1242.5	134	0.158702799323311	0.00092339235256305	1	SID	2014/02/10	SID	DAL	30	CONC	SPBC582.10c	30_YE5S_GN	23.9360019806716	6.74149622004387	3.55054741549879	6.75952105166533	0.330388493433235	23.9360019806716
K000266_030_010	6	19	QFA0069	30	YE5S_GN	SPCC1183.06	0.151391209092696	3.28633288627416	9e-04	2.53034154500492	1.64798768269239e-05	0.094537037037037	0.554078423351721	0.151483993791792	0.00343621212729002	taz1D_mQ	taz1D_mQ	1	32	2014-02-06_14-15-16	175	176	3532.5	1228.5	134	0.059114558396374	0.00123993203043634	1	SID	2014/02/10	SID	DAL	30	CONC	ung1	30_YE5S_GN	35.0567009598069	7.39414071729779	4.74114603713121	5.06206723269845	0.552844341707262	35.0567009598069
K000266_030_010	6	20	QFA0069	30	YE5S_GN	SPCC1840.03	0.025	0.37273754764109	0.0011	0.75	1.11361764422863e-06	1.40981481481481	0.0134771861634905	0.00379999611358286	-0.000111486007363558	taz1D_mQ	taz1D_mQ	1	32	2014-02-06_14-15-16	175	176	3702.5	1238.5	134	0.00861821315713875	0.00118313096815711	1	SID	2014/02/10	SID	DAL	30	CONC	sal3	30_YE5S_GN	2.11696284423427	4.50635266602479	0.469773007380205	25	0.00784859673954109	2.11696284423427
K000266_030_010	6	21	QFA0069	30	YE5S_GN	SPCC338.08	0.001	0	0.001	1	Inf	0	0.000279725278095484	5.8794454759019e-05	1.95535946066688e-05	taz1D_mQ	taz1D_mQ	1	32	2014-02-06_14-15-16	175	176	3876.5	1238.5	134	0.000989498547671486	0.000538063636594432	1	SID	2014/02/10	SID	DAL	30	CONC	ctp1	30_YE5S_GN	0	0	0	25	0	0
K000266_030_010	6	22	QFA0069	30	YE5S_GN	SPCC74.06	0.193653172221805	4.1521920767737	9e-04	2.23168585619839	4.29444000446479e-05	0.761122685185185	0.752348649567921	0.195331056422793	-0.0117722424337542	taz1D_mQ	taz1D_mQ	1	32	2014-02-06_14-15-16	175	176	4051.5	1243.5	134	0.0517731175588113	0.00130670650945283	1	SID	2014/02/10	SID	DAL	30	CONC	mak3	30_YE5S_GN	46.420511223065	7.74933441748654	5.99025783663641	4.00650533825372	0.747883730516424	46.420511223065
K000266_030_010	6	23	QFA0069	30	YE5S_GN	SPBP8B7.24C	0.138146023457244	3.2216082782928	9e-04	2.89892014681937	2.89790142599292e-05	0.953483796296296	0.505358887789736	0.138075217819666	-0.015710129515389	taz1D_mQ	taz1D_mQ	1	32	2014-02-06_14-15-16	175	176	4219.5	1238.5	134	0.0643812442146254	0.00109031282786101	1	SID	2014/02/10	SID	DAL	30	CONC	atg8	30_YE5S_GN	33.7525090727393	7.26205331789221	4.64779141590438	5.16374291623197	0.506210166574892	33.7525090727393
K000266_030_010	6	24	QFA0069	30	YE5S_GN	SPBC11B10.02C	0.199345571240305	3.35308307729159	9e-04	1.97203572094311	6.26568233278419e-05	0.953483796296296	0.708741325545462	0.202992664584597	-0.0178809279329177	taz1D_mQ	taz1D_mQ	1	32	2014-02-06_14-15-16	175	176	4400.5	1249.5	134	0.0541989849660059	0.00130144683243557	1	SID	2014/02/10	SID	DAL	30	CONC	his3	30_YE5S_GN	37.6875002500993	7.79113083728527	4.83723108200697	4.96151612216185	0.711649363568455	37.6875002500993
K000266_030_010	7	1	QFA0069	30	YE5S_GN	SPBC11B10.02C	0.178345911189506	2.96511840695121	9e-04	1.98256963855618	5.60487392078568e-05	1.04695601851852	0.605772914184149	0.182832550767844	-0.0188360108504313	taz1D_mQ	taz1D_mQ	1	32	2014-02-06_14-15-16	175	176	383.5	1403.5	134	0.0481981550639982	0.00121285011445151	1	SID	2014/02/10	SID	DAL	30	CONC	his3	30_YE5S_GN	32.639662066475	7.63053742375541	4.27750501096569	5.61074737223552	0.610203726956921	32.639662066475
K000266_030_010	7	2	QFA0069	30	YE5S_GN	SPCC1322.12C	0.118540218323511	2.84339038571682	9e-04	3.5473646795511	3.08352909518306e-05	1.04695601851852	0.418715802293266	0.119795413752493	-0.0169886161166037	taz1D_mQ	taz1D_mQ	1	32	2014-02-06_14-15-16	175	176	554.5	1406.5	134	0.0650834689903923	0.00104794443289273	1	SID	2014/02/10	SID	DAL	30	CONC	bub1	30_YE5S_GN	28.8841683223373	7.04123590294909	4.10214466898343	5.85059814722418	0.421551195155002	28.8841683223373
K000266_030_010	7	3	QFA0069	30	YE5S_GN	SPAC1071.02	0.147043846662578	3.38044573863304	9e-04	2.01257681125187	2.11775989695204e-05	0.953483796296296	0.538992569554778	0.147460292157755	-0.00240735872490857	taz1D_mQ	taz1D_mQ	1	32	2014-02-06_14-15-16	175	176	733.5	1415.5	134	0.0572313192249992	0.00111362680265436	1	SID	2014/02/10	SID	DAL	30	CONC	mms19	30_YE5S_GN	35.8531278291501	7.35210569631162	4.87657948757957	4.92148237532618	0.53907952849334	35.8531278291501
K000266_030_010	7	4	QFA0069	30	YE5S_GN	SPAC13A11.03	0.118225447548671	3.24898774366317	9e-04	3.42300295369904	2.77819200995983e-05	0.953483796296296	0.440237737637515	0.118728414582223	0.00038117995259918	taz1D_mQ	taz1D_mQ	1	32	2014-02-06_14-15-16	175	176	903.5	1415.5	134	0.0578058667688085	0.00112216210345513	1	SID	2014/02/10	SID	DAL	30	CONC	mcp7	30_YE5S_GN	32.98638639454	7.03739988642405	4.68729742900848	5.12022127110393	0.44099534207867	32.98638639454
K000266_030_010	7	5	QFA0069	30	YE5S_GN	SPAC1782.01	0.172768774483587	3.96849933713348	9e-04	3.68874135538057	4.2725690562608e-05	0.094537037037037	0.673303655271058	0.174208023490539	0.00937369375920217	taz1D_mQ	taz1D_mQ	1	32	2014-02-06_14-15-16	175	176	1073.5	1402.5	134	0.0538159532701331	0.00119379592893692	1	SID	2014/02/10	SID	DAL	30	CONC	ecm29	30_YE5S_GN	43.424952580016	7.58470177752435	5.72533421270387	4.19189502452918	0.669352123665362	43.424952580016
K000266_030_010	7	6	QFA0069	30	YE5S_GN	SPAC1834.08	0.0854966492703502	2.71305955281116	9e-04	3.19384029304061	9.31987553698598e-06	0.094537037037037	0.307133258143883	0.086011698166366	0.00307580817113565	taz1D_mQ	taz1D_mQ	1	32	2014-02-06_14-15-16	175	176	1257.5	1415.5	134	0.102173704874078	0.000881685230452564	1	SID	2014/02/10	SID	DAL	30	CONC	mak1	30_YE5S_GN	25.7149202325856	6.5697990682634	3.91411060907573	6.13166116060969	0.306487896967413	25.7149202325856
K000266_030_010	7	7	QFA0069	30	YE5S_GN	SPAC1B3.03C	0.178789097042033	3.81272615470186	9e-04	2.30195304420229	3.00661580307994e-05	0.094537037037037	0.680797735266364	0.179723334327653	0.00174710944075012	taz1D_mQ	taz1D_mQ	1	32	2014-02-06_14-15-16	175	176	1431.5	1409.5	134	0.0542309042739953	0.00120173143789081	1	SID	2014/02/10	SID	DAL	30	CONC	wis2	30_YE5S_GN	41.9917077543089	7.63411804366162	5.50053162842738	4.3632146165591	0.676751231833488	41.9917077543089
K000266_030_010	7	8	QFA0069	30	YE5S_GN	SPAC23G3.04	0.117899053649626	2.97912642988693	9e-04	2.93343018609975	1.47299769402346e-05	0.094537037037037	0.429196499060886	0.117418543577464	0.0120103999685997	taz1D_mQ	taz1D_mQ	1	32	2014-02-06_14-15-16	175	176	1603.5	1415.5	134	0.0717546043601775	0.00106047811134573	1	SID	2014/02/10	SID	DAL	30	CONC	ies4	30_YE5S_GN	30.2293370616374	7.03341142138078	4.29796229035367	5.58404154775055	0.42521504791212	30.2293370616374
K000266_030_010	7	9	QFA0069	30	YE5S_GN	SPAC2F7.03C	0.0596194631647503	1.99878537111023	9e-04	8.4173933839121	6.74062299494251e-06	0.094537037037037	0.199320755104839	0.0595017529528705	0.00357280720312031	taz1D_mQ	taz1D_mQ	1	32	2014-02-06_14-15-16	175	176	1781.5	1417.5	134	0.14804175045485	0.000689697632908951	1	SID	2014/02/10	SID	DAL	30	CONC	pom1	30_YE5S_GN	17.4451852757707	6.04971457317107	2.88363774270206	8.32282073597472	0.197258359339899	17.4451852757707
K000266_030_010	7	10	QFA0069	30	YE5S_GN	SPAC3G6.06C	0.108772399688921	2.78634925348376	9e-04	3.40326226082126	1.01759868229703e-05	0.094537037037037	0.389474776340972	0.108859299146863	0.008644548098603	taz1D_mQ	taz1D_mQ	1	32	2014-02-06_14-15-16	175	176	1955.5	1405.5	134	0.0637428580548374	0.00109500321887649	1	SID	2014/02/10	SID	DAL	30	CONC	rad2	30_YE5S_GN	27.8059994189551	6.91717181146811	4.01985091260202	5.97037067339021	0.386306351708728	27.8059994189551
K000266_030_010	7	11	QFA0069	30	YE5S_GN	SPAC664.07C	0.182921851918002	3.97864691987161	9e-04	1.95415508035174	2.88240111571526e-05	0.094537037037037	0.705378013228669	0.183640042163193	0.0130114283527776	taz1D_mQ	taz1D_mQ	1	32	2014-02-06_14-15-16	175	176	2119.5	1403.5	134	0.0548692904337834	0.0012354260824536	1	SID	2014/02/10	SID	DAL	30	CONC	rad9	30_YE5S_GN	44.0059947750396	7.66708671353126	5.73959789673118	4.18147759334648	0.696829020461984	44.0059947750396
K000266_030_010	7	12	QFA0069	30	YE5S_GN	SPAC8F11.03	0.130238580083325	3.34248025637071	9e-04	2.39251066119335	1.69188380131011e-05	0.094537037037037	0.4876300555793	0.130427717868792	0.00999185912362687	taz1D_mQ	taz1D_mQ	1	32	2014-02-06_14-15-16	175	176	2304.5	1414.5	134	0.0635832615148904	0.0011828464424864	1	SID	2014/02/10	SID	DAL	30	CONC	msh3	30_YE5S_GN	34.6082604428475	7.17701615914425	4.82209593449961	4.97708886882411	0.482851436571759	34.6082604428475
K000266_030_010	7	13	QFA0069	30	YE5S_GN	SPAPYUG7.02C	0.001	0	0.001	1	Inf	0	0.000525770112400551	0.000105747626950938	0.00015119469517717	taz1D_mQ	taz1D_mQ	1	32	2014-02-06_14-15-16	175	176	2490.5	1415.5	134	0	0.000395749175960301	1	SID	2014/02/10	SID	DAL	30	CONC	sin1	30_YE5S_GN	0	0	0	25	0	0
K000266_030_010	7	14	QFA0069	30	YE5S_GN	SPBC15D4.03	0.106665649809205	2.93184294122411	9e-04	2.7505380407141	4.18199544269761e-05	0.094537037037037	0.394583098369722	0.106512702101433	0.033319816115786	taz1D_mQ	taz1D_mQ	1	32	2014-02-06_14-15-16	175	176	2659.5	1408.5	134	0.066328322001979	0.00106030892123556	1	SID	2014/02/10	SID	DAL	30	CONC	slm9	30_YE5S_GN	29.1384203344541	6.88895493427804	4.22973014229883	5.67412085229536	0.38485798546625	29.1384203344541
K000266_030_010	7	15	QFA0069	30	YE5S_GN	SPBC17D11.04C	0.147486287008047	3.58672158093254	0.000900378937233049	1.93295358930961	0.000119374242303415	0.094537037037037	0.568264108345014	0.148256705722213	0.059041235896169	taz1D_mQ	taz1D_mQ	1	32	2014-02-06_14-15-16	175	176	2828.5	1403.5	134	0.0591783970123528	0.0011257606198761	1	SID	2014/02/10	SID	DAL	30	CONC	nto1	30_YE5S_GN	38.0588908410498	7.35583279845837	5.1739744341424	4.63860042323113	0.550744041061254	38.0588908410498
K000266_030_010	7	16	QFA0069	30	YE5S_GN	SPBC23G7.04C	0.115624095626557	3.22301349414421	9e-04	2.34857192077	6.45450083713458e-05	0.094537037037037	0.439232898688159	0.115127008802385	0.0429833771052573	taz1D_mQ	taz1D_mQ	1	32	2014-02-06_14-15-16	175	176	3000.5	1412.5	134	0.0642854862906572	0.00107568762173536	1	SID	2014/02/10	SID	DAL	30	CONC	nif1	30_YE5S_GN	32.5725162056397	7.00530136460929	4.64969521085784	5.16162864696074	0.426741437847473	32.5725162056397
K000266_030_010	7	17	QFA0069	30	YE5S_GN	SPBC336.14C	0.166654311594984	3.71749032578408	9e-04	1.87968233818307	3.43654194058824e-05	0.094537037037037	0.635493134944619	0.165404285508443	0.0264579465195054	taz1D_mQ	taz1D_mQ	1	32	2014-02-06_14-15-16	175	176	3178.5	1409.5	134	0.0556991924415079	0.00118836729646984	1	SID	2014/02/10	SID	DAL	30	CONC	ppk26	30_YE5S_GN	40.3949670358378	7.53271792581787	5.36260184353735	4.47543947886476	0.623951296063341	40.3949670358378
K000266_030_010	7	18	QFA0069	30	YE5S_GN	SPBC609.05	0.025	0.674215343232233	0.0011	0.75	8.29129589328069e-06	0.953483796296296	0.0306641951532453	0.00822483656732756	0.000164818836746309	taz1D_mQ	taz1D_mQ	1	32	2014-02-06_14-15-16	175	176	3352.5	1415.5	134	0.0121931756519519	0.00136679880042865	1	SID	2014/02/10	SID	DAL	30	CONC	pob3	30_YE5S_GN	3.82920593771152	4.50635266602479	0.849735078788096	25	0.0202992477214441	3.82920593771152
K000266_030_010	7	19	QFA0069	30	YE5S_GN	SPCC1259.04	0.203051899320976	4.18515004814233	9e-04	1.89512838356444	3.7181987903274e-05	0.094537037037037	0.786480358931499	0.204414663008096	0.00482988937202127	taz1D_mQ	taz1D_mQ	1	32	2014-02-06_14-15-16	175	176	3527.5	1412.5	134	0.0525711002585464	0.001347582933935	1	SID	2014/02/10	SID	DAL	30	CONC	iec3	30_YE5S_GN	47.1991115650355	7.81770780532633	6.03746171388985	3.97518048765185	0.77979051821785	47.1991115650355
K000266_030_010	7	20	QFA0069	30	YE5S_GN	SPCC18B5.03	0.0489656799924339	1.96629706227278	9e-04	8.17053442437928	4.69343790678639e-06	1.04695601851852	0.166011632855985	0.0478572954844072	-0.00117102583684653	taz1D_mQ	taz1D_mQ	1	32	2014-02-06_14-15-16	175	176	3702.5	1415.5	134	0.0840435379360975	0.000630597251219817	1	SID	2014/02/10	SID	DAL	30	CONC	wee1	30_YE5S_GN	16.3559535906535	5.76570210791567	2.83676702065453	8.46033524263915	0.164686746653669	16.3559535906535
K000266_030_010	7	21	QFA0069	30	YE5S_GN	SPCC338.11C	0.165744886213557	3.58097678821387	9e-04	2.54629540418296	3.1244397287099e-05	0.953483796296296	0.620184233805433	0.166267148610735	-0.00208094093413116	taz1D_mQ	taz1D_mQ	1	32	2014-02-06_14-15-16	175	176	3876.5	1404.5	134	0.0513262472469597	0.0012451917074536	1	SID	2014/02/10	SID	DAL	30	CONC	rrg1	30_YE5S_GN	38.8749942440105	7.52482364225656	5.16623326900357	4.64555097501994	0.619604688318278	38.8749942440105
K000266_030_010	7	22	QFA0069	30	YE5S_GN	SPCC777.10C	0.127012442101162	3.2166812824369	9e-04	3.06040211090046	2.89912651017326e-05	0.953483796296296	0.468073197640364	0.126786193857249	-0.0120711197568378	taz1D_mQ	taz1D_mQ	1	32	2014-02-06_14-15-16	175	176	4043.5	1415.5	134	0.0603913307159501	0.00115182762986024	1	SID	2014/02/10	SID	DAL	30	CONC	ubc12	30_YE5S_GN	33.1383449542417	7.14082911311815	4.64068589645486	5.17164930691263	0.468678017519316	33.1383449542417
K000266_030_010	7	23	QFA0069	30	YE5S_GN	SPBC23G7.15C	0.117914133205908	2.82620549149298	9e-04	3.41573309508275	1.90286699887067e-05	1.04695601851852	0.416666807301378	0.117866737960783	-0.0147148541272879	taz1D_mQ	taz1D_mQ	1	32	2014-02-06_14-15-16	175	176	4231.5	1418.5	134	0.0602636534839925	0.000954318943672839	1	SID	2014/02/10	SID	DAL	30	CONC	rpp202	30_YE5S_GN	28.6784441349017	7.03359593354812	4.07735167130006	5.88617365750736	0.418184151931936	28.6784441349017
K000266_030_010	7	24	QFA0069	30	YE5S_GN	SPBC11B10.02C	0.143990802872678	2.74490644088981	9e-04	2.45135099870453	3.89042267889987e-05	1.04695601851852	0.486882792386334	0.14663935821259	-0.0164483299920862	taz1D_mQ	taz1D_mQ	1	32	2014-02-06_14-15-16	175	176	4400.5	1415.5	134	0.0533052443423027	0.0012337499035951	1	SID	2014/02/10	SID	DAL	30	CONC	his3	30_YE5S_GN	28.9946294458765	7.32183594854206	3.96002172810905	6.060572806872	0.490144328564888	28.9946294458765
K000266_030_010	8	1	QFA0069	30	YE5S_GN	SPBC11B10.02C	0.160843567132402	3.00726073422468	9e-04	1.96673623613496	5.49947132724667e-05	1.04695601851852	0.55431593289994	0.164908578163841	-0.0148212883140231	taz1D_mQ	taz1D_mQ	1	32	2014-02-06_14-15-16	175	176	383.5	1587.5	134	0.0474001723642631	0.0012337499035951	1	SID	2014/02/10	SID	DAL	30	CONC	his3	30_YE5S_GN	32.4564369642858	7.48151752041175	4.33821572638642	5.53222834310067	0.558638319363874	32.4564369642858
K000266_030_010	8	2	QFA0069	30	YE5S_GN	SPAC688.06C	0.142592154062425	3.22229986804299	9e-04	2.90564598550066	3.98931970079877e-05	1.04695601851852	0.517539137375561	0.144155853636467	-0.0178486066949386	taz1D_mQ	taz1D_mQ	1	32	2014-02-06_14-15-16	175	176	558.5	1591.5	134	0.0591464777043634	0.00116303852793731	1	SID	2014/02/10	SID	DAL	30	CONC	slx4	30_YE5S_GN	33.9722129040561	7.30775388487087	4.64878996190447	5.16263375989736	0.521323454758141	33.9722129040561
K000266_030_010	8	3	QFA0069	30	YE5S_GN	SPAC1071.12C	0.156379954270756	3.63942390281384	9e-04	3.68879890704818	4.11327997458983e-05	0.953483796296296	0.592900577696747	0.157784124444264	-0.000266491256950471	taz1D_mQ	taz1D_mQ	1	32	2014-02-06_14-15-16	175	176	733.5	1579.5	134	0.0605828465638865	0.00120917462943673	1	SID	2014/02/10	SID	DAL	30	CONC	stp1	30_YE5S_GN	39.0691090202179	7.44091487433273	5.25057868286948	4.57092473983912	0.594140347236249	39.0691090202179
K000266_030_010	8	4	QFA0069	30	YE5S_GN	SPAC13C5.07	0.0933832580209888	2.85276686510815	9e-04	2.92191396529863	1.22748712748965e-05	0.094537037037037	0.336986437202689	0.0934174059320262	0.00438081989116035	taz1D_mQ	taz1D_mQ	1	32	2014-02-06_14-15-16	175	176	907.5	1583.5	134	0.0676050943215551	0.000833134708643043	1	SID	2014/02/10	SID	DAL	30	CONC	rad32	30_YE5S_GN	27.5629357499216	6.697095111553	4.11565541340057	5.83139198725335	0.337783985645486	27.5629357499216
K000266_030_010	8	5	QFA0069	30	YE5S_GN	SPAC1782.09C	0.124473880047598	3.34488070794898	9e-04	3.19271397299298	2.10444231131426e-05	0.094537037037037	0.467407764987114	0.124204433293454	0.00513215472431988	taz1D_mQ	taz1D_mQ	1	32	2014-02-06_14-15-16	175	176	1093.5	1591.5	134	0.0569440454530946	0.00106332313339254	1	SID	2014/02/10	SID	DAL	30	CONC	clp1	30_YE5S_GN	34.318516694469	7.11170231804897	4.82564021378837	4.97343335531408	0.46644321109479	34.318516694469
K000266_030_010	8	6	QFA0069	30	YE5S_GN	SPAC18B11.07C	0.163127082893416	3.8019411153799	9e-04	2.98788274535008	3.44181393899254e-05	0.094537037037037	0.627472384548067	0.164208874871667	0.00200629363572871	taz1D_mQ	taz1D_mQ	1	32	2014-02-06_14-15-16	175	176	1257.5	1590.5	134	0.0581888984646813	0.00120374599696965	1	SID	2014/02/10	SID	DAL	30	CONC	rhp6	30_YE5S_GN	41.1479653858752	7.50185560611803	5.48503830869759	4.3755391757143	0.624283006186812	41.1479653858752
K000266_030_010	8	7	QFA0069	30	YE5S_GN	SPAC1D4.06C	0.133718788366706	3.26502402999788	9e-04	2.56938820578344	2.13231269173333e-05	0.094537037037037	0.492342600134036	0.135114755628194	0.0026423774986816	taz1D_mQ	taz1D_mQ	1	32	2014-02-06_14-15-16	175	176	1431.5	1598.5	134	0.0623064891953142	0.00101434200984631	1	SID	2014/02/10	SID	DAL	30	CONC	csk1	30_YE5S_GN	33.9858232940066	7.21506147100786	4.71039968690096	5.09510903432272	0.491908990613689	33.9858232940066
K000266_030_010	8	8	QFA0069	30	YE5S_GN	SPAC23H3.08C	0.146686898706363	3.36135612355427	9e-04	2.81091754281124	2.38238657283283e-05	0.094537037037037	0.544617658858227	0.146740657076907	0.00567063117076933	taz1D_mQ	taz1D_mQ	1	32	2014-02-06_14-15-16	175	176	1615.5	1591.5	134	0.0616681030355262	0.00112685249447061	1	SID	2014/02/10	SID	DAL	30	CONC	bub3	30_YE5S_GN	35.6363176659852	7.34859930613694	4.84940274757187	4.94906305977926	0.542734190583619	35.6363176659852
K000266_030_010	8	9	QFA0069	30	YE5S_GN	SPAC2F7.06C	0.144225842165052	3.23815016188266	9e-04	2.65739882528135	1.81585981329264e-05	0.094537037037037	0.529167558437643	0.144341661048714	0.00713308522698324	taz1D_mQ	taz1D_mQ	1	32	2014-02-06_14-15-16	175	176	1788.5	1591.5	134	0.0662325640780108	0.00115760989547023	1	SID	2014/02/10	SID	DAL	30	CONC	pol4	30_YE5S_GN	34.2160075057711	7.32418897084337	4.6716445523157	5.13737715513981	0.526541226196518	34.2160075057711
K000266_030_010	8	10	QFA0069	30	YE5S_GN	SPAC3G9.08	0.025	0.603601776442558	0.0011	0.75	5.19713189678616e-06	1.04695601851852	0.025559382758947	0.00725433573122605	7.30312113708871e-05	taz1D_mQ	taz1D_mQ	1	32	2014-02-06_14-15-16	175	176	1955.5	1580.5	134	0.0109483226403652	0.00126767521927898	1	SID	2014/02/10	SID	DAL	30	CONC	png1	30_YE5S_GN	3.42815619604037	4.50635266602479	0.760738550687927	25	0.0169101967293758	3.42815619604037
K000266_030_010	8	11	QFA0069	30	YE5S_GN	SPAC664.07C	0.151943529398725	3.57538502261858	9e-04	2.29917074934045	7.30884832461535e-05	0.094537037037037	0.582501224072561	0.15222034836971	0.043052722659639	taz1D_mQ	taz1D_mQ	1	32	2014-02-06_14-15-16	175	176	2130.5	1590.5	134	0.0503686680072776	0.00115760989547023	1	SID	2014/02/10	SID	DAL	30	CONC	rad9	30_YE5S_GN	38.1667741945703	7.39939452140253	5.15809423111229	4.65288126285832	0.569315337362211	38.1667741945703
K000266_030_010	8	12	QFA0069	30	YE5S_GN	SPAC9.05	0.194115698029052	4.27833291715367	9e-04	1.64476527443138	2.47684049829072e-05	0.094537037037037	0.758662934280811	0.194481386557992	0.00964923222656507	taz1D_mQ	taz1D_mQ	1	32	2014-02-06_14-15-16	175	176	2305.5	1578.5	134	0.0686903507931948	0.00126083181957994	1	SID	2014/02/10	SID	DAL	30	CONC	fml1	30_YE5S_GN	47.8397429411746	7.75277607593851	6.17065970596647	3.88937344524025	0.747835730207641	47.8397429411746
K000266_030_010	8	13	QFA0069	30	YE5S_GN	SPAPYUG7.04C	0.13461511444709	3.32068923823064	9e-04	2.12372063336654	1.45302271650228e-05	0.094537037037037	0.501226028722824	0.134467854707713	0.0113538295251935	taz1D_mQ	taz1D_mQ	1	32	2014-02-06_14-15-16	175	176	2479.5	1600.5	134	0.0608701203357911	0.00107962451837668	1	SID	2014/02/10	SID	DAL	30	CONC	rpb9	30_YE5S_GN	34.6097720209511	7.22469968658305	4.79047898492233	5.00993743538761	0.494648343885679	34.6097720209511
K000266_030_010	8	14	QFA0069	30	YE5S_GN	SPBC1685.11	0.161673028890174	3.71222450743	9e-04	2.22447896766912	3.22618765822444e-05	0.094537037037037	0.619762441517555	0.162066338844141	0.0221908683010473	taz1D_mQ	taz1D_mQ	1	32	2014-02-06_14-15-16	175	176	2654.5	1579.5	134	0.0574866736889144	0.00120374599696965	1	SID	2014/02/10	SID	DAL	30	CONC	rlp1	30_YE5S_GN	40.1068936449393	7.48893830444394	5.35548458466267	4.48138718739524	0.610030624296218	40.1068936449393
K000266_030_010	8	15	QFA0069	30	YE5S_GN	SPBC19C7.09C	0.149216412139045	3.55341118025623	9e-04	2.48831312883419	0.000106682433104254	0.094537037037037	0.575245216105715	0.149361906645486	0.0543954034539433	taz1D_mQ	taz1D_mQ	1	32	2014-02-06_14-15-16	175	176	2824.5	1595.5	134	0.0595295094002362	0.00117189672137553	1	SID	2014/02/10	SID	DAL	30	CONC	uve1	30_YE5S_GN	37.7986591307184	7.37326550788411	5.1264475815093	4.68160448700698	0.559970482654264	37.7986591307184
K000266_030_010	8	16	QFA0069	30	YE5S_GN	SPBC23G7.11	0.1472860376057	3.41269306000017	9e-04	2.31293311792738	4.88712261078375e-05	0.094537037037037	0.554458956464622	0.147333029428963	0.0323647467817375	taz1D_mQ	taz1D_mQ	1	32	2014-02-06_14-15-16	175	176	3003.5	1579.5	134	0.0604551693319289	0.0011138882142809	1	SID	2014/02/10	SID	DAL	30	CONC	mag2	30_YE5S_GN	36.2089218125747	7.35447995574042	4.92338303054487	4.87469690070893	0.544580555917687	36.2089218125747
K000266_030_010	8	17	QFA0069	30	YE5S_GN	SPBC342.05	0.148385024297984	3.46915965133768	9e-04	2.37232351306548	5.24620065001899e-05	0.094537037037037	0.561389831711998	0.148512299737684	0.0335796330344815	taz1D_mQ	taz1D_mQ	1	32	2014-02-06_14-15-16	175	176	3181.5	1591.5	134	0.0611573941076957	0.00117189672137553	1	SID	2014/02/10	SID	DAL	30	CONC	crb2	30_YE5S_GN	36.8618888566563	7.36520477907841	5.00486951311471	4.7953298157146	0.55188264648685	36.8618888566563
K000266_030_010	8	18	QFA0069	30	YE5S_GN	SPBC646.13	0.170686718848331	3.55240150859124	9e-04	1.7829224296211	2.5198976810558e-05	0.094537037037037	0.630284733055815	0.17175430009359	0.00801247721196531	taz1D_mQ	taz1D_mQ	1	32	2014-02-06_14-15-16	175	176	3352.5	1582.5	134	0.0595614287082256	0.0011982251429862	1	SID	2014/02/10	SID	DAL	30	CONC	sds23	30_YE5S_GN	38.7755434113126	7.56721008969862	5.12415314913728	4.68370076020088	0.626676098657528	38.7755434113126
K000266_030_010	8	19	QFA0069	30	YE5S_GN	SPCC126.02C	0.162339348385238	3.59173439175864	9e-04	2.35087049351757	2.7961492079715e-05	0.094537037037037	0.609328057865541	0.162645444516218	0.00582913836279051	taz1D_mQ	taz1D_mQ	1	32	2014-02-06_14-15-16	175	176	3526.5	1590.5	134	0.0619872961154202	0.00121360384348601	1	SID	2014/02/10	SID	DAL	30	CONC	pku70	30_YE5S_GN	38.836272939876	7.4948720110164	5.18171262735269	4.63167329529454	0.606926653766501	38.836272939876
K000266_030_010	8	20	QFA0069	30	YE5S_GN	SPCC18B5.07C	0.179690635525333	3.77599127813933	9e-04	2.61902311203097	3.61988322769115e-05	0.427789351851852	0.683006280818971	0.180047588912585	0.000307582273532508	taz1D_mQ	taz1D_mQ	1	32	2014-02-06_14-15-16	175	176	3702.5	1584.5	134	0.0615404258035686	0.00122521460279433	1	SID	2014/02/10	SID	DAL	30	CONC	nup61	30_YE5S_GN	41.6270700384511	7.6413745088	5.44758930353594	4.40561846033841	0.680218808650539	41.6270700384511
K000266_030_010	8	21	QFA0069	30	YE5S_GN	SPCC338.16	0.0724936241783494	2.4233083474739	9e-04	3.97833839115013	7.17856836048597e-06	1.04695601851852	0.254322336086188	0.0718201014072583	-0.00646991943628563	taz1D_mQ	taz1D_mQ	1	32	2014-02-06_14-15-16	175	176	3876.5	1591.5	134	0.10048198155064	0.000735833734408374	1	SID	2014/02/10	SID	DAL	30	CONC	pof3	30_YE5S_GN	22.1365194373594	6.33178530386324	3.49609444651465	6.86480310162279	0.253576225317939	22.1365194373594
K000266_030_010	8	22	QFA0069	30	YE5S_GN	SPCC895.07	0.138681509371905	3.22735270092811	9e-04	3.2314989827612	3.50358907061067e-05	0.953483796296296	0.508718729054175	0.138173972826096	-0.0131242783713739	taz1D_mQ	taz1D_mQ	1	32	2014-02-06_14-15-16	175	176	4059.5	1586.5	134	0.0610616361837275	0.00104768302126619	1	SID	2014/02/10	SID	DAL	30	CONC	alp14	30_YE5S_GN	33.8387195958747	7.26763472685983	4.65608425129197	5.15454590267357	0.509565290170064	33.8387195958747
K000266_030_010	8	23	QFA0069	30	YE5S_GN	SPBC106.08C	0.141952632922755	3.35600808614451	9e-04	3.14413016486831	3.74957187608616e-05	0.953483796296296	0.526287971195262	0.142687968659595	-0.0169683939970488	taz1D_mQ	taz1D_mQ	1	32	2014-02-06_14-15-16	175	176	4224.5	1591.5	134	0.061253152031664	0.00116829820495456	1	SID	2014/02/10	SID	DAL	30	CONC	mug2	30_YE5S_GN	35.3505103866161	7.30126889148866	4.84169408249372	4.95694267152847	0.52746670036587	35.3505103866161
K000266_030_010	8	24	QFA0069	30	YE5S_GN	SPBC11B10.02C	0.192774108646696	3.29911945654008	9e-04	1.94029745082267	4.90424725270537e-05	1.04695601851852	0.681082020360583	0.196039922265329	-0.0170981583302336	taz1D_mQ	taz1D_mQ	1	32	2014-02-06_14-15-16	175	176	4400.5	1589.5	134	0.0547735325098152	0.00127637971018992	1	SID	2014/02/10	SID	DAL	30	CONC	his3	30_YE5S_GN	36.8503359710338	7.74277058045492	4.75932169087576	5.04273540618428	0.685021284921783	36.8503359710338
K000266_030_010	9	1	QFA0069	30	YE5S_GN	SPBC11B10.02C	0.198811059020234	3.22788385361929	9e-04	1.65733395067222	7.98017647109378e-05	1.04695601851852	0.686700590875442	0.204085707260308	-0.0249174473479622	taz1D_mQ	taz1D_mQ	1	32	2014-02-06_14-15-16	175	176	383.5	1758.5	134	0.0501133135433624	0.00126007832520578	1	SID	2014/02/10	SID	DAL	30	CONC	his3	30_YE5S_GN	36.2552446640781	7.78725729338905	4.65571423906293	5.15495555947835	0.69217513740385	36.2552446640781
K000266_030_010	9	2	QFA0069	30	YE5S_GN	SPAC1556.01C	0.0730292043085604	2.2839710396282	9e-04	3.68935769687828	9.86635719005153e-06	1.24306712962963	0.246338366280455	0.0733855226324081	-0.0124350619908555	taz1D_mQ	taz1D_mQ	1	32	2014-02-06_14-15-16	175	176	558.5	1754.5	134	0.0867247598072074	0.000786906385627256	1	SID	2014/02/10	SID	DAL	30	CONC	rad50	30_YE5S_GN	20.8986820838189	6.34240470007239	3.29507230649921	7.28360344404654	0.248411769586343	20.8986820838189
K000266_030_010	9	3	QFA0069	30	YE5S_GN	SPAC1142.08	0.130733875899231	3.07950345824378	9e-04	3.41390708134087	3.04577088192123e-05	0.094537037037037	0.472126745567254	0.130571751499416	0.00518336752427225	taz1D_mQ	taz1D_mQ	1	32	2014-02-06_14-15-16	175	176	733.5	1767.5	134	0.0554757572855821	0.000968205908346883	1	SID	2014/02/10	SID	DAL	30	CONC	fhl1	30_YE5S_GN	31.9102591227172	7.18249230544968	4.44278361405351	5.40201866327288	0.475003540371998	31.9102591227172
K000266_030_010	9	4	QFA0069	30	YE5S_GN	SPAC13F5.01C	0.116787690267175	3.12899645885952	9e-04	3.55178435744685	3.34518064271559e-05	0.953483796296296	0.429418099826857	0.117178778906816	-0.00688453670301027	taz1D_mQ	taz1D_mQ	1	32	2014-02-06_14-15-16	175	176	907.5	1762.5	134	0.0596571866321938	0.00107870183389235	1	SID	2014/02/10	SID	DAL	30	CONC	msh1	30_YE5S_GN	31.6884533355636	7.01974750156099	4.51418705993585	5.31657188356325	0.430799811697941	31.6884533355636
K000266_030_010	9	5	QFA0069	30	YE5S_GN	SPAC17A2.12	0.16213881038881	3.76642182953025	9e-04	3.33928624821159	3.14271102614731e-05	0.953483796296296	0.62176442745981	0.163000282231808	-0.00333682907741311	taz1D_mQ	taz1D_mQ	1	32	2014-02-06_14-15-16	175	176	1071.5	1767.5	134	0.057614350920872	0.00116654505750226	1	SID	2014/02/10	SID	DAL	30	CONC	SPAC17A2.12	30_YE5S_GN	40.7159266478219	7.49308874639923	5.43379746668392	4.41680061635541	0.620165484688784	40.7159266478219
K000266_030_010	9	6	QFA0069	30	YE5S_GN	SPAC18G6.15	0.10589996811473	3.03915960590637	9e-04	3.24918061607575	1.87951603819763e-05	0.953483796296296	0.389408798949451	0.105726721551434	-0.00448338960953397	taz1D_mQ	taz1D_mQ	1	32	2014-02-06_14-15-16	175	176	1257.5	1756.5	134	0.0657856937661592	0.00100991279579702	1	SID	2014/02/10	SID	DAL	30	CONC	mal3	30_YE5S_GN	30.1595849765174	6.87856143817111	4.38457739276024	5.47373163936586	0.388942321587655	30.1595849765174
K000266_030_010	9	7	QFA0069	30	YE5S_GN	SPAC1D4.11C	0.162871402913091	3.66252638514615	9e-04	3.92321821379093	3.17771500019788e-05	0.094537037037037	0.621276732136392	0.163640924982572	0.00686605522025428	taz1D_mQ	taz1D_mQ	1	32	2014-02-06_14-15-16	175	176	1431.5	1767.5	134	0.054677774585847	0.00116303852793731	1	SID	2014/02/10	SID	DAL	30	CONC	lkh1	30_YE5S_GN	39.6271619449333	7.4995925998075	5.28390861470935	4.5420921802449	0.618882461432781	39.6271619449333
K000266_030_010	9	8	QFA0069	30	YE5S_GN	SPAC23H3.13C	0.106352158827159	2.97539846292571	9e-04	2.48319511892283	7.86669508653797e-06	0.094537037037037	0.386369153026505	0.105872285308579	0.000556604949711416	taz1D_mQ	taz1D_mQ	1	32	2014-02-06_14-15-16	175	176	1599.5	1772.5	134	0.0550927255897092	0.0010024696042511	1	SID	2014/02/10	SID	DAL	30	CONC	gpa2	30_YE5S_GN	29.5526865434518	6.8847086018745	4.2925108748111	5.59113318520275	0.384663577014964	29.5526865434518
K000266_030_010	9	9	QFA0069	30	YE5S_GN	SPAC2F7.08C	0.204458389635937	4.38509009062178	9e-04	1.83359532949005	3.55972734298497e-05	0.094537037037037	0.804475566082378	0.205171146890842	0.0121652359330688	taz1D_mQ	taz1D_mQ	1	32	2014-02-06_14-15-16	175	176	1781.5	1755.5	134	0.0633598263589645	0.00130346162617476	1	SID	2014/02/10	SID	DAL	30	CONC	snf5	30_YE5S_GN	49.5157651096177	7.82766654607344	6.32573766628525	3.79402391722859	0.794571720935895	49.5157651096177
K000266_030_010	9	10	QFA0069	30	YE5S_GN	SPAC3H8.05C	0.0969611083220525	2.79672061525532	0.000900251803108563	2.44390110207022	9.97396082490191e-06	0.094537037037037	0.34902608854134	0.0965561638726586	0.0114198074060215	taz1D_mQ	taz1D_mQ	1	32	2014-02-06_14-15-16	175	176	1955.5	1767.5	134	0.0696479300328769	0.000924576448673921	1	SID	2014/02/10	SID	DAL	30	CONC	mms1	30_YE5S_GN	27.2379974387949	6.75093379554299	4.03470071899944	5.94839659035522	0.344969002581789	27.2379974387949
K000266_030_010	9	11	QFA0069	30	YE5S_GN	SPAC688.06C	0.16566724196698	3.67108612320708	9e-04	2.38582454034182	5.43878879809366e-05	0.094537037037037	0.633913400933142	0.166174342318416	0.0334821351295828	taz1D_mQ	taz1D_mQ	1	32	2014-02-06_14-15-16	175	176	2130.5	1767.5	134	0.0560822241373807	0.00120023970206504	1	SID	2014/02/10	SID	DAL	30	CONC	slx4	30_YE5S_GN	39.8494233879944	7.52414764423468	5.29620433731504	4.53154721219972	0.623238192987767	39.8494233879944
K000266_030_010	9	12	QFA0069	30	YE5S_GN	SPAC9E9.08	0.0899250308793992	2.74712473692579	9e-04	2.84034343207563	7.53089679447552e-06	0.094537037037037	0.324835559856181	0.0901079582954337	0.00604765540865633	taz1D_mQ	taz1D_mQ	1	32	2014-02-06_14-15-16	175	176	2305.5	1764.5	134	0.0630725525870599	0.000925668323268428	1	SID	2014/02/10	SID	DAL	30	CONC	rad26	30_YE5S_GN	26.3264138454164	6.64265393810089	3.96323729803437	6.05565556518737	0.321447403422023	26.3264138454164
K000266_030_010	9	13	QFA0069	30	YE5S_GN	SPBC106.01	0.148757533076651	3.53382807779245	9e-04	2.38790886167774	2.55406894414024e-05	0.094537037037037	0.564725556344529	0.148863838574451	0.0190624904629222	taz1D_mQ	taz1D_mQ	1	32	2014-02-06_14-15-16	175	176	2471.5	1767.5	134	0.0555395959015609	0.0011114737939708	1	SID	2014/02/10	SID	DAL	30	CONC	mph1	30_YE5S_GN	37.5675104076447	7.36882201152033	5.0981704197648	4.70757115277195	0.55668945622849	37.5675104076447
K000266_030_010	9	14	QFA0069	30	YE5S_GN	SPBC16A3.19	0.124530882171362	3.19419202129498	9e-04	2.71463711951069	4.38673162939416e-05	0.094537037037037	0.465954610642206	0.124452495777756	0.031495220795009	taz1D_mQ	taz1D_mQ	1	32	2014-02-06_14-15-16	175	176	2652.5	1777.5	134	0.0628810367391235	0.00114113932037591	1	SID	2014/02/10	SID	DAL	30	CONC	eaf7	30_YE5S_GN	32.7753610412888	7.11236284102032	4.60822398602303	5.20808017856622	0.457723224492761	32.7753610412888
K000266_030_010	9	15	QFA0069	30	YE5S_GN	SPBC19F5.01C	0.158819599831355	3.53382591597922	9e-04	2.41752338392348	9.91238686522333e-05	0.094537037037037	0.605446188211257	0.158844414573533	0.050831166059624	taz1D_mQ	taz1D_mQ	1	32	2014-02-06_14-15-16	175	176	2828.5	1767.5	134	0.0632321491270069	0.00113671034098697	1	SID	2014/02/10	SID	DAL	30	CONC	puc1	30_YE5S_GN	38.04901423095	7.46324824881544	5.09818419037436	4.70755843723992	0.591943848017586	38.04901423095
K000266_030_010	9	16	QFA0069	30	YE5S_GN	SPBC23G7.12C	0.117956049893469	3.11573564767648	9e-04	2.57816557562683	4.23774176012703e-05	0.094537037037037	0.438236792685214	0.118100659649608	0.0311288419723525	taz1D_mQ	taz1D_mQ	1	32	2014-02-06_14-15-16	175	176	3001.5	1769.5	134	0.0629448753551023	0.00109483402876631	1	SID	2014/02/10	SID	DAL	30	CONC	rpt6	30_YE5S_GN	31.6184095237655	7.03410869863878	4.49501292607039	5.33925049710172	0.430874700513197	31.6184095237655
K000266_030_010	9	17	QFA0069	30	YE5S_GN	SPBC342.06C	0.186225902135607	4.07864383329077	9e-04	1.88428098421089	7.59048411670512e-05	0.094537037037037	0.727850202421131	0.186549616388059	0.0414093793144048	taz1D_mQ	taz1D_mQ	1	32	2014-02-06_14-15-16	175	176	3178.5	1754.5	134	0.0528902933384404	0.00128825211578513	1	SID	2014/02/10	SID	DAL	30	CONC	rtt109	30_YE5S_GN	45.2629021203832	7.69291303433158	5.88371425991506	4.07905600778554	0.71304420991464	45.2629021203832
K000266_030_010	9	18	QFA0069	30	YE5S_GN	SPBC649.03	0.02525	0	0.0011	0.1	1.09495775523931e-05	0.094537037037037	0.0679398238746114	0.018775730214141	0.00295375836531028	taz1D_mQ	taz1D_mQ	1	32	2014-02-06_14-15-16	175	176	3352.5	1767.5	134	0.0369944779597178	0.0011636998007951	1	SID	2014/02/10	SID	DAL	30	CONC	rhp14	30_YE5S_GN	0	4.52070795900186	0	25	2.60208521396521e-18	0
K000266_030_010	9	19	QFA0069	30	YE5S_GN	SPCC126.04C	0.115238990889871	2.71865266790158	9e-04	3.4003577201481	9.38981756892384e-06	0.094537037037037	0.405837453717671	0.114230044822526	0.00169055235351918	taz1D_mQ	taz1D_mQ	1	32	2014-02-06_14-15-16	175	176	3539.5	1761.5	134	0.0624341664272719	0.000955072438046998	1	SID	2014/02/10	SID	DAL	30	CONC	sgf73	30_YE5S_GN	27.4572143240527	7.00048821567719	3.92218563593376	6.11903724803843	0.403066161188558	27.4572143240527
K000266_030_010	9	20	QFA0069	30	YE5S_GN	SPCC18B5.11C	0.123636630893518	3.30359560581945	9e-04	2.7929086861449	1.98017514677811e-05	0.953483796296296	0.460982629698526	0.12346952600551	-0.00494787667411328	taz1D_mQ	taz1D_mQ	1	32	2014-02-06_14-15-16	175	176	3696.5	1769.5	134	0.0595614287082256	0.00116654505750226	1	SID	2014/02/10	SID	DAL	30	CONC	cds1	30_YE5S_GN	33.8484321000273	7.10196552952759	4.76606538841915	5.0356002371089	0.460280171626406	33.8484321000273
K000266_030_010	9	21	QFA0069	30	YE5S_GN	SPCC364.06	0.154121329695473	3.64900450505333	9e-04	3.25258560669634	2.87718167469326e-05	0.953483796296296	0.587223726824892	0.153771481569396	-0.00453406500246714	taz1D_mQ	taz1D_mQ	1	32	2014-02-06_14-15-16	175	176	3876.5	1767.5	134	0.0527945354144722	0.00115116635700245	1	SID	2014/02/10	SID	DAL	30	CONC	nap1	30_YE5S_GN	39.0614546862203	7.41992582136329	5.26439962159128	4.55892442161248	0.585462079958304	39.0614546862203
K000266_030_010	9	22	QFA0069	30	YE5S_GN	SPCC965.05C	0.128901901786386	3.41009977099086	9e-04	3.75913010896655	2.96782784022016e-05	0.953483796296296	0.485907598551651	0.129006790861905	-0.0146549683323405	taz1D_mQ	taz1D_mQ	1	32	2014-02-06_14-15-16	175	176	4044.5	1768.5	134	0.0623384085033036	0.00113754080395494	1	SID	2014/02/10	SID	DAL	30	CONC	thp1	30_YE5S_GN	35.2357872793878	7.16213283223779	4.91973384252056	4.87831268280642	0.486182441154401	35.2357872793878
K000266_030_010	9	23	QFA0069	30	YE5S_GN	SPBC146.11C	0.160837885053687	3.71165451479794	9e-04	3.03036735476718	3.70279587634115e-05	0.953483796296296	0.611782240698343	0.162215004178158	-0.0182362209035516	taz1D_mQ	taz1D_mQ	1	32	2014-02-06_14-15-16	175	176	4226.5	1754.5	134	0.0531456478023556	0.00121460349656416	1	SID	2014/02/10	SID	DAL	30	CONC	mug97	30_YE5S_GN	40.0616286152433	7.48146655380034	5.35478282595453	4.48197448525316	0.611751138114642	40.0616286152433
K000266_030_010	9	24	QFA0069	30	YE5S_GN	SPBC11B10.02C	0.152899802274145	2.90609742362999	9e-04	2.34795231420051	4.11504379016747e-05	1.04695601851852	0.5264976359151	0.155444780338638	-0.0185902612606524	taz1D_mQ	taz1D_mQ	1	32	2014-02-06_14-15-16	175	176	4397.5	1767.5	134	0.0546139359698682	0.0012183712030953	1	SID	2014/02/10	SID	DAL	30	CONC	his3	30_YE5S_GN	31.0602882774663	7.40844582426581	4.19255117932166	5.72443816985989	0.529978603511237	31.0602882774663
K000266_030_010	10	1	QFA0069	30	YE5S_GN	SPBC11B10.02C	0.135810351208179	2.65195633205821	9e-04	2.36403237987398	2.76933887259704e-05	1.24306712962963	0.45159959108304	0.138770241753213	-0.0242745930747807	taz1D_mQ	taz1D_mQ	1	32	2014-02-06_14-15-16	175	176	383.5	1932.5	134	0.0467617862044751	0.00113720242373459	1	SID	2014/02/10	SID	DAL	30	CONC	his3	30_YE5S_GN	27.6897397049378	7.23745272648125	3.82589576075894	6.27304074673461	0.456836146958695	27.6897397049378
K000266_030_010	10	2	QFA0069	30	YE5S_GN	SPCC4G3.05C	0.154103899790481	3.60639625310786	9e-04	2.84774279787846	4.84317407691508e-05	0.953483796296296	0.579688236563987	0.156353820000748	-0.0195787014563473	taz1D_mQ	taz1D_mQ	1	32	2014-02-06_14-15-16	175	176	570.5	1944.5	134	0.0596891059401832	0.00127068943143596	1	SID	2014/02/10	SID	DAL	30	CONC	mus81	30_YE5S_GN	38.604452791811	7.41976265472334	5.20292286805642	4.61279181118542	0.581766768393234	38.604452791811
K000266_030_010	10	3	QFA0069	30	YE5S_GN	SPAC11E3.04C	0.137137552009698	3.41303279904773	9e-04	3.63540528361734	4.57430560043919e-05	0.953483796296296	0.512944617548525	0.137857960155133	-0.00688002791636097	taz1D_mQ	taz1D_mQ	1	32	2014-02-06_14-15-16	175	176	733.5	1944.5	134	0.0610616361837275	0.00113294239979548	1	SID	2014/02/10	SID	DAL	30	CONC	ubc13	30_YE5S_GN	35.7060499840664	7.25148295776537	4.92396523470141	4.87412052198524	0.514950255893791	35.7060499840664
K000266_030_010	10	4	QFA0069	30	YE5S_GN	SPAC13G6.01C	0.133442215906208	3.29129664123319	9e-04	3.67220065822997	4.2512282526513e-05	0.953483796296296	0.494335429812277	0.133687992880548	-0.00633531507654929	taz1D_mQ	taz1D_mQ	1	32	2014-02-06_14-15-16	175	176	916.5	1940.5	134	0.0609339589517699	0.00107870183389235	1	SID	2014/02/10	SID	DAL	30	CONC	rad8	30_YE5S_GN	34.2453606689334	7.21207443432688	4.74833710893746	5.05440103543333	0.496148075000527	34.2453606689334
K000266_030_010	10	5	QFA0069	30	YE5S_GN	SPAC17A2.13C	0.1130658566253	2.98764382907139	9e-04	3.91925286377268	2.13175049026335e-05	1.04695601851852	0.410346743618138	0.112984027254139	0.000421014214060808	taz1D_mQ	taz1D_mQ	1	32	2014-02-06_14-15-16	175	176	1078.5	1944.5	134	0.0617000223435156	0.000952827207847075	1	SID	2014/02/10	SID	DAL	30	CONC	rad25	30_YE5S_GN	30.0555321175108	6.9730226164901	4.31025880318159	5.56811112647912	0.41202088801489	30.0555321175108
K000266_030_010	10	6	QFA0069	30	YE5S_GN	SPAC1952.07	0.139279816447782	3.3926116675187	9e-04	3.21185026153688	2.87292109828123e-05	0.094537037037037	0.520253265236882	0.139386456289265	0.00210615314316399	taz1D_mQ	taz1D_mQ	1	32	2014-02-06_14-15-16	175	176	1257.5	1944.5	134	0.0580293019247343	0.00107962451837668	1	SID	2014/02/10	SID	DAL	30	CONC	rad1	30_YE5S_GN	35.6018537971332	7.27384549004307	4.89450234348082	4.90346072302254	0.520321525291754	35.6018537971332
K000266_030_010	10	7	QFA0069	30	YE5S_GN	SPAC20G4.04C	0.132346520704407	3.29456501244389	9e-04	2.85669656923027	2.45997324379992e-05	0.094537037037037	0.490297655002154	0.132566269657392	0.00236060826930699	taz1D_mQ	taz1D_mQ	1	32	2014-02-06_14-15-16	175	176	1434.5	1944.5	134	0.0624980050432507	0.00109609509347099	1	SID	2014/02/10	SID	DAL	30	CONC	hus1	30_YE5S_GN	34.2227627912607	7.20017955112843	4.75304296903224	5.04939680881669	0.490129351500646	34.2227627912607
K000266_030_010	10	8	QFA0069	30	YE5S_GN	SPAC23H4.12	0.13661925313971	3.17069606988161	9e-04	3.11209432104848	2.12664389160703e-05	0.427789351851852	0.498982803306096	0.137136781331954	-0.000610721752110114	taz1D_mQ	taz1D_mQ	1	32	2014-02-06_14-15-16	175	176	1599.5	1944.5	134	0.0589868811644164	0.00110595293998736	1	SID	2014/02/10	SID	DAL	30	CONC	alp13	30_YE5S_GN	33.1457947441614	7.24602009372835	4.57434485626807	5.24665296432856	0.49900758473168	33.1457947441614
K000266_030_010	10	9	QFA0069	30	YE5S_GN	SPAC2G11.12	0.126487735819672	3.11830913266272	9e-04	2.93550557331469	1.38111900083863e-05	0.094537037037037	0.46219323560262	0.126598714271438	0.000511829697547426	taz1D_mQ	taz1D_mQ	1	32	2014-02-06_14-15-16	175	176	1780.5	1944.5	134	0.0571036419930416	0.00105981683848793	1	SID	2014/02/10	SID	DAL	30	CONC	rqh1	30_YE5S_GN	32.0980214342367	7.13485679201377	4.49876183501887	5.33480119200383	0.461346817826117	32.0980214342367
K000266_030_010	10	10	QFA0069	30	YE5S_GN	SPAC4D7.03	0.133053469619051	3.09995610234986	9e-04	3.08282129070889	4.33629068630332e-05	0.094537037037037	0.488589526920995	0.132572131322637	0.0294619441305758	taz1D_mQ	taz1D_mQ	1	32	2014-02-06_14-15-16	175	176	1944.5	1944.5	134	0.0627852788151553	0.00106533769247138	1	SID	2014/02/10	SID	DAL	30	CONC	pop2	30_YE5S_GN	32.2356506906014	7.20786541505253	4.47228809562427	5.36638058346058	0.482898702705103	32.2356506906014
K000266_030_010	10	11	QFA0069	30	YE5S_GN	SPAC688.10	0.137414980844943	3.26786866874476	9e-04	2.89290004555917	4.91740561007617e-05	0.094537037037037	0.5130940334196	0.137510436725898	0.0304903569254729	taz1D_mQ	taz1D_mQ	1	32	2014-02-06_14-15-16	175	176	2135.5	1944.5	134	0.0587953653164799	0.00109609509347099	1	SID	2014/02/10	SID	DAL	30	CONC	rev3	30_YE5S_GN	34.2010844214955	7.25439857713243	4.71453064755848	5.09064460370597	0.506239028784275	34.2010844214955
K000266_030_010	10	12	QFA0069	30	YE5S_GN	SPAC9E9.08	0.130156035047648	3.26969169515614	9e-04	2.43945771750909	1.55463338873121e-05	0.094537037037037	0.483052879057653	0.130388379738859	0.0105935234843795	taz1D_mQ	taz1D_mQ	1	32	2014-02-06_14-15-16	175	176	2317.5	1944.5	134	0.0571674806090204	0.00105237341228167	1	SID	2014/02/10	SID	DAL	30	CONC	rad26	30_YE5S_GN	33.8504003531359	7.17610149109283	4.71710167354126	5.0878699805473	0.479226347352075	33.8504003531359
K000266_030_010	10	13	QFA0069	30	YE5S_GN	SPBC106.10	0.156507585317938	3.65964655014342	9e-04	2.4889915119635	2.21412707069121e-05	0.094537037037037	0.595597811825162	0.156726519478233	0.00968036050493273	taz1D_mQ	taz1D_mQ	1	32	2014-02-06_14-15-16	175	176	2479.5	1944.5	134	0.0609977975677487	0.00121469571808052	1	SID	2014/02/10	SID	DAL	30	CONC	pka1	30_YE5S_GN	39.292134856965	7.44209186392641	5.27971645276557	4.54569865914458	0.591057974910929	39.292134856965
K000266_030_010	10	14	QFA0069	30	YE5S_GN	SPBC16D10.07C	0.025	0.573792282471023	0.0011	0.75	4.83048147416866e-06	1.04695601851852	0.0241435408086922	0.00666475058654485	-0.000174820753753441	taz1D_mQ	taz1D_mQ	1	32	2014-02-06_14-15-16	175	176	2654.5	1944.5	134	0.0103099364805771	0.00125229651877917	1	SID	2014/02/10	SID	DAL	30	CONC	sir2	30_YE5S_GN	3.25885317963503	4.50635266602479	0.72316869565155	25	0.0155554874633789	3.25885317963503
K000266_030_010	10	15	QFA0069	30	YE5S_GN	SPBC19F8.02	0.148457283827053	3.52898119865658	9e-04	2.44343535163423	3.36604356325462e-05	0.094537037037037	0.56197469075331	0.148386916647706	0.02235142558606	taz1D_mQ	taz1D_mQ	1	32	2014-02-06_14-15-16	175	176	2828.5	1944.5	134	0.0480066392160618	0.00122656812367572	1	SID	2014/02/10	SID	DAL	30	CONC	SPBC19F8.02	30_YE5S_GN	37.5012527797783	7.36590716188201	5.09119270113046	4.71402310006277	0.555770842934698	37.5012527797783
K000266_030_010	10	16	QFA0069	30	YE5S_GN	SPBC28F2.02	0.170154386609448	3.63406552444893	9e-04	2.36256563118186	4.86713724579822e-05	0.094537037037037	0.642477364620086	0.170786222439262	0.0253613749432098	taz1D_mQ	taz1D_mQ	1	32	2014-02-06_14-15-16	175	176	2990.5	1944.5	134	0.0591464777043634	0.00121360384348601	1	SID	2014/02/10	SID	DAL	30	CONC	mep33	30_YE5S_GN	39.6496884531895	7.56270362792922	5.24279284286143	4.57771281821259	0.636711608043386	39.6496884531895
K000266_030_010	10	17	QFA0069	30	YE5S_GN	SPBC354.10	0.0875379381193419	2.32654104144041	9e-04	5.18636215434458	2.90612703297335e-05	0.094537037037037	0.300488884833782	0.0883821597386839	0.0250936396965477	taz1D_mQ	taz1D_mQ	1	32	2014-02-06_14-15-16	175	176	3178.5	1944.5	134	0.154234096204794	0.000924315037047383	1	SID	2014/02/10	SID	DAL	30	CONC	def1	30_YE5S_GN	22.1657164072467	6.60383959127176	3.35648922129226	7.15032833943079	0.296174836641035	22.1657164072467
K000266_030_010	10	18	QFA0069	30	YE5S_GN	SPBC651.10	0.0250000000000005	0.0773172387042198	0.00101368726269344	0.75	2.42636438881484e-08	1.74309027777778	0.00440574142974188	0.00136816490035649	0.000310211113606508	taz1D_mQ	taz1D_mQ	1	32	2014-02-06_14-15-16	175	176	3352.5	1933.5	134	0.00734144083756264	0.000877579143701074	1	SID	2014/02/10	SID	DAL	30	CONC	nse5	30_YE5S_GN	0.454500580872175	4.62424356125266	0.098286471041559	25	0.000994726521027495	0.454500580872175
K000266_030_010	10	19	QFA0069	30	YE5S_GN	SPCC1322.06	0.131102673059985	2.87605512553346	9e-04	4.38652825529215	2.10275018941253e-05	0.953483796296296	0.465180521103922	0.130989021644738	-0.00632888434138544	taz1D_mQ	taz1D_mQ	1	32	2014-02-06_14-15-16	175	176	3533.5	1954.5	134	0.0623384085033036	0.00109474180724995	1	SID	2014/02/10	SID	DAL	30	CONC	kap113	30_YE5S_GN	29.8189661009389	7.18655638427196	4.14927045812912	5.78414934436967	0.465856996178095	29.8189661009389
K000266_030_010	10	20	QFA0069	30	YE5S_GN	SPCC1919.05	0.174145358700865	3.79396589958397	9e-04	2.53376317963538	3.52093857096828e-05	0.761122685185185	0.663471079150127	0.174766664313259	-0.00672070276981051	taz1D_mQ	taz1D_mQ	1	32	2014-02-06_14-15-16	175	176	3714.5	1944.5	134	0.0624660857352613	0.0012183712030953	1	SID	2014/02/10	SID	DAL	30	CONC	SPCC1919.05	30_YE5S_GN	41.5776237243893	7.59615130613881	5.4735117888961	4.38475350481347	0.660966654121186	41.5776237243893
K000266_030_010	10	21	QFA0069	30	YE5S_GN	SPCC4B3.12	0.1346405590477	3.46494549278266	9e-04	3.5230252824659	3.02080641445101e-05	0.953483796296296	0.509418861247359	0.134546444387317	-0.00759841222470544	taz1D_mQ	taz1D_mQ	1	32	2014-02-06_14-15-16	175	176	3873.5	1944.5	134	0.0619872961154202	0.00109408053439215	1	SID	2014/02/10	SID	DAL	30	CONC	set9	30_YE5S_GN	36.1166196138	7.22497235529788	4.99885921187182	4.80109540652841	0.508405156426789	36.1166196138
K000266_030_010	10	22	QFA0069	30	YE5S_GN	SPCP25A2.02C	0.149941004767266	3.581209263037	9e-04	4.24736108166189	3.7443196010973e-05	0.953483796296296	0.569017628048755	0.150133655637984	-0.0170344111427361	taz1D_mQ	taz1D_mQ	1	32	2014-02-06_14-15-16	175	176	4062.5	1944.5	134	0.062210731271346	0.00108680629829606	1	SID	2014/02/10	SID	DAL	30	CONC	rhp26	30_YE5S_GN	38.1307687528688	7.38025425813121	5.16659283260575	4.64522767277864	0.569363724806414	38.1307687528688
K000266_030_010	10	23	QFA0069	30	YE5S_GN	SPAPB1E7.07	0.156197851028752	3.70626649915136	9e-04	3.05142474243931	3.49227019290234e-05	0.953483796296296	0.595017843033434	0.157363410651141	-0.0191516661063414	taz1D_mQ	taz1D_mQ	1	32	2014-02-06_14-15-16	175	176	4225.5	1945.5	134	0.0633917456669539	0.0012337499035951	1	SID	2014/02/10	SID	DAL	30	CONC	glt1	30_YE5S_GN	39.7776549734868	7.43923388822662	5.34700959415178	4.48849016957996	0.595011183072341	39.7776549734868
K000266_030_010	10	24	QFA0069	30	YE5S_GN	SPBC11B10.02C	0.183542946446627	3.27051867993019	9e-04	2.07198568661261	4.52196938370142e-05	1.04695601851852	0.65065834233845	0.186026144786573	-0.0214605514193177	taz1D_mQ	taz1D_mQ	1	32	2014-02-06_14-15-16	175	176	4390.5	1937.5	134	0.0579654633087555	0.00124119309514102	1	SID	2014/02/10	SID	DAL	30	CONC	his3	30_YE5S_GN	36.1978330523626	7.6719769559683	4.71818844870266	5.08669805391075	0.654443460921018	36.1978330523626
K000266_030_010	11	1	QFA0069	30	YE5S_GN	SPBC11B10.02C	0.193979079918103	3.23957752965234	9e-04	1.44060757914954	8.68742207007309e-05	1.04695601851852	0.666165504934324	0.19914991631134	-0.029420387862056	taz1D_mQ	taz1D_mQ	1	32	2014-02-06_14-15-16	175	176	370.5	2120.5	134	0.05024099077532	0.00122581439464122	1	SID	2014/02/10	SID	DAL	30	CONC	his3	30_YE5S_GN	36.2025278068492	7.75176035354026	4.67023310264169	5.13892978627224	0.670816468512715	36.2025278068492
K000266_030_010	11	2	QFA0069	30	YE5S_GN	SPAC24C9.07C	0.130451310434025	3.01172335894997	9e-04	2.85546418935552	6.09166211829639e-05	1.04695601851852	0.464019036523142	0.131624322000448	-0.0245967072081135	taz1D_mQ	taz1D_mQ	1	32	2014-02-06_14-15-16	175	176	555.5	2120.5	134	0.0649557917584347	0.00109140470245552	1	SID	2014/02/10	SID	DAL	30	CONC	bgs2	30_YE5S_GN	31.1942876922921	7.17937071987935	4.34498912361728	5.52360416037579	0.468192667749974	31.1942876922921
K000266_030_010	11	3	QFA0069	30	YE5S_GN	SPAC11E3.08C	0.137232012517319	3.10294994446078	9e-04	3.16376747710359	5.53243019716036e-05	1.04695601851852	0.493104225481304	0.138277346964896	-0.0202592884695885	taz1D_mQ	taz1D_mQ	1	32	2014-02-06_14-15-16	175	176	733.5	2120.5	134	0.0620192154234096	0.000994534095297215	1	SID	2014/02/10	SID	DAL	30	CONC	nse6	30_YE5S_GN	32.4664971425997	7.25247634572751	4.47660848445594	5.36120147279684	0.497312624427956	32.4664971425997
K000266_030_010	11	4	QFA0069	30	YE5S_GN	SPAC1420.03	0.108027247556377	2.96790407348834	9e-04	4.10605877069574	2.89053079554962e-05	1.04695601851852	0.391694788354449	0.108221336359671	-0.00339297694304343	taz1D_mQ	taz1D_mQ	1	32	2014-02-06_14-15-16	175	176	905.5	2129.5	134	0.0631683105110281	0.00104794443289273	1	SID	2014/02/10	SID	DAL	30	CONC	rpn501	30_YE5S_GN	29.5753471896937	6.90725453039096	4.28178041790211	5.605144976528	0.394433094126566	29.5753471896937
K000266_030_010	11	5	QFA0069	30	YE5S_GN	SPAC17A2.13C	0.135431808878677	3.17496417403443	9e-04	3.74628339999881	3.71512924313911e-05	0.094537037037037	0.495528485325268	0.135138742110911	0.00643877739621207	taz1D_mQ	taz1D_mQ	1	32	2014-02-06_14-15-16	175	176	1082.5	2120.5	134	0.0571674806090204	0.000979155394797407	1	SID	2014/02/10	SID	DAL	30	CONC	rad25	30_YE5S_GN	33.1327429333401	7.23342590781915	4.58050491642202	5.23959703960915	0.49694985039772	33.1327429333401
K000266_030_010	11	6	QFA0069	30	YE5S_GN	SPAC1952.07	0.108175878511719	3.00736844706511	9e-04	3.58145849303418	2.58666225673409e-05	0.094537037037037	0.39505755729476	0.108518167236989	0.00345942284092653	taz1D_mQ	taz1D_mQ	1	32	2014-02-06_14-15-16	175	176	1255.5	2120.5	134	0.0608701203357911	0.00104493022073575	1	SID	2014/02/10	SID	DAL	30	CONC	rad1	30_YE5S_GN	29.9772141238557	6.90923812035909	4.33871486286215	5.53159190188584	0.395925888405855	29.9772141238557
K000266_030_010	11	7	QFA0069	30	YE5S_GN	SPAC20G4.04C	0.155357208609489	3.48664927022136	9e-04	2.80191884940956	3.42380984046455e-05	0.094537037037037	0.579511223849487	0.155862504107266	0.00828263206994463	taz1D_mQ	taz1D_mQ	1	32	2014-02-06_14-15-16	175	176	1419.5	2120.5	134	0.057454754380925	0.00111690242643788	1	SID	2014/02/10	SID	DAL	30	CONC	hus1	30_YE5S_GN	37.3813991018907	7.43144846760763	5.0301632669364	4.77121690219354	0.579579619593829	37.3813991018907
K000266_030_010	11	8	QFA0069	30	YE5S_GN	SPAC24B11.06C	0.025	0.823311309014868	0.0011	0.75	1.34778619024718e-05	1.04695601851852	0.0387910382825254	0.01082314047858	-0.000278507349019546	taz1D_mQ	taz1D_mQ	1	32	2014-02-06_14-15-16	175	176	1606.5	2120.5	134	0.0129592390436975	0.00130938234138946	1	SID	2014/02/10	SID	DAL	30	CONC	sty1	30_YE5S_GN	4.67599645233654	4.50635266602479	1.03764547492937	23.1292870058857	0.0280450769319723	4.67599645233654
K000266_030_010	11	9	QFA0069	30	YE5S_GN	SPAC30.03C	0.110410251063419	2.48647667933117	9e-04	4.9444629966391	2.13748829470286e-05	0.094537037037037	0.374187516474509	0.110685088570604	0.00401606940669065	taz1D_mQ	taz1D_mQ	1	32	2014-02-06_14-15-16	175	176	1781.5	2128.5	134	0.0549331290497622	0.000833565310379755	1	SID	2014/02/10	SID	DAL	30	CONC	tsn1	30_YE5S_GN	24.890815806681	6.93873340888464	3.58722757309133	6.69040352500351	0.375414775363635	24.890815806681
K000266_030_010	11	10	QFA0069	30	YE5S_GN	SPAC4G9.11C	0.123043303167957	3.06599223404912	9e-04	3.21220976682153	3.95035299257933e-05	0.094537037037037	0.450225348047839	0.123360401684861	0.0245953792730405	taz1D_mQ	taz1D_mQ	1	32	2014-02-06_14-15-16	175	176	1954.5	2121.5	134	0.0613169906476428	0.00114967462117668	1	SID	2014/02/10	SID	DAL	30	CONC	cmb1	30_YE5S_GN	31.3833516491431	7.09502542212682	4.42328952779644	5.42582615250061	0.447934343666004	31.3833516491431
K000266_030_010	11	11	QFA0069	30	YE5S_GN	SPAC688.13	0.162737151158104	3.52286547499411	9e-04	2.69052073677194	0.000103012371328214	0.094537037037037	0.616078963468246	0.163168055820354	0.0484662892127846	taz1D_mQ	taz1D_mQ	1	32	2014-02-06_14-15-16	175	176	2130.5	2120.5	134	0.0549331290497622	0.00115410360056562	1	SID	2014/02/10	SID	DAL	30	CONC	scn1	30_YE5S_GN	38.1099429162925	7.49840292373969	5.0824079879247	4.72217107658843	0.606677947330578	38.1099429162925
K000266_030_010	11	12	QFA0069	30	YE5S_GN	SPAC9E9.13	0.102558420652624	2.83375401315727	9e-04	3.92440828432603	3.49410852453285e-05	0.094537037037037	0.373632764088781	0.102816520841989	0.0266440953306092	taz1D_mQ	taz1D_mQ	1	32	2014-02-06_14-15-16	175	176	2305.5	2120.5	134	0.0674135784736187	0.00101241967228383	1	SID	2014/02/10	SID	DAL	30	CONC	wos2	30_YE5S_GN	27.9321218663541	6.83230523369223	4.08824268105178	5.87049298986955	0.369491129056505	27.9321218663541
K000266_030_010	11	13	QFA0069	30	YE5S_GN	SPBC106.16	0.177622121165808	3.87844846486629	9e-04	2.72354708429427	4.12494822385703e-05	0.094537037037037	0.684139757264187	0.178596067700635	0.0187301524788976	taz1D_mQ	taz1D_mQ	1	32	2014-02-06_14-15-16	175	176	2479.5	2120.5	134	0.0526030195665358	0.00122656812367572	1	SID	2014/02/10	SID	DAL	30	CONC	pre6	30_YE5S_GN	42.6631506076695	7.62467055020524	5.59540905102072	4.2892306498346	0.679038028276208	42.6631506076695
K000266_030_010	11	14	QFA0069	30	YE5S_GN	SPBC16E9.12C	0.106179945371632	2.79769752964292	9e-04	3.48362685742596	2.1409996488104e-05	0.094537037037037	0.381429336105876	0.106836614672149	0.0197255913178732	taz1D_mQ	taz1D_mQ	1	32	2014-02-06_14-15-16	175	176	2654.5	2120.5	134	0.072903699447796	0.00102779837278364	1	SID	2014/02/10	SID	DAL	30	CONC	pab2	30_YE5S_GN	27.7787846607251	6.88237058754414	4.03622331976714	5.94615265276864	0.378693635129251	27.7787846607251
K000266_030_010	11	15	QFA0069	30	YE5S_GN	SPBC19G7.01C	0.0679203508419275	2.29393035115917	9e-04	4.51953670046462	1.08723976252146e-05	0.094537037037037	0.237929948759978	0.0673021994887405	0.0129118880096972	taz1D_mQ	taz1D_mQ	1	32	2014-02-06_14-15-16	175	176	2836.5	2111.5	134	0.126560056177982	0.000703323185956456	1	SID	2014/02/10	SID	DAL	30	CONC	msh2	30_YE5S_GN	20.6435540660242	6.23777509947015	3.30944186618361	7.25197811910089	0.234236639905192	20.6435540660242
K000266_030_010	11	16	QFA0069	30	YE5S_GN	SPBC28F2.07	0.129124324553354	3.23093667756644	9e-04	2.9517472113901	3.37991965791793e-05	0.094537037037037	0.477952710539172	0.12946482291078	0.0206925710680697	taz1D_mQ	taz1D_mQ	1	32	2014-02-06_14-15-16	175	176	3004.5	2119.5	134	0.0589868811644164	0.00118836729646984	1	SID	2014/02/10	SID	DAL	30	CONC	sfr1	30_YE5S_GN	33.3960833523731	7.16462008562221	4.66124971781708	5.14883377911782	0.476228395852903	33.3960833523731
K000266_030_010	11	17	QFA0069	30	YE5S_GN	SPBC365.10	0.129461197880166	2.77317820445212	9e-04	4.51263225641115	7.34602820357176e-05	0.094537037037037	0.458449817717191	0.129852866207997	0.0400688450596412	taz1D_mQ	taz1D_mQ	1	32	2014-02-06_14-15-16	175	176	3178.5	2120.5	134	0.0585080915445753	0.00102161601128205	1	SID	2014/02/10	SID	DAL	30	CONC	arp5	30_YE5S_GN	28.6796124266535	7.16837904125415	4.0008504379584	5.99872461422152	0.453946488633214	28.6796124266535
K000266_030_010	11	18	QFA0069	30	YE5S_GN	SPBC660.14	0.0568336559942036	1.96767175947951	9e-04	10	1.77272295377124e-05	0.094537037037037	0.187711037464211	0.0571100548597949	0.0125813696231714	taz1D_mQ	taz1D_mQ	1	32	2014-02-06_14-15-16	175	176	3352.5	2120.5	134	0.142519710172683	0.000801285433048921	1	SID	2014/02/10	SID	DAL	30	CONC	mik1	30_YE5S_GN	16.9776477486148	5.98067671236242	2.83875028949834	8.45442450108608	0.187914230463119	16.9776477486148
K000266_030_010	11	19	QFA0069	30	YE5S_GN	SPCC1322.08	0.094110410865698	2.403420003629	9e-04	6.95421507698455	1.91222278821286e-05	1.04695601851852	0.320011231342396	0.095007096916443	0.000207412173745117	taz1D_mQ	taz1D_mQ	1	32	2014-02-06_14-15-16	175	176	3535.5	2113.5	134	0.116282039005394	0.000858371255659215	1	SID	2014/02/10	SID	DAL	30	CONC	srk1	30_YE5S_GN	23.2603234250587	6.70828551674333	3.46740212040809	6.9216085030182	0.321553848733126	23.2603234250587
K000266_030_010	11	20	QFA0069	30	YE5S_GN	SPCC23B6.03C	0.116942648968274	3.08191345961662	9e-04	3.55947727079905	2.74793054595528e-05	0.953483796296296	0.42831600755105	0.116701316957418	-0.00917095459158055	taz1D_mQ	taz1D_mQ	1	32	2014-02-06_14-15-16	175	176	3697.5	2119.5	134	0.0593379935522998	0.00108982051045304	1	SID	2014/02/10	SID	DAL	30	CONC	tel1	30_YE5S_GN	31.2201328280303	7.02166045974266	4.44626068250166	5.39779417217989	0.429070103858063	31.2201328280303
K000266_030_010	11	21	QFA0069	30	YE5S_GN	SPCC4E9.02	0.157938137108958	3.86440921102406	9e-04	3.98971687726058	2.7364935649173e-05	0.953483796296296	0.613172357520979	0.158123927107275	-0.0156102301755652	taz1D_mQ	taz1D_mQ	1	32	2014-02-06_14-15-16	175	176	3876.5	2120.5	134	0.0527306967984934	0.00117223510159587	1	SID	2014/02/10	SID	DAL	30	CONC	cig1	30_YE5S_GN	41.5640675984786	7.45521886211016	5.57516397133833	4.30480612290202	0.611038941597829	41.5640675984786
K000266_030_010	11	22	QFA0069	30	YE5S_GN	SPCP31B10.05	0.0941427019903057	2.8910386606668	9e-04	3.63555783699263	2.17118463015457e-05	1.04695601851852	0.34190750079046	0.0938487512499531	-0.0164208941512671	taz1D_mQ	taz1D_mQ	1	32	2014-02-06_14-15-16	175	176	4051.5	2112.5	134	0.0723291519039867	0.000971281601514775	1	SID	2014/02/10	SID	DAL	30	CONC	tdp1	30_YE5S_GN	27.9815603189972	6.7087804487536	4.17088627847342	5.75417270997477	0.343641451309376	27.9815603189972
K000266_030_010	11	23	QFA0069	30	YE5S_GN	SPAC3C7.05C	0.116943566884633	2.92404286695488	9e-04	3.59073307584839	2.94504083149175e-05	1.04695601851852	0.418511867742245	0.116853582082868	-0.0181839477469772	taz1D_mQ	taz1D_mQ	1	32	2014-02-06_14-15-16	175	176	4226.5	2113.5	134	0.0549012097417728	0.00100597589915571	1	SID	2014/02/10	SID	DAL	30	CONC	mug191	30_YE5S_GN	29.6209340902045	7.02167178382495	4.21850166201714	5.68922378675181	0.420982175380392	29.6209340902045
K000266_030_010	11	24	QFA0069	30	YE5S_GN	SPBC11B10.02C	0.144046532385493	2.7821827219404	9e-04	2.52914721434832	4.74113793420087e-05	1.04695601851852	0.490310079879275	0.146575653507676	-0.0206176694558769	taz1D_mQ	taz1D_mQ	1	32	2014-02-06_14-15-16	175	176	4400.5	2120.5	134	0.0502729100833094	0.0011974714139517	1	SID	2014/02/10	SID	DAL	30	CONC	his3	30_YE5S_GN	29.3907147622889	7.3223942143148	4.01381213604042	5.97935309042035	0.493939110570063	29.3907147622889
K000266_030_010	12	1	QFA0069	30	YE5S_GN	SPBC11B10.02C	0.153364647584884	2.86316389676349	9e-04	1.84360118592779	4.14594407251384e-05	1.24306712962963	0.513941425316016	0.157373848258247	-0.028680671747122	taz1D_mQ	taz1D_mQ	1	32	2014-02-06_14-15-16	175	176	383.5	2296.5	134	0.0612212327236746	0.00115335010619146	1	SID	2014/02/10	SID	DAL	30	CONC	his3	30_YE5S_GN	30.6151803545022	7.41282524564408	4.13002861122246	5.81109775723713	0.521388880896831	30.6151803545022
K000266_030_010	12	2	QFA0069	30	YE5S_GN	SPAC6G9.13C	0.134582058849994	3.04990044222732	9e-04	3.32565149053493	5.6686553818808e-05	1.04695601851852	0.481283827826885	0.136783290806042	-0.0255632043608617	taz1D_mQ	taz1D_mQ	1	32	2014-02-06_14-15-16	175	176	562.5	2288.5	134	0.0590826390883846	0.00110678340295533	1	SID	2014/02/10	SID	DAL	30	CONC	bqt1	30_YE5S_GN	31.7876631919954	7.22434538014172	4.40007523441133	5.45445219034099	0.485851564018523	31.7876631919954
K000266_030_010	12	3	QFA0069	30	YE5S_GN	SPAC11E3.09	0.140314802190952	3.22729552363472	9e-04	3.30125008176958	4.62116601317377e-05	1.04695601851852	0.511068744437404	0.141276908137621	-0.0222680949234602	taz1D_mQ	taz1D_mQ	1	32	2014-02-06_14-15-16	175	176	735.5	2296.5	134	0.0617000223435156	0.00111664101481134	1	SID	2014/02/10	SID	DAL	30	CONC	pyp3	30_YE5S_GN	33.9167714430574	7.28452649403817	4.65600220835434	5.15463673039854	0.515326661252327	33.9167714430574
K000266_030_010	12	4	QFA0069	30	YE5S_GN	SPAC144.02	0.073222367331186	2.340064803068	9e-04	5.19713622815882	2.01627505297419e-05	0.094537037037037	0.250689400866806	0.0733874305038534	0.0139651964242289	taz1D_mQ	taz1D_mQ	1	32	2014-02-06_14-15-16	175	176	907.5	2303.5	134	0.0730952152957324	0.00069714082445487	1	SID	2014/02/10	SID	DAL	30	CONC	iec1	30_YE5S_GN	21.4248231423876	6.34621560608511	3.37599988280326	7.10900498612327	0.253197108067435	21.4248231423876
K000266_030_010	12	5	QFA0069	30	YE5S_GN	SPAC17G8.07	0.139808780626364	3.44123931826968	9e-04	3.69709945421216	7.61784371322809e-05	0.094537037037037	0.525011247486848	0.140623631335316	0.032596046473311	taz1D_mQ	taz1D_mQ	1	32	2014-02-06_14-15-16	175	176	1082.5	2296.5	134	0.0607105237958441	0.00112133164048717	1	SID	2014/02/10	SID	DAL	30	CONC	yaf9	30_YE5S_GN	36.1393109559913	7.27931425457909	4.96465871538073	4.83416914956247	0.525808470287383	36.1393109559913
K000266_030_010	12	6	QFA0069	30	YE5S_GN	SPAC19A8.10	0.147081265423325	3.4506436823697	9e-04	3.26791431344235	4.96757200057676e-05	0.094537037037037	0.54925868423283	0.147924924802534	0.0171243776507454	taz1D_mQ	taz1D_mQ	1	32	2014-02-06_14-15-16	175	176	1254.5	2296.5	134	0.0601678955600243	0.00113578765650264	1	SID	2014/02/10	SID	DAL	30	CONC	rfp1	30_YE5S_GN	36.602266870448	7.35247277724853	4.97822541876114	4.82099502958476	0.550631096473859	36.602266870448
K000266_030_010	12	7	QFA0069	30	YE5S_GN	SPAC20H4.04	0.153219805838451	3.49702615210233	9e-04	2.64543290410221	3.65644413434087e-05	0.953483796296296	0.571178823635691	0.154323961753605	-0.000301867058156832	taz1D_mQ	taz1D_mQ	1	32	2014-02-06_14-15-16	175	176	1437.5	2296.5	134	0.0598167831721408	0.00120917462943673	1	SID	2014/02/10	SID	DAL	30	CONC	fml2	30_YE5S_GN	37.3917464739808	7.41146208138375	5.04512416894125	4.75706824972686	0.571905743796707	37.3917464739808
K000266_030_010	12	8	QFA0069	30	YE5S_GN	SPAC24H6.03	0.149115766304061	3.22571305500112	9e-04	3.1039075625557	3.22372310569779e-05	0.094537037037037	0.543219779641271	0.149824547784475	0.00750390348702549	taz1D_mQ	taz1D_mQ	1	32	2014-02-06_14-15-16	175	176	1606.5	2296.5	134	0.061412748571611	0.00113797140569165	1	SID	2014/02/10	SID	DAL	30	CONC	cul3	30_YE5S_GN	34.308569150915	7.37229208789781	4.65371810311684	5.15716669299886	0.544354995103513	34.308569150915
K000266_030_010	12	9	QFA0069	30	YE5S_GN	SPAC30D11.07	0.157105836558519	3.34480073859697	9e-04	2.55132063310253	2.85487612727788e-05	0.094537037037037	0.575270858204127	0.157298964667626	0.00366380532302179	taz1D_mQ	taz1D_mQ	1	32	2014-02-06_14-15-16	175	176	1788.5	2296.5	134	0.0602955727919819	0.00116505332167649	1	SID	2014/02/10	SID	DAL	30	CONC	nth1	30_YE5S_GN	35.9383908554137	7.4475960616725	4.82550215637541	4.97357564503238	0.575913119602376	35.9383908554137
K000266_030_010	12	10	QFA0069	30	YE5S_GN	SPAC4H3.05	0.146390293733534	3.14074601867112	9e-04	3.19057511217369	3.52692142694454e-05	0.094537037037037	0.530980622343729	0.146591939324458	0.0187312983392524	taz1D_mQ	taz1D_mQ	1	32	2014-02-06_14-15-16	175	176	1955.5	2296.5	134	0.0617957802674838	0.00110152372593807	1	SID	2014/02/10	SID	DAL	30	CONC	srs2	30_YE5S_GN	33.284280494469	7.34567918351714	4.53113723903912	5.2966835330482	0.530272009649645	33.284280494469
K000266_030_010	12	11	QFA0069	30	YE5S_GN	SPAC694.06C	0.101171702885935	2.66329448108877	9e-04	4.02593716120796	3.21126368283616e-05	0.094537037037037	0.358693810784137	0.10151691050904	0.0255362682966168	taz1D_mQ	taz1D_mQ	1	32	2014-02-06_14-15-16	175	176	2126.5	2296.5	134	0.0770851287944077	0.000913965107783398	1	SID	2014/02/10	SID	DAL	30	CONC	mrc1	30_YE5S_GN	26.1764504921467	6.81266511658472	3.84232162365105	6.24622359884458	0.356342534618194	26.1764504921467
K000266_030_010	12	12	QFA0069	30	YE5S_GN	SPAC9G1.02	0.135119273082348	3.1481031877368	9e-04	3.16694316119957	6.03963391100257e-05	0.094537037037037	0.494823877644666	0.135819949062433	0.0303429153079712	taz1D_mQ	taz1D_mQ	1	32	2014-02-06_14-15-16	175	176	2305.5	2304.5	134	0.077659676338217	0.00110704481458186	1	SID	2014/02/10	SID	DAL	30	CONC	wis4	30_YE5S_GN	32.8372791446996	7.23009275504992	4.54175074334476	5.28430584509031	0.492862524449656	32.8372791446996
K000266_030_010	12	13	QFA0069	30	YE5S_GN	SPBC1105.11C	0.124025851568838	3.08563034312932	9e-04	3.48886015534241	2.94277243105355e-05	0.094537037037037	0.45350257532443	0.124047060071802	0.0143284991141302	taz1D_mQ	taz1D_mQ	1	32	2014-02-06_14-15-16	175	176	2471.5	2296.5	134	0.0636151808228798	0.00104443813798813	1	SID	2014/02/10	SID	DAL	30	CONC	hht3	30_YE5S_GN	31.6354591212429	7.10650014611392	4.45162294671059	5.39129218428847	0.453014579266344	31.6354591212429
K000266_030_010	12	14	QFA0069	30	YE5S_GN	SPBC16G5.13	0.122740654887898	3.16732619157667	9e-04	2.61067634306759	1.80565520977259e-05	0.094537037037037	0.451013204666963	0.123665311788373	0.0122874059969062	taz1D_mQ	taz1D_mQ	1	32	2014-02-06_14-15-16	175	176	2655.5	2296.5	134	0.0617957802674838	0.00104553001258263	1	SID	2014/02/10	SID	DAL	30	CONC	ptf2	30_YE5S_GN	32.4041382546756	7.0914724693881	4.56945132263506	5.25227172923684	0.449791104335753	32.4041382546756
K000266_030_010	12	15	QFA0069	30	YE5S_GN	SPBC19G7.09	0.141028911039916	3.39133163638955	9e-04	3.06281498342068	3.74581196976826e-05	0.094537037037037	0.527003567730144	0.141143158838188	0.0194177945805037	taz1D_mQ	taz1D_mQ	1	32	2014-02-06_14-15-16	175	176	2832.5	2296.5	134	0.0605509272558971	0.00113429592067688	1	SID	2014/02/10	SID	DAL	30	CONC	ulp1	30_YE5S_GN	35.6765011157114	7.29185022980377	4.89265412636863	4.9053130223642	0.525837222642579	35.6765011157114
K000266_030_010	12	16	QFA0069	30	YE5S_GN	SPBC29A10.05	0.171040712296098	3.78443227981695	9e-04	2.61095162928167	7.90887945849396e-05	0.094537037037037	0.657563943614696	0.171849940077172	0.0385931434078451	taz1D_mQ	taz1D_mQ	1	32	2014-02-06_14-15-16	175	176	3003.5	2296.5	134	0.059433751476268	0.00119948620769089	1	SID	2014/02/10	SID	DAL	30	CONC	exo1	30_YE5S_GN	41.3315031819119	7.57019904948196	5.45976438819535	4.39579408442804	0.649882154278506	41.3315031819119
K000266_030_010	12	17	QFA0069	30	YE5S_GN	SPBC3D6.04C	0.082858091077906	2.38757629779607	9e-04	5.81191225292228	2.85639809626978e-05	0.094537037037037	0.28685509306332	0.0839911079479256	0.0219384528902413	taz1D_mQ	taz1D_mQ	1	32	2014-02-06_14-15-16	175	176	3178.5	2296.5	134	0.159532701331035	0.000906691106347652	1	SID	2014/02/10	SID	DAL	30	CONC	mad1	30_YE5S_GN	22.4741845978872	6.52457377157299	3.44454448439303	6.96753957126761	0.285663752791987	22.4741845978872
K000266_030_010	12	18	QFA0069	30	YE5S_GN	SPBC6B1.09C	0.179693343900051	3.61982236033619	9e-04	2.44903777356355	5.43335408546582e-05	0.094537037037037	0.670242646915855	0.180528282685563	0.0233441464090407	taz1D_mQ	taz1D_mQ	1	32	2014-02-06_14-15-16	175	176	3352.5	2296.5	134	0.0554757572855821	0.00126083181957994	1	SID	2014/02/10	SID	DAL	30	CONC	nbs1	30_YE5S_GN	39.9054180440812	7.6413962535577	5.22226785785412	4.59570452019323	0.669799844171322	39.9054180440812
K000266_030_010	12	19	QFA0069	30	YE5S_GN	SPCC1322.12C	0.131751412412528	2.9292183452992	9e-04	4.29923447640476	2.59931499395324e-05	0.094537037037037	0.469630230450668	0.131476624268599	0.0135186041008807	taz1D_mQ	taz1D_mQ	1	32	2014-02-06_14-15-16	175	176	3527.5	2296.5	134	0.0632959877429857	0.00103256573239292	1	SID	2014/02/10	SID	DAL	30	CONC	bub1	30_YE5S_GN	30.4002573310218	7.1936777112654	4.22596876746571	5.67917117248187	0.471214527135139	30.4002573310218
K000266_030_010	12	20	QFA0069	30	YE5S_GN	SPCC23B6.05C	0.15400474162514	3.45492212289394	9e-04	2.8445655299288	3.29955580387371e-05	0.953483796296296	0.572873408492878	0.153866604566447	-0.0146940466424541	taz1D_mQ	taz1D_mQ	1	32	2014-02-06_14-15-16	175	176	3694.5	2296.5	134	0.0633279070509751	0.00108965155500322	1	SID	2014/02/10	SID	DAL	30	CONC	ssb3	30_YE5S_GN	36.9783776674826	7.41883405370986	4.98439207559727	4.81503052649086	0.573330331850171	36.9783776674826
K000266_030_010	12	21	QFA0069	30	YE5S_GN	SPCC4G3.05C	0.141133185009696	3.61821131573251	9e-04	3.85540590172632	3.1909533775705e-05	0.953483796296296	0.53913454204429	0.141687124767068	-0.0194218531017093	taz1D_mQ	taz1D_mQ	1	32	2014-02-06_14-15-16	175	176	3875.5	2296.5	134	0.0632321491270069	0.00115291950445475	1	SID	2014/02/10	SID	DAL	30	CONC	mus81	30_YE5S_GN	38.068845141488	7.29291653564746	5.21997543169583	4.59772278893715	0.539092307708552	38.068845141488
K000266_030_010	12	22	QFA0069	30	YE5S_GN	SPBC1105.08	0.144265174312427	3.42449749359596	9e-04	3.82564302174059	5.20797838890691e-05	0.953483796296296	0.538736588594739	0.144194863883521	-0.0230887208260252	taz1D_mQ	taz1D_mQ	1	32	2014-02-06_14-15-16	175	176	4061.5	2296.5	134	0.059912541096109	0.0010452686009561	1	SID	2014/02/10	SID	DAL	30	CONC	SPBC1105.08	30_YE5S_GN	36.1871391410552	7.32458235775025	4.94050546141584	4.85780254417979	0.540808264801696	36.1871391410552
K000266_030_010	12	23	QFA0069	30	YE5S_GN	SPAC25G10.02	0.132799363945895	3.25049461285814	9e-04	3.28145186386832	3.64510609190213e-05	1.04695601851852	0.487439946060188	0.133217478392392	-0.0215251443059029	taz1D_mQ	taz1D_mQ	1	32	2014-02-06_14-15-16	175	176	4222.5	2296.5	134	0.0610935554917169	0.00110678340295533	1	SID	2014/02/10	SID	DAL	30	CONC	cce1	30_YE5S_GN	33.7881433839559	7.20510752000777	4.68947108563336	5.11784795379724	0.490889547065638	33.7881433839559
K000266_030_010	12	24	QFA0069	30	YE5S_GN	SPBC11B10.02C	0.181901330813165	3.16662079435376	9e-04	2.14248425367793	6.25363426529334e-05	1.04695601851852	0.636794446325865	0.184861729520845	-0.0245124793693395	taz1D_mQ	taz1D_mQ	1	32	2014-02-06_14-15-16	175	176	4400.5	2296.5	134	0.0543266621979635	0.00122932092420617	1	SID	2014/02/10	SID	DAL	30	CONC	his3	30_YE5S_GN	34.989043037103	7.65901538118735	4.56834740442561	5.25354091432492	0.641600902667733	34.989043037103
K000266_030_010	13	1	QFA0069	30	YE5S_GN	SPBC11B10.02C	0.198362182005146	3.2763742628959	9e-04	1.79124296026043	0.000102114230190234	1.04695601851852	0.691977286563788	0.203101801106458	-0.0367540370361865	taz1D_mQ	taz1D_mQ	1	32	2014-02-06_14-15-16	175	176	383.5	2472.5	134	0.052539180950557	0.0012183712030953	1	SID	2014/02/10	SID	DAL	30	CONC	his3	30_YE5S_GN	36.7888320538906	7.78399628357031	4.72621397977037	5.07806038887094	0.698385370241719	36.7888320538906
K000266_030_010	13	2	QFA0069	30	YE5S_GN	SPAC19G12.13C	0.02525	0	0.0011	0.1	9.33609022910473e-06	1.24306712962963	0.0608054146742627	0.018412461396113	-0.00321656471335766	taz1D_mQ	taz1D_mQ	1	32	2014-02-06_14-15-16	175	176	558.5	2472.5	134	0.0197899709534297	0.00127692564748718	1	SID	2014/02/10	SID	DAL	30	CONC	poz1	30_YE5S_GN	0	4.52070795900186	0	25	2.60208521396521e-18	0
K000266_030_010	13	3	QFA0069	30	YE5S_GN	SPAC11G7.02	0.103169539154142	2.59895577042233	9e-04	4.14978961109651	2.63458969534238e-05	1.04695601851852	0.357312816071833	0.102735127010141	-0.0163330536049756	taz1D_mQ	taz1D_mQ	1	32	2014-02-06_14-15-16	175	176	733.5	2470.5	134	0.0563375786012959	0.000860385814738055	1	SID	2014/02/10	SID	DAL	30	CONC	pub1	30_YE5S_GN	25.6498696034926	6.84087636058835	3.74950053932661	6.40085252643017	0.359225602614232	25.6498696034926
K000266_030_010	13	4	QFA0069	30	YE5S_GN	SPAC144.05	0.120234688157458	3.04368059040236	9e-04	3.45780902401036	3.37811163847747e-05	1.04695601851852	0.434703963221097	0.120633879669028	-0.00652319697206405	taz1D_mQ	taz1D_mQ	1	32	2014-02-06_14-15-16	175	176	905.5	2472.5	134	0.0584761722365859	0.00108680629829606	1	SID	2014/02/10	SID	DAL	30	CONC	SPAC144.05	30_YE5S_GN	31.0087002638966	7.06171246223929	4.39110207753541	5.46559828858966	0.438000346102005	31.0087002638966
K000266_030_010	13	5	QFA0069	30	YE5S_GN	SPAC17G8.10C	0.173807748573189	3.74642699842366	9e-04	2.98358162174767	6.37737699729284e-05	0.094537037037037	0.658105520673387	0.174978589299414	0.0177364978424635	taz1D_mQ	taz1D_mQ	1	32	2014-02-06_14-15-16	175	176	1082.5	2460.5	134	0.0547096938938364	0.0011839383170809	1	SID	2014/02/10	SID	DAL	30	CONC	dma1	30_YE5S_GN	41.041677969633	7.59335168400803	5.4049489181528	4.44037499029727	0.659557497578289	41.041677969633
K000266_030_010	13	6	QFA0069	30	YE5S_GN	SPAC19A8.10	0.125279690524045	3.11078477078077	9e-04	3.06205365464061	2.94064218563818e-05	0.094537037037037	0.454854863784286	0.125555665882832	0.0127663706230948	taz1D_mQ	taz1D_mQ	1	32	2014-02-06_14-15-16	175	176	1252.5	2466.5	134	0.0597210252481726	0.00112133164048717	1	SID	2014/02/10	SID	DAL	30	CONC	rfp1	30_YE5S_GN	31.9584568105669	7.12101183710459	4.48790951926872	5.34770139570699	0.457342022475876	31.9584568105669
K000266_030_010	13	7	QFA0069	30	YE5S_GN	SPAC20H4.07	0.0250000000000001	0.123230041415288	0.0011	0.750000000000001	2.62302788061558e-08	1.74309027777778	0.00559910977372706	0.00174118729431544	0.000334372484231275	taz1D_mQ	taz1D_mQ	1	32	2014-02-06_14-15-16	175	176	1431.5	2472.5	134	0.00692648983370041	0.000981662271284215	1	SID	2014/02/10	SID	DAL	30	CONC	rhp57	30_YE5S_GN	0.69988500117732	4.50635266602479	0.155310747526272	25	0.00182248215998954	0.69988500117732
K000266_030_010	13	8	QFA0069	30	YE5S_GN	SPAC26A3.02	0.12563757888786	2.899181907911	9e-04	3.94876710019621	2.44406480302201e-05	0.094537037037037	0.447103451883847	0.126325117830037	0.0114319000593622	taz1D_mQ	taz1D_mQ	1	32	2014-02-06_14-15-16	175	176	1606.5	2471.5	134	0.0473682530562737	0.0011804320221763	1	SID	2014/02/10	SID	DAL	30	CONC	myh1	30_YE5S_GN	29.8018089900073	7.12512732998408	4.18263528633303	5.73800925900022	0.448808144496185	29.8018089900073
K000266_030_010	13	9	QFA0069	30	YE5S_GN	SPAC30D11.10	0.025	0.277518794768671	0.0011	0.75	3.42109474777446e-07	1.57640046296296	0.00939635159791762	0.00292289638146709	0.000205494505921522	taz1D_mQ	taz1D_mQ	1	32	2014-02-06_14-15-16	175	176	1781.5	2465.5	134	0.00810750422930831	0.00106332313339254	1	SID	2014/02/10	SID	DAL	30	CONC	rad22	30_YE5S_GN	1.57616795200803	4.50635266602479	0.349765779294505	25	0.00511771685782275	1.57616795200803
K000266_030_010	13	10	QFA0069	30	YE5S_GN	SPAC521.02	0.110033879798547	2.71519831129476	9e-04	4.30660855827005	2.45003017701631e-05	0.094537037037037	0.387365717409815	0.110580865074709	0.0154525455013979	taz1D_mQ	taz1D_mQ	1	32	2014-02-06_14-15-16	175	176	1959.5	2472.5	134	0.0488046219157969	0.00115760989547023	1	SID	2014/02/10	SID	DAL	30	CONC	SPAC521.02	30_YE5S_GN	27.1611307053089	6.93380708598511	3.9172031134538	6.12682041366989	0.388004373104421	27.1611307053089
K000266_030_010	13	11	QFA0069	30	YE5S_GN	SPAC6B12.02C	0.17141158928556	3.51577464205833	9e-04	2.77522874516395	7.15065587850296e-05	0.094537037037037	0.637618668444301	0.172366630054504	0.0301826638860699	taz1D_mQ	taz1D_mQ	1	32	2014-02-06_14-15-16	175	176	2130.5	2472.5	134	0.0489003798397651	0.00118410750719108	1	SID	2014/02/10	SID	DAL	30	CONC	mus7	30_YE5S_GN	38.4132878134116	7.57332393782522	5.07218338060982	4.73169012219635	0.636787614092987	38.4132878134116
K000266_030_010	13	12	QFA0069	30	YE5S_GN	SPACUNK12.02C	0.0882667652184658	2.60638608749644	9e-04	5.52002223939527	2.20769843636673e-05	0.094537037037037	0.313459509890445	0.0884954073835835	0.0165586708296618	taz1D_mQ	taz1D_mQ	1	32	2014-02-06_14-15-16	175	176	2305.5	2470.5	134	0.0864055667273134	0.000941708296626031	1	SID	2014/02/10	SID	DAL	30	CONC	cmk1	30_YE5S_GN	24.8768710442014	6.61580151544563	3.76022028262523	6.3826047933671	0.313436067524109	24.8768710442014
K000266_030_010	13	13	QFA0069	30	YE5S_GN	SPBC119.04	0.169719081846601	3.80164831767864	9e-04	2.95279685198648	4.36566929663183e-05	0.094537037037037	0.649797987949084	0.170650995337495	0.0193833977412221	taz1D_mQ	taz1D_mQ	1	32	2014-02-06_14-15-16	175	176	2479.5	2472.5	134	0.0502729100833094	0.00119931701758071	1	SID	2014/02/10	SID	DAL	30	CONC	mei3	30_YE5S_GN	41.4582544823535	7.5590080622301	5.48461572484714	4.3758763063877	0.647773344782091	41.4582544823535
K000266_030_010	13	14	QFA0069	30	YE5S_GN	SPBC16G5.15C	0.0689001191442239	2.36247253229594	9e-04	5.39529039215326	9.5514060283244e-06	0.094537037037037	0.241003834533388	0.0691140824108418	0.00855107506567213	taz1D_mQ	taz1D_mQ	1	32	2014-02-06_14-15-16	175	176	2654.5	2472.5	134	0.0928532669411727	0.000774034326953909	1	SID	2014/02/10	SID	DAL	30	CONC	fkh2	30_YE5S_GN	21.3308046034151	6.25843766601716	3.40832740401646	7.04157704207577	0.24081180913063	21.3308046034151
K000266_030_010	13	15	QFA0069	30	YE5S_GN	SPBC20F10.06	0.156702643111577	3.5686581903342	9e-04	3.62775598074153	5.79960075776243e-05	0.094537037037037	0.592769257544691	0.157105582117033	0.0275297986917063	taz1D_mQ	taz1D_mQ	1	32	2014-02-06_14-15-16	175	176	2828.5	2472.5	134	0.0513581665549491	0.00112242351508167	1	SID	2014/02/10	SID	DAL	30	CONC	mad2	30_YE5S_GN	38.3247520553697	7.44388879724728	5.14848530106226	4.66156521706456	0.591504653932094	38.3247520553697
K000266_030_010	13	16	QFA0069	30	YE5S_GN	SPBC29A3.13	0.0996617381915302	2.89421732938614	9e-04	3.87600555786244	3.40142694521728e-05	0.094537037037037	0.362961894760139	0.099563514159491	0.0242051967656136	taz1D_mQ	taz1D_mQ	1	32	2014-02-06_14-15-16	175	176	3003.5	2467.5	134	0.0635832615148904	0.000997379352004371	1	SID	2014/02/10	SID	DAL	30	CONC	pdp1	30_YE5S_GN	28.3555139383826	6.79097092448944	4.17547273485262	5.74785216525839	0.362651078894606	28.3555139383826
K000266_030_010	13	17	QFA0069	30	YE5S_GN	SPBC3D6.10	0.144276876161606	3.28307783232518	9e-04	3.00536141608992	8.0632239854425e-05	0.094537037037037	0.533616202377283	0.144146718374559	0.0401546265016484	taz1D_mQ	taz1D_mQ	1	32	2014-02-06_14-15-16	175	176	3169.5	2472.5	134	0.0550927255897092	0.00110503025550302	1	SID	2014/02/10	SID	DAL	30	CONC	apn2	30_YE5S_GN	34.6932652280167	7.32469937500829	4.73647633190098	5.06705793890616	0.530939713186252	34.6932652280167
K000266_030_010	13	18	QFA0069	30	YE5S_GN	SPBC725.02	0.025	0.847609330473786	0.0011	0.75	1.18214529203161e-05	0.094537037037037	0.0386350106170022	0.0113870629161328	0.00322881948751353	taz1D_mQ	taz1D_mQ	1	32	2014-02-06_14-15-16	175	176	3352.5	2472.5	134	0.068147722557375	0.000672688746978659	1	SID	2014/02/10	SID	DAL	30	CONC	mpr1	30_YE5S_GN	4.81399706145807	4.50635266602479	1.06826904555268	22.4662505198617	0.0293494481192948	4.81399706145807
K000266_030_010	13	19	QFA0069	30	YE5S_GN	SPCC1450.11C	0.101031254470109	2.53297569659774	9e-04	6.42144716998965	4.17700315738176e-05	0.094537037037037	0.350056529417806	0.10146405882782	0.0229242888027181	taz1D_mQ	taz1D_mQ	1	32	2014-02-06_14-15-16	175	176	3527.5	2460.5	134	0.0880015321267835	0.000921147122363127	1	SID	2014/02/10	SID	DAL	30	CONC	cek1	30_YE5S_GN	24.8882764676996	6.81066094940291	3.65431147616907	6.56758466171033	0.350459896486884	24.8882764676996
K000266_030_010	13	20	QFA0069	30	YE5S_GN	SPCC24B10.07	0.0250000000000002	0.119013454059748	0.0011	0.750000000000002	5.41837347589917e-08	1.57640046296296	0.0056950631164074	0.00167613679235946	0.000160119909519055	taz1D_mQ	taz1D_mQ	1	32	2014-02-06_14-15-16	175	176	3702.5	2463.5	134	0.00724568291359443	0.00097333464489052	1	SID	2014/02/10	SID	DAL	30	CONC	gad8	30_YE5S_GN	0.675936893943058	4.5063526660248	0.149996448134035	25	0.00174954986647971	0.675936893943058
K000266_030_010	13	21	QFA0069	30	YE5S_GN	SPCC4G3.05C	0.166220523863686	3.85715811374107	9e-04	3.21726326571404	3.73486746781189e-05	0.953483796296296	0.639212683786524	0.167420079894141	-0.0164264622733929	taz1D_mQ	taz1D_mQ	1	32	2014-02-06_14-15-16	175	176	3876.5	2472.5	134	0.0521880685626736	0.00120299250259549	1	SID	2014/02/10	SID	DAL	30	CONC	mus81	30_YE5S_GN	41.8964052697497	7.5289578112262	5.56470182463757	4.31289955083319	0.63894066142667	41.8964052697497
K000266_030_010	13	22	QFA0069	30	YE5S_GN	SPCC132.01C	0.108738913249275	3.0554707260084	9e-04	4.09856405904099	3.17072777636081e-05	1.04695601851852	0.397995721334753	0.10805943894641	-0.0181716007944315	taz1D_mQ	taz1D_mQ	1	32	2014-02-06_14-15-16	175	176	4051.5	2472.5	134	0.0628810367391235	0.000998040624862166	1	SID	2014/02/10	SID	DAL	30	CONC	SPCC132.01c	30_YE5S_GN	30.4897126285674	6.91672759806015	4.40811239076676	5.44450727941294	0.400892773040842	30.4897126285674
K000266_030_010	13	23	QFA0069	30	YE5S_GN	SPAC13G7.06	0.140455528514778	3.35055857348639	9e-04	2.16618692266589	3.4790104680652e-05	1.04695601851852	0.513192579216541	0.141474920638431	-0.0247158180730613	taz1D_mQ	taz1D_mQ	1	32	2014-02-06_14-15-16	175	176	4233.5	2472.5	134	0.0583484950046283	0.00107444180995324	1	SID	2014/02/10	SID	DAL	30	CONC	met16	30_YE5S_GN	35.2177328559143	7.28597269518056	4.83363503121686	4.96520731188884	0.516552262483632	35.2177328559143
K000266_030_010	13	24	QFA0069	30	YE5S_GN	SPBC11B10.02C	0.147200308489976	2.83538636252222	9e-04	2.20830284159136	3.43459530155039e-05	1.24306712962963	0.498163079319688	0.149648507277883	-0.0281717973650457	taz1D_mQ	taz1D_mQ	1	32	2014-02-06_14-15-16	175	176	4397.5	2472.5	134	0.061891538191452	0.00115133531245228	1	SID	2014/02/10	SID	DAL	30	CONC	his3	30_YE5S_GN	30.0798637559034	7.35363997809631	4.09047272446025	5.86729251523535	0.505109891298895	30.0798637559034
K000266_030_010	14	1	QFA0069	30	YE5S_GN	SPBC11B10.02C	0.163829161602586	2.90175061622644	9e-04	1.93028107426057	5.08589677733423e-05	1.24306712962963	0.55017504982509	0.167558136850663	-0.0359336696044214	taz1D_mQ	taz1D_mQ	1	32	2014-02-06_14-15-16	175	176	383.5	2649.5	134	0.0581888984646813	0.00118209271345189	1	SID	2014/02/10	SID	DAL	30	CONC	his3	30_YE5S_GN	31.4284004754872	7.50805146287797	4.18595965023396	5.73345230374082	0.558533854591929	31.4284004754872
K000266_030_010	14	2	QFA0069	30	YE5S_GN	SPBC16G5.13	0.138482899260797	2.98336681175681	9e-04	3.42711191183428	4.46145058871652e-05	1.04695601851852	0.490894487158867	0.140021426493976	-0.031191032459561	taz1D_mQ	taz1D_mQ	1	32	2014-02-06_14-15-16	175	176	561.5	2647.5	134	0.0677008522455233	0.00110503025550302	1	SID	2014/02/10	SID	DAL	30	CONC	ptf2	30_YE5S_GN	31.2716398060178	7.26556711743752	4.30408793980654	5.57609424706103	0.494863664937853	31.2716398060178
K000266_030_010	14	3	QFA0069	30	YE5S_GN	SPAC11G7.04	0.025	0.751942283458987	0.0011	0.75	9.41411711629077e-06	1.40981481481481	0.0325336443736506	0.0100235270835001	-0.00243483247999051	taz1D_mQ	taz1D_mQ	1	32	2014-02-06_14-15-16	175	176	733.5	2649.5	134	0.0213220977369211	0.00114739841581096	1	SID	2014/02/10	SID	DAL	30	CONC	ubi1	30_YE5S_GN	4.27065608271945	4.50635266602479	0.947696818075879	25	0.0242639869483296	4.27065608271945
K000266_030_010	14	4	QFA0069	30	YE5S_GN	SPAC14C4.13	0.148499636549747	3.4154888978961	9e-04	2.92589846018056	3.63533307064752e-05	1.04695601851852	0.548812242209127	0.149461899532709	-0.0150533092889763	taz1D_mQ	taz1D_mQ	1	32	2014-02-06_14-15-16	175	176	907.5	2639.5	134	0.0482939129879664	0.00118410750719108	1	SID	2014/02/10	SID	DAL	30	CONC	rad17	30_YE5S_GN	36.2975624508087	7.36631868327935	4.92750368419436	4.87062040703963	0.552463110060475	36.2975624508087
K000266_030_010	14	5	QFA0069	30	YE5S_GN	SPAC17G8.13C	0.025	0.78402428495047	0.0011	0.75	1.17526627735469e-05	1.24306712962963	0.0354317401818303	0.0103850378790835	-0.0012280925016894	taz1D_mQ	taz1D_mQ	1	32	2014-02-06_14-15-16	175	176	1082.5	2649.5	134	0.0204283571132178	0.00119847118436002	1	SID	2014/02/10	SID	DAL	30	CONC	mst2	30_YE5S_GN	4.4528658052332	4.50635266602479	0.988130786745819	24.2882828082287	0.0259516984109877	4.4528658052332
K000266_030_010	14	6	QFA0069	30	YE5S_GN	SPAC19D5.01	0.141019175585227	3.58971281596975	9e-04	2.49375252579467	2.21664611771533e-05	0.094537037037037	0.533641963814363	0.140462482825937	0.0103818090795162	taz1D_mQ	taz1D_mQ	1	32	2014-02-06_14-15-16	175	176	1257.5	2636.5	134	0.05024099077532	0.00126209288428462	1	SID	2014/02/10	SID	DAL	30	CONC	pyp2	30_YE5S_GN	37.7626222180596	7.29175063478524	5.17881426689405	4.63426544439366	0.532934691854858	37.7626222180596
K000266_030_010	14	7	QFA0069	30	YE5S_GN	SPAC22A12.01C	0.0816974537254897	2.20607321100013	9e-04	6.79515951224861	3.50174222677782e-05	0.094537037037037	0.271399158253199	0.0825720992618811	0.0191655696768447	taz1D_mQ	taz1D_mQ	1	32	2014-02-06_14-15-16	175	176	1439.5	2649.5	134	0.10689776245651	0.000815741449064396	1	SID	2014/02/10	SID	DAL	30	CONC	pso2	30_YE5S_GN	20.7009290132032	6.50422230275167	3.18269088134419	7.54078887795216	0.272459544020125	20.7009290132032
K000266_030_010	14	8	QFA0069	30	YE5S_GN	SPAC26F1.10C	0.140574186313076	2.84645868187717	9e-04	3.25792227643779	3.53276154203586e-05	0.094537037037037	0.494128180839091	0.14113526077505	0.0267149867922455	taz1D_mQ	taz1D_mQ	1	32	2014-02-06_14-15-16	175	176	1606.5	2649.5	134	0.0544862587379106	0.00109534159909684	1	SID	2014/02/10	SID	DAL	30	CONC	pyp1	30_YE5S_GN	29.9253650591482	7.28719097935698	4.10657071345052	5.84429239739894	0.491684728013325	29.9253650591482
K000266_030_010	14	9	QFA0069	30	YE5S_GN	SPAC30D11.13	0.025	0.588131556647983	0.0011	0.75	3.88515664543127e-06	0.094537037037037	0.0234421966818546	0.00711484888059248	0.000899198504175627	taz1D_mQ	taz1D_mQ	1	32	2014-02-06_14-15-16	175	176	1781.5	2637.5	134	0.0124485301158671	0.00120983590229452	1	SID	2014/02/10	SID	DAL	30	CONC	hus5	30_YE5S_GN	3.34029308510746	4.50635266602479	0.741240939771819	25	0.0162010435240023	3.34029308510746
K000266_030_010	14	10	QFA0069	30	YE5S_GN	SPAC57A10.02	0.001	0	0.001	1	Inf	0	8.37919391419366e-05	1.77194009844473e-05	1.01812486788437e-05	taz1D_mQ	taz1D_mQ	1	32	2014-02-06_14-15-16	175	176	1946.5	2639.5	134	6.38386159788056e-05	0.000418801739127112	1	SID	2014/02/10	SID	DAL	30	CONC	cdr2	30_YE5S_GN	0	0	0	25	0	0
K000266_030_010	14	11	QFA0069	30	YE5S_GN	SPAC6B12.05C	0.115973452612555	2.68915320738917	9e-04	5.00434278109918	3.86798330498613e-05	0.094537037037037	0.405197481199924	0.115850749746172	0.0189500192427868	taz1D_mQ	taz1D_mQ	1	32	2014-02-06_14-15-16	175	176	2139.5	2640.5	134	0.0615085064955792	0.00100180833139331	1	SID	2014/02/10	SID	DAL	30	CONC	ies2	30_YE5S_GN	27.1948494327428	7.00965388023238	3.87962799553253	6.18616012350579	0.406138323967033	27.1948494327428
K000266_030_010	14	12	QFA0069	30	YE5S_GN	SPAP27G11.15	0.164898775586892	3.64337361712208	9e-04	2.80244197586487	5.74436933799527e-05	0.094537037037037	0.621472897203548	0.165898016364599	0.0235195251132657	taz1D_mQ	taz1D_mQ	1	32	2014-02-06_14-15-16	175	176	2305.5	2649.5	134	0.0583484950046283	0.00118519938178558	1	SID	2014/02/10	SID	DAL	30	CONC	slx1	30_YE5S_GN	39.5136918544456	7.51743996967692	5.25626968939318	4.56597576194206	0.621570674487576	39.5136918544456
K000266_030_010	14	13	QFA0069	30	YE5S_GN	SPBC119.14	0.14278142289777	3.40517580426853	9e-04	3.37901241417084	4.99498685654688e-05	0.094537037037037	0.53273835914403	0.143167377465374	0.0201056659450406	taz1D_mQ	taz1D_mQ	1	32	2014-02-06_14-15-16	175	176	2475.5	2639.5	134	0.0619872961154202	0.00110152372593807	1	SID	2014/02/10	SID	DAL	30	CONC	rti1	30_YE5S_GN	35.9096886903949	7.30966756765182	4.91262952221103	4.88536737636961	0.533618201454887	35.9096886903949
K000266_030_010	14	14	QFA0069	30	YE5S_GN	SPBC16H5.07C	0.132386347204452	3.21114652304009	9e-04	3.93967838167456	3.92572404567791e-05	0.094537037037037	0.487765610738723	0.133214782919707	0.0160758586273271	taz1D_mQ	taz1D_mQ	1	32	2014-02-06_14-15-16	175	176	2654.5	2649.5	134	0.0608062817198123	0.00103015131208283	1	SID	2014/02/10	SID	DAL	30	CONC	ppa2	30_YE5S_GN	33.3583194452435	7.20061363016817	4.63270509411632	5.18055855324803	0.488902513113004	33.3583194452435
K000266_030_010	14	15	QFA0069	30	YE5S_GN	SPBC211.06	0.131231054769222	3.2458160958161	9e-04	3.63613213629438	3.9134659240401e-05	0.094537037037037	0.484698769050137	0.131447828276824	0.0117568392862463	taz1D_mQ	taz1D_mQ	1	32	2014-02-06_14-15-16	175	176	2831.5	2649.5	134	0.0593060742443104	0.00108614502543827	1	SID	2014/02/10	SID	DAL	30	CONC	gfh1	30_YE5S_GN	33.659261549096	7.18796844570666	4.68272249709172	5.12522363110468	0.486151872683652	33.659261549096
K000266_030_010	14	16	QFA0069	30	YE5S_GN	SPBC2D10.12	0.150486478199992	3.41227170192043	9e-04	3.23404644866353	4.79816999693861e-05	0.094537037037037	0.55971263276935	0.150475685647447	0.0212301194561026	taz1D_mQ	taz1D_mQ	1	32	2014-02-06_14-15-16	175	176	3003.5	2649.5	134	0.0607424431038335	0.00105604889729645	1	SID	2014/02/10	SID	DAL	30	CONC	rhp23	30_YE5S_GN	36.3577950907699	7.38549314422324	4.9228662705087	4.87520860434016	0.560298177708739	36.3577950907699
K000266_030_010	14	17	QFA0069	30	YE5S_GN	SPBC3E7.08C	0.163724823354765	3.58515678203673	9e-04	2.99775203264434	7.73160476080734e-05	0.094537037037037	0.615436109317866	0.164419983276359	0.0343666014354043	taz1D_mQ	taz1D_mQ	1	32	2014-02-06_14-15-16	175	176	3182.5	2649.5	134	0.0615404258035686	0.00121118942317592	1	SID	2014/02/10	SID	DAL	30	CONC	rad13	30_YE5S_GN	38.8290279901037	7.50713235772456	5.17228498710963	4.64011555044101	0.615121931860398	38.8290279901037
K000266_030_010	14	18	QFA0069	30	YE5S_GN	SPBC776.02C	0.134717089956187	2.96404310252734	9e-04	3.60854255845173	5.27602870874401e-05	0.094537037037037	0.481054974130865	0.134920697027452	0.0277883756651663	taz1D_mQ	taz1D_mQ	1	32	2014-02-06_14-15-16	175	176	3352.5	2649.5	134	0.0746911806952025	0.00100991279579702	1	SID	2014/02/10	SID	DAL	30	CONC	dis2	30_YE5S_GN	30.8990048081104	7.22579216320405	4.27621001410165	5.61244651709229	0.481783691803766	30.8990048081104
K000266_030_010	14	19	QFA0069	30	YE5S_GN	SPCC1620.14C	0.127166209053788	2.9630119743595	9e-04	3.75840341387448	3.61777494032733e-05	0.094537037037037	0.456480910491645	0.126726561269281	0.0230444229309518	taz1D_mQ	taz1D_mQ	1	32	2014-02-06_14-15-16	175	176	3525.5	2649.5	134	0.0634236649749433	0.00107427285450341	1	SID	2014/02/10	SID	DAL	30	CONC	snf22	30_YE5S_GN	30.5325246332013	7.14257464796981	4.27472251086375	5.61439951692924	0.457253152942413	30.5325246332013
K000266_030_010	14	20	QFA0069	30	YE5S_GN	SPCC24B10.14C	0.141340115401178	3.10550071356125	9e-04	4.02344056104121	3.61372548700997e-05	1.04695601851852	0.510035952147899	0.14125897896812	-0.00343887691100712	taz1D_mQ	taz1D_mQ	1	32	2014-02-06_14-15-16	175	176	3711.5	2649.5	134	0.061572345111558	0.00106458419809722	1	SID	2014/02/10	SID	DAL	30	CONC	xlf1	30_YE5S_GN	32.6838544246007	7.29503027526512	4.48029044312814	5.35679557043253	0.513349899865298	32.6838544246007
K000266_030_010	14	21	QFA0069	30	YE5S_GN	SPCC4G3.10C	0.1341168205417	3.16229915577512	9e-04	3.67370110226401	3.72267596247235e-05	1.04695601851852	0.488191975627396	0.1340313167634	-0.0161989718974418	taz1D_mQ	taz1D_mQ	1	32	2014-02-06_14-15-16	175	176	3872.5	2649.5	134	0.0603594114079607	0.00109061272378446	1	SID	2014/02/10	SID	DAL	30	CONC	rhp42	30_YE5S_GN	32.9363550504538	7.21934947042704	4.56223309113551	5.26058171964786	0.491641063883425	32.9363550504538
K000266_030_010	14	22	QFA0069	30	YE5S_GN	SPCC14G10.04	0.136324643478035	3.09015902580495	9e-04	4.07897112230934	4.85753195561156e-05	1.04695601851852	0.491874286439826	0.135867581429422	-0.0221818269209042	taz1D_mQ	taz1D_mQ	1	32	2014-02-06_14-15-16	175	176	4060.5	2649.5	134	0.0616042644195474	0.00100991279579702	1	SID	2014/02/10	SID	DAL	30	CONC	SPCC14G10.04	30_YE5S_GN	32.290011101168	7.24290566568489	4.45815707004858	5.38339040614791	0.495749102473392	32.290011101168
K000266_030_010	14	23	QFA0069	30	YE5S_GN	SPCC1281.04	0.115123057679802	2.8475120063939	9e-04	4.38694929144443	3.69227957516789e-05	1.13059027777778	0.407718967829764	0.115358599626531	-0.0252304696669677	taz1D_mQ	taz1D_mQ	1	32	2014-02-06_14-15-16	175	176	4219.5	2640.5	134	0.0670624660857353	0.00102879802586178	1	SID	2014/02/10	SID	DAL	30	CONC	SPCC1281.04	30_YE5S_GN	28.7526802525266	6.99903609904252	4.10809143511348	5.84212897377661	0.412114153745576	28.7526802525266
K000266_030_010	14	24	QFA0069	30	YE5S_GN	SPBC11B10.02C	0.180938390443364	3.17684971662348	9e-04	1.89391323249408	4.1579624834474e-05	1.24306712962963	0.62603573802819	0.183560639887521	-0.0355891513526147	taz1D_mQ	taz1D_mQ	1	32	2014-02-06_14-15-16	175	176	4400.5	2649.5	134	0.046123400044687	0.00118536857189576	1	SID	2014/02/10	SID	DAL	30	CONC	his3	30_YE5S_GN	35.0647456491573	7.65135782620456	4.58281346208469	5.23695764590047	0.635568325315314	35.0647456491573
K000266_030_010	15	1	QFA0069	30	YE5S_GN	SPBC11B10.02C	0.196608273733013	3.16122430385757	9e-04	1.65339631399769	6.11261928820501e-05	1.24306712962963	0.668041906447292	0.200770726696384	-0.0419111836120911	taz1D_mQ	taz1D_mQ	1	32	2014-02-06_14-15-16	175	176	383.5	2825.5	134	0.0441444029493441	0.00121394222370636	1	SID	2014/02/10	SID	DAL	30	CONC	his3	30_YE5S_GN	35.4329054770923	7.77118331813543	4.55952511046849	5.26370606993631	0.678835495331553	35.4329054770923
K000266_030_010	15	2	QFA0069	30	YE5S_GN	SPAC644.14C	0.025	1.8938197928808	0.0011	0.75	5.87577919886109e-06	1.40981481481481	0.0687890047627555	0.0217702500931164	-0.00506431569602508	taz1D_mQ	taz1D_mQ	1	32	2014-02-06_14-15-16	175	176	558.5	2825.5	134	0.0242267547639567	0.00127436491645074	1	SID	2014/02/10	SID	DAL	30	CONC	rhp51	30_YE5S_GN	10.7559492210442	4.50635266602479	2.38684142546978	10.0551296554091	0.0717744171196444	10.7559492210442
K000266_030_010	15	3	QFA0069	30	YE5S_GN	SPAC11H11.03C	0.161476812252133	3.14279976294109	9e-04	3.73360477431294	6.24457768588688e-05	1.04695601851852	0.577129949793992	0.162784178772383	-0.0288369551096002	taz1D_mQ	taz1D_mQ	1	32	2014-02-06_14-15-16	175	176	733.5	2825.5	134	0.0421654058540011	0.00113595661195247	1	SID	2014/02/10	SID	DAL	30	CONC	SPAC11H11.03c	30_YE5S_GN	33.9476629819113	7.48718629488434	4.53410154961767	5.29322066066733	0.582225807167262	33.9476629819113
K000266_030_010	15	4	QFA0069	30	YE5S_GN	SPAC14C4.13	0.122826871991377	2.94274805762581	9e-04	3.83163874824032	3.71908716502282e-05	1.04695601851852	0.438626288849588	0.123659422300877	-0.0190760824051426	taz1D_mQ	taz1D_mQ	1	32	2014-02-06_14-15-16	175	176	900.5	2825.5	134	0.0604870886399183	0.00115116635700245	1	SID	2014/02/10	SID	DAL	30	CONC	rad17	30_YE5S_GN	30.1110613428296	7.09248551043894	4.24548788975475	5.65306052525011	0.441921120900764	30.1110613428296
K000266_030_010	15	5	QFA0069	30	YE5S_GN	SPAC17H9.03C	0.172587998197733	3.45834458529648	9e-04	3.00861422134595	5.83517690906444e-05	0.953483796296296	0.635760114989077	0.173844164690772	-0.0068189171610969	taz1D_mQ	taz1D_mQ	1	32	2014-02-06_14-15-16	175	176	1082.5	2817.5	134	0.0555076765935715	0.00119379592893692	1	SID	2014/02/10	SID	DAL	30	CONC	rdl1	30_YE5S_GN	37.8350770666542	7.58319142593687	4.98933429759487	4.81026096238316	0.6384045429787	37.8350770666542
K000266_030_010	15	6	QFA0069	30	YE5S_GN	SPAC19D5.03	0.111017860358137	2.76068170255708	9e-04	4.56103185187551	2.24797272959997e-05	0.094537037037037	0.391835306092533	0.111389458655946	0.00369336139618353	taz1D_mQ	taz1D_mQ	1	32	2014-02-06_14-15-16	175	176	1257.5	2825.5	134	0.0688818666411312	0.00106180065706132	1	SID	2014/02/10	SID	DAL	30	CONC	cid1	30_YE5S_GN	27.6672733001333	6.94665107670798	3.98282179349719	6.02587844607688	0.39409156651314	27.6672733001333
K000266_030_010	15	7	QFA0069	30	YE5S_GN	SPAC22F3.03C	0.178965031008109	3.47789099918044	9e-04	2.78908106719111	5.40982970441795e-05	0.094537037037037	0.658935874540004	0.179615866430349	0.0170694194644794	taz1D_mQ	taz1D_mQ	1	32	2014-02-06_14-15-16	175	176	1431.5	2818.5	134	0.0554119186696032	0.00121486490819069	1	SID	2014/02/10	SID	DAL	30	CONC	rdh54	30_YE5S_GN	38.3115370306243	7.63553700188428	5.01753013850498	4.78322986359799	0.660464078660179	38.3115370306243
K000266_030_010	15	8	QFA0069	30	YE5S_GN	SPAC26H5.02C	0.14112865480555	3.02114832249195	9e-04	3.198711149389	2.60859817259718e-05	1.04695601851852	0.502566018086757	0.142056695392364	-0.000442004207513224	taz1D_mQ	taz1D_mQ	1	32	2014-02-06_14-15-16	175	176	1599.5	2825.5	134	0.0666155957738836	0.00123993203043634	1	SID	2014/02/10	SID	DAL	30	CONC	SPAC26H5.02c	30_YE5S_GN	31.7866616870531	7.29287022614236	4.3585941750491	5.50636261053821	0.505253790404289	31.7866616870531
K000266_030_010	15	9	QFA0069	30	YE5S_GN	SPAC30D11.13	0.025	0.189970624439662	0.0011	0.750000000000001	1.13248297471271e-07	1.74309027777778	0.00670630922835398	0.00223583766782636	-0.000308866556230164	taz1D_mQ	taz1D_mQ	1	32	2014-02-06_14-15-16	175	176	1781.5	2825.5	134	0.0106291295604711	0.000923884435310671	1	SID	2014/02/10	SID	DAL	30	CONC	hus5	30_YE5S_GN	1.07893813215187	4.50635266602479	0.23942603078681	25	0.00309149678615989	1.07893813215187
K000266_030_010	15	10	QFA0069	30	YE5S_GN	SPAC57A10.09C	0.106685090592374	2.50035062505407	9e-04	6.20008548648948	2.2688469333677e-05	0.094537037037037	0.361879103482875	0.106809779908896	0.00533913540689717	taz1D_mQ	taz1D_mQ	1	32	2014-02-06_14-15-16	175	176	1961.5	2825.5	134	0.0616681030355262	0.00108680629829606	1	SID	2014/02/10	SID	DAL	30	CONC	nhp6	30_YE5S_GN	24.8510859625811	6.88921785458939	3.60724344724069	6.65327981075368	0.365845582307101	24.8510859625811
K000266_030_010	15	11	QFA0069	30	YE5S_GN	SPAC6F6.09	0.186868107113234	3.95226539818412	9e-04	1.92457501679421	4.01450236646774e-05	0.094537037037037	0.709610284141598	0.188474822187343	0.000703384552627614	taz1D_mQ	taz1D_mQ	1	32	2014-02-06_14-15-16	175	176	2130.5	2825.5	134	0.0492834115356379	0.00128606813193577	1	SID	2014/02/10	SID	DAL	30	CONC	eaf6	30_YE5S_GN	43.8894537494891	7.69787964772406	5.70149908260328	4.20941925137375	0.709090155650568	43.8894537494891
K000266_030_010	15	12	QFA0069	30	YE5S_GN	SPAPB1A10.09	0.082248051831705	2.43491300627165	9e-04	5.46595042920056	1.47769431142804e-05	1.04695601851852	0.284745051901781	0.0826466431036438	-0.00809696039758421	taz1D_mQ	taz1D_mQ	1	32	2014-02-06_14-15-16	175	176	2305.5	2825.5	134	0.0675093363975869	0.000925576101752064	1	SID	2014/02/10	SID	DAL	30	CONC	ase1	30_YE5S_GN	22.8823129987594	6.51391269519215	3.51283691837758	6.83208488115199	0.285989328416922	22.8823129987594
K000266_030_010	15	13	QFA0069	30	YE5S_GN	SPBC11B10.06	0.163601460206454	3.49621432419434	9e-04	3.05268878992283	5.0006908707447e-05	0.953483796296296	0.607958523839998	0.164665020503926	-0.00881361370439284	taz1D_mQ	taz1D_mQ	1	32	2014-02-06_14-15-16	175	176	2479.5	2825.5	134	0.0488365412237863	0.00116654505750226	1	SID	2014/02/10	SID	DAL	30	CONC	sws1	30_YE5S_GN	37.8602568214267	7.50604490816941	5.04396886570987	4.75815783938672	0.609857645115064	37.8602568214267
K000266_030_010	15	14	QFA0069	30	YE5S_GN	SPBC16H5.11C	0.100139784819049	2.74309453515722	9e-04	4.60857857284011	2.02767028424424e-05	1.04695601851852	0.355999252056159	0.100326303541159	-0.00783583464444791	taz1D_mQ	taz1D_mQ	1	32	2014-02-06_14-15-16	175	176	2654.5	2825.5	134	0.0705735899645696	0.00101784830475091	1	SID	2014/02/10	SID	DAL	30	CONC	skb1	30_YE5S_GN	26.9022409436343	6.79787454368594	3.95744887181272	6.06451296716481	0.357911085181045	26.9022409436343
K000266_030_010	15	15	QFA0069	30	YE5S_GN	SPBC216.05	0.153870024580478	3.42727991601329	9e-04	2.97126778738471	3.32074531312696e-05	0.953483796296296	0.571042067237312	0.154207392067506	-0.0113327348777142	taz1D_mQ	taz1D_mQ	1	32	2014-02-06_14-15-16	175	176	2828.5	2829.5	134	0.0543266621979635	0.00112057791145266	1	SID	2014/02/10	SID	DAL	30	CONC	rad3	30_YE5S_GN	36.6763003843105	7.41757149083693	4.94451592810632	4.85386241018576	0.571873573942172	36.6763003843105
K000266_030_010	15	16	QFA0069	30	YE5S_GN	SPBC2D10.12	0.106879860046747	2.75865253937106	9e-04	4.62726796024534	2.03709721025757e-05	1.04695601851852	0.378602057681373	0.107357230082025	-0.00733205048894377	taz1D_mQ	taz1D_mQ	1	32	2014-02-06_14-15-16	175	176	2993.5	2825.5	134	0.0756487599348846	0.00101718703189312	1	SID	2014/02/10	SID	DAL	30	CONC	rhp23	30_YE5S_GN	27.4288319849957	6.89184930701642	3.97989433069454	6.03031085898497	0.380654067576877	27.4288319849957
K000266_030_010	15	17	QFA0069	30	YE5S_GN	SPBC409.07C	0.111810684831977	2.65464157065135	9e-04	4.58788184228562	2.1428513038807e-05	0.094537037037037	0.388761401882505	0.112085695038511	0.00982829758655176	taz1D_mQ	taz1D_mQ	1	32	2014-02-06_14-15-16	175	176	3178.5	2813.5	134	0.0777235149541958	0.000956033606828236	1	SID	2014/02/10	SID	DAL	30	CONC	wis1	30_YE5S_GN	26.6438679567263	6.95691734454525	3.82983822247321	6.2665832355972	0.390376291184281	26.6438679567263
K000266_030_010	15	18	QFA0069	30	YE5S_GN	SPBC83.04	0.108520560946288	2.77676416136916	9e-04	4.78622042240146	2.29319653165772e-05	0.094537037037037	0.384689173696067	0.108711969178923	0.00386480871466079	taz1D_mQ	taz1D_mQ	1	32	2014-02-06_14-15-16	175	176	3343.5	2825.5	134	0.0658814516901274	0.00110661421284515	1	SID	2014/02/10	SID	DAL	30	CONC	apc15	30_YE5S_GN	27.6969588541557	6.91382769330877	4.00602388181599	5.99097776449612	0.38712423483077	27.6969588541557
K000266_030_010	15	19	QFA0069	30	YE5S_GN	SPCC16C4.11	0.158489434986709	3.35312258225864	9e-04	2.44005572352146	3.35068105680156e-05	0.094537037037037	0.578885557381399	0.159751543120269	0.00254344124952747	taz1D_mQ	taz1D_mQ	1	32	2014-02-06_14-15-16	175	176	3527.5	2825.5	134	0.0503367486992882	0.00113578765650264	1	SID	2014/02/10	SID	DAL	30	CONC	pef1	30_YE5S_GN	36.0888754601298	7.46024595575925	4.83749137416434	4.96124915657259	0.580342728187334	36.0888754601298
K000266_030_010	15	20	QFA0069	30	YE5S_GN	SPCC285.16C	0.12072686333722	2.97075849935678	9e-04	3.84941886553646	2.18293805517894e-05	1.04695601851852	0.434204031732885	0.120867185002094	-0.00709694818579153	taz1D_mQ	taz1D_mQ	1	32	2014-02-06_14-15-16	175	176	3691.5	2825.5	134	0.064030131826742	0.00113294239979548	1	SID	2014/02/10	SID	DAL	30	CONC	msh6	30_YE5S_GN	30.2910414167392	7.06760601392124	4.28589841554186	5.59975941402841	0.436571280764983	30.2910414167392
K000266_030_010	15	21	QFA0069	30	YE5S_GN	SPCC622.08C	0.0755599216781257	2.26003782993172	9e-04	6.33037962643374	1.35777427675048e-05	1.40981481481481	0.253004861707763	0.0756392393392476	-0.0150306149355241	taz1D_mQ	taz1D_mQ	1	32	2014-02-06_14-15-16	175	176	3879.5	2825.5	134	0.143892240416228	0.000812404226939792	1	SID	2014/02/10	SID	DAL	30	CONC	hta1	30_YE5S_GN	20.8399465637457	6.39155239462939	3.26054536942493	7.36073180427266	0.256982990289822	20.8399465637457
K000266_030_010	15	22	QFA0069	30	YE5S_GN	SPAC13G6.13	0.118265371272098	2.88105155647857	9e-04	4.7222411787148	4.15564434805537e-05	1.04695601851852	0.421118121606656	0.118674285108278	-0.0242772632243877	taz1D_mQ	taz1D_mQ	1	32	2014-02-06_14-15-16	175	176	4043.5	2825.5	134	0.0662964026939896	0.00109140470245552	1	SID	2014/02/10	SID	DAL	30	CONC	SPAC13G6.13	30_YE5S_GN	29.2528279994312	7.03788698997111	4.15647878988623	5.77411824123777	0.424679251804212	29.2528279994312
K000266_030_010	15	23	QFA0069	30	YE5S_GN	SPBC776.02C	0.113931069079758	2.67056832878797	9e-04	3.54387529543217	2.63466046903332e-05	1.24306712962963	0.390891560923631	0.114622440695981	-0.0286463273213428	taz1D_mQ	taz1D_mQ	1	32	2014-02-06_14-15-16	175	176	4228.5	2825.5	134	0.0629767946630917	0.000940032117767539	1	SID	2014/02/10	SID	DAL	30	CONC	dis2	30_YE5S_GN	26.9081396137613	6.98402050783451	3.85281509176216	6.22921148002021	0.396290398908507	26.9081396137613
K000266_030_010	15	24	QFA0069	30	YE5S_GN	SPBC11B10.02C	0.14496958455875	2.66998001034675	9e-04	1.99485929197262	3.33067246423439e-05	1.40981481481481	0.472254171048293	0.147855887869185	-0.0367836708340399	taz1D_mQ	taz1D_mQ	1	32	2014-02-06_14-15-16	175	176	4400.5	2825.5	134	0.0654665006862651	0.00113261176336659	1	SID	2014/02/10	SID	DAL	30	CONC	his3	30_YE5S_GN	28.2387047899221	7.33160952960416	3.85163785331142	6.23111541480105	0.481644759875142	28.2387047899221
K000266_030_010	16	1	QFA0069	30	YE5S_GN	SPBC11B10.02C	0.14865659012935	2.49620352882453	9e-04	2.56276219603409	5.22042351431324e-05	1.40981481481481	0.473961069228549	0.15271087119193	-0.0272372322038633	taz1D_mQ	taz1D_mQ	1	32	2014-02-06_14-15-16	175	176	394.5	3001.5	134	0.0491557343036803	0.00115291950445475	1	SID	2014/02/10	SID	DAL	30	CONC	his3	30_YE5S_GN	26.5333687933752	7.36784270432735	3.60123985516023	6.66437142908165	0.482085733783671	26.5333687933752
K000266_030_010	16	2	QFA0069	30	YE5S_GN	SPBC11B10.02C	0.157942885204789	2.78578095593683	9e-04	2.76544176900976	4.14313144240447e-05	1.24306712962963	0.531848928740596	0.161365367442747	-0.0301662366276019	taz1D_mQ	taz1D_mQ	1	32	2014-02-06_14-15-16	175	176	558.5	2999.5	134	0.0510708927830445	0.00117815581681057	1	SID	2014/02/10	SID	DAL	30	CONC	his3	30_YE5S_GN	29.9628838759415	7.455262233214	4.0190248094096	5.97159787215288	0.538852115060892	29.9628838759415
K000266_030_010	16	3	QFA0069	30	YE5S_GN	SPBC11B10.02C	0.139965768091315	2.77271250984235	9e-04	3.13258201932817	2.84392988737788e-05	1.24306712962963	0.477642163449193	0.142313023556618	-0.0268338067069815	taz1D_mQ	taz1D_mQ	1	32	2014-02-06_14-15-16	175	176	720.5	3009.5	134	0.0502729100833094	0.00116829820495456	1	SID	2014/02/10	SID	DAL	30	CONC	his3	30_YE5S_GN	29.1250193285208	7.28093330864942	4.0001766386078	5.99973505378823	0.48380203870238	29.1250193285208
K000266_030_010	16	4	QFA0069	30	YE5S_GN	SPBC11B10.02C	0.138285264593907	2.83916864308772	9e-04	3.4672122024921	3.42403113386572e-05	1.04695601851852	0.48131658402439	0.139970403149642	-0.0192801104697198	taz1D_mQ	taz1D_mQ	1	32	2014-02-06_14-15-16	175	176	907.5	3006.5	134	0.0492514922276485	0.00117815581681057	1	SID	2014/02/10	SID	DAL	30	CONC	his3	30_YE5S_GN	29.7517162649894	7.26350671714927	4.09605407189135	5.85929765056008	0.48454913911362	29.7517162649894
K000266_030_010	16	5	QFA0069	30	YE5S_GN	SPBC11B10.02C	0.143222177864519	2.8492814015111	9e-04	3.31363479916321	2.29790842631573e-05	1.04695601851852	0.498353795410247	0.144485914497321	-0.00944819834988993	taz1D_mQ	taz1D_mQ	1	32	2014-02-06_14-15-16	175	176	1074.5	3005.5	134	0.0491876536116697	0.00114087790874937	1	SID	2014/02/10	SID	DAL	30	CONC	his3	30_YE5S_GN	30.0657147847323	7.31411419354373	4.11064333822839	5.83850215775313	0.500504125359832	30.0657147847323
K000266_030_010	16	6	QFA0069	30	YE5S_GN	SPBC11B10.02C	0.151209731146522	2.9106117762772	9e-04	3.17974554381981	2.52570580587518e-05	0.953483796296296	0.528850417626442	0.15247993800917	-0.00347295764278191	taz1D_mQ	taz1D_mQ	1	32	2014-02-06_14-15-16	175	176	1244.5	3000.5	134	0.0541032270420377	0.00114739841581096	1	SID	2014/02/10	SID	DAL	30	CONC	his3	30_YE5S_GN	31.0416465455795	7.3924102708282	4.19912388630208	5.71547795441095	0.530058413383504	31.0416465455795
K000266_030_010	16	7	QFA0069	30	YE5S_GN	SPBC11B10.02C	0.153353100979627	3.00047305592508	9e-04	2.86712227231848	2.32321347231305e-05	0.427789351851852	0.541311652945347	0.154653605088626	-0.00621194037642519	taz1D_mQ	taz1D_mQ	1	32	2014-02-06_14-15-16	175	176	1429.5	3004.5	134	0.0533052443423027	0.00118192375800206	1	SID	2014/02/10	SID	DAL	30	CONC	his3	30_YE5S_GN	32.0878868595627	7.41271662310607	4.3287621112538	5.54431021691062	0.542233357723162	32.0878868595627
K000266_030_010	16	8	QFA0069	30	YE5S_GN	SPBC11B10.02C	0.163377225191882	3.01021347673704	9e-04	2.94476761135573	2.7943869914075e-05	0.953483796296296	0.574447442094467	0.164684514333243	-0.0102800957699759	taz1D_mQ	taz1D_mQ	1	32	2014-02-06_14-15-16	175	176	1617.5	3003.5	134	0.0485173481438922	0.00119796373135967	1	SID	2014/02/10	SID	DAL	30	CONC	his3	30_YE5S_GN	32.5887852195948	7.50406616882844	4.34281687906314	5.52636702590541	0.575727016565873	32.5887852195948
K000266_030_010	16	9	QFA0069	30	YE5S_GN	SPBC11B10.02C	0.158227289202381	2.91158427871177	9e-04	3.19753242092255	2.3122005557603e-05	1.04695601851852	0.550370563197532	0.159576549983011	-0.0129913305971297	taz1D_mQ	taz1D_mQ	1	32	2014-02-06_14-15-16	175	176	1772.5	3002.5	134	0.0539117111941013	0.00121684872676408	1	SID	2014/02/10	SID	DAL	30	CONC	his3	30_YE5S_GN	31.3269340222968	7.45785772374926	4.20052717317701	5.71356856188314	0.552567010352042	31.3269340222968
K000266_030_010	16	10	QFA0069	30	YE5S_GN	SPBC11B10.02C	0.157121575967906	2.89309622480117	9e-04	3.38704881312251	3.0819868905015e-05	1.04695601851852	0.545413427081682	0.158638621743125	-0.0160889629344396	taz1D_mQ	taz1D_mQ	1	32	2014-02-06_14-15-16	175	176	1966.5	3002.5	134	0.0550608062817198	0.00116720633036005	1	SID	2014/02/10	SID	DAL	30	CONC	his3	30_YE5S_GN	31.0857903944026	7.44774058864235	4.17385514766825	5.75007975861543	0.548285816829513	31.0857903944026
K000266_030_010	16	11	QFA0069	30	YE5S_GN	SPBC11B10.02C	0.141982449365176	2.7684153911591	9e-04	3.95909055189049	3.03751635010559e-05	1.04695601851852	0.489418861132625	0.14292039134478	-0.0168720121222285	taz1D_mQ	taz1D_mQ	1	32	2014-02-06_14-15-16	175	176	2125.5	3005.5	134	0.057135561301031	0.00111756369929568	1	SID	2014/02/10	SID	DAL	30	CONC	his3	30_YE5S_GN	29.1623256294454	7.30157189056457	3.99397911388509	6.00904494381652	0.492238356209383	29.1623256294454
K000266_030_010	16	12	QFA0069	30	YE5S_GN	SPBC11B10.02C	0.160198293766896	3.03246047217775	9e-04	2.86084547606835	2.02101808590921e-05	0.427789351851852	0.566562595152529	0.160930630441254	-0.0185000945777172	taz1D_mQ	taz1D_mQ	1	32	2014-02-06_14-15-16	175	176	2313.5	3002.5	134	0.0564333365252641	0.00112040895600283	1	SID	2014/02/10	SID	DAL	30	CONC	his3	30_YE5S_GN	32.7055985411968	7.47571806525387	4.3749106447992	5.485826328483	0.566734747514564	32.7055985411968
K000266_030_010	16	13	QFA0069	30	YE5S_GN	SPBC11B10.02C	0.137703086458496	2.83424557918134	9e-04	3.69806049813063	2.75183779456994e-05	1.04695601851852	0.480406158419761	0.138605847788807	-0.0170701802036128	taz1D_mQ	taz1D_mQ	1	32	2014-02-06_14-15-16	175	176	2472.5	3006.5	134	0.0571036419930416	0.00112233129356531	1	SID	2014/02/10	SID	DAL	30	CONC	his3	30_YE5S_GN	29.6752419047893	7.25742017942804	4.08895188250324	5.86947479198687	0.482963456828035	29.6752419047893
K000266_030_010	16	14	QFA0069	30	YE5S_GN	SPBC11B10.02C	0.152552057985084	3.01741543954716	9e-04	3.08028692193286	2.61059256293008e-05	1.04695601851852	0.539444248353595	0.153484638723636	-0.0168773391322912	taz1D_mQ	taz1D_mQ	1	32	2014-02-06_14-15-16	175	176	2654.5	3005.5	134	0.0515496824028855	0.00113578765650264	1	SID	2014/02/10	SID	DAL	30	CONC	his3	30_YE5S_GN	32.2362074358371	7.40516092577055	4.3532082231532	5.51317528813631	0.541865992417021	32.2362074358371
K000266_030_010	16	15	QFA0069	30	YE5S_GN	SPBC11B10.02C	0.148372096523827	2.96015262178917	9e-04	3.28406316904653	2.36237919961533e-05	1.04695601851852	0.522812865115431	0.149182050710336	-0.0168905246709421	taz1D_mQ	taz1D_mQ	1	32	2014-02-06_14-15-16	175	176	2823.5	3004.5	134	0.0565610137572217	0.00113644892936044	1	SID	2014/02/10	SID	DAL	30	CONC	his3	30_YE5S_GN	31.4532820473252	7.36507908143296	4.27059664934454	5.61982363838635	0.524991597498416	31.4532820473252
K000266_030_010	16	16	QFA0069	30	YE5S_GN	SPBC11B10.02C	0.160320734657648	3.01831406031696	9e-04	3.0833686140358	2.2488383796011e-05	1.04695601851852	0.565142168235393	0.16117263469324	-0.0145271406799608	taz1D_mQ	taz1D_mQ	1	32	2014-02-06_14-15-16	175	176	3013.5	3003.5	134	0.0555715152095503	0.00113995522426504	1	SID	2014/02/10	SID	DAL	30	CONC	his3	30_YE5S_GN	32.5578512455625	7.47682030792165	4.35450497734547	5.5115334865527	0.56714782909849	32.5578512455625
K000266_030_010	16	17	QFA0069	30	YE5S_GN	SPBC11B10.02C	0.141715055179709	2.87799114940043	9e-04	3.60936871107178	2.09320818028057e-05	1.04695601851852	0.496683838675925	0.142709096427947	-0.0124585963426992	taz1D_mQ	taz1D_mQ	1	32	2014-02-06_14-15-16	175	176	3173.5	3007.5	134	0.0611254747997063	0.0011636998007951	1	SID	2014/02/10	SID	DAL	30	CONC	his3	30_YE5S_GN	30.3052971268326	7.29885231514787	4.15206334068957	5.78025864027742	0.498677581820408	30.3052971268326
K000266_030_010	16	18	QFA0069	30	YE5S_GN	SPBC11B10.02C	0.165212093082653	3.07628572769698	9e-04	2.93947967251097	2.99026149330923e-05	0.953483796296296	0.585420590151757	0.166364827238991	-0.0117797415837052	taz1D_mQ	taz1D_mQ	1	32	2014-02-06_14-15-16	175	176	3352.5	3000.5	134	0.0536882760381755	0.00116720633036005	1	SID	2014/02/10	SID	DAL	30	CONC	his3	30_YE5S_GN	33.3755973945086	7.52017857525457	4.43813894318045	5.40767206868949	0.586759874095408	33.3755973945086
K000266_030_010	16	19	QFA0069	30	YE5S_GN	SPBC11B10.02C	0.13630998850414	2.83864462149385	9e-04	3.65100860280405	2.14831683499e-05	1.04695601851852	0.476672339292482	0.137166468757845	-0.0128876689717443	taz1D_mQ	taz1D_mQ	1	32	2014-02-06_14-15-16	175	176	3520.5	3007.5	134	0.0550608062817198	0.00113578765650264	1	SID	2014/02/10	SID	DAL	30	CONC	his3	30_YE5S_GN	29.661224179544	7.24275056684049	4.09529831323228	5.86037894295852	0.478709290576573	29.661224179544
K000266_030_010	16	20	QFA0069	30	YE5S_GN	SPBC11B10.02C	0.171983629345892	3.19268158937842	9e-04	2.74796970960803	4.01376749145955e-05	0.953483796296296	0.614778892529994	0.173365734830594	-0.0163000333378978	taz1D_mQ	taz1D_mQ	1	32	2014-02-06_14-15-16	175	176	3712.5	3000.5	134	0.0551884835136774	0.00119445720179472	1	SID	2014/02/10	SID	DAL	30	CONC	his3	30_YE5S_GN	34.9053121567119	7.57813052846388	4.60605845011584	5.21052875466581	0.616674909821969	34.9053121567119
K000266_030_010	16	21	QFA0069	30	YE5S_GN	SPBC11B10.02C	0.155076563172217	2.98701744300259	9e-04	3.40897034693856	3.71292809509554e-05	1.04695601851852	0.545603192604931	0.156608227566621	-0.0202884767618955	taz1D_mQ	taz1D_mQ	1	32	2014-02-06_14-15-16	175	176	3866.5	3003.5	134	0.0560822241373807	0.00118166211171518	1	SID	2014/02/10	SID	DAL	30	CONC	his3	30_YE5S_GN	32.0135073557012	7.42883995057303	4.30935483449631	5.56927914310523	0.549065336461838	32.0135073557012
K000266_030_010	16	22	QFA0069	30	YE5S_GN	SPBC11B10.02C	0.169062977149543	3.03209278781774	9e-04	3.28311363232594	5.08669756285507e-05	1.04695601851852	0.593174597325264	0.171308683147881	-0.0259773292096454	taz1D_mQ	taz1D_mQ	1	32	2014-02-06_14-15-16	175	176	4061.5	2996.5	134	0.0596891059401832	0.00115090471071556	1	SID	2014/02/10	SID	DAL	30	CONC	his3	30_YE5S_GN	33.0415647193693	7.55342004390966	4.37438465321558	5.48648596377042	0.597330575944433	33.0415647193693
K000266_030_010	16	23	QFA0069	30	YE5S_GN	SPBC11B10.02C	0.152443924155502	2.92576034436697	9e-04	2.70759068957875	2.75713039130571e-05	1.24306712962963	0.526029218127335	0.154823274790645	-0.0276068213019034	taz1D_mQ	taz1D_mQ	1	32	2014-02-06_14-15-16	175	176	4218.5	3004.5	134	0.0562099013693383	0.00116671401295208	1	SID	2014/02/10	SID	DAL	30	CONC	his3	30_YE5S_GN	31.2526326704308	7.40413793428632	4.22096845680161	5.685898922397	0.532797707054754	31.2526326704308
K000266_030_010	16	24	QFA0069	30	YE5S_GN	SPBC11B10.02C	0.211919713138084	3.16402252058568	9e-04	1.587832328616	8.68930337407806e-05	1.13059027777778	0.717864009261159	0.216927385584747	-0.0342105511624163	taz1D_mQ	taz1D_mQ	1	32	2014-02-06_14-15-16	175	176	4400.5	2993.5	134	0.052698777490504	0.00124409983285909	1	SID	2014/02/10	SID	DAL	30	CONC	his3	30_YE5S_GN	35.9559167421591	7.87937707915893	4.56329432909906	5.25935832079855	0.725263925030149	35.9559167421591
K000266_030_011	1	1	QFA0069	30	YE5S_GN	SPBC11B10.02C	0.12980754145211	2.48847543501544	9e-04	1.89881045256871	5.11866631000181e-05	0.0957523148148148	0.406366957689984	0.132410966627861	0.00640339590977901	taz1D_mQ	taz1D_mQ	1	32	2014-02-06_14-15-16	175	176	383.5	357.5	127	0.0414312617702448	0.00103356076763639	3	SID	2014/02/10	SID	DAL	30	CONC	his3	30_YE5S_GN	25.7448709446337	7.17223348550524	3.58951935915958	6.68613192982448	0.419479651133712	25.7448709446337
K000266_030_011	1	2	QFA0069	30	YE5S_GN	SPBC11B10.02C	0.156693815475994	2.877462491544	9e-04	2.80864166222999	7.4459662551125e-05	0.0957523148148148	0.53039962567282	0.158961505580857	0.025818282361798	taz1D_mQ	taz1D_mQ	1	32	2014-02-06_14-15-16	175	176	555.5	357.5	127	0.0577101088448402	0.00104877027802602	3	SID	2014/02/10	SID	DAL	30	CONC	his3	30_YE5S_GN	30.9014361341905	7.44380752264616	4.15129435308202	5.78132937795216	0.543031702256098	30.9014361341905
K000266_030_011	1	3	QFA0069	30	YE5S_GN	SPBC11B10.02C	0.142886709747477	2.82069550815545	9e-04	4.65855847416582	7.52931754896331e-05	0.0957523148148148	0.491038975655783	0.144051089408195	0.0197726492211103	taz1D_mQ	taz1D_mQ	1	32	2014-02-06_14-15-16	175	176	744.5	357.5	127	0.0619234574994414	0.00103163843007391	3	SID	2014/02/10	SID	DAL	30	CONC	his3	30_YE5S_GN	29.7503138023535	7.31073101719668	4.06940341976381	5.89767037680255	0.50023948669134	29.7503138023535
K000266_030_011	1	4	QFA0069	30	YE5S_GN	SPBC11B10.02C	0.159609192460389	2.96192538082716	9e-04	4.609820611563	7.36406045898301e-05	0.0957523148148148	0.55664982510534	0.160062958619868	0.0269350159521277	taz1D_mQ	taz1D_mQ	1	32	2014-02-06_14-15-16	175	176	907.5	357.5	127	0.0586038494685435	0.00105955057436637	3	SID	2014/02/10	SID	DAL	30	CONC	his3	30_YE5S_GN	31.9221904735229	7.47040302710528	4.27315505705621	5.61645895820445	0.564480540229546	31.9221904735229
K000266_030_011	1	5	QFA0069	30	YE5S_GN	SPBC11B10.02C	0.139706391035097	2.72384988812268	9e-04	5.19953102815628	0.000112570994850281	0.0957523148148148	0.480200035059403	0.140411245791853	0.0411681356683118	taz1D_mQ	taz1D_mQ	1	32	2014-02-06_14-15-16	175	176	1090.5	357.5	127	0.0601040569440455	0.00107777453157333	3	SID	2014/02/10	SID	DAL	30	CONC	his3	30_YE5S_GN	28.6012565534057	7.2782573032781	3.92968472556251	6.10736017672883	0.483491958586375	28.6012565534057
K000266_030_011	1	6	QFA0069	30	YE5S_GN	SPBC11B10.02C	0.161315223471343	2.90416518954178	9e-04	4.81080092416712	7.81033890763536e-05	0.0957523148148148	0.562463294537477	0.16223254329497	0.0285198670496735	taz1D_mQ	taz1D_mQ	1	32	2014-02-06_14-15-16	175	176	1254.5	357.5	127	0.0540393884260589	0.00112407958852258	3	SID	2014/02/10	SID	DAL	30	CONC	his3	30_YE5S_GN	31.3639463352293	7.4857418766436	4.18982471638363	5.7281632585134	0.565656967517427	31.3639463352293
K000266_030_011	1	7	QFA0069	30	YE5S_GN	SPBC11B10.02C	0.139120178453442	2.7071572483749	9e-04	4.85933764045508	5.57420153102694e-05	0.0957523148148148	0.476637066163707	0.139686668888207	0.0224435141700349	taz1D_mQ	taz1D_mQ	1	32	2014-02-06_14-15-16	175	176	1435.5	357.5	127	0.0573270771489674	0.00109030797536599	3	SID	2014/02/10	SID	DAL	30	CONC	his3	30_YE5S_GN	28.4022860492075	7.27219097156439	3.90560233638881	6.14501885570635	0.47999295174129	28.4022860492075
K000266_030_011	1	8	QFA0069	30	YE5S_GN	SPBC11B10.02C	0.160325534461496	2.93136158159662	9e-04	4.13011816880041	3.7830472431302e-05	1.0481712962963	0.558677132006277	0.16083478747686	-0.00458928695198749	taz1D_mQ	taz1D_mQ	1	32	2014-02-06_14-15-16	175	176	1594.5	357.5	127	0.0526668581825146	0.00112391063307276	3	SID	2014/02/10	SID	DAL	30	CONC	his3	30_YE5S_GN	31.6201103673598	7.47686349977433	4.22906080448228	5.67501890125652	0.563556394443219	31.6201103673598
K000266_030_011	1	9	QFA0069	30	YE5S_GN	SPBC11B10.02C	0.123707068827991	2.5658777236005	9e-04	5.20887638088526	3.56692228959274e-05	1.24428240740741	0.416921850002561	0.123856886410323	-0.00315113656912873	taz1D_mQ	taz1D_mQ	1	32	2014-02-06_14-15-16	175	176	1784.5	357.5	127	0.0582846563886495	0.00105955057436637	3	SID	2014/02/10	SID	DAL	30	CONC	his3	30_YE5S_GN	26.2929490634305	7.10278722388743	3.701779067097	6.48336909496363	0.421961293226659	26.2929490634305
K000266_030_011	1	10	QFA0069	30	YE5S_GN	SPBC11B10.02C	0.159436502831639	2.96673929218914	9e-04	3.8585077761315	3.79456238214973e-05	1.0481712962963	0.557755420437481	0.159802718872257	-0.012141337739618	taz1D_mQ	taz1D_mQ	1	32	2014-02-06_14-15-16	175	176	1950.5	357.5	127	0.0510708927830445	0.00110568667586579	3	SID	2014/02/10	SID	DAL	30	CONC	his3	30_YE5S_GN	31.9673875916015	7.46884125398615	4.28010001880016	5.6073455981358	0.562877697529654	31.9673875916015
K000266_030_011	1	11	QFA0069	30	YE5S_GN	SPBC11B10.02C	0.129146185716675	2.60537144676738	9e-04	5.09609056825558	4.16131843882986e-05	1.24428240740741	0.435718502555043	0.129233370899753	-0.0149332799710599	taz1D_mQ	taz1D_mQ	1	32	2014-02-06_14-15-16	175	176	2134.5	357.5	127	0.059274154936321	0.00104023497722525	3	SID	2014/02/10	SID	DAL	30	CONC	his3	30_YE5S_GN	26.9309800796395	7.16486431785727	3.75875646556465	6.38509044676686	0.441522418488835	26.9309800796395
K000266_030_011	1	12	QFA0069	30	YE5S_GN	SPBC11B10.02C	0.151810408333751	2.77055795464744	9e-04	4.63262818224643	4.52785970714889e-05	1.24428240740741	0.517850311917598	0.151980395154707	-0.00852051282504528	taz1D_mQ	taz1D_mQ	1	32	2014-02-06_14-15-16	175	176	2292.5	357.5	127	0.0527306967984934	0.00106397978841565	3	SID	2014/02/10	SID	DAL	30	CONC	his3	30_YE5S_GN	29.5708450706834	7.3981299905523	3.99707022023762	6.00439789085648	0.524393188059963	29.5708450706834
K000266_030_011	1	13	QFA0069	30	YE5S_GN	SPBC11B10.02C	0.13600646683	2.60525237860499	9e-04	5.39642226225065	4.45250925359424e-05	0.0957523148148148	0.457684591220147	0.136160915188217	0.00626429018564145	taz1D_mQ	taz1D_mQ	1	32	2014-02-06_14-15-16	175	176	2477.5	357.5	127	0.0558587889814549	0.00109030797536599	3	SID	2014/02/10	SID	DAL	30	CONC	his3	30_YE5S_GN	27.2104036373353	7.23953453353189	3.75858468680588	6.38538226483216	0.462818925068454	27.2104036373353
K000266_030_011	1	14	QFA0069	30	YE5S_GN	SPBC11B10.02C	0.1649014820029	2.8694112502085	9e-04	4.24923500032859	4.77633977404355e-05	0.0957523148148148	0.569243424813079	0.165435909450528	0.0103529066847738	taz1D_mQ	taz1D_mQ	1	32	2014-02-06_14-15-16	175	176	2651.5	344.5	127	0.0486450253758499	0.00110568667586579	3	SID	2014/02/10	SID	DAL	30	CONC	his3	30_YE5S_GN	31.1199343186883	7.51746364784493	4.13968537481517	5.79754204172378	0.573218627804803	31.1199343186883
K000266_030_011	1	15	QFA0069	30	YE5S_GN	SPBC11B10.02C	0.128338044422173	2.56856820591248	9e-04	5.19611568206805	3.60583722490415e-05	1.24428240740741	0.431561084927234	0.128521350835789	-0.00346048272166701	taz1D_mQ	taz1D_mQ	1	32	2014-02-06_14-15-16	175	176	2831.5	357.5	127	0.0584761722365859	0.00106104231019213	3	SID	2014/02/10	SID	DAL	30	CONC	his3	30_YE5S_GN	26.5169965550535	7.15580818835622	3.70566061261975	6.47657800022678	0.436299096300456	26.5169965550535
K000266_030_011	1	16	QFA0069	30	YE5S_GN	SPBC11B10.02C	0.170847181876739	2.91830869234355	9e-04	4.11666471599696	5.37957686855037e-05	0.0957523148148148	0.594205427087612	0.171677677217732	0.00113946923108902	taz1D_mQ	taz1D_mQ	1	32	2014-02-06_14-15-16	175	176	3003.5	345.5	127	0.0504963452392352	0.00113928933357257	3	SID	2014/02/10	SID	DAL	30	CONC	his3	30_YE5S_GN	31.86539848469	7.568565733937	4.21022946815503	5.7004018858186	0.595992531825442	31.86539848469
K000266_030_011	1	17	QFA0069	30	YE5S_GN	SPBC11B10.02C	0.132418591065854	2.58537165531123	9e-04	4.86746112837867	3.17779427199574e-05	0.0957523148148148	0.446707597214558	0.132748145835127	0.000786419997077726	taz1D_mQ	taz1D_mQ	1	32	2014-02-06_14-15-16	175	176	3179.5	357.5	127	0.0570078840690734	0.00108286478382007	3	SID	2014/02/10	SID	DAL	30	CONC	his3	30_YE5S_GN	26.8588998673701	7.20096496847385	3.7299028650965	6.43448391768751	0.449710633621243	26.8588998673701
K000266_030_011	1	18	QFA0069	30	YE5S_GN	SPBC11B10.02C	0.167072878991687	2.87926410104567	9e-04	4.178364760479	9.85615602909983e-05	0.0957523148148148	0.586835487695826	0.168050105376018	0.0431879952448627	taz1D_mQ	taz1D_mQ	1	32	2014-02-06_14-15-16	175	176	3352.5	348.5	127	0.0470809792843691	0.00114345690133496	3	SID	2014/02/10	SID	DAL	30	CONC	his3	30_YE5S_GN	31.3051898494929	7.53633684235314	4.15390003185131	5.777702837327	0.580782364382631	31.3051898494929
K000266_030_011	1	19	QFA0069	30	YE5S_GN	SPBC11B10.02C	0.14350825329563	2.63830077174728	9e-04	4.57372071154487	6.31840533843174e-05	0.0957523148148148	0.490581062256971	0.144154967886358	0.0304153534540032	taz1D_mQ	taz1D_mQ	1	32	2014-02-06_14-15-16	175	176	3527.5	357.5	127	0.0568802068371158	0.00110568667586579	3	SID	2014/02/10	SID	DAL	30	CONC	his3	30_YE5S_GN	27.8504029024515	7.31699299326553	3.80626343746463	6.30539645883956	0.487515243085699	27.8504029024515
K000266_030_011	1	20	QFA0069	30	YE5S_GN	SPBC11B10.02C	0.168240868809411	2.81865705209453	9e-04	4.2484605200126	8.191895602437e-05	0.0957523148148148	0.581475774819242	0.169680167595642	0.0302292169156731	taz1D_mQ	taz1D_mQ	1	32	2014-02-06_14-15-16	175	176	3702.5	351.5	127	0.050400587315267	0.00113995060643036	3	SID	2014/02/10	SID	DAL	30	CONC	his3	30_YE5S_GN	30.6871020760697	7.54638748861485	4.06646254547186	5.90193558446144	0.579192317950753	30.6871020760697
K000266_030_011	1	21	QFA0069	30	YE5S_GN	SPBC11B10.02C	0.134226547384359	2.54492850332438	9e-04	4.82578081237719	4.69901663962114e-05	1.24428240740741	0.446090032227438	0.135198511167757	-0.0111270937841983	taz1D_mQ	taz1D_mQ	1	32	2014-02-06_14-15-16	175	176	3875.5	364.5	127	0.0625299243512401	0.00106414897852583	3	SID	2014/02/10	SID	DAL	30	CONC	his3	30_YE5S_GN	26.510575799207	7.22052931982523	3.67155573018969	6.53673858268252	0.451800998943241	26.510575799207
K000266_030_011	1	22	QFA0069	30	YE5S_GN	SPBC11B10.02C	0.177291896845345	2.94177250256653	9e-04	3.24410570200996	5.5304568302112e-05	1.24428240740741	0.607834677062406	0.179562592987229	-0.0256334340891431	taz1D_mQ	taz1D_mQ	1	32	2014-02-06_14-15-16	175	176	4051.5	352.5	127	0.0533690829582815	0.00112583297063523	3	SID	2014/02/10	SID	DAL	30	CONC	his3	30_YE5S_GN	32.3483180317024	7.62198588235436	4.24408002468121	5.65493578359251	0.615767174335391	32.3483180317024
K000266_030_011	1	23	QFA0069	30	YE5S_GN	SPBC11B10.02C	0.149578415674868	2.61824532955873	9e-04	3.49806339257601	6.66495332625808e-05	1.41101851851852	0.492330876517185	0.152216568043619	-0.0249561698906981	taz1D_mQ	taz1D_mQ	1	32	2014-02-06_14-15-16	175	176	4222.5	348.5	127	0.0585080915445753	0.00108035814199361	3	SID	2014/02/10	SID	DAL	30	CONC	his3	30_YE5S_GN	27.8644564087736	7.37676129102916	3.77732927899666	6.35369548888652	0.501665280760554	27.8644564087736
K000266_030_011	1	24	QFA0069	30	YE5S_GN	SPBC11B10.02C	0.193193197814322	2.81846971591231	9e-04	1.93868386056191	0.000134400148864982	1.24428240740741	0.629413081204774	0.198958317093282	-0.0197646685295699	taz1D_mQ	taz1D_mQ	1	32	2014-02-06_14-15-16	175	176	4400.5	358.5	127	0.0517411982508219	0.00120206520027648	3	SID	2014/02/10	SID	DAL	30	CONC	his3	30_YE5S_GN	31.4943300958879	7.74590358209167	4.06593365927017	5.90270329307536	0.639451634554863	31.4943300958879
K000266_030_011	2	1	QFA0069	30	YE5S_GN	SPBC11B10.02C	0.128676569653418	2.56345730029565	9e-04	3.1380212746346	6.75519228430933e-05	0.0957523148148148	0.422381761600485	0.13078694925454	0.00602747777066647	taz1D_mQ	taz1D_mQ	1	32	2014-02-06_14-15-16	175	176	383.5	538.5	127	0.0440805643333653	0.00103289949477859	3	SID	2014/02/10	SID	DAL	30	CONC	his3	30_YE5S_GN	26.4782722285339	7.1596086645005	3.69828484618457	6.48949472476686	0.432757655632904	26.4782722285339
K000266_030_011	2	2	QFA0069	30	YE5S_GN	SPAC6F6.17	0.102030057972692	2.68680393443846	9e-04	6.69648008931448	4.86329882682621e-05	0.0957523148148148	0.353454171485862	0.101284869860551	0.0278919036816526	taz1D_mQ	taz1D_mQ	1	32	2014-02-06_14-15-16	175	176	555.5	525.5	127	0.0566248523732006	0.000914298870169066	3	SID	2014/02/10	SID	DAL	30	CONC	rif1	30_YE5S_GN	26.4547613982719	6.82485351482775	3.87623871205382	6.19156914288275	0.362387692296349	26.4547613982719
K000266_030_011	2	3	QFA0069	30	YE5S_GN	SPAC688.13	0.136608877999948	3.25610194698795	9e-04	5.45197913360401	6.93507187470734e-05	0.0957523148148148	0.501792083500844	0.135059701378087	0.0154111202397237	taz1D_mQ	taz1D_mQ	1	32	2014-02-06_14-15-16	175	176	733.5	533.5	127	0.0575185929969038	0.0010162597295741	3	SID	2014/02/10	SID	DAL	30	CONC	scn1	30_YE5S_GN	34.0381149063836	7.24591052841655	4.69756213148024	5.10903301079647	0.507451504479529	34.0381149063836
K000266_030_011	2	4	QFA0069	30	YE5S_GN	SPAC1250.04C	0.133331188370264	3.08398711015899	9e-04	9.91380131896066	0.000109474311710229	0.0957523148148148	0.484254484083072	0.131757833412831	0.0347124369523254	taz1D_mQ	taz1D_mQ	1	32	2014-02-06_14-15-16	175	176	907.5	525.5	127	0.0606786044878547	0.00104718608602355	3	SID	2014/02/10	SID	DAL	30	CONC	atl1	30_YE5S_GN	32.0830002298334	7.21087357335507	4.44925290999186	5.39416402832535	0.488333890487125	32.0830002298334
K000266_030_011	2	5	QFA0069	30	YE5S_GN	SPAC1556.01C	0.110270168936304	2.70493734024564	9e-04	10	8.32001106387853e-05	0.0957523148148148	0.388263591500611	0.108871133357767	0.0403131706477082	taz1D_mQ	taz1D_mQ	1	32	2014-02-06_14-15-16	175	176	1082.5	533.5	127	0.0649238724504453	0.000939366227075064	3	SID	2014/02/10	SID	DAL	30	CONC	rad50	30_YE5S_GN	27.070563562689	6.93690183889534	3.90239968668777	6.15006199438541	0.390642630496564	27.070563562689
K000266_030_011	2	6	QFA0069	30	YE5S_GN	SPAC17H9.10C	0.0555393567820014	2.00989114646677	9e-04	5.72294836704978	1.97889751016466e-05	0.0957523148148148	0.181958980672153	0.0541800935533367	0.0156701187316941	taz1D_mQ	taz1D_mQ	1	32	2014-02-06_14-15-16	175	176	1257.5	533.5	127	0.157394107695745	0.000738843328730677	3	SID	2014/02/10	SID	DAL	30	CONC	ddb1	30_YE5S_GN	17.2455586021719	5.94744165730065	2.89965998758517	8.27683249165609	0.185231661413078	17.2455586021719
K000266_030_011	2	7	QFA0069	30	YE5S_GN	SPAC19E9.01C	0.145309938137992	3.15980022094407	9e-04	5.53960978404637	8.81489976495874e-05	0.0957523148148148	0.530492784396727	0.144039330153745	0.03566018962868	taz1D_mQ	taz1D_mQ	1	32	2014-02-06_14-15-16	175	176	1431.5	533.5	127	0.0512304893229915	0.00119111547916561	3	SID	2014/02/10	SID	DAL	30	CONC	nup40	30_YE5S_GN	33.4375037157287	7.33499265936389	4.55862810892417	5.26474180971607	0.531758178584366	33.4375037157287
K000266_030_011	2	8	QFA0069	30	YE5S_GN	SPAC22G7.04	0.135916675214532	2.98158036645589	9e-04	6.15272293944448	3.34050569963972e-05	0.0957523148148148	0.485067518712374	0.13513273675542	0.0115982465373357	taz1D_mQ	taz1D_mQ	1	32	2014-02-06_14-15-16	175	176	1606.5	533.5	127	0.0573589964569568	0.00114147308276158	3	SID	2014/02/10	SID	DAL	30	CONC	ubp13	30_YE5S_GN	31.1368405334012	7.23858175016757	4.30151120869504	5.57943449071726	0.489871090492346	31.1368405334012
K000266_030_011	2	9	QFA0069	30	YE5S_GN	SPAC27D7.05C	0.138371616144525	2.99107031567028	9e-04	7.71318946604724	6.67949178827412e-05	0.0957523148148148	0.496531636429751	0.137396001995421	0.0213103718869694	taz1D_mQ	taz1D_mQ	1	32	2014-02-06_14-15-16	175	176	1772.5	533.5	127	0.0551884835136774	0.00112609438226177	3	SID	2014/02/10	SID	DAL	30	CONC	apc14	30_YE5S_GN	31.3473872570496	7.26440731978428	4.3152023113677	5.56173228234883	0.499207208933609	31.3473872570496
K000266_030_011	2	10	QFA0069	30	YE5S_GN	SPAC343.18	0.149994452014765	3.244046699443	9e-04	4.7567468896573	5.23383195666598e-05	0.954699074074074	0.549871960434486	0.148843054539884	-0.0136014193060343	taz1D_mQ	taz1D_mQ	1	32	2014-02-06_14-15-16	175	176	1955.5	533.5	127	0.0567844489131476	0.00115116150450742	3	SID	2014/02/10	SID	DAL	30	CONC	rfp2	30_YE5S_GN	34.5432515736307	7.38076842261553	4.68017008470096	5.12801876120993	0.551959523539133	34.5432515736307
K000266_030_011	2	11	QFA0069	30	YE5S_GN	SPAC589.08C	0.157087975586815	3.2490545092137	9e-04	4.45304557309655	4.91872860876275e-05	1.0481712962963	0.572548395772162	0.156069000277315	-0.0144062739085496	taz1D_mQ	taz1D_mQ	1	32	2014-02-06_14-15-16	175	176	2123.5	533.5	127	0.0568482875291264	0.00114147308276158	3	SID	2014/02/10	SID	DAL	30	CONC	dam1	30_YE5S_GN	34.909054382724	7.44743203593848	4.68739482472162	5.12011488202838	0.575964866824014	34.909054382724
K000266_030_011	2	12	QFA0069	30	YE5S_GN	SPAC6G10.11C	0.15140996622016	3.19319909291677	9e-04	4.26009032335648	4.25493270383049e-05	1.0481712962963	0.549795261648696	0.150636419046689	-0.009575038333519	taz1D_mQ	taz1D_mQ	1	32	2014-02-06_14-15-16	175	176	2314.5	533.5	127	0.0558268696734655	0.001187609184261	3	SID	2014/02/10	SID	DAL	30	CONC	ubi3	30_YE5S_GN	34.0642431897465	7.39431945382205	4.60681248659591	5.20967590277029	0.552970872863527	34.0642431897465
K000266_030_011	2	13	QFA0069	30	YE5S_GN	SPAPB1E7.02C	0.02525	4.28970300644102	0.0011	0.1	1.10463952582898e-05	1.24428240740741	0.0416192244040634	0.0118650462915717	-0.000882670627260206	taz1D_mQ	taz1D_mQ	1	32	2014-02-06_14-15-16	175	176	2479.5	533.5	127	0.013469947971528	0.00129482948602294	3	SID	2014/02/10	SID	DAL	30	CONC	mcl1	30_YE5S_GN	6.77416026982272	4.52070795900186	1.49847332127121	16.0163011642008	0.0349575357697869	6.77416026982272
K000266_030_011	2	14	QFA0069	30	YE5S_GN	SPBC12D12.02C	0.127321249508682	2.77417794064384	9e-04	10	4.20776300853201e-05	0.0957523148148148	0.446885094536287	0.126115986217503	0.0185272424050108	taz1D_mQ	taz1D_mQ	1	32	2014-02-06_14-15-16	175	176	2654.5	533.5	127	0.047623607520189	0.00104351060100877	3	SID	2014/02/10	SID	DAL	30	CONC	cdm1	30_YE5S_GN	28.5937102369444	7.14433250373488	4.00229275751043	5.99656283388147	0.449696581282948	28.5937102369444
K000266_030_011	2	15	QFA0069	30	YE5S_GN	SPBC1703.04	0.134469086999964	2.89301533481503	9e-04	7.52532214386961	4.47873040726672e-05	0.0957523148148148	0.478608848864609	0.133075421846254	0.0143567339122266	taz1D_mQ	taz1D_mQ	1	32	2014-02-06_14-15-16	175	176	2837.5	533.5	127	0.0595295094002362	0.00105144610996266	3	SID	2014/02/10	SID	DAL	30	CONC	mlh1	30_YE5S_GN	30.1474744950037	7.22313383401087	4.17373887675336	5.75023994281812	0.480067835719834	30.1474744950037
K000266_030_011	2	16	QFA0069	30	YE5S_GN	SPBC216.05	0.150214609912226	3.2007360108474	9e-04	5.03035104581582	3.10300542952928e-05	0.954699074074074	0.549958444177152	0.148734783671762	-0.00424586038222259	taz1D_mQ	taz1D_mQ	1	32	2014-02-06_14-15-16	175	176	3003.5	526.5	127	0.0622745698873248	0.0011259251921516	3	SID	2014/02/10	SID	DAL	30	CONC	rad3	30_YE5S_GN	34.0918418016883	7.38288441979283	4.61768596976694	5.19740843295398	0.550381557927385	34.0918418016883
K000266_030_011	2	17	QFA0069	30	YE5S_GN	SPBC2G2.01C	0.136688702503448	2.94576983934862	9e-04	6.78496443497747	3.96193435553602e-05	0.954699074074074	0.488504820419177	0.136224958590198	-0.00365054195554536	taz1D_mQ	taz1D_mQ	1	32	2014-02-06_14-15-16	175	176	3180.5	533.5	127	0.0557630310574867	0.00112960067716638	3	SID	2014/02/10	SID	DAL	30	CONC	liz1	30_YE5S_GN	30.7975966361106	7.24675329049593	4.24984753882838	5.64726140896256	0.490460684619782	30.7975966361106
K000266_030_011	2	18	QFA0069	30	YE5S_GN	SPBC428.17C	0.139741577339482	2.95230043520829	9e-04	7.20611615037473	7.4842283812572e-05	0.0957523148148148	0.503050171015684	0.13902301899577	0.0329699117059362	taz1D_mQ	taz1D_mQ	1	32	2014-02-06_14-15-16	175	176	3341.5	533.5	127	0.0545500973538894	0.00115116150450742	3	SID	2014/02/10	SID	DAL	30	CONC	wpl1	30_YE5S_GN	31.0016045750206	7.27862061318089	4.2592691970893	5.6347694614844	0.501069131490987	31.0016045750206
K000266_030_011	2	19	QFA0069	30	YE5S_GN	SPBC887.04C	0.131584321480435	2.82359755990599	9e-04	10	5.68353185763406e-05	0.0957523148148148	0.467296586922731	0.130904206636001	0.0250376703455799	taz1D_mQ	taz1D_mQ	1	32	2014-02-06_14-15-16	175	176	3530.5	533.5	127	0.054996967665741	0.00110853193257295	3	SID	2014/02/10	SID	DAL	30	CONC	lub1	30_YE5S_GN	29.2966369607321	7.19184688270372	4.07359019714255	5.89160883606676	0.466679723549592	29.2966369607321
K000266_030_011	2	20	QFA0069	30	YE5S_GN	SPCC1739.12	0.115895807632027	2.68792533346784	9e-04	10	2.13018497497353e-05	0.0957523148148148	0.404666368150387	0.114778415056959	0.00191181905567202	taz1D_mQ	taz1D_mQ	1	32	2014-02-06_14-15-16	175	176	3691.5	533.5	127	0.0647323566025089	0.00102787048888242	3	SID	2014/02/10	SID	DAL	30	CONC	ppe1	30_YE5S_GN	27.1786853531403	7.00868766304235	3.87785654887387	6.18898602811123	0.407634133497306	27.1786853531403
K000266_030_011	2	21	QFA0069	30	YE5S_GN	SPCC306.04C	0.121209765676059	2.71846771505429	9e-04	5.93642014661457	2.7669499120554e-05	1.0481712962963	0.421450766854698	0.12119251196844	-0.0146272486214029	taz1D_mQ	taz1D_mQ	1	32	2014-02-06_14-15-16	175	176	3863.5	533.5	127	0.0584123336206071	0.00103180738552374	3	SID	2014/02/10	SID	DAL	30	CONC	set1	30_YE5S_GN	27.7411717639919	7.07336522233465	3.92191989131244	6.11945186671536	0.425339354996804	27.7411717639919
K000266_030_011	2	22	QFA0069	30	YE5S_GN	SPCC622.17	0.163373000125123	3.2788079643573	9e-04	4.51268456234151	5.84119900952523e-05	0.954699074074074	0.596624775090196	0.163042586808997	-0.0218033124046736	taz1D_mQ	taz1D_mQ	1	32	2014-02-06_14-15-16	175	176	4051.5	533.5	127	0.0575505123048932	0.00119019279468127	3	SID	2014/02/10	SID	DAL	30	CONC	apn1	30_YE5S_GN	35.4964577033777	7.50402885908913	4.73031998809322	5.0736525352219	0.599267353638428	35.4964577033777
K000266_030_011	2	23	QFA0069	30	YE5S_GN	SPAP8A3.14C	0.126465362060768	2.83229655974209	9e-04	6.33490834724063	2.6733709345137e-05	1.24428240740741	0.443129999054925	0.126512863048097	-0.0241574852497369	taz1D_mQ	taz1D_mQ	1	32	2014-02-06_14-15-16	175	176	4216.5	533.5	127	0.0567206102971688	0.00108938529088165	3	SID	2014/02/10	SID	DAL	30	CONC	SPAP8A3.14c	30_YE5S_GN	29.152982328922	7.13460157860566	4.08614020106494	5.87351358960837	0.449700320475263	29.152982328922
K000266_030_011	2	24	QFA0069	30	YE5S_GN	SPBC11B10.02C	0.141710153598893	2.5802542084033	9e-04	3.13627058316707	6.78474325430107e-05	1.41101851851852	0.463927539184532	0.144727760165957	-0.0127867222426472	taz1D_mQ	taz1D_mQ	1	32	2014-02-06_14-15-16	175	176	4400.5	533.5	127	0.0570398033770628	0.00110979299727763	3	SID	2014/02/10	SID	DAL	30	CONC	his3	30_YE5S_GN	27.1699250847694	7.29880241495467	3.72251823519711	6.44724847096127	0.473253803404176	27.1699250847694
K000266_030_011	3	1	QFA0069	30	YE5S_GN	SPBC11B10.02C	0.133054463184162	2.64141393439406	9e-04	3.02940417441699	7.79216555267293e-05	0.0957523148148148	0.440803238091117	0.135183630316538	0.0217298979043529	taz1D_mQ	taz1D_mQ	1	32	2014-02-06_14-15-16	175	176	383.5	710.5	127	0.0468894634364327	0.00101401426471383	3	SID	2014/02/10	SID	DAL	30	CONC	his3	30_YE5S_GN	27.4674236250518	7.20787618821096	3.81075130979316	6.29797067531618	0.451793944912253	27.4674236250518
K000266_030_011	3	2	QFA0069	30	YE5S_GN	SPBC1778.02	0.132830090477544	3.05490668919637	9e-04	6.26463618348197	8.73475334271694e-05	0.0957523148148148	0.474280830500662	0.131848177587726	0.038970000794267	taz1D_mQ	taz1D_mQ	1	32	2014-02-06_14-15-16	175	176	547.5	699.5	127	0.0619234574994414	0.000925909864137732	3	SID	2014/02/10	SID	DAL	30	CONC	rap1	30_YE5S_GN	31.7565322344167	7.20544128581794	4.40729873088013	5.44551242506932	0.484038002775405	31.7565322344167
K000266_030_011	3	3	QFA0069	30	YE5S_GN	SPAC31G5.18C	0.125244379195257	3.21333738665635	9e-04	4.66380047292162	8.71169440578871e-05	0.0957523148148148	0.4599500796615	0.123331302741268	0.0263857259215049	taz1D_mQ	taz1D_mQ	1	32	2014-02-06_14-15-16	175	176	745.5	710.5	127	0.0654026620702863	0.0010026341765266	3	SID	2014/02/10	SID	DAL	30	CONC	sde2	30_YE5S_GN	33.0101706278009	7.12060514181719	4.6358659089158	5.17702635743684	0.465485372881206	33.0101706278009
K000266_030_011	3	4	QFA0069	30	YE5S_GN	SPAC12B10.12C	0.140638112594157	3.32843670729958	9e-04	5.55163270986868	0.000127064551862143	0.0957523148148148	0.520527050325779	0.138475682307268	0.0441266920144283	taz1D_mQ	taz1D_mQ	1	32	2014-02-06_14-15-16	175	176	906.5	711.5	127	0.0579654633087555	0.00102194977366772	3	SID	2014/02/10	SID	DAL	30	CONC	rhp41	30_YE5S_GN	34.9956514447185	7.28784689754154	4.801919131496	4.99800170364864	0.525228601026382	34.9956514447185
K000266_030_011	3	5	QFA0069	30	YE5S_GN	SPAC15A10.03C	0.02525	0	0.0011	0.1	1.57759461107756e-05	0.0957523148148148	0.0620473067310637	0.0173781779734093	0.00547833868313939	taz1D_mQ	taz1D_mQ	1	32	2014-02-06_14-15-16	175	176	1082.5	710.5	127	0.0162150084586166	0.00120557149518108	3	SID	2014/02/10	SID	DAL	30	CONC	rhp54	30_YE5S_GN	0	4.52070795900186	0	25	2.60208521396521e-18	0
K000266_030_011	3	6	QFA0069	30	YE5S_GN	SPAC17H9.19C	0.100582555944416	2.48186428012274	9e-04	7.00655409683485	3.87008498416979e-05	1.41101851851852	0.33938999898894	0.0987147211732701	-0.00881807849030074	taz1D_mQ	taz1D_mQ	1	32	2014-02-06_14-15-16	175	176	1257.5	710.5	127	0.0563056592933065	0.000875006168368677	3	SID	2014/02/10	SID	DAL	30	CONC	cdt2	30_YE5S_GN	24.3630778594279	6.80423940312794	3.58057328909211	6.70283724483836	0.346205662575016	24.3630778594279
K000266_030_011	3	7	QFA0069	30	YE5S_GN	SPAC19E9.02	0.131048758754917	2.9595121727441	9e-04	8.24124705756294	4.22655964639508e-05	0.0957523148148148	0.468177306854627	0.129513638281205	0.017809938149714	taz1D_mQ	taz1D_mQ	1	32	2014-02-06_14-15-16	175	176	1443.5	719.5	127	0.0575505123048932	0.00108346457566695	3	SID	2014/02/10	SID	DAL	30	CONC	fin1	30_YE5S_GN	30.6817159267265	7.18596297228019	4.26967353506844	5.62103865854824	0.473175351487413	30.6817159267265
K000266_030_011	3	8	QFA0069	30	YE5S_GN	SPAC22H12.02	0.025	1.78459238682437	0.000900000000000001	1.5	6.52007713986637e-06	1.41101851851852	0.0778653439292439	0.0234565742314661	0.000178065034007941	taz1D_mQ	taz1D_mQ	1	32	2014-02-06_14-15-16	175	176	1606.5	710.5	127	0.103035526189792	0.00078371836552542	3	SID	2014/02/10	SID	DAL	30	CONC	tfg3	30_YE5S_GN	12.1990495465304	4.79585928321977	2.54366294466012	9.43521233832606	0.0804116595599584	12.1990495465304
K000266_030_011	3	9	QFA0069	30	YE5S_GN	SPAC27E2.03C	0.0980853122742951	2.48575213757909	9e-04	7.87019809646121	2.41335916260994e-05	0.0957523148148148	0.336142630522513	0.0963144193679557	0.00563351440590982	taz1D_mQ	taz1D_mQ	1	32	2014-02-06_14-15-16	175	176	1781.5	709.5	127	0.0445912732611957	0.000920480997010305	3	SID	2014/02/10	SID	DAL	30	CONC	SPAC27E2.03c	30_YE5S_GN	24.2711680205659	6.76796830545488	3.58618228176449	6.6923536268746	0.33895294768525	24.2711680205659
K000266_030_011	3	10	QFA0069	30	YE5S_GN	SPAC343.18	0.175865393393668	3.59434109466439	9e-04	3.17594679091604	4.45781592418189e-05	0.954699074074074	0.657988508024748	0.174136713499729	-0.0056773300973193	taz1D_mQ	taz1D_mQ	1	32	2014-02-06_14-15-16	175	176	1955.5	703.5	127	0.0539436305020907	0.001187609184261	3	SID	2014/02/10	SID	DAL	30	CONC	rfp2	30_YE5S_GN	39.4636530030435	7.61033090195185	5.18553706947514	4.62825733929797	0.658859972809799	39.4636530030435
K000266_030_011	3	11	QFA0069	30	YE5S_GN	SPAC589.10C	0.025	2.48856991191565	0.000900000000000001	0.750000000000002	9.37097177030924e-06	1.0481712962963	0.0772922417013035	0.0211172437022913	-0.000359029886217668	taz1D_mQ	taz1D_mQ	1	32	2014-02-06_14-15-16	175	176	2130.5	710.5	127	0.015448945066871	0.0013369669752098	3	SID	2014/02/10	SID	DAL	30	CONC	SPAC589.10c	30_YE5S_GN	15.3469084394469	4.79585928321977	3.20003309795685	7.49992242746599	0.0819351376480185	15.3469084394469
K000266_030_011	3	12	QFA0069	30	YE5S_GN	SPAC823.14	0.170795059693924	3.39332947000005	9e-04	3.71418562362102	5.20493894329909e-05	0.954699074074074	0.628612684114254	0.169348082149296	-0.00976005862885871	taz1D_mQ	taz1D_mQ	1	32	2014-02-06_14-15-16	175	176	2305.5	707.5	127	0.0449423856490791	0.00119111547916561	3	SID	2014/02/10	SID	DAL	30	CONC	ptf1	30_YE5S_GN	37.0500576076042	7.56812552832949	4.89553951885657	4.90242186945017	0.630458066445035	37.0500576076042
K000266_030_011	3	13	QFA0069	30	YE5S_GN	SPAPB1E7.06C	0.02525	0	0.0011	0.1	1.51871534153091e-05	1.0481712962963	0.0635143816383597	0.017623207335898	-0.00138441901556155	taz1D_mQ	taz1D_mQ	1	32	2014-02-06_14-15-16	175	176	2479.5	699.5	127	0.0154170257588815	0.00133788989435448	3	SID	2014/02/10	SID	DAL	30	CONC	eme1	30_YE5S_GN	0	4.52070795900186	0	25	2.60208521396521e-18	0
K000266_030_011	3	14	QFA0069	30	YE5S_GN	SPBC12D12.09	0.156741949517504	3.31220098373446	9e-04	4.55520423456645	3.89071435537171e-05	0.0957523148148148	0.577525747860351	0.154876748142349	0.00519504576290519	taz1D_mQ	taz1D_mQ	1	32	2014-02-06_14-15-16	175	176	2654.5	699.5	127	0.0441444029493441	0.00115334548835678	3	SID	2014/02/10	SID	DAL	30	CONC	rev7	30_YE5S_GN	35.5723213457683	7.4442506293448	4.77849593155076	5.0225008755446	0.578829845352792	35.5723213457683
K000266_030_011	3	15	QFA0069	30	YE5S_GN	SPBC1709.05	0.131436129129071	3.07942355052004	9e-04	6.80086292101219	6.11421093312239e-05	0.0957523148148148	0.480914351692553	0.129826022101038	0.0262187704899332	taz1D_mQ	taz1D_mQ	1	32	2014-02-06_14-15-16	175	176	2830.5	713.5	127	0.0590826390883846	0.0011413038926514	3	SID	2014/02/10	SID	DAL	30	CONC	sks2	30_YE5S_GN	31.9437733562335	7.19022118103271	4.44266908513174	5.40215792356011	0.480974321741679	31.9437733562335
K000266_030_011	3	16	QFA0069	30	YE5S_GN	SPBC216.06C	0.172636579097916	3.61864187369363	9e-04	3.62829518076237	4.13103084947787e-05	0.0957523148148148	0.651188256926742	0.171242004790998	0.0113599888118424	taz1D_mQ	taz1D_mQ	1	32	2014-02-06_14-15-16	175	176	3003.5	710.5	127	0.0536882760381755	0.00118870105885551	3	SID	2014/02/10	SID	DAL	30	CONC	swi1	30_YE5S_GN	39.590902863456	7.58359746553456	5.22059656296186	4.59717576536575	0.650368078180306	39.590902863456
K000266_030_011	3	17	QFA0069	30	YE5S_GN	SPBC30B4.04C	0.107674429777837	2.78709913524986	9e-04	8.56771198213454	2.21821559162281e-05	0.954699074074074	0.385992057042041	0.106551731588128	-0.00347984677066531	taz1D_mQ	taz1D_mQ	1	32	2014-02-06_14-15-16	175	176	3178.5	702.5	127	0.0597210252481726	0.00099059258082122	3	SID	2014/02/10	SID	DAL	30	CONC	sol1	30_YE5S_GN	27.7546382297795	6.90253496659649	4.02093410089088	5.96876233178816	0.386544253798182	27.7546382297795
K000266_030_011	3	18	QFA0069	30	YE5S_GN	SPBC530.13	0.131603531747182	2.93472363178169	9e-04	10	4.1575436079529e-05	0.0957523148148148	0.471927154278337	0.129717884461209	0.00117603035189375	taz1D_mQ	taz1D_mQ	1	32	2014-02-06_14-15-16	175	176	3352.5	703.5	127	0.0530498898783874	0.000987255476026789	3	SID	2014/02/10	SID	DAL	30	CONC	lsc1	30_YE5S_GN	30.4505329706471	7.1920574893581	4.23391122995109	5.66851752351862	0.473814200115584	30.4505329706471
K000266_030_011	3	19	QFA0069	30	YE5S_GN	SPBC887.10	0.0985009183637851	2.64038419815925	9e-04	10	2.31975529659485e-05	0.0957523148148148	0.345893089737496	0.0973246879773536	0.0112607195467345	taz1D_mQ	taz1D_mQ	1	32	2014-02-06_14-15-16	175	176	3526.5	708.5	127	0.102046027642121	0.000941119374527366	3	SID	2014/02/10	SID	DAL	30	CONC	mcs4	30_YE5S_GN	25.8042499005152	6.7740683637918	3.80926918872593	6.30042110729045	0.349231418056344	25.8042499005152
K000266_030_011	3	20	QFA0069	30	YE5S_GN	SPCC1753.02C	0.163838705341021	3.3930358256719	9e-04	4.03095462492563	2.89119480880184e-05	0.762337962962963	0.607979269564225	0.161823026794019	-0.00422557936495933	taz1D_mQ	taz1D_mQ	1	32	2014-02-06_14-15-16	175	176	3702.5	705.5	127	0.0542628235819847	0.00115116150450742	3	SID	2014/02/10	SID	DAL	30	CONC	git3	30_YE5S_GN	36.7531937709201	7.50813550349047	4.89511593841559	4.9028460820824	0.60725677628401	36.7531937709201
K000266_030_011	3	21	QFA0069	30	YE5S_GN	SPCC330.01C	0.139660888092176	3.11051203429504	9e-04	8.27990363992228	4.67970403247496e-05	0.954699074074074	0.508986476039335	0.138057394843295	-0.0164880838344905	taz1D_mQ	taz1D_mQ	1	32	2014-02-06_14-15-16	175	176	3877.5	722.5	127	0.0603913307159501	0.00112517169777744	3	SID	2014/02/10	SID	DAL	30	CONC	rhp16	30_YE5S_GN	32.6592183069518	7.27778733506362	4.4875202865029	5.34816523775608	0.510923490904377	32.6592183069518
K000266_030_011	3	22	QFA0069	30	YE5S_GN	SPCC663.01C	0.025	0.329478618651558	0.0011	0.750000000000001	9.16447983864155e-07	1.41101851851852	0.0118653502215063	0.00315318585461938	-0.000581538669962152	taz1D_mQ	taz1D_mQ	1	32	2014-02-06_14-15-16	175	176	4051.5	710.5	127	0.00820326215327652	0.000997113087882806	3	SID	2014/02/10	SID	DAL	30	CONC	ekc1	30_YE5S_GN	1.87127376372235	4.50635266602479	0.415252400867477	25	0.00653623231299421	1.87127376372235
K000266_030_011	3	23	QFA0069	30	YE5S_GN	SPAC56F8.02	0.140631737330879	3.09262846834234	9e-04	7.12957125239892	5.52225145874607e-05	1.0481712962963	0.508827941364219	0.139536786106922	-0.0232638249193013	taz1D_mQ	taz1D_mQ	1	32	2014-02-06_14-15-16	175	176	4226.5	709.5	127	0.0496664432315107	0.00114597903074433	3	SID	2014/02/10	SID	DAL	30	CONC	SPAC56F8.02	30_YE5S_GN	32.5160386735509	7.28778149728111	4.4617197545895	5.37909176731969	0.512795209198605	32.5160386735509
K000266_030_011	3	24	QFA0069	30	YE5S_GN	SPBC11B10.02C	0.172159285089215	3.02151732813585	9e-04	3.30739851847471	4.80001851968032e-05	1.24428240740741	0.598122611396872	0.174080457805085	-0.0301455517136722	taz1D_mQ	taz1D_mQ	1	32	2014-02-06_14-15-16	175	176	4388.5	710.5	127	0.0575185929969038	0.00115592909877705	3	SID	2014/02/10	SID	DAL	30	CONC	his3	30_YE5S_GN	33.0404577161403	7.57960327528604	4.35912758440426	5.50568881852995	0.60655257425044	33.0404577161403
K000266_030_011	4	1	QFA0069	30	YE5S_GN	SPBC11B10.02C	0.134151949972207	2.66912077132965	9e-04	2.81089395536058	0.000101337933343339	0.0957523148148148	0.446023327361463	0.136953439239856	0.033045279796281	taz1D_mQ	taz1D_mQ	1	32	2014-02-06_14-15-16	175	176	383.5	891.5	127	0.0464425931245811	0.00102102708918339	3	SID	2014/02/10	SID	DAL	30	CONC	his3	30_YE5S_GN	27.8011342560051	7.21972730833469	3.85071804913055	6.23260381409097	0.456267354617488	27.8011342560051
K000266_030_011	4	2	QFA0069	30	YE5S_GN	SPBC216.05	0.0923021729408421	2.66281354934177	9e-04	8.68144048435482	6.303934677074e-05	0.0957523148148148	0.32403441427502	0.0914067551031748	0.0306348987152355	taz1D_mQ	taz1D_mQ	1	32	2014-02-06_14-15-16	175	176	561.5	886.5	127	0.0625618436592295	0.000836805575823142	3	SID	2014/02/10	SID	DAL	30	CONC	rad3	30_YE5S_GN	25.6632107417007	6.68029579995294	3.84162790244731	6.24735154196241	0.330131074559552	25.6632107417007
K000266_030_011	4	3	QFA0069	30	YE5S_GN	SPAC23A1.15C	0.106056271826999	2.97673983507082	9e-04	6.76013116917958	6.87310598961395e-05	0.0957523148148148	0.382771292037019	0.103607293309247	0.0363370568514066	taz1D_mQ	taz1D_mQ	1	32	2014-02-06_14-15-16	175	176	733.5	886.5	127	0.0554757572855821	0.000867562976822757	3	SID	2014/02/10	SID	DAL	30	CONC	sec20	30_YE5S_GN	29.5493111378907	6.8806892229582	4.29452779807233	5.58850731174049	0.390024086958419	29.5493111378907
K000266_030_011	4	4	QFA0069	30	YE5S_GN	SPAC12G12.16C	0.0989457094722953	2.98674887330772	0.00090007992139197	5.36847630168197	6.54993506994353e-05	0.0957523148148148	0.360000433695638	0.0968589962202209	0.0372093113494945	taz1D_mQ	taz1D_mQ	1	32	2014-02-06_14-15-16	175	176	909.5	886.5	127	0.0575185929969038	0.000925571483917384	3	SID	2014/02/10	SID	DAL	30	CONC	SPAC12G12.16c	30_YE5S_GN	29.2166985367393	6.78044023031683	4.30896778738717	5.56977939594969	0.365687461263733	29.2166985367393
K000266_030_011	4	5	QFA0069	30	YE5S_GN	SPAC1687.15	0.144852303316042	3.42493090295783	9e-04	4.31114272398788	3.91796898235425e-05	1.0481712962963	0.539930807635792	0.143229094047431	-0.000725355350192639	taz1D_mQ	taz1D_mQ	1	32	2014-02-06_14-15-16	175	176	1082.5	886.5	127	0.0526349388745252	0.00111180755635647	3	SID	2014/02/10	SID	DAL	30	CONC	gsk3	30_YE5S_GN	36.2206724348266	7.33044190849921	4.94113081952548	4.8571877322416	0.543678619771986	36.2206724348266
K000266_030_011	4	6	QFA0069	30	YE5S_GN	SPAC1805.04	0.053813432961869	2.07097560305239	9e-04	8.9812846074671	1.31485987581978e-05	1.41101851851852	0.180065655445722	0.0533002649107802	-0.01362656201562	taz1D_mQ	taz1D_mQ	1	32	2014-02-06_14-15-16	175	176	1257.5	886.5	127	0.149190845542469	0.000639127699525564	3	SID	2014/02/10	SID	DAL	30	CONC	nup132	30_YE5S_GN	17.6336081937519	5.90189753301925	2.98778623232569	8.03270319018722	0.183326587517316	17.6336081937519
K000266_030_011	4	7	QFA0069	30	YE5S_GN	SPAC19G12.02C	0.125139700919094	2.9643452380409	9e-04	10	4.18205570558904e-05	1.0481712962963	0.450688802733979	0.123486050085677	-0.00214890964305009	taz1D_mQ	taz1D_mQ	1	32	2014-02-06_14-15-16	175	176	1431.5	886.5	127	0.0489003798397651	0.00105888930150858	3	SID	2014/02/10	SID	DAL	30	CONC	pms1	30_YE5S_GN	30.4471498318213	7.11939884436698	4.27664617440442	5.61187412314799	0.454140027833814	30.4471498318213
K000266_030_011	4	8	QFA0069	30	YE5S_GN	SPAC23A1.06C	0.101936009812368	2.55505668395011	9e-04	9.23209143391794	2.65823112518104e-05	0.0957523148148148	0.351205155874987	0.100793582524431	0.00473787721064996	taz1D_mQ	taz1D_mQ	1	32	2014-02-06_14-15-16	175	176	1606.5	880.5	127	0.0670305467777459	0.000940950184417192	3	SID	2014/02/10	SID	DAL	30	CONC	cmk2	30_YE5S_GN	25.152649706231	6.82352306976311	3.68616760712502	6.51082711312699	0.355313828457289	25.152649706231
K000266_030_011	4	9	QFA0069	30	YE5S_GN	SPAC27E2.09	0.025	0.802976022282785	0.0011	0.75	9.72280119434505e-06	0.0957523148148148	0.0334083629664107	0.0106546732076892	0.00260097946852559	taz1D_mQ	taz1D_mQ	1	32	2014-02-06_14-15-16	175	176	1781.5	886.5	127	0.0692968176449935	0.000537859088144124	3	SID	2014/02/10	SID	DAL	30	CONC	mak2	30_YE5S_GN	4.56050219448376	4.50635266602479	1.01201626514215	23.7150338652205	0.0269585356408696	4.56050219448376
K000266_030_011	4	10	QFA0069	30	YE5S_GN	SPAC3A11.14C	0.137060840567645	2.94662910455492	9e-04	6.09981324461651	4.12341817321425e-05	0.0957523148148148	0.488502182338366	0.135757352574247	0.00587806650470188	taz1D_mQ	taz1D_mQ	1	32	2014-02-06_14-15-16	175	176	1955.5	877.5	127	0.0494430080755849	0.00112609438226177	3	SID	2014/02/10	SID	DAL	30	CONC	pkl1	30_YE5S_GN	30.8232547323998	7.2506757231286	4.25108719647717	5.64561461357193	0.491400095172326	30.8232547323998
K000266_030_011	4	11	QFA0069	30	YE5S_GN	SPAC637.10C	0.084957710940644	2.18126961560867	9e-04	10	2.90469734448089e-05	0.0957523148148148	0.276012579950207	0.0843825693863785	0.00215796006762019	taz1D_mQ	taz1D_mQ	1	32	2014-02-06_14-15-16	175	176	2130.5	884.5	127	0.159053911711194	0.000836636385712968	3	SID	2014/02/10	SID	DAL	30	CONC	rpn10	30_YE5S_GN	20.6458365562626	6.56067608372271	3.14690685728041	7.6265364970926	0.281107022524429	20.6458365562626
K000266_030_011	4	12	QFA0069	30	YE5S_GN	SPAC8E11.02C	0.0676033430011534	1.99422526132822	9e-04	10	1.88579546784073e-05	1.41101851851852	0.216260007771037	0.0671046888073832	-0.00010227629970211	taz1D_mQ	taz1D_mQ	1	32	2014-02-06_14-15-16	175	176	2304.5	886.5	127	0.129720067668933	0.000790500284213545	3	SID	2014/02/10	SID	DAL	30	CONC	rad24	30_YE5S_GN	17.9270281397653	6.23102577821171	2.87705889493372	8.34185217489365	0.220031965262632	17.9270281397653
K000266_030_011	4	13	QFA0069	30	YE5S_GN	SPAPB24D3.04C	0.133260583577411	3.00573408046307	9e-04	7.06188043865583	3.77189369043769e-05	1.0481712962963	0.480213072139421	0.132081010835698	-0.00736821184135189	taz1D_mQ	taz1D_mQ	1	32	2014-02-06_14-15-16	175	176	2479.5	880.5	127	0.0491238149956909	0.00112241889724699	3	SID	2014/02/10	SID	DAL	30	CONC	mag1	30_YE5S_GN	31.2656130685442	7.21010939983125	4.33635765211496	5.53459883280028	0.482937066096892	31.2656130685442
K000266_030_011	4	14	QFA0069	30	YE5S_GN	SPBC13G1.04C	0.111127794720324	2.77434504850261	9e-04	8.30123394978365	2.1299268960299e-05	1.0481712962963	0.393687958047605	0.10961036837396	-0.00923871857575063	taz1D_mQ	taz1D_mQ	1	32	2014-02-06_14-15-16	175	176	2650.5	886.5	127	0.0588592039324587	0.000987516887653327	3	SID	2014/02/10	SID	DAL	30	CONC	SPBC13G1.04c	30_YE5S_GN	27.8099212811982	6.9480789846456	4.00253384318957	5.99620164132696	0.397080939808504	27.8099212811982
K000266_030_011	4	15	QFA0069	30	YE5S_GN	SPBC1718.07C	0.025	0.437136507602479	0.0011	0.75	1.90933986778405e-06	1.41101851851852	0.0161014950241961	0.00460013823010271	-0.00036323062691843	taz1D_mQ	taz1D_mQ	1	32	2014-02-06_14-15-16	175	176	2828.5	886.5	127	0.0115547894921638	0.00107777453157333	3	SID	2014/02/10	SID	DAL	30	CONC	zfs1	30_YE5S_GN	2.48271672738442	4.50635266602479	0.550937068486145	25	0.0100307390112329	2.48271672738442
K000266_030_011	4	16	QFA0069	30	YE5S_GN	SPBC21D10.10	0.102978177638056	2.69528147898059	9e-04	10	2.37899438393582e-05	0.0957523148148148	0.364729531437509	0.100784295172015	0.0121143382373437	taz1D_mQ	taz1D_mQ	1	32	2014-02-06_14-15-16	175	176	3013.5	886.5	127	0.0559545469054231	0.000943795206464001	3	SID	2014/02/10	SID	DAL	30	CONC	bdc1	30_YE5S_GN	26.5901221870908	6.83819792792008	3.88846922352516	6.17209462654365	0.366581755515981	26.5901221870908
K000266_030_011	4	17	QFA0069	30	YE5S_GN	SPBC31F10.13C	0.133539668211599	3.10161128327646	9e-04	6.26428632534035	3.55235869714935e-05	0.0957523148148148	0.488664302950253	0.131859578742233	0.0117822347562771	taz1D_mQ	taz1D_mQ	1	32	2014-02-06_14-15-16	175	176	3178.5	873.5	127	0.0542309042739953	0.00109315323207314	3	SID	2014/02/10	SID	DAL	30	CONC	hip1	30_YE5S_GN	32.276432359649	7.21312764409367	4.47467921714625	5.36351296603249	0.489078290294271	32.276432359649
K000266_030_011	4	18	QFA0069	30	YE5S_GN	SPBC530.14C	0.129666886869129	3.0490961155006	9e-04	10	3.52110763784275e-05	0.0957523148148148	0.473024550847242	0.127838166694389	0.00694463560961034	taz1D_mQ	taz1D_mQ	1	32	2014-02-06_14-15-16	175	176	3352.5	884.5	127	0.0556672731335185	0.00105888930150858	3	SID	2014/02/10	SID	DAL	30	CONC	dsk1	30_YE5S_GN	31.5431711890919	7.17066938772086	4.39891584502651	5.45588977955439	0.474043093815681	31.5431711890919
[truncated: 2,214 more rows]
