# Supplementary material for: Quantitative Fitness Analysis Identifies exo1∆ and Other Suppressors or Enhancers of Telomere Defects in Schizosaccharomyces pombe
Source: PLoS One. 2015 Jul 13;10(7):e0132240. doi: 10.1371/journal.pone.0132240 (PMC4500466; doi:10.1371/journal.pone.0132240)
Supplement: S14 Supporting Information — (ZIP) [file pone.0132240.s020.zip › QFA0088_FIT.txt]

Barcode	Row	Col	ScreenID	Treatment	Medium	ORF	K	r	g	v	obj	t0	nAUC	nSTP	d0	Screen.Name	Library.Name	MasterPlate.Number	Timeseries.order	Inoc.Time	TileX	TileY	XOffset	YOffset	Threshold	EdgeLength	EdgePixels	RepQuad	Client	ExptDate	User	PI	Condition	Inoc	Gene	TrtMed	MDRMDP	MDP	MDR	DT	AUC	fit
K000282_037_001	1	1	QFA0088	37	YPD	SPAC10F6.16	0.025	0.759642092631726	9e-04	0.834278030429371	1.09766199608148e-06	2.02724537037037	0.0241976800659224	0.0136753495793067	-0.000443015315976768	POT1	POT1	1	30	2014-04-11_01-01-01	174	175	418	367	81	0.0136163265306122	0.00122547278134059	1	SID	2014/04/11	SID	DAL	YPD	CONC	mug134	37_YPD	4.81035613336824	4.79585928321977	1.00302278471747	23.9276717993602	0.0237352565893606	4.81035613336824
K000282_037_001	1	2	QFA0088	37	YPD	SPAC10F6.16	0.227151345716772	2.90333890733507	9e-04	0.804927591620246	6.99670711970151e-05	0.360671296296296	0.660636062269518	0.232529706232938	0.00271576205966474	POT1	POT1	1	30	2014-04-11_01-01-01	174	175	592	367	81	0.0540081632653061	0.00138501154610354	1	SID	2014/04/11	SID	DAL	YPD	CONC	mug134	37_YPD	32.9014494993314	7.97951313562373	4.12324022031448	5.82066499103211	0.666335884926821	32.9014494993314
K000282_037_001	1	3	QFA0088	37	YPD	SPAC10F6.16	0.304358953443883	3.72813594901176	9e-04	1.01145647878987	0.000102954804810324	0.360671296296296	1.04688275266321	0.309203933891347	0.00928612343036569	POT1	POT1	1	30	2014-04-11_01-01-01	174	175	775	367	81	0.0484897959183673	0.00152560359979082	1	SID	2014/04/11	SID	DAL	YPD	CONC	mug134	37_YPD	45.0075475541483	8.40163308997223	5.35699989182663	4.48011956031914	1.04336656020089	45.0075475541483
K000282_037_001	1	4	QFA0088	37	YPD	SPAC10F6.16	0.222220162680145	2.86229989429132	0.00100015775632581	0.998551710310161	4.84147803710032e-05	0.360671296296296	0.698729996982893	0.222671954880955	0.0204424681339852	POT1	POT1	1	30	2014-04-11_01-01-01	174	175	951	367	81	0.0550857142857143	0.0012896636499368	1	SID	2014/04/11	SID	DAL	YPD	CONC	mug134	37_YPD	31.9808228864511	7.7956183360291	4.10241003444781	5.8502196997552	0.686416642984146	31.9808228864511
K000282_037_001	1	5	QFA0088	37	YPD	SPAC10F6.16	0.206399218578289	2.67363643243075	0.0011	1.04414942500021	5.6817542682475e-05	0.360671296296296	0.647320257188403	0.204864096811042	0.0237752042515133	POT1	POT1	1	30	2014-04-11_01-01-01	174	175	1121	367	81	0.0537469387755102	0.00127385434770028	1	SID	2014/04/11	SID	DAL	YPD	CONC	mug134	37_YPD	28.948214664279	7.55179017479293	3.8332917088858	6.26093754993041	0.627626339171744	28.948214664279
K000282_037_001	1	6	QFA0088	37	YPD	SPAC10F6.16	0.216106273136778	2.77691482640795	0.00100137444134512	0.999727935850419	7.77188873206456e-05	0.360671296296296	0.681812031161056	0.213794313519337	0.0306082161058795	POT1	POT1	1	30	2014-04-11_01-01-01	174	175	1294	367	81	0.0554122448979592	0.00125939833168481	1	SID	2014/04/11	SID	DAL	YPD	CONC	mug134	37_YPD	30.8548607464056	7.75361560288727	3.97941583987166	6.03103595244624	0.657257281144845	30.8548607464056
K000282_037_001	1	7	QFA0088	37	YPD	SPAC10F6.16	0.176288867451645	2.5895118476102	0.0010020394518462	0.999296087994539	8.77805244655216e-05	0.360671296296296	0.551790641117234	0.17232823211914	0.0317942275665708	POT1	POT1	1	30	2014-04-11_01-01-01	174	175	1462	354	81	0.0534204081632653	0.00102670326510885	1	SID	2014/04/11	SID	DAL	YPD	CONC	mug134	37_YPD	27.6360156694898	7.45885825109269	3.70512680884386	6.47751109158094	0.524416175385741	27.6360156694898
K000282_037_001	1	8	QFA0088	37	YPD	SPAC10F6.16	0.184532806317469	2.60541222361026	0.00100196209926712	0.999633154666776	8.77309916894668e-05	0.360671296296296	0.576109071897861	0.179533835080666	0.0327976947958513	POT1	POT1	1	30	2014-04-11_01-01-01	174	175	1627	355	81	0.0521795918367347	0.00107577661017145	1	SID	2014/04/11	SID	DAL	YPD	CONC	mug134	37_YPD	28.0627009582964	7.52490557433213	3.7293093821695	6.43550790254849	0.548218214081688	28.0627009582964
K000282_037_001	1	9	QFA0088	37	YPD	SPAC10F6.16	0.200266270117063	2.77210939149628	0.00100166274541168	0.99851822277209	6.47504782781181e-05	0.360671296296296	0.636816208544377	0.197906640571623	0.0282368814189523	POT1	POT1	1	30	2014-04-11_01-01-01	174	175	1810	367	81	0.0582530612244898	0.00119345431563629	1	SID	2014/04/11	SID	DAL	YPD	CONC	mug134	37_YPD	30.3459777801903	7.64337880276905	3.97023077924602	6.04498865039724	0.613420056700706	30.3459777801903
K000282_037_001	1	10	QFA0088	37	YPD	SPAC10F6.16	0.252152467485898	3.23885392891073	0.0010009750389541	0.998523394513833	5.79137668268826e-05	0.360671296296296	0.844205781387575	0.252113791834114	0.0259099373772913	POT1	POT1	1	30	2014-04-11_01-01-01	174	175	1985	367	81	0.0525061224489796	0.00144368132605596	1	SID	2014/04/11	SID	DAL	YPD	CONC	mug134	37_YPD	37.0576305950102	7.97674653438216	4.64570742410841	5.16605929065927	0.825122456821078	37.0576305950102
K000282_037_001	1	11	QFA0088	37	YPD	SPAC10F6.16	0.261872564635404	3.32797086839617	0.000934293706393122	1.12509308290283	6.012691723987e-05	0.360671296296296	0.89055709856078	0.26177974885741	0.0225623598332416	POT1	POT1	1	30	2014-04-11_01-01-01	174	175	2163	356	81	0.0583183673469388	0.00142982510188737	1	SID	2014/04/11	SID	DAL	YPD	CONC	mug134	37_YPD	38.9336059767928	8.13077305708458	4.78842610701928	5.01208527888083	0.875007523680611	38.9336059767928
K000282_037_001	1	12	QFA0088	37	YPD	SPAC10F6.16	0.203347803756506	2.82372840884415	0.00100011654442943	0.999851876932803	4.16748098277473e-05	0.360671296296296	0.642699583047285	0.201709964766718	0.0199879270322828	POT1	POT1	1	30	2014-04-11_01-01-01	174	175	2347	358	81	0.0635102040816327	0.00122864093068519	1	SID	2014/04/11	SID	DAL	YPD	CONC	mug134	37_YPD	31.0143971833237	7.66763747066035	4.04484396947534	5.93347980320562	0.628992221911057	31.0143971833237
K000282_037_001	1	13	QFA0088	37	YPD	SPAC10F6.16	0.174733935802258	2.55811943869706	0.001000915477987	0.999150800581827	4.20701270847199e-05	0.360671296296296	0.534537937496043	0.171392664029697	0.0224656189756394	POT1	POT1	1	30	2014-04-11_01-01-01	174	175	2510	358	81	0.0540081632653061	0.00101333912368788	1	SID	2014/04/11	SID	DAL	YPD	CONC	mug134	37_YPD	27.2582153397177	7.44769586566869	3.65995280035113	6.55746161472286	0.515987467292997	27.2582153397177
K000282_037_001	1	14	QFA0088	37	YPD	SPAC10F6.16	0.231342718487893	3.14373254931323	0.00100103079582271	0.999511512225436	6.23159500052418e-05	0.360671296296296	0.771938799911444	0.230256628720514	0.0277431849300361	POT1	POT1	1	30	2014-04-11_01-01-01	174	175	2693	367	81	0.0593959183673469	0.0013199904491997	1	SID	2014/04/11	SID	DAL	YPD	CONC	mug134	37_YPD	35.3912229514566	7.85240152247859	4.50705721684562	5.32498232112461	0.751119909802564	35.3912229514566
K000282_037_001	1	15	QFA0088	37	YPD	SPAC10F6.16	0.186548862418864	3.00941153077515	0.0011	0.716060103170003	6.90863488984907e-05	0.360671296296296	0.590037044792777	0.184602892147067	0.0303557958516839	POT1	POT1	1	30	2014-04-11_01-01-01	174	175	2858	364	81	0.0532571428571429	0.00112032875432874	1	SID	2014/04/11	SID	DAL	YPD	CONC	mug134	37_YPD	31.0986453758693	7.40590622860421	4.19916812553681	5.71541774049162	0.566634452473901	31.0986453758693
K000282_037_001	1	16	QFA0088	37	YPD	SPAC10F6.16	0.205425384770204	3.65894439107472	0.0011	0.506476639646398	0.000132611585944683	0.360671296296296	0.660706818892741	0.199009870258359	0.0420928201677667	POT1	POT1	1	30	2014-04-11_01-01-01	174	175	3033	360	81	0.0528979591836735	0.00107988269692294	1	SID	2014/04/11	SID	DAL	YPD	CONC	mug134	37_YPD	36.449460884315	7.54496713501898	4.83096350614167	4.9679530738513	0.627091226546754	36.449460884315
K000282_037_001	1	17	QFA0088	37	YPD	SPAC10F6.16	0.27263921494199	4.14036293261895	0.0011	0.642772214435137	0.000119244286563786	0.360671296296296	0.960368633820237	0.271698876441785	0.0437782258014694	POT1	POT1	1	30	2014-04-11_01-01-01	174	175	3207	357	81	0.0551836734693878	0.00147377745419778	1	SID	2014/04/11	SID	DAL	YPD	CONC	mug134	37_YPD	45.7759833379917	7.95334575250176	5.7555631004213	4.16987870365685	0.92934109832378	45.7759833379917
K000282_037_001	1	18	QFA0088	37	YPD	SPAC10F6.16	0.31118250419834	4.3784900408746	0.0011	0.633278417770283	0.000156394262714229	0.360671296296296	1.11154291043059	0.30904225043702	0.0506403676452261	POT1	POT1	1	30	2014-04-11_01-01-01	174	175	3384	357	81	0.0518530612244898	0.00153546121164684	1	SID	2014/04/11	SID	DAL	YPD	CONC	mug134	37_YPD	49.6342927700117	8.14411361511544	6.09449905977375	3.93797747191563	1.07526037901963	49.6342927700117
K000282_037_001	1	19	QFA0088	37	YPD	SPAC10F6.16	0.215330064464149	4.06793211533065	0.0011	0.43292860722973	0.000180918376811013	0.360671296296296	0.697733962989876	0.209941194049711	0.0489787784928751	POT1	POT1	1	30	2014-04-11_01-01-01	174	175	3556	360	81	0.0606367346938776	0.00117807561513648	1	SID	2014/04/11	SID	DAL	YPD	CONC	mug134	37_YPD	39.3674433091961	7.61290242921436	5.17114775543744	4.64113599824412	0.660446464855568	39.3674433091961
K000282_037_001	1	20	QFA0088	37	YPD	SPAC10F6.16	0.214584852240866	3.55548934063602	0.0011	0.479771051962126	0.000164921745599233	0.360671296296296	0.663430657670894	0.20988285874727	0.0453957184198867	POT1	POT1	1	30	2014-04-11_01-01-01	174	175	3732	363	81	0.0611591836734694	0.00113729141217068	1	SID	2014/04/11	SID	DAL	YPD	CONC	mug134	37_YPD	35.3332080609394	7.60790090442911	4.64427816618502	5.16764912462478	0.627408812278327	35.3332080609394
K000282_037_001	1	21	QFA0088	37	YPD	SPAC10F6.16	0.177553377764033	2.47086376928902	0.00100133976810602	0.997693786489519	4.50245108336024e-05	0.360671296296296	0.528359027744219	0.17871330008872	0.0235815691755728	POT1	POT1	1	30	2014-04-11_01-01-01	174	175	3907	364	81	0.0626938775510204	0.00124634182997873	1	SID	2014/04/11	SID	DAL	YPD	CONC	mug134	37_YPD	26.4098224466067	7.47017741297781	3.53536750020493	6.78854461342669	0.510468222786888	26.4098224466067
K000282_037_001	1	22	QFA0088	37	YPD	SPAC10F6.16	0.31496070193027	3.76548189915472	9e-04	0.825866044138697	8.76851754906832e-05	0.360671296296296	1.05738332614829	0.321407913349288	0.0178863953282611	POT1	POT1	1	30	2014-04-11_01-01-01	174	175	4083	359	81	0.0566530612244898	0.00164644945460027	1	SID	2014/04/11	SID	DAL	YPD	CONC	mug134	37_YPD	45.418561458177	8.45103111606365	5.37432188266893	4.46567967530843	1.0503297219239	45.418561458177
K000282_037_001	1	23	QFA0088	37	YPD	SPAC10F6.16	0.157615405283344	1.93073139732522	0.000998898813089869	0.999785152999764	2.486236726957e-05	0.360671296296296	0.369527489083916	0.158169497592531	0.00742935776098732	POT1	POT1	1	30	2014-04-11_01-01-01	174	175	4253	367	81	0.0698775510204082	0.00128572651863514	1	SID	2014/04/11	SID	DAL	YPD	CONC	mug134	37_YPD	20.1527799780895	7.30185429230152	2.75995372837513	8.69579795967433	0.370696672388112	20.1527799780895
K000282_037_001	1	24	QFA0088	37	YPD	SPAC10F6.16	0.295056504740475	2.96459756652693	9e-04	0.78616328180147	0.000116197526382245	0.360671296296296	0.849325825680343	0.305928901408934	0.0162193189719751	POT1	POT1	1	30	2014-04-11_01-01-01	174	175	4434	362	81	0.0544979591836735	0.00158619571730572	1	SID	2014/04/11	SID	DAL	YPD	CONC	mug134	37_YPD	35.2419519760947	8.356850547195	4.21713321030059	5.69106992906428	0.847863466246917	35.2419519760947
K000282_037_001	2	1	QFA0088	37	YPD	SPAC10F6.16	0.315271012221219	4.19370632998483	9e-04	0.648079367351184	0.000169923273707648	1.02726851851852	1.05556656753508	0.322603852149935	-0.00141207509938367	POT1	POT1	1	30	2014-04-11_01-01-01	174	175	423	542	81	0.049665306122449	0.00156380419233636	1	SID	2014/04/11	SID	DAL	YPD	CONC	mug134	37_YPD	49.6900553596271	8.45245180989424	5.87877416839704	4.0824837478906	1.05806423879312	49.6900553596271
K000282_037_001	2	2	QFA0088	37	YPD	SPCC18B5.07C	0.174877296506799	2.57875544434178	0.00102320931936386	0.793979162464236	4.36707794666732e-05	0.693865740740741	0.488441167747145	0.174819191326027	-0.00206670602745298	POT1	POT1	1	30	2014-04-11_01-01-01	174	175	592	542	81	0.0658612244897959	0.00115585351493764	1	SID	2014/04/11	SID	DAL	YPD	CONC	nup61	37_YPD	26.9730010995357	7.41709788348917	3.6365976994289	6.59957520287961	0.491065281672583	26.9730010995357
K000282_037_001	2	3	QFA0088	37	YPD	SPAC1527.01	0.142581227855106	2.44881444690756	0.000999575125616144	0.997875313434032	2.49002424825687e-05	0.360671296296296	0.420887117181349	0.142647852169292	0.00455056312563153	POT1	POT1	1	30	2014-04-11_01-01-01	174	175	773	542	81	0.0736	0.00103348518379697	1	SID	2014/04/11	SID	DAL	YPD	CONC	mok11	37_YPD	25.0239631277766	7.15625333425762	3.49679671176321	6.86342443621733	0.418936312575931	25.0239631277766
K000282_037_001	2	4	QFA0088	37	YPD	SPAC22E12.01	0.152168464845481	2.61515986632718	9e-04	1.129820035158	3.01279328510934e-05	0.360671296296296	0.474654192144573	0.150370409594924	0.00987771847022906	POT1	POT1	1	30	2014-04-11_01-01-01	174	175	941	542	81	0.0628244897959184	0.00102805655132989	1	SID	2014/04/11	SID	DAL	YPD	CONC	SPAC22E12.01	37_YPD	27.796282360795	7.40152869117469	3.75547856673693	6.39066355286197	0.468286793832285	27.796282360795
K000282_037_001	2	5	QFA0088	37	YPD	SPCC63.04	0.144053377219827	2.54391398042042	9e-04	1.29503977426081	2.84400734253644e-05	0.360671296296296	0.456711831155645	0.141380950026696	0.0121076063874804	POT1	POT1	1	30	2014-04-11_01-01-01	174	175	1109	542	81	0.0914285714285714	0.000986349429219408	1	SID	2014/04/11	SID	DAL	YPD	CONC	mok14	37_YPD	26.8132745884678	7.32246276698158	3.66178367056698	6.55418292263123	0.447896082608834	26.8132745884678
K000282_037_001	2	6	QFA0088	37	YPD	SPBC19G7.07C	0.173411842189087	2.66428865204901	0.000900164467766929	1.43778808960205	3.83551041707477e-05	0.360671296296296	0.563401055731673	0.170013644074701	0.018414301859076	POT1	POT1	1	30	2014-04-11_01-01-01	174	175	1290	542	81	0.0547591836734694	0.00107637640201833	1	SID	2014/04/11	SID	DAL	YPD	CONC	ppr3	37_YPD	29.1473750361456	7.58979808907136	3.84033602660857	6.24945312954674	0.549506960040342	29.1473750361456
K000282_037_001	2	7	QFA0088	37	YPD	SPAC589.08C	0.180220580504229	2.6580216408313	9e-04	1.58886426612996	4.39253697698149e-05	0.360671296296296	0.584794279352689	0.178565975676081	0.0169645186514266	POT1	POT1	1	30	2014-04-11_01-01-01	174	175	1464	542	81	0.0584816326530612	0.00121587658111111	1	SID	2014/04/11	SID	DAL	YPD	CONC	dam1	37_YPD	29.3070019263351	7.64562305406048	3.83317379356945	6.26113014762402	0.573679685719999	29.3070019263351
K000282_037_001	2	8	QFA0088	37	YPD	SPAC15A10.13	0.131715247308879	2.35169099072414	0.000910895387277543	1.22914569671499	2.47169713142246e-05	0.360671296296296	0.403199430478914	0.128697566871021	0.0157213157505046	POT1	POT1	1	30	2014-04-11_01-01-01	174	175	1632	542	81	0.0981551020408163	0.000902181807954449	1	SID	2014/04/11	SID	DAL	YPD	CONC	ppk3	37_YPD	24.2612704234564	7.17592127003665	3.38092762036846	7.09864353658788	0.391424769654229	24.2612704234564
K000282_037_001	2	9	QFA0088	37	YPD	SPAC25B8.11	0.295395188812248	3.64149274302627	9e-04	1.36384367522216	5.32769103789565e-05	0.360671296296296	1.04605554062775	0.294130093179954	0.0166243433537945	POT1	POT1	1	30	2014-04-11_01-01-01	174	175	1822	529	81	0.0665142857142857	0.00157200111291678	1	SID	2014/04/11	SID	DAL	YPD	CONC	SPAC25B8.11	37_YPD	43.8848829131967	8.35850561191815	5.25032642804265	4.5711443524374	1.03510757519359	43.8848829131967
K000282_037_001	2	10	QFA0088	37	YPD	SPAPB8E5.03	0.100440052021722	2.17060852612068	0.000929413532280105	1.21568303962371	1.99796751430364e-05	0.360671296296296	0.305151461982087	0.0972636874720272	0.0154451189119391	POT1	POT1	1	30	2014-04-11_01-01-01	174	175	1987	542	81	0.065665306122449	0.000584980739893187	1	SID	2014/04/11	SID	DAL	YPD	CONC	mae1	37_YPD	21.0440184525407	6.75579831493999	3.11495658566409	7.70476227837486	0.293411702654298	21.0440184525407
K000282_037_001	2	11	QFA0088	37	YPD	SPCC18.01C	0.155218748743235	2.71452268241783	9e-04	1.14757086151521	2.89329979345797e-05	0.360671296296296	0.496283401651167	0.153677559905436	0.0130580709768719	POT1	POT1	1	30	2014-04-11_01-01-01	174	175	2151	542	81	0.0961632653061224	0.00112158981903342	1	SID	2014/04/11	SID	DAL	YPD	CONC	adg3	37_YPD	28.9776242230962	7.43016211320117	3.89999892083265	6.15384785667479	0.488568493130642	28.9776242230962
K000282_037_001	2	12	QFA0088	37	YPD	SPAC23C4.11	0.148900541638595	2.60875986959062	9e-04	1.14815142251334	3.0563926055133e-05	0.360671296296296	0.46550723936495	0.14725015341265	0.0114240129019864	POT1	POT1	1	30	2014-04-11_01-01-01	174	175	2331	542	81	0.097665306122449	0.00104676473016285	1	SID	2014/04/11	SID	DAL	YPD	CONC	atp18	37_YPD	27.6186062400198	7.37020828507729	3.74733049213007	6.40455920565411	0.459895213829313	27.6186062400198
K000282_037_001	2	13	QFA0088	37	YPD	SPBC16H5.04	0.193482598408359	2.85711905743452	9e-04	1.58238849943718	3.95317846287984e-05	0.360671296296296	0.643880865427429	0.19231381415877	0.0138313057688417	POT1	POT1	1	30	2014-04-11_01-01-01	174	175	2510	542	81	0.0637387755102041	0.0012182910014212	1	SID	2014/04/11	SID	DAL	YPD	CONC	SPBC16H5.04	37_YPD	31.9253022821398	7.7480631011714	4.1204236291407	5.82464381338506	0.635379975762689	31.9253022821398
K000282_037_001	2	14	QFA0088	37	YPD	SPBC14C8.04	0.283160829705657	3.58740767334312	9e-04	1.35437440316252	5.22207636416646e-05	0.360671296296296	1.00005836700926	0.281330305423908	0.0174034063073865	POT1	POT1	1	30	2014-04-11_01-01-01	174	175	2692	530	81	0.0655020408163265	0.00153747600538603	1	SID	2014/04/11	SID	DAL	YPD	CONC	SPBC14C8.04	37_YPD	42.9144160769295	8.29748099109177	5.17198124623638	4.64038805582767	0.988501287174854	42.9144160769295
K000282_037_001	2	15	QFA0088	37	YPD	SPCC1235.13	0.192537829317801	2.83627332076245	9e-04	1.3661898077131	3.53322758725558e-05	0.360671296296296	0.632968418830706	0.188397602404802	0.0165518261325144	POT1	POT1	1	30	2014-04-11_01-01-01	174	175	2865	542	81	0.0631183673469388	0.00122573419296712	1	SID	2014/04/11	SID	DAL	YPD	CONC	ght6	37_YPD	31.6406424877275	7.74100121374082	4.08740957585217	5.87168952722246	0.621257927036482	31.6406424877275
K000282_037_001	2	16	QFA0088	37	YPD	SPBC2G2.05	0.243498413533164	3.31844273632122	9e-04	1.62493600953607	4.52920339700887e-05	0.360671296296296	0.858401830679486	0.241637628890991	0.0205599463541861	POT1	POT1	1	30	2014-04-11_01-01-01	174	175	3040	542	81	0.0595918367346939	0.00143485387312319	1	SID	2014/04/11	SID	DAL	YPD	CONC	rpl1603	37_YPD	38.6739237350598	8.0797716559574	4.78651196863276	5.01408962461144	0.842804828770025	38.6739237350598
K000282_037_001	2	17	QFA0088	37	YPD	SPAC1687.09	0.17608813751477	3.02392430054956	0.000955354220434269	1.12272298662115	2.99799850609925e-05	0.360671296296296	0.596259804404051	0.1732556845025	0.0189750047376992	POT1	POT1	1	30	2014-04-11_01-01-01	174	175	3207	542	81	0.0587755102040816	0.0012004978806113	1	SID	2014/04/11	SID	DAL	YPD	CONC	SPAC1687.09	37_YPD	32.6910009053219	7.526046261389	4.34371511547	5.5252242290303	0.58187485110919	32.6910009053219
K000282_037_001	2	18	QFA0088	37	YPD	SPAC1002.19	0.2044663391824	3.18140079023875	0.00100060406317351	0.999791645635332	4.20642998970504e-05	0.360671296296296	0.692405090213357	0.202798809656299	0.0232385440618819	POT1	POT1	1	30	2014-04-11_01-01-01	174	175	3388	542	81	0.0594612244897959	0.00133338509646578	1	SID	2014/04/11	SID	DAL	YPD	CONC	urg1	37_YPD	34.9769236305238	7.67484832912593	4.55734395398889	5.26622529313233	0.675408992362661	34.9769236305238
K000282_037_001	2	19	QFA0088	37	YPD	SPBC713.03	0.129179136823838	2.56005955181771	0.00100087198152418	1.00015105478969	4.06227451977573e-05	0.360671296296296	0.413190814654001	0.126717904031341	0.022330709447758	POT1	POT1	1	30	2014-04-11_01-01-01	174	175	3556	542	81	0.0693877551020408	0.0008746692902329	1	SID	2014/04/11	SID	DAL	YPD	CONC	SPBC713.03	37_YPD	25.6084941420759	7.01197181978309	3.65211024805118	6.57154312710214	0.395671929399058	25.6084941420759
K000282_037_001	2	20	QFA0088	37	YPD	SPBC1703.09	0.194399744927018	2.80283418522654	9e-04	1.30925548311989	5.10360585321043e-05	0.360671296296296	0.636675699121117	0.192659828273799	0.0229200357445629	POT1	POT1	1	30	2014-04-11_01-01-01	174	175	3727	542	81	0.062269387755102	0.00131056320442005	1	SID	2014/04/11	SID	DAL	YPD	CONC	SPBC1703.09	37_YPD	31.31306679781	7.75488560919655	4.03785025025717	5.94375682913735	0.619519216149389	31.31306679781
K000282_037_001	2	21	QFA0088	37	YPD	SPAC105.03C	0.202465287768832	2.82082330937552	9e-04	1.57585227861631	4.34960541243972e-05	0.360671296296296	0.66937755391058	0.202182800734572	0.0179739310912177	POT1	POT1	1	30	2014-04-11_01-01-01	174	175	3901	542	81	0.0595265306122449	0.0013795211979652	1	SID	2014/04/11	SID	DAL	YPD	CONC	SPAC105.03c	37_YPD	31.7865274703733	7.81353386550592	4.06813716015233	5.89950610197748	0.657197353465534	31.7865274703733
K000282_037_001	2	22	QFA0088	37	YPD	SPBC1289.16C	0.189655758541271	2.81092562002528	9e-04	1.14111130312037	4.95028882470862e-05	0.360671296296296	0.600888005769626	0.190309312429612	0.0126054662532677	POT1	POT1	1	30	2014-04-11_01-01-01	174	175	4079	542	81	0.0568816326530612	0.00130630341514129	1	SID	2014/04/11	SID	DAL	YPD	CONC	cao2	37_YPD	31.1974790529488	7.71924246024506	4.04152081161063	5.93835863248604	0.595836409960839	31.1974790529488
K000282_037_001	2	23	QFA0088	37	YPD	SPCC553.03	0.137733175461866	2.47659116311208	0.00109801953389449	0.562951332470087	2.71627990433811e-05	0.360671296296296	0.341266480555405	0.135222918587465	0.00770922995587331	POT1	POT1	1	30	2014-04-11_01-01-01	174	175	4259	533	81	0.0614530612244898	0.00107393124120278	1	SID	2014/04/11	SID	DAL	YPD	CONC	pex1	37_YPD	22.8975935320073	6.97082856933959	3.2847735824002	7.30643966713318	0.339601494073924	22.8975935320073
K000282_037_001	2	24	QFA0088	37	YPD	SPAC10F6.16	0.209984354162279	2.4245791532543	9e-04	1.00666850589247	6.8856953524034e-05	0.360671296296296	0.569307148413018	0.217224819424498	0.00670219927743831	POT1	POT1	1	30	2014-04-11_01-01-01	174	175	4424	542	81	0.0585469387755102	0.0014902480292921	1	SID	2014/04/11	SID	DAL	YPD	CONC	mug134	37_YPD	27.3506711094051	7.86614112057121	3.47701251352824	6.9024773154027	0.574238477086096	27.3506711094051
K000282_037_001	3	1	QFA0088	37	YPD	SPAC10F6.16	0.24168180781762	3.11496012915746	9e-04	0.866497905774388	9.57374518829255e-05	1.02726851851852	0.744131909098356	0.246239859759457	-0.000373460018696208	POT1	POT1	1	30	2014-04-11_01-01-01	174	175	424	717	81	0.0605061224489796	0.00134258167012435	1	SID	2014/04/11	SID	DAL	YPD	CONC	mug134	37_YPD	35.8707862107969	8.06896816402257	4.44552332858808	5.39868947389429	0.749950903113198	35.8707862107969
K000282_037_001	3	2	QFA0088	37	YPD	SPAC23A1.15C	0.0757634318467136	1.83544852972834	9e-04	1.48826798280418	9.48925969170661e-06	1.3605787037037	0.209788415968849	0.075235424166309	0.000182982742368365	POT1	POT1	1	30	2014-04-11_01-01-01	174	175	592	717	81	0.113404081632653	0.000627349017531295	1	SID	2014/04/11	SID	DAL	YPD	CONC	sec20	37_YPD	16.8946254174924	6.39543287019597	2.64167035451576	9.08516081840929	0.211005241653374	16.8946254174924
K000282_037_001	3	3	QFA0088	37	YPD	SPBC106.05C	0.0386662119424852	1.59721269582706	9e-04	4.61992028211103	6.93272938522398e-06	0.360671296296296	0.120631533357419	0.0383033642525393	0.00408717112916996	POT1	POT1	1	30	2014-04-11_01-01-01	174	175	767	717	81	0.0239673469387755	0.000305549779970921	1	SID	2014/04/11	SID	DAL	YPD	CONC	tim11	37_YPD	12.500785805079	5.42500462150201	2.3042903512989	10.4153541182306	0.119825769296461	12.500785805079
K000282_037_001	3	4	QFA0088	37	YPD	SPCC1620.03	0.202465691653154	2.92523349104604	9e-04	2.38757850573806	3.97186968602852e-05	0.360671296296296	0.688711439401805	0.200126833730673	0.00635012432111686	POT1	POT1	1	30	2014-04-11_01-01-01	174	175	952	717	81	0.0600489795918367	0.00127160888284001	1	SID	2014/04/11	SID	DAL	YPD	CONC	mug163	37_YPD	32.9746386118328	7.81353674343791	4.22019370927334	5.68694274560503	0.686370521526834	32.9746386118328
K000282_037_001	3	5	QFA0088	37	YPD	SPCC4G3.05C	0.263267867090758	3.43953546873102	9e-04	1.56990822000589	5.05047693242787e-05	0.360671296296296	0.923883371116663	0.26111398706517	0.00833363411578816	POT1	POT1	1	30	2014-04-11_01-01-01	174	175	1115	708	81	0.0668734693877551	0.00150671860438641	1	SID	2014/04/11	SID	DAL	YPD	CONC	mus81	37_YPD	40.6424026273391	8.19239072857721	4.96099416810868	4.83774001474985	0.917668729011234	40.6424026273391
K000282_037_001	3	6	QFA0088	37	YPD	SPAC57A7.08	0.0677054850125568	1.95294427796002	9e-04	2.47727533660814	1.18954618105679e-05	0.360671296296296	0.217104601836673	0.0654261538442431	0.00922746739566271	POT1	POT1	1	30	2014-04-11_01-01-01	174	175	1290	711	81	0.0390530612244898	0.000505073025237165	1	SID	2014/04/11	SID	DAL	YPD	CONC	pzh1	37_YPD	17.5610207370151	6.23320390366697	2.81733455353258	8.51869011080245	0.21117806832784	17.5610207370151
K000282_037_001	3	7	QFA0088	37	YPD	SPAC227.18	0.0571430159461255	1.80785901104538	9e-04	3.20109832271277	7.12890815521532e-06	0.360671296296296	0.181646776115124	0.0552886740469861	0.00747378844059622	POT1	POT1	1	30	2014-04-11_01-01-01	174	175	1469	717	81	0.0671673469387755	0.000371324488579089	1	SID	2014/04/11	SID	DAL	YPD	CONC	lys3	37_YPD	15.6190652027735	5.98850837048863	2.60817289322734	9.20184396606565	0.176955909025185	15.6190652027735
K000282_037_001	3	8	QFA0088	37	YPD	SPAC13G6.07C	0.147073520022215	2.44690644167006	9e-04	1.51991624083168	3.11311881537624e-05	0.360671296296296	0.457780020955307	0.145109576738906	0.00918401604462665	POT1	POT1	1	30	2014-04-11_01-01-01	174	175	1645	717	81	0.130057142857143	0.00106450399642313	1	SID	2014/04/11	SID	DAL	YPD	CONC	rps601	37_YPD	25.9350861186818	7.35239680192992	3.52743286541256	6.80381481822845	0.454573743619083	25.9350861186818
K000282_037_001	3	9	QFA0088	37	YPD	SPAC458.04C	0.0375075832803689	1.62747955990415	9e-04	9.53168823055379	4.27837765219526e-06	0.360671296296296	0.124417309362924	0.0360870365458661	0.00711101841692998	POT1	POT1	1	30	2014-04-11_01-01-01	174	175	1819	717	81	0.0355265306122449	0.000264934649785115	1	SID	2014/04/11	SID	DAL	YPD	CONC	dil1	37_YPD	12.6346214370775	5.38111349740617	2.34795669022177	10.2216536190593	0.119182376708909	12.6346214370775
K000282_037_001	3	10	QFA0088	37	YPD	SPCC18.15	0.14686610481273	2.44386838730528	9e-04	1.45573120003534	2.22507665759513e-05	0.360671296296296	0.455668345005264	0.143651944060242	0.00900464454303797	POT1	POT1	1	30	2014-04-11_01-01-01	174	175	1988	712	81	0.092669387755102	0.00102428861013841	1	SID	2014/04/11	SID	DAL	YPD	CONC	SPCC18.15	37_YPD	25.8886745307785	7.35036075834468	3.52209576943386	6.81412476295548	0.451394657111161	25.8886745307785
K000282_037_001	3	11	QFA0088	37	YPD	SPAC26F1.04C	0.22473919071392	3.05539789820664	9e-04	1.86352160972551	4.1344879260267e-05	0.360671296296296	0.765778576999041	0.22309811159957	0.0100091743675984	POT1	POT1	1	30	2014-04-11_01-01-01	174	175	2168	708	81	0.0647183673469388	0.00135428488560938	1	SID	2014/04/11	SID	DAL	YPD	CONC	etr1	37_YPD	35.1034169177642	7.96411101129123	4.40770060437327	5.44501592875602	0.760859749248115	35.1034169177642
K000282_037_001	3	12	QFA0088	37	YPD	SPAC6C3.03C	0.160869031375382	2.6541487866061	9e-04	1.53980996266292	3.66957284117858e-05	0.360671296296296	0.519228091469943	0.159252939311681	0.00832400381139619	POT1	POT1	1	30	2014-04-11_01-01-01	174	175	2343	708	81	0.0812081632653061	0.001075453717534	1	SID	2014/04/11	SID	DAL	YPD	CONC	SPAC6C3.03c	37_YPD	28.6311270382406	7.48174590523295	3.8267975684947	6.27156246716248	0.516488026271731	28.6311270382406
K000282_037_001	3	13	QFA0088	37	YPD	SPBC13E7.11	0.0414551981954721	1.70860059239124	9e-04	10	4.82149070407897e-06	0.360671296296296	0.138733817431098	0.0396842025677914	0.00752492121630834	POT1	POT1	1	30	2014-04-11_01-01-01	174	175	2510	717	81	0.0221714285714286	0.000309978759359858	1	SID	2014/04/11	SID	DAL	YPD	CONC	SPBC13E7.11	37_YPD	13.6202611095495	5.52548420538811	2.46498960150277	9.7363493888041	0.133214210969918	13.6202611095495
K000282_037_001	3	14	QFA0088	37	YPD	SPBC16A3.16	0.0801657634301812	2.08925896345454	9e-04	5.78877473076503	1.04691627463435e-05	0.360671296296296	0.265216087164137	0.0789924563326343	0.0087012186489142	POT1	POT1	1	30	2014-04-11_01-01-01	174	175	2675	717	81	0.126334693877551	0.000584380948046301	1	SID	2014/04/11	SID	DAL	YPD	CONC	SPBC16A3.16	37_YPD	19.5224883793317	6.47691742158159	3.01416354549793	7.96240802389351	0.260328574404452	19.5224883793317
K000282_037_001	3	15	QFA0088	37	YPD	SPBC3B8.08	0.0682663630100024	1.97912108161536	9e-04	2.01188721673423	9.21611991840444e-06	0.360671296296296	0.216157540247627	0.0667033664549792	0.00799508773415606	POT1	POT1	1	30	2014-04-11_01-01-01	174	175	2850	717	81	0.105077551020408	0.000474484814347724	1	SID	2014/04/11	SID	DAL	YPD	CONC	SPBC3B8.08	37_YPD	17.8250494831003	6.2451060805767	2.85424286683282	8.40853463413621	0.211085143524859	17.8250494831003
K000282_037_001	3	16	QFA0088	37	YPD	SPBC119.03	0.152593027459039	2.62818868499976	9e-04	1.50991899670693	2.99330313173564e-05	0.360671296296296	0.496438543638988	0.149994188558857	0.012043480018448	POT1	POT1	1	30	2014-04-11_01-01-01	174	175	3038	717	81	0.067330612244898	0.00105656848746924	1	SID	2014/04/11	SID	DAL	YPD	CONC	SPBC119.03	37_YPD	28.0580868148844	7.40554832481499	3.78879261659336	6.33447180373236	0.489121476681233	28.0580868148844
K000282_037_001	3	17	QFA0088	37	YPD	SPAP8A3.12C	0.128077896456425	2.55580054764786	9e-04	1.35099553865129	2.19895380871348e-05	0.360671296296296	0.414203866740895	0.125990363588301	0.0113980738240075	POT1	POT1	1	30	2014-04-11_01-01-01	174	175	3206	714	81	0.0925714285714286	0.00100285848861063	1	SID	2014/04/11	SID	DAL	YPD	CONC	tpp2	37_YPD	26.3205247207156	7.15288080164563	3.67970967930293	6.52225368077039	0.406926529728335	26.3205247207156
K000282_037_001	3	18	QFA0088	37	YPD	SPAC3A12.08	0.220319742313719	3.28333241639352	9e-04	1.36271677593734	2.73615480991829e-05	0.360671296296296	0.766241719972592	0.218292610255824	0.0147807082587661	POT1	POT1	1	30	2014-04-11_01-01-01	174	175	3384	717	81	0.0617795918367347	0.00139840642802996	1	SID	2014/04/11	SID	DAL	YPD	CONC	SPAC3A12.08	37_YPD	37.5543039055566	7.93545806042812	4.73246832376687	5.07134931669165	0.754864292149398	37.5543039055566
K000282_037_001	3	19	QFA0088	37	YPD	SPAP8A3.13C	0.0820180164793755	2.07233570005679	0.000900286308896772	3.30677004553207	1.33378261590843e-05	0.360671296296296	0.270801358536882	0.0807426432105142	0.0124564738594654	POT1	POT1	1	30	2014-04-11_01-01-01	174	175	3556	717	81	0.0389551020408163	0.00062979429567702	1	SID	2014/04/11	SID	DAL	YPD	CONC	SPAP8A3.13c	37_YPD	19.4614828086663	6.5094131637385	2.98974459281197	8.02744156062744	0.261242346619573	19.4614828086663
K000282_037_001	3	20	QFA0088	37	YPD	SPAC24B11.12C	0.0998794956888415	2.131712085488	0.000900100190190061	1.54134537071285	1.7738953599917e-05	0.360671296296296	0.308925414685492	0.0979175252859136	0.0145579510290554	POT1	POT1	1	30	2014-04-11_01-01-01	174	175	3721	723	81	0.141551020408163	0.00070516532184484	1	SID	2014/04/11	SID	DAL	YPD	CONC	SPAC24B11.12c	37_YPD	20.8678982894526	6.79395912978294	3.07153721281208	7.81367710600756	0.298080017336893	20.8678982894526
K000282_037_001	3	21	QFA0088	37	YPD	SPCC1620.07C	0.0941198342871985	2.13757964411022	9e-04	1.89241057545035	1.79860216229189e-05	0.360671296296296	0.29558616951208	0.0926369095983219	0.0100530241663998	POT1	POT1	1	30	2014-04-11_01-01-01	174	175	3902	721	81	0.0576979591836735	0.000765265239281944	1	SID	2014/04/11	SID	DAL	YPD	CONC	SPCC1620.07c	37_YPD	20.681511586627	6.70842996880487	3.08291383867744	7.78484292973167	0.290081800673084	20.681511586627
K000282_037_001	3	22	QFA0088	37	YPD	SPBC23G7.12C	0.141899774376551	2.47680954989997	9e-04	1.38602870415226	3.14570124747187e-05	0.360671296296296	0.444429220892872	0.140863616407926	0.0111364707228452	POT1	POT1	1	30	2014-04-11_01-01-01	174	175	4070	717	81	0.056130612244898	0.00101752980549446	1	SID	2014/04/11	SID	DAL	YPD	CONC	rpt6	37_YPD	26.0481597528629	7.3007315787064	3.56788350209121	6.726677030215	0.43886499556919	26.0481597528629
K000282_037_001	3	23	QFA0088	37	YPD	SPBC1734.05C	0.155932678276498	2.71572293641112	9e-04	1.04777511571208	2.86359773655831e-05	0.360671296296296	0.484654994224886	0.158674655224896	0.00690950666914793	POT1	POT1	1	30	2014-04-11_01-01-01	174	175	4262	717	81	0.0512326530612245	0.0012562301823402	1	SID	2014/04/11	SID	DAL	YPD	CONC	spf31	37_YPD	28.9437613063542	7.43678258359106	3.8919735760754	6.16653724155064	0.483359865589759	28.9437613063542
K000282_037_001	3	24	QFA0088	37	YPD	SPAC10F6.16	0.227929215919688	2.63263165649023	9e-04	0.817069725499359	6.46429060153169e-05	0.360671296296296	0.62032269600438	0.233722908499347	0.0092471456281991	POT1	POT1	1	30	2014-04-11_01-01-01	174	175	4428	717	81	0.060734693877551	0.0014407745883379	1	SID	2014/04/11	SID	DAL	YPD	CONC	mug134	37_YPD	29.8821157254661	7.98444514402731	3.74254130204891	6.41275488045004	0.623352514774794	29.8821157254661
K000282_037_001	4	1	QFA0088	37	YPD	SPAC10F6.16	0.262290040429178	3.54797497022395	9e-04	0.737267845664928	0.000129995118090231	0.360671296296296	0.836613060398282	0.269037350004276	0.00143201564117306	POT1	POT1	1	30	2014-04-11_01-01-01	174	175	421	892	81	0.0621387755102041	0.00141729142343437	1	SID	2014/04/11	SID	DAL	YPD	CONC	mug134	37_YPD	41.0725336160008	8.18702231043292	5.0167853535297	4.78393997525011	0.84159343163602	41.0725336160008
K000282_037_001	4	2	QFA0088	37	YPD	SPBC1711.11	0.170922539952318	2.91369820129831	0.0010396090493522	0.899242068345767	3.19571299885703e-05	0.360671296296296	0.551419742286908	0.168771959860489	0.0167240587651076	POT1	POT1	1	30	2014-04-11_01-01-01	174	175	595	886	81	0.0568163265306122	0.00109433871293841	1	SID	2014/04/11	SID	DAL	YPD	CONC	SPBC1711.11	37_YPD	30.5062162871663	7.36115775385931	4.14421444387229	5.79120610794811	0.539295004416442	30.5062162871663
K000282_037_001	4	3	QFA0088	37	YPD	SPBC16E9.13	0.0612847881128729	1.97159948744596	9e-04	3.89768463228116	1.08315345470088e-05	0.360671296296296	0.198764716932909	0.0594556925628975	0.00247758024263838	POT1	POT1	1	30	2014-04-11_01-01-01	174	175	767	892	81	0.0420571428571429	0.00042967125856389	1	SID	2014/04/11	SID	DAL	YPD	CONC	ksp1	37_YPD	17.320956546828	6.08946020617036	2.84441575449938	8.437585104089	0.198498149278488	17.320956546828
K000282_037_001	4	4	QFA0088	37	YPD	SPBP22H7.06	0.0853625417001836	2.0878405423358	9e-04	1.94229262742578	1.46969263942979e-05	0.360671296296296	0.265790337121435	0.0824912611571343	0.00603498131689377	POT1	POT1	1	30	2014-04-11_01-01-01	174	175	941	885	81	0.0724897959183674	0.00054076697595624	1	SID	2014/04/11	SID	DAL	YPD	CONC	SPBP22H7.06	37_YPD	19.7761436683248	6.56753432189468	3.01119761222953	7.97025074094359	0.263439284229881	19.7761436683248
K000282_037_001	4	5	QFA0088	37	YPD	SPBC1683.02	0.153846163902916	2.59920457358766	9e-04	1.88044251536583	3.59505366691491e-05	0.360671296296296	0.500150415881841	0.150734973673862	0.00598291427462044	POT1	POT1	1	30	2014-04-11_01-01-01	174	175	1115	890	81	0.0622367346938775	0.00101284704094026	1	SID	2014/04/11	SID	DAL	YPD	CONC	SPBC1683.02	37_YPD	27.8103907878439	7.41734775427351	3.74937129944069	6.40107316220727	0.499023662707526	27.8103907878439
K000282_037_001	4	6	QFA0088	37	YPD	SPAC24C9.07C	0.187931741990384	2.77617658000591	9e-04	2.3422730143236	4.44139247874362e-05	0.360671296296296	0.628119866493654	0.184048304525055	0.00783716602886984	POT1	POT1	1	30	2014-04-11_01-01-01	174	175	1298	879	81	0.0643918367346939	0.00115234722003304	1	SID	2014/04/11	SID	DAL	YPD	CONC	bgs2	37_YPD	30.863874981818	7.70606804420102	4.00513917146679	5.99230113424762	0.625247149380679	30.863874981818
K000282_037_001	4	7	QFA0088	37	YPD	SPBC1604.01	0.150521734933167	2.58733436193465	9e-04	1.51657399563709	3.05120034643573e-05	0.360671296296296	0.480538835669204	0.148223023050213	0.00608016804860267	POT1	POT1	1	30	2014-04-11_01-01-01	174	175	1464	887	81	0.0749387755102041	0.00110621111853361	1	SID	2014/04/11	SID	DAL	YPD	CONC	mug158	37_YPD	27.5486136445649	7.38583110652542	3.72992737678844	6.43444163265843	0.479234820150821	27.5486136445649
K000282_037_001	4	8	QFA0088	37	YPD	SPCC320.07C	0.270072265575821	3.48992054782884	9e-04	1.59255579498668	5.5797377121933e-05	0.360671296296296	0.952766869261757	0.268201522698182	0.00845137897980823	POT1	POT1	1	30	2014-04-11_01-01-01	174	175	1646	880	81	0.0674612244897959	0.00152034415743392	1	SID	2014/04/11	SID	DAL	YPD	CONC	mde7	37_YPD	41.4245643884096	8.22920477656299	5.03384780342177	4.76772459900078	0.946254685365898	41.4245643884096
K000282_037_001	4	9	QFA0088	37	YPD	SPBC16E9.07	0.115311661152773	2.2579110030652	9e-04	2.21159580969861	3.06561697839498e-05	0.360671296296296	0.36294718113311	0.11361017071102	0.00699692863793004	POT1	POT1	1	30	2014-04-11_01-01-01	174	175	1813	892	81	0.0521469387755102	0.000771708895079894	1	SID	2014/04/11	SID	DAL	YPD	CONC	mug100	37_YPD	22.805713215281	7.00139769938892	3.25730863956942	7.36804603298891	0.361770798695388	22.805713215281
K000282_037_001	4	10	QFA0088	37	YPD	SPBC30D10.16	0.147791499614816	2.45303956520126	9e-04	1.92739391082581	3.23074832124702e-05	0.360671296296296	0.46953001299665	0.144933880652967	0.00743530842473655	POT1	POT1	1	30	2014-04-11_01-01-01	174	175	1982	892	81	0.0612244897959184	0.000937968097520061	1	SID	2014/04/11	SID	DAL	YPD	CONC	pha2	37_YPD	26.0419726838212	7.35942257695136	3.53858912319845	6.78236414695892	0.467274501811643	26.0419726838212
K000282_037_001	4	11	QFA0088	37	YPD	SPAC144.17C	0.142145350459374	2.52142159757299	9e-04	1.84705507965897	3.1863218285705e-05	0.360671296296296	0.458843844317999	0.140413165630029	0.00723070464561272	POT1	POT1	1	30	2014-04-11_01-01-01	174	175	2157	892	81	0.102824489795918	0.0010029891944239	1	SID	2014/04/11	SID	DAL	YPD	CONC	SPAC144.17c	37_YPD	26.5618385851632	7.30322619279512	3.63700067394426	6.59884397930904	0.456973634715808	26.5618385851632
K000282_037_001	4	12	QFA0088	37	YPD	SPAC110.01	0.14492461719071	2.55410119975083	9e-04	1.5507093863165	3.29137031157919e-05	0.360671296296296	0.463101216146205	0.143318937094585	0.00720747001394497	POT1	POT1	1	30	2014-04-11_01-01-01	174	175	2330	892	81	0.103967346938776	0.000993792620765327	1	SID	2014/04/11	SID	DAL	YPD	CONC	ppk1	37_YPD	26.9954430563128	7.33116195804874	3.68228709320424	6.51768843453098	0.461071248860058	26.9954430563128
K000282_037_001	4	13	QFA0088	37	YPD	SPCC1442.11C	0.116446705236925	2.24831627192947	9e-04	2.05808934315877	2.47771396905706e-05	0.360671296296296	0.364122032251398	0.114531778552824	0.00731777535129391	POT1	POT1	1	30	2014-04-11_01-01-01	174	175	2512	892	81	0.0770938775510204	0.0008476797130946	1	SID	2014/04/11	SID	DAL	YPD	CONC	SPCC1442.11c	37_YPD	22.7535406460132	7.01552910348479	3.24331070549061	7.39984607684065	0.362159136556535	22.7535406460132
K000282_037_001	4	14	QFA0088	37	YPD	SPCC1620.02	0.0996355755692014	2.17617952840213	9e-04	1.83544675118971	1.898350892842e-05	0.360671296296296	0.309668071489185	0.0981179341750121	0.00707401521791328	POT1	POT1	1	30	2014-04-11_01-01-01	174	175	2678	883	81	0.135869387755102	0.00079651472302918	1	SID	2014/04/11	SID	DAL	YPD	CONC	wtf23	37_YPD	21.311873961824	6.7905921468231	3.13844116993457	7.64710845304784	0.307217028600291	21.311873961824
K000282_037_001	4	15	QFA0088	37	YPD	SPAC1782.12C	0.143219322780696	2.50538722199716	9e-04	2.68372591248221	2.62703539546399e-05	0.360671296296296	0.470668605133373	0.142095647230734	0.00705152314629668	POT1	POT1	1	30	2014-04-11_01-01-01	174	175	2862	879	81	0.056130612244898	0.000984104199019485	1	SID	2014/04/11	SID	DAL	YPD	CONC	SPAC1782.12c	37_YPD	26.4367378069805	7.31408543363804	3.61449671963031	6.63992856035977	0.468211386667217	26.4367378069805
K000282_037_001	4	16	QFA0088	37	YPD	SPCC16A11.08	0.135638601410469	2.49399034542615	9e-04	1.81805341158108	2.29262585356324e-05	0.360671296296296	0.440872131603393	0.134598178176245	0.0100073063412951	POT1	POT1	1	30	2014-04-11_01-01-01	174	175	3030	886	81	0.0552816326530612	0.000983181514535152	1	SID	2014/04/11	SID	DAL	YPD	CONC	atg20	37_YPD	26.0285521483524	7.23562709693209	3.59727661468189	6.67171379094025	0.435227832072691	26.0285521483524
K000282_037_001	4	17	QFA0088	37	YPD	SPAC922.06	0.124123523490042	2.39659140936506	9e-04	1.62048023014208	2.40116244304846e-05	0.360671296296296	0.394374814368762	0.122085628250618	0.00959247014681152	POT1	POT1	1	30	2014-04-11_01-01-01	174	175	3195	894	81	0.0694204081632653	0.000905196020111432	1	SID	2014/04/11	SID	DAL	YPD	CONC	SPAC922.06	37_YPD	24.5595282122892	7.10763583951309	3.45537233010121	6.9457059058226	0.389443226718543	24.5595282122892
K000282_037_001	4	18	QFA0088	37	YPD	SPAC1F7.06	0.235161809736084	3.27161373646693	9e-04	1.52671493835089	2.79809575769387e-05	0.360671296296296	0.81783256622845	0.233559507065728	0.0135971698537908	POT1	POT1	1	30	2014-04-11_01-01-01	174	175	3384	899	81	0.0678857142857143	0.00143267012393418	1	SID	2014/04/11	SID	DAL	YPD	CONC	SPAC1F7.06	37_YPD	37.8850788265702	8.02951306882778	4.71822867735876	5.08665468360365	0.807583596324077	37.8850788265702
K000282_037_001	4	19	QFA0088	37	YPD	SPCC126.12	0.101275719422194	2.24476173059766	9e-04	1.48311342288344	1.50996200721146e-05	0.360671296296296	0.317961448115851	0.100650906787485	0.0117628499288277	POT1	POT1	1	30	2014-04-11_01-01-01	174	175	3556	895	81	0.105697959183673	0.000751639686234438	1	SID	2014/04/11	SID	DAL	YPD	CONC	SPCC126.12	37_YPD	22.032687808997	6.81414761660893	3.23337401075581	7.42258703143034	0.310252839636664	22.032687808997
K000282_037_001	4	20	QFA0088	37	YPD	SPCC1259.03	0.123467259760504	2.32683112499335	9e-04	2.21220234478177	2.3188296727772e-05	0.360671296296296	0.398702877136313	0.122133859730148	0.012115798124623	POT1	POT1	1	30	2014-04-11_01-01-01	174	175	3720	882	81	0.0565551020408163	0.000891570467063927	1	SID	2014/04/11	SID	DAL	YPD	CONC	rpa12	37_YPD	23.8329477141484	7.09998781131936	3.35675896177626	7.14975375750548	0.390752837353458	23.8329477141484
K000282_037_001	4	21	QFA0088	37	YPD	SPCC1919.12C	0.0956995751095749	2.1182828474831	9e-04	1.94405265577616	1.71927664687251e-05	0.360671296296296	0.30027483980965	0.0944847637928656	0.0113477206371247	POT1	POT1	1	30	2014-04-11_01-01-01	174	175	3914	883	81	0.130416326530612	0.000673654309140892	1	SID	2014/04/11	SID	DAL	YPD	CONC	SPCC1919.12c	37_YPD	20.5695981756653	6.73244370772846	3.05529449166468	7.85521659711553	0.293355095790379	20.5695981756653
K000282_037_001	4	22	QFA0088	37	YPD	SPCC736.13	0.227521117636328	3.08746189653629	9e-04	1.71245563722088	3.91999744075169e-05	0.360671296296296	0.774982502282317	0.227552460287713	0.0106861824510902	POT1	POT1	1	30	2014-04-11_01-01-01	174	175	4076	885	81	0.0631510204081633	0.00147854481380707	1	SID	2014/04/11	SID	DAL	YPD	CONC	SPCC736.13	37_YPD	35.5480879269896	7.98185974015871	4.45360969551223	5.38888713669365	0.769134062977362	35.5480879269896
K000282_037_001	4	23	QFA0088	37	YPD	SPBC4F6.08C	0.118635207518743	2.49246595246567	9e-04	1.6976166545198	3.93661490877024e-05	0.360671296296296	0.387301353616045	0.121875815570834	0.00949812174108234	POT1	POT1	1	30	2014-04-11_01-01-01	174	175	4259	895	81	0.0489469387755102	0.000964034872843855	1	SID	2014/04/11	SID	DAL	YPD	CONC	mrpl39	37_YPD	25.3113520182488	7.04239150705723	3.59414156297391	6.67753330788163	0.384122816263372	25.3113520182488
K000282_037_001	4	24	QFA0088	37	YPD	SPAC10F6.16	0.270589644355945	3.73750986026707	9e-04	0.65759315742205	0.000118663843755468	0.360671296296296	0.868631159815836	0.2812514884446	0.0116055513336942	POT1	POT1	1	30	2014-04-11_01-01-01	174	175	4433	888	81	0.0599836734693878	0.00160157441780553	1	SID	2014/04/11	SID	DAL	YPD	CONC	mug134	37_YPD	43.0672147272411	8.23196591070051	5.23170469781212	4.5874148841078	0.86807048061617	43.0672147272411
K000282_037_001	5	1	QFA0088	37	YPD	SPAC10F6.16	0.269516135811095	3.75235738872794	9e-04	0.833422950210793	0.000127330047070966	0.360671296296296	0.909369395073351	0.276303290323577	0.00398085439577769	POT1	POT1	1	30	2014-04-11_01-01-01	174	175	420	1067	81	0.0567183673469388	0.00149435411604359	1	SID	2014/04/11	SID	DAL	YPD	CONC	mug134	37_YPD	44.0122317074536	8.22623093229322	5.35023050892936	4.48578803472949	0.909217458870218	44.0122317074536
K000282_037_001	5	2	QFA0088	37	YPD	SPAC3C7.01C	0.144353961094748	2.58958488047305	0.000998572586367464	0.998920337256597	4.01306837198954e-05	0.360671296296296	0.437783444795673	0.143382698729476	0.000709252552754098	POT1	POT1	1	30	2014-04-11_01-01-01	174	175	595	1067	81	0.0655020408163265	0.000979413573343663	1	SID	2014/04/11	SID	DAL	YPD	CONC	SPAC3C7.01c	37_YPD	26.5386635030527	7.17552767938576	3.69849642964857	6.48912347396276	0.439445542698592	26.5386635030527
K000282_037_001	5	3	QFA0088	37	YPD	SPBC21C3.03	0.121265596573977	2.47542026396816	9e-04	9.96350653578597	2.27685873887661e-05	0.360671296296296	0.408778088762819	0.116744656086582	0.00257275527093596	POT1	POT1	1	30	2014-04-11_01-01-01	174	175	778	1054	81	0.0514612244897959	0.000735430522766661	1	SID	2014/04/11	SID	DAL	YPD	CONC	SPBC21C3.03	37_YPD	25.2633159272221	7.074029594667	3.57127653894291	6.72028607650303	0.409490762292559	25.2633159272221
K000282_037_001	5	4	QFA0088	37	YPD	SPCC569.07	0.0891712125346508	2.11088647966439	9e-04	2.45086874560836	2.45690355948872e-05	0.360671296296296	0.279227012378034	0.0878035417016538	0.00376310953827714	POT1	POT1	1	30	2014-04-11_01-01-01	174	175	941	1062	81	0.0613877551020408	0.000596853145488391	1	SID	2014/04/11	SID	DAL	YPD	CONC	SPCC569.07	37_YPD	20.1916426400145	6.63050922317905	3.0452627332797	7.88109339063574	0.279993664050936	20.1916426400145
K000282_037_001	5	5	QFA0088	37	YPD	SPAC11G7.06C	0.126262296779803	2.32809083789806	9e-04	1.94872456589104	3.09197908515743e-05	0.360671296296296	0.394872059437957	0.124449385246281	0.00463542495648332	POT1	POT1	1	30	2014-04-11_01-01-01	174	175	1125	1059	81	0.0973387755102041	0.000937706685893523	1	SID	2014/04/11	SID	DAL	YPD	CONC	mug132	37_YPD	23.9520575098401	7.13228318307892	3.35825946544937	7.14655917653717	0.395121764023558	23.9520575098401
K000282_037_001	5	6	QFA0088	37	YPD	SPAC57A10.06	0.128249421493971	2.35253967675534	9e-04	1.74629134619011	3.12505958855481e-05	0.360671296296296	0.399665366091636	0.126179730241008	0.00501891581063048	POT1	POT1	1	30	2014-04-11_01-01-01	174	175	1290	1061	81	0.109028571428571	0.000924834627220177	1	SID	2014/04/11	SID	DAL	YPD	CONC	mug15	37_YPD	24.2752233606159	7.15481160137443	3.39285290977511	7.0736930359857	0.399312740310292	24.2752233606159
K000282_037_001	5	7	QFA0088	37	YPD	SPCC70.09C	0.122968905726064	2.46723973058714	9e-04	1.36657613371561	2.51873986590803e-05	0.360671296296296	0.388422687461057	0.121587398225267	0.00702905196605599	POT1	POT1	1	30	2014-04-11_01-01-01	174	175	1464	1067	81	0.130155102040816	0.000870501722470501	1	SID	2014/04/11	SID	DAL	YPD	CONC	mug9	37_YPD	25.2006681557775	7.09415284084942	3.55231536747665	6.75615690536174	0.38521864855249	25.2006681557775
K000282_037_001	5	8	QFA0088	37	YPD	SPAPYUG7.04C	0.0721177930002406	1.96265458097609	9e-04	2.08351854656918	8.15892430213681e-06	0.360671296296296	0.222438236227738	0.0708792767808853	0.00372940366713076	POT1	POT1	1	30	2014-04-11_01-01-01	174	175	1645	1067	81	0.12829387755102	0.000458936923737742	1	SID	2014/04/11	SID	DAL	YPD	CONC	rpb9	37_YPD	17.9029564990506	6.32428643540317	2.83082632039409	8.47808988742866	0.220809729968327	17.9029564990506
K000282_037_001	5	9	QFA0088	37	YPD	SPAC4C5.03	0.0470230718423348	1.62519809241793	9e-04	4.72310025094005	9.1536260230903e-06	0.360671296296296	0.141765374337514	0.0462024999332939	0.00244376560421586	POT1	POT1	1	30	2014-04-11_01-01-01	174	175	1805	1067	81	0.0859102040816326	0.000295692050784731	1	SID	2014/04/11	SID	DAL	YPD	CONC	SPAC4C5.03	37_YPD	13.3817070046683	5.70729997630134	2.34466508861173	10.236003477243	0.142677669217044	13.3817070046683
K000282_037_001	5	10	QFA0088	37	YPD	SPAC24C9.15C	0.06856261847499	1.90912832622958	9e-04	8.09794620561368	9.46066196882154e-06	0.360671296296296	0.217931384671149	0.0669015879323854	0.00435367045123731	POT1	POT1	1	30	2014-04-11_01-01-01	174	175	1997	1067	81	0.0636734693877551	0.000581212916031871	1	SID	2014/04/11	SID	DAL	YPD	CONC	spn5	37_YPD	17.2180399514349	6.25135339680187	2.75428996867198	8.71367948654001	0.217311965126724	17.2180399514349
K000282_037_001	5	11	QFA0088	37	YPD	SPCC1450.09C	0.131829400788761	2.39139897134531	9e-04	1.58254999000932	3.26199063134978e-05	0.360671296296296	0.408656533164019	0.130741523015544	0.00422906969961914	POT1	POT1	1	30	2014-04-11_01-01-01	174	175	2160	1063	81	0.0789877551020408	0.000966541749330663	1	SID	2014/04/11	SID	DAL	YPD	CONC	SPCC1450.09c	37_YPD	24.8046887068437	7.19453144144064	3.44771426864135	6.96113370481183	0.409063106095536	24.8046887068437
K000282_037_001	5	12	QFA0088	37	YPD	SPAC9G1.04	0.265338759953951	3.35653696238761	9e-04	1.82593708067096	5.61551429535161e-05	0.360671296296296	0.928019364284557	0.262713348557107	0.00589816290073727	POT1	POT1	1	30	2014-04-11_01-01-01	174	175	2342	1058	81	0.0661224489795918	0.0014788062254336	1	SID	2014/04/11	SID	DAL	YPD	CONC	oxa101	37_YPD	39.7235840033595	8.2036947190914	4.84215775495837	4.95646800755799	0.923004492516535	39.7235840033595
K000282_037_001	5	13	QFA0088	37	YPD	SPBC215.01	0.0579038013490357	1.83944074072947	9e-04	4.68544685752268	9.39681002350655e-06	0.360671296296296	0.184365529683477	0.0564262333014475	0.00547391509906589	POT1	POT1	1	30	2014-04-11_01-01-01	174	175	2510	1067	81	0.0731102040816327	0.00038002874482969	1	SID	2014/04/11	SID	DAL	YPD	CONC	SPBC215.01	37_YPD	15.9426517920003	6.00758925170032	2.65375196672909	9.04379923251889	0.182876032693845	15.9426517920003
K000282_037_001	5	14	QFA0088	37	YPD	SPCC1442.07C	0.2726004090574	3.49161392757592	9e-04	1.55488730312238	5.35033103020954e-05	0.360671296296296	0.959753382886013	0.270220001055313	0.00819080077611645	POT1	POT1	1	30	2014-04-11_01-01-01	174	175	2690	1058	81	0.0667102040816327	0.00150496545693411	1	SID	2014/04/11	SID	DAL	YPD	CONC	SPCC1442.07c	37_YPD	41.5106150799063	8.24264701023685	5.0360782195759	4.76561303331406	0.953126190908307	41.5106150799063
K000282_037_001	5	15	QFA0088	37	YPD	SPCC1259.09C	0.0969683144776077	2.25669325855246	9e-04	2.63823944826358	1.56193229629782e-05	0.360671296296296	0.315105510080279	0.0960077230078703	0.00469351387311498	POT1	POT1	1	30	2014-04-11_01-01-01	174	175	2858	1064	81	0.0919836734693878	0.00080045173700067	1	SID	2014/04/11	SID	DAL	YPD	CONC	pdx1	37_YPD	21.9805413877745	6.75144459528411	3.25567974047035	7.37173245318433	0.313779349163495	21.9805413877745
K000282_037_001	5	16	QFA0088	37	YPD	SPCC24B10.20	0.11718114203462	2.27209091828709	9e-04	1.91696387898941	2.61587666024006e-05	0.360671296296296	0.367102468199194	0.1154545933106	0.00808524661175928	POT1	POT1	1	30	2014-04-11_01-01-01	174	175	3024	1067	81	0.100538775510204	0.000860643993284311	1	SID	2014/04/11	SID	DAL	YPD	CONC	SPCC24B10.20	37_YPD	23.0219240809826	7.02459969869519	3.2773289679779	7.32303660526575	0.364416737437488	23.0219240809826
K000282_037_001	5	17	QFA0088	37	YPD	SPBC21D10.11C	0.108079149290236	2.23052350032527	9e-04	2.1493448393252	2.05978914872014e-05	0.360671296296296	0.340816866481086	0.106841561357756	0.00680925257299941	POT1	POT1	1	30	2014-04-11_01-01-01	174	175	3199	1067	81	0.130448979591837	0.000873838827264931	1	SID	2014/04/11	SID	DAL	YPD	CONC	nfs1	37_YPD	22.2277955087552	6.90794750733735	3.21771343588609	7.45871267849274	0.338844428232986	22.2277955087552
K000282_037_001	5	18	QFA0088	37	YPD	SPAC1F3.09	0.223518662334643	2.82850572675324	9e-04	2.08399542311586	4.78110257108378e-05	0.360671296296296	0.738001398259043	0.218491439139857	0.0101878188383072	POT1	POT1	1	30	2014-04-11_01-01-01	174	175	3386	1067	81	0.0604734693877551	0.00135669930591947	1	SID	2014/04/11	SID	DAL	YPD	CONC	mug161	37_YPD	32.4661159040414	7.95625457518147	4.08057781425388	5.88151999360618	0.733444979067196	32.4661159040414
K000282_037_001	5	19	QFA0088	37	YPD	SPBC685.02	0.0885122435271557	2.04578836183651	9e-04	3.84575967790618	1.43638587039652e-05	0.360671296296296	0.282549146726452	0.0870065821683691	0.0082833528529793	POT1	POT1	1	30	2014-04-11_01-01-01	174	175	3556	1061	81	0.0422857142857143	0.00068569590484627	1	SID	2014/04/11	SID	DAL	YPD	CONC	exo5	37_YPD	19.5380223970712	6.61980821928153	2.95144840301608	8.13160073388865	0.278293442262614	19.5380223970712
K000282_037_001	5	20	QFA0088	37	YPD	SPBC543.02C	0.15394205733648	2.41128858618373	9e-04	2.64807839793849	3.96120621608921e-05	0.360671296296296	0.491282233008584	0.152200609844085	0.00971339968024028	POT1	POT1	1	30	2014-04-11_01-01-01	174	175	3742	1066	81	0.0834612244897959	0.00116395797934136	1	SID	2014/04/11	SID	DAL	YPD	CONC	SPBC543.02c	37_YPD	25.8061656696561	7.41824671645585	3.47874189900026	6.89904588980782	0.488529426380769	25.8061656696561
K000282_037_001	5	21	QFA0088	37	YPD	SPCC24B10.06	0.0931926227946628	2.00602878279859	9e-04	1.51069403504655	1.30624012469026e-05	0.360671296296296	0.272101717434168	0.0915892698928901	0.00721371149484073	POT1	POT1	1	30	2014-04-11_01-01-01	174	175	3904	1073	81	0.117812244897959	0.000785073036500862	1	SID	2014/04/11	SID	DAL	YPD	CONC	SPCC24B10.06	37_YPD	19.3425418878472	6.69414694279565	2.88947076500374	8.3060193204512	0.268724251044438	19.3425418878472
K000282_037_001	5	22	QFA0088	37	YPD	SPBC359.06	0.100168648415895	2.21876029761453	9e-04	1.45583495792951	1.66192972263014e-05	0.360671296296296	0.309435317552454	0.0994911512116658	0.00974209603106113	POT1	POT1	1	30	2014-04-11_01-01-01	174	175	4067	1067	81	0.0718040816326531	0.00076238173293823	1	SID	2014/04/11	SID	DAL	YPD	CONC	mug14	37_YPD	21.7218624143886	6.79829031617885	3.19519488049724	7.51127893528206	0.304336547860686	21.7218624143886
K000282_037_001	5	23	QFA0088	37	YPD	SPAC4F10.06	0.123512191891469	2.22101433874342	9e-04	1.0800258461338	2.39234051557959e-05	0.360671296296296	0.346543657786359	0.122711423764077	0.00623958047610467	POT1	POT1	1	30	2014-04-11_01-01-01	174	175	4243	1069	81	0.0443755102040816	0.00101367750390823	1	SID	2014/04/11	SID	DAL	YPD	CONC	SPAC4F10.06	37_YPD	22.5853366843518	7.10051274052138	3.18080362780863	7.5452630241542	0.345908846490362	22.5853366843518
K000282_037_001	5	24	QFA0088	37	YPD	SPAC10F6.16	0.262880374247355	3.48778185982144	9e-04	0.774526380816283	0.000103565977997565	0.360671296296296	0.845774680184703	0.27187422634341	0.012593632203949	POT1	POT1	1	30	2014-04-11_01-01-01	174	175	4430	1059	81	0.0597224489795918	0.00161344682340073	1	SID	2014/04/11	SID	DAL	YPD	CONC	mug134	37_YPD	40.5398270523852	8.19026572250209	4.94975723937813	4.84872264220685	0.844250761137018	40.5398270523852
K000282_037_001	6	1	QFA0088	37	YPD	SPAC10F6.16	0.212747286217769	2.76365301961857	9e-04	0.755416064666988	3.69240820730326e-05	0.360671296296296	0.592408116506801	0.215015466713227	0.00462241719155147	POT1	POT1	1	30	2014-04-11_01-01-01	174	175	418	1241	81	0.0639673469387755	0.00133338509646578	1	SID	2014/04/11	SID	DAL	YPD	CONC	mug134	37_YPD	30.7726897433638	7.88500001238066	3.90268734242815	6.1496086911917	0.595775601743251	30.7726897433638
K000282_037_001	6	2	QFA0088	37	YPD	SPAC227.14	0.252050724429627	3.5036315510926	9e-04	1.22121564138084	9.8050263495982e-05	1.02726851851852	0.871574356257916	0.253457724352076	-0.000504280333856033	POT1	POT1	1	30	2014-04-11_01-01-01	174	175	592	1241	81	0.0599836734693878	0.00143333139679198	1	SID	2014/04/11	SID	DAL	YPD	CONC	SPAC227.14	37_YPD	41.0259685721357	8.12957338408373	5.04650940877873	4.75576245993923	0.87051219599411	41.0259685721357
K000282_037_001	6	3	QFA0088	37	YPD	SPBC23G7.14	0.183637557391086	2.83562356194171	9e-04	1.68827511311381	4.9464212212714e-05	1.02726851851852	0.605724448282164	0.181756124539911	-0.000156857440445838	POT1	POT1	1	30	2014-04-11_01-01-01	174	175	772	1241	81	0.0586775510204082	0.00115585351493764	1	SID	2014/04/11	SID	DAL	YPD	CONC	SPBC23G7.14	37_YPD	31.3811238155706	7.67272043086405	4.0899605424613	5.8680272708834	0.606993658987232	31.3811238155706
K000282_037_001	6	4	QFA0088	37	YPD	SPBC1D7.01	0.157109682817893	2.57980696224741	9e-04	2.17183416384399	3.3408548800699e-05	0.360671296296296	0.510867918472154	0.154601083992446	0.00315543267323277	POT1	POT1	1	30	2014-04-11_01-01-01	174	175	937	1241	81	0.0547591836734694	0.0010183678949237	1	SID	2014/04/11	SID	DAL	YPD	CONC	SPBC1D7.01	37_YPD	27.7182783830195	7.44763138124765	3.72175755808903	6.44856620169612	0.511063295778816	27.7182783830195
K000282_037_001	6	5	QFA0088	37	YPD	SPBC17D1.05	0.0760734915035376	1.93857546658696	9e-04	2.08849060820137	1.23149069431355e-05	0.360671296296296	0.229531905217312	0.0739856250487112	0.000931345392207436	POT1	POT1	1	30	2014-04-11_01-01-01	174	175	1115	1241	81	0.0898938775510204	0.00056232792062746	1	SID	2014/04/11	SID	DAL	YPD	CONC	SPBC17D1.05	37_YPD	17.8992517982072	6.40132500948842	2.79617919285084	8.58314090218617	0.22937249470101	17.8992517982072
K000282_037_001	6	6	QFA0088	37	YPD	SPCC663.08C	0.0863612777058259	2.0578680225351	9e-04	2.14343093407848	1.52778118163881e-05	0.360671296296296	0.266010945757198	0.0849468153191703	0.0013740621336962	POT1	POT1	1	30	2014-04-11_01-01-01	174	175	1288	1234	81	0.129828571428571	0.000523796574322853	1	SID	2014/04/11	SID	DAL	YPD	CONC	SPCC663.08c	37_YPD	19.5454788578514	6.58431577636887	2.96849050405514	8.08491722214187	0.265912038521033	19.5454788578514
K000282_037_001	6	7	QFA0088	37	YPD	SPAC4H3.06	0.275117831527829	3.49692971006917	9e-04	1.47703612062831	6.82655000595638e-05	0.693865740740741	0.963325502899676	0.273013608558105	-0.00129678325738232	POT1	POT1	1	30	2014-04-11_01-01-01	174	175	1472	1230	81	0.0676897959183674	0.00149418492593341	1	SID	2014/04/11	SID	DAL	YPD	CONC	SPAC4H3.06	37_YPD	41.6356013433983	8.25590893295411	5.04312749589649	4.75895166630795	0.958425388878172	41.6356013433983
K000282_037_001	6	8	QFA0088	37	YPD	SPBP23A10.16	0.193199864231846	3.33142689290101	9e-04	2.54900618423057	1.80410434374855e-05	0.360671296296296	0.705260211347023	0.187387700895877	0.00359299785923595	POT1	POT1	1	30	2014-04-11_01-01-01	174	175	1638	1241	81	0.060734693877551	0.00118310462103265	1	SID	2014/04/11	SID	DAL	YPD	CONC	sdh4	37_YPD	37.2287407182361	7.74595336356266	4.80621803035401	4.99353126479621	0.696296501650556	37.2287407182361
K000282_037_001	6	9	QFA0088	37	YPD	SPBP8B7.23	0.140164224310546	2.34719814633833	9e-04	1.42199056372145	2.92776933817483e-05	0.360671296296296	0.420806139944925	0.137877172659046	0.00360081283573446	POT1	POT1	1	30	2014-04-11_01-01-01	174	175	1813	1248	81	0.133159183673469	0.00102670326510885	1	SID	2014/04/11	SID	DAL	YPD	CONC	SPBP8B7.23	37_YPD	24.6302203432221	7.28297744429346	3.38188886779006	7.09662586153611	0.421127378343318	24.6302203432221
K000282_037_001	6	10	QFA0088	37	YPD	SPBC405.03C	0.130450738152455	2.26364256803095	9e-04	2.00468152024578	2.98176554046259e-05	0.360671296296296	0.400333392702324	0.128954114843624	0.0047695162479189	POT1	POT1	1	30	2014-04-11_01-01-01	174	175	1987	1232	81	0.124897959183673	0.000963035219765712	1	SID	2014/04/11	SID	DAL	YPD	CONC	SPBC405.03c	37_YPD	23.4436157106026	7.17936439085443	3.26541660713958	7.34975131428127	0.400593855356833	23.4436157106026
K000282_037_001	6	11	QFA0088	37	YPD	SPBC577.11	0.0816162382723356	1.96293942769101	9e-04	2.06018145594362	1.42459878064632e-05	0.360671296296296	0.245241208640556	0.0810923226002719	0.00399850143669299	POT1	POT1	1	30	2014-04-11_01-01-01	174	175	2152	1241	81	0.169534693877551	0.000654600123626306	1	SID	2014/04/11	SID	DAL	YPD	CONC	SPBC577.11	37_YPD	18.4116025298148	6.50278740602336	2.83134006699352	8.47655153818543	0.245184024415331	18.4116025298148
K000282_037_001	6	12	QFA0088	37	YPD	SPCC1235.15	0.193240131119451	2.78161475014101	9e-04	1.70940545204501	4.23809692393232e-05	0.360671296296296	0.629781881161047	0.191789511863163	0.00489909611616052	POT1	POT1	1	30	2014-04-11_01-01-01	174	175	2333	1238	81	0.064	0.00124812571793649	1	SID	2014/04/11	SID	DAL	YPD	CONC	dga1	37_YPD	31.0797360436447	7.74625402001628	4.01222784113907	5.981714137447	0.629790180510175	31.0797360436447
K000282_037_001	6	13	QFA0088	37	YPD	SPAC630.13C	0.0607692135703708	1.85038031784308	9e-04	4.44679364500849	8.64272772198901e-06	0.360671296296296	0.192342239368394	0.0593990098120387	0.0049290301638891	POT1	POT1	1	30	2014-04-11_01-01-01	174	175	2513	1232	81	0.0580897959183673	0.000416137927032749	1	SID	2014/04/11	SID	DAL	YPD	CONC	tsc2	37_YPD	16.2234860109954	6.07727181005795	2.66953437628795	8.99033187704162	0.191000424105895	16.2234860109954
K000282_037_001	6	14	QFA0088	37	YPD	SPBC1703.14C	0.262998582591076	3.39192122525649	9e-04	1.44689013321455	5.38080959806243e-05	0.360671296296296	0.909856735653051	0.262372709849392	0.00576025632557569	POT1	POT1	1	30	2014-04-11_01-01-01	174	175	2692	1241	81	0.060669387755102	0.00151766809083693	1	SID	2014/04/11	SID	DAL	YPD	CONC	top1	37_YPD	40.0636323281078	8.19091430747372	4.89122835671131	4.90674289763415	0.905833218778776	40.0636323281078
K000282_037_001	6	15	QFA0088	37	YPD	SPCC663.15C	0.0991772931321836	2.08446544449968	9e-04	1.73755792431437	1.61611713559636e-05	0.360671296296296	0.296552735782863	0.0974350841961577	0.00248939415386624	POT1	POT1	1	30	2014-04-11_01-01-01	174	175	2858	1247	81	0.155134693877551	0.00085955200135963	1	SID	2014/04/11	SID	DAL	YPD	CONC	SPCC663.15c	37_YPD	20.3898047047714	6.78394103842601	3.0055987499417	7.98509781136473	0.296135910589815	20.3898047047714
K000282_037_001	6	16	QFA0088	37	YPD	SPBC16G5.03	0.181934077802298	2.63131946956939	9e-04	2.511344671438	3.95150552204995e-05	0.360671296296296	0.594924829153257	0.179571237857524	0.0074814219346508	POT1	POT1	1	30	2014-04-11_01-01-01	174	175	3040	1241	81	0.0608979591836735	0.0012004978806113	1	SID	2014/04/11	SID	DAL	YPD	CONC	SPBC16G5.03	37_YPD	29.0759480739279	7.65927508058898	3.79617493405029	6.32215332985023	0.592745494890472	29.0759480739279
K000282_037_001	6	17	QFA0088	37	YPD	SPAC29A4.13	0.0782117552850365	1.97488233401683	9e-04	2.97557257938269	1.28995422129358e-05	0.360671296296296	0.245628135072207	0.0770064023816422	0.00686724416049044	POT1	POT1	1	30	2014-04-11_01-01-01	174	175	3212	1248	81	0.111934693877551	0.000487679648328344	1	SID	2014/04/11	SID	DAL	YPD	CONC	SPAC29A4.13	37_YPD	18.3521925196399	6.44131665030066	2.84913683272864	8.42360385233413	0.242921540264765	18.3521925196399
K000282_037_001	6	18	QFA0088	37	YPD	SPAC17A5.10	0.0991606123881056	2.11968917596996	9e-04	3.94887574165307	1.92899799690311e-05	0.360671296296296	0.317112013866042	0.0972536167746269	0.0086791625852769	POT1	POT1	1	30	2014-04-11_01-01-01	174	175	3375	1234	81	0.0563265306122449	0.000689294421267238	1	SID	2014/04/11	SID	DAL	YPD	CONC	SPAC17A5.10	37_YPD	20.7449900328254	6.78369836946414	3.05806492314076	7.84810022128341	0.313502138603579	20.7449900328254
K000282_037_001	6	19	QFA0088	37	YPD	SPAC1002.20	0.125984018610998	2.25643550620249	9e-04	2.76247871115578	2.94349815210934e-05	0.360671296296296	0.39738409246212	0.124517213296077	0.00834309818387782	POT1	POT1	1	30	2014-04-11_01-01-01	174	175	3543	1232	81	0.0982857142857143	0.000947395107639366	1	SID	2014/04/11	SID	DAL	YPD	CONC	SPAC1002.20	37_YPD	23.2076210582429	7.12910001906425	3.25533671798436	7.37250922997001	0.395330638506197	23.2076210582429
K000282_037_001	6	20	QFA0088	37	YPD	SPCC70.06	0.0912288078600266	2.07204464630189	9e-04	2.76957184311893	1.55062829054578e-05	0.360671296296296	0.287797201000805	0.0903914484063656	0.00825253153698924	POT1	POT1	1	30	2014-04-11_01-01-01	174	175	3730	1240	81	0.117028571428571	0.000723558234501631	1	SID	2014/04/11	SID	DAL	YPD	CONC	SPCC70.06	37_YPD	19.9189854563552	6.66342065300898	2.98930331636206	8.02862655945121	0.284326082230468	19.9189854563552
K000282_037_001	6	21	QFA0088	37	YPD	SPBC19F5.01C	0.197977989109118	2.73478960329346	9e-04	2.31836459895987	3.72959619354597e-05	0.360671296296296	0.652828197038959	0.196341635819252	0.00838852333200919	POT1	POT1	1	30	2014-04-11_01-01-01	174	175	3898	1228	81	0.0613551020408163	0.00138653402243476	1	SID	2014/04/11	SID	DAL	YPD	CONC	puc1	37_YPD	30.7001855266565	7.78119932580601	3.94543106290063	6.08298551346516	0.649908112390414	30.7001855266565
K000282_037_001	6	22	QFA0088	37	YPD	SPBC17A3.03C	0.236257849079684	3.15629865884093	9e-04	1.98813298989029	2.95733376489063e-05	0.360671296296296	0.814880464616377	0.236160784324587	0.00744534147187004	POT1	POT1	1	30	2014-04-11_01-01-01	174	175	4076	1234	81	0.0634448979591837	0.00149392351430687	1	SID	2014/04/11	SID	DAL	YPD	CONC	SPBC17A3.03c	37_YPD	36.5923274061576	8.03622154330578	4.55342441830006	5.27075839966615	0.811195227273969	36.5923274061576
K000282_037_001	6	23	QFA0088	37	YPD	SPAC23C4.09C	0.085097478812379	1.79196143470562	9e-04	1.0972237000873	9.84496517514489e-06	0.360671296296296	0.212607104074733	0.0838003880286668	0.00534786640914245	POT1	POT1	1	30	2014-04-11_01-01-01	174	175	4253	1253	81	0.0682122448979592	0.000767356766954594	1	SID	2014/04/11	SID	DAL	YPD	CONC	SPAC23C4.09c	37_YPD	16.7943094591783	6.56304757807257	2.55891935254116	9.37895912044533	0.211807442540424	16.7943094591783
K000282_037_001	6	24	QFA0088	37	YPD	SPAC10F6.16	0.202238771280354	2.53209407650092	9e-04	1.01805013538957	6.37839712695512e-05	0.360671296296296	0.574526807641836	0.209065820943457	0.00904681236697583	POT1	POT1	1	30	2014-04-11_01-01-01	174	175	4428	1244	81	0.0553142857142857	0.00150973281654339	1	SID	2014/04/11	SID	DAL	YPD	CONC	mug134	37_YPD	28.3698878795297	7.81191888665199	3.63161577727138	6.60862863032069	0.576539488291739	28.3698878795297
K000282_037_001	7	1	QFA0088	37	YPD	SPAC10F6.16	0.255617207996829	3.2887697687556	9e-04	0.827193061058015	9.10414498393982e-05	0.693865740740741	0.802562078580294	0.2602965130855	0.00013022896227987	POT1	POT1	1	30	2014-04-11_01-01-01	174	175	421	1404	81	0.0621061224489796	0.00141395431863994	1	SID	2014/04/11	SID	DAL	YPD	CONC	mug134	37_YPD	38.1803484691094	8.14984424413707	4.68479486544495	5.12295643444796	0.807007835377453	38.1803484691094
K000282_037_001	7	2	QFA0088	37	YPD	SPAC1B3.06C	0.216144434425428	3.2235521602886	9e-04	1.48134053787246	7.36939925921556e-05	1.02726851851852	0.741222637742073	0.21616262012455	-0.00352140669050495	POT1	POT1	1	30	2014-04-11_01-01-01	174	175	581	1407	81	0.0601469387755102	0.0012788831189361	1	SID	2014/04/11	SID	DAL	YPD	CONC	SPAC1B3.06c	37_YPD	36.7571875057364	7.90785497149981	4.64818685196056	5.16330362017978	0.740814447466698	36.7571875057364
K000282_037_001	7	3	QFA0088	37	YPD	SPAC30D11.06C	0.0946677613024303	2.22352703665818	9e-04	1.49377645325759	2.35958243806303e-05	1.3605787037037	0.288437340433552	0.0936963090401091	-0.00370661601166113	POT1	POT1	1	30	2014-04-11_01-01-01	174	175	767	1416	81	0.107004081632653	0.000689202199750874	1	SID	2014/04/11	SID	DAL	YPD	CONC	SPAC30D11.06c	37_YPD	21.5105743418709	6.71680439409256	3.20250123120892	7.49414231792199	0.291120860626568	21.5105743418709
K000282_037_001	7	4	QFA0088	37	YPD	SPBC2G5.06C	0.025	1.69322363740603	0.000900000000000001	0.75	1.05322791545041e-05	0.693865740740741	0.0626471729811086	0.0197117617456392	-0.000100141029126674	POT1	POT1	1	30	2014-04-11_01-01-01	174	175	941	1416	81	0.00940408163265306	0.000230670836550722	1	SID	2014/04/11	SID	DAL	YPD	CONC	hmt2	37_YPD	10.4420406299835	4.79585928321977	2.17730338054728	11.0228093220374	0.0642979939782128	10.4420406299835
K000282_037_001	7	5	QFA0088	37	YPD	SPBC1685.08	0.153063094055314	2.42016804273443	9e-04	2.43385817019309	4.616090603509e-05	0.693865740740741	0.48231891943998	0.150613349357293	-0.00206778185659487	POT1	POT1	1	30	2014-04-11_01-01-01	174	175	1123	1416	81	0.0538448979591837	0.000935953538441221	1	SID	2014/04/11	SID	DAL	YPD	CONC	cti6	37_YPD	25.8721912402043	7.40998575128378	3.49153049797996	6.87377641807376	0.485157575896499	25.8721912402043
K000282_037_001	7	6	QFA0088	37	YPD	SPAC890.07C	0.107622181709522	2.20559146449279	9e-04	1.8970943472725	2.23061846860241e-05	0.693865740740741	0.331072742896692	0.105938064692244	-0.00103362247482642	POT1	POT1	1	30	2014-04-11_01-01-01	174	175	1299	1419	81	0.0559020408163265	0.000709532820222868	1	SID	2014/04/11	SID	DAL	YPD	CONC	rmt1	37_YPD	21.9564030213991	6.90183474163694	3.18124148770789	7.54422450880715	0.332136106033394	21.9564030213991
K000282_037_001	7	7	QFA0088	37	YPD	SPBC25H2.08C	0.0601184798790554	1.78632353009298	9e-04	2.31430414063194	9.50731927452682e-06	0.360671296296296	0.179850866940141	0.0593771793539526	0.00052756757305962	POT1	POT1	1	30	2014-04-11_01-01-01	174	175	1464	1416	81	0.137436734693878	0.000420244131114412	1	SID	2014/04/11	SID	DAL	YPD	CONC	mrs2	37_YPD	15.6195158588304	6.06173971889949	2.57673812851637	9.31410131840549	0.179864928398774	15.6195158588304
K000282_037_001	7	8	QFA0088	37	YPD	SPAC1A6.03C	0.0687153450239155	1.89529546097074	9e-04	2.6905946883097	1.02251990534315e-05	0.360671296296296	0.211529626708334	0.0672339903145967	0.000804012890080737	POT1	POT1	1	30	2014-04-11_01-01-01	174	175	1631	1413	81	0.0836571428571429	0.000443558223237934	1	SID	2014/04/11	SID	DAL	YPD	CONC	SPAC1A6.03c	37_YPD	17.1016317482366	6.25456349578699	2.73426463089807	8.77749714815174	0.211123126607255	17.1016317482366
K000282_037_001	7	9	QFA0088	37	YPD	SPBC21B10.08C	0.124409120509612	2.18667422407755	9e-04	2.25323603809356	3.06553457251621e-05	0.693865740740741	0.377710632840001	0.121162425848277	-0.000595266760734436	POT1	POT1	1	30	2014-04-11_01-01-01	174	175	1806	1416	81	0.0524734693877551	0.00083256242422133	1	SID	2014/04/11	SID	DAL	YPD	CONC	SPBC21B10.08c	37_YPD	22.4321348249016	7.11095153743155	3.15458974889934	7.60796233753494	0.379465116092325	22.4321348249016
K000282_037_001	7	10	QFA0088	37	YPD	SPAC1039.03	0.125791017742527	2.18803226788329	9e-04	2.35937382036877	3.23775233222513e-05	0.360671296296296	0.382098428609008	0.124087620828059	0.00111475970311181	POT1	POT1	1	30	2014-04-11_01-01-01	174	175	1977	1416	81	0.155036734693878	0.000935784348331047	1	SID	2014/04/11	SID	DAL	YPD	CONC	SPAC1039.03	37_YPD	22.4966934716344	7.1268881917568	3.15659413566426	7.6031314031918	0.384374420555279	22.4966934716344
K000282_037_001	7	11	QFA0088	37	YPD	SPCC757.03C	0.206434935576207	2.63730807410552	9e-04	2.41396268530092	5.87279878497809e-05	0.360671296296296	0.660413472495507	0.204348550927151	0.00226278011948184	POT1	POT1	1	30	2014-04-11_01-01-01	174	175	2159	1416	81	0.0604081632653061	0.00133579975143622	1	SID	2014/04/11	SID	DAL	YPD	CONC	SPCC757.03c	37_YPD	29.8356064745214	7.84154642606194	3.80481155800604	6.3078025374212	0.662960336557326	29.8356064745214
K000282_037_001	7	12	QFA0088	37	YPD	SPCC74.06	0.165932233151714	2.44803110795517	9e-04	1.79272620321256	2.89528065927115e-05	0.360671296296296	0.512790715200487	0.162817813421513	0.0027701238540998	POT1	POT1	1	30	2014-04-11_01-01-01	174	175	2339	1410	81	0.0633469387755102	0.00112360437811226	1	SID	2014/04/11	SID	DAL	YPD	CONC	mak3	37_YPD	26.5770712639215	7.52645344733849	3.53115467329698	6.79664365355926	0.513768218413316	26.5770712639215
K000282_037_001	7	13	QFA0088	37	YPD	SPCC16A11.03C	0.110515513031647	2.09982940481254	9e-04	2.50861484258423	2.65086526013233e-05	0.360671296296296	0.334602489222067	0.108521379115394	0.00266297593455621	POT1	POT1	1	30	2014-04-11_01-01-01	174	175	2520	1409	81	0.105665306122449	0.000891232204173752	1	SID	2014/04/11	SID	DAL	YPD	CONC	SPCC16A11.03c	37_YPD	21.0241315350556	6.94010817775029	3.02936654538875	7.92244835361121	0.336306336890287	21.0241315350556
K000282_037_001	7	14	QFA0088	37	YPD	SPCC550.01C	0.025	1.40742792699693	0.00102259127797151	0.75	6.31081114138382e-06	0.360671296296296	0.0573053981172692	0.0190246598603633	0.0020337476535368	POT1	POT1	1	30	2014-04-11_01-01-01	174	175	2684	1416	81	0.0317714285714286	0.000262350922034671	1	SID	2014/04/11	SID	DAL	YPD	CONC	SPCC550.01c	37_YPD	8.24348142970613	4.61162656382099	1.78754314028323	13.4262493917754	0.0556197441629087	8.24348142970613
K000282_037_001	7	15	QFA0088	37	YPD	SPCC794.01C	0.0951937637485103	2.08309293843677	9e-04	2.0281746473052	1.62711992100881e-05	0.360671296296296	0.289476988730749	0.0937756175340211	0.00204111255806378	POT1	POT1	1	30	2014-04-11_01-01-01	174	175	2847	1418	81	0.132963265306122	0.000796945324765892	1	SID	2014/04/11	SID	DAL	YPD	CONC	SPCC794.01c	37_YPD	20.2063504809689	6.724798252372	3.00475192305459	7.9873482452428	0.290043553452767	20.2063504809689
K000282_037_001	7	16	QFA0088	37	YPD	SPCC1235.04C	0.181127077124902	2.59617654448664	9e-04	2.37864791588331	4.32204340503594e-05	0.360671296296296	0.584715196753008	0.176699590275889	0.00232755737746938	POT1	POT1	1	30	2014-04-11_01-01-01	174	175	3025	1417	81	0.060865306122449	0.00119848332153246	1	SID	2014/04/11	SID	DAL	YPD	CONC	SPCC1235.04c	37_YPD	28.6634822075722	7.65286151760164	3.74545941301119	6.40775866282983	0.584735918079164	28.6634822075722
K000282_037_001	7	17	QFA0088	37	YPD	SPBC11B10.05C	0.143527012839886	2.39883000864241	9e-04	1.92634754594762	2.29818637878144e-05	0.360671296296296	0.449617227590022	0.14183100849511	0.00388492182436963	POT1	POT1	1	30	2014-04-11_01-01-01	174	175	3200	1403	81	0.0687020408163265	0.0010897405434393	1	SID	2014/04/11	SID	DAL	YPD	CONC	rsp1	37_YPD	25.320122083278	7.31718157149754	3.46036542019223	6.93568368818884	0.449520336544811	25.320122083278
K000282_037_001	7	18	QFA0088	37	YPD	SPCC1223.09	0.193876623403435	2.69427744519498	9e-04	2.27273962791335	2.86352499322196e-05	0.360671296296296	0.634360870958867	0.192034565075035	0.00468807165299123	POT1	POT1	1	30	2014-04-11_01-01-01	174	175	3384	1416	81	0.0644897959183673	0.00128598793026168	1	SID	2014/04/11	SID	DAL	YPD	CONC	SPCC1223.09	37_YPD	30.127925443621	7.75099814477143	3.88697363628507	6.17446945766726	0.632297898354657	30.127925443621
K000282_037_001	7	19	QFA0088	37	YPD	SPCC663.03	0.0524726518829995	1.75140618665762	9e-04	4.12208167263892	6.81381547526214e-06	0.360671296296296	0.16433589484787	0.0514681066825734	0.00432179503922	POT1	POT1	1	30	2014-04-11_01-01-01	174	175	3556	1403	81	0.0784	0.00042967125856389	1	SID	2014/04/11	SID	DAL	YPD	CONC	pmd1	37_YPD	14.820610575917	5.86549689163073	2.52674425538679	9.49838906285597	0.163024062891043	14.820610575917
K000282_037_001	7	20	QFA0088	37	YPD	SPBC15D4.09C	0.165818796999864	2.44193486788532	9e-04	1.77681300217776	3.64468661031044e-05	0.360671296296296	0.513218104665104	0.164900995078228	0.00799517777950817	POT1	POT1	1	30	2014-04-11_01-01-01	174	175	3732	1416	81	0.0708897959183673	0.00118284320940611	1	SID	2014/04/11	SID	DAL	YPD	CONC	SPBC15D4.09c	37_YPD	26.5070440704173	7.52546684132834	3.52231225375228	6.81370596102973	0.512288112293504	26.5070440704173
K000282_037_001	7	21	QFA0088	37	YPD	SPAC1B3.16C	0.001	0	0.001	1	Inf	0	9.49232737757508e-05	2.4443150465466e-05	1.93019260429432e-05	POT1	POT1	1	30	2014-04-11_01-01-01	174	175	3904	1416	81	0	0.000193300648308069	1	SID	2014/04/11	SID	DAL	YPD	CONC	vht1	37_YPD	0	0	0	25	0	0
K000282_037_001	7	22	QFA0088	37	YPD	SPAC9G1.06C	0.0832215363272025	1.90510359839765	9e-04	1.94300088232026	1.66984031265439e-05	0.360671296296296	0.243490619637393	0.083006555937916	0.00576216322939315	POT1	POT1	1	30	2014-04-11_01-01-01	174	175	4079	1416	81	0.12450612244898	0.000659159926158686	1	SID	2014/04/11	SID	DAL	YPD	CONC	cyk3	37_YPD	17.9442977966277	6.53088811011063	2.74760453618057	8.73488148820801	0.242969667791608	17.9442977966277
K000282_037_001	7	23	QFA0088	37	YPD	SPAC27D7.02C	0.157483042460929	2.34972322303028	9e-04	1.78372010138524	5.36562755558711e-05	0.360671296296296	0.47556264926289	0.158756550165062	0.00485215751071976	POT1	POT1	1	30	2014-04-11_01-01-01	174	175	4253	1404	81	0.0505469387755102	0.0012562301823402	1	SID	2014/04/11	SID	DAL	YPD	CONC	SPAC27D7.02c	37_YPD	25.2536062794306	7.45105577294579	3.38926550128969	7.08118027073048	0.478277555483867	25.2536062794306
K000282_037_001	7	24	QFA0088	37	YPD	SPAC10F6.16	0.191608428076894	2.17670237301393	0.000999072648755668	0.9980800103275	3.9393072042115e-05	0.360671296296296	0.490235278773567	0.194855144387774	0.0101631095102454	POT1	POT1	1	30	2014-04-11_01-01-01	174	175	4425	1416	81	0.0555755102040816	0.00141378512852977	1	SID	2014/04/11	SID	DAL	YPD	CONC	mug134	37_YPD	23.6332688700969	7.58335571631238	3.11646581727136	7.70103104195552	0.490389710569309	23.6332688700969
K000282_037_001	8	1	QFA0088	37	YPD	SPAC10F6.16	0.243530224561869	3.14454488509929	9e-04	0.713963408961966	5.68346626165595e-05	0.360671296296296	0.721331231880751	0.246952318762076	0.00418535594922918	POT1	POT1	1	30	2014-04-11_01-01-01	174	175	421	1591	81	0.0625632653061225	0.00136764902703035	1	SID	2014/04/11	SID	DAL	YPD	CONC	mug134	37_YPD	35.7854200056263	8.07996011967322	4.4289104742603	5.41893997168872	0.725214142143133	35.7854200056263
K000282_037_001	8	2	QFA0088	37	YPD	SPBC8E4.02C	0.136953414310137	2.38078153440413	9e-04	1.22988990900497	3.45665696199666e-05	1.02726851851852	0.406266478730343	0.134094462957735	-0.000130304173846687	POT1	POT1	1	30	2014-04-11_01-01-01	174	175	589	1579	81	0.0517877551020408	0.000886141834596847	1	SID	2014/04/11	SID	DAL	YPD	CONC	SPBC8E4.02c	37_YPD	24.8189450747212	7.24954451674682	3.42351785238206	7.01033294840306	0.407681138949721	24.8189450747212
K000282_037_001	8	3	QFA0088	37	YPD	SPBC1703.06	0.162168913248037	2.6517396244288	9e-04	1.8163604981879	5.7657709348108e-05	1.02726851851852	0.524623138035239	0.161585669320102	-0.00190997349737034	POT1	POT1	1	30	2014-04-11_01-01-01	174	175	768	1591	81	0.057469387755102	0.0010897405434393	1	SID	2014/04/11	SID	DAL	YPD	CONC	pof10	37_YPD	28.6623808571548	7.49335657379083	3.82503896283354	6.2744458901462	0.527301569066348	28.6623808571548
K000282_037_001	8	4	QFA0088	37	YPD	SPBC18E5.01	0.171139615119017	2.65424060533133	9e-04	2.65349571974405	4.39090363872156e-05	0.693865740740741	0.563683379528174	0.16831016077571	-0.00328842805985479	POT1	POT1	1	30	2014-04-11_01-01-01	174	175	935	1591	81	0.0584816326530612	0.00108706447684232	1	SID	2014/04/11	SID	DAL	YPD	CONC	SPBC18E5.01	37_YPD	28.9913773759146	7.57103303439983	3.8292498849482	6.26754605238427	0.565016347413854	28.9913773759146
K000282_037_001	8	5	QFA0088	37	YPD	SPBC19C2.02	0.086601463510485	2.03442513056329	9e-04	2.99700054752142	2.66912523631606e-05	1.19391203703704	0.267502622317384	0.0848460287953556	-0.00289863825326081	POT1	POT1	1	30	2014-04-11_01-01-01	174	175	1125	1591	81	0.124930612244898	0.000646495541892418	1	SID	2014/04/11	SID	DAL	YPD	CONC	pmt1	37_YPD	19.3370155123168	6.58832259413289	2.93504381973297	8.17704997746287	0.26991018579984	19.3370155123168
K000282_037_001	8	6	QFA0088	37	YPD	SPBC14F5.13C	0.115696530586883	2.25775814433504	9e-04	2.3144997971965	2.40113554118985e-05	0.693865740740741	0.36250075107182	0.113864628333424	-0.000310616734075703	POT1	POT1	1	30	2014-04-11_01-01-01	174	175	1290	1591	81	0.126661224489796	0.000785611230006665	1	SID	2014/04/11	SID	DAL	YPD	CONC	SPBC14F5.13c	37_YPD	22.8202634774116	7.0062048859526	3.25715046146683	7.36840384990745	0.363833061952738	22.8202634774116
K000282_037_001	8	7	QFA0088	37	YPD	SPBC16A3.02C	0.231935603387961	2.91361904264855	9e-04	2.39549837767581	5.1580102799824e-05	0.693865740740741	0.774152192279863	0.229320735895736	-0.00215778383682291	POT1	POT1	1	30	2014-04-11_01-01-01	174	175	1469	1591	81	0.057534693877551	0.00134132060541967	1	SID	2014/04/11	SID	DAL	YPD	CONC	SPBC16A3.02c	37_YPD	33.667849405147	8.00958358180937	4.20344566746396	5.7096015741961	0.774795254409869	33.667849405147
K000282_037_001	8	8	QFA0088	37	YPD	SPAC25H1.02	0.133402859565681	2.3669035918606	9e-04	2.06422388983773	3.59130698911558e-05	0.693865740740741	0.4182624185385	0.132296638858452	-0.000766134974157445	POT1	POT1	1	30	2014-04-11_01-01-01	174	175	1647	1591	81	0.0977632653061224	0.000940874600577779	1	SID	2014/04/11	SID	DAL	YPD	CONC	jmj1	37_YPD	24.6239539477347	7.2116488750572	3.41446933625695	7.0289106846423	0.420402405382086	24.6239539477347
K000282_037_001	8	9	QFA0088	37	YPD	SPBC28F2.08C	0.131783062083614	2.29082732213437	9e-04	2.36463092838908	3.93951793308095e-05	0.693865740740741	0.408885482038314	0.13148600516253	-0.000910212390616831	POT1	POT1	1	30	2014-04-11_01-01-01	174	175	1814	1582	81	0.0539428571428571	0.000916899118266289	1	SID	2014/04/11	SID	DAL	YPD	CONC	SPBC28F2.08c	37_YPD	23.7755441165711	7.19402423764551	3.30490186454424	7.26194028859907	0.411578541404769	23.7755441165711
K000282_037_001	8	10	QFA0088	37	YPD	SPBC30D10.10C	0.0457599388449185	1.573765007331	9e-04	4.36673520218593	6.68993814095397e-06	0.360671296296296	0.136613348398819	0.044299702710531	0.00127316860063625	POT1	POT1	1	30	2014-04-11_01-01-01	174	175	1989	1591	81	0.0454857142857143	0.000289448208272236	1	SID	2014/04/11	SID	DAL	YPD	CONC	tor1	37_YPD	12.8690182031011	5.66801631238508	2.27046244997235	10.5705337695817	0.13640919323744	12.8690182031011
K000282_037_001	8	11	QFA0088	37	YPD	SPAC3H5.04	0.142671018812903	2.17061129525882	9e-04	2.33781440408869	3.39637914109011e-05	0.360671296296296	0.423732645726686	0.140238065531862	0.00281936913201932	POT1	POT1	1	30	2014-04-11_01-01-01	174	175	2155	1582	81	0.056	0.000937968097520061	1	SID	2014/04/11	SID	DAL	YPD	CONC	aar2	37_YPD	22.8865379698967	7.30855158887287	3.13147382098814	7.66412282904756	0.425902824319763	22.8865379698967
K000282_037_001	8	12	QFA0088	37	YPD	SPBC1685.13	0.0642533328232097	1.6930137675709	9e-04	4.49723578614361	1.45940933868383e-05	0.360671296296296	0.188095551205501	0.0624117186159312	0.00281324748270875	POT1	POT1	1	30	2014-04-11_01-01-01	174	175	2337	1591	81	0.0412408163265306	0.00043562283161422	1	SID	2014/04/11	SID	DAL	YPD	CONC	fhn1	37_YPD	15.0402036251324	6.15770247723523	2.44250248866933	9.8259879411935	0.189532446473325	15.0402036251324
K000282_037_001	8	13	QFA0088	37	YPD	SPAC17A5.01	0.0659755691212137	1.74791414879176	9e-04	3.51039081520644	1.43075860902907e-05	0.360671296296296	0.194859738871817	0.0649407688357627	0.00197140072456432	POT1	POT1	1	30	2014-04-11_01-01-01	174	175	2500	1578	81	0.118334693877551	0.000466380232613835	1	SID	2014/04/11	SID	DAL	YPD	CONC	pex6	37_YPD	15.6241328307493	6.19586307897393	2.52170401953698	9.5173738924391	0.196304303271196	15.6241328307493
K000282_037_001	8	14	QFA0088	37	YPD	SPBPB2B2.02	0.196881374657602	2.75861980742283	9e-04	2.00348743061713	3.9739352138083e-05	0.360671296296296	0.643513210424659	0.194742695249826	0.00173119773407606	POT1	POT1	1	30	2014-04-11_01-01-01	174	175	2689	1578	81	0.0650448979591837	0.00124663398211072	1	SID	2014/04/11	SID	DAL	YPD	CONC	mug180	37_YPD	30.9347165954942	7.77318591929378	3.97967023002903	6.03065043402477	0.644581788068027	30.9347165954942
K000282_037_001	8	15	QFA0088	37	YPD	SPBC947.06C	0.169211581729404	2.61157872498099	9e-04	2.07842275508602	4.07719390501764e-05	0.360671296296296	0.547409689105662	0.167253484160968	0.00320632458475688	POT1	POT1	1	30	2014-04-11_01-01-01	174	175	2868	1591	81	0.0678204081632653	0.00115326990451737	1	SID	2014/04/11	SID	DAL	YPD	CONC	SPBC947.06c	37_YPD	28.462689765284	7.5546876006832	3.76755350713774	6.3701815925192	0.548141112921273	28.462689765284
K000282_037_001	8	16	QFA0088	37	YPD	SPBC1778.10C	0.144535447332136	2.38023285066862	9e-04	1.86657799830033	3.50137475341764e-05	0.360671296296296	0.447585325697368	0.143012106043214	0.000993901770853463	POT1	POT1	1	30	2014-04-11_01-01-01	174	175	3038	1589	81	0.112097959183673	0.00105530742276456	1	SID	2014/04/11	SID	DAL	YPD	CONC	ppk21	37_YPD	25.1575930790612	7.32728264043546	3.4334137651835	6.99012750614907	0.449083544387609	25.1575930790612
K000282_037_001	8	17	QFA0088	37	YPD	SPCC191.09C	0.101409554736984	2.09279376823305	9e-04	2.2769568697066	1.94922599114949e-05	0.360671296296296	0.309466637986985	0.0995707714677056	0.00248843321898233	POT1	POT1	1	30	2014-04-11_01-01-01	174	175	3207	1579	81	0.0687673469387755	0.000750640150486468	1	SID	2014/04/11	SID	DAL	YPD	CONC	gst1	37_YPD	20.5783899987103	6.81605287167796	3.01910656887912	7.94937159469343	0.309823682692082	20.5783899987103
K000282_037_001	8	18	QFA0088	37	YPD	SPAC23D3.04C	0.0627463125479345	1.84475323633554	9e-04	10	6.53631312091519e-06	0.360671296296296	0.199773732287874	0.0607393274580509	0.00506120477724038	POT1	POT1	1	30	2014-04-11_01-01-01	174	175	3381	1584	81	0.0364408163265306	0.000459106113847916	1	SID	2014/04/11	SID	DAL	YPD	CONC	gpd2	37_YPD	16.2970815029136	6.12346186611896	2.66141634572515	9.01775479005738	0.197866623596918	16.2970815029136
K000282_037_001	8	19	QFA0088	37	YPD	SPBC18H10.16	0.204643560497807	2.79240210303625	9e-04	2.27744444976207	3.61979591007784e-05	0.360671296296296	0.677268893787178	0.203132740275168	0.00445821609218667	POT1	POT1	1	30	2014-04-11_01-01-01	174	175	3552	1591	81	0.0629877551020408	0.00137925978633866	1	SID	2014/04/11	SID	DAL	YPD	CONC	can1	37_YPD	31.539348821809	7.82897255354807	4.02854252024622	5.95748955841557	0.67612137728876	31.539348821809
K000282_037_001	8	20	QFA0088	37	YPD	SPAPB1E7.12	0.1851924325131	2.67636409049534	9e-04	2.6496577755568	4.15733836067892e-05	0.360671296296296	0.609109032803045	0.183039202557115	0.00521313013119518	POT1	POT1	1	30	2014-04-11_01-01-01	174	175	3722	1595	81	0.0614204081632653	0.00132151292553092	1	SID	2014/04/11	SID	DAL	YPD	CONC	rps602	37_YPD	29.6726373263953	7.68488443042008	3.86116897333397	6.21573418976195	0.608874509467229	29.6726373263953
K000282_037_001	8	21	QFA0088	37	YPD	SPAC1834.09	0.165421075678256	2.50253235288072	9e-04	2.18078311037298	3.41675235871698e-05	0.360671296296296	0.526794550373614	0.163856163218623	0.00631409300752	POT1	POT1	1	30	2014-04-11_01-01-01	174	175	3899	1591	81	0.064130612244898	0.00119704532292615	1	SID	2014/04/11	SID	DAL	YPD	CONC	mug51	37_YPD	27.1566373963381	7.52200233779836	3.61029366607278	6.64765867262726	0.526298672465487	27.1566373963381
K000282_037_001	8	22	QFA0088	37	YPD	SPBC16A3.13	0.136744545316942	2.27206417113649	9e-04	1.819047074184	3.5512733232581e-05	0.360671296296296	0.413624004034107	0.136505138664117	0.0051867783543425	POT1	POT1	1	30	2014-04-11_01-01-01	174	175	4085	1594	81	0.0804897959183673	0.00107519230590746	1	SID	2014/04/11	SID	DAL	YPD	CONC	meu7	37_YPD	23.7509113586611	7.24734256888003	3.27718900175178	7.32334936653673	0.414866356269922	23.7509113586611
K000282_037_001	8	23	QFA0088	37	YPD	SPAC1399.02	0.155048205574106	2.37339430960245	9e-04	1.46513552084763	5.70338260310114e-05	0.360671296296296	0.461775544849302	0.156658957661264	0.00419321322821227	POT1	POT1	1	30	2014-04-11_01-01-01	174	175	4253	1591	81	0.0608979591836735	0.00122914826635536	1	SID	2014/04/11	SID	DAL	YPD	CONC	SPAC1399.02	37_YPD	25.4127278807851	7.42857611246397	3.42094198081199	7.0156115288174	0.464922651673296	25.4127278807851
K000282_037_001	8	24	QFA0088	37	YPD	SPAC10F6.16	0.221877268168808	2.74131157624961	9e-04	1.09502976476946	0.000102536341197454	0.360671296296296	0.666158716906798	0.229943853207719	0.00817437546443151	POT1	POT1	1	30	2014-04-11_01-01-01	174	175	4428	1591	81	0.0556081632653061	0.0015251115170432	1	SID	2014/04/11	SID	DAL	YPD	CONC	mug134	37_YPD	31.310878011569	7.94562115093478	3.94064572382555	6.09037241152979	0.670254801839918	31.310878011569
K000282_037_001	9	1	QFA0088	37	YPD	SPAC10F6.16	0.269789894835501	3.18582216115327	9e-04	1.07462551031371	0.00012574924133947	0.360671296296296	0.865814002203249	0.276468038821414	0.00308414751379251	POT1	POT1	1	30	2014-04-11_01-01-01	174	175	416	1766	81	0.0592326530612245	0.00145839875369797	1	SID	2014/04/11	SID	DAL	YPD	CONC	mug134	37_YPD	37.6934624867962	8.2276955953913	4.5812903564286	5.23869873611536	0.870872704319259	37.6934624867962
K000282_037_001	9	2	QFA0088	37	YPD	SPCC1919.13C	0.141553940396338	2.46713084918025	9e-04	1.17201772989281	4.76835864885888e-05	1.02726851851852	0.423140244289027	0.141458491856384	-0.00118157944027973	POT1	POT1	1	30	2014-04-11_01-01-01	174	175	592	1769	81	0.0708897959183673	0.00101936754800185	1	SID	2014/04/11	SID	DAL	YPD	CONC	SPCC1919.13c	37_YPD	25.866343615935	7.29721119290944	3.54468891363166	6.77069288300708	0.426115157138759	25.866343615935
K000282_037_001	9	3	QFA0088	37	YPD	SPBC1683.13C	0.0895041789251739	2.13860532378561	9e-04	1.68730479517162	2.4332899431334e-05	1.3605787037037	0.271734285979956	0.0889271010645462	-0.00140357020058616	POT1	POT1	1	30	2014-04-11_01-01-01	174	175	767	1766	81	0.120555102040816	0.000658537020267622	1	SID	2014/04/11	SID	DAL	YPD	CONC	cha4	37_YPD	20.457504352517	6.6358862313113	3.0828594161227	7.7849803576787	0.274673018414044	20.457504352517
K000282_037_001	9	4	QFA0088	37	YPD	SPBC29A3.09C	0.174525213615285	2.66680887708161	9e-04	2.59059828506966	5.1544380672678e-05	1.02726851851852	0.573698159486011	0.171743039076362	-0.00484421735623793	POT1	POT1	1	30	2014-04-11_01-01-01	174	175	940	1757	81	0.0632163265306123	0.00118661091593726	1	SID	2014/04/11	SID	DAL	YPD	CONC	SPBC29A3.09c	37_YPD	29.2373685033184	7.59929476051444	3.84737918776809	6.23801263891607	0.575847156679469	29.2373685033184
K000282_037_001	9	5	QFA0088	37	YPD	SPBC26H8.09C	0.151488433119065	2.44327727271532	9e-04	2.03351647291521	4.20617860161255e-05	1.02726851851852	0.474965464581947	0.150766044947892	-0.00286594746072961	POT1	POT1	1	30	2014-04-11_01-01-01	174	175	1115	1766	81	0.0861387755102041	0.00106007501703419	1	SID	2014/04/11	SID	DAL	YPD	CONC	snf59	37_YPD	26.0652002028624	7.39506692431845	3.5246740116912	6.80914034046638	0.478285735092076	26.0652002028624
K000282_037_001	9	6	QFA0088	37	YPD	SPAC630.05	0.108072711269821	2.1675256398079	9e-04	2.2641425023408	3.0981294251237e-05	0.693865740740741	0.331282062175194	0.108422923309452	-0.00219114682877228	POT1	POT1	1	30	2014-04-11_01-01-01	174	175	1282	1776	81	0.119118367346939	0.000787087595579702	1	SID	2014/04/11	SID	DAL	YPD	CONC	gyp7	37_YPD	21.6004002954934	6.9078615668314	3.12693010514416	7.67525950148909	0.334288220246975	21.6004002954934
K000282_037_001	9	7	QFA0088	37	YPD	SPAC23G3.03	0.025	0.517373902809777	0.0011	0.75	3.2011202214112e-06	1.3605787037037	0.0195865052104827	0.00600667114156413	-0.000268344432712883	POT1	POT1	1	30	2014-04-11_01-01-01	174	175	1464	1766	81	0.00444081632653061	0.000219459821143487	1	SID	2014/04/11	SID	DAL	YPD	CONC	sib2	37_YPD	2.93842500106644	4.50635266602479	0.652062814173513	25	0.0131322183768763	2.93842500106644
K000282_037_001	9	8	QFA0088	37	YPD	SPBC3B9.08C	0.19662074729001	2.66547484626122	9e-04	2.23383307675613	6.45432947354198e-05	1.02726851851852	0.632560920773129	0.194731683956777	-0.00351970366368051	POT1	POT1	1	30	2014-04-11_01-01-01	174	175	1644	1766	81	0.0577959183673469	0.00124904840242082	1	SID	2014/04/11	SID	DAL	YPD	CONC	mnh1	37_YPD	29.8837585980211	7.77127484514827	3.84541265023948	6.24120274803416	0.636071174533769	29.8837585980211
K000282_037_001	9	9	QFA0088	37	YPD	SPBC2G2.15C	0.0727963401557392	1.83495888306358	9e-04	2.64216451889292	1.61412207138692e-05	1.02726851851852	0.215440126182733	0.0715217471525501	-0.00148448266192131	POT1	POT1	1	30	2014-04-11_01-01-01	174	175	1819	1764	81	0.122122448979592	0.000489525134627183	1	SID	2014/04/11	SID	DAL	YPD	CONC	mrm2	37_YPD	16.7775249388972	6.33779710892272	2.64721710880849	9.06612454269095	0.216973189091397	16.7775249388972
K000282_037_001	9	10	QFA0088	37	YPD	SPAC1834.04	0.184417416948066	2.43721476238151	9e-04	2.46463631157548	5.91877528379545e-05	1.02726851851852	0.569890463957582	0.182862810640771	-0.00032834968013822	POT1	POT1	1	30	2014-04-11_01-01-01	174	175	1992	1762	81	0.0623020408163265	0.00121035549246732	1	SID	2014/04/11	SID	DAL	YPD	CONC	hht1	37_YPD	26.999848148659	7.67883419797842	3.51613896752286	6.8256687866089	0.57412452624922	26.999848148659
K000282_037_001	9	11	QFA0088	37	YPD	SPBC1347.08C	0.001	0	0.001	1	Inf	0	0.00122208235061814	0.000487531716624335	-6.35558992549085e-05	POT1	POT1	1	30	2014-04-11_01-01-01	174	175	2168	1766	81	0	0.000214692344204029	1	SID	2014/04/11	SID	DAL	YPD	CONC	SPBC1347.08c	37_YPD	0	0	0	25	0	0
K000282_037_001	9	12	QFA0088	37	YPD	SPCC1494.10	0.0358396805233626	1.32413330822828	9e-04	4.06058459310358	4.88760309611802e-06	1.02726851851852	0.0990631811251781	0.0357460259728975	-4.53177697047359e-05	POT1	POT1	1	30	2014-04-11_01-01-01	174	175	2336	1753	81	0.0766367346938776	0.000334815445144773	1	SID	2014/04/11	SID	DAL	YPD	CONC	adn3	37_YPD	10.154269840561	5.31548896553221	1.91031717051911	12.5633587816615	0.099059353515661	10.154269840561
K000282_037_001	9	13	QFA0088	37	YPD	SPCP1E11.02	0.0909869556939003	1.9154952828244	9e-04	2.65120764396825	2.4322768366867e-05	0.360671296296296	0.265673541739599	0.0904209377933795	0.000658554876450589	POT1	POT1	1	30	2014-04-11_01-01-01	174	175	2502	1766	81	0.140930612244898	0.000845695894521215	1	SID	2014/04/11	SID	DAL	YPD	CONC	ppk38	37_YPD	18.4033605148105	6.65959091710921	2.76343708553183	8.68483676565453	0.26938149477716	18.4033605148105
K000282_037_001	9	14	QFA0088	37	YPD	SPCC1183.10	0.253983212507454	3.3588066934458	9e-04	1.64774361853946	5.67684760216601e-05	0.693865740740741	0.884623214947533	0.251740068972191	-4.16764350360709e-05	POT1	POT1	1	30	2014-04-11_01-01-01	174	175	2688	1766	81	0.0601142857142857	0.00150496545693411	1	SID	2014/04/11	SID	DAL	YPD	CONC	wtf10	37_YPD	39.4403906728611	8.14059242575802	4.84490422933667	4.95365829001864	0.881545857192071	39.4403906728611
K000282_037_001	9	15	QFA0088	37	YPD	SPCC4B3.06C	0.100536855565614	2.104780311058	9e-04	2.02322673597298	2.77165896915726e-05	1.02726851851852	0.303565127747317	0.0993032093860841	-0.000436897742657025	POT1	POT1	1	30	2014-04-11_01-01-01	174	175	2858	1766	81	0.0944	0.000878437114094215	1	SID	2014/04/11	SID	DAL	YPD	CONC	SPCC4B3.06c	37_YPD	20.6562208995018	6.80358375571424	3.03607946064498	7.90493144566826	0.305903789444534	20.6562208995018
K000282_037_001	9	16	QFA0088	37	YPD	SPAC105.02C	0.174477438873958	2.51576738727332	9e-04	2.34944359326933	4.80472046195385e-05	0.360671296296296	0.553716967770351	0.172962952026861	0.00298267808864893	POT1	POT1	1	30	2014-04-11_01-01-01	174	175	3038	1766	81	0.0682448979591837	0.00115234722003304	1	SID	2014/04/11	SID	DAL	YPD	CONC	SPAC105.02c	37_YPD	27.5798007999008	7.59889978137986	3.62944657692178	6.61257838939043	0.555593802920303	27.5798007999008
K000282_037_001	9	17	QFA0088	37	YPD	SPBC11B10.06	0.132476756070203	2.22698793343526	9e-04	2.98832944945647	4.1781467300364e-05	1.02726851851852	0.407811773196861	0.130527008004276	-0.000321828074034285	POT1	POT1	1	30	2014-04-11_01-01-01	174	175	3211	1766	81	0.0959020408163265	0.00115283930278066	1	SID	2014/04/11	SID	DAL	YPD	CONC	sws1	37_YPD	23.1377341496424	7.20159853463939	3.21286087225646	7.46997798978587	0.411131148269285	23.1377341496424
K000282_037_001	9	18	QFA0088	37	YPD	SPAC26H5.10C	0.067250906819255	1.74047104678544	9e-04	3.88548473326357	1.61795298477732e-05	0.360671296296296	0.198262743953872	0.0652455127254603	0.00280214403213329	POT1	POT1	1	30	2014-04-11_01-01-01	174	175	3371	1771	81	0.0642285714285714	0.000446572435394917	1	SID	2014/04/11	SID	DAL	YPD	CONC	tif51	37_YPD	15.6269731535898	6.22348490960497	2.51096827269109	9.55806581111375	0.199628640934343	15.6269731535898
K000282_037_001	9	19	QFA0088	37	YPD	SPAC227.10	0.114558228099301	2.18099966948121	9e-04	2.75023348573221	2.71980709017126e-05	0.360671296296296	0.355121395666605	0.113293244688235	0.00245007704336797	POT1	POT1	1	30	2014-04-11_01-01-01	174	175	3547	1766	81	0.11454693877551	0.000983842787392947	1	SID	2014/04/11	SID	DAL	YPD	CONC	SPAC227.10	37_YPD	22.0001545248097	6.99194036658297	3.14650202538289	7.62751773442112	0.356715769373912	22.0001545248097
K000282_037_001	9	20	QFA0088	37	YPD	SPAC14C4.13	0.12806325593222	2.29272699617881	9e-04	2.13485120978392	3.30947738627179e-05	0.360671296296296	0.398769966127505	0.125864695253339	0.00458062208491633	POT1	POT1	1	30	2014-04-11_01-01-01	174	175	3721	1766	81	0.0546938775510204	0.000920574837941414	1	SID	2014/04/11	SID	DAL	YPD	CONC	rad17	37_YPD	23.657707719616	7.1527158784266	3.30751397395363	7.25620517071064	0.399078057500585	23.657707719616
K000282_037_001	9	21	QFA0088	37	YPD	SPBC776.16	0.110287855434008	2.14390167706024	9e-04	2.68247540930592	3.19685472181337e-05	0.360671296296296	0.339327603782933	0.109029628145811	0.0028979718427107	POT1	POT1	1	30	2014-04-11_01-01-01	174	175	3904	1766	81	0.0761795918367347	0.000968464086893139	1	SID	2014/04/11	SID	DAL	YPD	CONC	SPBC776.16	37_YPD	21.45637104215	6.93713321766883	3.09297376436433	7.75952265632376	0.341252722333411	21.45637104215
K000282_037_001	9	22	QFA0088	37	YPD	SPCC613.07	0.156547996612965	2.40206978820358	9e-04	2.30877469164477	4.93159352366592e-05	0.360671296296296	0.488422330332919	0.156646162723589	0.00318488622959509	POT1	POT1	1	30	2014-04-11_01-01-01	174	175	4075	1766	81	0.0632163265306123	0.00117933667984116	1	SID	2014/04/11	SID	DAL	YPD	CONC	SPCC613.07	37_YPD	25.7910907173699	7.44246432925602	3.46539661815861	6.92561419210733	0.491327880829981	25.7910907173699
K000282_037_001	9	23	QFA0088	37	YPD	SPBC2G2.06C	0.121650398392041	2.15657060695318	9e-04	1.31570905509462	4.13328267550602e-05	0.360671296296296	0.344107325745228	0.122770427413797	0.00212489424086442	POT1	POT1	1	30	2014-04-11_01-01-01	174	175	4260	1758	81	0.0582857142857143	0.00108706447684232	1	SID	2014/04/11	SID	DAL	YPD	CONC	apl1	37_YPD	21.9669256281808	7.07860032817578	3.10328661172511	7.73373619739831	0.347367666300955	21.9669256281808
K000282_037_001	9	24	QFA0088	37	YPD	SPAC10F6.16	0.222839138330427	2.62529539437812	9e-04	0.84935806124725	8.21787457865425e-05	0.360671296296296	0.61295522423172	0.227495284202568	0.00951727913438579	POT1	POT1	1	30	2014-04-11_01-01-01	174	175	4427	1760	81	0.0523755102040816	0.00144428111790285	1	SID	2014/04/11	SID	DAL	YPD	CONC	mug134	37_YPD	29.7375574905691	7.95186192575563	3.73969741529978	6.41763151794357	0.616718101065831	29.7375574905691
K000282_037_001	10	1	QFA0088	37	YPD	SPAC10F6.16	0.227130488354936	2.81900971699615	9e-04	0.959241272155966	8.53301951272596e-05	0.360671296296296	0.674216979363552	0.232073706953999	0.00268934600228711	POT1	POT1	1	30	2014-04-11_01-01-01	174	175	423	1951	81	0.062465306122449	0.00136764902703035	1	SID	2014/04/11	SID	DAL	YPD	CONC	mug134	37_YPD	32.2230499012655	7.97938065921701	4.03828959632907	5.94311017759022	0.679949755419682	32.2230499012655
K000282_037_001	10	2	QFA0088	37	YPD	SPBC582.09	0.105283373793053	2.06356955989453	9e-04	1.11681792472697	2.29801565167829e-05	1.3605787037037	0.284295198392797	0.104329087304739	-0.00162038810222416	POT1	POT1	1	30	2014-04-11_01-01-01	174	175	595	1928	81	0.114448979591837	0.000802335590266241	1	SID	2014/04/11	SID	DAL	YPD	CONC	pex11	37_YPD	20.3017054858332	6.87013690913541	2.95506563469462	8.12164701799598	0.287352030522505	20.3017054858332
K000282_037_001	10	3	QFA0088	37	YPD	SPAC2C4.08	0.209159895409321	2.8987116464208	9e-04	2.72005003246939	5.65855259109326e-05	1.02726851851852	0.705956589680492	0.206722800283528	-0.00463560779030662	POT1	POT1	1	30	2014-04-11_01-01-01	174	175	767	1941	81	0.0556734693877551	0.00130679549788891	1	SID	2014/04/11	SID	DAL	YPD	CONC	SPAC2C4.08	37_YPD	32.8720925415025	7.86046553709581	4.18195237754934	5.73894627036958	0.707215731616152	32.8720925415025
K000282_037_001	10	4	QFA0088	37	YPD	SPAC13A11.05	0.151658665411413	2.46010957353501	9e-04	2.02266186011584	5.2940540632477e-05	1.19391203703704	0.476886254048996	0.148868588820391	-0.00200983217044388	POT1	POT1	1	30	2014-04-11_01-01-01	174	175	934	1941	81	0.0536489795918367	0.000986687809439756	1	SID	2014/04/11	SID	DAL	YPD	CONC	SPAC13A11.05	37_YPD	26.2504341461044	7.39668721566199	3.54894473441041	6.76257360879618	0.480466584592444	26.2504341461044
K000282_037_001	10	5	QFA0088	37	YPD	SPAC2E1P5.03	0.141889900214751	2.40667536544525	9e-04	2.26185335474304	4.70005639958701e-05	1.02726851851852	0.447411301236156	0.140237419429252	-0.00432205886049715	POT1	POT1	1	30	2014-04-11_01-01-01	174	175	1107	1941	81	0.0826775510204082	0.00100238940257701	1	SID	2014/04/11	SID	DAL	YPD	CONC	SPAC2E1P5.03	37_YPD	25.347855120809	7.30063118460793	3.47200871812979	6.91242503933795	0.450638075625791	25.347855120809
K000282_037_001	10	6	QFA0088	37	YPD	SPBC16H5.09C	0.0988756562774801	2.08969718906042	9e-04	1.90077890026584	2.69380459800168e-05	1.02726851851852	0.296271622548782	0.0982927049747374	-0.0031754982575964	POT1	POT1	1	30	2014-04-11_01-01-01	174	175	1282	1932	81	0.107134693877551	0.000723558234501631	1	SID	2014/04/11	SID	DAL	YPD	CONC	omh2	37_YPD	20.4333463043774	6.77954655369659	3.01396946573602	7.96292075047254	0.298542147388323	20.4333463043774
K000282_037_001	10	7	QFA0088	37	YPD	SPBC83.05	0.163299209843134	2.55199162893413	9e-04	2.17066572453745	4.62678812019653e-05	1.02726851851852	0.52313667881375	0.161212302136285	-0.00447942748751759	POT1	POT1	1	30	2014-04-11_01-01-01	174	175	1464	1941	81	0.0629224489795918	0.00110839486772263	1	SID	2014/04/11	SID	DAL	YPD	CONC	SPBC83.05	37_YPD	27.6247220673567	7.50337709335913	3.68163851071886	6.51883663486394	0.525841035936751	27.6247220673567
K000282_037_001	10	8	QFA0088	37	YPD	SPBC13E7.07	0.0798012314097059	1.9600850534831	9e-04	2.01065244222529	1.80652525188863e-05	1.3605787037037	0.237843407530217	0.0781750269951844	-0.00360997217664124	POT1	POT1	1	30	2014-04-11_01-01-01	174	175	1640	1941	81	0.133779591836735	0.000582135717846378	1	SID	2014/04/11	SID	DAL	YPD	CONC	SPBC13E7.07	37_YPD	18.2920426630075	6.470342197123	2.82705954426042	8.48938610038317	0.23979187998725	18.2920426630075
K000282_037_001	10	9	QFA0088	37	YPD	SPAC24C9.08	0.172751049478826	2.56301357811797	9e-04	2.267445531134	5.92573858401837e-05	1.02726851851852	0.551903338892985	0.170161638245075	-0.00475973523171013	POT1	POT1	1	30	2014-04-11_01-01-01	174	175	1813	1940	81	0.0630204081632653	0.00116864860501718	1	SID	2014/04/11	SID	DAL	YPD	CONC	SPAC24C9.08	37_YPD	28.0445494217703	7.5845537583676	3.69758726949893	6.49071901506528	0.555401915378629	28.0445494217703
K000282_037_001	10	10	QFA0088	37	YPD	SPBP8B7.07C	0.123164308743259	2.19898505424996	9e-04	1.9490729440671	2.75302355733971e-05	1.02726851851852	0.371274826644921	0.120627275573318	-0.000540585386252367	POT1	POT1	1	30	2014-04-11_01-01-01	174	175	1987	1941	81	0.0819591836734694	0.000874184892611643	1	SID	2014/04/11	SID	DAL	YPD	CONC	set6	37_YPD	22.5099466908568	7.09644352740886	3.17200392054355	7.5661949358144	0.373434667573063	22.5099466908568
K000282_037_001	10	11	QFA0088	37	YPD	SPBC9B6.09C	0.117327097137374	2.14911609546441	9e-04	2.53436027149343	3.64337572913832e-05	1.19391203703704	0.355353154800087	0.116480617856784	-0.00231538420132773	POT1	POT1	1	30	2014-04-11_01-01-01	174	175	2154	1941	81	0.136979591836735	0.000920574837941414	1	SID	2014/04/11	SID	DAL	YPD	CONC	mdl1	37_YPD	21.7852146421204	7.02639553095138	3.10048225240897	7.7407312947374	0.359431830179853	21.7852146421204
K000282_037_001	10	12	QFA0088	37	YPD	SPBC23G7.06C	0.0912335866201935	1.91159889163885	9e-04	2.72353537814165	2.52036847434495e-05	1.3605787037037	0.266418139635053	0.0898798326072749	0.000139435372034749	POT1	POT1	1	30	2014-04-11_01-01-01	174	175	2336	1928	81	0.0959020408163265	0.000643650519845609	1	SID	2014/04/11	SID	DAL	YPD	CONC	SPBC23G7.06c	37_YPD	18.3767635114466	6.66349622248307	2.75782605675414	8.7025067956052	0.270046129506425	18.3767635114466
K000282_037_001	10	13	QFA0088	37	YPD	SPCC1393.02C	0.0916195095768472	1.96799639526359	9e-04	3.17809009685442	1.41473761982475e-05	0.360671296296296	0.277566839768254	0.0900534776387576	0.00241438841696662	POT1	POT1	1	30	2014-04-11_01-01-01	174	175	2499	1930	81	0.111836734693878	0.000659628894862129	1	SID	2014/04/11	SID	DAL	YPD	CONC	spt2	37_YPD	18.9363841752266	6.66958602871568	2.83921432210284	8.4530427355074	0.278253655770696	18.9363841752266
K000282_037_001	10	14	QFA0088	37	YPD	SPBC19C7.05	0.203970400942639	2.78108819306612	9e-04	2.1539758129451	3.95437426523038e-05	1.02726851851852	0.669402854528282	0.201744407671092	-0.00360350738606926	POT1	POT1	1	30	2014-04-11_01-01-01	174	175	2689	1941	81	0.0648163265306122	0.00129277008361015	1	SID	2014/04/11	SID	DAL	YPD	CONC	SPBC19C7.05	37_YPD	31.3922052552529	7.82421909467396	4.01218381993187	5.98177976810831	0.670872331527651	31.3922052552529
K000282_037_001	10	15	QFA0088	37	YPD	SPCC794.03	0.0855020985230945	1.94874805084434	9e-04	2.76244067889002	1.99121007227312e-05	1.3605787037037	0.256172500090912	0.0837639516989379	-0.000711284202886455	POT1	POT1	1	30	2014-04-11_01-01-01	174	175	2861	1932	81	0.100963265306122	0.000658860030235243	1	SID	2014/04/11	SID	DAL	YPD	CONC	SPCC794.03	37_YPD	18.4707224954758	6.56989101759069	2.81141992249506	8.53661162744433	0.259057496342057	18.4707224954758
K000282_037_001	10	16	QFA0088	37	YPD	SPAC11D3.14C	0.100450424702992	2.05093026417779	9e-04	2.35734420426444	2.7105393360449e-05	0.360671296296296	0.301814933473555	0.0995679191548789	0.000977546104139888	POT1	POT1	1	30	2014-04-11_01-01-01	174	175	3024	1933	81	0.143967346938775	0.00080045173700067	1	SID	2014/04/11	SID	DAL	YPD	CONC	SPAC11D3.14c	37_YPD	20.126471171593	6.80234294699835	2.95875572996126	8.11151787792709	0.304132159683035	20.126471171593
K000282_037_001	10	17	QFA0088	37	YPD	SPAPYUG7.03C	0.105038599577716	2.04997872589367	9e-04	3.01405015491152	3.09080471099855e-05	1.19391203703704	0.316877912697959	0.103346412083678	6.71302235391346e-05	POT1	POT1	1	30	2014-04-11_01-01-01	174	175	3199	1934	81	0.130318367346939	0.00109167050746305	1	SID	2014/04/11	SID	DAL	YPD	CONC	mid2	37_YPD	20.3084177984641	6.86677887002635	2.95748824636116	8.11499421156758	0.320072650862711	20.3084177984641
K000282_037_001	10	18	QFA0088	37	YPD	SPBC21D10.09C	0.0777268733533377	1.89008077158981	9e-04	4.09974062644569	1.81683632433724e-05	0.360671296296296	0.236271465210169	0.0758376130250003	0.00201930969084063	POT1	POT1	1	30	2014-04-11_01-01-01	174	175	3369	1946	81	0.117616326530612	0.000550117252142082	1	SID	2014/04/11	SID	DAL	YPD	CONC	SPBC21D10.09c	37_YPD	17.5397816299895	6.43234467178682	2.72680997753766	8.8014933925364	0.237994699329112	17.5397816299895
K000282_037_001	10	19	QFA0088	37	YPD	SPCC16C4.07	0.157698758414962	2.40547519286609	9e-04	2.29975707196834	4.52645525432848e-05	0.360671296296296	0.49250024532824	0.155930246192909	0.00310995232706034	POT1	POT1	1	30	2014-04-11_01-01-01	174	175	3549	1941	81	0.0775510204081633	0.00107376205109261	1	SID	2014/04/11	SID	DAL	YPD	CONC	scw1	37_YPD	25.8643116142744	7.45303058484707	3.47030799348385	6.91581267284186	0.494795194038632	25.8643116142744
K000282_037_001	10	20	QFA0088	37	YPD	SPBC56F2.06	0.198887272056741	2.6917376634308	9e-04	2.46262868264668	5.06969071232882e-05	0.360671296296296	0.647315594882156	0.19751588460065	0.00361607459251932	POT1	POT1	1	30	2014-04-11_01-01-01	174	175	3732	1941	81	0.0636734693877551	0.00130828723371467	1	SID	2014/04/11	SID	DAL	YPD	CONC	mug147	37_YPD	30.2427093738938	7.78781023597177	3.88333927734952	6.18024805094563	0.64897201513818	30.2427093738938
K000282_037_001	10	21	QFA0088	37	YPD	SPAC6F12.12	0.0469188670433848	1.61018868499077	9e-04	4.16415185125094	8.22112983479178e-06	0.360671296296296	0.1411452122408	0.0461631387276942	0.00299582744140905	POT1	POT1	1	30	2014-04-11_01-01-01	174	175	3908	1929	81	0.0809142857142857	0.000368156456564659	1	SID	2014/04/11	SID	DAL	YPD	CONC	par2	37_YPD	13.2506813884104	5.70409936515526	2.32301026685388	10.3314222681004	0.141101516152112	13.2506813884104
K000282_037_001	10	22	QFA0088	37	YPD	SPCC4B3.12	0.0902615112229614	1.86089213767012	9e-04	2.09114387028355	2.22073671012709e-05	0.360671296296296	0.255153404984374	0.0894813601217279	0.00200897127886043	POT1	POT1	1	30	2014-04-11_01-01-01	174	175	4066	1933	81	0.111869387755102	0.000780643939781751	1	SID	2014/04/11	SID	DAL	YPD	CONC	set9	37_YPD	17.8453747340923	6.64804212172018	2.68430530483385	8.94086077197749	0.257560717387281	17.8453747340923
K000282_037_001	10	23	QFA0088	37	YPD	SPAC5D6.10C	0.170358380664799	2.51295345387463	9e-04	1.61950049138035	6.30916626726673e-05	0.360671296296296	0.524535846515866	0.172828545031636	0.00142114566124639	POT1	POT1	1	30	2014-04-11_01-01-01	174	175	4258	1941	81	0.0539428571428571	0.00127554601414167	1	SID	2014/04/11	SID	DAL	YPD	CONC	mug116	37_YPD	27.4138937423087	7.56443220480222	3.62405174639614	6.62242199600662	0.529220714283306	27.4138937423087
K000282_037_001	10	24	QFA0088	37	YPD	SPAC10F6.16	0.234518652728208	2.71113393919648	0.000999185068593457	0.996102794867446	0.000106443369403372	0.360671296296296	0.689596595282478	0.243013441625713	0.00664345021223997	POT1	POT1	1	30	2014-04-11_01-01-01	174	175	4429	1941	81	0.0571102040816326	0.00147546912063917	1	SID	2014/04/11	SID	DAL	YPD	CONC	mug134	37_YPD	30.6076109720631	7.87473504041122	3.88681153270458	6.1747269704379	0.694918208633395	30.6076109720631
K000282_037_001	11	1	QFA0088	37	YPD	SPAC10F6.16	0.254314543723038	2.99217238334013	9e-04	1.18070902328156	0.000129158766144867	0.360671296296296	0.801600590282165	0.25957072880247	0.00266496133952401	POT1	POT1	1	30	2014-04-11_01-01-01	174	175	418	2115	81	0.0586448979591837	0.00138319691764033	1	SID	2014/04/11	SID	DAL	YPD	CONC	mug134	37_YPD	35.079917004749	8.14247325235408	4.30826309372364	5.57069043321975	0.807645730413505	35.079917004749
K000282_037_001	11	2	QFA0088	37	YPD	SPCC777.07	0.137737004494771	2.38763873904836	9e-04	1.10257833867692	4.4892585530506e-05	1.3605787037037	0.397722902865672	0.137112946959893	-0.00687017238100204	POT1	POT1	1	30	2014-04-11_01-01-01	174	175	592	2115	81	0.0693877551020408	0.000967802814035344	1	SID	2014/04/11	SID	DAL	YPD	CONC	omh3	37_YPD	24.8539574887399	7.25777548996261	3.42445939849097	7.00840547578864	0.402427411682204	24.8539574887399
K000282_037_001	11	3	QFA0088	37	YPD	SPAC2F7.11	0.0360457085843904	1.63144840691877	9e-04	10	7.44112722106231e-06	1.3605787037037	0.114237344631822	0.034736252688706	-0.00367381116966598	POT1	POT1	1	30	2014-04-11_01-01-01	174	175	776	2115	81	0.0261551020408163	0.000349440533940248	1	SID	2014/04/11	SID	DAL	YPD	CONC	nrd1	37_YPD	12.5304378213057	5.32375869821321	2.35368252612787	10.1967872614848	0.115400884218723	12.5304378213057
K000282_037_001	11	4	QFA0088	37	YPD	SPBC19C7.12C	0.0776281451337972	1.8857886088024	9e-04	2.40837966331266	1.78334638040588e-05	1.3605787037037	0.229356762170644	0.0764850726667068	-0.00176774626557591	POT1	POT1	1	30	2014-04-11_01-01-01	174	175	936	2115	81	0.138971428571429	0.000650924638611528	1	SID	2014/04/11	SID	DAL	YPD	CONC	omh1	37_YPD	17.4939799888092	6.43051100418743	2.72046497975316	8.82202130099747	0.231763644156786	17.4939799888092
K000282_037_001	11	5	QFA0088	37	YPD	SPCC24B10.02C	0.118103112445689	2.29221955828725	9e-04	2.7434547929268	4.30224789606611e-05	1.02726851851852	0.37400145490441	0.116124028478411	-0.00404747742039862	POT1	POT1	1	30	2014-04-11_01-01-01	174	175	1122	2107	81	0.0608979591836735	0.000782658498860591	1	SID	2014/04/11	SID	DAL	YPD	CONC	SPCC24B10.02c	37_YPD	23.2674498286405	7.03590626870668	3.30695846988841	7.25742407064758	0.37687858011858	23.2674498286405
K000282_037_001	11	6	QFA0088	37	YPD	SPAC20H4.03C	0.122341860616569	2.36703366371615	9e-04	2.77900055679461	3.29337142078738e-05	1.02726851851852	0.39378873840319	0.119827321813096	-0.00399651127365857	POT1	POT1	1	30	2014-04-11_01-01-01	174	175	1282	2115	81	0.0834612244897959	0.000845265292784503	1	SID	2014/04/11	SID	DAL	YPD	CONC	tfs1	37_YPD	24.2006040830277	7.08677740557111	3.41489547336465	7.02803356272371	0.395812503757996	24.2006040830277
K000282_037_001	11	7	QFA0088	37	YPD	SPAC343.18	0.0705946413549824	1.99673961646053	9e-04	2.17329118347238	1.43612575259394e-05	1.3605787037037	0.218123650118464	0.0695186093415836	-0.00258681411752264	POT1	POT1	1	30	2014-04-11_01-01-01	174	175	1464	2103	81	0.0998530612244898	0.000596099533784058	1	SID	2014/04/11	SID	DAL	YPD	CONC	rfp2	37_YPD	18.126345781933	6.29348986497333	2.88017398467834	8.33282993585555	0.219782780955764	18.126345781933
K000282_037_001	11	8	QFA0088	37	YPD	SPCP1E11.11	0.228977455439112	3.15280299372081	9e-04	2.02351332899984	6.42417825171137e-05	1.02726851851852	0.789631914241617	0.22652868731399	-0.00631564661823128	POT1	POT1	1	30	2014-04-11_01-01-01	174	175	1640	2115	81	0.0552816326530612	0.00133338509646578	1	SID	2014/04/11	SID	DAL	YPD	CONC	puf6	37_YPD	36.3465465992781	7.99106484430487	4.54839840589978	5.27658262496735	0.788619900045764	36.3465465992781
K000282_037_001	11	9	QFA0088	37	YPD	SPBP4H10.16C	0.108171632462898	2.26601007302818	9e-04	1.86481566769921	3.19727755524749e-05	1.19391203703704	0.336377402198876	0.106314408361547	-0.00286769868111309	POT1	POT1	1	30	2014-04-11_01-01-01	174	175	1813	2115	81	0.119542857142857	0.000828302517612394	1	SID	2014/04/11	SID	DAL	YPD	CONC	SPBP4H10.16c	37_YPD	22.5811233499132	6.90918149152569	3.26827763572423	7.34331739068482	0.338522937066986	22.5811233499132
K000282_037_001	11	10	QFA0088	37	YPD	SPAP32A8.02	0.104027152426375	2.14300257744324	9e-04	2.02889087194901	3.60927203580648e-05	1.19391203703704	0.315879846360358	0.102058915573776	-2.39150344172515e-05	POT1	POT1	1	30	2014-04-11_01-01-01	174	175	1992	2115	81	0.0759183673469388	0.000724911520722676	1	SID	2014/04/11	SID	DAL	YPD	CONC	SPAP32A8.02	37_YPD	21.1838275134377	6.85281942272218	3.09125721935669	7.76383144363333	0.318658027757257	21.1838275134377
K000282_037_001	11	11	QFA0088	37	YPD	SPCC4B3.11C	0.11035978362612	2.11718141393896	9e-04	1.91975050281591	3.09969976529205e-05	1.3605787037037	0.327957236025712	0.107459339571122	-0.00384459095326642	POT1	POT1	1	30	2014-04-11_01-01-01	174	175	2161	2102	81	0.0655673469387755	0.000879959590425434	1	SID	2014/04/11	SID	DAL	YPD	CONC	SPCC4B3.11c	37_YPD	21.1876426562915	6.93807381644595	3.05382202853888	7.85900415142494	0.331134728034113	21.1876426562915
K000282_037_001	11	12	QFA0088	37	YPD	SPBC16H5.03C	0.189313239777259	2.69188585639366	9e-04	2.17496633100093	4.79967774299581e-05	1.02726851851852	0.614603566447249	0.187525984147891	-0.00496467679658	POT1	POT1	1	30	2014-04-11_01-01-01	174	175	2340	2115	81	0.0632489795918367	0.00124904840242082	1	SID	2014/04/11	SID	DAL	YPD	CONC	fub2	37_YPD	29.9674739418186	7.71663459385494	3.88349008590906	6.1800080517991	0.617288932753139	29.9674739418186
K000282_037_001	11	13	QFA0088	37	YPD	SPAC23H4.12	0.058329065685021	1.68928985225983	9e-04	3.50562718108051	1.6906577764945e-05	1.3605787037037	0.170955659078506	0.0569117489178719	-0.00323018559987853	POT1	POT1	1	30	2014-04-11_01-01-01	174	175	2520	2122	81	0.0843102040816327	0.000489694324737357	1	SID	2014/04/11	SID	DAL	YPD	CONC	alp13	37_YPD	14.6669772254778	6.01814615357988	2.43712546209154	9.84766700496542	0.173253151266364	14.6669772254778
K000282_037_001	11	14	QFA0088	37	YPD	SPAC227.05	0.0760728285087156	1.8644118764191	9e-04	2.14359307571856	1.5948291542866e-05	1.3605787037037	0.221803188340762	0.0755627021304133	-0.0033926369336977	POT1	POT1	1	30	2014-04-11_01-01-01	174	175	2676	2104	81	0.0728489795918367	0.000632377906097291	1	SID	2014/04/11	SID	DAL	YPD	CONC	SPAC227.05	37_YPD	17.2151756054913	6.40131243607433	2.68931969457949	8.92419002782511	0.224065773112612	17.2151756054913
K000282_037_001	11	15	QFA0088	37	YPD	SPBPB8B6.04C	0.147688426195166	2.30645509025018	9e-04	2.22341521950555	4.83372266671996e-05	1.3605787037037	0.449207501671951	0.145619903824136	-0.00632062173416813	POT1	POT1	1	30	2014-04-11_01-01-01	174	175	2847	2115	81	0.0790204081632653	0.00115125534543853	1	SID	2014/04/11	SID	DAL	YPD	CONC	grt1	37_YPD	24.4845198942056	7.35841605498882	3.32741716576433	7.21280164294851	0.454697957109975	24.4845198942056
K000282_037_001	11	16	QFA0088	37	YPD	SPAC144.03	0.144259158007367	2.32712239406254	9e-04	2.4163089527653	5.09169047599205e-05	1.19391203703704	0.445544894938923	0.142120942377996	-0.00518556209478297	POT1	POT1	1	30	2014-04-11_01-01-01	174	175	3044	2115	81	0.0780408163265306	0.00111808328946847	1	SID	2014/04/11	SID	DAL	YPD	CONC	ade2	37_YPD	24.5905235025924	7.32452219163943	3.35728705015888	7.14862912864845	0.450080537390458	24.5905235025924
K000282_037_001	11	17	QFA0088	37	YPD	SPBC25H2.05	0.089035831598512	1.97923661022831	9e-04	2.38753911960096	2.6762642965091e-05	1.3605787037037	0.265136823219349	0.0875530281362709	-0.00293241565851663	POT1	POT1	1	30	2014-04-11_01-01-01	174	175	3197	2104	81	0.0715102040816327	0.000756668574800434	1	SID	2014/04/11	SID	DAL	YPD	CONC	egd2	37_YPD	18.9258943014737	6.628317239762	2.85530906516377	8.40539481095488	0.26845117026863	18.9258943014737
K000282_037_001	11	18	QFA0088	37	YPD	SPBP16F5.03C	0.10317591922949	2.13422179650253	9e-04	3.15028872028311	3.02892120487023e-05	1.19391203703704	0.320272652291014	0.102075100104472	0.000459029642647517	POT1	POT1	1	30	2014-04-11_01-01-01	174	175	3380	2115	81	0.112816326530612	0.000845265292784503	1	SID	2014/04/11	SID	DAL	YPD	CONC	tra1	37_YPD	21.0635217236763	6.84096557508466	3.07902758645524	7.79466871475166	0.323503996216034	21.0635217236763
K000282_037_001	11	19	QFA0088	37	YPD	SPBC19C2.06C	0.0689785344435633	1.84354690252574	9e-04	2.7627044289509	1.74274536145537e-05	1.3605787037037	0.206091443972879	0.0680207337345511	-0.00252075931938122	POT1	POT1	1	30	2014-04-11_01-01-01	174	175	3556	2104	81	0.116440816326531	0.000626856934783674	1	SID	2014/04/11	SID	DAL	YPD	CONC	mug124	37_YPD	16.6494678941056	6.26007866515286	2.65962598629725	9.02382520085575	0.208518068814788	16.6494678941056
K000282_037_001	11	20	QFA0088	37	YPD	SPAC664.07C	0.110336252246485	2.16526780497513	9e-04	2.25165394202982	3.07557850150763e-05	1.02726851851852	0.337821904505702	0.107809914907961	6.24599953361713e-05	POT1	POT1	1	30	2014-04-11_01-01-01	174	175	3734	2103	81	0.0594938775510204	0.000800620927110844	1	SID	2014/04/11	SID	DAL	YPD	CONC	rad9	37_YPD	21.6713041479387	6.9377661661096	3.1236717452083	7.6832657070372	0.339998723269199	21.6713041479387
K000282_037_001	11	21	QFA0088	37	YPD	SPBC56F2.04	0.125848602504723	2.29306304555819	9e-04	3.14286175859541	3.6555343638376e-05	0.360671296296296	0.397572717220816	0.124753176590526	0.000936343594537588	POT1	POT1	1	30	2014-04-11_01-01-01	174	175	3913	2115	81	0.0670040816326531	0.00106073628989199	1	SID	2014/04/11	SID	DAL	YPD	CONC	utp20	37_YPD	23.5792741717355	7.12754847929197	3.30818853638689	7.25472558048706	0.400608217666965	23.5792741717355
K000282_037_001	11	22	QFA0088	37	YPD	SPBC21B10.04C	0.136057932121971	2.22576206114579	9e-04	1.92859129638187	4.79211651015976e-05	1.3605787037037	0.404660642726653	0.135542474280452	0.000495381523334652	POT1	POT1	1	30	2014-04-11_01-01-01	174	175	4084	2115	81	0.0835265306122449	0.00112509611393803	1	SID	2014/04/11	SID	DAL	YPD	CONC	nrf1	37_YPD	23.2455357231322	7.24008035079189	3.21067372140278	7.47506663165826	0.409749214509825	23.2455357231322
K000282_037_001	11	23	QFA0088	37	YPD	SPAC11E3.04C	0.190142702086474	2.70234067318326	9e-04	2.01511539216432	6.86892529890288e-05	1.02726851851852	0.613731233409451	0.192030622576221	-0.00129291980131496	POT1	POT1	1	30	2014-04-11_01-01-01	174	175	4242	2103	81	0.0505469387755102	0.00141795269629217	1	SID	2014/04/11	SID	DAL	YPD	CONC	ubc13	37_YPD	30.1077191895396	7.72294185081988	3.89847803740013	6.1562486102924	0.618278625544103	30.1077191895396
K000282_037_001	11	24	QFA0088	37	YPD	SPAC10F6.16	0.223962705782432	2.84329288187898	9e-04	1.05591236134721	0.000111393305609706	0.360671296296296	0.680533149236266	0.232177693638356	0.00273734198412968	POT1	POT1	1	30	2014-04-11_01-01-01	174	175	4427	2115	81	0.0552163265306122	0.00152413497800924	1	SID	2014/04/11	SID	DAL	YPD	CONC	mug134	37_YPD	32.5062253260263	7.9591177982606	4.08414929266787	5.8763767629862	0.687431219477023	32.5062253260263
K000282_037_001	12	1	QFA0088	37	YPD	SPAC10F6.16	0.221176314271506	2.61514684988722	9e-04	0.972864056845276	7.41758351210807e-05	1.19391203703704	0.625336875876207	0.223596236428145	-0.00178817018387088	POT1	POT1	1	30	2014-04-11_01-01-01	174	175	423	2290	81	0.0624	0.0012896636499368	1	SID	2014/04/11	SID	DAL	YPD	CONC	mug134	37_YPD	29.7583445912096	7.94105617913294	3.74740386164336	6.40443381233941	0.632066651873717	29.7583445912096
K000282_037_001	12	2	QFA0088	37	YPD	SPAC2H10.02C	0.173705311995119	2.64486871530806	9e-04	1.38568962422338	7.01801787025923e-05	1.19391203703704	0.540896985681593	0.17408452487478	-0.00470003773462144	POT1	POT1	1	30	2014-04-11_01-01-01	174	175	591	2290	81	0.0553142857142857	0.0011270184515005	1	SID	2014/04/11	SID	DAL	YPD	CONC	SPAC2H10.02c	37_YPD	28.93788613722	7.59250115627692	3.81137724467731	6.29693637215173	0.545709145416139	28.93788613722
K000282_037_001	12	3	QFA0088	37	YPD	SPBC16G5.02C	0.0994950597217768	2.08052609651543	9e-04	2.03508514964737	1.99984313063809e-05	1.3605787037037	0.298073050830399	0.098404459308434	-0.00517764727036426	POT1	POT1	1	30	2014-04-11_01-01-01	174	175	777	2290	81	0.111771428571429	0.000771447483453356	1	SID	2014/04/11	SID	DAL	YPD	CONC	SPBC16G5.02c	37_YPD	20.3731851971207	6.7885560809049	3.00110729797565	7.99704829487063	0.30111001006567	20.3731851971207
K000282_037_001	12	4	QFA0088	37	YPD	SPBC1703.13C	0.0360196678662648	1.55352146767045	9e-04	6.18973016121401	6.66118970817957e-06	1.02726851851852	0.111269942970067	0.0353049533197428	-0.000711025702666722	POT1	POT1	1	30	2014-04-11_01-01-01	174	175	941	2290	81	0.052930612244898	0.000339413614643884	1	SID	2014/04/11	SID	DAL	YPD	CONC	SPBC1703.13c	37_YPD	11.9295784374006	5.32271606669204	2.24125771277795	10.7082732446029	0.111769719575573	11.9295784374006
K000282_037_001	12	5	QFA0088	37	YPD	SPCC126.08C	0.106873046802469	2.22099834369046	9e-04	3.08518644403573	3.72688058252214e-05	1.02726851851852	0.338337597214057	0.104546658080562	-0.00311378393948201	POT1	POT1	1	30	2014-04-11_01-01-01	174	175	1115	2290	81	0.0668408163265306	0.000725572793580471	1	SID	2014/04/11	SID	DAL	YPD	CONC	SPCC126.08c	37_YPD	22.0826986769626	6.89175733695734	3.20421883668817	7.49012512041968	0.340927600929585	22.0826986769626
K000282_037_001	12	6	QFA0088	37	YPD	SPAC186.07C	0.243822218196849	3.32190706734968	9e-04	1.99625346194198	6.00060858102016e-05	1.02726851851852	0.857513820528168	0.239737142544309	-0.00580536159971306	POT1	POT1	1	30	2014-04-11_01-01-01	174	175	1291	2290	81	0.0557387755102041	0.00134132060541967	1	SID	2014/04/11	SID	DAL	YPD	CONC	SPAC186.07c	37_YPD	38.7303203024656	8.08168888014553	4.79235477594482	5.00797647963539	0.853979564056242	38.7303203024656
K000282_037_001	12	7	QFA0088	37	YPD	SPAC24B11.07C	0.117356307882635	2.41490857998223	9e-04	1.4478971772082	3.01888392574818e-05	1.02726851851852	0.366836138984982	0.115330867156644	-0.00499718996966048	POT1	POT1	1	30	2014-04-11_01-01-01	174	175	1473	2283	81	0.128979591836735	0.000886011128783578	1	SID	2014/04/11	SID	DAL	YPD	CONC	SPAC24B11.07c	37_YPD	24.4445564733934	7.02675467179088	3.4787832527478	6.89896387797172	0.367718357098847	24.4445564733934
K000282_037_001	12	8	QFA0088	37	YPD	SPAC186.08C	0.134509740356011	2.69188327585789	9e-04	1.71823738858497	3.3004136229458e-05	1.02726851851852	0.447761607066665	0.131039600645384	-0.00461935645268071	POT1	POT1	1	30	2014-04-11_01-01-01	174	175	1626	2290	81	0.0658612244897959	0.00092040564783124	1	SID	2014/04/11	SID	DAL	YPD	CONC	SPAC186.08c	37_YPD	28.0433146057156	7.22356993075639	3.88219604358134	6.18206801783763	0.44749658109934	28.0433146057156
K000282_037_001	12	9	QFA0088	37	YPD	SPAC11E3.01C	0.179791891591831	2.95746935993214	9e-04	1.74036946082133	3.86614414868446e-05	1.02726851851852	0.610128953344857	0.175161953096181	-0.00471279298830851	POT1	POT1	1	30	2014-04-11_01-01-01	174	175	1816	2277	81	0.0620734693877551	0.00110822567761245	1	SID	2014/04/11	SID	DAL	YPD	CONC	swr1	37_YPD	32.6008481464922	7.64218724164703	4.26590544246677	5.62600374614068	0.609127982142877	32.6008481464922
K000282_037_001	12	10	QFA0088	37	YPD	SPCC188.08C	0.227620704052221	3.30794835312829	9e-04	1.77903938046446	6.25779835552116e-05	1.02726851851852	0.798208790018922	0.224496155558966	-0.0029787301428121	POT1	POT1	1	30	2014-04-11_01-01-01	174	175	1982	2290	81	0.0553795918367347	0.00132151292553092	1	SID	2014/04/11	SID	DAL	YPD	CONC	ubp5	37_YPD	38.0913377000306	7.98249107230089	4.77186098362288	5.0294843211838	0.795491126088924	38.0913377000306
K000282_037_001	12	11	QFA0088	37	YPD	SPCC4E9.02	0.167644915983455	2.7573917980315	9e-04	1.94396843097341	5.11692521961903e-05	1.02726851851852	0.555737876252139	0.165239606912575	-0.00629052593271046	POT1	POT1	1	30	2014-04-11_01-01-01	174	175	2170	2290	81	0.0612897959183673	0.00107562290764417	1	SID	2014/04/11	SID	DAL	YPD	CONC	cig1	37_YPD	29.9972842919811	7.54126801570028	3.97775072169949	6.03356059218965	0.556779454593633	29.9972842919811
K000282_037_001	12	12	QFA0088	37	YPD	SPBC20F10.02C	0.0923630778523946	1.98999479979704	9e-04	1.93692775858594	2.31215554770077e-05	1.3605787037037	0.270424811689341	0.0908744203044951	-0.00323211369480671	POT1	POT1	1	30	2014-04-11_01-01-01	174	175	2331	2290	81	0.156408163265306	0.000796945324765892	1	SID	2014/04/11	SID	DAL	YPD	CONC	SPBC20F10.02c	37_YPD	19.1764254335594	6.68124743775887	2.87018638543222	8.36182629874256	0.273266192259784	19.1764254335594
K000282_037_001	12	13	QFA0088	37	YPD	SPCC613.01	0.0786238451446654	1.89955082227108	9e-04	4.7486019876264	2.52611920489837e-05	1.3605787037037	0.237998229645313	0.0771138777271729	-0.00405595963613308	POT1	POT1	1	30	2014-04-11_01-01-01	174	175	2510	2290	81	0.100342857142857	0.000620167237611913	1	SID	2014/04/11	SID	DAL	YPD	CONC	SPCC613.01	37_YPD	17.6730281710176	6.44889810965597	2.7404725381776	8.75761375662602	0.241889924203614	17.6730281710176
K000282_037_001	12	14	QFA0088	37	YPD	SPAC4D7.01C	0.134645762517283	2.25952453315824	9e-04	2.50707533677271	4.44932638122752e-05	1.19391203703704	0.412870162742601	0.133368908005279	-0.0054445241407892	POT1	POT1	1	30	2014-04-11_01-01-01	174	175	2689	2290	81	0.100767346938776	0.00102997888889237	1	SID	2014/04/11	SID	DAL	YPD	CONC	sec71	37_YPD	23.5519577455152	7.22502811022609	3.25977385640624	7.3624739191138	0.417258973382976	23.5519577455152
K000282_037_001	12	15	QFA0088	37	YPD	SPCC794.15	0.0784897133770771	1.85360028960158	9e-04	2.7414594301983	2.1735492784109e-05	1.3605787037037	0.230083545697723	0.0772235211978587	-0.0031643146744893	POT1	POT1	1	30	2014-04-11_01-01-01	174	175	2851	2290	81	0.125942857142857	0.000747472118472039	1	SID	2014/04/11	SID	DAL	YPD	CONC	SPCC794.15	37_YPD	17.2386796466776	6.44643477950472	2.67414163585194	8.97484249833087	0.233198768078412	17.2386796466776
K000282_037_001	12	16	QFA0088	37	YPD	SPBC1685.05	0.0361301889558879	1.42305172700097	9e-04	3.9137722011284	7.30730562056122e-06	1.52724537037037	0.103762055745418	0.0354244600636342	-0.00110209244740437	POT1	POT1	1	30	2014-04-11_01-01-01	174	175	3032	2290	81	0.0759183673469388	0.000418721654783193	1	SID	2014/04/11	SID	DAL	YPD	CONC	SPBC1685.05	37_YPD	10.9367382052661	5.3271359882179	2.05302403194795	11.6900726082726	0.104846663186369	10.9367382052661
K000282_037_001	12	17	QFA0088	37	YPD	SPAP27G11.10C	0.181828290406937	2.74569170129615	9e-04	2.1253226867539	4.37189329581408e-05	1.02726851851852	0.599199881434085	0.179155632035447	-0.000953503821130979	POT1	POT1	1	30	2014-04-11_01-01-01	174	175	3217	2290	81	0.063869387755102	0.00116772592053284	1	SID	2014/04/11	SID	DAL	YPD	CONC	nup184	37_YPD	30.3356920551752	7.65843596709997	3.96108189524531	6.05895071970323	0.600744472538019	30.3356920551752
K000282_037_001	12	18	QFA0088	37	YPD	SPCC1223.04C	0.244282966236135	3.33033338629699	9e-04	1.80476218178105	5.50475258876949e-05	1.02726851851852	0.855135720971371	0.241955827894473	-0.000258917256376521	POT1	POT1	1	30	2014-04-11_01-01-01	174	175	3383	2290	81	0.0611265306122449	0.00141378512852977	1	SID	2014/04/11	SID	DAL	YPD	CONC	set11	37_YPD	38.839678170481	8.08441255172293	4.80426721446861	4.99555893305043	0.85201152506295	38.839678170481
K000282_037_001	12	19	QFA0088	37	YPD	SPBC13A2.02	0.165595111935727	2.62178474751316	9e-04	2.24239998280951	3.49667787280854e-05	1.02726851851852	0.539848623567191	0.162574088891207	-0.00199996454170858	POT1	POT1	1	30	2014-04-11_01-01-01	174	175	3556	2290	81	0.0608326530612245	0.00111190116262723	1	SID	2014/04/11	SID	DAL	YPD	CONC	nup82	37_YPD	28.4566592759272	7.52351937097147	3.78236007283021	6.34524464563777	0.541086110513739	28.4566592759272
K000282_037_001	12	20	QFA0088	37	YPD	SPAC105.01C	0.103224607669147	2.16506556140593	9e-04	2.48146332090736	3.56885007240975e-05	1.02726851851852	0.320146597846542	0.101703447358288	-0.00036246190515882	POT1	POT1	1	30	2014-04-11_01-01-01	174	175	3730	2290	81	0.0492081632653061	0.000798636991207285	1	SID	2014/04/11	SID	DAL	YPD	CONC	kha1	37_YPD	21.3696412822885	6.84164621842215	3.12346482119282	7.68377470978996	0.322816399386499	21.3696412822885
K000282_037_001	12	21	QFA0088	37	YPD	SPAC27D7.13C	0.220850998389696	2.97856244012076	9e-04	2.3781685879756	5.11468860511672e-05	1.02726851851852	0.748406349212862	0.219367542871418	0.00026404101453394	POT1	POT1	1	30	2014-04-11_01-01-01	174	175	3904	2290	81	0.0641632653061224	0.00141921376099685	1	SID	2014/04/11	SID	DAL	YPD	CONC	ssm4	37_YPD	34.1146619302464	7.9389326375295	4.29713457562004	5.5851171467063	0.748849536428341	34.1146619302464
K000282_037_001	12	22	QFA0088	37	YPD	SPAC9E9.10C	0.0639960297078692	1.69856941094706	9e-04	3.18223142174941	1.88368555824835e-05	0.360671296296296	0.183823747132976	0.0639267213579393	0.0010156302606914	POT1	POT1	1	30	2014-04-11_01-01-01	174	175	4079	2279	81	0.0790530612244898	0.000463873473457201	1	SID	2014/04/11	SID	DAL	YPD	CONC	cbh1	37_YPD	15.0753023427093	6.15191359190687	2.45050619087719	9.79389486521104	0.186946875284701	15.0753023427093
K000282_037_001	12	23	QFA0088	37	YPD	SPCC584.01C	0.101576010125764	1.6333306679919	9e-04	1.50087812931944	2.30731964589213e-05	1.52724537037037	0.236170643073828	0.101726594336108	-0.00163644473081651	POT1	POT1	1	30	2014-04-11_01-01-01	174	175	4253	2286	81	0.0707918367346939	0.00092381972121948	1	SID	2014/04/11	SID	DAL	YPD	CONC	SPCC584.01c	37_YPD	16.0434302938169	6.81841899478542	2.35295459344557	10.1999418377451	0.239856647872948	16.0434302938169
K000282_037_001	12	24	QFA0088	37	YPD	SPAC10F6.16	0.179095267361466	2.19503065412535	9e-04	1.0858109580829	7.58013120135858e-05	0.360671296296296	0.460260949742398	0.183705571052536	0.000811777785729864	POT1	POT1	1	30	2014-04-11_01-01-01	174	175	4425	2290	81	0.0532571428571429	0.00131182426912473	1	SID	2014/04/11	SID	DAL	YPD	CONC	mug134	37_YPD	24.0681190248002	7.63658649745959	3.1516855119505	7.61497297525317	0.469440949188589	24.0681190248002
K000282_037_001	13	1	QFA0088	37	YPD	SPAC10F6.16	0.267773274912262	3.47571044374176	9e-04	0.954558203950362	0.000155730689271441	1.02726851851852	0.885268457753096	0.274081696025879	-0.00668112115631736	POT1	POT1	1	30	2014-04-11_01-01-01	174	175	415	2465	81	0.0624979591836735	0.00143267012393418	1	SID	2014/04/11	SID	DAL	YPD	CONC	mug134	37_YPD	40.9482279544886	8.21687126301744	4.9834330664019	4.81595712839147	0.889562142518496	40.9482279544886
K000282_037_001	13	2	QFA0088	37	YPD	SPCC548.05C	0.149889835734897	2.60282552417305	9e-04	1.13561848157535	4.71342770827107e-05	1.3605787037037	0.455822934046062	0.148436705861085	-0.00489384250627984	POT1	POT1	1	30	2014-04-11_01-01-01	174	175	592	2459	81	0.0608979591836735	0.00101460018839256	1	SID	2014/04/11	SID	DAL	YPD	CONC	SPCC548.05c	37_YPD	27.5851376211491	7.37976183840655	3.73794415391396	6.42064167140375	0.461123155658598	27.5851376211491
K000282_037_001	13	3	QFA0088	37	YPD	SPCC737.07C	0.139724787407646	2.46165841028936	9e-04	1.64658951702678	4.74608528263025e-05	1.3605787037037	0.435371632030646	0.13714152135424	-0.00456430385021779	POT1	POT1	1	30	2014-04-11_01-01-01	174	175	777	2452	81	0.0681142857142857	0.000926095691924857	1	SID	2014/04/11	SID	DAL	YPD	CONC	SPCC737.07c	37_YPD	25.8369310680018	7.2784472631504	3.5497861197415	6.76097071497585	0.439710619583643	25.8369310680018
K000282_037_001	13	4	QFA0088	37	YPD	SPBC1347.11	0.187211871716072	2.76233738063653	9e-04	2.64837057730073	5.05314777382621e-05	1.02726851851852	0.622964490727566	0.184153526170783	-0.00624460802446396	POT1	POT1	1	30	2014-04-11_01-01-01	174	175	949	2465	81	0.0603102040816327	0.00118753360042159	1	SID	2014/04/11	SID	DAL	YPD	CONC	sro1	37_YPD	30.6881734209999	7.70053120704518	3.98520213682446	6.02227921596067	0.624655431030404	30.6881734209999
K000282_037_001	13	5	QFA0088	37	YPD	SPAC4A8.10	0.0448127334927215	1.64705474273273	9e-04	3.09881440888574	8.46772473828218e-06	1.3605787037037	0.135317929712653	0.0438683865844391	-0.00144472229848706	POT1	POT1	1	30	2014-04-11_01-01-01	174	175	1115	2465	81	0.089730612244898	0.000459106113847916	1	SID	2014/04/11	SID	DAL	YPD	CONC	SPAC4A8.10	37_YPD	13.3963624484103	5.63783991919942	2.37615161842208	10.1003655717633	0.13609509623721	13.3963624484103
K000282_037_001	13	6	QFA0088	37	YPD	SPBC17G9.08C	0.0995582863277574	2.14293964212353	9e-04	1.79016579907573	2.51196702210866e-05	1.19391203703704	0.301904786557738	0.0971869696582456	-0.00365628528665277	POT1	POT1	1	30	2014-04-11_01-01-01	174	175	1301	2457	81	0.153926530612245	0.000817844996579317	1	SID	2014/04/11	SID	DAL	YPD	CONC	cnt5	37_YPD	20.9812661225277	6.78947258611095	3.09026450234861	7.76632549795006	0.303383402576701	20.9812661225277
K000282_037_001	13	7	QFA0088	37	YPD	SPAPJ760.02C	0.165444786587955	2.86600065473242	9e-04	1.29788168846497	4.02610239852648e-05	1.02726851851852	0.541798735028605	0.161921578803752	-0.00468027168197796	POT1	POT1	1	30	2014-04-11_01-01-01	174	175	1453	2465	81	0.0672979591836735	0.00104360444193988	1	SID	2014/04/11	SID	DAL	YPD	CONC	abp1	37_YPD	31.0445152081683	7.52220911411346	4.1270476182218	5.81529515046904	0.541829761574356	31.0445152081683
K000282_037_001	13	8	QFA0088	37	YPD	SPAC27E2.02	0.219053261808308	3.50777572183663	9e-04	1.63049243790978	6.31276281990912e-05	1.02726851851852	0.787006012211442	0.21466384442724	-0.00543369473421016	POT1	POT1	1	30	2014-04-11_01-01-01	174	175	1642	2465	81	0.059330612244898	0.00122573419296712	1	SID	2014/04/11	SID	DAL	YPD	CONC	SPAC27E2.02	37_YPD	40.1069243327335	7.92714098046286	5.05944380598006	4.74360441984413	0.782461275498187	40.1069243327335
K000282_037_001	13	9	QFA0088	37	YPD	SPBC839.07	0.205751500451155	3.29410635202408	9e-04	1.54903531823326	6.07235975222067e-05	1.02726851851852	0.719436411172135	0.202994233554718	-0.00565197697444524	POT1	POT1	1	30	2014-04-11_01-01-01	174	175	1813	2465	81	0.0602775510204082	0.00126568816762531	1	SID	2014/04/11	SID	DAL	YPD	CONC	ibp1	37_YPD	37.2285475903041	7.83676223481709	4.75050109660155	5.05209861274831	0.717260993895648	37.2285475903041
K000282_037_001	13	10	QFA0088	37	YPD	SPAPJ691.03	0.0622881302471469	1.95131349911984	9e-04	2.4559602069554	1.37550970785696e-05	1.3605787037037	0.195160459468316	0.060255260838959	-0.00278669346636764	POT1	POT1	1	30	2014-04-11_01-01-01	174	175	1995	2460	81	0.0907102040816326	0.000497137633613451	1	SID	2014/04/11	SID	DAL	YPD	CONC	SPAPJ691.03	37_YPD	17.2073280605319	6.11288845487049	2.81492590410706	8.52597930374768	0.196347198320037	17.2073280605319
K000282_037_001	13	11	QFA0088	37	YPD	SPAC18B11.09C	0.0994105655840852	2.24138592818502	9e-04	1.94755440766902	2.75654875704605e-05	1.19391203703704	0.312368394425136	0.0959102869619163	-0.00469779909953631	POT1	POT1	1	30	2014-04-11_01-01-01	174	175	2161	2454	81	0.100995918367347	0.000794530904455795	1	SID	2014/04/11	SID	DAL	YPD	CONC	SPAC18B11.09c	37_YPD	21.9428852184845	6.78733038122369	3.2329183914764	7.42363310601224	0.313584369927036	21.9428852184845
K000282_037_001	13	12	QFA0088	37	YPD	SPCPB1C11.03	0.23106767443767	3.1970779300129	9e-04	1.73210628831126	6.13522553514066e-05	1.02726851851852	0.794419180410867	0.228237161013401	-0.00501701668903035	POT1	POT1	1	30	2014-04-11_01-01-01	174	175	2340	2465	81	0.0685061224489796	0.00131182426912473	1	SID	2014/04/11	SID	DAL	YPD	CONC	SPCPB1C11.03	37_YPD	36.9137344957741	8.00417472913342	4.61181017968239	5.20403031888291	0.793324347330586	36.9137344957741
K000282_037_001	13	13	QFA0088	37	YPD	SPAC1250.03	0.0586666106980783	1.65174938957862	9e-04	3.00732709585376	1.69081683767107e-05	1.3605787037037	0.168185250144487	0.0570767944278351	-0.00235901559783907	POT1	POT1	1	30	2014-04-11_01-01-01	174	175	2510	2458	81	0.107689795918367	0.000631286031502784	1	SID	2014/04/11	SID	DAL	YPD	CONC	ubc14	37_YPD	14.3607332950291	6.026470835015	2.38294246967734	10.0715817966221	0.170192484679131	14.3607332950291
K000282_037_001	13	14	QFA0088	37	YPD	SPAC637.10C	0.0255001699690261	1.24597478051781	9e-04	4.13226720780506	3.28090244796402e-06	1.3605787037037	0.072863216038111	0.0254891711138227	-0.000480355984641227	POT1	POT1	1	30	2014-04-11_01-01-01	174	175	2684	2458	81	0.113142857142857	0.00055379273715686	1	SID	2014/04/11	SID	DAL	YPD	CONC	rpn10	37_YPD	8.67217484285863	4.82443805159905	1.79755128993402	13.3514966356709	0.0726205885003816	8.67217484285863
K000282_037_001	13	15	QFA0088	37	YPD	SPAC14C4.16	0.138403839878123	2.25314095310275	9e-04	2.12184566952233	4.25984906180105e-05	1.3605787037037	0.416925125496436	0.137660940751112	-0.0019113803375111	POT1	POT1	1	30	2014-04-11_01-01-01	174	175	2850	2475	81	0.110040816326531	0.00103133217511341	1	SID	2014/04/11	SID	DAL	YPD	CONC	dad3	37_YPD	23.6135077548996	7.26474325290162	3.25042564242971	7.38364837106684	0.422249684413345	23.6135077548996
K000282_037_001	13	16	QFA0088	37	YPD	SPBC336.10C	0.287439498924715	3.64285802196802	9e-04	1.39018992059008	7.05851342113792e-05	1.02726851851852	1.01427808897367	0.285358631242216	-0.000473635192217505	POT1	POT1	1	30	2014-04-11_01-01-01	174	175	3035	2455	81	0.0713795918367347	0.00150228939033713	1	SID	2014/04/11	SID	DAL	YPD	CONC	tif512	37_YPD	43.6971230381601	8.31911760871473	5.25261513220885	4.56915258322142	1.01091631641714	43.6971230381601
K000282_037_001	13	17	QFA0088	37	YPD	SPAC5H10.11	0.111080655056895	2.24588994171992	9e-04	1.65241818741629	2.9241305676082e-05	1.3605787037037	0.337241920724698	0.109538253321186	0.000104821185041126	POT1	POT1	1	30	2014-04-11_01-01-01	174	175	3207	2473	81	0.104457142857143	0.00092040564783124	1	SID	2014/04/11	SID	DAL	YPD	CONC	gmh1	37_YPD	22.4959767445759	6.94746687327228	3.23801137233493	7.41195667348555	0.340612358542773	22.4959767445759
K000282_037_001	13	18	QFA0088	37	YPD	SPBC25B2.02C	0.151561417147917	2.51246378590755	9e-04	2.45987423748354	4.52549502543067e-05	1.02726851851852	0.488844085495496	0.148609479065637	-0.00300859129066351	POT1	POT1	1	30	2014-04-11_01-01-01	174	175	3371	2452	81	0.0633469387755102	0.00112727986312704	1	SID	2014/04/11	SID	DAL	YPD	CONC	mam1	37_YPD	26.8073224632371	7.39576181790398	3.62468710097462	6.62126118239194	0.49121831700336	26.8073224632371
K000282_037_001	13	19	QFA0088	37	YPD	SPAC12G12.12	0.0763408757432614	1.93699796401885	9e-04	2.68057891091198	1.94222022184846e-05	1.3605787037037	0.231325229445164	0.0751923113246714	0.000365189566359829	POT1	POT1	1	30	2014-04-11_01-01-01	174	175	3555	2473	81	0.084669387755102	0.000732093417972231	1	SID	2014/04/11	SID	DAL	YPD	CONC	SPAC12G12.12	37_YPD	17.9022784564557	6.40638692483628	2.79444227557535	8.58847585071645	0.233967744022288	17.9022784564557
K000282_037_001	13	20	QFA0088	37	YPD	SPBC27.08C	0.153639419336841	2.46066541715404	9e-04	2.1247947679701	4.49225957175159e-05	1.02726851851852	0.48457281713579	0.151940200145461	-3.9804556653346e-05	POT1	POT1	1	30	2014-04-11_01-01-01	174	175	3727	2465	81	0.0571428571428571	0.00104946367614367	1	SID	2014/04/11	SID	DAL	YPD	CONC	sua1	37_YPD	26.3235361072492	7.41540769970566	3.54984340352507	6.76086161326651	0.487623147332299	26.3235361072492
K000282_037_001	13	21	QFA0088	37	YPD	SPCC576.17C	0.0958660817621172	2.09225605003329	9e-04	2.25265977384017	1.99285329681581e-05	1.19391203703704	0.292558599922153	0.095023916912855	-0.000964378632012336	POT1	POT1	1	30	2014-04-11_01-01-01	174	175	3905	2453	81	0.0623673469387755	0.000937045413035728	1	SID	2014/04/11	SID	DAL	YPD	CONC	SPCC576.17c	37_YPD	20.3280384343112	6.73495165603521	3.01829017823687	7.95152174997951	0.294931458646683	20.3280384343112
K000282_037_001	13	22	QFA0088	37	YPD	SPAC4D7.03	0.0907108418810256	1.79480298169533	9e-04	2.91322749177081	3.65757516732829e-05	1.52724537037037	0.252318358772963	0.090927160997368	-0.00101680562010755	POT1	POT1	1	30	2014-04-11_01-01-01	174	175	4075	2470	81	0.108636734693878	0.000814507891784887	1	SID	2014/04/11	SID	DAL	YPD	CONC	pop2	37_YPD	17.232599239919	6.65520618223069	2.58934115158293	9.26876707046818	0.258035769267327	17.232599239919
K000282_037_001	13	23	QFA0088	37	YPD	SPBC725.11C	0.025	1.20500528220536	0.0011	0.75	7.16737429571124e-06	1.52724537037037	0.0486491286329734	0.0197371502359757	-0.00015010096458451	POT1	POT1	1	30	2014-04-11_01-01-01	174	175	4253	2458	81	0.0511020408163265	0.000426164846329113	1	SID	2014/04/11	SID	DAL	YPD	CONC	php2	37_YPD	6.84382731409476	4.50635266602479	1.51870655079731	15.8029212341253	0.0477816224567551	6.84382731409476
K000282_037_001	13	24	QFA0088	37	YPD	SPAC10F6.16	0.189262476497207	2.2885498167443	9e-04	1.21332249782657	0.000105163777545916	1.52724537037037	0.509885302503189	0.19559506993339	-0.00282982567708499	POT1	POT1	1	30	2014-04-11_01-01-01	174	175	4424	2465	81	0.0541061224489796	0.00139679935664366	1	SID	2014/04/11	SID	DAL	YPD	CONC	mug134	37_YPD	25.41587265123	7.71624769142205	3.29381244195726	7.28638938097478	0.521965275034603	25.41587265123
K000282_037_001	14	1	QFA0088	37	YPD	SPAC10F6.16	0.244672716986451	2.99978972443749	9e-04	1.04932011778998	0.000131634859456149	1.19391203703704	0.759705978361022	0.249664292861211	-0.00747533405782805	POT1	POT1	1	30	2014-04-11_01-01-01	174	175	418	2640	81	0.0487510204081633	0.00139840642802996	1	SID	2014/04/11	SID	DAL	YPD	CONC	mug134	37_YPD	34.853918549712	8.08671252128273	4.31002319644515	5.5684155063933	0.767824196396347	34.853918549712
K000282_037_001	14	2	QFA0088	37	YPD	SPBC29B5.01	0.0962496837919295	1.93985354444505	9e-04	1.13932105699049	1.59831446141607e-05	1.3605787037037	0.253348818957082	0.0929835095951556	-0.000877516132996101	POT1	POT1	1	30	2014-04-11_01-01-01	174	175	592	2640	81	0.0478040816326531	0.000648679291081432	1	SID	2014/04/11	SID	DAL	YPD	CONC	atf1	37_YPD	18.7245004948389	6.74071298936431	2.77782194915923	8.63986261151985	0.254434668785522	18.7245004948389
K000282_037_001	14	3	QFA0088	37	YPD	SPAC1F8.01	0.164345332389712	2.73919083730749	9e-04	3.31144784095771	4.6872836678424e-05	1.02726851851852	0.556156594301961	0.161533870348464	-0.00482324827392007	POT1	POT1	1	30	2014-04-11_01-01-01	174	175	777	2627	81	0.0617142857142857	0.00098571127040579	1	SID	2014/04/11	SID	DAL	YPD	CONC	ght3	37_YPD	29.6883764829215	7.5125897659	3.95181653837647	6.07315642488301	0.557034256250467	29.6883764829215
K000282_037_001	14	4	QFA0088	37	YPD	SPBC6B1.02	0.119362976555786	2.26482617362	9e-04	1.81657398665266	3.82073938317244e-05	1.02726851851852	0.365875864423913	0.116702106154394	-0.00396779520601792	POT1	POT1	1	30	2014-04-11_01-01-01	174	175	934	2627	81	0.125812244897959	0.000877176049389534	1	SID	2014/04/11	SID	DAL	YPD	CONC	ppk30	37_YPD	23.0330844398121	7.05121470087536	3.26654135732851	7.34722061490384	0.367893019235186	23.0330844398121
K000282_037_001	14	5	QFA0088	37	YPD	SPAC17A5.05C	0.15770718280091	2.59960338824421	9e-04	2.21153726354035	4.45337308513859e-05	1.02726851851852	0.513771087563766	0.154887796906499	-0.00229417816978267	POT1	POT1	1	30	2014-04-11_01-01-01	174	175	1115	2630	81	0.0653061224489796	0.00107988269692294	1	SID	2014/04/11	SID	DAL	YPD	CONC	SPAC17A5.05c	37_YPD	27.9516720994353	7.45310765263967	3.7503378995922	6.39942336998745	0.515368161129618	27.9516720994353
K000282_037_001	14	6	QFA0088	37	YPD	SPBC16H5.12C	0.0374999999997053	0.00639399157733713	9e-04	1.49999999999475	1.98921132924028e-08	2.02724537037037	0.00297084636679847	0.000980963277548696	8.33427531729898e-05	POT1	POT1	1	30	2014-04-11_01-01-01	174	175	1290	2640	81	0.00388571428571429	0.000248633147470801	1	SID	2014/04/11	SID	DAL	YPD	CONC	SPBC16H5.12c	37_YPD	0.0493110879486402	5.38082178392959	0.00916422991296851	25	7.2427507594874e-05	0.0493110879486402
K000282_037_001	14	7	QFA0088	37	YPD	SPCC330.12C	0.23412936660214	3.91660091138659	9e-04	2.06742979595591	4.23361982808823e-05	0.693865740740741	0.887830437290215	0.225541197755362	-0.00234135484186578	POT1	POT1	1	30	2014-04-11_01-01-01	174	175	1466	2640	81	0.0581551020408163	0.00130964051993572	1	SID	2014/04/11	SID	DAL	YPD	CONC	sdh3	37_YPD	45.333554314608	8.02316518475273	5.65033291359378	4.24753733399671	0.87595161627405	45.333554314608
K000282_037_001	14	8	QFA0088	37	YPD	SPAC4D7.06C	0.143773761823184	2.6296652780111	9e-04	1.39693858065843	3.80479101559902e-05	1.02726851851852	0.459813660069699	0.139723049529152	0.000130709347399986	POT1	POT1	1	30	2014-04-11_01-01-01	174	175	1645	2640	81	0.0542367346938776	0.00087202419880172	1	SID	2014/04/11	SID	DAL	YPD	CONC	SPAC4D7.06c	37_YPD	27.7302200287333	7.3196596965391	3.78845754835361	6.33503205293403	0.460097679753357	27.7302200287333
K000282_037_001	14	9	QFA0088	37	YPD	SPBP23A10.02	0.0916183541349427	2.13593475846926	9e-04	2.83153787699711	2.90172510231842e-05	1.02726851851852	0.2889550020312	0.0889701075072654	1.16643562509416e-05	POT1	POT1	1	30	2014-04-11_01-01-01	174	175	1813	2637	81	0.0725551020408163	0.000630132558567194	1	SID	2014/04/11	SID	DAL	YPD	CONC	pkr1	37_YPD	20.5521575180423	6.66956783432865	3.0814826430371	7.78845860262438	0.290696830639413	20.5521575180423
K000282_037_001	14	10	QFA0088	37	YPD	SPBC3E7.16C	0.0983277021172387	2.21488947847618	9e-04	2.10483200727981	3.05553577397629e-05	1.02726851851852	0.308676427410797	0.0962660462278105	-0.00103659105689744	POT1	POT1	1	30	2014-04-11_01-01-01	174	175	1981	2640	81	0.0768	0.000768371790285464	1	SID	2014/04/11	SID	DAL	YPD	CONC	leu3	37_YPD	21.6353043057524	6.77152911636127	3.19503969250867	7.51164376964462	0.310309352265433	21.6353043057524
K000282_037_001	14	11	QFA0088	37	YPD	SPCC1223.12C	0.0835118200862909	2.01352925873539	9e-04	2.25415043234651	2.60928810524127e-05	1.19391203703704	0.254338463415532	0.0804651810231521	-0.000747362455905515	POT1	POT1	1	30	2014-04-11_01-01-01	174	175	2150	2640	81	0.059134693877551	0.000598114092862898	1	SID	2014/04/11	SID	DAL	YPD	CONC	meu10	37_YPD	18.9845436786472	6.53591159637432	2.9046512332233	8.26260988771691	0.255893152268044	18.9845436786472
K000282_037_001	14	12	QFA0088	37	YPD	SPAC17D4.01	0.255484941876762	3.49226784827031	9e-04	1.66276333301652	6.24571471182177e-05	1.02726851851852	0.905611469260538	0.252378544554139	-0.000769153867548881	POT1	POT1	1	30	2014-04-11_01-01-01	174	175	2339	2640	81	0.0590367346938776	0.0014004209871088	1	SID	2014/04/11	SID	DAL	YPD	CONC	pex7	37_YPD	41.0509808175258	8.1490975453419	5.03748796589027	4.764279371486	0.90160218276876	41.0509808175258
K000282_037_001	14	13	QFA0088	37	YPD	SPBC1539.02	0.16389470703582	2.58816940267035	9e-04	2.12042505893454	4.95105907663828e-05	1.02726851851852	0.528102580057771	0.162033795214047	-0.000852109375702408	POT1	POT1	1	30	2014-04-11_01-01-01	174	175	2522	2640	81	0.0600489795918367	0.0011795980914677	1	SID	2014/04/11	SID	DAL	YPD	CONC	SPBC1539.02	37_YPD	28.0357330983401	7.50862854670854	3.73380210832639	6.42776432807725	0.530847898623676	28.0357330983401
K000282_037_001	14	14	QFA0088	37	YPD	SPBC1289.06C	0.025	0.764693255998062	0.0011	0.75	1.18015464903334e-05	1.3605787037037	0.0332227380655783	0.00973051227459127	0.000367094057516216	POT1	POT1	1	30	2014-04-11_01-01-01	174	175	2684	2640	81	0.00751020408163265	0.000261428237550338	1	SID	2014/04/11	SID	DAL	YPD	CONC	ppr8	37_YPD	4.34307522928491	4.50635266602479	0.963767275035776	24.9022773668146	0.0249319320247446	4.34307522928491
K000282_037_001	14	15	QFA0088	37	YPD	SPAC32A11.03C	0.138559868172074	2.17907745552619	9e-04	1.49331327334026	4.6617497223034e-05	1.3605787037037	0.393008863144209	0.139331308212224	-0.00101626265893532	POT1	POT1	1	30	2014-04-11_01-01-01	174	175	2863	2629	81	0.151869387755102	0.00110971741343822	1	SID	2014/04/11	SID	DAL	YPD	CONC	phx1	37_YPD	22.8219119399432	7.26636874579611	3.14075884920465	7.64146537582077	0.398815250365558	22.8219119399432
K000282_037_001	14	16	QFA0088	37	YPD	SPBC19C7.01	0.0482548730246017	1.60816401500067	9e-04	3.62531181764307	1.1613328422341e-05	1.3605787037037	0.141948120139283	0.0474253118558602	9.05467677754509e-05	POT1	POT1	1	30	2014-04-11_01-01-01	174	175	3033	2630	81	0.0887836734693878	0.000408710105739556	1	SID	2014/04/11	SID	DAL	YPD	CONC	mni1	37_YPD	13.3279716124875	5.74460582881547	2.32008461670828	10.3444502959772	0.143593163019849	13.3279716124875
K000282_037_001	14	17	QFA0088	37	YPD	SPBC1683.04	0.0871720311717024	1.90207776463069	9e-04	2.63773326123423	2.88725523191166e-05	1.3605787037037	0.25556358750211	0.0838614788090876	-8.98482970382128e-05	POT1	POT1	1	30	2014-04-11_01-01-01	174	175	3200	2640	81	0.0490122448979592	0.000671501300457333	1	SID	2014/04/11	SID	DAL	YPD	CONC	SPBC1683.04	37_YPD	18.1048348068121	6.5977965141334	2.7440729292013	8.74612323331565	0.258539163267984	18.1048348068121
K000282_037_001	14	18	QFA0088	37	YPD	SPCC1020.07	0.110003226497497	2.1127030025007	9e-04	1.89773238344725	3.40204208500243e-05	1.3605787037037	0.325763472684597	0.107952849480777	-0.000390863983724336	POT1	POT1	1	30	2014-04-11_01-01-01	174	175	3391	2640	81	0.0664163265306122	0.000848279504941486	1	SID	2014/04/11	SID	DAL	YPD	CONC	SPCC1020.07	37_YPD	21.1281297744797	6.93340512318491	3.04729485715878	7.87583779220401	0.329410117009093	21.1281297744797
K000282_037_001	14	19	QFA0088	37	YPD	SPAC23C4.12	0.025	0.848249176453697	0.0011	0.75	1.63737698705985e-05	0.360671296296296	0.0426420876633426	0.0101873664102226	0.00346980255760558	POT1	POT1	1	30	2014-04-11_01-01-01	174	175	3555	2641	81	0.000587755102040816	0.000230409424924185	1	SID	2014/04/11	SID	DAL	YPD	CONC	hhp2	37_YPD	4.81763106660211	4.50635266602479	1.0690754638278	22.4493039191719	0.0293838621468784	4.81763106660211
K000282_037_001	14	20	QFA0088	37	YPD	SPBC32F12.03C	0.0630356850616049	1.76896415408243	9e-04	3.62557774180943	1.64634401234407e-05	0.360671296296296	0.188744988562503	0.0609496669662969	0.00176680604788474	POT1	POT1	1	30	2014-04-11_01-01-01	174	175	3717	2640	81	0.0719020408163265	0.000492877727004514	1	SID	2014/04/11	SID	DAL	YPD	CONC	gpx1	37_YPD	15.6444654616803	6.1300999706952	2.55207346315203	9.40411800307578	0.190654615827352	15.6444654616803
K000282_037_001	14	21	QFA0088	37	YPD	SPAC25G10.01	0.165785972012509	2.42112284611155	9e-04	2.54737878434223	6.28566788353251e-05	1.19391203703704	0.516582198503955	0.164942952049765	-0.000192100509054707	POT1	POT1	1	30	2014-04-11_01-01-01	174	175	3900	2633	81	0.0599836734693878	0.00122547278134059	1	SID	2014/04/11	SID	DAL	YPD	CONC	SPAC25G10.01	37_YPD	26.2848986335853	7.5251812215119	3.49292566648705	6.87103084679656	0.521704307657715	26.2848986335853
K000282_037_001	14	22	QFA0088	37	YPD	SPCC622.08C	0.0461599617932323	1.59787326903022	9e-04	10	1.32116044498578e-05	1.52724537037037	0.137339587821386	0.0444858249043369	-0.00155311607978243	POT1	POT1	1	30	2014-04-11_01-01-01	174	175	4079	2642	81	0.0373877551020408	0.00031977500753514	1	SID	2014/04/11	SID	DAL	YPD	CONC	hta1	37_YPD	13.0951064257176	5.68057321819239	2.30524384119894	10.4110461423108	0.140434407187301	13.0951064257176
K000282_037_001	14	23	QFA0088	37	YPD	SPBC16G5.13	0.119903496906498	2.04134034015481	9e-04	1.42447716885026	4.89266848447598e-05	1.52724537037037	0.326617305532594	0.121076184845957	-0.00431920168640671	POT1	POT1	1	30	2014-04-11_01-01-01	174	175	4245	2640	81	0.0505142857142857	0.00108088235000108	1	SID	2014/04/11	SID	DAL	YPD	CONC	ptf2	37_YPD	20.7518819375568	7.05773301783593	2.94030418621868	8.1624207837029	0.333554140003279	20.7518819375568
K000282_037_001	14	24	QFA0088	37	YPD	SPAC10F6.16	0.217996562709067	2.84171988112238	9e-04	0.974989971782129	0.000136493867778406	1.3605787037037	0.6492244806093	0.227285964750611	-0.00742390591610498	POT1	POT1	1	30	2014-04-11_01-01-01	174	175	4424	2640	81	0.057469387755102	0.00149041721940227	1	SID	2014/04/11	SID	DAL	YPD	CONC	mug134	37_YPD	32.250787802786	7.92016467050786	4.07198450341286	5.89393205693314	0.661154570387428	32.250787802786
K000282_037_001	15	1	QFA0088	37	YPD	SPAC10F6.16	0.025	0.755424252527476	0.0011	0.75	9.38775142703381e-07	1.86055555555556	0.0265783026534416	0.0130574212917351	-0.000722921307172738	POT1	POT1	1	30	2014-04-11_01-01-01	174	175	408	2815	81	0.0131918367346939	0.00133186262013456	1	SID	2014/04/11	SID	DAL	YPD	CONC	mug134	37_YPD	4.29043192550592	4.50635266602479	0.952085254634688	25	0.024445983229339	4.29043192550592
K000282_037_001	15	2	QFA0088	37	YPD	SPBC4B4.10C	0.212545113933669	2.99144732635104	9e-04	1.38687165240376	9.10512685738706e-05	1.02726851851852	0.696557294318917	0.213630603520138	-0.00163135909053024	POT1	POT1	1	30	2014-04-11_01-01-01	174	175	596	2804	81	0.0603102040816327	0.00122990199538987	1	SID	2014/04/11	SID	DAL	YPD	CONC	atg5	37_YPD	33.994510321858	7.88362837736653	4.31203865715618	5.56581281110966	0.699638941923489	33.994510321858
K000282_037_001	15	3	QFA0088	37	YPD	SPBC1105.01	0.0985455201767126	2.21944334395312	9e-04	1.1359417002729	2.03557556379632e-05	1.3605787037037	0.285434674233149	0.0970632596984166	-0.000737939358750757	POT1	POT1	1	30	2014-04-11_01-01-01	174	175	767	2815	81	0.0916897959183673	0.000824365620971078	1	SID	2014/04/11	SID	DAL	YPD	CONC	rrp12	37_YPD	21.5333090393265	6.77472147699599	3.1784788662448	7.55078168204236	0.287981564741718	21.5333090393265
K000282_037_001	15	4	QFA0088	37	YPD	SPAC16.04	0.114264855900352	2.22520512779488	9e-04	1.63168954279375	3.3679008030528e-05	1.02726851851852	0.344847394410378	0.111717568327286	-0.00235889445359033	POT1	POT1	1	30	2014-04-11_01-01-01	174	175	941	2815	81	0.115297959183673	0.000876022693784118	1	SID	2014/04/11	SID	DAL	YPD	CONC	dus3	37_YPD	22.4189188660506	6.98824102960118	3.20809181753853	7.48108263884244	0.346570059540202	22.4189188660506
K000282_037_001	15	5	QFA0088	37	YPD	SPBC15C4.04C	0.111927947947044	2.16377640097284	9e-04	1.70269914367233	2.66435514262826e-05	0.360671296296296	0.334951774154503	0.109519107902959	0.000790650650579931	POT1	POT1	1	30	2014-04-11_01-01-01	174	175	1102	2816	81	0.0718040816326531	0.000818183376799665	1	SID	2014/04/11	SID	DAL	YPD	CONC	SPBC15C4.04c	37_YPD	21.7106586435543	6.95842959951862	3.12005149050531	7.69218074542516	0.335932841342432	21.7106586435543
K000282_037_001	15	6	QFA0088	37	YPD	SPAC30D11.11	0.127208643292476	2.27235435837198	9e-04	1.5727535212944	3.13360144140876e-05	0.360671296296296	0.382721420149342	0.125076307325735	0.000864123399287774	POT1	POT1	1	30	2014-04-11_01-01-01	174	175	1292	2815	81	0.123428571428571	0.000999221487892754	1	SID	2014/04/11	SID	DAL	YPD	CONC	SPAC30D11.11	37_YPD	23.3995740391202	7.14305598223475	3.2758491739833	7.32634462862554	0.383860269675644	23.3995740391202
K000282_037_001	15	7	QFA0088	37	YPD	SPBC543.03C	0.0963794766745618	2.11170023949131	9e-04	1.93554924744151	2.2395857971652e-05	0.360671296296296	0.293780119703707	0.0936613170789	0.000601582622336264	POT1	POT1	1	30	2014-04-11_01-01-01	174	175	1451	2815	81	0.0558040816326531	0.000719882749486853	1	SID	2014/04/11	SID	DAL	YPD	CONC	pku80	37_YPD	20.5366729570015	6.74265715582384	3.04578335845882	7.87974625094284	0.29447032211656	20.5366729570015
K000282_037_001	15	8	QFA0088	37	YPD	SPBC15D4.12C	0.0849194802008681	1.9373380581824	9e-04	2.03482821161828	1.70992717320245e-05	0.360671296296296	0.250639910547199	0.0827618717310179	0.00259894645871132	POT1	POT1	1	30	2014-04-11_01-01-01	174	175	1638	2815	81	0.138220408163265	0.000719882749486853	1	SID	2014/04/11	SID	DAL	YPD	CONC	mug98	37_YPD	18.3313351799247	6.56002672874757	2.79439946480591	8.58860742791724	0.251109388099588	18.3313351799247
K000282_037_001	15	9	QFA0088	37	YPD	SPAC26A3.16	0.106457829850585	2.09991959150371	9e-04	2.36422805509392	3.29482696265915e-05	0.360671296296296	0.322289747982711	0.104217873309492	0.00177061023801801	POT1	POT1	1	30	2014-04-11_01-01-01	174	175	1813	2815	81	0.126726530612245	0.000948318026784046	1	SID	2014/04/11	SID	DAL	YPD	CONC	dph1	37_YPD	20.861201767029	6.88614134546834	3.02944722166608	7.92223737332547	0.324518226639021	20.861201767029
K000282_037_001	15	10	QFA0088	37	YPD	SPBC21C3.14C	0.166055562053148	2.46504560996632	9e-04	2.23739680496993	6.57297644399768e-05	1.19391203703704	0.520082873763651	0.163308080445673	9.90875992032813e-05	POT1	POT1	1	30	2014-04-11_01-01-01	174	175	1988	2815	81	0.0672	0.00119739144693795	1	SID	2014/04/11	SID	DAL	YPD	CONC	SPBC21C3.14c	37_YPD	26.7696607364806	7.52752533013208	3.556236553509	6.74870741551734	0.524344344581163	26.7696607364806
K000282_037_001	15	11	QFA0088	37	YPD	SPAC22F8.03C	0.0464711374701526	1.63916313300317	9e-04	3.44198411597123	1.01230305557983e-05	1.3605787037037	0.139426269320114	0.0450422200524117	-0.000557601572743547	POT1	POT1	1	30	2014-04-11_01-01-01	174	175	2160	2815	81	0.0663510204081633	0.000416307117142923	1	SID	2014/04/11	SID	DAL	YPD	CONC	SPAC22F8.03c	37_YPD	13.4563419137512	5.69026614633932	2.36480009329756	10.1488493966243	0.140565394968829	13.4563419137512
K000282_037_001	15	12	QFA0088	37	YPD	SPBC1815.01	0.0305203786629968	1.49277310655952	9e-04	1.5	6.06390420075264e-06	0.360671296296296	0.0852290326061489	0.0286200473049827	0.000592728464048904	POT1	POT1	1	30	2014-04-11_01-01-01	174	175	2325	2815	81	0.0569142857142857	0.000349271343830074	1	SID	2014/04/11	SID	DAL	YPD	CONC	eno101	37_YPD	10.8507742317374	5.08370404997532	2.13442287848956	11.2442572846594	0.0856470773438542	10.8507742317374
K000282_037_001	15	13	QFA0088	37	YPD	SPBC15D4.01C	0.0968646214657904	2.02288402871873	9e-04	1.58307031558339	2.13413858105681e-05	1.3605787037037	0.278971520724673	0.0945171006269641	-0.000896576542826473	POT1	POT1	1	30	2014-04-11_01-01-01	174	175	2510	2815	81	0.0589714285714286	0.000814507891784887	1	SID	2014/04/11	SID	DAL	YPD	CONC	klp9	37_YPD	19.6771830333222	6.74990102470911	2.91518097247511	8.23276504155521	0.281164403929439	19.6771830333222
K000282_037_001	15	14	QFA0088	37	YPD	SPAC25G10.06	0.179801599167372	2.6707162968438	9e-04	2.22609769368532	5.56133923642633e-05	1.02726851851852	0.584731241584083	0.179017847303895	-0.000241540583412057	POT1	POT1	1	30	2014-04-11_01-01-01	174	175	2689	2804	81	0.0590040816326531	0.00130613422503111	1	SID	2014/04/11	SID	DAL	YPD	CONC	rps2801	37_YPD	29.445339392366	7.64226513555476	3.85295967492347	6.22897772748601	0.587777128535783	29.445339392366
K000282_037_001	15	15	QFA0088	37	YPD	SPAPB1A10.05	0.151317774651205	2.43369038524719	9e-04	2.05436672494607	4.91219005902617e-05	1.02726851851852	0.473117434706563	0.150661712106532	-0.00112510064747208	POT1	POT1	1	30	2014-04-11_01-01-01	174	175	2846	2804	81	0.0616816326530612	0.00117933667984116	1	SID	2014/04/11	SID	DAL	YPD	CONC	SPAPB1A10.05	37_YPD	25.9573713397815	7.39344074793885	3.51086486315832	6.83592246794996	0.477061313851954	25.9573713397815
K000282_037_001	15	16	QFA0088	37	YPD	SPAC1296.01C	0.132898975822505	2.29636638188096	9e-04	2.22998235416229	4.21123643797895e-05	1.19391203703704	0.409847829200066	0.131529024769212	-0.000629323738076101	POT1	POT1	1	30	2014-04-11_01-01-01	174	175	3021	2825	81	0.0880979591836735	0.00106450399642313	1	SID	2014/04/11	SID	DAL	YPD	CONC	SPAC1296.01c	37_YPD	23.8729618627129	7.20618926983923	3.31284136022221	7.24453645386454	0.413754519784888	23.8729618627129
K000282_037_001	15	17	QFA0088	37	YPD	SPBC1271.10C	0.0415766310585502	1.33827708491724	9e-04	3.2621851965152	8.29524256867652e-06	1.3605787037037	0.109939048816958	0.04110251631002	-2.94378493733565e-05	POT1	POT1	1	30	2014-04-11_01-01-01	174	175	3202	2815	81	0.0538775510204082	0.000363896549955723	1	SID	2014/04/11	SID	DAL	YPD	CONC	SPBC1271.10c	37_YPD	10.6761911215454	5.52970405013538	1.9306984650081	12.4307344906391	0.110744239267722	10.6761911215454
K000282_037_001	15	18	QFA0088	37	YPD	SPBC1604.11	0.219647099683929	2.86134091999045	9e-04	2.30476385056453	5.34058007165035e-05	0.360671296296296	0.727730263850628	0.218541472181517	0.000830329256913559	POT1	POT1	1	30	2014-04-11_01-01-01	174	175	3380	2802	81	0.0625959183673469	0.00143359280841851	1	SID	2014/04/11	SID	DAL	YPD	CONC	atp17	37_YPD	32.7394429556881	7.93104673280188	4.1280103444961	5.81393891902412	0.729866162674099	32.7394429556881
K000282_037_001	15	19	QFA0088	37	YPD	SPAC869.02C	0.10596102378219	2.03650786359081	9e-04	1.95495292593968	2.937859771224e-05	0.360671296296296	0.308738314272165	0.104976252230101	0.000747887999238362	POT1	POT1	1	30	2014-04-11_01-01-01	174	175	3556	2806	81	0.0816	0.0010563070758427	1	SID	2014/04/11	SID	DAL	YPD	CONC	SPAC869.02c	37_YPD	20.2082300660298	6.87939297124675	2.93750192066255	8.17020742392802	0.312172713253323	20.2082300660298
K000282_037_001	15	20	QFA0088	37	YPD	SPAC5H10.01	0.22305257691343	2.93591878602944	9e-04	2.2904598549437	5.11385452372944e-05	0.360671296296296	0.748034463400092	0.221837263588151	0.00176797143570538	POT1	POT1	1	30	2014-04-11_01-01-01	174	175	3729	2802	81	0.0628571428571429	0.00145982877385248	1	SID	2014/04/11	SID	DAL	YPD	CONC	SPAC5H10.01	37_YPD	33.6867674739558	7.95324309879932	4.2356013836722	5.66625558592872	0.749271805394406	33.6867674739558
K000282_037_001	15	21	QFA0088	37	YPD	SPBPB7E8.02	0.101619216494406	1.93537250032358	9e-04	1.82458343302206	3.28372991808397e-05	1.52724537037037	0.283625830035956	0.10059377038469	-0.000791866581606824	POT1	POT1	1	30	2014-04-11_01-01-01	174	175	3904	2802	81	0.0509387755102041	0.000921405300909383	1	SID	2014/04/11	SID	DAL	YPD	CONC	SPBPB7E8.02	37_YPD	19.032898922386	6.81903252902785	2.79114358838517	8.59862606132896	0.28854152815587	19.032898922386
K000282_037_001	15	22	QFA0088	37	YPD	SPAC18B11.04	0.133993800455934	2.16558698685268	9e-04	2.01763181346317	4.91196739669811e-05	1.3605787037037	0.392227937510611	0.134816309054063	-0.00230767049547585	POT1	POT1	1	30	2014-04-11_01-01-01	174	175	4079	2825	81	0.0566857142857143	0.00117123221543745	1	SID	2014/04/11	SID	DAL	YPD	CONC	ncs1	37_YPD	22.5491134832002	7.21802553570592	3.12400023685908	7.68245780420617	0.398668307812206	22.5491134832002
K000282_037_001	15	23	QFA0088	37	YPD	SPCC1620.14C	0.121335347996127	2.00653736969072	9e-04	1.43186393947344	4.51128816156996e-05	1.52724537037037	0.325743750038483	0.122789180569874	-0.00453019202847026	POT1	POT1	1	30	2014-04-11_01-01-01	174	175	4253	2808	81	0.0526040816326531	0.00116838719339064	1	SID	2014/04/11	SID	DAL	YPD	CONC	snf22	37_YPD	20.4491875733436	7.07485918775686	2.8904020604016	8.30334309845646	0.332584604113512	20.4491875733436
K000282_037_001	15	24	QFA0088	37	YPD	SPAC10F6.16	0.231367795837299	2.84214745801719	9e-04	1.04605369874618	0.000152490019523864	1.3605787037037	0.693544209499537	0.240581205528214	-0.00959897437592181	POT1	POT1	1	30	2014-04-11_01-01-01	174	175	4424	2804	81	0.0584489795918367	0.00148691068983732	1	SID	2014/04/11	SID	DAL	YPD	CONC	mug134	37_YPD	32.6823381506968	8.00604735242265	4.08220645120304	5.87917350258636	0.706338144526841	32.6823381506968
K000282_037_001	16	1	QFA0088	37	YPD	SPAC10F6.16	0.268321106841219	3.52972225641243	9e-04	0.833678687623026	9.27991438708281e-05	0.360671296296296	0.875653902462582	0.274279393047976	0.00163652074037212	POT1	POT1	1	30	2014-04-11_01-01-01	174	175	414	2989	81	0.0426448979591837	0.00143951352363321	1	SID	2014/04/11	SID	DAL	YPD	CONC	mug134	37_YPD	41.3674806571926	8.21981982845353	5.03265053499055	4.76885884150608	0.878313625140595	41.3674806571926
K000282_037_001	16	2	QFA0088	37	YPD	SPAC10F6.16	0.185191867367806	2.53036119105316	9e-04	1.03572083967267	5.08491903170071e-05	1.02726851851852	0.531579236314925	0.186268390311601	-0.00419208553843223	POT1	POT1	1	30	2014-04-11_01-01-01	174	175	589	2977	81	0.0606040816326531	0.00116637239965145	1	SID	2014/04/11	SID	DAL	YPD	CONC	mug134	37_YPD	27.8890410708308	7.68488002779117	3.62907956532496	6.6132471245091	0.535681102682444	27.8890410708308
K000282_037_001	16	3	QFA0088	37	YPD	SPAC10F6.16	0.22120805653803	3.14690453694466	9e-04	1.32680151806053	6.69858862450517e-05	1.02726851851852	0.73937280996407	0.223726542951364	-0.00402895661096688	POT1	POT1	1	30	2014-04-11_01-01-01	174	175	757	2989	81	0.055934693877551	0.00141243160764838	1	SID	2014/04/11	SID	DAL	YPD	CONC	mug134	37_YPD	36.0137034977981	7.94126321361969	4.53500942218269	5.29216100028495	0.740812588303742	36.0137034977981
K000282_037_001	16	4	QFA0088	37	YPD	SPAC10F6.16	0.22871526378389	3.07854399769507	9e-04	1.52390711775716	4.8637120992646e-05	0.360671296296296	0.766063114038823	0.228399050533684	0.0015615616478366	POT1	POT1	1	30	2014-04-11_01-01-01	174	175	952	2989	81	0.0550204081632653	0.00138593423058787	1	SID	2014/04/11	SID	DAL	YPD	CONC	mug134	37_YPD	35.4705500135427	7.9894119334053	4.43969472461839	5.40577708348245	0.765078334738888	35.4705500135427
K000282_037_001	16	5	QFA0088	37	YPD	SPAC10F6.16	0.161545823210288	2.49999732450589	9e-04	1.18167087832867	2.89664425973567e-05	0.360671296296296	0.491447465774879	0.160689237207676	0.0118025083870626	POT1	POT1	1	30	2014-04-11_01-01-01	174	175	1109	2977	81	0.0786612244897959	0.00109373892109152	1	SID	2014/04/11	SID	DAL	YPD	CONC	mug134	37_YPD	26.9157428533104	7.48780273322446	3.59461163872299	6.67666007127439	0.483251860574395	26.9157428533104
K000282_037_001	16	6	QFA0088	37	YPD	SPAC10F6.16	0.151130303277701	2.38046893311097	9e-04	1.25495273792513	3.02520479687332e-05	0.360671296296296	0.457733702840656	0.148571194562842	0.0158022489469808	POT1	POT1	1	30	2014-04-11_01-01-01	174	175	1285	2985	81	0.0752979591836735	0.00103966731063821	1	SID	2014/04/11	SID	DAL	YPD	CONC	mug134	37_YPD	25.3198091116599	7.39165224885264	3.425459999906	7.00635827032241	0.445570668816517	25.3198091116599
K000282_037_001	16	7	QFA0088	37	YPD	SPAC10F6.16	0.210922090211155	2.94441656281903	9e-04	1.39424810066606	3.04068258092553e-05	0.360671296296296	0.701060565602226	0.209699793558259	0.0133304001444076	POT1	POT1	1	30	2014-04-11_01-01-01	174	175	1453	2983	81	0.057534693877551	0.00137925978633866	1	SID	2014/04/11	SID	DAL	YPD	CONC	mug134	37_YPD	33.4138765612726	7.87256948204582	4.24434190609258	5.65458686670576	0.689496503512544	33.4138765612726
K000282_037_001	16	8	QFA0088	37	YPD	SPAC10F6.16	0.183218908878836	2.54573641244977	9e-04	1.5565089468489	3.40315157210182e-05	0.360671296296296	0.574470529750884	0.182186778634423	0.0131924531352741	POT1	POT1	1	30	2014-04-11_01-01-01	174	175	1638	2984	81	0.0658285714285714	0.00126049020627931	1	SID	2014/04/11	SID	DAL	YPD	CONC	mug134	37_YPD	28.1547476477277	7.66942768587947	3.67103632772556	6.53766344362752	0.566448928797132	28.1547476477277
K000282_037_001	16	9	QFA0088	37	YPD	SPAC10F6.16	0.139144884810765	2.22415662460454	9e-04	1.69094068688392	2.68934403996895e-05	0.360671296296296	0.417108404265753	0.136624318655769	0.0103110072019383	POT1	POT1	1	30	2014-04-11_01-01-01	174	175	1813	2986	81	0.0503510204081633	0.000979075427783662	1	SID	2014/04/11	SID	DAL	YPD	CONC	mug134	37_YPD	23.3268648334885	7.27244715707949	3.20756745695712	7.48230561696987	0.41228311876104	23.3268648334885
K000282_037_001	16	10	QFA0088	37	YPD	SPAC10F6.16	0.144775188515141	2.17805181867519	9e-04	1.6899408605097	3.38679063144394e-05	0.360671296296296	0.420471561599011	0.142661434229704	0.0071367722807695	POT1	POT1	1	30	2014-04-11_01-01-01	174	175	1976	2984	81	0.0596571428571429	0.000997299150330278	1	SID	2014/04/11	SID	DAL	YPD	CONC	mug134	37_YPD	23.0235988106707	7.32967365861544	3.14114923569732	7.64051568364026	0.420356163117367	23.0235988106707
K000282_037_001	16	11	QFA0088	37	YPD	SPAC10F6.16	0.201245093916206	2.61767582147195	9e-04	2.11740993228254	5.81527744763135e-05	0.360671296296296	0.63971155855472	0.200179113593792	0.00549573885880522	POT1	POT1	1	30	2014-04-11_01-01-01	174	175	2149	2983	81	0.0588081632653061	0.00130904072808883	1	SID	2014/04/11	SID	DAL	YPD	CONC	mug134	37_YPD	29.4742271387415	7.80481289591766	3.77641687658626	6.35523057552246	0.641023448243256	29.4742271387415
K000282_037_001	16	12	QFA0088	37	YPD	SPAC10F6.16	0.215744006094756	2.85388557186457	9e-04	1.69159183436854	5.10442401682001e-05	0.360671296296296	0.70359428098434	0.215021637966774	0.0048705587010254	POT1	POT1	1	30	2014-04-11_01-01-01	174	175	2324	2982	81	0.0608	0.00136262002113418	1	SID	2014/04/11	SID	DAL	YPD	CONC	mug134	37_YPD	32.5420523773011	7.90517976152322	4.11654805570553	5.83012749401432	0.704189363401179	32.5420523773011
K000282_037_001	16	13	QFA0088	37	YPD	SPAC10F6.16	0.193323680419492	2.68639091600343	9e-04	2.01639957602553	5.10492625541311e-05	0.360671296296296	0.623748584985488	0.192650157600864	0.00356500993358781	POT1	POT1	1	30	2014-04-11_01-01-01	174	175	2500	2982	81	0.0567836734693878	0.00129492309229371	1	SID	2014/04/11	SID	DAL	YPD	CONC	mug134	37_YPD	30.0228325149773	7.74687764881503	3.87547523995937	6.19278888755115	0.625553828793013	30.0228325149773
K000282_037_001	16	14	QFA0088	37	YPD	SPAC10F6.16	0.117441727941981	2.02751341640229	9e-04	2.04921295652178	2.71656589906273e-05	0.360671296296296	0.339094796588572	0.11555513524697	0.00337174837016479	POT1	POT1	1	30	2014-04-11_01-01-01	174	175	2678	2990	81	0.0532897959183673	0.00092040564783124	1	SID	2014/04/11	SID	DAL	YPD	CONC	mug134	37_YPD	20.5548158566216	7.0278043833101	2.9247848596122	8.20573175532036	0.340996603913003	20.5548158566216
K000282_037_001	16	15	QFA0088	37	YPD	SPAC10F6.16	0.1300372015795	2.0732113745392	9e-04	1.84121049316604	2.71249138399234e-05	0.360671296296296	0.372536527095942	0.129139256675304	0.00476199954950699	POT1	POT1	1	30	2014-04-11_01-01-01	174	175	2855	2998	81	0.0948244897959184	0.00112575738679582	1	SID	2014/04/11	SID	DAL	YPD	CONC	mug134	37_YPD	21.4552793733693	7.17478369767644	2.99037298926762	8.02575467546539	0.373794112786561	21.4552793733693
K000282_037_001	16	16	QFA0088	37	YPD	SPAC10F6.16	0.208371562010468	2.7130347762368	9e-04	1.93316591082747	5.21950616244326e-05	0.360671296296296	0.670420259238288	0.208784171016296	0.00617915363923715	POT1	POT1	1	30	2014-04-11_01-01-01	174	175	3033	2985	81	0.0589714285714286	0.0014320703320873	1	SID	2014/04/11	SID	DAL	YPD	CONC	mug134	37_YPD	30.7434456204798	7.85501767913757	3.91386077998684	6.13205255606479	0.670638884668615	30.7434456204798
K000282_037_001	16	17	QFA0088	37	YPD	SPAC10F6.16	0.162462010865151	2.25437699579876	9e-04	2.00376236032165	3.19806084041504e-05	0.360671296296296	0.484896135440688	0.159956659022517	0.00840501648549722	POT1	POT1	1	30	2014-04-11_01-01-01	174	175	3200	2987	81	0.0539428571428571	0.00113746060228085	1	SID	2014/04/11	SID	DAL	YPD	CONC	mug134	37_YPD	24.3781144112597	7.49596168970676	3.25216635575059	7.37969629307627	0.483000420201613	24.3781144112597
K000282_037_001	16	18	QFA0088	37	YPD	SPAC10F6.16	0.155624028390177	2.24388947836677	9e-04	1.67622328619864	2.7087180719371e-05	0.360671296296296	0.459355839285378	0.154359205019978	0.00894792667294796	POT1	POT1	1	30	2014-04-11_01-01-01	174	175	3369	2991	81	0.110987755102041	0.00116637239965145	1	SID	2014/04/11	SID	DAL	YPD	CONC	mug134	37_YPD	24.0573898049711	7.43392411322909	3.2361629522367	7.41619020865812	0.456235138937568	24.0573898049711
K000282_037_001	16	19	QFA0088	37	YPD	SPAC10F6.16	0.122518233788684	2.02210911513992	9e-04	2.12337338767278	2.40714095935401e-05	0.360671296296296	0.355197681439923	0.120405987659245	0.00739183561076222	POT1	POT1	1	30	2014-04-11_01-01-01	174	175	3556	2996	81	0.0536163265306122	0.000986687809439756	1	SID	2014/04/11	SID	DAL	YPD	CONC	mug134	37_YPD	20.6788369716459	7.0888557576634	2.91709094931027	8.22737460608647	0.353796809296461	20.6788369716459
K000282_037_001	16	20	QFA0088	37	YPD	SPAC10F6.16	0.138260698575926	2.08144217872592	9e-04	1.85143092651338	2.9431435385268e-05	0.360671296296296	0.394338837626939	0.137446439530422	0.00644101708302783	POT1	POT1	1	30	2014-04-11_01-01-01	174	175	3730	2998	81	0.0612571428571429	0.00112049794443891	1	SID	2014/04/11	SID	DAL	YPD	CONC	mug134	37_YPD	21.8067462169011	7.26325040335605	3.002339862443	7.99376522965365	0.395040987365191	21.8067462169011
K000282_037_001	16	21	QFA0088	37	YPD	SPAC10F6.16	0.204901885346833	2.65025873340094	9e-04	1.74686832440781	4.52376197740005e-05	0.360671296296296	0.644461825210816	0.206578516932535	0.0031471949688926	POT1	POT1	1	30	2014-04-11_01-01-01	174	175	3892	2983	81	0.0569142857142857	0.00138719529529255	1	SID	2014/04/11	SID	DAL	YPD	CONC	mug134	37_YPD	29.9367123671106	7.830792542181	3.82294795908011	6.27787776786137	0.64726872362602	29.9367123671106
K000282_037_001	16	22	QFA0088	37	YPD	SPAC10F6.16	0.156452549568444	2.1396408027376	9e-04	1.62756204060491	7.43227618985376e-05	1.3605787037037	0.43292447583618	0.159105592298642	-0.000965597757186796	POT1	POT1	1	30	2014-04-11_01-01-01	174	175	4088	2992	81	0.0553469387755102	0.00122771824620086	1	SID	2014/04/11	SID	DAL	YPD	CONC	mug134	37_YPD	22.9614327959729	7.44158445231174	3.08555697286213	7.77817431701409	0.441162444267395	22.9614327959729
K000282_037_001	16	23	QFA0088	37	YPD	SPAC10F6.16	0.174075211302378	2.06779582210425	9e-04	1.34274137892593	9.39000476304149e-05	1.52724537037037	0.444600246742908	0.178258219636799	-0.00248147144344363	POT1	POT1	1	30	2014-04-11_01-01-01	174	175	4253	2989	81	0.052930612244898	0.00121233954570105	1	SID	2014/04/11	SID	DAL	YPD	CONC	mug134	37_YPD	22.6272693565649	7.59557005784957	2.97900870958079	8.05637120925951	0.455061469787439	22.6272693565649
K000282_037_001	16	24	QFA0088	37	YPD	SPAC10F6.16	0.220134511016721	2.12671788146104	9e-04	1.25273701459254	0.000133917479532836	1.69388888888889	0.543831745652	0.228202068038351	-0.00300375410775876	POT1	POT1	1	30	2014-04-11_01-01-01	174	175	4422	2984	81	0.059069387755102	0.00137181659479274	1	SID	2014/04/11	SID	DAL	YPD	CONC	mug134	37_YPD	24.3044046796741	7.93424462095136	3.06322855429681	7.8348708150866	0.559055707704982	24.3044046796741
K000282_037_002	1	1	QFA0088	37	YE5S_GH	SPAC10F6.16	0.001	0	0.001	1	Inf	0	0	0	0	POT1	POT1	1	30	2014-04-11_01-01-02	174	175	418	367	106	0	NA	1	SID	2014/04/11	SID	DAL	YE5S_GH	CONC	mug134	37_YE5S_GH	0	0	0	25	0	0
K000282_037_002	1	2	QFA0088	37	YE5S_GH	SPAC10F6.16	0.167542159875999	2.32669125875222	0.00090009210110222	1.38498916355162	1.66704461073543e-05	0.528518518518518	0.494180436171623	0.163739008293455	-0.00395889660486702	POT1	POT1	1	30	2014-04-11_01-01-02	174	175	592	363	106	0.0746775510204082	0.0012021851154134	1	SID	2014/04/11	SID	DAL	YE5S_GH	CONC	mug134	37_YE5S_GH	25.2798297782367	7.54023583051949	3.35265770812039	7.15849993927809	0.486766870254231	25.2798297782367
K000282_037_002	1	3	QFA0088	37	YE5S_GH	SPAC10F6.16	0.24198390162804	3.42540264123065	0.00100153030410222	1.00087789662278	5.29043034083887e-05	0.361909722222222	0.832716196527838	0.237545967724821	0.00283900744504774	POT1	POT1	1	30	2014-04-11_01-01-02	174	175	767	358	106	0.0698775510204082	0.00137161223253783	1	SID	2014/04/11	SID	DAL	YE5S_GH	CONC	mug134	37_YE5S_GH	38.8895396661791	7.91656118824991	4.91242835638037	4.88556743404273	0.81736530315148	38.8895396661791
K000282_037_002	1	4	QFA0088	37	YE5S_GH	SPAC10F6.16	0.170530039306425	2.90396659714915	0.0011	0.9470219220421	6.81237145968124e-05	0.361909722222222	0.569590092748754	0.163901042120907	0.0122534980321019	POT1	POT1	1	30	2014-04-11_01-01-02	174	175	943	367	106	0.0635102040816327	0.00108801370485316	1	SID	2014/04/11	SID	DAL	YE5S_GH	CONC	mug134	37_YE5S_GH	30.1214089597496	7.27637856211398	4.13961542855716	5.7976400016378	0.545642663369738	30.1214089597496
K000282_037_002	1	5	QFA0088	37	YE5S_GH	SPAC10F6.16	0.149444127975613	4.25194866149239	0.0011	0.392570754367484	8.93303607085844e-05	0.361909722222222	0.49082539182638	0.140940901469058	0.0162662927408736	POT1	POT1	1	30	2014-04-11_01-01-02	174	175	1115	363	106	0.101844897959184	0.0010398630442749	1	SID	2014/04/11	SID	DAL	YE5S_GH	CONC	mug134	37_YE5S_GH	36.1937361657504	7.08595887714655	5.10781064260498	4.69868632165268	0.466502018458165	36.1937361657504
K000282_037_002	1	6	QFA0088	37	YE5S_GH	SPAC10F6.16	0.133903854286853	12.7736285145426	0.0011	0.1	9.40997403469771e-05	0.361909722222222	0.444320742249478	0.124359816007323	0.019734466220383	POT1	POT1	1	30	2014-04-11_01-01-02	174	175	1280	357	106	0.118563265306122	0.000898440527619648	1	SID	2014/04/11	SID	DAL	YE5S_GH	CONC	mug134	37_YE5S_GH	45.8218149802718	6.92755015380054	6.61443280279009	3.62842903020745	0.419076448590136	45.8218149802718
K000282_037_002	1	7	QFA0088	37	YE5S_GH	SPAC10F6.16	0.199527976623559	4.0820518065066	0.0011	0.571394600185448	0.000147315928892536	0.361909722222222	0.703738483451749	0.19128458923417	0.0264496694282141	POT1	POT1	1	30	2014-04-11_01-01-02	174	175	1467	354	106	0.0602448979591837	0.00128727553849287	1	SID	2014/04/11	SID	DAL	YE5S_GH	CONC	mug134	37_YE5S_GH	41.4066451132776	7.5029437127546	5.51871994493156	4.34883455574545	0.671625056032258	41.4066451132776
K000282_037_002	1	8	QFA0088	37	YE5S_GH	SPAC10F6.16	0.193643051510645	4.13398622751095	0.0011	0.586262756208212	0.000128605080517212	0.361909722222222	0.691449126885535	0.185775334719981	0.0238011770695158	POT1	POT1	1	30	2014-04-11_01-01-02	174	175	1648	354	106	0.0586775510204082	0.00128000130239678	1	SID	2014/04/11	SID	DAL	YE5S_GH	CONC	mug134	37_YE5S_GH	41.8399119701122	7.45975240012543	5.60875344460611	4.27902567603156	0.661058405398463	41.8399119701122
K000282_037_002	1	9	QFA0088	37	YE5S_GH	SPAC10F6.16	0.192340017613742	4.08133037045542	0.0011	0.597706829407761	0.000142518904436818	0.361909722222222	0.688484276377585	0.184114100903661	0.0271529614677699	POT1	POT1	1	30	2014-04-11_01-01-02	174	175	1804	355	106	0.0608979591836735	0.00120661432946269	1	SID	2014/04/11	SID	DAL	YE5S_GH	CONC	mug134	37_YE5S_GH	41.3827809694981	7.4500116221846	5.55472703509196	4.32064435360732	0.656008830195208	41.3827809694981
K000282_037_002	1	10	QFA0088	37	YE5S_GH	SPAC10F6.16	0.201053492890885	4.57082396324159	0.0011	0.486551626340256	0.000131460892382053	0.361909722222222	0.713318708439539	0.19456578791614	0.0251006131959262	POT1	POT1	1	30	2014-04-11_01-01-02	174	175	1979	358	106	0.062334693877551	0.00126905181594625	1	SID	2014/04/11	SID	DAL	YE5S_GH	CONC	mug134	37_YE5S_GH	44.8695049188163	7.51393206623959	5.97150792997142	4.01908534350968	0.684353128977223	44.8695049188163
K000282_037_002	1	11	QFA0088	37	YE5S_GH	SPAC10F6.16	0.210245112179031	3.43387539058635	0.0011	0.953794882720951	0.000118012684402736	0.361909722222222	0.751036356363676	0.204509491806668	0.0233593596800865	POT1	POT1	1	30	2014-04-11_01-01-02	174	175	2153	357	106	0.0617795918367347	0.00136416904099191	1	SID	2014/04/11	SID	DAL	YE5S_GH	CONC	mug134	37_YE5S_GH	37.1888013914545	7.57842492682844	4.90719400805861	4.89077871398341	0.719270668266022	37.1888013914545
K000282_037_002	1	12	QFA0088	37	YE5S_GH	SPAC10F6.16	0.130979253864013	12.8888560982179	0.0011	0.1	8.76273820522697e-05	0.361909722222222	0.437266048496049	0.121478193471571	0.0212410823896276	POT1	POT1	1	30	2014-04-11_01-01-02	174	175	2330	360	106	0.11069387755102	0.000885307057319763	1	SID	2014/04/11	SID	DAL	YE5S_GH	CONC	mug134	37_YE5S_GH	45.8404406624184	6.89569098375887	6.64769357710263	3.61027470981301	0.412465460042022	45.8404406624184
K000282_037_002	1	13	QFA0088	37	YE5S_GH	SPAC10F6.16	0.215549934187124	3.67026774622125	0.0011	0.676470438299235	0.000165903790153219	0.361909722222222	0.748463004089997	0.206425928482363	0.027841161461584	POT1	POT1	1	30	2014-04-11_01-01-02	174	175	2504	363	106	0.0631836734693878	0.00127238892074068	1	SID	2014/04/11	SID	DAL	YE5S_GH	CONC	mug134	37_YE5S_GH	38.8698730038782	7.61437478804978	5.10480165290546	4.70145592950514	0.712980237824483	38.8698730038782
K000282_037_002	1	14	QFA0088	37	YE5S_GH	SPAC10F6.16	0.12591806164638	14.1302616564825	0.0011	0.1	0.000110322537895346	0.361909722222222	0.446197532287855	0.119220885085755	0.0280970040137688	POT1	POT1	1	30	2014-04-11_01-01-02	174	175	2680	358	106	0.122840816326531	0.000838248271336007	1	SID	2014/04/11	SID	DAL	YE5S_GH	CONC	mug134	37_YE5S_GH	49.486871871149	6.83883790363881	7.23615218966047	3.31667982802972	0.416840614353745	49.486871871149
K000282_037_002	1	15	QFA0088	37	YE5S_GH	SPAC10F6.16	0.207461063763592	4.73519647036814	0.0011	0.479356483905855	0.000182386644783263	0.361909722222222	0.748721130132032	0.198868493479508	0.0329012559622007	POT1	POT1	1	30	2014-04-11_01-01-02	174	175	2858	359	106	0.0599183673469388	0.00129914794408807	1	SID	2014/04/11	SID	DAL	YE5S_GH	CONC	mug134	37_YE5S_GH	46.6655589834591	7.55919326327411	6.17335175304763	3.88767738500431	0.713413478241128	46.6655589834591
K000282_037_002	1	16	QFA0088	37	YE5S_GH	SPAC10F6.16	0.244238015420569	5.82974083030124	0.0011	0.37252753428893	0.000255402594380632	0.361909722222222	0.891336693164768	0.234665578038258	0.040495198734424	POT1	POT1	1	30	2014-04-11_01-01-02	174	175	3037	367	106	0.0629551020408163	0.00138699093303764	1	SID	2014/04/11	SID	DAL	YE5S_GH	CONC	mug134	37_YE5S_GH	55.5519520651352	7.79464043797276	7.12694222487872	3.36750309497681	0.851563810059869	55.5519520651352
K000282_037_002	1	17	QFA0088	37	YE5S_GH	SPAC10F6.16	0.228220370968375	16.4169177444105	0.0011	0.101748196290707	0.000226659867931132	0.361909722222222	0.830950166039418	0.217772552916388	0.0417919119993447	POT1	POT1	1	30	2014-04-11_01-01-02	174	175	3203	362	106	0.0597877551020408	0.00139142014708692	1	SID	2014/04/11	SID	DAL	YE5S_GH	CONC	mug134	37_YE5S_GH	72.4690232026683	7.69678023847249	9.41549855359395	2.54898876181539	0.796383784950008	72.4690232026683
K000282_037_002	1	18	QFA0088	37	YE5S_GH	SPAC10F6.16	0.28087217958138	17.5369480743568	0.0011	0.1	0.000296347817488141	0.361909722222222	1.03450523152061	0.270198610951518	0.0511996272541599	POT1	POT1	1	30	2014-04-11_01-01-02	174	175	3389	368	106	0.0611591836734694	0.00151571081579006	1	SID	2014/04/11	SID	DAL	YE5S_GH	CONC	mug134	37_YE5S_GH	81.8893914570226	7.99626639847177	10.2409533870299	2.3435318073409	0.993908988619037	81.8893914570226
K000282_037_002	1	19	QFA0088	37	YE5S_GH	SPAC10F6.16	0.173571455627577	14.9098379878721	0.0011	0.1	0.000366606921007161	0.361909722222222	0.631516655409945	0.166710841376657	0.0499561066666916	POT1	POT1	1	30	2014-04-11_01-01-02	174	175	3554	357	106	0.0890448979591837	0.000990712730618494	1	SID	2014/04/11	SID	DAL	YE5S_GH	CONC	mug134	37_YE5S_GH	58.9587312570939	7.30188237757151	8.07445644950291	2.97233629905547	0.581877831040559	58.9587312570939
K000282_037_002	1	20	QFA0088	37	YE5S_GH	SPAC10F6.16	0.222253411283525	13.9466457969383	0.0011	0.1	0.000401062497435706	0.361909722222222	0.762471855125132	0.210020750316156	0.0520992821535219	POT1	POT1	1	30	2014-04-11_01-01-02	174	175	3725	363	106	0.0630530612244898	0.00125367311544645	1	SID	2014/04/11	SID	DAL	YE5S_GH	CONC	mug134	37_YE5S_GH	60.1982148509866	7.65855822863014	7.86025424810984	3.05333634796499	0.712569135488287	60.1982148509866
K000282_037_002	1	21	QFA0088	37	YE5S_GH	SPAC10F6.16	0.141051212708526	11.7482183852124	0.0011	0.1	0.000156924004798055	0.361909722222222	0.452427609447158	0.131269629722428	0.0302955005207341	POT1	POT1	1	30	2014-04-11_01-01-02	174	175	3915	358	106	0.136587755102041	0.00103684883211792	1	SID	2014/04/11	SID	DAL	YE5S_GH	CONC	mug134	37_YE5S_GH	42.9952445677584	7.00257173578419	6.13992204436068	3.90884441636245	0.418457697291306	42.9952445677584
K000282_037_002	1	22	QFA0088	37	YE5S_GH	SPAC10F6.16	0.276417394554172	5.42094265565963	0.0011	0.351736842975121	0.000184526518000553	0.361909722222222	0.943128341734713	0.267964140942626	0.0320088461652012	POT1	POT1	1	30	2014-04-11_01-01-02	174	175	4077	366	106	0.062334693877551	0.00153016683180554	1	SID	2014/04/11	SID	DAL	YE5S_GH	CONC	mug134	37_YE5S_GH	52.2387557493848	7.97320107135816	6.55179209477611	3.66311989953645	0.908949896533482	52.2387557493848
K000282_037_002	1	23	QFA0088	37	YE5S_GH	SPAC10F6.16	0.134557949593334	2.56775057654472	0.0011	0.540934899044535	0.000109271920985004	0.361909722222222	0.36825536014004	0.124082239853658	0.0182846578515072	POT1	POT1	1	30	2014-04-11_01-01-02	174	175	4253	371	106	0.105534693877551	0.00117585692846307	1	SID	2014/04/11	SID	DAL	YE5S_GH	CONC	mug134	37_YE5S_GH	23.3716270629355	6.93458029297553	3.37030160089286	7.12102441919202	0.337621983141337	23.3716270629355
K000282_037_002	1	24	QFA0088	37	YE5S_GH	SPAC10F6.16	0.250291663441648	3.26200969284115	0.0011	0.441082912184456	0.000358641073685567	0.361909722222222	0.697570297167847	0.235011641268961	0.0346745562078947	POT1	POT1	1	30	2014-04-11_01-01-02	174	175	4427	368	106	0.0608	0.00140915178688592	1	SID	2014/04/11	SID	DAL	YE5S_GH	CONC	mug134	37_YE5S_GH	32.910731630163	7.82996290546619	4.20317848596545	5.70996451379279	0.647081120515926	32.910731630163
K000282_037_002	2	1	QFA0088	37	YE5S_GH	SPAC10F6.16	0.258064147236922	3.3360103546454	0.00100037075785973	0.997816150619845	4.46716170847942e-05	0.528518518518518	0.859882880555282	0.255390526161901	-0.0167944888208177	POT1	POT1	1	30	2014-04-11_01-01-02	174	175	424	540	106	0.0708897959183673	0.00148621447949513	1	SID	2014/04/11	SID	DAL	YE5S_GH	CONC	mug134	37_YE5S_GH	38.3378312551601	8.01105112061064	4.78561810154044	5.0150261660609	0.855494211471164	38.3378312551601
K000282_037_002	2	2	QFA0088	37	YE5S_GH	SPCC18B5.07C	0.12945606134165	2.46047706017001	9e-04	1.60560011380444	1.56365961427299e-05	0.528518518518518	0.412998129886703	0.126072288014353	-0.00893726585224796	POT1	POT1	1	30	2014-04-11_01-01-02	174	175	596	546	106	0.072065306122449	0.00101488790888527	1	SID	2014/04/11	SID	DAL	YE5S_GH	CONC	nup61	37_YE5S_GH	25.4294962354687	7.16832179934862	3.54748251365884	6.76536104338583	0.409934383781539	25.4294962354687
K000282_037_002	2	3	QFA0088	37	YE5S_GH	SPAC1527.01	0.131047970998377	2.71027013955458	0.000900313343812627	1.64264028157728	1.91705786929462e-05	0.528518518518518	0.444141993361441	0.127862074929296	-0.00491076202718339	POT1	POT1	1	30	2014-04-11_01-01-02	174	175	767	542	106	0.0796734693877551	0.00105190440531993	1	SID	2014/04/11	SID	DAL	YE5S_GH	CONC	mok11	37_YE5S_GH	28.0811316554721	7.18545209898002	3.90805355997825	6.1411645545957	0.437022014532595	28.0811316554721
K000282_037_002	2	4	QFA0088	37	YE5S_GH	SPAC22E12.01	0.192685723719871	3.00625850882647	0.0011	2.75986455252245	3.01067845313615e-05	0.528518518518518	0.694809573842253	0.187180955668152	-0.000608174693511413	POT1	POT1	1	30	2014-04-11_01-01-02	174	175	941	542	106	0.064065306122449	0.00128135482327817	1	SID	2014/04/11	SID	DAL	YE5S_GH	CONC	SPAC22E12.01	37_YE5S_GH	32.3227250524862	7.4526023508835	4.33710582299542	5.53364408881876	0.67949347057514	32.3227250524862
K000282_037_002	2	5	QFA0088	37	YE5S_GH	SPCC63.04	0.150770534117614	2.83395698757311	0.0011	1.68658867878013	4.07776344940683e-05	0.361909722222222	0.536076130653165	0.145417237263167	0.00507125195311833	POT1	POT1	1	30	2014-04-11_01-01-02	174	175	1112	542	106	0.0626285714285714	0.00106846743659096	1	SID	2014/04/11	SID	DAL	YE5S_GH	CONC	mok14	37_YE5S_GH	29.0096097348222	7.09870716866235	4.086604651462	5.87284605360929	0.517407769671292	29.0096097348222
K000282_037_002	2	6	QFA0088	37	YE5S_GH	SPBC19G7.07C	0.100786663627087	4.89833674024573	0.0011	0.308389169694727	3.68046173376778e-05	0.361909722222222	0.334142899683313	0.0934300812174083	0.00683522730340829	POT1	POT1	1	30	2014-04-11_01-01-02	174	175	1278	542	106	0.108440816326531	0.000744484332511396	1	SID	2014/04/11	SID	DAL	YE5S_GH	CONC	ppr3	37_YE5S_GH	33.2908386377144	6.51765741605334	5.10779203517468	4.69870343873138	0.318395913571878	33.2908386377144
K000282_037_002	2	7	QFA0088	37	YE5S_GH	SPAC589.08C	0.192099165813573	3.15041643314111	0.0011	2.65031578757961	5.02462717060248e-05	0.361909722222222	0.712716164782233	0.187714446702095	0.00852547213489116	POT1	POT1	1	30	2014-04-11_01-01-02	174	175	1464	542	106	0.0585142857142857	0.001346375920182	1	SID	2014/04/11	SID	DAL	YE5S_GH	CONC	dam1	37_YE5S_GH	33.8526473162963	7.44820392017017	4.54507525292391	5.28044062297109	0.689496030925989	33.8526473162963
K000282_037_002	2	8	QFA0088	37	YE5S_GH	SPAC15A10.13	0.198546115580408	3.1442592226982	0.0011	2.69901213538859	5.5125935556697e-05	0.361909722222222	0.736272323485978	0.192214000534116	0.0116965509111881	POT1	POT1	1	30	2014-04-11_01-01-02	174	175	1630	542	106	0.0629877551020408	0.00131654120366672	1	SID	2014/04/11	SID	DAL	YE5S_GH	CONC	ppk3	37_YE5S_GH	34.0025423024058	7.49582680181691	4.5361963665121	5.29077624971816	0.710589572603139	34.0025423024058
K000282_037_002	2	9	QFA0088	37	YE5S_GH	SPAC25B8.11	0.259497874466589	3.80392152388486	0.0011	1.85695247891109	5.77941391536516e-05	0.361909722222222	0.986850912247604	0.254149831963029	0.0118043130658402	POT1	POT1	1	30	2014-04-11_01-01-02	174	175	1818	535	106	0.0667755102040816	0.00156118564443169	1	SID	2014/04/11	SID	DAL	YE5S_GH	CONC	SPAC25B8.11	37_YE5S_GH	43.2525715523967	7.88207538761731	5.48745976476528	4.37360837779675	0.963366290210827	43.2525715523967
K000282_037_002	2	10	QFA0088	37	YE5S_GH	SPAPB8E5.03	0.175832008150855	3.04679302553952	0.0011	1.45729712854314	6.73229199146383e-05	0.361909722222222	0.632495018439434	0.170609918281302	0.0135068062425832	POT1	POT1	1	30	2014-04-11_01-01-02	174	175	1999	542	106	0.0600816326530612	0.00119149704058942	1	SID	2014/04/11	SID	DAL	YE5S_GH	CONC	mae1	37_YE5S_GH	32.1439791480222	7.32055038609183	4.39092383123158	5.46582016050786	0.607516640453874	32.1439791480222
K000282_037_002	2	11	QFA0088	37	YE5S_GH	SPCC18.01C	0.0713452575686513	14.0581933722758	0.0011	0.1	1.33543398555553e-05	0.361909722222222	0.253583377257809	0.0668731118947027	0.00919046626650025	POT1	POT1	1	30	2014-04-11_01-01-02	174	175	2163	551	106	0.132342857142857	0.000687398509901102	1	SID	2014/04/11	SID	DAL	YE5S_GH	CONC	adg3	37_YE5S_GH	38.719716989136	6.01924210581984	6.4326565219397	3.73096245977751	0.241098296844635	38.719716989136
K000282_037_002	2	12	QFA0088	37	YE5S_GH	SPAC23C4.11	0.144337187126921	3.04768751728886	0.0011	0.994971139718863	5.6929549408749e-05	0.361909722222222	0.50595707154401	0.139283049698142	0.0108954212596478	POT1	POT1	1	30	2014-04-11_01-01-02	174	175	2334	531	106	0.0771918367346939	0.00108433821983839	1	SID	2014/04/11	SID	DAL	YE5S_GH	CONC	atp18	37_YE5S_GH	30.5875192705901	7.03579571063444	4.34741435490485	5.52052278451964	0.48483894118423	30.5875192705901
K000282_037_002	2	13	QFA0088	37	YE5S_GH	SPBC16H5.04	0.167093711872501	3.23316831801006	0.0011	1.04231505792788	7.72185343624629e-05	0.361909722222222	0.598268828152637	0.161849384203245	0.0153652920478922	POT1	POT1	1	30	2014-04-11_01-01-02	174	175	2502	542	106	0.0698448979591837	0.00116516861897874	1	SID	2014/04/11	SID	DAL	YE5S_GH	CONC	SPBC16H5.04	37_YE5S_GH	33.5395566686794	7.24701010845408	4.62805435162198	5.18576450848914	0.573698757347445	33.5395566686794
K000282_037_002	2	14	QFA0088	37	YE5S_GH	SPBC14C8.04	0.26521502983646	3.90603522878416	0.0011	1.38852299251214	0.000101450095133354	0.361909722222222	1.00678540190017	0.259361277003228	0.0202329007766915	POT1	POT1	1	30	2014-04-11_01-01-02	174	175	2694	536	106	0.068930612244898	0.00153218139088438	1	SID	2014/04/11	SID	DAL	YE5S_GH	CONC	SPBC14C8.04	37_YE5S_GH	44.5574667819378	7.91351520186786	5.63055300271879	4.26245876531333	0.976574836392768	44.5574667819378
K000282_037_002	2	15	QFA0088	37	YE5S_GH	SPCC1235.13	0.189961103509066	3.52730283995277	0.0011	0.973006029240516	0.000103873532963703	0.361909722222222	0.692820374831276	0.184441970559542	0.017939413533064	POT1	POT1	1	30	2014-04-11_01-01-02	174	175	2858	542	106	0.0618122448979592	0.00126839054308846	1	SID	2014/04/11	SID	DAL	YE5S_GH	CONC	ght6	37_YE5S_GH	37.4609515345119	7.4320567081635	5.0404555569879	4.76147438037169	0.664454669964975	37.4609515345119
K000282_037_002	2	16	QFA0088	37	YE5S_GH	SPBC2G2.05	0.101354392942818	16.8519367351133	0.0011	0.1	4.63921190339297e-05	0.361909722222222	0.384363204017626	0.0961438094954083	0.0192991542028218	POT1	POT1	1	30	2014-04-11_01-01-02	174	175	3033	542	106	0.100473469387755	0.000751927524057316	1	SID	2014/04/11	SID	DAL	YE5S_GH	CONC	rpl1603	37_YE5S_GH	54.0668577213584	6.5257612860528	8.28514181738657	2.89675186363563	0.364645081743413	54.0668577213584
K000282_037_002	2	17	QFA0088	37	YE5S_GH	SPAC1687.09	0.114041860638241	14.6390198199457	0.0011	0.1	5.41367951071297e-05	0.361909722222222	0.405240700940782	0.107119042763185	0.0188422165610074	POT1	POT1	1	30	2014-04-11_01-01-02	174	175	3195	542	106	0.134595918367347	0.00093773299475969	1	SID	2014/04/11	SID	DAL	YE5S_GH	CONC	SPAC1687.09	37_YE5S_GH	49.2871330312391	6.69591614874778	7.36077512566467	3.26052617968448	0.385473809311468	49.2871330312391
K000282_037_002	2	18	QFA0088	37	YE5S_GH	SPAC1002.19	0.157387231180079	7.11839426788911	0.0011	0.240893733142802	0.000101540332947122	0.361909722222222	0.556799717690994	0.150327860171717	0.0227711117909172	POT1	POT1	1	30	2014-04-11_01-01-02	174	175	3381	542	106	0.0694530612244898	0.00119500333549402	1	SID	2014/04/11	SID	DAL	YE5S_GH	CONC	urg1	37_YE5S_GH	49.2993686493415	7.16067116582555	6.88474131930869	3.4859697535317	0.532596443006097	49.2993686493415
K000282_037_002	2	19	QFA0088	37	YE5S_GH	SPBC713.03	0.0484420537889609	25	0.0011	0.105791180598092	2.10628396242066e-05	0.361909722222222	0.212276118056673	0.0467249588132881	0.0178814716199284	POT1	POT1	1	30	2014-04-11_01-01-02	174	175	3556	542	106	0.0439836734693878	0.000453611568730639	1	SID	2014/04/11	SID	DAL	YE5S_GH	CONC	SPBC713.03	37_YE5S_GH	59.8882512108973	5.46068460314608	10.9671690572266	2.18834959822068	0.198841045400296	59.8882512108973
K000282_037_002	2	20	QFA0088	37	YE5S_GH	SPBC1703.09	0.165532091099098	5.10668258674389	0.0011	0.3519700557441	0.000123501047071684	0.361909722222222	0.572218490020139	0.158186232885357	0.0243010409899451	POT1	POT1	1	30	2014-04-11_01-01-02	174	175	3724	542	106	0.0624	0.00124556841638238	1	SID	2014/04/11	SID	DAL	YE5S_GH	CONC	SPBC1703.09	37_YE5S_GH	42.9445796472192	7.23346360016578	5.9369317412802	4.04249215687038	0.544666982491709	42.9445796472192
K000282_037_002	2	21	QFA0088	37	YE5S_GH	SPAC105.03C	0.137840145460957	8.23835093992086	0.0011	0.172371852366757	8.4295189039402e-05	0.361909722222222	0.463522021334113	0.12941504159404	0.0211942001139415	POT1	POT1	1	30	2014-04-11_01-01-02	174	175	3892	533	106	0.123755102040816	0.00110339240535297	1	SID	2014/04/11	SID	DAL	YE5S_GH	CONC	SPAC105.03c	37_YE5S_GH	44.5317612742392	6.96934879515887	6.389658859544	3.75606906840606	0.440584649031218	44.5317612742392
K000282_037_002	2	22	QFA0088	37	YE5S_GH	SPBC1289.16C	0.194634722609068	3.31943182970074	0.0011	0.96201622100201	9.93370208693656e-05	0.361909722222222	0.689508193349618	0.189286237956712	0.0202204542528012	POT1	POT1	1	30	2014-04-11_01-01-02	174	175	4071	542	106	0.060930612244898	0.00138825199774232	1	SID	2014/04/11	SID	DAL	YE5S_GH	CONC	cao2	37_YE5S_GH	35.4096289462577	7.46712177422848	4.74207198126433	5.0610788058095	0.660430988750043	35.4096289462577
K000282_037_002	2	23	QFA0088	37	YE5S_GH	SPCC553.03	0.165511535670644	2.73334532421927	0.0011	0.996414095542542	6.42511078972747e-05	0.361909722222222	0.542451019749237	0.160792205791948	0.0163992096364059	POT1	POT1	1	30	2014-04-11_01-01-02	174	175	4253	542	106	0.0601795918367347	0.00134654511029218	1	SID	2014/04/11	SID	DAL	YE5S_GH	CONC	pex1	37_YE5S_GH	28.2454408205709	7.23328443819235	3.90492604873004	6.14608310131898	0.518123474535837	28.2454408205709
K000282_037_002	2	24	QFA0088	37	YE5S_GH	SPAC10F6.16	0.157354482748751	2.67859070623171	0.0011	0.483203735256409	0.000127615555688583	0.361909722222222	0.410599082545443	0.144090285657972	0.018940606964872	POT1	POT1	1	30	2014-04-11_01-01-02	174	175	4428	542	106	0.103967346938776	0.00125651813749325	1	SID	2014/04/11	SID	DAL	YE5S_GH	CONC	mug134	37_YE5S_GH	24.6800878337318	7.16037094505688	3.44676107189245	6.96305879618827	0.377791836145127	24.6800878337318
K000282_037_002	3	1	QFA0088	37	YE5S_GH	SPAC10F6.16	0.151940263718628	2.34983629372962	0.000936778299324194	1.18483623593413	1.13435454793721e-05	0.528518518518518	0.446386376516245	0.146079745518315	-0.0106604691037213	POT1	POT1	1	30	2014-04-11_01-01-02	174	175	429	728	106	0.0787918367346939	0.00105785609570043	1	SID	2014/04/11	SID	DAL	YE5S_GH	CONC	mug134	37_YE5S_GH	24.7957685232465	7.34158085919004	3.37744267873964	7.10596811933344	0.441590156251435	24.7957685232465
K000282_037_002	3	2	QFA0088	37	YE5S_GH	SPAC23A1.15C	0.0895034680235631	2.39669580432523	0.000900257981564692	1.6493579694521	9.25646854454902e-06	0.528518518518518	0.296217232195366	0.0846960916811241	-0.00829357239832926	POT1	POT1	1	30	2014-04-11_01-01-02	174	175	593	710	106	0.0655020408163265	0.000672527379731816	1	SID	2014/04/11	SID	DAL	YE5S_GH	CONC	sec20	37_YE5S_GH	22.9216747315934	6.63546128865622	3.45442068523248	6.94761935122701	0.292190601884801	22.9216747315934
K000282_037_002	3	3	QFA0088	37	YE5S_GH	SPBC106.05C	0.0367533917916431	1.03415428278667e-17	9e-04	0.969185414782423	3.75242755097296e-08	1.52849537037037	0.00284742146830806	0.000701476076086893	-6.97892106858717e-05	POT1	POT1	1	30	2014-04-11_01-01-02	174	175	767	712	106	0.00244897959183673	0.000365937535230903	1	SID	2014/04/11	SID	DAL	YE5S_GH	CONC	tim11	37_YE5S_GH	7.67174883243665e-17	5.35180858372865	1.4334871497014e-17	25	0	7.67174883243665e-17
K000282_037_002	3	4	QFA0088	37	YE5S_GH	SPCC1620.03	0.224669641806408	3.60870005968236	0.000900152563695589	3.18346660006821	2.11070103382928e-05	0.528518518518518	0.844497041706721	0.219477392990687	-0.00369649162926888	POT1	POT1	1	30	2014-04-11_01-01-02	174	175	950	704	106	0.0670040816326531	0.00140805991229141	1	SID	2014/04/11	SID	DAL	YE5S_GH	CONC	mug163	37_YE5S_GH	41.4595808235193	7.96341994057565	5.20625323452707	4.60984107358353	0.828913395499823	41.4595808235193
K000282_037_002	3	5	QFA0088	37	YE5S_GH	SPCC4G3.05C	0.242368240133221	3.70759098542322	0.0011	2.85560729950731	2.22108591887784e-05	0.361909722222222	0.927009357060513	0.237157612671775	0.00164511140326348	POT1	POT1	1	30	2014-04-11_01-01-02	174	175	1115	715	106	0.0683428571428571	0.00146957471429064	1	SID	2014/04/11	SID	DAL	YE5S_GH	CONC	mus81	37_YE5S_GH	41.6336016776122	7.78355332686421	5.34891969377504	4.48688732940423	0.90811984980195	41.6336016776122
K000282_037_002	3	6	QFA0088	37	YE5S_GH	SPAC57A7.08	0.112240187517637	3.12510714825539	0.0010009592229495	1.00163195963365	2.5978412728171e-05	0.361909722222222	0.399119812623595	0.106589394167663	0.00303910262279392	POT1	POT1	1	30	2014-04-11_01-01-02	174	175	1290	720	106	0.0843428571428571	0.000886829533650982	1	SID	2014/04/11	SID	DAL	YE5S_GH	CONC	pzh1	37_YE5S_GH	30.3067851645773	6.80906231123314	4.45094842421683	5.39210921191992	0.386779650643674	30.3067851645773
K000282_037_002	3	7	QFA0088	37	YE5S_GH	SPAC227.18	0.0952158517031249	2.64903906315997	0.0011	1.90184161354423	2.50844889340755e-05	0.361909722222222	0.349388970303635	0.0900478121028145	0.00453321201340201	POT1	POT1	1	30	2014-04-11_01-01-02	174	175	1464	717	106	0.0650122448979592	0.00077474965076339	1	SID	2014/04/11	SID	DAL	YE5S_GH	CONC	lys3	37_YE5S_GH	24.5848303732626	6.4356263470838	3.82011463179536	6.28253398477746	0.333723764146804	24.5848303732626
K000282_037_002	3	8	QFA0088	37	YE5S_GH	SPAC13G6.07C	0.123100877773936	2.80425701330589	0.0011	1.67212058640859	3.63513307861492e-05	0.361909722222222	0.445520224970184	0.118786735193078	0.00663352207727899	POT1	POT1	1	30	2014-04-11_01-01-02	174	175	1637	704	106	0.0772897959183673	0.000928536655761468	1	SID	2014/04/11	SID	DAL	YE5S_GH	CONC	rps601	37_YE5S_GH	27.5162492792422	6.80619371505747	4.04282487851727	5.93644313596936	0.428004626323541	27.5162492792422
K000282_037_002	3	9	QFA0088	37	YE5S_GH	SPAC458.04C	0.0890463137510187	2.87114032538386	0.0011	1.01112190976987	2.7219475216061e-05	0.361909722222222	0.319162162675313	0.0843656629454492	0.00690562047195555	POT1	POT1	1	30	2014-04-11_01-01-02	174	175	1800	717	106	0.104195918367347	0.000665837565229882	1	SID	2014/04/11	SID	DAL	YE5S_GH	CONC	dil1	37_YE5S_GH	25.809330152159	6.33898046047442	4.07152700865517	5.89459432517119	0.303997993264831	25.809330152159
K000282_037_002	3	10	QFA0088	37	YE5S_GH	SPCC18.15	0.0293876447898869	2.09964408606512	0.0011	1.00821626767242	2.8494555371118e-06	0.361909722222222	0.103961120005176	0.0275095864893606	0.00297532457862467	POT1	POT1	1	30	2014-04-11_01-01-02	174	175	1996	717	106	0.122057142857143	0.00056678344354291	1	SID	2014/04/11	SID	DAL	YE5S_GH	CONC	SPCC18.15	37_YE5S_GH	13.5982902239271	4.73963431304251	2.86905894543537	8.36511220453787	0.0956340791081918	13.5982902239271
K000282_037_002	3	11	QFA0088	37	YE5S_GH	SPAC26F1.04C	0.244525189416308	3.48810112525556	0.0011	2.43118221335101	5.44385331023353e-05	0.361909722222222	0.917657887706012	0.238977118653588	0.0110722606469342	POT1	POT1	1	30	2014-04-11_01-01-02	174	175	2167	709	106	0.0636081632653061	0.00148855193121142	1	SID	2014/04/11	SID	DAL	YE5S_GH	CONC	etr1	37_YE5S_GH	39.2330355058728	7.79633575604539	5.03224036695071	4.7692475418345	0.892871096334402	39.2330355058728
K000282_037_002	3	12	QFA0088	37	YE5S_GH	SPAC6C3.03C	0.123895041243697	3.18897565344305	0.0011	0.964201882335296	4.51808724256105e-05	0.361909722222222	0.446581862212494	0.118815563876378	0.0081194203737575	POT1	POT1	1	30	2014-04-11_01-01-02	174	175	2332	728	106	0.0868244897959184	0.000913911449635819	1	SID	2014/04/11	SID	DAL	YE5S_GH	CONC	SPAC6C3.03c	37_YE5S_GH	30.8866845328473	6.81547111245173	4.53184879272952	5.29585189128627	0.428121770656082	30.8866845328473
K000282_037_002	3	13	QFA0088	37	YE5S_GH	SPBC13E7.11	0.148501942044418	2.89224376540251	0.0011	2.02891749631672	4.51200363244257e-05	0.361909722222222	0.543404845802392	0.141750917310239	0.0106164142332871	POT1	POT1	1	30	2014-04-11_01-01-02	174	175	2499	705	106	0.0676244897959184	0.00109796377288589	1	SID	2014/04/11	SID	DAL	YE5S_GH	CONC	SPBC13E7.11	37_YE5S_GH	29.5259014697732	7.07683446411838	4.17219049272356	5.75237397282238	0.520752350937026	29.5259014697732
K000282_037_002	3	14	QFA0088	37	YE5S_GH	SPBC16A3.16	0.156506130459303	2.95774698605251	0.0011	2.36635450252275	5.24585937263426e-05	0.361909722222222	0.579795151740081	0.150715011491725	0.0122556423192857	POT1	POT1	1	30	2014-04-11_01-01-02	174	175	2672	711	106	0.0588081632653061	0.00116183151418431	1	SID	2014/04/11	SID	DAL	YE5S_GH	CONC	SPBC16A3.16	37_YE5S_GH	30.5203104236758	7.15257183570672	4.26704004164121	5.62450780067416	0.555189937154459	30.5203104236758
K000282_037_002	3	15	QFA0088	37	YE5S_GH	SPBC3B8.08	0.106518873963013	4.17774714352972	0.0011	0.510326715192488	4.42639255988203e-05	0.361909722222222	0.384168033657869	0.100286640681873	0.0107627627733556	POT1	POT1	1	30	2014-04-11_01-01-02	174	175	2848	725	106	0.092669387755102	0.000790881845637357	1	SID	2014/04/11	SID	DAL	YE5S_GH	CONC	SPBC3B8.08	37_YE5S_GH	35.1337295724496	6.59746174868554	5.32534039768394	4.50675416175047	0.366690734322844	35.1337295724496
K000282_037_002	3	16	QFA0088	37	YE5S_GH	SPBC119.03	0.110992254266298	11.391753579823	0.0011	0.137820972261275	4.50986546704228e-05	0.361909722222222	0.398210518269547	0.103963921364119	0.0131790780238879	POT1	POT1	1	30	2014-04-11_01-01-02	174	175	3023	708	106	0.065730612244898	0.000844199727056162	1	SID	2014/04/11	SID	DAL	YE5S_GH	CONC	SPBC119.03	37_YE5S_GH	48.5655814923499	6.65681166582979	7.29562197795723	3.28964412801443	0.381866852463212	48.5655814923499
K000282_037_002	3	17	QFA0088	37	YE5S_GH	SPAP8A3.12C	0.197448082688958	3.15057376556495	0.0011	2.66463233846912	7.76159325330207e-05	0.361909722222222	0.737099386761982	0.192431349759795	0.0160105909133372	POT1	POT1	1	30	2014-04-11_01-01-02	174	175	3207	706	106	0.0620081632653061	0.00139251202168143	1	SID	2014/04/11	SID	DAL	YE5S_GH	CONC	tpp2	37_YE5S_GH	34.0344470190272	7.48782602466345	4.54530419202106	5.28017465632558	0.707262633583599	34.0344470190272
K000282_037_002	3	18	QFA0088	37	YE5S_GH	SPAC3A12.08	0.188583778932242	3.71116428859402	0.0011	1.03112249545754	8.53055508409656e-05	0.361909722222222	0.704223307022269	0.183351696187356	0.0174136962368931	POT1	POT1	1	30	2014-04-11_01-01-02	174	175	3369	706	106	0.0629877551020408	0.00133476492621334	1	SID	2014/04/11	SID	DAL	YE5S_GH	CONC	SPAC3A12.08	37_YE5S_GH	39.447151072099	7.42155825370032	5.31521140488671	4.51534250884825	0.678464122096273	39.447151072099
K000282_037_002	3	19	QFA0088	37	YE5S_GH	SPAP8A3.13C	0.180741399052964	3.20048503293384	0.0011	1.58287954865832	8.93662143759525e-05	0.361909722222222	0.669829614117435	0.1750005468064	0.0175837692902115	POT1	POT1	1	30	2014-04-11_01-01-02	174	175	3566	705	106	0.0572734693877551	0.00132749092477759	1	SID	2014/04/11	SID	DAL	YE5S_GH	CONC	SPAP8A3.13c	37_YE5S_GH	33.9655644373506	7.3602796612572	4.61471112519507	5.20075890968917	0.640184410324393	33.9655644373506
K000282_037_002	3	20	QFA0088	37	YE5S_GH	SPAC24B11.12C	0.105139551984634	8.56066593020729	0.0011	0.201798620419144	7.11782881936175e-05	0.361909722222222	0.38934050510231	0.0947477615030193	0.0177679778072745	POT1	POT1	1	30	2014-04-11_01-01-02	174	175	3730	717	106	0.0769959183673469	0.000749251692120681	1	SID	2014/04/11	SID	DAL	YE5S_GH	CONC	SPAC24B11.12c	37_YE5S_GH	46.4603959427358	6.57865815852083	7.06229064092033	3.39833082781091	0.368821254461243	46.4603959427358
K000282_037_002	3	21	QFA0088	37	YE5S_GH	SPCC1620.07C	0.176045786586539	3.1153319547749	0.0011	1.84420770902025	8.10066781369833e-05	0.361909722222222	0.653518035165623	0.171082461409088	0.0186739793872442	POT1	POT1	1	30	2014-04-11_01-01-02	174	175	3893	705	106	0.0581877551020408	0.00131228141438796	1	SID	2014/04/11	SID	DAL	YE5S_GH	CONC	SPCC1620.07c	37_YE5S_GH	32.904160237763	7.32230336472003	4.49368984031722	5.34082254290736	0.62408515344456	32.904160237763
K000282_037_002	3	22	QFA0088	37	YE5S_GH	SPBC23G7.12C	0.188301131682691	3.23503209570615	0.0011	1.88262537425901	8.59463012293548e-05	0.361909722222222	0.705047636636011	0.183510422356409	0.0201585060593293	POT1	POT1	1	30	2014-04-11_01-01-02	174	175	4070	707	106	0.0594938775510204	0.00131578770929256	1	SID	2014/04/11	SID	DAL	YE5S_GH	CONC	rpt6	37_YE5S_GH	34.623085265436	7.41939433654571	4.66656491014274	5.1429692851451	0.674668780285088	34.623085265436
K000282_037_002	3	23	QFA0088	37	YE5S_GH	SPBC1734.05C	0.16308839150111	3.48225448623783	0.0011	0.727214549719328	6.22193833385938e-05	0.361909722222222	0.569051517538597	0.157617556228108	0.0177336921526147	POT1	POT1	1	30	2014-04-11_01-01-02	174	175	4245	706	106	0.0577959183673469	0.00125777920219793	1	SID	2014/04/11	SID	DAL	YE5S_GH	CONC	spf31	37_YE5S_GH	34.988374586411	7.212006761871	4.85140623708095	4.94701924084605	0.545672958254246	34.988374586411
K000282_037_002	3	24	QFA0088	37	YE5S_GH	SPAC10F6.16	0.219328784638203	3.00520730608528	0.0011	0.729720504409281	0.000121677313669271	0.361909722222222	0.689921471115786	0.213214802381585	0.0227318858833229	POT1	POT1	1	30	2014-04-11_01-01-02	174	175	4424	722	106	0.0608979591836735	0.00140915178688592	1	SID	2014/04/11	SID	DAL	YE5S_GH	CONC	mug134	37_YE5S_GH	32.2165003236061	7.63944782928867	4.21712420105707	5.69108208716835	0.658031396738215	32.2165003236061
K000282_037_002	4	1	QFA0088	37	YE5S_GH	SPAC10F6.16	0.19269669758461	2.8295465711642	9e-04	1.63614160453335	2.48142918824254e-05	0.528518518518518	0.634669800633893	0.189666684367223	-0.0121962736321801	POT1	POT1	1	30	2014-04-11_01-01-02	174	175	425	892	106	0.0659265306122449	0.00128284655910393	1	SID	2014/04/11	SID	DAL	YE5S_GH	CONC	mug134	37_YE5S_GH	31.5959293878401	7.74219113031199	4.08100612036516	5.88090272157017	0.631637319459998	31.5959293878401
K000282_037_002	4	2	QFA0088	37	YE5S_GH	SPBC1711.11	0.178523849781977	3.10287213861201	9e-04	3.06334111561978	1.70364605032119e-05	0.528518518518518	0.641311527234164	0.17471058722495	-0.00859806673365241	POT1	POT1	1	30	2014-04-11_01-01-02	174	175	592	888	106	0.065665306122449	0.00122334631618354	1	SID	2014/04/11	SID	DAL	YE5S_GH	CONC	SPBC1711.11	37_YE5S_GH	34.1645168085297	7.63197610629055	4.476496825032	5.36133519983641	0.632780163510843	34.1645168085297
K000282_037_002	4	3	QFA0088	37	YE5S_GH	SPBC16E9.13	0.02525	0	0.0011	0.1	7.42118775999068e-06	0.528518518518518	0.0681647793532822	0.0176019233644984	-0.00125556100041211	POT1	POT1	1	30	2014-04-11_01-01-02	174	175	767	887	106	0.0476734693877551	0.000439324742825338	1	SID	2014/04/11	SID	DAL	YE5S_GH	CONC	ksp1	37_YE5S_GH	0	4.52070795900186	0	25	2.60208521396521e-18	0
K000282_037_002	4	4	QFA0088	37	YE5S_GH	SPBP22H7.06	0.10507966928948	3.26460913217046	0.00100237304126324	1.00337318799081	2.28730805367879e-05	0.528518518518518	0.380549618852697	0.0994100857000098	-0.000719397427609584	POT1	POT1	1	30	2014-04-11_01-01-02	174	175	941	901	106	0.0566857142857143	0.000716741143668763	1	SID	2014/04/11	SID	DAL	YE5S_GH	CONC	SPBP22H7.06	37_YE5S_GH	31.1829705419503	6.71192023572915	4.64590898681363	5.1658351612394	0.370811195886527	31.1829705419503
K000282_037_002	4	5	QFA0088	37	YE5S_GH	SPBC1683.02	0.13327028042222	2.76748491106148	0.0011	3.51481602176373	2.318948222901e-05	0.528518518518518	0.484725916207526	0.130719244629718	-0.000399382752161524	POT1	POT1	1	30	2014-04-11_01-01-02	174	175	1115	898	106	0.0666775510204082	0.000990051457760699	1	SID	2014/04/11	SID	DAL	YE5S_GH	CONC	SPBC1683.02	37_YE5S_GH	27.631866549637	6.92070775802046	3.992635943573	6.01106645814606	0.47225571298113	27.631866549637
K000282_037_002	4	6	QFA0088	37	YE5S_GH	SPAC24C9.07C	0.17064549805069	2.95267867282293	0.0011	4.49668218471995	2.4512639334296e-05	0.361909722222222	0.626151083767965	0.16668930929747	0.00305800411431549	POT1	POT1	1	30	2014-04-11_01-01-02	174	175	1279	888	106	0.070530612244898	0.00118706782654013	1	SID	2014/04/11	SID	DAL	YE5S_GH	CONC	bgs2	37_YE5S_GH	31.0001851607525	7.277355019954	4.25981487446361	5.63404765401267	0.609558413774604	31.0001851607525
K000282_037_002	4	7	QFA0088	37	YE5S_GH	SPBC1604.01	0.165986260424683	2.92037471238245	0.0011	5.14365479125444	2.15258394789757e-05	0.361909722222222	0.608031725819467	0.162642170886357	0.00228437725078098	POT1	POT1	1	30	2014-04-11_01-01-02	174	175	1455	884	106	0.0598204081632653	0.0012739113970719	1	SID	2014/04/11	SID	DAL	YE5S_GH	CONC	mug158	37_YE5S_GH	30.492756373246	7.23741649291302	4.2132101148393	5.69636912136659	0.592656304986603	30.492756373246
K000282_037_002	4	8	QFA0088	37	YE5S_GH	SPCC320.07C	0.159687826303964	3.70110659097826	0.00100201348052893	1.00231165103377	3.42035000802689e-05	0.361909722222222	0.588390278292213	0.155334753179279	0.0038905972985102	POT1	POT1	1	30	2014-04-11_01-01-02	174	175	1625	881	106	0.0573714285714286	0.00119057435610509	1	SID	2014/04/11	SID	DAL	YE5S_GH	CONC	mde7	37_YE5S_GH	38.7154315133056	7.31620860593586	5.2917342299254	4.53537516383137	0.574786687825775	38.7154315133056
K000282_037_002	4	9	QFA0088	37	YE5S_GH	SPBC16E9.07	0.147959519249035	3.07804054384928	0.0011	1.52585588815993	3.32457734643249e-05	0.361909722222222	0.540323423079738	0.142372101104032	0.00577971853594619	POT1	POT1	1	30	2014-04-11_01-01-02	174	175	1800	888	106	0.0573714285714286	0.00104213901498028	1	SID	2014/04/11	SID	DAL	YE5S_GH	CONC	mug100	37_YE5S_GH	31.3709520523791	7.0715551839935	4.4362168202247	5.41001510354139	0.522789625579451	31.3709520523791
K000282_037_002	4	10	QFA0088	37	YE5S_GH	SPBC30D10.16	0.133867439942312	2.85956746933981	0.0011	1.40244913877551	4.09293082019561e-05	0.361909722222222	0.477328011449354	0.12822669611956	0.00587492237291624	POT1	POT1	1	30	2014-04-11_01-01-02	174	175	1976	884	106	0.0576326530612245	0.000930551214840308	1	SID	2014/04/11	SID	DAL	YE5S_GH	CONC	pha2	37_YE5S_GH	28.5203792260805	6.92715776824061	4.11718343659499	5.82922776446623	0.45895491039456	28.5203792260805
K000282_037_002	4	11	QFA0088	37	YE5S_GH	SPAC144.17C	0.0598457318038698	11.5667269502883	0.0011	0.133321882077411	1.15946842034197e-05	0.361909722222222	0.219745269247262	0.0552120440723446	0.00621903896621976	POT1	POT1	1	30	2014-04-11_01-01-02	174	175	2154	892	106	0.089730612244898	0.000543469351419388	1	SID	2014/04/11	SID	DAL	YE5S_GH	CONC	SPAC144.17c	37_YE5S_GH	36.9818491320464	5.76567292900012	6.41414273536667	3.74173151271914	0.209302400531206	36.9818491320464
K000282_037_002	4	12	QFA0088	37	YE5S_GH	SPAC110.01	0.145875014925449	2.89278054704118	0.0011	2.03154263493956	4.6579374536692e-05	0.361909722222222	0.53332925968742	0.142460861569486	0.0081263929282451	POT1	POT1	1	30	2014-04-11_01-01-02	174	175	2323	904	106	0.0745142857142857	0.00106102401038469	1	SID	2014/04/11	SID	DAL	YE5S_GH	CONC	ppk1	37_YE5S_GH	29.4238555093146	7.05108546956921	4.17295402761757	5.75132144786702	0.512410310916422	29.4238555093146
K000282_037_002	4	13	QFA0088	37	YE5S_GH	SPCC1442.11C	0.187242260168406	3.21965331801474	0.0011	2.61703907390338	4.61892464857116e-05	0.361909722222222	0.702533169140436	0.180748655658772	0.0105471979101309	POT1	POT1	1	30	2014-04-11_01-01-02	174	175	2500	880	106	0.0632489795918367	0.00127325012421411	1	SID	2014/04/11	SID	DAL	YE5S_GH	CONC	SPCC1442.11c	37_YE5S_GH	34.4249916298874	7.41125875081062	4.64495881028606	5.16689188865422	0.678721088817677	34.4249916298874
K000282_037_002	4	14	QFA0088	37	YE5S_GH	SPCC1620.02	0.058763643399968	15.2400229404374	0.0011	0.1	1.25337736314767e-05	0.361909722222222	0.217647086957685	0.0546146593892097	0.00685457658169109	POT1	POT1	1	30	2014-04-11_01-01-02	174	175	2676	892	106	0.091265306122449	0.000548990205402832	1	SID	2014/04/11	SID	DAL	YE5S_GH	CONC	wtf23	37_YE5S_GH	38.3300424201421	5.73934841822485	6.67846585135484	3.59363969722645	0.206758304452287	38.3300424201421
K000282_037_002	4	15	QFA0088	37	YE5S_GH	SPAC1782.12C	0.136091922948379	2.75856804522248	0.0011	3.15427306379077	3.50359738639422e-05	0.361909722222222	0.499634130676737	0.131495030210613	0.00944069866151908	POT1	POT1	1	30	2014-04-11_01-01-02	174	175	2846	880	106	0.057730612244898	0.00104564530988488	1	SID	2014/04/11	SID	DAL	YE5S_GH	CONC	SPAC1782.12c	37_YE5S_GH	27.6631108914339	6.95093411149928	3.97976882641852	6.03050102827157	0.479520511330804	27.6631108914339
K000282_037_002	4	16	QFA0088	37	YE5S_GH	SPCC16A11.08	0.17965952248673	3.22701317720609	0.0011	2.30417382874163	5.70679238579601e-05	0.361909722222222	0.676495736235936	0.17419124716626	0.0133315183146953	POT1	POT1	1	30	2014-04-11_01-01-02	174	175	3022	892	106	0.0575020408163265	0.00132749092477759	1	SID	2014/04/11	SID	DAL	YE5S_GH	CONC	atg20	37_YE5S_GH	34.2254913908559	7.35161807050095	4.65550455187394	5.1551877422909	0.651139253371352	34.2254913908559
K000282_037_002	4	17	QFA0088	37	YE5S_GH	SPAC922.06	0.163556806240176	3.09132042023367	0.0011	2.59326364628654	6.09614870776411e-05	0.361909722222222	0.616048032672979	0.159083567095546	0.013374495442045	POT1	POT1	1	30	2014-04-11_01-01-02	174	175	3197	892	106	0.0578285714285714	0.00121984002127894	1	SID	2014/04/11	SID	DAL	YE5S_GH	CONC	SPAC922.06	37_YE5S_GH	32.1825868933598	7.21614446289357	4.45980357777581	5.38140292088139	0.589975700886944	32.1825868933598
K000282_037_002	4	18	QFA0088	37	YE5S_GH	SPAC1F7.06	0.172538410930503	4.43594210060328	0.0011	0.689458921008669	7.38969720010777e-05	0.361909722222222	0.651812036640911	0.166876418086679	0.0165342004700616	POT1	POT1	1	30	2014-04-11_01-01-02	174	175	3381	892	106	0.0585795918367347	0.00125502640166749	1	SID	2014/04/11	SID	DAL	YE5S_GH	CONC	SPAC1F7.06	37_YE5S_GH	44.8399109657177	7.29327024003243	6.14812141741211	3.9036314299242	0.630118883904254	44.8399109657177
K000282_037_002	4	19	QFA0088	37	YE5S_GH	SPCC126.12	0.149227413185821	3.86220898881667	0.0011	0.777990410684245	7.59210248461433e-05	0.361909722222222	0.556321192541896	0.14360922729162	0.0177208869595582	POT1	POT1	1	30	2014-04-11_01-01-02	174	175	3546	880	106	0.0564897959183673	0.00110005530055854	1	SID	2014/04/11	SID	DAL	YE5S_GH	CONC	SPCC126.12	37_YE5S_GH	38.3233015032058	7.08386525010613	5.40994219259488	4.43627660806638	0.532299550766035	38.3233015032058
K000282_037_002	4	20	QFA0088	37	YE5S_GH	SPCC1259.03	0.172879426484508	3.34279415891644	0.0011	1.54476586211866	8.25120563001818e-05	0.361909722222222	0.652339082582665	0.167513137513274	0.0181962312059092	POT1	POT1	1	30	2014-04-11_01-01-02	174	175	3731	880	106	0.0590367346938776	0.00128436903543515	1	SID	2014/04/11	SID	DAL	YE5S_GH	CONC	rpa12	37_YE5S_GH	35.1609956098864	7.29611885730217	4.81913689970884	4.98014488890117	0.623871392457947	35.1609956098864
K000282_037_002	4	21	QFA0088	37	YE5S_GH	SPCC1919.12C	0.109248119880685	6.90031998453715	0.0011	0.251078017720398	5.48395635461521e-05	0.361909722222222	0.395457318975506	0.103291557646373	0.0165193330979752	POT1	POT1	1	30	2014-04-11_01-01-02	174	175	3904	881	106	0.0740897959183673	0.000888090598355663	1	SID	2014/04/11	SID	DAL	YE5S_GH	CONC	SPCC1919.12c	37_YE5S_GH	43.2735300396157	6.63396111772181	6.52303039944202	3.67927152417578	0.376397472916942	43.2735300396157
K000282_037_002	4	22	QFA0088	37	YE5S_GH	SPCC736.13	0.224076789668491	3.59738703847241	0.0011	1.8547935124174	8.2953478889685e-05	0.361909722222222	0.852853078104297	0.220036361448047	0.0194253159289756	POT1	POT1	1	30	2014-04-11_01-01-02	174	175	4071	886	106	0.0645551020408163	0.00150033211529026	1	SID	2014/04/11	SID	DAL	YE5S_GH	CONC	SPCC736.13	37_YE5S_GH	39.8043508431	7.6703458853133	5.18938147487129	4.62482862672864	0.823881545342236	39.8043508431
K000282_037_002	4	23	QFA0088	37	YE5S_GH	SPBC4F6.08C	0.211369083079871	3.61222011219657	0.0011	1.6026443045482	6.81433536441593e-05	0.361909722222222	0.801977593542837	0.207441688746747	0.0190493687119418	POT1	POT1	1	30	2014-04-11_01-01-02	174	175	4253	884	106	0.0603102040816327	0.00148621447949513	1	SID	2014/04/11	SID	DAL	YE5S_GH	CONC	mrpl39	37_YE5S_GH	39.5179099187997	7.58611703541673	5.20924073993394	4.60719732455758	0.775453487322214	39.5179099187997
K000282_037_002	4	24	QFA0088	37	YE5S_GH	SPAC10F6.16	0.221422105427063	4.90662105757545	0.0011	0.38076090674356	0.000109522300018236	0.361909722222222	0.74740960925645	0.215664457725511	0.0246541996612545	POT1	POT1	1	30	2014-04-11_01-01-02	174	175	4426	886	106	0.0612897959183673	0.00145896337340012	1	SID	2014/04/11	SID	DAL	YE5S_GH	CONC	mug134	37_YE5S_GH	45.9408116750022	7.65315192517238	6.00286158228427	3.99809318789378	0.720147650326522	45.9408116750022
K000282_037_002	5	1	QFA0088	37	YE5S_GH	SPAC10F6.16	0.216925102499604	3.2738221346217	0.000900147415232398	1.49987551372706	3.08036608650328e-05	0.528518518518518	0.757467993080775	0.213997153674607	-0.00463869129700161	POT1	POT1	1	30	2014-04-11_01-01-02	174	175	425	1064	106	0.0670040816326531	0.001389174916887	1	SID	2014/04/11	SID	DAL	YE5S_GH	CONC	mug134	37_YE5S_GH	37.3556734381831	7.91282000761867	4.72090524013134	5.08377075565539	0.749168137248243	37.3556734381831
K000282_037_002	5	2	QFA0088	37	YE5S_GH	SPAC3C7.01C	0.120047371526472	2.7370864477275	9e-04	2.85728722060291	1.58151030899488e-05	0.528518518518518	0.423765605766249	0.116784268370954	-0.00539989583272937	POT1	POT1	1	30	2014-04-11_01-01-02	174	175	583	1072	106	0.0664816326530612	0.000930720404950482	1	SID	2014/04/11	SID	DAL	YE5S_GH	CONC	SPAC3C7.01c	37_YE5S_GH	27.8761995894539	7.05946309888941	3.94877049415265	6.07784120032786	0.417540803158879	27.8761995894539
K000282_037_002	5	3	QFA0088	37	YE5S_GH	SPBC21C3.03	0.200374968628332	3.48064352694946	0.000900356700823762	4.23818268866967	1.39419401484106e-05	0.528518518518518	0.753447100175774	0.19510331095212	-0.00523579158922642	POT1	POT1	1	30	2014-04-11_01-01-02	174	175	778	1063	106	0.0665795918367347	0.00123484185726149	1	SID	2014/04/11	SID	DAL	YE5S_GH	CONC	SPBC21C3.03	37_YE5S_GH	39.1576620618169	7.79798990154926	5.02150715199532	4.77944156476278	0.738996201369632	39.1576620618169
K000282_037_002	5	4	QFA0088	37	YE5S_GH	SPCC569.07	0.11332199119517	2.77018958476217	0.000900978521192479	3.1346842015228	1.94879395061703e-05	0.528518518518518	0.409769228463429	0.109125205382458	-0.00133613054880128	POT1	POT1	1	30	2014-04-11_01-01-02	174	175	934	1055	106	0.0565224489795918	0.000826575796356432	1	SID	2014/04/11	SID	DAL	YE5S_GH	CONC	SPCC569.07	37_YE5S_GH	27.8747104812167	6.97471942805981	3.9965350246312	6.00520196922701	0.399315744408595	27.8747104812167
K000282_037_002	5	5	QFA0088	37	YE5S_GH	SPAC11G7.06C	0.043625588349082	2.38579459865393	0.0011	1.29324057354406	6.37250113568355e-06	0.528518518518518	0.159012305378717	0.040947633923309	-0.000477539773257626	POT1	POT1	1	30	2014-04-11_01-01-02	174	175	1115	1068	106	0.0655020408163265	0.000485460844324761	1	SID	2014/04/11	SID	DAL	YE5S_GH	CONC	mug132	37_YE5S_GH	18.021802420628	5.30959915925237	3.3941926462045	7.070900948076	0.151366066307897	18.021802420628
K000282_037_002	5	6	QFA0088	37	YE5S_GH	SPAC57A10.06	0.122343361445528	3.04435137314771	9e-04	1.4461933990645	2.887341671794e-05	0.361909722222222	0.440295927451997	0.117995094707419	0.00109733635651553	POT1	POT1	1	30	2014-04-11_01-01-02	174	175	1290	1068	106	0.0648489795918367	0.000929459340245801	1	SID	2014/04/11	SID	DAL	YE5S_GH	CONC	mug15	37_YE5S_GH	31.0816838150273	7.08679510372614	4.38585896164614	5.47213218890014	0.428078382335869	31.0816838150273
K000282_037_002	5	7	QFA0088	37	YE5S_GH	SPCC70.09C	0.0769018236353049	3.02871083728797	0.00100167959500341	1.00175103089306	2.02178655880278e-05	0.361909722222222	0.280838888690156	0.0726428478255183	0.00239704015452888	POT1	POT1	1	30	2014-04-11_01-01-02	174	175	1464	1064	106	0.0966530612244898	0.000606076028013126	1	SID	2014/04/11	SID	DAL	YE5S_GH	CONC	mug9	37_YE5S_GH	26.8530817966683	6.26252479456944	4.28790027625184	5.59714509521639	0.269352784922916	26.8530817966683
K000282_037_002	5	8	QFA0088	37	YE5S_GH	SPAPYUG7.04C	0.142628636489574	2.87990364555801	0.0011	3.02446994239702	2.69145796459998e-05	0.361909722222222	0.52621205643881	0.136910653211232	0.0042239692027443	POT1	POT1	1	30	2014-04-11_01-01-02	174	175	1627	1069	106	0.0541714285714286	0.00105751771548009	1	SID	2014/04/11	SID	DAL	YE5S_GH	CONC	rpb9	37_YE5S_GH	29.1610661014002	7.01861633626245	4.15481694742828	5.77642777134991	0.508607106069098	29.1610661014002
K000282_037_002	5	9	QFA0088	37	YE5S_GH	SPAC4C5.03	0.11310637748947	2.66288180229464	0.0011	2.16017970944124	2.96972466652519e-05	0.361909722222222	0.409895852557624	0.107617639370814	0.00183293767727166	POT1	POT1	1	30	2014-04-11_01-01-02	174	175	1816	1054	106	0.0756244897959184	0.000821808436747147	1	SID	2014/04/11	SID	DAL	YE5S_GH	CONC	SPAC4C5.03	37_YE5S_GH	25.6755460537965	6.68403294383204	3.84132547962523	6.24784338825189	0.393932321271371	25.6755460537965
K000282_037_002	5	10	QFA0088	37	YE5S_GH	SPAC24C9.15C	0.0707684328027508	14.4114391802435	0.0011	0.106545060218272	1.17955961158267e-05	0.361909722222222	0.257575048468267	0.0656683540363368	0.00518606012394414	POT1	POT1	1	30	2014-04-11_01-01-02	174	175	1992	1068	106	0.15229387755102	0.00071372693151178	1	SID	2014/04/11	SID	DAL	YE5S_GH	CONC	spn5	37_YE5S_GH	41.6463514133567	6.00753054169024	6.93235783394609	3.46202555824193	0.24781721550196	41.6463514133567
K000282_037_002	5	11	QFA0088	37	YE5S_GH	SPCC1450.09C	0.167566673965951	2.87693730077907	0.0011	2.64446946389525	4.00267259199159e-05	0.361909722222222	0.606886571792615	0.163365791571528	0.00714726063383702	POT1	POT1	1	30	2014-04-11_01-01-02	174	175	2149	1060	106	0.0607673469387755	0.00119351159966826	1	SID	2014/04/11	SID	DAL	YE5S_GH	CONC	SPCC1450.09c	37_YE5S_GH	30.0958078025435	7.2510879171814	4.15052308650564	5.78240368738819	0.586590820110353	30.0958078025435
K000282_037_002	5	12	QFA0088	37	YE5S_GH	SPAC9G1.04	0.216235181653022	3.41301155293742	0.0011	2.53767439024289	4.90086289310217e-05	0.361909722222222	0.814290425982783	0.211041939383734	0.00858142473293023	POT1	POT1	1	30	2014-04-11_01-01-02	174	175	2344	1065	106	0.0677877551020408	0.00141976312777644	1	SID	2014/04/11	SID	DAL	YE5S_GH	CONC	oxa101	37_YE5S_GH	37.5150776711989	7.61895393593855	4.92391448834472	4.87417075516031	0.791396614717722	37.5150776711989
K000282_037_002	5	13	QFA0088	37	YE5S_GH	SPBC215.01	0.127608176324013	3.28629109655727	0.0011	0.963366207649921	4.20632859617573e-05	0.361909722222222	0.463303937288162	0.123603034648129	0.00801569079935418	POT1	POT1	1	30	2014-04-11_01-01-02	174	175	2515	1073	106	0.0709877551020408	0.000968751807385843	1	SID	2014/04/11	SID	DAL	YE5S_GH	CONC	SPBC215.01	37_YE5S_GH	32.0401278916227	6.85807343685322	4.67188463154225	5.1371131551417	0.445580537823128	32.0401278916227
K000282_037_002	5	14	QFA0088	37	YE5S_GH	SPCC1442.07C	0.245258826960371	3.78705258936473	0.0011	2.08395733068699	4.87656997346588e-05	0.361909722222222	0.939280726875982	0.239482673690077	0.0119468495242027	POT1	POT1	1	30	2014-04-11_01-01-02	174	175	2691	1065	106	0.0639020408163265	0.00148998218602627	1	SID	2014/04/11	SID	DAL	YE5S_GH	CONC	SPCC1442.07c	37_YE5S_GH	42.6181558657232	7.80065772655815	5.46340544088035	4.39286453471275	0.916614214091781	42.6181558657232
K000282_037_002	5	15	QFA0088	37	YE5S_GH	SPCC1259.09C	0.144336150294718	2.802976900026	0.0011	3.33554543774541	4.02819351749726e-05	0.361909722222222	0.531724787583147	0.14189727381964	0.00975578306114573	POT1	POT1	1	30	2014-04-11_01-01-02	174	175	2855	1057	106	0.0803918367346939	0.00119701789457286	1	SID	2014/04/11	SID	DAL	YE5S_GH	CONC	pdx1	37_YE5S_GH	28.4515867186152	7.03578534713713	4.0438395026068	5.93495364604079	0.509859487267975	28.4515867186152
K000282_037_002	5	16	QFA0088	37	YE5S_GH	SPCC24B10.20	0.156900798513452	2.94866113172073	0.0011	2.5389411208237	5.60282792524435e-05	0.361909722222222	0.582342061186304	0.151595097443004	0.0120306105302864	POT1	POT1	1	30	2014-04-11_01-01-02	174	175	3020	1056	106	0.0569795918367347	0.00116543003060528	1	SID	2014/04/11	SID	DAL	YE5S_GH	CONC	SPCC24B10.20	37_YE5S_GH	30.442349707864	7.15620536064098	4.25397933313883	5.64177635115387	0.557221343192395	30.442349707864
K000282_037_002	5	17	QFA0088	37	YE5S_GH	SPBC21D10.11C	0.111678526926839	3.19238794420043	0.0011	0.987191440688577	5.10213384815514e-05	0.361909722222222	0.411060215427597	0.106723093186042	0.0125652564199638	POT1	POT1	1	30	2014-04-11_01-01-02	174	175	3195	1055	106	0.0999510204081633	0.00089804066638839	1	SID	2014/04/11	SID	DAL	YE5S_GH	CONC	nfs1	37_YE5S_GH	30.2390168512224	6.66570448323155	4.5365072705057	5.29041365281988	0.390538449547135	30.2390168512224
K000282_037_002	5	18	QFA0088	37	YE5S_GH	SPAC1F3.09	0.134609922208355	4.02450295931196	0.0011	0.659309034698914	6.34220521511531e-05	0.361909722222222	0.497747105336966	0.129473404155869	0.0154902098041804	POT1	POT1	1	30	2014-04-11_01-01-02	174	175	3378	1055	106	0.0633795918367347	0.00101138161398066	1	SID	2014/04/11	SID	DAL	YE5S_GH	CONC	mug161	37_YE5S_GH	38.118751818963	6.9351374221335	5.49646668821687	4.36644145437111	0.476743566726159	38.118751818963
K000282_037_002	5	19	QFA0088	37	YE5S_GH	SPBC685.02	0.205490210126244	3.46104959058845	0.0011	2.16746119521946	7.02475764967576e-05	0.361909722222222	0.782226858139764	0.199403709462133	0.0146450565866525	POT1	POT1	1	30	2014-04-11_01-01-02	174	175	3547	1058	106	0.0587428571428571	0.00139142014708692	1	SID	2014/04/11	SID	DAL	YE5S_GH	CONC	exo5	37_YE5S_GH	37.6750523627704	7.54542232932954	4.99310054737759	4.80663262681641	0.754679387739493	37.6750523627704
K000282_037_002	5	20	QFA0088	37	YE5S_GH	SPBC543.02C	0.144744206247153	2.85745236410285	0.0011	1.91318565160983	6.76699056024005e-05	0.361909722222222	0.530778446046451	0.141645564342796	0.0155716074778858	POT1	POT1	1	30	2014-04-11_01-01-02	174	175	3722	1055	106	0.0919183673469388	0.00120244652703994	1	SID	2014/04/11	SID	DAL	YE5S_GH	CONC	SPBC543.02c	37_YE5S_GH	29.0159985107774	7.03985826787809	4.12167367675191	5.82287727807535	0.504509464100742	29.0159985107774
K000282_037_002	5	21	QFA0088	37	YE5S_GH	SPCC24B10.06	0.0534554590948995	14.7967848751789	0.0011	0.1	1.61661969694251e-05	0.361909722222222	0.199871888118814	0.0502164150573546	0.0102357293291061	POT1	POT1	1	30	2014-04-11_01-01-02	174	175	3904	1069	106	0.0869224489795918	0.0005623543468238	1	SID	2014/04/11	SID	DAL	YE5S_GH	CONC	SPCC24B10.06	37_YE5S_GH	35.5349901112764	5.6027618606542	6.34240594104551	3.78405296398353	0.186412356656832	35.5349901112764
K000282_037_002	5	22	QFA0088	37	YE5S_GH	SPBC359.06	0.126602370455984	4.67819955997022	0.0011	0.414227071535442	5.74373069025206e-05	0.361909722222222	0.448491136821528	0.119874940351596	0.0164556158287619	POT1	POT1	1	30	2014-04-11_01-01-02	174	175	4069	1067	106	0.0541061224489796	0.000992235206949713	1	SID	2014/04/11	SID	DAL	YE5S_GH	CONC	mug14	37_YE5S_GH	38.7036210346521	6.84665708353256	5.65292237692775	4.24559164264405	0.427897305733751	38.7036210346521
K000282_037_002	5	23	QFA0088	37	YE5S_GH	SPAC4F10.06	0.188170130878635	3.14422522231345	0.0011	1.50366944259964	6.51580205811722e-05	0.361909722222222	0.681950668866408	0.185287471636372	0.0154801649133621	POT1	POT1	1	30	2014-04-11_01-01-02	174	175	4253	1059	106	0.0583183673469388	0.00140915178688592	1	SID	2014/04/11	SID	DAL	YE5S_GH	CONC	SPAC4F10.06	37_YE5S_GH	33.6249957147226	7.41839030656102	4.53265389460349	5.29491122818224	0.65697797937123	33.6249957147226
K000282_037_002	5	24	QFA0088	37	YE5S_GH	SPAC10F6.16	0.231053766823257	4.77969373721858	0.0011	0.392562063317288	0.000120782493064893	0.361909722222222	0.775330166595688	0.225118004052956	0.0245832058276637	POT1	POT1	1	30	2014-04-11_01-01-02	174	175	4427	1062	106	0.0606367346938776	0.00151521873304244	1	SID	2014/04/11	SID	DAL	YE5S_GH	CONC	mug134	37_YE5S_GH	45.696366926951	7.71458127568909	5.9233761747969	4.05174334564745	0.746816288264891	45.696366926951
K000282_037_002	6	1	QFA0088	37	YE5S_GH	SPAC10F6.16	0.106318883399986	2.22685259479896	0.00100073034299775	1.00069143141101	1.00883699950148e-05	0.528518518518518	0.312763709283499	0.100853589512202	-0.000246444400099384	POT1	POT1	1	30	2014-04-11_01-01-02	174	175	421	1241	106	0.127118367346939	0.000888090598355663	1	SID	2014/04/11	SID	DAL	YE5S_GH	CONC	mug134	37_YE5S_GH	21.3321724455768	6.73120077022629	3.16914814663292	7.57301296422476	0.303956286725615	21.3321724455768
K000282_037_002	6	2	QFA0088	37	YE5S_GH	SPAC227.14	0.221832385190472	3.66502315096912	9e-04	3.49767114155687	1.68792813604273e-05	0.528518518518518	0.838692027300874	0.217278357108408	-0.00737890253248352	POT1	POT1	1	30	2014-04-11_01-01-02	174	175	602	1237	106	0.067265306122449	0.0013926812117916	1	SID	2014/04/11	SID	DAL	YE5S_GH	CONC	SPAC227.14	37_YE5S_GH	42.0110130227001	7.94532928236714	5.28751062790236	4.53899796878918	0.824822564787113	42.0110130227001
K000282_037_002	6	3	QFA0088	37	YE5S_GH	SPBC23G7.14	0.15249879551382	3.07830223640001	0.000900081871448065	4.93727749373159	1.38166930493774e-05	0.528518518518518	0.559905286386914	0.14936879753448	-0.00592047268835536	POT1	POT1	1	30	2014-04-11_01-01-02	174	175	767	1241	106	0.0630857142857143	0.00110474569157402	1	SID	2014/04/11	SID	DAL	YE5S_GH	CONC	SPBC23G7.14	37_YE5S_GH	32.8838798846845	7.40452589754412	4.44105137043159	5.40412573468333	0.55005740042231	32.8838798846845
K000282_037_002	6	4	QFA0088	37	YE5S_GH	SPBC1D7.01	0.164135111308426	3.1965107171986	0.000901249605437068	3.45417798076237	1.65592015936415e-05	0.528518518518518	0.606441569120534	0.16013281353602	-0.00342121006944089	POT1	POT1	1	30	2014-04-11_01-01-02	174	175	937	1230	106	0.0631510204081633	0.00116626049357325	1	SID	2014/04/11	SID	DAL	YE5S_GH	CONC	SPBC1D7.01	37_YE5S_GH	34.6272359449511	7.50874145093101	4.61158986112882	5.20427894125982	0.594097882176371	34.6272359449511
K000282_037_002	6	5	QFA0088	37	YE5S_GH	SPBC17D1.05	0.119798504998134	2.64977666984542	0.0011	3.98219371547915	2.05828348225591e-05	0.528518518518518	0.435185819961575	0.115318110405664	-0.00142513790547566	POT1	POT1	1	30	2014-04-11_01-01-02	174	175	1114	1229	106	0.0649142857142857	0.000828821026556355	1	SID	2014/04/11	SID	DAL	YE5S_GH	CONC	SPBC17D1.05	37_YE5S_GH	25.868876487735	6.76696257043499	3.82281950261653	6.27808872053027	0.422240797980223	25.868876487735
K000282_037_002	6	6	QFA0088	37	YE5S_GH	SPCC663.08C	0.0922504453769337	2.53798767651502	0.0011	2.24328526294266	2.19982736700549e-05	0.528518518518518	0.333955662434976	0.0885681624680178	4.53842986923807e-05	POT1	POT1	1	30	2014-04-11_01-01-02	174	175	1290	1240	106	0.0803265306122449	0.000683230942138703	1	SID	2014/04/11	SID	DAL	YE5S_GH	CONC	SPCC663.08c	37_YE5S_GH	23.3944631270112	6.38998044753043	3.66111654317387	6.55537722358166	0.321573433600989	23.3944631270112
K000282_037_002	6	7	QFA0088	37	YE5S_GH	SPAC4H3.06	0.229751491675378	3.67297648678193	0.0011	3.3028484565339	1.51048648346271e-05	0.528518518518518	0.881470649506279	0.224333437078386	-0.00138329042911911	POT1	POT1	1	30	2014-04-11_01-01-02	174	175	1455	1235	106	0.0656	0.00148845970969505	1	SID	2014/04/11	SID	DAL	YE5S_GH	CONC	SPAC4H3.06	37_YE5S_GH	40.8362367862782	7.70642689435383	5.2989845159236	4.52916967918651	0.863590454852695	40.8362367862782
K000282_037_002	6	8	QFA0088	37	YE5S_GH	SPBP23A10.16	0.165466728106485	3.07419532186369	0.0011	3.83408293528181	2.52265379895657e-05	0.361909722222222	0.617392220940921	0.159268041073797	0.00193964299959185	POT1	POT1	1	30	2014-04-11_01-01-02	174	175	1630	1230	106	0.0610612244897959	0.00117704102457394	1	SID	2014/04/11	SID	DAL	YE5S_GH	CONC	sdh4	37_YE5S_GH	32.0787972018356	7.2328938164623	4.43512624626443	5.41134539748772	0.600362872858492	32.0787972018356
K000282_037_002	6	9	QFA0088	37	YE5S_GH	SPBP8B7.23	0.128162789022193	3.08509996202441	0.0011	1.08405059376343	3.58625186486068e-05	0.361909722222222	0.457676108194491	0.12427100396768	0.00482137703954509	POT1	POT1	1	30	2014-04-11_01-01-02	174	175	1800	1233	106	0.0609959183673469	0.000937994406386228	1	SID	2014/04/11	SID	DAL	YE5S_GH	CONC	SPBP8B7.23	37_YE5S_GH	30.2900394434457	6.86433011452001	4.41267231297248	5.43888109013766	0.442704247525792	30.2900394434457
K000282_037_002	6	10	QFA0088	37	YE5S_GH	SPBC405.03C	0.103430455283445	2.9078752664636	0.0011	1.00111769589494	3.04328979996322e-05	0.361909722222222	0.364933303112279	0.0988897577441756	0.00478844568064016	POT1	POT1	1	30	2014-04-11_01-01-02	174	175	1979	1235	106	0.0971428571428571	0.000791051035747531	1	SID	2014/04/11	SID	DAL	YE5S_GH	CONC	SPBC405.03c	37_YE5S_GH	27.0792085382863	6.55501371837971	4.1310681718878	5.80963542633395	0.350105512294393	27.0792085382863
K000282_037_002	6	11	QFA0088	37	YE5S_GH	SPBC577.11	0.025	0.193122201576216	0.0011	0.75	9.13318741776537e-08	0.528518518518518	0.00879121078376152	0.00204556302912759	0.00026290027462192	POT1	POT1	1	30	2014-04-11_01-01-02	174	175	2161	1241	106	0.00408163265306122	0.000392096766731408	1	SID	2014/04/11	SID	DAL	YE5S_GH	CONC	SPBC577.11	37_YE5S_GH	1.09683751401197	4.50635266602479	0.24339806386692	25	0.00315702305270678	1.09683751401197
K000282_037_002	6	12	QFA0088	37	YE5S_GH	SPCC1235.15	0.171406123417494	2.83645515368153	0.0011	2.56163580696719	4.14068078998918e-05	0.361909722222222	0.615887624595099	0.167492850820566	0.00813961075279366	POT1	POT1	1	30	2014-04-11_01-01-02	174	175	2336	1248	106	0.0615836734693878	0.00124315399607229	1	SID	2014/04/11	SID	DAL	YE5S_GH	CONC	dga1	37_YE5S_GH	29.8060114197392	7.28377131611844	4.09211246841052	5.8649414416809	0.594544899354656	29.8060114197392
K000282_037_002	6	13	QFA0088	37	YE5S_GH	SPAC630.13C	0.025	0.396836604865147	0.0011	0.75	1.38857147247507e-06	0.361909722222222	0.0173275413206711	0.00386961854768701	0.000539837572217871	POT1	POT1	1	30	2014-04-11_01-01-02	174	175	2514	1234	106	0.00277551020408163	0.000393188641325914	1	SID	2014/04/11	SID	DAL	YE5S_GH	CONC	tsc2	37_YE5S_GH	2.25383343601466	4.50635266602479	0.500145817038958	25	0.00863294759710229	2.25383343601466
K000282_037_002	6	14	QFA0088	37	YE5S_GH	SPBC1703.14C	0.244293999299192	3.82216291043705	0.0011	1.59966577388602	4.47140039763827e-05	0.361909722222222	0.92661032392055	0.238262988503873	0.0107811409097296	POT1	POT1	1	30	2014-04-11_01-01-02	174	175	2693	1234	106	0.0658938775510204	0.00153468803271084	1	SID	2014/04/11	SID	DAL	YE5S_GH	CONC	top1	37_YE5S_GH	42.9692679149843	7.79497109251321	5.51243454337563	4.3537931944863	0.90531470274115	42.9692679149843
K000282_037_002	6	15	QFA0088	37	YE5S_GH	SPCC663.15C	0.0528426137532472	13.1846808103176	0.0011	0.1	9.5765609228361e-06	0.361909722222222	0.186492780869519	0.0488139101451397	0.00724855044328137	POT1	POT1	1	30	2014-04-11_01-01-02	174	175	2854	1240	106	0.116538775510204	0.000574488164045541	1	SID	2014/04/11	SID	DAL	YE5S_GH	CONC	SPCC663.15c	37_YE5S_GH	31.483006860698	5.58612639948575	5.63592812070925	4.25839355754235	0.175386633353352	31.483006860698
K000282_037_002	6	16	QFA0088	37	YE5S_GH	SPBC16G5.03	0.132803091621902	3.07814214596537	0.0011	1.07093317102299	5.92000396025007e-05	0.361909722222222	0.476943217141285	0.128143071842732	0.0116556578440739	POT1	POT1	1	30	2014-04-11_01-01-02	174	175	3030	1228	106	0.0689632653061224	0.0010419698248701	1	SID	2014/04/11	SID	DAL	YE5S_GH	CONC	SPBC16G5.03	37_YE5S_GH	30.4425238937914	6.91564139867099	4.40198126809203	5.45209044253895	0.456198167102017	30.4425238937914
K000282_037_002	6	17	QFA0088	37	YE5S_GH	SPAC29A4.13	0.0982866886556608	8.68735989531369	0.0011	0.180570464004805	3.70603692175385e-05	0.361909722222222	0.349831865523682	0.0918634896494196	0.0109102731882856	POT1	POT1	1	30	2014-04-11_01-01-02	174	175	3195	1241	106	0.097534693877551	0.000751927524057316	1	SID	2014/04/11	SID	DAL	YE5S_GH	CONC	SPAC29A4.13	37_YE5S_GH	42.738981925057	6.48142061119406	6.59407628186366	3.63963032487349	0.334301466904009	42.738981925057
K000282_037_002	6	18	QFA0088	37	YE5S_GH	SPAC17A5.10	0.206788990954479	3.31749909835319	0.0011	2.489511695526	7.18173311268059e-05	0.361909722222222	0.779490592039141	0.199949799319342	0.0134143696377708	POT1	POT1	1	30	2014-04-11_01-01-02	174	175	3383	1237	106	0.0627918367346939	0.00134663733180854	1	SID	2014/04/11	SID	DAL	YE5S_GH	CONC	SPAC17A5.10	37_YE5S_GH	36.1567376198587	7.55451204743125	4.78611158375914	5.01450908111711	0.751088792656059	36.1567376198587
K000282_037_002	6	19	QFA0088	37	YE5S_GH	SPAC1002.20	0.139462171711497	2.88912953862842	0.0011	1.8761601522858	6.01083337510067e-05	0.361909722222222	0.51403248287133	0.134655398815021	0.0131608045488509	POT1	POT1	1	30	2014-04-11_01-01-02	174	175	3568	1233	106	0.0556081632653061	0.0011101743240411	1	SID	2014/04/11	SID	DAL	YE5S_GH	CONC	SPAC1002.20	37_YE5S_GH	29.1127425344974	6.98622651865209	4.16716269602354	5.7593143706392	0.489378897901627	29.1127425344974
K000282_037_002	6	20	QFA0088	37	YE5S_GH	SPCC70.06	0.134327270647308	2.96086483946336	0.0011	1.38654407975091	5.62357008362212e-05	0.361909722222222	0.490216358636294	0.128310396219045	0.0126502112616051	POT1	POT1	1	30	2014-04-11_01-01-02	174	175	3731	1241	106	0.0688	0.0011607396395898	1	SID	2014/04/11	SID	DAL	YE5S_GH	CONC	SPCC70.06	37_YE5S_GH	29.5477593458941	6.93210489136871	4.2624512769108	5.63056289464356	0.466927890496689	29.5477593458941
K000282_037_002	6	21	QFA0088	37	YE5S_GH	SPBC19F5.01C	0.196268657329628	3.16639096158405	0.0011	1.9270610587573	7.39166678424472e-05	0.361909722222222	0.724147714103958	0.191601581254211	0.0165124468835068	POT1	POT1	1	30	2014-04-11_01-01-02	174	175	3902	1236	106	0.059265306122449	0.00145528788838534	1	SID	2014/04/11	SID	DAL	YE5S_GH	CONC	puc1	37_YE5S_GH	34.1626399173972	7.47918246936679	4.56769707883453	5.25428888688996	0.695836934541644	34.1626399173972
K000282_037_002	6	22	QFA0088	37	YE5S_GH	SPBC17A3.03C	0.154414660829472	3.07141125549323	0.0011	0.995378237086677	8.14189369516212e-05	0.361909722222222	0.541937178124858	0.149142332879886	0.0139212715184356	POT1	POT1	1	30	2014-04-11_01-01-02	174	175	4069	1229	106	0.0564571428571429	0.00120244652703994	1	SID	2014/04/11	SID	DAL	YE5S_GH	CONC	SPBC17A3.03c	37_YE5S_GH	31.2759283815034	7.13316240115573	4.38458100665646	5.47372712776075	0.517625045137374	31.2759283815034
K000282_037_002	6	23	QFA0088	37	YE5S_GH	SPAC23C4.09C	0.0250000000000005	0.101392316186524	9e-04	0.750000000000026	1.44379953590686e-08	0.528518518518518	0.00547101172315312	0.00125294895858371	0.000395831431751492	POT1	POT1	1	30	2014-04-11_01-01-02	174	175	4253	1241	106	0.000457142857142857	0.000381316235730711	1	SID	2014/04/11	SID	DAL	YE5S_GH	CONC	SPAC23C4.09c	37_YE5S_GH	0.625282249667738	4.7958592832198	0.130379607228163	25	0.00121247966394637	0.625282249667738
K000282_037_002	6	24	QFA0088	37	YE5S_GH	SPAC10F6.16	0.174373361399148	2.67135650103262	0.0011	0.830569797328269	9.17859361967135e-05	0.361909722222222	0.542599050211547	0.168843562344534	0.0195841462896913	POT1	POT1	1	30	2014-04-11_01-01-02	174	175	4432	1243	106	0.0565551020408163	0.00142251592830688	1	SID	2014/04/11	SID	DAL	YE5S_GH	CONC	mug134	37_YE5S_GH	27.599651365236	7.30853232590608	3.77636030525654	6.35532577932062	0.513503551620533	27.599651365236
K000282_037_002	7	1	QFA0088	37	YE5S_GH	SPAC10F6.16	0.188064413174946	2.86568267687636	0.000900340603177356	1.77094870785683	2.21358371306783e-05	0.528518518518518	0.634662340416029	0.183942619513679	-0.00127569812905946	POT1	POT1	1	30	2014-04-11_01-01-02	174	175	424	1407	106	0.0649142857142857	0.00126396132903917	1	SID	2014/04/11	SID	DAL	YE5S_GH	CONC	mug134	37_YE5S_GH	31.8563181254678	7.70654027962735	4.13367308410515	5.80597437477218	0.625654122043316	31.8563181254678
K000282_037_002	7	2	QFA0088	37	YE5S_GH	SPAC1B3.06C	0.200908663478978	3.42106485340614	9e-04	4.00587542942035	1.73167378332585e-05	0.528518518518518	0.748026446443365	0.196385667537434	-0.00697977473144347	POT1	POT1	1	30	2014-04-11_01-01-02	174	175	583	1416	106	0.0678530612244898	0.00134654511029218	1	SID	2014/04/11	SID	DAL	YE5S_GH	CONC	SPAC1B3.06c	37_YE5S_GH	38.5091563347294	7.80239905977814	4.93555328812218	4.86267670491128	0.735778367236086	38.5091563347294
K000282_037_002	7	3	QFA0088	37	YE5S_GH	SPAC30D11.06C	0.0638889929331607	2.37713498687803	0.000900921778897282	2.29615367185081	1.19529387409292e-05	0.528518518518518	0.225258314681699	0.061204116259301	-0.00528577729681985	POT1	POT1	1	30	2014-04-11_01-01-02	174	175	767	1420	106	0.0655020408163265	0.000543730763045926	1	SID	2014/04/11	SID	DAL	YE5S_GH	CONC	SPAC30D11.06c	37_YE5S_GH	21.0816060465826	6.14802173696079	3.42900642654592	6.99911199180092	0.220447993140922	21.0816060465826
K000282_037_002	7	4	QFA0088	37	YE5S_GH	SPBC2G5.06C	0.02525	5.50620140798175	0.0011	0.1	7.97395004867572e-06	0.528518518518518	0.0539899973065326	0.0145642100665241	-0.000338229169051475	POT1	POT1	1	30	2014-04-11_01-01-02	174	175	941	1416	106	0.0243918367346939	0.00042394604232553	1	SID	2014/04/11	SID	DAL	YE5S_GH	CONC	hmt2	37_YE5S_GH	8.69521520711009	4.52070795900186	1.923418917118	12.4777809900929	0.0463531876090096	8.69521520711009
K000282_037_002	7	5	QFA0088	37	YE5S_GH	SPBC1685.08	0.183820167571489	3.33615421762143	0.000902980679668218	4.09539866161677	1.9984135314254e-05	0.528518518518518	0.686838473732056	0.176744681680077	-0.00344794779443849	POT1	POT1	1	30	2014-04-11_01-01-02	174	175	1123	1405	106	0.065665306122449	0.00117721021468412	1	SID	2014/04/11	SID	DAL	YE5S_GH	CONC	cti6	37_YE5S_GH	36.9131537861171	7.6693842233504	4.8130531358346	4.9864398589978	0.671893923128851	36.9131537861171
K000282_037_002	7	6	QFA0088	37	YE5S_GH	SPAC890.07C	0.12430647900516	2.76943152435949	0.0011	2.05042562396176	2.26601371211221e-05	0.528518518518518	0.446356089379379	0.120559972667985	-0.0014171032635482	POT1	POT1	1	30	2014-04-11_01-01-02	174	175	1290	1416	106	0.0567510204081633	0.000918678809245104	1	SID	2014/04/11	SID	DAL	YE5S_GH	CONC	rmt1	37_YE5S_GH	27.24623400682	6.82025415939842	3.99490009756811	6.00765961947584	0.435148246866371	27.24623400682
K000282_037_002	7	7	QFA0088	37	YE5S_GH	SPBC25H2.08C	0.114286905051932	3.00368157210759	9e-04	1.55634301503371	2.62158626507493e-05	0.528518518518518	0.413811955880277	0.110347411938949	-7.26994643454473e-05	POT1	POT1	1	30	2014-04-11_01-01-02	174	175	1464	1415	106	0.0712816326530612	0.000836525864389159	1	SID	2014/04/11	SID	DAL	YE5S_GH	CONC	mrs2	37_YE5S_GH	30.2550386420116	6.98851939281839	4.32924872085245	5.54368703382657	0.402314429091479	30.2550386420116
K000282_037_002	7	8	QFA0088	37	YE5S_GH	SPAC1A6.03C	0.0666956396038058	2.93770385900727	0.00100119860438229	1.00254899995483	1.45674957134775e-05	0.361909722222222	0.242106668368433	0.0628057434811692	0.000648941426163341	POT1	POT1	1	30	2014-04-11_01-01-02	174	175	1638	1406	106	0.099265306122449	0.000590697327513318	1	SID	2014/04/11	SID	DAL	YE5S_GH	CONC	SPAC1A6.03c	37_YE5S_GH	25.1230711034318	6.05779235444168	4.14723213234787	5.78699219964157	0.233233248926636	25.1230711034318
K000282_037_002	7	9	QFA0088	37	YE5S_GH	SPBC21B10.08C	0.204588223239842	3.32569243626543	0.0011	3.42671128987673	2.25691131367371e-05	0.361909722222222	0.767102032891548	0.198655078883481	0.00131448565290256	POT1	POT1	1	30	2014-04-11_01-01-02	174	175	1816	1404	106	0.0637387755102041	0.0013195554158237	1	SID	2014/04/11	SID	DAL	YE5S_GH	CONC	SPBC21B10.08c	37_YE5S_GH	36.1721813750154	7.53907576730316	4.7979596559957	5.00212626215161	0.749998793686119	36.1721813750154
K000282_037_002	7	10	QFA0088	37	YE5S_GH	SPAC1039.03	0.156089969000133	2.82487697570269	0.0011	3.26938932043521	3.30453779936338e-05	0.361909722222222	0.567049191998097	0.151432069809582	0.00297010036761136	POT1	POT1	1	30	2014-04-11_01-01-02	174	175	1997	1416	106	0.0579918367346939	0.00110474569157402	1	SID	2014/04/11	SID	DAL	YE5S_GH	CONC	SPAC1039.03	37_YE5S_GH	29.1341833976796	7.1487304926503	4.07543457228284	5.88894253467465	0.549010111110946	29.1341833976796
K000282_037_002	7	11	QFA0088	37	YE5S_GH	SPCC757.03C	0.14931501442529	2.72622476829294	0.0011	1.97601351965671	3.704623712755e-05	0.361909722222222	0.527338348909908	0.145813287931043	0.00505496572479713	POT1	POT1	1	30	2014-04-11_01-01-02	174	175	2158	1416	106	0.0630857142857143	0.00113424202786895	1	SID	2014/04/11	SID	DAL	YE5S_GH	CONC	SPCC757.03c	37_YE5S_GH	27.8613133873518	7.08471190951328	3.93259651813646	6.10283813488522	0.509314908952067	27.8613133873518
K000282_037_002	7	12	QFA0088	37	YE5S_GH	SPCC74.06	0.0660965731913337	15.8102659695542	0.0011	0.1	1.10216852392907e-05	0.361909722222222	0.245294183514778	0.061360651128703	0.00490432467549497	POT1	POT1	1	30	2014-04-11_01-01-02	174	175	2332	1416	106	0.075134693877551	0.000573565362231035	1	SID	2014/04/11	SID	DAL	YE5S_GH	CONC	mak3	37_YE5S_GH	42.039903116059	5.90900004759014	7.11455454010431	3.37336650730745	0.235078008000275	42.039903116059
K000282_037_002	7	13	QFA0088	37	YE5S_GH	SPCC16A11.03C	0.153192467577566	2.73581704809192	0.0011	2.04087668868651	3.68064365487244e-05	0.361909722222222	0.541835118117335	0.148433109602606	0.00491670287655296	POT1	POT1	1	30	2014-04-11_01-01-02	174	175	2514	1406	106	0.0600489795918367	0.00116626049357325	1	SID	2014/04/11	SID	DAL	YE5S_GH	CONC	SPCC16A11.03c	37_YE5S_GH	28.1063756252827	7.12169802819856	3.94658345720287	6.08120929412954	0.523062852397859	28.1063756252827
K000282_037_002	7	14	QFA0088	37	YE5S_GH	SPCC550.01C	0.116645047703141	7.96215445204976	0.0011	0.216903295891401	2.52204803623686e-05	0.361909722222222	0.417166013306772	0.111016305373759	0.00786878283803101	POT1	POT1	1	30	2014-04-11_01-01-02	174	175	2684	1416	106	0.0629877551020408	0.00085616435416773	1	SID	2014/04/11	SID	DAL	YE5S_GH	CONC	SPCC550.01c	37_YE5S_GH	46.9246325671468	6.72847772340448	6.9740340231674	3.4413368102698	0.405205930743565	46.9246325671468
K000282_037_002	7	15	QFA0088	37	YE5S_GH	SPCC794.01C	0.025	0.138369541509165	0.000921045379832109	0.75	3.39424324733079e-08	0.528518518518518	0.00619657294518509	0.00142849632058228	0.000265614060835436	POT1	POT1	1	30	2014-04-11_01-01-02	174	175	2858	1416	106	0.00450612244897959	0.000397617738045025	1	SID	2014/04/11	SID	DAL	YE5S_GH	CONC	SPCC794.01c	37_YE5S_GH	0.845573250504884	4.7625120451252	0.177547740035722	25	0.00178474086717207	0.845573250504884
K000282_037_002	7	16	QFA0088	37	YE5S_GH	SPCC1235.04C	0.151481017071675	3.97342779172212	0.0011	0.589566957671879	4.7928734739155e-05	0.361909722222222	0.534731700869077	0.145486252501303	0.0102339009958651	POT1	POT1	1	30	2014-04-11_01-01-02	174	175	3029	1406	106	0.0557714285714286	0.00116626049357325	1	SID	2014/04/11	SID	DAL	YE5S_GH	CONC	SPCC1235.04c	37_YE5S_GH	37.970834399988	7.10548967891466	5.34387299339346	4.49112470106808	0.516902431348398	37.970834399988
K000282_037_002	7	17	QFA0088	37	YE5S_GH	SPBC11B10.05C	0.106996345316974	3.06266076920853	0.0011	0.934720263261172	3.64516148631772e-05	0.361909722222222	0.383704823598124	0.102873111353714	0.0088163400185977	POT1	POT1	1	30	2014-04-11_01-01-02	174	175	3194	1415	106	0.0834612244897959	0.000886829533650982	1	SID	2014/04/11	SID	DAL	YE5S_GH	CONC	rsp1	37_YE5S_GH	28.6098794627708	6.60391418523883	4.3322609380237	5.53983251316998	0.365638036047009	28.6098794627708
K000282_037_002	7	18	QFA0088	37	YE5S_GH	SPCC1223.09	0.132936939497809	4.23453306272949	0.0011	0.535443020598764	4.7482157261922e-05	0.361909722222222	0.47720492257357	0.127421614559486	0.0108693320882544	POT1	POT1	1	30	2014-04-11_01-01-02	174	175	3382	1416	106	0.0530938775510204	0.00106720637188628	1	SID	2014/04/11	SID	DAL	YE5S_GH	CONC	SPCC1223.09	37_YE5S_GH	38.3259116011553	6.91709471138658	5.54075275824474	4.33154140730925	0.459685057201473	38.3259116011553
K000282_037_002	7	19	QFA0088	37	YE5S_GH	SPCC663.03	0.025	0.783174134996677	0.0011	0.75	1.11275347910394e-05	0.361909722222222	0.0413821972410287	0.00974931071206937	0.00203941540675188	POT1	POT1	1	30	2014-04-11_01-01-02	174	175	3557	1416	106	0.0208	0.00042394604232553	1	SID	2014/04/11	SID	DAL	YE5S_GH	CONC	pmd1	37_YE5S_GH	4.44803737870199	4.50635266602479	0.987059315671748	24.3146481867371	0.0259066866642424	4.44803737870199
K000282_037_002	7	20	QFA0088	37	YE5S_GH	SPBC15D4.09C	0.130640476424712	3.04134530134219	0.0011	1.03694421696337	6.71252362017364e-05	0.361909722222222	0.467295395886695	0.126117643741638	0.0136808847610301	POT1	POT1	1	30	2014-04-11_01-01-02	174	175	3725	1409	106	0.0821551020408163	0.00102583762999614	1	SID	2014/04/11	SID	DAL	YE5S_GH	CONC	SPBC15D4.09c	37_YE5S_GH	29.9275782640506	6.89195462332237	4.34239339922171	5.52690596948253	0.444925452078384	29.9275782640506
K000282_037_002	7	21	QFA0088	37	YE5S_GH	SPAC1B3.16C	0.001	0	0.001	1	Inf	0	1.06205938051632e-05	3.00752692685045e-06	6.19523985640607e-07	POT1	POT1	1	30	2014-04-11_01-01-02	174	175	3904	1416	106	0	0.000361170175621618	1	SID	2014/04/11	SID	DAL	YE5S_GH	CONC	vht1	37_YE5S_GH	0	0	0	25	0	0
K000282_037_002	7	22	QFA0088	37	YE5S_GH	SPAC9G1.06C	0.0972062569652864	12.1813200884515	0.0011	0.1066084724708	3.65131201635035e-05	0.361909722222222	0.327567290975941	0.090291878167275	0.0134988756221439	POT1	POT1	1	30	2014-04-11_01-01-02	174	175	4067	1414	106	0.116375510204082	0.000826406606246258	1	SID	2014/04/11	SID	DAL	YE5S_GH	CONC	cyk3	37_YE5S_GH	40.4290975614543	6.4654737512469	6.25307581732233	3.83811114739965	0.310958870234327	40.4290975614543
K000282_037_002	7	23	QFA0088	37	YE5S_GH	SPAC27D7.02C	0.184021051453561	2.90752197367468	0.0011	1.33575525940852	6.30556174433023e-05	0.361909722222222	0.638389021130671	0.180243058114745	0.0133807643473112	POT1	POT1	1	30	2014-04-11_01-01-02	174	175	4253	1404	106	0.0577632653061224	0.00142343861279122	1	SID	2014/04/11	SID	DAL	YE5S_GH	CONC	SPAC27D7.02c	37_YE5S_GH	30.9280993222716	7.38622348171156	4.18726828383276	5.73166044618281	0.614507111238817	30.9280993222716
K000282_037_002	7	24	QFA0088	37	YE5S_GH	SPAC10F6.16	0.144691128149334	3.1152241286202	0.0011	0.429114357924103	0.000107966183764256	0.361909722222222	0.407773513807056	0.133768528397191	0.0186480422882521	POT1	POT1	1	30	2014-04-11_01-01-02	174	175	4430	1413	106	0.107983673469388	0.001223084904557	1	SID	2014/04/11	SID	DAL	YE5S_GH	CONC	mug134	37_YE5S_GH	27.0912443561165	7.03932913062177	3.84855486274493	6.23610702093053	0.378211376690293	27.0912443561165
K000282_037_002	8	1	QFA0088	37	YE5S_GH	SPAC10F6.16	0.18276490679226	2.91005430489157	0.000900104131120471	1.42745864097809	2.69609648628173e-05	0.528518518518518	0.612581422198368	0.177475059160685	-0.00175482655473608	POT1	POT1	1	30	2014-04-11_01-01-02	174	175	425	1585	106	0.0669387755102041	0.00121984002127894	1	SID	2014/04/11	SID	DAL	YE5S_GH	CONC	mug134	37_YE5S_GH	32.1550601770418	7.66568145228745	4.19467732610343	5.72153663659617	0.603541992961127	32.1550601770418
K000282_037_002	8	2	QFA0088	37	YE5S_GH	SPBC8E4.02C	0.10298658820929	2.81687376816947	0.0010001955669067	1.00115670235064	2.10552401081127e-05	0.528518518518518	0.344589570727115	0.0975394107594123	-0.00547818056922905	POT1	POT1	1	30	2014-04-11_01-01-02	174	175	582	1589	106	0.0553469387755102	0.00077474965076339	1	SID	2014/04/11	SID	DAL	YE5S_GH	CONC	SPBC8E4.02c	37_YE5S_GH	26.7922387080855	6.68603054355828	4.0071965770331	5.98922452109136	0.340565369048088	26.7922387080855
K000282_037_002	8	3	QFA0088	37	YE5S_GH	SPBC1703.06	0.162299645805178	2.99270055770472	9e-04	7.70625078286751	1.26041403817426e-05	0.528518518518518	0.585984779798888	0.158739163126151	-0.00600142578403401	POT1	POT1	1	30	2014-04-11_01-01-02	174	175	767	1578	106	0.0632163265306123	0.00117235039889812	1	SID	2014/04/11	SID	DAL	YE5S_GH	CONC	pof10	37_YE5S_GH	32.3579929674571	7.49451913464189	4.31755425346623	5.55870258740403	0.577831008125986	32.3579929674571
K000282_037_002	8	4	QFA0088	37	YE5S_GH	SPBC18E5.01	0.0910263232123944	2.45659645600404	0.0011	2.81647290297375	1.4247594249753e-05	0.528518518518518	0.325078044106008	0.0876223957055374	-0.00280969120189035	POT1	POT1	1	30	2014-04-11_01-01-02	174	175	936	1600	106	0.073665306122449	0.000684492006843384	1	SID	2014/04/11	SID	DAL	YE5S_GH	CONC	SPBC18E5.01	37_YE5S_GH	22.5782745169595	6.37070837882682	3.54407597622877	6.77186385421067	0.316447464274366	22.5782745169595
K000282_037_002	8	5	QFA0088	37	YE5S_GH	SPBC19C2.02	0.181079921112391	3.06422367100547	9e-04	4.55841259854026	1.95976624095285e-05	0.528518518518518	0.651127129657806	0.176035564663251	-0.00628910116840055	POT1	POT1	1	30	2014-04-11_01-01-02	174	175	1121	1585	106	0.0649795918367347	0.00125059742227855	1	SID	2014/04/11	SID	DAL	YE5S_GH	CONC	pmt1	37_YE5S_GH	33.8296526138249	7.65248586640708	4.42074029333794	5.42895497303201	0.642193204429265	33.8296526138249
K000282_037_002	8	6	QFA0088	37	YE5S_GH	SPBC14F5.13C	0.001	0	0.001	1	Inf	0	0.000119053814991844	2.85576777300245e-05	-6.90400784892377e-08	POT1	POT1	1	30	2014-04-11_01-01-02	174	175	1290	1591	106	9.79591836734694e-05	0.000361339365731792	1	SID	2014/04/11	SID	DAL	YE5S_GH	CONC	SPBC14F5.13c	37_YE5S_GH	0	0	0	25	0	0
K000282_037_002	8	7	QFA0088	37	YE5S_GH	SPBC16A3.02C	0.207960414329709	3.15330663503309	0.0011	4.79785607989304	2.10169719386452e-05	0.528518518518518	0.764049021316625	0.202958312565344	-0.00298083073039171	POT1	POT1	1	30	2014-04-11_01-01-02	174	175	1466	1584	106	0.0676897959183674	0.001346375920182	1	SID	2014/04/11	SID	DAL	YE5S_GH	CONC	SPBC16A3.02c	37_YE5S_GH	34.4045127363447	7.56266160071145	4.54925984432626	5.2755834622048	0.750083805725187	34.4045127363447
K000282_037_002	8	8	QFA0088	37	YE5S_GH	SPAC25H1.02	0.134311027280251	2.69619567409789	0.0011	4.40246980643132	1.98132121471736e-05	0.528518518518518	0.486597815900721	0.128685932484698	-4.8817346256226e-05	POT1	POT1	1	30	2014-04-11_01-01-02	174	175	1641	1598	106	0.0662204081632653	0.00101121242387049	1	SID	2014/04/11	SID	DAL	YE5S_GH	CONC	jmj1	37_YE5S_GH	26.9637405559839	6.9319304246206	3.88978811157927	6.17000188996307	0.472464575674392	26.9637405559839
K000282_037_002	8	9	QFA0088	37	YE5S_GH	SPBC28F2.08C	0.15572920205138	2.92869216664775	0.0011	2.94043593691307	2.22960392859442e-05	0.361909722222222	0.569218902001024	0.152227015687299	0.000850338888677079	POT1	POT1	1	30	2014-04-11_01-01-02	174	175	1805	1589	106	0.0586448979591837	0.00118097792121526	1	SID	2014/04/11	SID	DAL	YE5S_GH	CONC	SPBC28F2.08c	37_YE5S_GH	30.1907332328929	7.14539216731024	4.2252031135553	5.68020030161466	0.55440143599222	30.1907332328929
K000282_037_002	8	10	QFA0088	37	YE5S_GH	SPBC30D10.10C	0.135227663823613	2.68545393053724	0.0011	2.9100707649857	3.04140784271427e-05	0.361909722222222	0.487958928285144	0.129339734253454	0.00282594407718211	POT1	POT1	1	30	2014-04-11_01-01-02	174	175	1976	1592	106	0.0576	0.000965245512481239	1	SID	2014/04/11	SID	DAL	YE5S_GH	CONC	tor1	37_YE5S_GH	26.8942607503688	6.94174298316689	3.87428068362442	6.19469830914465	0.470393138814964	26.8942607503688
K000282_037_002	8	11	QFA0088	37	YE5S_GH	SPAC3H5.04	0.193672356839362	2.97376866509186	0.0011	2.38253110157454	3.80689572121264e-05	0.361909722222222	0.695217094270061	0.188966095394196	0.00353483294313111	POT1	POT1	1	30	2014-04-11_01-01-02	174	175	2148	1584	106	0.0625632653061225	0.00136201603230835	1	SID	2014/04/11	SID	DAL	YE5S_GH	CONC	aar2	37_YE5S_GH	32.0047099962588	7.4599707165238	4.29019244343259	5.59415464840956	0.676209038052225	32.0047099962588
K000282_037_002	8	12	QFA0088	37	YE5S_GH	SPBC1685.13	0.08882253616399	2.63664441893714	0.0011	0.964169824675555	2.48774698799117e-05	0.361909722222222	0.303126083181081	0.0845098682063368	0.00361512498140125	POT1	POT1	1	30	2014-04-11_01-01-02	174	175	2324	1591	106	0.0933224489795918	0.000701024062948608	1	SID	2014/04/11	SID	DAL	YE5S_GH	CONC	fhn1	37_YE5S_GH	23.6014667496393	6.33535033653133	3.72536095021405	6.44232876243066	0.288696369391231	23.6014667496393
K000282_037_002	8	13	QFA0088	37	YE5S_GH	SPAC17A5.01	0.0323346198604059	2.63517758853251	0.0011	0.75	4.00017618044345e-06	0.361909722222222	0.11708911798592	0.0304695671696098	0.00221156092089916	POT1	POT1	1	30	2014-04-11_01-01-02	174	175	2503	1591	106	0.073469387755102	0.000474511240544064	1	SID	2014/04/11	SID	DAL	YE5S_GH	CONC	pex6	37_YE5S_GH	16.6116871100563	4.87750422068416	3.40577606055381	7.04685204584396	0.108331343474324	16.6116871100563
K000282_037_002	8	14	QFA0088	37	YE5S_GH	SPBPB2B2.02	0.171100902204504	2.76500128545651	0.0011	2.60419548701725	4.2716196813858e-05	0.361909722222222	0.608414768810737	0.166619064970382	0.00598396543483163	POT1	POT1	1	30	2014-04-11_01-01-02	174	175	2688	1579	106	0.0620408163265306	0.0012526734623683	1	SID	2014/04/11	SID	DAL	YE5S_GH	CONC	mug180	37_YE5S_GH	29.0449373920998	7.28120003311414	3.98903165137703	6.01649776123364	0.58731382526783	29.0449373920998
K000282_037_002	8	15	QFA0088	37	YE5S_GH	SPBC947.06C	0.112982733730753	2.85826728282155	0.0011	0.981094785063977	3.70347686091509e-05	0.361909722222222	0.391854395068324	0.108499880774173	0.00606190719367536	POT1	POT1	1	30	2014-04-11_01-01-02	174	175	2858	1582	106	0.0984489795918367	0.000933227046776943	1	SID	2014/04/11	SID	DAL	YE5S_GH	CONC	SPBC947.06c	37_YE5S_GH	27.136175395725	6.68245497968899	4.06080931008203	5.91015193459434	0.375108326862596	27.136175395725
K000282_037_002	8	16	QFA0088	37	YE5S_GH	SPBC1778.10C	0.136820108713885	2.67886196564894	0.0011	1.65100106719231	5.0070609515739e-05	0.361909722222222	0.481604909432147	0.13291408644873	0.00747924742900567	POT1	POT1	1	30	2014-04-11_01-01-02	174	175	3022	1586	106	0.0868244897959184	0.00108397684290403	1	SID	2014/04/11	SID	DAL	YE5S_GH	CONC	ppk21	37_YE5S_GH	26.8760858781763	6.95863294748993	3.86226520079218	6.21396997675805	0.461020262395528	26.8760858781763
K000282_037_002	8	17	QFA0088	37	YE5S_GH	SPCC191.09C	0.144340380647721	2.79167361066616	0.0011	1.70290033337732	4.80406897792326e-05	0.361909722222222	0.515205584464152	0.139469124806803	0.00804056351467282	POT1	POT1	1	30	2014-04-11_01-01-02	174	175	3194	1583	106	0.0553469387755102	0.00112104707655816	1	SID	2014/04/11	SID	DAL	YE5S_GH	CONC	gst1	37_YE5S_GH	28.3236396287088	7.03582763051415	4.02563012002598	5.96179959023287	0.494348252091957	28.3236396287088
K000282_037_002	8	18	QFA0088	37	YE5S_GH	SPAC23D3.04C	0.184099040084152	2.99373323460267	0.0011	2.42127907327096	5.43570254136422e-05	0.361909722222222	0.671886930574498	0.179206449892847	0.00879926686083362	POT1	POT1	1	30	2014-04-11_01-01-02	174	175	3370	1580	106	0.0586448979591837	0.00133493411632351	1	SID	2014/04/11	SID	DAL	YE5S_GH	CONC	gpd2	37_YE5S_GH	31.9037230797093	7.38683477033649	4.31899779426853	5.556844699446	0.647821749880006	31.9037230797093
K000282_037_002	8	19	QFA0088	37	YE5S_GH	SPBC18H10.16	0.12946381506106	3.09512045903476	0.0011	0.986866720140651	4.90108719834955e-05	0.361909722222222	0.4605183078282	0.125460492753081	0.00922297117211987	POT1	POT1	1	30	2014-04-11_01-01-02	174	175	3545	1591	106	0.0626938775510204	0.0010764027108845	1	SID	2014/04/11	SID	DAL	YE5S_GH	CONC	can1	37_YE5S_GH	30.3174324152824	6.87890158921284	4.40730718736036	5.44550197654231	0.441487921208253	30.3174324152824
K000282_037_002	8	20	QFA0088	37	YE5S_GH	SPAPB1E7.12	0.162868500553834	2.89523804346045	0.0011	2.0883805884559	5.28226353047332e-05	0.361909722222222	0.591669214337837	0.157657464324385	0.0112839521107665	POT1	POT1	1	30	2014-04-11_01-01-02	174	175	3718	1591	106	0.0577959183673469	0.00128135482327817	1	SID	2014/04/11	SID	DAL	YE5S_GH	CONC	rps602	37_YE5S_GH	30.1140445867806	7.21006027363881	4.17667029731813	5.74620410316098	0.567587534099121	30.1140445867806
K000282_037_002	8	21	QFA0088	37	YE5S_GH	SPAC1834.09	0.141847624623052	2.80059998070141	0.0011	1.35724717853014	5.23026445064036e-05	0.361909722222222	0.498905440197483	0.137891469960609	0.0101303044370577	POT1	POT1	1	30	2014-04-11_01-01-02	174	175	3891	1579	106	0.0615510204081633	0.00117611834008961	1	SID	2014/04/11	SID	DAL	YE5S_GH	CONC	mug51	37_YE5S_GH	28.261813722809	7.01069465750251	4.03124299423946	5.95349871845863	0.477522657655102	28.261813722809
K000282_037_002	8	22	QFA0088	37	YE5S_GH	SPBC16A3.13	0.151552996857897	2.54202476321482	0.0011	2.86938542456801	5.33761681488247e-05	0.361909722222222	0.532379475776542	0.148364758767371	0.0133341196767712	POT1	POT1	1	30	2014-04-11_01-01-02	174	175	4066	1591	106	0.0907102040816326	0.00123872501668335	1	SID	2014/04/11	SID	DAL	YE5S_GH	CONC	meu7	37_YE5S_GH	26.060888314584	7.10617504674669	3.66735805734409	6.54422056006739	0.508197821632199	26.060888314584
K000282_037_002	8	23	QFA0088	37	YE5S_GH	SPAC1399.02	0.124693461990251	2.65872613197542	0.0011	0.966194397920255	3.9686770730694e-05	0.361909722222222	0.412425765163847	0.120352437456342	0.0107268083818317	POT1	POT1	1	30	2014-04-11_01-01-02	174	175	4242	1586	106	0.0768979591836735	0.00114443825460566	1	SID	2014/04/11	SID	DAL	YE5S_GH	CONC	SPAC1399.02	37_YE5S_GH	25.7917705427275	6.82473848883857	3.77915880365355	6.35061960793965	0.393483415791285	25.7917705427275
K000282_037_002	8	24	QFA0088	37	YE5S_GH	SPAC10F6.16	0.196932134219042	2.80979326153612	0.0011	0.951992243241904	8.42885791932679e-05	0.361909722222222	0.637409613534387	0.19330261078025	0.0200746982258255	POT1	POT1	1	30	2014-04-11_01-01-02	174	175	4429	1579	106	0.0578285714285714	0.00148998218602627	1	SID	2014/04/11	SID	DAL	YE5S_GH	CONC	mug134	37_YE5S_GH	30.0299315329882	7.48405120690308	4.01252352539884	5.98127334284338	0.609838296407305	30.0299315329882
K000282_037_002	9	1	QFA0088	37	YE5S_GH	SPAC10F6.16	0.235168302128339	3.33012892600465	9e-04	1.50335159056847	3.29648922937959e-05	0.528518518518518	0.821569369724563	0.231989467155255	-0.00565545359688362	POT1	POT1	1	30	2014-04-11_01-01-02	174	175	422	1754	106	0.0701714285714286	0.00140932097699609	1	SID	2014/04/11	SID	DAL	YE5S_GH	CONC	mug134	37_YE5S_GH	38.5610800793176	8.02955289847881	4.80239442555051	4.9975070502979	0.813067004283724	38.5610800793176
K000282_037_002	9	2	QFA0088	37	YE5S_GH	SPCC1919.13C	0.0323438198208894	2.02893826925803	0.000900000000000001	1.47482327533923	2.28963575779522e-06	0.528518518518518	0.111221870016854	0.030452263791066	-0.00258783958090141	POT1	POT1	1	30	2014-04-11_01-01-02	174	175	592	1766	106	0.0599510204081633	0.000481031747605651	1	SID	2014/04/11	SID	DAL	YE5S_GH	CONC	SPCC1919.13c	37_YE5S_GH	14.9919103925953	5.16742126019362	2.90123634937276	8.2723353459944	0.107369793930409	14.9919103925953
K000282_037_002	9	3	QFA0088	37	YE5S_GH	SPBC1683.13C	0.0799714966070471	2.32805734542188	9e-04	4.59782806994924	1.38282902339981e-05	0.528518518518518	0.276420271737799	0.0777949192220099	-0.00731628758506721	POT1	POT1	1	30	2014-04-11_01-01-02	174	175	767	1766	106	0.092865306122449	0.000644276737888835	1	SID	2014/04/11	SID	DAL	YE5S_GH	CONC	cha4	37_YE5S_GH	21.7421154910481	6.47341707544394	3.35867676030392	7.14567126067479	0.272870312723541	21.7421154910481
K000282_037_002	9	4	QFA0088	37	YE5S_GH	SPBC29A3.09C	0.168497559770485	3.10137924082951	9e-04	4.74035369571492	1.39895330308501e-05	0.528518518518518	0.613558228592726	0.163464543411475	-0.00588301134265292	POT1	POT1	1	30	2014-04-11_01-01-02	174	175	942	1762	106	0.0628897959183674	0.00123521872177875	1	SID	2014/04/11	SID	DAL	YE5S_GH	CONC	SPBC29A3.09c	37_YE5S_GH	33.7749782654519	7.54858698125889	4.47434445006809	5.36391426002859	0.60429730736155	33.7749782654519
K000282_037_002	9	5	QFA0088	37	YE5S_GH	SPBC26H8.09C	0.0937587859048523	2.52653828366884	0.000900958388391901	3.40437441530931	1.24262035706284e-05	0.528518518518518	0.331808268296782	0.0910312583521689	-0.0041937905168941	POT1	POT1	1	30	2014-04-11_01-01-02	174	175	1115	1777	106	0.103020408163265	0.000747990627416	1	SID	2014/04/11	SID	DAL	YE5S_GH	CONC	snf59	37_YE5S_GH	24.4265683653091	6.70134960264937	3.64502224382564	6.58432195870793	0.324297265612651	24.4265683653091
K000282_037_002	9	6	QFA0088	37	YE5S_GH	SPAC630.05	0.0643852800846055	2.75595468465801	0.00100149732274376	1.00277322897048	1.14528534927399e-05	0.528518518518518	0.226376842694785	0.0598520066817686	-0.00261714539602035	POT1	POT1	1	30	2014-04-11_01-01-02	174	175	1290	1778	106	0.0728163265306122	0.000558848051919196	1	SID	2014/04/11	SID	DAL	YE5S_GH	CONC	gyp7	37_YE5S_GH	23.3510340856481	6.00650042409789	3.88762714341358	6.17343153410708	0.21975529882731	23.3510340856481
K000282_037_002	9	7	QFA0088	37	YE5S_GH	SPAC23G3.03	0.106093965573555	2.55953789115818	0.000901608391867579	3.94864651137669	1.59645393986247e-05	0.528518518518518	0.375092213575619	0.101889823118908	-0.00285369808016479	POT1	POT1	1	30	2014-04-11_01-01-02	174	175	1472	1773	106	0.0866612244897959	0.00081102790574645	1	SID	2014/04/11	SID	DAL	YE5S_GH	CONC	sib2	37_YE5S_GH	25.4002376579199	6.87862594175847	3.69263249273684	6.49942826620477	0.365716043074317	25.4002376579199
K000282_037_002	9	8	QFA0088	37	YE5S_GH	SPBC3B9.08C	0.130157557557393	2.6222289619985	0.0011	4.79339711679575	1.79770379006221e-05	0.528518518518518	0.466285566109009	0.126976482534096	-0.00218862655958802	POT1	POT1	1	30	2014-04-11_01-01-02	174	175	1627	1766	106	0.0733714285714286	0.00100695263459173	1	SID	2014/04/11	SID	DAL	YE5S_GH	CONC	mnh1	37_YE5S_GH	26.0525805631382	6.88661174982997	3.78307671603259	6.34404264081892	0.454472523945374	26.0525805631382
K000282_037_002	9	9	QFA0088	37	YE5S_GH	SPBC2G2.15C	0.0824622284798051	2.63530136101521	9e-04	1.57028145176604	1.81671368680243e-05	0.528518518518518	0.292854388076739	0.0785944598613834	-0.000398591266470996	POT1	POT1	1	30	2014-04-11_01-01-02	174	175	1809	1758	106	0.0874775510204082	0.000665837565229882	1	SID	2014/04/11	SID	DAL	YE5S_GH	CONC	mrm2	37_YE5S_GH	24.7425206402207	6.51766463783539	3.79622487732632	6.3220701553653	0.28277758224823	24.7425206402207
K000282_037_002	9	10	QFA0088	37	YE5S_GH	SPAC1834.04	0.134182330650353	2.99285382448638	9e-04	1.38254822747204	2.68422016090277e-05	0.361909722222222	0.472640434269779	0.128911605750045	0.000970313963688604	POT1	POT1	1	30	2014-04-11_01-01-02	174	175	1987	1769	106	0.0589061224489796	0.00102676031448047	1	SID	2014/04/11	SID	DAL	YE5S_GH	CONC	hht1	37_YE5S_GH	31.122865570446	7.22005399081288	4.3106139663288	5.56765235473868	0.460526061992993	31.122865570446
K000282_037_002	9	11	QFA0088	37	YE5S_GH	SPBC1347.08C	0.0719410015721997	2.16320413669992	0.000901945822763243	2.28940941087016	8.08617265513461e-06	0.528518518518518	0.241415269258215	0.0688168201378824	-0.00186272275788864	POT1	POT1	1	30	2014-04-11_01-01-02	174	175	2166	1753	106	0.197779591836735	0.000748252039042538	1	SID	2014/04/11	SID	DAL	YE5S_GH	CONC	SPBC1347.08c	37_YE5S_GH	19.7141974699422	6.31762965715124	3.12050540151982	7.69106183514728	0.234371410413707	19.7141974699422
K000282_037_002	9	12	QFA0088	37	YE5S_GH	SPCC1494.10	0.02525	5.59245724254318	0.0011	0.1	6.49420307543532e-06	0.361909722222222	0.0576556129009122	0.0156041158988828	0.00084467248052903	POT1	POT1	1	30	2014-04-11_01-01-02	174	175	2329	1764	106	0.051069387755102	0.000449936083715861	1	SID	2014/04/11	SID	DAL	YE5S_GH	CONC	adn3	37_YE5S_GH	8.83142763175792	4.52070795900186	1.95354968997109	12.2853286625922	0.0471053006935993	8.83142763175792
K000282_037_002	9	13	QFA0088	37	YE5S_GH	SPCP1E11.02	0.112389923667379	2.49776028750489	0.0011	1.46292774174022	2.45088521760766e-05	0.361909722222222	0.383123325521152	0.108785332781548	0.00375135753386462	POT1	POT1	1	30	2014-04-11_01-01-02	174	175	2502	1775	106	0.0929959183673469	0.000914342051372531	1	SID	2014/04/11	SID	DAL	YE5S_GH	CONC	ppk38	37_YE5S_GH	24.005015921798	6.67486536237771	3.59632960645171	6.67347062876125	0.369093550903289	24.005015921798
K000282_037_002	9	14	QFA0088	37	YE5S_GH	SPCC1183.10	0.206572114835433	3.17112189861308	0.0011	2.60250579734913	3.15111827267581e-05	0.361909722222222	0.757162088910558	0.20208227981509	0.0040081228904846	POT1	POT1	1	30	2014-04-11_01-01-02	174	175	2684	1753	106	0.0642285714285714	0.00143907872491756	1	SID	2014/04/11	SID	DAL	YE5S_GH	CONC	wtf10	37_YE5S_GH	34.5545608699162	7.55299818400404	4.57494627009138	5.24596324920787	0.738612741221877	34.5545608699162
K000282_037_002	9	15	QFA0088	37	YE5S_GH	SPCC4B3.06C	0.0323236413469088	3	0.0011	0.75	3.60970836135025e-06	0.361909722222222	0.122055008243433	0.030188141456114	0.00112223943360881	POT1	POT1	1	30	2014-04-11_01-01-02	174	175	2858	1766	106	0.108702040816327	0.000485460844324761	1	SID	2014/04/11	SID	DAL	YE5S_GH	CONC	SPCC4B3.06c	37_YE5S_GH	18.9090009811082	4.87701430193797	3.87716742466684	6.19008605285141	0.114103995906164	18.9090009811082
K000282_037_002	9	16	QFA0088	37	YE5S_GH	SPAC105.02C	0.194502084554777	2.88623441734157	0.0011	3.14644501632978	4.46283895668393e-05	0.361909722222222	0.699427874980074	0.188689229309833	0.00857898786561084	POT1	POT1	1	30	2014-04-11_01-01-02	174	175	3032	1754	106	0.0641632653061224	0.00134663733180854	1	SID	2014/04/11	SID	DAL	YE5S_GH	CONC	SPAC105.02c	37_YE5S_GH	31.0886624122974	7.46613828324512	4.16395480941787	5.76375131298681	0.676101127746997	31.0886624122974
K000282_037_002	9	17	QFA0088	37	YE5S_GH	SPBC11B10.06	0.150162591016045	2.54870664437343	0.0011	4.66169884902311	3.23476570498659e-05	0.361909722222222	0.530162054379878	0.146997551526054	0.00675554293745674	POT1	POT1	1	30	2014-04-11_01-01-02	174	175	3200	1766	106	0.0783020408163265	0.00124556841638238	1	SID	2014/04/11	SID	DAL	YE5S_GH	CONC	sws1	37_YE5S_GH	26.0805584598848	7.09287811484477	3.67700643343927	6.5270486833366	0.510264982544716	26.0805584598848
K000282_037_002	9	18	QFA0088	37	YE5S_GH	SPAC26H5.10C	0.025	0.312296712695248	0.0011	0.75	3.25140044210778e-07	0.528518518518518	0.0127101401120478	0.00308406523496557	0.000456338199916711	POT1	POT1	1	30	2014-04-11_01-01-02	174	175	3378	1762	106	0.00577959183673469	0.000397617738045025	1	SID	2014/04/11	SID	DAL	YE5S_GH	CONC	tif51	37_YE5S_GH	1.77368913149834	4.50635266602479	0.393597497344337	25	0.00604844320554765	1.77368913149834
K000282_037_002	9	19	QFA0088	37	YE5S_GH	SPAC227.10	0.142848548377065	2.69488122714929	0.0011	2.33340914706698	3.98871126107788e-05	0.361909722222222	0.511878287430096	0.139211086318329	0.00733242965221827	POT1	POT1	1	30	2014-04-11_01-01-02	174	175	3554	1766	106	0.0705959183673469	0.00117370391977951	1	SID	2014/04/11	SID	DAL	YE5S_GH	CONC	SPAC227.10	37_YE5S_GH	27.2954643381176	7.02083904174709	3.88777810968378	6.1731918136532	0.49100903158069	27.2954643381176
K000282_037_002	9	20	QFA0088	37	YE5S_GH	SPAC14C4.13	0.188243035039499	3.14700163255426	0.0011	3.00645532732678	4.63609927811454e-05	0.361909722222222	0.702559393983134	0.182312017724422	0.0102131332070072	POT1	POT1	1	30	2014-04-11_01-01-02	174	175	3720	1754	106	0.060669387755102	0.0013041767153239	1	SID	2014/04/11	SID	DAL	YE5S_GH	CONC	rad17	37_YE5S_GH	33.6832213042354	7.41894915243665	4.54016069016629	5.28615651247379	0.678738050519497	33.6832213042354
K000282_037_002	9	21	QFA0088	37	YE5S_GH	SPBC776.16	0.168564748457022	2.9183747678846	0.0011	3.4926357892186	3.64816077454225e-05	0.361909722222222	0.619230985322421	0.164006801807791	0.00975568759693598	POT1	POT1	1	30	2014-04-11_01-01-02	174	175	3896	1766	106	0.0582204081632653	0.00130400752521372	1	SID	2014/04/11	SID	DAL	YE5S_GH	CONC	SPBC776.16	37_YE5S_GH	30.5655047228895	7.25965552648217	4.2103243895514	5.70027337075496	0.597569527657615	30.5655047228895
K000282_037_002	9	22	QFA0088	37	YE5S_GH	SPCC613.07	0.113118896066279	2.84524870490057	0.0011	1.03034049630318	3.72053071436911e-05	0.361909722222222	0.394989759629496	0.108664529486045	0.00874005501052368	POT1	POT1	1	30	2014-04-11_01-01-02	174	175	4079	1766	106	0.0716734693877551	0.000948944127497099	1	SID	2014/04/11	SID	DAL	YE5S_GH	CONC	SPCC613.07	37_YE5S_GH	27.0988754465891	6.68419261201073	4.05417333394844	5.91982582467087	0.377746053413165	27.0988754465891
K000282_037_002	9	23	QFA0088	37	YE5S_GH	SPBC2G2.06C	0.145132953581955	2.5623338108296	0.0011	1.99783916868498	3.70978361917038e-05	0.361909722222222	0.502172822596249	0.14176596080728	0.0104102655934886	POT1	POT1	1	30	2014-04-11_01-01-02	174	175	4253	1766	106	0.0558367346938776	0.00123872501668335	1	SID	2014/04/11	SID	DAL	YE5S_GH	CONC	apl1	37_YE5S_GH	26.0350427337155	7.04372779791372	3.69620227820655	6.49315113015003	0.482424229895292	26.0350427337155
K000282_037_002	9	24	QFA0088	37	YE5S_GH	SPAC10F6.16	0.205385648014401	3.80704895396675	0.0011	0.467898031428685	0.000107384315309697	0.361909722222222	0.651645222839692	0.198991620017443	0.0203502278173564	POT1	POT1	1	30	2014-04-11_01-01-02	174	175	4427	1756	106	0.0553469387755102	0.00137730251129179	1	SID	2014/04/11	SID	DAL	YE5S_GH	CONC	mug134	37_YE5S_GH	37.1973578358222	7.54468803822682	4.93027115864216	4.86788641592886	0.624694279400601	37.1973578358222
K000282_037_002	10	1	QFA0088	37	YE5S_GH	SPAC10F6.16	0.142890488437394	2.51113850726355	9e-04	1.62145909460452	1.54937434868179e-05	0.528518518518518	0.455605998913298	0.138721667030304	-0.00605795913232688	POT1	POT1	1	30	2014-04-11_01-01-02	174	175	417	1941	106	0.0574367346938775	0.00113474959819947	1	SID	2014/04/11	SID	DAL	YE5S_GH	CONC	mug134	37_YE5S_GH	26.4722852865488	7.31076916927626	3.62099864919814	6.6280057865569	0.452974962900181	26.4722852865488
K000282_037_002	10	2	QFA0088	37	YE5S_GH	SPBC582.09	0.107907133811361	2.42115408051718	9e-04	3.53608084344964	1.85699352407188e-05	0.528518518518518	0.36277836595353	0.105469918773682	-0.00756660669165526	POT1	POT1	1	30	2014-04-11_01-01-02	174	175	579	1941	106	0.0794122448979592	0.000867021853762237	1	SID	2014/04/11	SID	DAL	YE5S_GH	CONC	pex11	37_YE5S_GH	24.1213392771808	6.90564952871357	3.49298631169808	6.87091155199308	0.361005029116169	24.1213392771808
K000282_037_002	10	3	QFA0088	37	YE5S_GH	SPAC2C4.08	0.192643864408206	3.24668277647798	9e-04	4.66853953028661	1.67101064189161e-05	0.528518518518518	0.704989187882215	0.187282173309796	-0.0130803951510622	POT1	POT1	1	30	2014-04-11_01-01-02	174	175	770	1929	106	0.0669387755102041	0.00131687958388707	1	SID	2014/04/11	SID	DAL	YE5S_GH	CONC	SPAC2C4.08	37_YE5S_GH	36.2623622794783	7.74179552097527	4.68397314049831	5.12385517169015	0.695481332381037	36.2623622794783
K000282_037_002	10	4	QFA0088	37	YE5S_GH	SPAC13A11.05	0.172843045256989	3.13422908770582	9e-04	5.70953501607553	1.77468817049415e-05	0.528518518518518	0.630381817183288	0.167231973916861	-0.00910452021369096	POT1	POT1	1	30	2014-04-11_01-01-02	174	175	928	1932	106	0.0652081632653061	0.00120446132077913	1	SID	2014/04/11	SID	DAL	YE5S_GH	CONC	SPAC13A11.05	37_YE5S_GH	34.2988286042988	7.58532183778849	4.52173676183774	5.30769508799222	0.62215195611124	34.2988286042988
K000282_037_002	10	5	QFA0088	37	YE5S_GH	SPAC2E1P5.03	0.112426985752906	2.61259897162938	9e-04	4.38364983703985	1.29664762009871e-05	0.528518518518518	0.394972034363574	0.109290275195481	-0.0055995731513958	POT1	POT1	1	30	2014-04-11_01-01-02	174	175	1115	1949	106	0.0746122448979592	0.000904222793229629	1	SID	2014/04/11	SID	DAL	YE5S_GH	CONC	SPAC2E1P5.03	37_YE5S_GH	26.251789287321	6.96484764919753	3.76918356431611	6.3674266828537	0.389402854769305	26.251789287321
K000282_037_002	10	6	QFA0088	37	YE5S_GH	SPBC16H5.09C	0.15002343466784	2.88800179789942	0.000901840639489841	4.41285825825126	1.51735773773063e-05	0.528518518518518	0.536989659348804	0.143801291273441	-0.00531787331314797	POT1	POT1	1	30	2014-04-11_01-01-02	174	175	1298	1941	106	0.0583510204081633	0.0010841075487173	1	SID	2014/04/11	SID	DAL	YE5S_GH	CONC	omh2	37_YE5S_GH	30.7408954341584	7.3780996382797	4.16650586753611	5.76022229729694	0.527796198624629	30.7408954341584
K000282_037_002	10	7	QFA0088	37	YE5S_GH	SPBC83.05	0.107287986825445	2.44954988143139	0.0011	3.53308520164639	1.59107774637998e-05	0.528518518518518	0.377526598855586	0.104411621193418	-0.00413394419767645	POT1	POT1	1	30	2014-04-11_01-01-02	174	175	1464	1953	106	0.0649142857142857	0.000842707991230398	1	SID	2014/04/11	SID	DAL	YE5S_GH	CONC	SPBC83.05	37_YE5S_GH	23.3517938936936	6.60784121073408	3.53395203500954	6.7912636510742	0.368863628885421	23.3517938936936
K000282_037_002	10	8	QFA0088	37	YE5S_GH	SPBC13E7.07	0.0809601692383879	2.29830415030117	0.0011	3.16664418311221	1.42562152321988e-05	0.528518518518518	0.28702503530337	0.0775585662893397	-0.00312491244807913	POT1	POT1	1	30	2014-04-11_01-01-02	174	175	1636	1941	106	0.0725551020408163	0.000668021431749069	1	SID	2014/04/11	SID	DAL	YE5S_GH	CONC	SPBC13E7.07	37_YE5S_GH	20.5629982771914	6.20163687696915	3.31573722956202	7.23820928450659	0.277887434731078	20.5629982771914
K000282_037_002	10	9	QFA0088	37	YE5S_GH	SPAC24C9.08	0.147548110790799	2.83162674913581	0.000900051091612805	5.26227076160764	1.50255791645958e-05	0.528518518518518	0.526348516084644	0.144412814734036	-0.00257314853856201	POT1	POT1	1	30	2014-04-11_01-01-02	174	175	1812	1941	106	0.0746775510204082	0.00119241972507375	1	SID	2014/04/11	SID	DAL	YE5S_GH	CONC	SPAC24C9.08	37_YE5S_GH	30.0544723235208	7.35696283456022	4.08517386853394	5.87490294718177	0.516583505936694	30.0544723235208
K000282_037_002	10	10	QFA0088	37	YE5S_GH	SPBP8B7.07C	0.134263312481124	2.70664180515523	0.0011	2.21843342629788	2.21896763832396e-05	0.361909722222222	0.477551110246804	0.129739345409439	0.00071958669101507	POT1	POT1	1	30	2014-04-11_01-01-02	174	175	1998	1950	106	0.0586122448979592	0.000992327428466077	1	SID	2014/04/11	SID	DAL	YE5S_GH	CONC	set6	37_YE5S_GH	27.0646956922506	6.9314178074818	3.90464064408827	6.14653234128898	0.464017777188872	27.0646956922506
K000282_037_002	10	11	QFA0088	37	YE5S_GH	SPBC9B6.09C	0.114259198072653	2.79836677905505	9e-04	1.39630070063383	2.66814037073891e-05	0.528518518518518	0.397177271628976	0.109999812854633	0.000155518686010845	POT1	POT1	1	30	2014-04-11_01-01-02	174	175	2166	1941	106	0.0714775510204082	0.000903561520371834	1	SID	2014/04/11	SID	DAL	YE5S_GH	CONC	mdl1	37_YE5S_GH	28.157592429225	6.9881695927452	4.02932299445865	5.95633560104418	0.386211618807957	28.157592429225
K000282_037_002	10	12	QFA0088	37	YE5S_GH	SPBC23G7.06C	0.124057984829932	2.47028671059272	0.0011	2.54456466005794	2.59181570206449e-05	0.361909722222222	0.430734841399917	0.121065412459007	0.000944830385686076	POT1	POT1	1	30	2014-04-11_01-01-02	174	175	2334	1928	106	0.0672326530612245	0.000997094788075362	1	SID	2014/04/11	SID	DAL	YE5S_GH	CONC	SPBC23G7.06c	37_YE5S_GH	24.2958139075805	6.81736726142292	3.56381180240384	6.73436234309895	0.417214621178472	24.2958139075805
K000282_037_002	10	13	QFA0088	37	YE5S_GH	SPCC1393.02C	0.177128093378519	2.91231029743632	0.0011	3.69755450601826	2.0366001968429e-05	0.361909722222222	0.639442959933484	0.173391171311115	0.000918047676130748	POT1	POT1	1	30	2014-04-11_01-01-02	174	175	2499	1941	106	0.0606367346938776	0.00132030891019786	1	SID	2014/04/11	SID	DAL	YE5S_GH	CONC	spt2	37_YE5S_GH	30.8023621330092	7.33114571472421	4.20157548787284	5.71214299713812	0.625368748559772	30.8023621330092
K000282_037_002	10	14	QFA0088	37	YE5S_GH	SPBC19C7.05	0.170724588108096	2.97558138422419	0.0011	2.96820151635723	2.21466262618842e-05	0.361909722222222	0.622771153268459	0.166479218554372	0.00231498437834491	POT1	POT1	1	30	2014-04-11_01-01-02	174	175	2678	1929	106	0.0617142857142857	0.00128512252980931	1	SID	2014/04/11	SID	DAL	YE5S_GH	CONC	SPBC19C7.05	37_YE5S_GH	31.243478072116	7.27802351927641	4.29285203453455	5.59068884902813	0.607004457368778	31.243478072116
K000282_037_002	10	15	QFA0088	37	YE5S_GH	SPCC794.03	0.0880769926879091	2.75244275291753	0.0011	0.983898007974581	1.88700047986934e-05	0.361909722222222	0.307186271797593	0.0822705934177785	0.00365219450048501	POT1	POT1	1	30	2014-04-11_01-01-02	174	175	2845	1951	106	0.100538775510204	0.00077474965076339	1	SID	2014/04/11	SID	DAL	YE5S_GH	CONC	SPCC794.03	37_YE5S_GH	24.6261293984443	6.32318978131686	3.89457382272586	6.1624200984338	0.293808452544538	24.6261293984443
K000282_037_002	10	16	QFA0088	37	YE5S_GH	SPAC11D3.14C	0.05512881619444	3.44662482150391	0.0011	0.480984156265858	1.13390920551012e-05	0.361909722222222	0.188814683278345	0.0510614572771771	0.00426581221613351	POT1	POT1	1	30	2014-04-11_01-01-02	174	175	3022	1930	106	0.115069387755102	0.000590697327513318	1	SID	2014/04/11	SID	DAL	YE5S_GH	CONC	SPAC11D3.14c	37_YE5S_GH	22.9985171740296	5.64723119326757	4.072529773785	5.89314291929521	0.177853954540294	22.9985171740296
K000282_037_002	10	17	QFA0088	37	YE5S_GH	SPAPYUG7.03C	0.0774303458233169	2.63857868582034	0.00100139388347984	1.00167969688166	1.39837369498783e-05	0.361909722222222	0.265281024018805	0.0741910939339765	0.0027432434144727	POT1	POT1	1	30	2014-04-11_01-01-02	174	175	3194	1944	106	0.170644897959184	0.000963553846039847	1	SID	2014/04/11	SID	DAL	YE5S_GH	CONC	mid2	37_YE5S_GH	23.4356044261423	6.27281763192137	3.73605703231069	6.42388480487312	0.254632642751555	23.4356044261423
K000282_037_002	10	18	QFA0088	37	YE5S_GH	SPBC21D10.09C	0.048662012084547	13.6653553695157	0.0011	0.1	8.32022796226841e-06	0.361909722222222	0.173967828803523	0.044771477443806	0.00396387098898524	POT1	POT1	1	30	2014-04-11_01-01-02	174	175	3372	1948	106	0.0622367346938775	0.000497333249919965	1	SID	2014/04/11	SID	DAL	YE5S_GH	CONC	SPBC21D10.09c	37_YE5S_GH	31.3064022171296	5.46722054542906	5.72620071881017	4.19126069422639	0.164623494760942	31.3064022171296
K000282_037_002	10	19	QFA0088	37	YE5S_GH	SPCC16C4.07	0.13661204854192	2.74556555612067	0.0011	1.67080496873757	4.31908663120459e-05	0.361909722222222	0.485217556909991	0.132253368782757	0.00691745874855441	POT1	POT1	1	30	2014-04-11_01-01-02	174	175	3553	1931	106	0.0572408163265306	0.00103771003559134	1	SID	2014/04/11	SID	DAL	YE5S_GH	CONC	scw1	37_YE5S_GH	27.5380674936207	6.95643739419989	3.95864519913329	6.06268023344314	0.466099158412807	27.5380674936207
K000282_037_002	10	20	QFA0088	37	YE5S_GH	SPBC56F2.06	0.175337661952113	2.997692712657	0.0011	3.27826728030375	3.80528272293003e-05	0.361909722222222	0.646648407070412	0.170616726059927	0.00683079076522342	POT1	POT1	1	30	2014-04-11_01-01-02	174	175	3719	1930	106	0.0619428571428571	0.00127315790269774	1	SID	2014/04/11	SID	DAL	YE5S_GH	CONC	mug147	37_YE5S_GH	31.6420236006163	7.3164885815499	4.32475541346549	5.54944677918062	0.625299732483812	31.6420236006163
K000282_037_002	10	21	QFA0088	37	YE5S_GH	SPAC6F12.12	0.091847610825732	2.86805365515814	0.0011	0.988812251201921	2.80489129241965e-05	0.361909722222222	0.327718557878947	0.0869467507501766	0.00876837610002757	POT1	POT1	1	30	2014-04-11_01-01-02	174	175	3914	1928	106	0.0797061224489796	0.000787882886402928	1	SID	2014/04/11	SID	DAL	YE5S_GH	CONC	par2	37_YE5S_GH	25.9360477056992	6.3836667650413	4.06287619017522	5.90714530214738	0.311464084090589	25.9360477056992
K000282_037_002	10	22	QFA0088	37	YE5S_GH	SPCC4B3.12	0.139905245936309	2.54784313177677	0.0011	4.08543263197073	2.64519263770178e-05	0.361909722222222	0.496351883015667	0.136157368484869	0.00861826591198509	POT1	POT1	1	30	2014-04-11_01-01-02	174	175	4067	1941	106	0.0677551020408163	0.0011927581052941	1	SID	2014/04/11	SID	DAL	YE5S_GH	CONC	set9	37_YE5S_GH	25.6965172117485	6.99080272534236	3.67576059879305	6.5292609121172	0.477808080114325	25.6965172117485
K000282_037_002	10	23	QFA0088	37	YE5S_GH	SPAC5D6.10C	0.191178818069009	3.02415013556775	0.0011	2.41608928313102	3.8466991763838e-05	0.361909722222222	0.693908869335764	0.18812546986548	0.0097732095620664	POT1	POT1	1	30	2014-04-11_01-01-02	174	175	4254	1930	106	0.0602448979591837	0.00140739863943361	1	SID	2014/04/11	SID	DAL	YE5S_GH	CONC	mug116	37_YE5S_GH	32.4654112159684	7.44127535273439	4.36288266151024	5.50095014283337	0.673311962739539	32.4654112159684
K000282_037_002	10	24	QFA0088	37	YE5S_GH	SPAC10F6.16	0.197355834935201	3.15364680778567	0.0011	0.738919847324617	7.77254743563146e-05	0.361909722222222	0.643503918933699	0.192605912496912	0.0173936236674723	POT1	POT1	1	30	2014-04-11_01-01-02	174	175	4435	1930	106	0.0613224489795918	0.00139201993893381	1	SID	2014/04/11	SID	DAL	YE5S_GH	CONC	mug134	37_YE5S_GH	33.102808605013	7.48715183996894	4.42128185891717	5.428289976943	0.618509250502663	33.102808605013
K000282_037_002	11	1	QFA0088	37	YE5S_GH	SPAC10F6.16	0.214986443469742	3.04823144232499	9e-04	1.87577234156405	3.2189910191766e-05	0.528518518518518	0.734788110592385	0.212047591042267	-0.0146322892572448	POT1	POT1	1	30	2014-04-11_01-01-02	174	175	421	2104	106	0.0684734693877551	0.00136126253793419	1	SID	2014/04/11	SID	DAL	YE5S_GH	CONC	mug134	37_YE5S_GH	34.7395732322086	7.90010497300846	4.3973559023456	5.45782523247621	0.730236152423331	34.7395732322086
K000282_037_002	11	2	QFA0088	37	YE5S_GH	SPCC777.07	0.13339550796876	2.6668851736798	9e-04	4.45484226221642	2.0913051782887e-05	0.695115740740741	0.461604356749564	0.130201923803302	-0.013353922411022	POT1	POT1	1	30	2014-04-11_01-01-02	174	175	583	2121	106	0.0594285714285714	0.0010214086506072	1	SID	2014/04/11	SID	DAL	YE5S_GH	CONC	omh3	37_YE5S_GH	27.746527634177	7.21156936848059	3.84750200912551	6.23781350680956	0.45855022496527	27.746527634177
K000282_037_002	11	3	QFA0088	37	YE5S_GH	SPAC2F7.11	0.025	0.955441699954733	0.0011	0.75	1.15515737844872e-05	0.528518518518518	0.0446119748138679	0.0125018652405941	-0.00193626698189255	POT1	POT1	1	30	2014-04-11_01-01-02	174	175	767	2113	106	0.0467265306122449	0.000439324742825338	1	SID	2014/04/11	SID	DAL	YE5S_GH	CONC	nrd1	37_YE5S_GH	5.42643098726346	4.50635266602479	1.2041736165426	19.9306808173628	0.0351487317003406	5.42643098726346
K000282_037_002	11	4	QFA0088	37	YE5S_GH	SPBC19C7.12C	0.0609946870460223	2.12007158846778	9e-04	2.86689219168911	6.75100394814813e-06	0.528518518518518	0.205868011748916	0.0583702381384398	-0.00576336401785686	POT1	POT1	1	30	2014-04-11_01-01-02	174	175	941	2115	106	0.136914285714286	0.000686737237043307	1	SID	2014/04/11	SID	DAL	YE5S_GH	CONC	omh1	37_YE5S_GH	18.6040556675684	6.08261477025096	3.05856220889702	7.84682421373893	0.20288372106066	18.6040556675684
K000282_037_002	11	5	QFA0088	37	YE5S_GH	SPCC24B10.02C	0.1350836189223	2.81877666560596	9e-04	3.33664389848716	1.58730450913925e-05	0.528518518518518	0.479070286692915	0.131023297488382	-0.00921809193771717	POT1	POT1	1	30	2014-04-11_01-01-02	174	175	1121	2104	106	0.0580897959183673	0.00097619523359211	1	SID	2014/04/11	SID	DAL	YE5S_GH	CONC	SPCC24B10.02c	37_YE5S_GH	29.40059444494	7.22971201833903	4.06663424080542	5.90168640178633	0.47251289932748	29.40059444494
K000282_037_002	11	6	QFA0088	37	YE5S_GH	SPAC20H4.03C	0.0345118551610855	2.2418235782779	0.0011	1.5	2.35342901327554e-06	0.528518518518518	0.126619942113161	0.031903415608885	-0.00261524301818198	POT1	POT1	1	30	2014-04-11_01-01-02	174	175	1288	2115	106	0.0635428571428571	0.000481031747605651	1	SID	2014/04/11	SID	DAL	YE5S_GH	CONC	tfs1	37_YE5S_GH	15.918169405584	4.97151659807695	3.20187393354804	7.49561053873388	0.121181715539909	15.918169405584
K000282_037_002	11	7	QFA0088	37	YE5S_GH	SPAC343.18	0.0864395357871836	2.48119222399794	0.000900052184558736	2.40885800291863	1.57402722502105e-05	0.528518518518518	0.301222133048623	0.0835010620143815	-0.00492022729624941	POT1	POT1	1	30	2014-04-11_01-01-02	174	175	1457	2115	106	0.0724244897959184	0.000714157533248492	1	SID	2014/04/11	SID	DAL	YE5S_GH	CONC	rfp2	37_YE5S_GH	23.5725986966571	6.58553886360065	3.57944872620018	6.70494308923307	0.295460042820602	23.5725986966571
K000282_037_002	11	8	QFA0088	37	YE5S_GH	SPCP1E11.11	0.219117151969147	3.61652110546323	9e-04	3.85533500590071	1.38180414282507e-05	0.528518518518518	0.827854309768115	0.213303907690514	-0.00640831177100473	POT1	POT1	1	30	2014-04-11_01-01-02	174	175	1638	2108	106	0.0664816326530612	0.00140832132391795	1	SID	2014/04/11	SID	DAL	YE5S_GH	CONC	puf6	37_YE5S_GH	41.3623468805339	7.92756170270224	5.21753704754324	4.59987150667206	0.812824394177716	41.3623468805339
K000282_037_002	11	9	QFA0088	37	YE5S_GH	SPBP4H10.16C	0.117643640176957	2.68809165282401	0.000900169826386733	2.89427767432646	2.06052433403017e-05	0.528518518518518	0.414622429888944	0.115149407001583	-0.00337672903496655	POT1	POT1	1	30	2014-04-11_01-01-02	174	175	1813	2115	106	0.0802938775510204	0.000948944127497099	1	SID	2014/04/11	SID	DAL	YE5S_GH	CONC	SPBP4H10.16c	37_YE5S_GH	27.2629931640377	7.03001040861883	3.8780871690621	6.18861798452156	0.406956877267721	27.2629931640377
K000282_037_002	11	10	QFA0088	37	YE5S_GH	SPAP32A8.02	0.152080635059866	3.11464334698093	9e-04	5.14319796202027	1.51943018239197e-05	0.528518518518518	0.562169352389019	0.14770044395156	-0.00263889308998248	POT1	POT1	1	30	2014-04-11_01-01-02	174	175	1977	2108	106	0.0599510204081633	0.00115022052021564	1	SID	2014/04/11	SID	DAL	YE5S_GH	CONC	SPAP32A8.02	37_YE5S_GH	33.25488209449	7.40069574475211	4.49348051067648	5.34107134613718	0.551298675486596	33.25488209449
K000282_037_002	11	11	QFA0088	37	YE5S_GH	SPCC4B3.11C	0.131640951649585	2.78266711203976	0.00090027336012601	4.54584718917546	1.42962006175471e-05	0.528518518518518	0.471926466657416	0.126612578520456	-0.00213769245826011	POT1	POT1	1	30	2014-04-11_01-01-02	174	175	2161	2115	106	0.0535510204081633	0.00106872884821749	1	SID	2014/04/11	SID	DAL	YE5S_GH	CONC	SPCC4B3.11c	37_YE5S_GH	28.8726904529041	7.19202951602072	4.01454003888448	5.97826893430832	0.461593713226128	28.8726904529041
K000282_037_002	11	12	QFA0088	37	YE5S_GH	SPBC16H5.03C	0.098043877958477	2.6150580817994	0.000946155835225231	1.55695574664147	2.15930429103322e-05	0.361909722222222	0.341841755936394	0.0949472309902122	0.000557174695632132	POT1	POT1	1	30	2014-04-11_01-01-02	174	175	2325	2115	106	0.0939755102040816	0.000836264452762621	1	SID	2014/04/11	SID	DAL	YE5S_GH	CONC	fub2	37_YE5S_GH	25.2261216975375	6.69520591832101	3.7677887738311	6.3697838283001	0.330850626361167	25.2261216975375
K000282_037_002	11	13	QFA0088	37	YE5S_GH	SPAC23H4.12	0.116200673259126	2.42703218531148	0.0011	2.77982449515492	2.25991311437285e-05	0.528518518518518	0.402945658837178	0.113909749391934	-9.98682182128177e-05	POT1	POT1	1	30	2014-04-11_01-01-02	174	175	2513	2115	106	0.062465306122449	0.00100252342054244	1	SID	2014/04/11	SID	DAL	YE5S_GH	CONC	alp13	37_YE5S_GH	23.5400937672578	6.72297109367247	3.50144206174162	6.85431875690167	0.391658399545289	23.5400937672578
K000282_037_002	11	14	QFA0088	37	YE5S_GH	SPAC227.05	0.0857508196009245	2.81765398222374	0.00100181486854109	1.00267277885444	1.57743798195507e-05	0.528518518518518	0.297684629823483	0.0814749363509765	-0.000317856446701298	POT1	POT1	1	30	2014-04-11_01-01-02	174	175	2676	2115	106	0.0585142857142857	0.000733303940279442	1	SID	2014/04/11	SID	DAL	YE5S_GH	CONC	SPAC227.05	37_YE5S_GH	25.6598408636919	6.41946262664887	3.99719452484561	6.0042111663122	0.28845761702577	25.6598408636919
K000282_037_002	11	15	QFA0088	37	YE5S_GH	SPBPB8B6.04C	0.169929953825682	2.91783666203284	0.000901530276554753	3.31513427735168	1.9722229434414e-05	0.361909722222222	0.604661713182831	0.165422590534946	0.00104316728640858	POT1	POT1	1	30	2014-04-11_01-01-02	174	175	2853	2115	106	0.0613877551020408	0.00128512252980931	1	SID	2014/04/11	SID	DAL	YE5S_GH	CONC	grt1	37_YE5S_GH	31.8172310012359	7.55834852253013	4.20954801255781	5.70132468578666	0.590757315643912	31.8172310012359
K000282_037_002	11	16	QFA0088	37	YE5S_GH	SPAC144.03	0.082598811288324	2.35269398315264	0.0011	1.3277594943562	1.47730773907681e-05	0.361909722222222	0.279513692916654	0.0792169820622658	0.000599569752001263	POT1	POT1	1	30	2014-04-11_01-01-02	174	175	3031	2115	106	0.0982530612244898	0.000760124444637742	1	SID	2014/04/11	SID	DAL	YE5S_GH	CONC	ade2	37_YE5S_GH	21.0355950575297	6.2305455905451	3.37620433906323	7.10857447883592	0.268729829759984	21.0355950575297
K000282_037_002	11	17	QFA0088	37	YE5S_GH	SPBC25H2.05	0.152392604400693	2.74657374569458	0.0011	3.81550568209157	1.92186770180736e-05	0.361909722222222	0.546859911925571	0.148691815667668	0.00176365696093576	POT1	POT1	1	30	2014-04-11_01-01-02	174	175	3218	2104	106	0.0572408163265306	0.00120822902731027	1	SID	2014/04/11	SID	DAL	YE5S_GH	CONC	egd2	37_YE5S_GH	28.1895754690058	7.11414555669502	3.96246819022096	6.05683095683393	0.532648880561721	28.1895754690058
K000282_037_002	11	18	QFA0088	37	YE5S_GH	SPBP16F5.03C	0.001	0	0.001	1	Inf	0	0.00055238784932095	0.000117802771418384	7.1052035555445e-06	POT1	POT1	1	30	2014-04-11_01-01-02	174	175	3373	2115	106	0.000293877551020408	0.000382239037545217	1	SID	2014/04/11	SID	DAL	YE5S_GH	CONC	tra1	37_YE5S_GH	0	0	0	25	0	0
K000282_037_002	11	19	QFA0088	37	YE5S_GH	SPBC19C2.06C	0.123294638676223	2.48427896424581	0.0011	3.73744945619094	2.06049839734488e-05	0.361909722222222	0.436197772567951	0.118245038954632	0.00263933565285944	POT1	POT1	1	30	2014-04-11_01-01-02	174	175	3556	2115	106	0.0595591836734694	0.00102299260794933	1	SID	2014/04/11	SID	DAL	YE5S_GH	CONC	mug124	37_YE5S_GH	24.4019155807203	6.80846273321573	3.58405656855155	6.69632287910547	0.421022322482575	24.4019155807203
K000282_037_002	11	20	QFA0088	37	YE5S_GH	SPAC664.07C	0.161953157749598	2.85354544679732	0.0011	3.51249733336864	2.99968443816742e-05	0.361909722222222	0.590303034467569	0.156718684511317	0.00658587602477709	POT1	POT1	1	30	2014-04-11_01-01-02	174	175	3727	2104	106	0.0591673469387755	0.00118114711132543	1	SID	2014/04/11	SID	DAL	YE5S_GH	CONC	rad9	37_YE5S_GH	29.6488695380533	7.20192926398359	4.11679543790099	5.82977715604853	0.571004116397337	29.6488695380533
K000282_037_002	11	21	QFA0088	37	YE5S_GH	SPBC56F2.04	0.104973255606107	2.75948010510107	9e-04	1.43235066902135	2.51135509237312e-05	0.361909722222222	0.369045327992597	0.10160928639224	0.00554577406381681	POT1	POT1	1	30	2014-04-11_01-01-02	174	175	3904	2103	106	0.0701714285714286	0.000991573934091918	1	SID	2014/04/11	SID	DAL	YE5S_GH	CONC	utp20	37_YE5S_GH	27.2824382094794	6.86588109759581	3.97362520871979	6.03982477948197	0.356240981022384	27.2824382094794
K000282_037_002	11	22	QFA0088	37	YE5S_GH	SPBC21B10.04C	0.145795150886517	2.59118370718593	0.0011	4.31434213626922	2.05826604904465e-05	0.361909722222222	0.516396110217552	0.142698863746273	0.00558829383836816	POT1	POT1	1	30	2014-04-11_01-01-02	174	175	4072	2104	106	0.0635428571428571	0.00122225444158903	1	SID	2014/04/11	SID	DAL	YE5S_GH	CONC	nrf1	37_YE5S_GH	26.3560337694468	7.0502954027794	3.7382878679178	6.42005133044178	0.500077824426469	26.3560337694468
K000282_037_002	11	23	QFA0088	37	YE5S_GH	SPAC11E3.04C	0.215420713652603	3.51208293273065	0.000901119604547484	1.76768513296147	3.1944944978335e-05	0.361909722222222	0.789202066180417	0.21327605374692	0.00549373584089589	POT1	POT1	1	30	2014-04-11_01-01-02	174	175	4253	2109	106	0.0601469387755102	0.00153519560304136	1	SID	2014/04/11	SID	DAL	YE5S_GH	CONC	ubc13	37_YE5S_GH	40.0295177821301	7.90122265674362	5.0662434816927	4.73723777523248	0.77438885792449	40.0295177821301
K000282_037_002	11	24	QFA0088	37	YE5S_GH	SPAC10F6.16	0.192456028068425	3.0266169168763	0.0011	0.920396299482021	4.86925946396872e-05	0.361909722222222	0.639330245053207	0.188826373662337	0.0109725245645323	POT1	POT1	1	30	2014-04-11_01-01-02	174	175	4424	2106	106	0.0599510204081633	0.00140756782954379	1	SID	2014/04/11	SID	DAL	YE5S_GH	CONC	mug134	37_YE5S_GH	32.1415196345407	7.45088152568081	4.31378750605001	5.5635563797105	0.619365575743067	32.1415196345407
K000282_037_002	12	1	QFA0088	37	YE5S_GH	SPAC10F6.16	0.147000674372726	2.44954481751765	9e-04	1.76581025940767	2.4102307906259e-05	0.695115740740741	0.46095906415484	0.143292590007476	-0.0142779578507744	POT1	POT1	1	30	2014-04-11_01-01-02	174	175	421	2290	106	0.0656	0.0010739882905744	1	SID	2014/04/11	SID	DAL	YE5S_GH	CONC	mug134	37_YE5S_GH	25.9741485147855	7.35168205673009	3.53308920521222	6.79292217263969	0.461441627589136	25.9741485147855
K000282_037_002	12	2	QFA0088	37	YE5S_GH	SPAC2H10.02C	0.150690566822779	2.7710466722674	9e-04	5.65214087949597	2.09357653333345e-05	0.695115740740741	0.525190352397578	0.146454539227148	-0.0133055716353235	POT1	POT1	1	30	2014-04-11_01-01-02	174	175	593	2290	106	0.0632489795918367	0.00108493801168527	1	SID	2014/04/11	SID	DAL	YE5S_GH	CONC	SPAC2H10.02c	37_YE5S_GH	29.5333586485803	7.38744839077294	3.99777529213848	6.00333891882201	0.522061491225719	29.5333586485803
K000282_037_002	12	3	QFA0088	37	YE5S_GH	SPBC16G5.02C	0.0461684442636735	2.13085019874309	9e-04	1.5	4.6886762007979e-06	0.695115740740741	0.153966900022291	0.043199549083912	-0.00778867839028398	POT1	POT1	1	30	2014-04-11_01-01-02	174	175	767	2290	106	0.0665469387755102	0.000505606904433854	1	SID	2014/04/11	SID	DAL	YE5S_GH	CONC	SPBC16G5.02c	37_YE5S_GH	17.3802216045085	5.68083830709833	3.05944662828926	7.84455586774526	0.151346829851285	17.3802216045085
K000282_037_002	12	4	QFA0088	37	YE5S_GH	SPBC1703.13C	0.0374999999999953	0.0480123998109328	9e-04	1.49999999999991	2.07655742995534e-08	1.52849537037037	0.00377961416595828	0.00113823462955953	-0.000223145932819547	POT1	POT1	1	30	2014-04-11_01-01-02	174	175	941	2281	106	0.0106448979591837	0.000396694936230518	1	SID	2014/04/11	SID	DAL	YE5S_GH	CONC	SPBC1703.13c	37_YE5S_GH	0.370276319740405	5.38082178394075	0.0688140835374825	25	0.000583410079232372	0.370276319740405
K000282_037_002	12	5	QFA0088	37	YE5S_GH	SPCC126.08C	0.142867166946373	2.86842101832033	9e-04	4.89369667944938	1.30816109485422e-05	0.528518518518518	0.510756206112524	0.138221400056488	-0.00861248036483131	POT1	POT1	1	30	2014-04-11_01-01-02	174	175	1116	2290	106	0.0566530612244898	0.00107941692304148	1	SID	2014/04/11	SID	DAL	YE5S_GH	CONC	SPCC126.08c	37_YE5S_GH	30.2528655682961	7.3105336844248	4.13825677771656	5.7995434525073	0.503954777896002	30.2528655682961
K000282_037_002	12	6	QFA0088	37	YE5S_GH	SPAC186.07C	0.206308485286351	3.49038070494835	9e-04	5.31624280216676	1.27929886983164e-05	0.528518518518518	0.774983168153687	0.200940121631216	-0.009824301730413	POT1	POT1	1	30	2014-04-11_01-01-02	174	175	1295	2278	106	0.0688979591836735	0.00135014362671315	1	SID	2014/04/11	SID	DAL	YE5S_GH	CONC	SPAC186.07c	37_YE5S_GH	39.4820864465185	7.84066244244122	5.03555493382847	4.76610826718816	0.761622349655432	39.4820864465185
K000282_037_002	12	7	QFA0088	37	YE5S_GH	SPAC24B11.07C	0.0351720047592189	2.1178944063745	0.000900000000000001	1.5	4.33368018162197e-06	0.528518518518518	0.122119352980283	0.0335659686538247	-0.00322603750640924	POT1	POT1	1	30	2014-04-11_01-01-02	174	175	1464	2291	106	0.0755918367346939	0.000485722255951299	1	SID	2014/04/11	SID	DAL	YE5S_GH	CONC	SPAC24B11.07c	37_YE5S_GH	16.0420641479393	5.28835875740863	3.03346744875534	7.91173810348532	0.118309079965038	16.0420641479393
K000282_037_002	12	8	QFA0088	37	YE5S_GH	SPAC186.08C	0.0935142438910443	3.22733985731869	0.000919254896390073	1.32593802094943	1.20263227361711e-05	0.528518518518518	0.347494611876155	0.088219439964602	-0.00480475504675437	POT1	POT1	1	30	2014-04-11_01-01-02	174	175	1630	2291	106	0.0527020408163265	0.00076379992965252	1	SID	2014/04/11	SID	DAL	YE5S_GH	CONC	SPAC186.08c	37_YE5S_GH	30.9383835561734	6.66857736382643	4.63942785218299	5.17305167030613	0.339687288000257	30.9383835561734
K000282_037_002	12	9	QFA0088	37	YE5S_GH	SPAC11E3.01C	0.0846231427722775	3.2154409995289	0.001001764005622	1.00320563030909	1.39467096112923e-05	0.528518518518518	0.308250142119762	0.0787652507808872	-0.00425646230805112	POT1	POT1	1	30	2014-04-11_01-01-02	174	175	1806	2278	106	0.046465306122449	0.000637094840639279	1	SID	2014/04/11	SID	DAL	YE5S_GH	CONC	swr1	37_YE5S_GH	29.1901139635718	6.40043768086221	4.56064341519213	5.26241536886061	0.301482697313437	29.1901139635718
K000282_037_002	12	10	QFA0088	37	YE5S_GH	SPCC188.08C	0.218638449599641	3.81514806581513	9e-04	3.76199338012496	1.26071531567634e-05	0.528518518518518	0.841586667600351	0.212946789343168	-0.00523043175498435	POT1	POT1	1	30	2014-04-11_01-01-02	174	175	1988	2280	106	0.0685061224489796	0.00139627972821257	1	SID	2014/04/11	SID	DAL	YE5S_GH	CONC	ubp5	37_YE5S_GH	43.6166870631088	7.92440641784758	5.50409516665804	4.36038972316175	0.825370126031892	43.6166870631088
K000282_037_002	12	11	QFA0088	37	YE5S_GH	SPCC4E9.02	0.136107216671151	2.95968324399019	0.000902784605034569	5.2852460477455	1.47357969990353e-05	0.528518518518518	0.498956755148858	0.131497272136549	-0.00321672575017131	POT1	POT1	1	30	2014-04-11_01-01-02	174	175	2161	2278	106	0.0536163265306122	0.00108143171678067	1	SID	2014/04/11	SID	DAL	YE5S_GH	CONC	cig1	37_YE5S_GH	30.8977671116386	7.23614603123489	4.26992033857085	5.62071375974027	0.488658485950114	30.8977671116386
K000282_037_002	12	12	QFA0088	37	YE5S_GH	SPBC20F10.02C	0.0816180466828134	2.5697328106961	0.000924966030178964	1.51170834876792	1.52279555272084e-05	0.528518518518518	0.285684749848077	0.0781488397656604	-0.00163020407409998	POT1	POT1	1	30	2014-04-11_01-01-02	174	175	2336	2290	106	0.0810448979591837	0.000683400132248877	1	SID	2014/04/11	SID	DAL	YE5S_GH	CONC	SPBC20F10.02c	37_YE5S_GH	23.9133399331253	6.46334399066892	3.69984020155028	6.48676664196029	0.276740666661044	23.9133399331253
K000282_037_002	12	13	QFA0088	37	YE5S_GH	SPCC613.01	0.148652657553934	2.8103169200689	9e-04	5.37760462227567	1.32750135780468e-05	0.528518518518518	0.52764662190658	0.144987669453887	-0.00245816691105564	POT1	POT1	1	30	2014-04-11_01-01-02	174	175	2500	2278	106	0.0562285714285714	0.00119652581182524	1	SID	2014/04/11	SID	DAL	YE5S_GH	CONC	SPCC613.01	37_YE5S_GH	29.8722498469737	7.36780453863223	4.05443028385756	5.91945065513998	0.5185452747561	29.8722498469737
K000282_037_002	12	14	QFA0088	37	YE5S_GH	SPAC4D7.01C	0.16078861109885	2.70541439911824	0.0011	3.82690493456839	2.16609310679704e-05	0.528518518518518	0.56939642305899	0.156788886142344	-0.00225577813337898	POT1	POT1	1	30	2014-04-11_01-01-02	174	175	2683	2277	106	0.0576	0.00122360772781008	1	SID	2014/04/11	SID	DAL	YE5S_GH	CONC	sec71	37_YE5S_GH	28.0691259934285	7.19151788788304	3.90308783639711	6.14897768279642	0.555571584385493	28.0691259934285
K000282_037_002	12	15	QFA0088	37	YE5S_GH	SPCC794.15	0.105468209032207	2.31543927823329	0.0011	3.12959617019022	1.62901474142093e-05	0.528518518518518	0.363880684613878	0.101657447863423	-0.000126047885298699	POT1	POT1	1	30	2014-04-11_01-01-02	174	175	2845	2285	106	0.0631836734693878	0.000918940220871642	1	SID	2014/04/11	SID	DAL	YE5S_GH	CONC	SPCC794.15	37_YE5S_GH	21.9908202114316	6.5831608632197	3.34046526711733	7.1846279128389	0.352809120609052	21.9908202114316
K000282_037_002	12	16	QFA0088	37	YE5S_GH	SPBC1685.05	0.0565655550907628	2.40254595099221	0.00100117172058265	1.00197714803965	7.74203590632568e-06	0.528518518518518	0.1899490840465	0.0529953992516694	-0.000643610172032858	POT1	POT1	1	30	2014-04-11_01-01-02	174	175	3025	2290	106	0.100375510204082	0.000604322763230651	1	SID	2014/04/11	SID	DAL	YE5S_GH	CONC	SPBC1685.05	37_YE5S_GH	19.6615505373032	5.820162457767	3.37817899070238	7.1044192939611	0.182919994968858	19.6615505373032
K000282_037_002	12	17	QFA0088	37	YE5S_GH	SPAP27G11.10C	0.158441051355736	2.73889673134173	0.0011	4.14125008380317	2.05009126716148e-05	0.361909722222222	0.567420502971737	0.154424332842404	0.00225701080653139	POT1	POT1	1	30	2014-04-11_01-01-02	174	175	3207	2285	106	0.0649469387755102	0.00117813289916845	1	SID	2014/04/11	SID	DAL	YE5S_GH	CONC	nup184	37_YE5S_GH	28.3326665542595	7.17029884559805	3.95139270543143	6.07380784172895	0.551898444866182	28.3326665542595
K000282_037_002	12	18	QFA0088	37	YE5S_GH	SPCC1223.04C	0.223078801011357	3.42122339366227	0.0011	2.70389046387242	2.68866913858234e-05	0.361909722222222	0.83385272446859	0.21799089089641	0.000647867373626885	POT1	POT1	1	30	2014-04-11_01-01-02	174	175	3374	2281	106	0.0692571428571429	0.00144258501982217	1	SID	2014/04/11	SID	DAL	YE5S_GH	CONC	set11	37_YE5S_GH	37.8273055543824	7.66390608803844	4.93577362768341	4.86245962849482	0.816714720961166	37.8273055543824
K000282_037_002	12	19	QFA0088	37	YE5S_GH	SPBC13A2.02	0.158420764182987	2.95494327284173	0.0011	3.3825035411214	1.79054732360036e-05	0.361909722222222	0.581598618197731	0.153844535603727	0.000814908661564754	POT1	POT1	1	30	2014-04-11_01-01-02	174	175	3552	2290	106	0.060669387755102	0.00123915561842006	1	SID	2014/04/11	SID	DAL	YE5S_GH	CONC	nup82	37_YE5S_GH	30.566778283366	7.17011410763264	4.26308114829406	5.62973097746544	0.567005899246545	30.566778283366
K000282_037_002	12	20	QFA0088	37	YE5S_GH	SPAC105.01C	0.103031428308836	2.62941074908188	0.0011	1.45701930961932	2.75871107729838e-05	0.361909722222222	0.363021170709209	0.0997142152722147	0.0023890090233778	POT1	POT1	1	30	2014-04-11_01-01-02	174	175	3730	2291	106	0.0506448979591837	0.000883000346108931	1	SID	2014/04/11	SID	DAL	YE5S_GH	CONC	kha1	37_YE5S_GH	24.7872988500794	6.5494371446877	3.78464565770886	6.34141268974942	0.349734595026724	24.7872988500794
K000282_037_002	12	21	QFA0088	37	YE5S_GH	SPAC27D7.13C	0.166268718103046	2.89192821991096	0.0011	2.28244123364216	3.30787154703848e-05	0.361909722222222	0.598188681971475	0.162019869428125	0.00307866996502051	POT1	POT1	1	30	2014-04-11_01-01-02	174	175	3898	2277	106	0.059330612244898	0.00129471873003879	1	SID	2014/04/11	SID	DAL	YE5S_GH	CONC	ssm4	37_YE5S_GH	30.2051869163933	7.23986943066468	4.17206238395106	5.75255060718227	0.580474637595405	30.2051869163933
K000282_037_002	12	22	QFA0088	37	YE5S_GH	SPAC9E9.10C	0.0995260712907703	2.66253483950019	0.00100152792880654	1.00054436442338	2.0396293626945e-05	0.361909722222222	0.33366350300772	0.0958118224833757	0.00473054087676128	POT1	POT1	1	30	2014-04-11_01-01-02	174	175	4076	2299	106	0.0719020408163265	0.000857164007245873	1	SID	2014/04/11	SID	DAL	YE5S_GH	CONC	cbh1	37_YE5S_GH	25.1163991851627	6.63479993735129	3.78555486560602	6.3398896204237	0.32075354799652	25.1163991851627
K000282_037_002	12	23	QFA0088	37	YE5S_GH	SPCC584.01C	0.0687695437945049	1.97736664436934	0.00100016062473271	1.00082678441551	7.95877034931092e-06	0.361909722222222	0.200276273049591	0.0648053316571568	0.00178945490527254	POT1	POT1	1	30	2014-04-11_01-01-02	174	175	4253	2284	106	0.120359183673469	0.000737809888262189	1	SID	2014/04/11	SID	DAL	YE5S_GH	CONC	SPCC584.01c	37_YE5S_GH	17.0471026136915	6.10346615602149	2.79301992964659	8.59284953367188	0.1918775316282	17.0471026136915
K000282_037_002	12	24	QFA0088	37	YE5S_GH	SPAC10F6.16	0.176533861385661	2.55697428072764	0.0011	1.18696616224007	3.34064600673566e-05	0.361909722222222	0.557609264677383	0.174064277491001	0.00346866112637588	POT1	POT1	1	30	2014-04-11_01-01-02	174	175	4427	2290	106	0.0573387755102041	0.00135775600836924	1	SID	2014/04/11	SID	DAL	YE5S_GH	CONC	mug134	37_YE5S_GH	26.9250860776734	7.32629760287929	3.67512863074136	6.53038367126722	0.543379965790179	26.9250860776734
K000282_037_002	13	1	QFA0088	37	YE5S_GH	SPAC10F6.16	0.205207494951264	3.00988593951225	9e-04	2.23297780421055	4.02082661323378e-05	0.861851851851852	0.704668369372286	0.203019300842896	-0.0178727427339261	POT1	POT1	1	30	2014-04-11_01-01-02	174	175	421	2452	106	0.0691591836734694	0.00132766011488777	1	SID	2014/04/11	SID	DAL	YE5S_GH	CONC	mug134	37_YE5S_GH	34.0129177475586	7.8329427077883	4.34229114349828	5.5270361214575	0.702039574972711	34.0129177475586
K000282_037_002	13	2	QFA0088	37	YE5S_GH	SPCC548.05C	0.115269117326422	2.5051778211445	9e-04	5.93417318759678	2.71658576041067e-05	0.861851851851852	0.393388731443597	0.112136113354097	-0.0161931225782233	POT1	POT1	1	30	2014-04-11_01-01-02	174	175	587	2462	106	0.0643918367346939	0.0008883520099822	1	SID	2014/04/11	SID	DAL	YE5S_GH	CONC	SPCC548.05c	37_YE5S_GH	25.3025807941813	7.00086532398106	3.61420761909371	6.64045968837236	0.392298527091372	25.3025807941813
K000282_037_002	13	3	QFA0088	37	YE5S_GH	SPCC737.07C	0.139504683534869	2.79131982477587	9e-04	5.00213865190979	2.14762375387538e-05	0.695115740740741	0.491656364285453	0.13524854643155	-0.0122297924770988	POT1	POT1	1	30	2014-04-11_01-01-02	174	175	774	2473	106	0.0624979591836735	0.000997094788075362	1	SID	2014/04/11	SID	DAL	YE5S_GH	CONC	SPCC737.07c	37_YE5S_GH	29.3013173356178	7.27617284111011	4.02702326834053	5.95973710623481	0.487738684962209	29.3013173356178
K000282_037_002	13	4	QFA0088	37	YE5S_GH	SPBC1347.11	0.140637021190691	2.89438559698187	9e-04	3.68825371881407	1.245664684439e-05	0.528518518518518	0.502816083020027	0.136078894742141	-0.0124108334088643	POT1	POT1	1	30	2014-04-11_01-01-02	174	175	938	2465	106	0.0613224489795918	0.00104865952204186	1	SID	2014/04/11	SID	DAL	YE5S_GH	CONC	sro1	37_YE5S_GH	30.4319291557679	7.2878357016541	4.17571558986447	5.74751787651778	0.496574055542826	30.4319291557679
K000282_037_002	13	5	QFA0088	37	YE5S_GH	SPAC4A8.10	0.025	2.03914247895292	9e-04	0.793020556326623	3.76144895745398e-06	0.528518518518518	0.0752870332106915	0.0214389506506651	-0.00284396536478785	POT1	POT1	1	30	2014-04-11_01-01-02	174	175	1115	2456	106	0.0729795918367347	0.000471343208529634	1	SID	2014/04/11	SID	DAL	YE5S_GH	CONC	SPAC4A8.10	37_YE5S_GH	12.7580060945599	4.79585928321977	2.66021276712577	9.02183475569544	0.0749018079653711	12.7580060945599
K000282_037_002	13	6	QFA0088	37	YE5S_GH	SPBC17G9.08C	0.0363397759569117	4.39627918240478e-18	9e-04	0.939834533981848	5.49015075403315e-08	2.02849537037037	0.00239975112387298	0.000648131843880063	-7.89414698366319e-05	POT1	POT1	1	30	2014-04-11_01-01-02	174	175	1290	2453	106	0.0057469387755102	0.000412073636730326	1	SID	2014/04/11	SID	DAL	YE5S_GH	CONC	cnt5	37_YE5S_GH	3.2362025606114e-17	5.33548071338466	6.06543765118111e-18	25	0	3.2362025606114e-17
K000282_037_002	13	7	QFA0088	37	YE5S_GH	SPAPJ760.02C	0.196532494999095	3.65131384289955	9e-04	4.34308544471438	1.40610583570892e-05	0.528518518518518	0.750710281200148	0.191795179590475	-0.00896961583344078	POT1	POT1	1	30	2014-04-11_01-01-02	174	175	1462	2454	106	0.0665142857142857	0.00131148920105655	1	SID	2014/04/11	SID	DAL	YE5S_GH	CONC	abp1	37_YE5S_GH	40.9335842007495	7.77062715294639	5.26773237154078	4.55604011503343	0.737790369345127	40.9335842007495
K000282_037_002	13	8	QFA0088	37	YE5S_GH	SPAC27E2.02	0.183826155939969	3.56102519673883	0.000901321034405057	4.49190695149637	1.14255151296759e-05	0.528518518518518	0.701669561957868	0.178936205519162	-0.00723050255994547	POT1	POT1	1	30	2014-04-11_01-01-02	174	175	1628	2465	106	0.0651102040816326	0.00125804061382447	1	SID	2014/04/11	SID	DAL	YE5S_GH	CONC	SPAC27E2.02	37_YE5S_GH	39.4151339840205	7.6720852819034	5.13747339031688	4.67155704304673	0.687837581844605	39.4151339840205
K000282_037_002	13	9	QFA0088	37	YE5S_GH	SPBC839.07	0.181125635058639	3.49637249753608	0.000901787814968658	4.70521239108644	1.04726579755069e-05	0.528518518518518	0.688591896633561	0.175871687012166	-0.00688463504951181	POT1	POT1	1	30	2014-04-11_01-01-02	174	175	1808	2465	106	0.0645551020408163	0.00125804061382447	1	SID	2014/04/11	SID	DAL	YE5S_GH	CONC	ibp1	37_YE5S_GH	38.5880588685448	7.64998701650542	5.04419926272923	4.75794050749187	0.674625325531607	38.5880588685448
K000282_037_002	13	10	QFA0088	37	YE5S_GH	SPAPJ691.03	0.127613594500746	2.96464732170373	9e-04	5.65666436948384	1.41605814257731e-05	0.528518518518518	0.469802532532836	0.123559028528782	-0.00507954823177915	POT1	POT1	1	30	2014-04-11_01-01-02	174	175	1996	2455	106	0.0567836734693878	0.00101247348857517	1	SID	2014/04/11	SID	DAL	YE5S_GH	CONC	SPAPJ691.03	37_YE5S_GH	30.5710479056093	7.14764130882815	4.27708198897035	5.61130229953289	0.461082269631212	30.5710479056093
K000282_037_002	13	11	QFA0088	37	YE5S_GH	SPAC18B11.09C	0.0854739141820909	2.41170639230758	0.0011	3.164958556962	1.28954279768873e-05	0.528518518518518	0.307419832978591	0.0810198447073319	-0.00397530989582828	POT1	POT1	1	30	2014-04-11_01-01-02	174	175	2160	2465	106	0.0773224489795918	0.000683400132248877	1	SID	2014/04/11	SID	DAL	YE5S_GH	CONC	SPAC18B11.09c	37_YE5S_GH	21.8499610726303	6.27990876163538	3.47934371373578	6.89785257640762	0.297812344455749	21.8499610726303
K000282_037_002	13	12	QFA0088	37	YE5S_GH	SPCPB1C11.03	0.188892731687021	3.26603958110035	0.000903630804428692	3.99094019958496	1.68540344535501e-05	0.528518518518518	0.697041997173478	0.183665528573789	-0.00388422315347533	POT1	POT1	1	30	2014-04-11_01-01-02	174	175	2338	2453	106	0.0656979591836735	0.00128529171991948	1	SID	2014/04/11	SID	DAL	YE5S_GH	CONC	SPCPB1C11.03	37_YE5S_GH	36.3175183683443	7.70761802219293	4.71189909304969	5.09348768427604	0.683439294366829	36.3175183683443
K000282_037_002	13	13	QFA0088	37	YE5S_GH	SPAC1250.03	0.0736491985086898	2.67244784286624	0.00100146252747656	1.00187499951474	9.30370503763203e-06	0.528518518518518	0.252015996168375	0.0697756819976803	-0.00192341237710062	POT1	POT1	1	30	2014-04-11_01-01-02	174	175	2501	2465	106	0.13374693877551	0.000780270504746834	1	SID	2014/04/11	SID	DAL	YE5S_GH	CONC	ubc14	37_YE5S_GH	23.4402377233371	6.20048948034093	3.78038504825401	6.34855965560559	0.244879606269441	23.4402377233371
K000282_037_002	13	14	QFA0088	37	YE5S_GH	SPAC637.10C	0.025	0.884863525865115	0.0011	0.75	1.0481699142478e-05	0.528518518518518	0.0434426934253873	0.0115248425412355	-0.000207809667785402	POT1	POT1	1	30	2014-04-11_01-01-02	174	175	2674	2470	106	0.0536163265306122	0.000455964508029826	1	SID	2014/04/11	SID	DAL	YE5S_GH	CONC	rpn10	37_YE5S_GH	5.02558225842681	4.50635266602479	1.11522169498999	21.5203847879013	0.0313560540137156	5.02558225842681
K000282_037_002	13	15	QFA0088	37	YE5S_GH	SPAC14C4.16	0.0945287678053872	2.50088980811397	9e-04	1.44562885216057	1.53601988958823e-05	0.528518518518518	0.318795412525611	0.0910859372230448	-0.000271657164141936	POT1	POT1	1	30	2014-04-11_01-01-02	174	175	2846	2465	106	0.1008	0.000779178630152327	1	SID	2014/04/11	SID	DAL	YE5S_GH	CONC	dad3	37_YE5S_GH	24.176848825848	6.71468463781669	3.6005933457672	6.66556805927945	0.309318134886862	24.176848825848
K000282_037_002	13	16	QFA0088	37	YE5S_GH	SPBC336.10C	0.238534344407149	3.53831388315	0.0011	2.62956728445631	2.08173809478578e-05	0.361909722222222	0.896013145031868	0.232450659270573	0.0024471941827224	POT1	POT1	1	30	2014-04-11_01-01-02	174	175	3034	2457	106	0.0674612244897959	0.00145353474093304	1	SID	2014/04/11	SID	DAL	YE5S_GH	CONC	tif512	37_YE5S_GH	39.6152580230528	7.76054966784754	5.10469744007713	4.70155191012405	0.878936856465844	39.6152580230528
K000282_037_002	13	17	QFA0088	37	YE5S_GH	SPAC5H10.11	0.0900671268580501	2.6335571440225	0.000926709388329249	1.50913914006625	1.81718314480422e-05	0.528518518518518	0.315516186634921	0.0865762000770897	-0.00116891201762719	POT1	POT1	1	30	2014-04-11_01-01-02	174	175	3202	2460	106	0.0731428571428571	0.000745514726094994	1	SID	2014/04/11	SID	DAL	YE5S_GH	CONC	gmh1	37_YE5S_GH	25.0422522628485	6.60273984251837	3.79270618866259	6.32793546511522	0.305926079544079	25.0422522628485
K000282_037_002	13	18	QFA0088	37	YE5S_GH	SPBC25B2.02C	0.09003151438395	2.69270562674915	9e-04	1.45284477738323	1.90746997161598e-05	0.528518518518518	0.316546150272516	0.0865827099516101	1.04551940742774e-06	POT1	POT1	1	30	2014-04-11_01-01-02	174	175	3386	2465	106	0.0771265306122449	0.000791650827594417	1	SID	2014/04/11	SID	DAL	YE5S_GH	CONC	mam1	37_YE5S_GH	25.7563859474371	6.64436127518781	3.87642767764898	6.19126732026529	0.306931155747082	25.7563859474371
K000282_037_002	13	19	QFA0088	37	YE5S_GH	SPAC12G12.12	0.0612095982502127	2.66468706054612	0.00100103682501643	1.00136407606421	9.17439227556292e-06	0.361909722222222	0.215295959125786	0.0568320487303019	0.000595600324746122	POT1	POT1	1	30	2014-04-11_01-01-02	174	175	3553	2473	106	0.0945632653061225	0.000655226341669532	1	SID	2014/04/11	SID	DAL	YE5S_GH	CONC	SPAC12G12.12	37_YE5S_GH	22.2769551194495	5.93419094652806	3.75400038862638	6.39317994550922	0.206609415439404	22.2769551194495
K000282_037_002	13	20	QFA0088	37	YE5S_GH	SPBC27.08C	0.122326817848455	2.48434963413511	0.0011	3.09452002126467	1.99567374654753e-05	0.528518518518518	0.427788687232181	0.119017619400607	-2.8145603485711e-05	POT1	POT1	1	30	2014-04-11_01-01-02	174	175	3724	2465	106	0.0541714285714286	0.000947452391671334	1	SID	2014/04/11	SID	DAL	YE5S_GH	CONC	sua1	37_YE5S_GH	24.361822841239	6.79709338825181	3.58415302684325	6.69614266473942	0.416041325054998	24.361822841239
K000282_037_002	13	21	QFA0088	37	YE5S_GH	SPCC576.17C	0.025	0.616168174193834	0.0011	0.75	4.20578525930997e-06	0.528518518518518	0.0284700355948596	0.00734095119600965	0.000363271095260832	POT1	POT1	1	30	2014-04-11_01-01-02	174	175	3904	2452	106	0.0253061224489796	0.000435818447920734	1	SID	2014/04/11	SID	DAL	YE5S_GH	CONC	SPCC576.17c	37_YE5S_GH	3.49952705012706	4.50635266602479	0.776576382161877	25	0.0174955834580128	3.49952705012706
K000282_037_002	13	22	QFA0088	37	YE5S_GH	SPAC4D7.03	0.179960793487708	2.83897187824605	0.000900087002926756	2.78312650656056	2.69384972666345e-05	0.528518518518518	0.621808371533505	0.177740346309711	-0.00165396383756971	POT1	POT1	1	30	2014-04-11_01-01-02	174	175	4074	2454	106	0.0612244897959184	0.00131228141438796	1	SID	2014/04/11	SID	DAL	YE5S_GH	CONC	pop2	37_YE5S_GH	31.305585764015	7.64340245795948	4.09576571902411	5.85971016079466	0.611759266390911	31.305585764015
K000282_037_002	13	23	QFA0088	37	YE5S_GH	SPBC725.11C	0.001	0	0.001	1	Inf	0	2.56865060670773e-05	7.10825965348581e-06	4.19264003006404e-07	POT1	POT1	1	30	2014-04-11_01-01-02	174	175	4253	2472	106	0	0.000409774551980771	1	SID	2014/04/11	SID	DAL	YE5S_GH	CONC	php2	37_YE5S_GH	0	0	0	25	0	0
K000282_037_002	13	24	QFA0088	37	YE5S_GH	SPAC10F6.16	0.182604745942972	2.46346681034727	0.000907037442768359	1.28188516419315	2.54183973808404e-05	0.528518518518518	0.549588862321399	0.180030470228306	-0.00163098984395904	POT1	POT1	1	30	2014-04-11_01-01-02	174	175	4424	2452	106	0.0596244897959184	0.00136126253793419	1	SID	2014/04/11	SID	DAL	YE5S_GH	CONC	mug134	37_YE5S_GH	27.1514307543283	7.65334643962386	3.54765473750888	6.76503261330681	0.540086227021676	27.1514307543283
K000282_037_002	14	1	QFA0088	37	YE5S_GH	SPAC10F6.16	0.201748309686355	2.95269945295517	9e-04	2.17224041941817	4.5991391281975e-05	0.861851851851852	0.685530384037135	0.19926223016059	-0.0173124459210843	POT1	POT1	1	30	2014-04-11_01-01-02	174	175	421	2630	106	0.0682122448979592	0.00131578770929256	1	SID	2014/04/11	SID	DAL	YE5S_GH	CONC	mug134	37_YE5S_GH	33.2620331868523	7.80841586940026	4.25976712090861	5.63411081375753	0.684336266572175	33.2620331868523
K000282_037_002	14	2	QFA0088	37	YE5S_GH	SPBC29B5.01	0.0265880435822297	2.03520444290895	0.000992002867475565	0.75	2.77547981341723e-06	0.861851851851852	0.0821093335470533	0.0249077543156545	-0.00657839379690261	POT1	POT1	1	30	2014-04-11_01-01-02	174	175	592	2640	106	0.0553469387755102	0.000467836796294857	1	SID	2014/04/11	SID	DAL	YE5S_GH	CONC	atf1	37_YE5S_GH	12.3747925966142	4.74428952274131	2.60835527370258	9.20120055805581	0.0784183196730269	12.3747925966142
K000282_037_002	14	3	QFA0088	37	YE5S_GH	SPAC1F8.01	0.196717656451069	3.33141815153887	9e-04	4.85777841561722	2.96234538301685e-05	0.695115740740741	0.723984935762174	0.192703744649038	-0.016247672635141	POT1	POT1	1	30	2014-04-11_01-01-02	174	175	775	2631	106	0.0659918367346939	0.00131228141438796	1	SID	2014/04/11	SID	DAL	YE5S_GH	CONC	ght3	37_YE5S_GH	37.3538767525783	7.77198573616514	4.80622044618027	4.99352875481896	0.716168647805291	37.3538767525783
K000282_037_002	14	4	QFA0088	37	YE5S_GH	SPBC6B1.02	0.104892484683586	2.5557956612542	9e-04	7.51343441483625	1.48517996432371e-05	0.528518518518518	0.367436941235192	0.101495843859678	-0.0102812340838536	POT1	POT1	1	30	2014-04-11_01-01-02	174	175	931	2642	106	0.112979591836735	0.000838448201951635	1	SID	2014/04/11	SID	DAL	YE5S_GH	CONC	ppk30	37_YE5S_GH	25.3120136736448	6.86477059890306	3.68723372601693	6.50894458646796	0.364273991025115	25.3120136736448
K000282_037_002	14	5	QFA0088	37	YE5S_GH	SPAC17A5.05C	0.108670908922948	2.59777337354679	9e-04	5.95400761941178	1.08629004640625e-05	0.528518518518518	0.382737609936061	0.105899068933788	-0.00798204989776261	POT1	POT1	1	30	2014-04-11_01-01-02	174	175	1104	2641	106	0.0791836734693878	0.000915341704450674	1	SID	2014/04/11	SID	DAL	YE5S_GH	CONC	SPAC17A5.05c	37_YE5S_GH	25.9190929720885	6.91582506747003	3.74779476334706	6.40376581842657	0.378075547155906	25.9190929720885
K000282_037_002	14	6	QFA0088	37	YE5S_GH	SPBC16H5.12C	0.156440777137414	3.0754920968495	9e-04	3.78056611796284	1.2995463831028e-05	0.528518518518518	0.569282690570628	0.154146496680852	-0.00865620518481281	POT1	POT1	1	30	2014-04-11_01-01-02	174	175	1289	2628	106	0.0592	0.00120244652703994	1	SID	2014/04/11	SID	DAL	YE5S_GH	CONC	SPBC16H5.12c	37_YE5S_GH	33.0178071209116	7.44147589117333	4.43699712312117	5.40906368294361	0.560966810759983	33.0178071209116
K000282_037_002	14	7	QFA0088	37	YE5S_GH	SPCC330.12C	0.222658209648427	3.99655598751853	9e-04	3.09771121111859	1.01401838283633e-05	0.528518518518518	0.865241700511972	0.21575878017396	-0.00801226932050103	POT1	POT1	1	30	2014-04-11_01-01-02	174	175	1466	2629	106	0.0638367346938775	0.00139142014708692	1	SID	2014/04/11	SID	DAL	YE5S_GH	CONC	sdh3	37_YE5S_GH	45.8421741609504	7.95069008970402	5.76581072130016	4.16246754534254	0.849448439657224	45.8421741609504
K000282_037_002	14	8	QFA0088	37	YE5S_GH	SPAC4D7.06C	0.13275730358962	2.97375625352286	9e-04	5.77061362281148	1.71718183795544e-05	0.528518518518518	0.486625568308913	0.128429255873346	-0.00566518487498498	POT1	POT1	1	30	2014-04-11_01-01-02	174	175	1638	2641	106	0.0556734693877551	0.000966337387075746	1	SID	2014/04/11	SID	DAL	YE5S_GH	CONC	SPAC4D7.06c	37_YE5S_GH	30.9095602295782	7.20465051571949	4.29022339975243	5.59411428350908	0.478721697666597	30.9095602295782
K000282_037_002	14	9	QFA0088	37	YE5S_GH	SPBP23A10.02	0.132314492384465	2.94317448559633	9e-04	5.90355554682976	1.29885720187114e-05	0.528518518518518	0.484343508549444	0.127664800979111	-0.00565847421519865	POT1	POT1	1	30	2014-04-11_01-01-02	174	175	1811	2629	106	0.0545632653061224	0.00103546480539142	1	SID	2014/04/11	SID	DAL	YE5S_GH	CONC	pkr1	37_YE5S_GH	30.571223031255	7.19983037164004	4.24610323483096	5.65224128399116	0.475458352395981	30.571223031255
K000282_037_002	14	10	QFA0088	37	YE5S_GH	SPBC3E7.16C	0.096588689749749	2.52844703236635	0.000900054605889588	5.18969089105953	1.24790156425211e-05	0.528518518518518	0.342402917236435	0.091942867113696	-0.00488317360148492	POT1	POT1	1	30	2014-04-11_01-01-02	174	175	1996	2631	106	0.0587428571428571	0.00079591061687318	1	SID	2014/04/11	SID	DAL	YE5S_GH	CONC	leu3	37_YE5S_GH	24.6068084308443	6.74569792167119	3.6477779937036	6.57934776771673	0.335617446202709	24.6068084308443
K000282_037_002	14	11	QFA0088	37	YE5S_GH	SPCC1223.12C	0.125884247609869	2.71145107179951	0.000900676684564064	3.36774775742364	1.4861630845245e-05	0.528518518518518	0.444691640520925	0.12152951839039	-0.00434409347762561	POT1	POT1	1	30	2014-04-11_01-01-02	174	175	2151	2634	106	0.0537795918367347	0.000981716087575554	1	SID	2014/04/11	SID	DAL	YE5S_GH	CONC	meu10	37_YE5S_GH	27.8788728547428	7.12687273343033	3.91179608469366	6.1352891307164	0.436088126205468	27.8788728547428
K000282_037_002	14	12	QFA0088	37	YE5S_GH	SPAC17D4.01	0.235452610249946	3.7941761501553	0.000900436763506514	2.57211707360664	1.71516861537255e-05	0.528518518518518	0.893402094033136	0.229609536556525	-0.00499949627507216	POT1	POT1	1	30	2014-04-11_01-01-02	174	175	2340	2632	106	0.0679183673469388	0.00142846738402704	1	SID	2014/04/11	SID	DAL	YE5S_GH	CONC	pex7	37_YE5S_GH	43.9581168912547	8.03059604013442	5.47382992141128	4.38449866813039	0.876984240621563	43.9581168912547
K000282_037_002	14	13	QFA0088	37	YE5S_GH	SPBC1539.02	0.13839952073308	2.80298914987822	0.000902202373738656	4.22952748578597	1.34955215246513e-05	0.528518518518518	0.493547988497328	0.134718886778455	-0.00305405917929001	POT1	POT1	1	30	2014-04-11_01-01-02	174	175	2513	2629	106	0.0570448979591837	0.00114688341542121	1	SID	2014/04/11	SID	DAL	YE5S_GH	CONC	SPBC1539.02	37_YE5S_GH	29.3631529523447	7.26117214983955	4.04385853226101	5.93492571724092	0.484137490482488	29.3631529523447
K000282_037_002	14	14	QFA0088	37	YE5S_GH	SPBC1289.06C	0.0728669703935634	2.99276542645938	0.0010016427881469	1.0034053463031	1.30489561281716e-05	0.528518518518518	0.262728253828823	0.0674336536762744	-0.00158685454445669	POT1	POT1	1	30	2014-04-11_01-01-02	174	175	2672	2640	106	0.0722938775510204	0.000604322763230651	1	SID	2014/04/11	SID	DAL	YE5S_GH	CONC	ppr8	37_YE5S_GH	26.1808869780504	6.18482500586916	4.23308451786522	5.66962457250992	0.255078493611442	26.1808869780504
K000282_037_002	14	15	QFA0088	37	YE5S_GH	SPAC32A11.03C	0.115296278847663	2.50887375335952	0.000901534681633576	1.78072746321301	2.08429661345629e-05	0.528518518518518	0.387053372010813	0.111479942723294	-0.00200544953179185	POT1	POT1	1	30	2014-04-11_01-01-02	174	175	2869	2628	106	0.0805877551020408	0.000888182819872026	1	SID	2014/04/11	SID	DAL	YE5S_GH	CONC	phx1	37_YE5S_GH	25.323387387354	6.99874724330516	3.61827431496083	6.63299626033461	0.377353203795767	25.323387387354
K000282_037_002	14	16	QFA0088	37	YE5S_GH	SPBC19C7.01	0.001	0	0.001	1	Inf	0	1.46287754520189e-05	3.21507623950247e-06	3.11944899318578e-07	POT1	POT1	1	30	2014-04-11_01-01-02	174	175	3038	2633	106	0	0.000392096766731408	1	SID	2014/04/11	SID	DAL	YE5S_GH	CONC	mni1	37_YE5S_GH	0	0	0	25	0	0
K000282_037_002	14	17	QFA0088	37	YE5S_GH	SPBC1683.04	0.173769303105111	3.21725411407513	0.000900850572183764	3.9727978852348	1.92928882898219e-05	0.528518518518518	0.642232224411804	0.167778739098155	-0.00229294209618866	POT1	POT1	1	30	2014-04-11_01-01-02	174	175	3203	2627	106	0.0596571428571429	0.00122377691792025	1	SID	2014/04/11	SID	DAL	YE5S_GH	CONC	SPBC1683.04	37_YE5S_GH	35.2368604993945	7.59166971261683	4.64151653500326	5.17072379663151	0.629073683568452	35.2368604993945
K000282_037_002	14	18	QFA0088	37	YE5S_GH	SPCC1020.07	0.141515293939982	2.93516281397214	0.000904999744631282	4.27220803195605	1.71976124064947e-05	0.528518518518518	0.515411321866459	0.1369930309406	-0.00175996896028555	POT1	POT1	1	30	2014-04-11_01-01-02	174	175	3368	2627	106	0.0562612244897959	0.0011196323093262	1	SID	2014/04/11	SID	DAL	YE5S_GH	CONC	SPCC1020.07	37_YE5S_GH	30.8648556620446	7.28882487699132	4.23454482484218	5.66766937008264	0.503639830444078	30.8648556620446
K000282_037_002	14	19	QFA0088	37	YE5S_GH	SPAC23C4.12	0.0780636973698995	3.21198711034696	0.00100306600529957	1.00348929657657	1.40912400643979e-05	0.528518518518518	0.289543980927816	0.0722478973413936	0.000244863406243427	POT1	POT1	1	30	2014-04-11_01-01-02	174	175	3544	2628	106	0.0464	0.000610012924654442	1	SID	2014/04/11	SID	DAL	YE5S_GH	CONC	hhp2	37_YE5S_GH	28.5784022944284	6.28216334684589	4.54913390763341	5.27572950968276	0.279606118685765	28.5784022944284
K000282_037_002	14	20	QFA0088	37	YE5S_GH	SPBC32F12.03C	0.1451797348953	2.72328258581517	0.0011	4.3931843414178	1.940896873519e-05	0.528518518518518	0.522012317098589	0.140955673820969	-0.00112798007465044	POT1	POT1	1	30	2014-04-11_01-01-02	174	175	3723	2630	106	0.0580244897959184	0.00110048590229525	1	SID	2014/04/11	SID	DAL	YE5S_GH	CONC	gpx1	37_YE5S_GH	27.675691299408	7.0441927529228	3.92886626901638	6.10863245442268	0.509092706463409	27.675691299408
K000282_037_002	14	21	QFA0088	37	YE5S_GH	SPAC25G10.01	0.154506959775256	2.72658529167557	0.00090140767220882	4.45093853726493	1.70002052327103e-05	0.528518518518518	0.541066585544141	0.150722002765572	-0.000263321094040976	POT1	POT1	1	30	2014-04-11_01-01-02	174	175	3892	2640	106	0.0602448979591837	0.00119384997988861	1	SID	2014/04/11	SID	DAL	YE5S_GH	CONC	SPAC25G10.01	37_YE5S_GH	29.1925633951465	7.42127638113177	3.93363107583045	6.10123306871965	0.528806353568283	29.1925633951465
K000282_037_002	14	22	QFA0088	37	YE5S_GH	SPCC622.08C	0.0296859553382135	1.95256756618712	0.0011	0.870214989320591	2.56353085978271e-06	0.361909722222222	0.0967794827557882	0.0273133498313888	0.00070088473941798	POT1	POT1	1	30	2014-04-11_01-01-02	174	175	4079	2641	106	0.0685387755102041	0.000497333249919965	1	SID	2014/04/11	SID	DAL	YE5S_GH	CONC	hta1	37_YE5S_GH	12.3450410550523	4.75420511306414	2.59665722480699	9.24265234961228	0.0894636592131701	12.3450410550523
K000282_037_002	14	23	QFA0088	37	YE5S_GH	SPBC16G5.13	0.166108703444711	2.62331151287749	9e-04	3.15150563959353	1.6592574044301e-05	0.528518518518518	0.554742191408861	0.163783965889078	-0.00515950543026282	POT1	POT1	1	30	2014-04-11_01-01-02	174	175	4258	2640	106	0.0592326530612245	0.00134605302754456	1	SID	2014/04/11	SID	DAL	YE5S_GH	CONC	ptf2	37_YE5S_GH	28.49070189619	7.5279869500635	3.78463752463727	6.34142631725351	0.550026553825964	28.49070189619
K000282_037_002	14	24	QFA0088	37	YE5S_GH	SPAC10F6.16	0.19030578316277	2.6881379554386	0.000911193406086557	1.17663715480522	2.28682067804108e-05	0.528518518518518	0.590675117690569	0.188468656652324	-0.00323052139798454	POT1	POT1	1	30	2014-04-11_01-01-02	174	175	4424	2628	106	0.0599510204081633	0.00140756782954379	1	SID	2014/04/11	SID	DAL	YE5S_GH	CONC	mug134	37_YE5S_GH	29.8003695151395	7.70634638177661	3.86699066442292	6.20637650377715	0.585335544630839	29.8003695151395
K000282_037_002	15	1	QFA0088	37	YE5S_GH	SPAC10F6.16	0.0374999999999984	0.0185906766711601	9e-04	1.49999999999944	2.67367762784877e-08	2.86180555555556	0.00220505116310367	0.00115233692269101	-0.000270882112325422	POT1	POT1	1	30	2014-04-11_01-01-02	174	175	418	2815	106	0.00731428571428571	0.000823561584199449	1	SID	2014/04/11	SID	DAL	YE5S_GH	CONC	mug134	37_YE5S_GH	0.143373115411606	5.38082178394087	0.0266452079568041	25	0.000214911384190234	0.143373115411606
K000282_037_002	15	2	QFA0088	37	YE5S_GH	SPBC4B4.10C	0.21102923954159	3.2165022434043	9e-04	4.04916100477968	4.89433843789394e-05	0.861851851851852	0.757301081807186	0.206340491525531	-0.0218752914143779	POT1	POT1	1	30	2014-04-11_01-01-02	174	175	598	2807	106	0.0691591836734694	0.00131687958388707	1	SID	2014/04/11	SID	DAL	YE5S_GH	CONC	atg5	37_YE5S_GH	36.5355220880857	7.87330219124746	4.64043182906167	5.17193245889208	0.752318577863222	36.5355220880857
K000282_037_002	15	3	QFA0088	37	YE5S_GH	SPBC1105.01	0.0746426729176805	2.22596981611308	9e-04	3.08951876669074	1.75211896339395e-05	0.695115740740741	0.250393683882911	0.0719940099059128	-0.0119148793243139	POT1	POT1	1	30	2014-04-11_01-01-02	174	175	767	2815	106	0.0771918367346939	0.000639847641169725	1	SID	2014/04/11	SID	DAL	YE5S_GH	CONC	rrp12	37_YE5S_GH	20.4691320008415	6.37393183765227	3.21138231819889	7.47341724589815	0.248975567251511	20.4691320008415
K000282_037_002	15	4	QFA0088	37	YE5S_GH	SPAC16.04	0.102237476923086	2.54560271073399	9e-04	4.54612605575643	1.05326711741583e-05	0.528518518518518	0.358683586604202	0.0972944731571786	-0.0104232958344325	POT1	POT1	1	30	2014-04-11_01-01-02	174	175	941	2806	106	0.0713795918367347	0.00077250418590312	1	SID	2014/04/11	SID	DAL	YE5S_GH	CONC	dus3	37_YE5S_GH	25.0752284902155	6.82778342137528	3.6725283950446	6.53500733510558	0.353654484733141	25.0752284902155
K000282_037_002	15	5	QFA0088	37	YE5S_GH	SPBC15C4.04C	0.161565216116487	2.99572580566968	9e-04	4.79621157513951	1.61346785434337e-05	0.528518518518518	0.581694950243727	0.15635937932335	-0.00819736811814435	POT1	POT1	1	30	2014-04-11_01-01-02	174	175	1125	2815	106	0.0636081632653061	0.00111218911778028	1	SID	2014/04/11	SID	DAL	YE5S_GH	CONC	SPBC15C4.04c	37_YE5S_GH	32.3624235938729	7.48797591238722	4.32191876316487	5.55308910582696	0.573675462265414	32.3624235938729
K000282_037_002	15	6	QFA0088	37	YE5S_GH	SPAC30D11.11	0.0745116623309612	2.2993361136235	0.000900608756616118	2.09742076662643	1.0335772131539e-05	0.528518518518518	0.253685205362283	0.0716270654463457	-0.00347293427592064	POT1	POT1	1	30	2014-04-11_01-01-02	174	175	1290	2815	106	0.133028571428571	0.000697856148264351	1	SID	2014/04/11	SID	DAL	YE5S_GH	CONC	SPAC30D11.11	37_YE5S_GH	21.1276941053029	6.37042193404411	3.31652978783	7.23647955404108	0.247835741611718	21.1276941053029
K000282_037_002	15	7	QFA0088	37	YE5S_GH	SPBC543.03C	0.169754253106421	3.10677068642391	9e-04	3.79704139189807	1.48778230788589e-05	0.528518518518518	0.617393135563847	0.163717436894524	-0.00441025324227293	POT1	POT1	1	30	2014-04-11_01-01-02	174	175	1458	2815	106	0.0584163265306122	0.00123823293393573	1	SID	2014/04/11	SID	DAL	YE5S_GH	CONC	pku80	37_YE5S_GH	33.8817408558491	7.55930700413264	4.48212261220851	5.35460585898035	0.607061591040257	33.8817408558491
K000282_037_002	15	8	QFA0088	37	YE5S_GH	SPBC15D4.12C	0.0994450109156593	2.42474363271011	0.000900697514293067	3.20235945960876	1.36908625272235e-05	0.528518518518518	0.342320817777798	0.0961590668307509	-0.00313941437851138	POT1	POT1	1	30	2014-04-11_01-01-02	174	175	1640	2815	106	0.0934857142857143	0.000872711897855855	1	SID	2014/04/11	SID	DAL	YE5S_GH	CONC	mug98	37_YE5S_GH	23.7410191480059	6.78671250372421	3.49816190607425	6.86074591296821	0.335029007762233	23.7410191480059
K000282_037_002	15	9	QFA0088	37	YE5S_GH	SPAC26A3.16	0.128791284365791	2.67142428191804	0.000900381457985363	5.51852166832961	9.35392862184526e-06	0.528518518518518	0.454001921342205	0.124556275175621	-0.00375101155457706	POT1	POT1	1	30	2014-04-11_01-01-02	174	175	1800	2815	106	0.0732408163265306	0.00109922483759057	1	SID	2014/04/11	SID	DAL	YE5S_GH	CONC	dph1	37_YE5S_GH	27.596092360088	7.16028290362726	3.85405056357597	6.2272146159213	0.445744958491263	27.596092360088
K000282_037_002	15	10	QFA0088	37	YE5S_GH	SPBC21C3.14C	0.13893857781584	2.67043170489905	0.000900261838980551	6.1164809832839	1.20041822482559e-05	0.528518518518518	0.485294097545199	0.135243920572193	-0.00465202753237789	POT1	POT1	1	30	2014-04-11_01-01-02	174	175	1991	2815	106	0.059330612244898	0.00113107411318469	1	SID	2014/04/11	SID	DAL	YE5S_GH	CONC	SPBC21C3.14c	37_YE5S_GH	28.0081011468694	7.26988685282146	3.85261857768796	6.22952921916369	0.477656905916716	28.0081011468694
K000282_037_002	15	11	QFA0088	37	YE5S_GH	SPAC22F8.03C	0.0931824512203953	2.36525489014241	0.000901932589843332	2.52777688415299	1.39425498941048e-05	0.528518518518518	0.316634099552938	0.0900656091938915	-0.00408626566196209	POT1	POT1	1	30	2014-04-11_01-01-02	174	175	2149	2815	106	0.0637714285714286	0.000798063625556739	1	SID	2014/04/11	SID	DAL	YE5S_GH	CONC	SPAC22F8.03c	37_YE5S_GH	22.8311148739504	6.69089486074199	3.4122662736653	7.03344876254933	0.309737241628464	22.8311148739504
K000282_037_002	15	12	QFA0088	37	YE5S_GH	SPBC1815.01	0.0775992440300008	2.28167844563294	0.000901415989798964	1.96670829049143	1.11794259018037e-05	0.528518518518518	0.262610013764775	0.0741582206227618	-0.00217600280608178	POT1	POT1	1	30	2014-04-11_01-01-02	174	175	2336	2807	106	0.108897959183673	0.000667852241638895	1	SID	2014/04/11	SID	DAL	YE5S_GH	CONC	eno101	37_YE5S_GH	21.1514379360087	6.4277057459781	3.29066680584179	7.29335463480951	0.254832473248957	21.1514379360087
K000282_037_002	15	13	QFA0088	37	YE5S_GH	SPBC15D4.01C	0.169041467980354	2.96419341890495	9e-04	3.4568879354126	1.63892163064797e-05	0.528518518518518	0.600373395367265	0.164977136010064	-0.00442066057373101	POT1	POT1	1	30	2014-04-11_01-01-02	174	175	2505	2802	106	0.0599836734693878	0.00125804061382447	1	SID	2014/04/11	SID	DAL	YE5S_GH	CONC	klp9	37_YE5S_GH	32.3008636822018	7.55323648423033	4.27642689986466	5.61216187297848	0.592332803533258	32.3008636822018
K000282_037_002	15	14	QFA0088	37	YE5S_GH	SPAC25G10.06	0.183303435824229	3.04092948609634	0.000900275087828948	3.05417877818721	1.6541139194523e-05	0.528518518518518	0.652818249136986	0.17949410381613	-0.00325816510731575	POT1	POT1	1	30	2014-04-11_01-01-02	174	175	2695	2811	106	0.0621061224489796	0.00136301568538649	1	SID	2014/04/11	SID	DAL	YE5S_GH	CONC	rps2801	37_YE5S_GH	33.6477808334126	7.66965221420917	4.38713254442947	5.47054363116378	0.642886656555937	33.6477808334126
K000282_037_002	15	15	QFA0088	37	YE5S_GH	SPAPB1A10.05	0.0745466054861427	2.43911300999602	0.00100192325948178	1.00140821153241	9.46906483680759e-06	0.528518518518518	0.244182149827714	0.0707191370536136	-0.00169732893368223	POT1	POT1	1	30	2014-04-11_01-01-02	174	175	2858	2815	106	0.102726530612245	0.000701362443168956	1	SID	2014/04/11	SID	DAL	YE5S_GH	CONC	SPAPB1A10.05	37_YE5S_GH	21.455817441248	6.21729874299059	3.45098704890728	6.95453203963758	0.236090847476966	21.455817441248
K000282_037_002	15	16	QFA0088	37	YE5S_GH	SPAC1296.01C	0.197014137770166	3.22592426026085	0.000900619552838837	3.14555773296312	2.18097206608495e-05	0.528518518518518	0.714719205386237	0.192964474442383	-0.00325124037294986	POT1	POT1	1	30	2014-04-11_01-01-02	174	175	3030	2803	106	0.060865306122449	0.0014229465300436	1	SID	2014/04/11	SID	DAL	YE5S_GH	CONC	SPAC1296.01c	37_YE5S_GH	36.1765010451225	7.77316564656444	4.65402420198156	5.15682750205326	0.703994344542325	36.1765010451225
K000282_037_002	15	17	QFA0088	37	YE5S_GH	SPBC1271.10C	0.132663777332907	2.71701944063611	0.000900303395723394	3.41254010161147	1.51815705680081e-05	0.528518518518518	0.46797894842224	0.128150813795246	-0.00149854761089948	POT1	POT1	1	30	2014-04-11_01-01-02	174	175	3199	2803	106	0.0534204081632653	0.00108160090689084	1	SID	2014/04/11	SID	DAL	YE5S_GH	CONC	SPBC1271.10c	37_YE5S_GH	28.2351126121381	7.20314753290086	3.9198298359394	6.12271476173616	0.457803103355769	28.2351126121381
K000282_037_002	15	18	QFA0088	37	YE5S_GH	SPBC1604.11	0.209647131752207	3.41835167123274	0.000900119083598573	3.37534808571467	2.35777557632092e-05	0.528518518518518	0.777169213510758	0.20542869132212	-0.00133805430519263	POT1	POT1	1	30	2014-04-11_01-01-02	174	175	3377	2826	106	0.0637387755102041	0.0014229465300436	1	SID	2014/04/11	SID	DAL	YE5S_GH	CONC	atp17	37_YE5S_GH	38.7805902184779	7.86363149785368	4.93163880187707	4.86653645252064	0.763176948753828	38.7805902184779
K000282_037_002	15	19	QFA0088	37	YE5S_GH	SPAC869.02C	0.128080591224299	2.73453793103217	0.00090050124425992	3.29484862019334	1.50652483729076e-05	0.528518518518518	0.455136269799746	0.124249868602908	-0.000666560598908942	POT1	POT1	1	30	2014-04-11_01-01-02	174	175	3556	2806	106	0.0547918367346939	0.00109697960739065	1	SID	2014/04/11	SID	DAL	YE5S_GH	CONC	SPAC869.02c	37_YE5S_GH	28.2158028948114	7.15210788760839	3.94510308544109	6.08349122449272	0.444354338167651	28.2158028948114
K000282_037_002	15	20	QFA0088	37	YE5S_GH	SPAC5H10.01	0.215575197109194	3.43099876708915	0.000900096257804556	2.68503430434773	2.8002540411452e-05	0.528518518518518	0.794093696456914	0.211300541064651	-0.000521430482453979	POT1	POT1	1	30	2014-04-11_01-01-02	174	175	3726	2815	106	0.0639673469387755	0.00146908263154302	1	SID	2014/04/11	SID	DAL	YE5S_GH	CONC	SPAC5H10.01	37_YE5S_GH	39.1233297863929	7.90389618986052	4.94987900228018	4.84860336766703	0.780317349132397	39.1233297863929
K000282_037_002	15	21	QFA0088	37	YE5S_GH	SPBPB7E8.02	0.16468076380753	2.80134999732574	9e-04	3.57996903049524	1.72797470700043e-05	0.528518518518518	0.572082962796846	0.161656053153695	-0.00334571628252878	POT1	POT1	1	30	2014-04-11_01-01-02	174	175	3904	2813	106	0.0587428571428571	0.0013309972196822	1	SID	2014/04/11	SID	DAL	YE5S_GH	CONC	SPBPB7E8.02	37_YE5S_GH	30.3739718164528	7.51553132838569	4.04149360694328	5.9383986055967	0.564818742243755	30.3739718164528
K000282_037_002	15	22	QFA0088	37	YE5S_GH	SPAC18B11.04	0.132908335639655	2.36695897249253	9e-04	3.47135710424469	1.16674190596548e-05	0.528518518518518	0.434123714981979	0.129538562879605	-0.00324233202522225	POT1	POT1	1	30	2014-04-11_01-01-02	174	175	4073	2804	106	0.0609632653061224	0.0011892518103895	1	SID	2014/04/11	SID	DAL	YE5S_GH	CONC	ncs1	37_YE5S_GH	24.6080388240468	7.2062908724755	3.41479954938225	7.02823098484409	0.428955169641696	24.6080388240468
K000282_037_002	15	23	QFA0088	37	YE5S_GH	SPCC1620.14C	0.040945568220302	1.40176512202586	0.0011	1.49999999999999	2.71973604604274e-06	0.528518518518518	0.113765947337679	0.0384632425096177	-0.00213564481967702	POT1	POT1	1	30	2014-04-11_01-01-02	174	175	4253	2802	106	0.100440816326531	0.000595464687122603	1	SID	2014/04/11	SID	DAL	YE5S_GH	CONC	snf22	37_YE5S_GH	10.4709583374838	5.21813188008321	2.00664885022354	11.9602390808568	0.107386688600133	10.4709583374838
K000282_037_002	15	24	QFA0088	37	YE5S_GH	SPAC10F6.16	0.183356771647146	2.39728311715026	0.000900055162986681	1.40254635784665	1.69239927755612e-05	0.528518518518518	0.544397537258416	0.180548449535156	-0.00528510427961008	POT1	POT1	1	30	2014-04-11_01-01-02	174	175	4421	2809	106	0.0600163265306122	0.00136143172804436	1	SID	2014/04/11	SID	DAL	YE5S_GH	CONC	mug134	37_YE5S_GH	26.5026344499081	7.67042440794267	3.45517184452856	6.94610892885262	0.538367297700532	26.5026344499081
K000282_037_002	16	1	QFA0088	37	YE5S_GH	SPAC10F6.16	0.237771560248651	3.22694601750928	9e-04	1.43536687709898	3.72103253974828e-05	0.695115740740741	0.810604820841831	0.235514926351461	-0.0215701237536059	POT1	POT1	1	30	2014-04-11_01-01-02	174	175	417	2982	106	0.070465306122449	0.00134562242580784	1	SID	2014/04/11	SID	DAL	YE5S_GH	CONC	mug134	37_YE5S_GH	37.4340875697552	8.04543544850553	4.65283548781797	5.15814497693647	0.806671183447021	37.4340875697552
K000282_037_002	16	2	QFA0088	37	YE5S_GH	SPAC10F6.16	0.0945034137199906	2.17642211543656	9e-04	1.4121985374495	9.27274260353157e-06	0.695115740740741	0.286133146509952	0.0909513912002402	-0.0113618368638371	POT1	POT1	1	30	2014-04-11_01-01-02	174	175	584	2996	106	0.132832653061224	0.000759109538637045	1	SID	2014/04/11	SID	DAL	YE5S_GH	CONC	mug134	37_YE5S_GH	21.032261674726	6.71429763267087	3.13245894438547	7.66171254790648	0.284630254571591	21.032261674726
K000282_037_002	16	3	QFA0088	37	YE5S_GH	SPAC10F6.16	0.166053260409146	2.7871663626099	9e-04	3.94397606275741	1.28706820446334e-05	0.695115740740741	0.573260052417755	0.162538362670247	-0.0099677701086331	POT1	POT1	1	30	2014-04-11_01-01-02	174	175	763	2998	106	0.0642285714285714	0.00120244652703994	1	SID	2014/04/11	SID	DAL	YE5S_GH	CONC	mug134	37_YE5S_GH	30.2683327869723	7.52750533325056	4.02103106500247	5.96861839961568	0.568816296197815	30.2683327869723
K000282_037_002	16	4	QFA0088	37	YE5S_GH	SPAC10F6.16	0.171943074812971	2.84186530753743	0.000900338915115188	2.9628316817374	1.72592330184417e-05	0.528518518518518	0.595605150441442	0.167627410168046	-0.00847535278373114	POT1	POT1	1	30	2014-04-11_01-01-02	174	175	941	2989	106	0.0640979591836735	0.00117519565560528	1	SID	2014/04/11	SID	DAL	YE5S_GH	CONC	mug134	37_YE5S_GH	31.0662783844227	7.57724711740819	4.09994261808489	5.8537404631313	0.588442294111268	31.0662783844227
K000282_037_002	16	5	QFA0088	37	YE5S_GH	SPAC10F6.16	0.150729411927123	2.83359682956353	9e-04	1.50704943776602	3.45054364168399e-05	0.361909722222222	0.516859698871433	0.146759775496292	0.00182048299799999	POT1	POT1	1	30	2014-04-11_01-01-02	174	175	1115	2993	106	0.0625959183673469	0.00104932079489966	1	SID	2014/04/11	SID	DAL	YE5S_GH	CONC	mug134	37_YE5S_GH	30.1778224146934	7.3878202416366	4.0848073488058	5.87543008779018	0.502942426954179	30.1778224146934
K000282_037_002	16	6	QFA0088	37	YE5S_GH	SPAC10F6.16	0.151973828440674	2.64238168729275	0.0011	1.63462487644444	4.09179685032419e-05	0.361909722222222	0.521531576447937	0.14615850901935	0.00483123408469431	POT1	POT1	1	30	2014-04-11_01-01-02	174	175	1278	2992	106	0.0626938775510204	0.00102649890285393	1	SID	2014/04/11	SID	DAL	YE5S_GH	CONC	mug134	37_YE5S_GH	27.0890895265859	7.11017556318181	3.80990445114459	6.29937057681061	0.502928560856924	27.0890895265859
K000282_037_002	16	7	QFA0088	37	YE5S_GH	SPAC10F6.16	0.116035568350323	3.33435954627273	0.0011	0.657155743758358	3.06472196941644e-05	0.361909722222222	0.396021348040044	0.110380006102803	0.00561963346387025	POT1	POT1	1	30	2014-04-11_01-01-02	174	175	1465	2989	106	0.0726857142857143	0.000914288314153072	1	SID	2014/04/11	SID	DAL	YE5S_GH	CONC	mug134	37_YE5S_GH	30.4112285285654	6.72091976807716	4.52486111692805	5.30403019668672	0.381224183593646	30.4112285285654
K000282_037_002	16	8	QFA0088	37	YE5S_GH	SPAC10F6.16	0.12734534794355	2.77025637220568	0.00100132693553964	1.00191666677755	3.73009464633496e-05	0.361909722222222	0.424361380966732	0.121761356835494	0.00490752770003108	POT1	POT1	1	30	2014-04-11_01-01-02	174	175	1649	2989	106	0.0928979591836735	0.000968490395759305	1	SID	2014/04/11	SID	DAL	YE5S_GH	CONC	mug134	37_YE5S_GH	27.6248458740421	6.99068935289005	3.95166263004113	6.07339296061065	0.409120802709034	27.6248458740421
K000282_037_002	16	9	QFA0088	37	YE5S_GH	SPAC10F6.16	0.166373749123093	2.67160063444527	0.0011	2.324976523778	3.53269616419121e-05	0.361909722222222	0.579009865187387	0.161285073080914	0.00485439673872236	POT1	POT1	1	30	2014-04-11_01-01-02	174	175	1813	3001	106	0.0599510204081633	0.00117168912604033	1	SID	2014/04/11	SID	DAL	YE5S_GH	CONC	mug134	37_YE5S_GH	27.9075820894559	7.24078048533585	3.85422291781594	6.2269361455616	0.561047011128436	27.9075820894559
K000282_037_002	16	10	QFA0088	37	YE5S_GH	SPAC10F6.16	0.153666183454722	2.60844843213248	0.0011	1.77117911544398	3.69017693214079e-05	0.361909722222222	0.524213817080975	0.147753933689723	0.00116464318427116	POT1	POT1	1	30	2014-04-11_01-01-02	174	175	1987	3001	106	0.0581224489795918	0.00105659503099575	1	SID	2014/04/11	SID	DAL	YE5S_GH	CONC	mug134	37_YE5S_GH	26.8087407301333	7.12615237932979	3.76202181809851	6.37954832811965	0.507971075889442	26.8087407301333
K000282_037_002	16	11	QFA0088	37	YE5S_GH	SPAC10F6.16	0.147103746665551	2.4775167129844	0.0011	2.2692296351531	2.62998885773243e-05	0.361909722222222	0.49753753654703	0.143669671112072	0.000860515774527672	POT1	POT1	1	30	2014-04-11_01-01-02	174	175	2161	2989	106	0.0616489795918367	0.00110716011188411	1	SID	2014/04/11	SID	DAL	YE5S_GH	CONC	mug134	37_YE5S_GH	25.2450379219399	7.06318665787229	3.574171141832	6.71484353927675	0.483691044851213	25.2450379219399
K000282_037_002	16	12	QFA0088	37	YE5S_GH	SPAC10F6.16	0.156188190480316	2.53524576930384	0.0011	2.42409697247931	2.76043939904341e-05	0.361909722222222	0.533606022381427	0.151891719788035	0.00319412709544684	POT1	POT1	1	30	2014-04-11_01-01-02	174	175	2324	2989	106	0.0585795918367347	0.00116200070429448	1	SID	2014/04/11	SID	DAL	YE5S_GH	CONC	mug134	37_YE5S_GH	26.1500074652403	7.14963804025002	3.65752885922682	6.56180741799355	0.517872419825953	26.1500074652403
K000282_037_002	16	13	QFA0088	37	YE5S_GH	SPAC10F6.16	0.148984398408675	2.43195742511916	0.0011	2.51415464249519	2.33863167309114e-05	0.361909722222222	0.500695152670003	0.144783561424145	0.00160619136898736	POT1	POT1	1	30	2014-04-11_01-01-02	174	175	2499	2989	106	0.0613551020408163	0.00116424593449441	1	SID	2014/04/11	SID	DAL	YE5S_GH	CONC	mug134	37_YE5S_GH	24.8457143695485	7.08151392612883	3.50853145651168	6.84046881080602	0.487016171509122	24.8457143695485
K000282_037_002	16	14	QFA0088	37	YE5S_GH	SPAC10F6.16	0.129309974534673	2.32274972703134	0.0011	2.45616322250151	1.89928577102441e-05	0.361909722222222	0.432537810688079	0.124262334481512	0.00174126538985756	POT1	POT1	1	30	2014-04-11_01-01-02	174	175	2684	2989	106	0.0538775510204082	0.00105426520574074	1	SID	2014/04/11	SID	DAL	YE5S_GH	CONC	mug134	37_YE5S_GH	23.0450855914458	6.87718623008779	3.35094685826934	7.1621547625483	0.419011875749874	23.0450855914458
K000282_037_002	16	15	QFA0088	37	YE5S_GH	SPAC10F6.16	0.0587902937009761	2.10521072519561	0.00100122606607871	1.00123150632744	1.18717319160164e-05	0.361909722222222	0.18612681191318	0.0549268812504614	0.00233569151663473	POT1	POT1	1	30	2014-04-11_01-01-02	174	175	2858	2989	106	0.122579591836735	0.000667759902792358	1	SID	2014/04/11	SID	DAL	YE5S_GH	CONC	mug134	37_YE5S_GH	17.4087438416632	5.87573832414969	2.96281809727845	8.10039604592859	0.175305599557852	17.4087438416632
K000282_037_002	16	16	QFA0088	37	YE5S_GH	SPAC10F6.16	0.145712669499067	2.72840183884332	9e-04	1.50305029214326	2.98300409852429e-05	0.361909722222222	0.494103804958624	0.140630510978847	0.00613628558460655	POT1	POT1	1	30	2014-04-11_01-01-02	174	175	3029	2989	106	0.056065306122449	0.0011962644001987	1	SID	2014/04/11	SID	DAL	YE5S_GH	CONC	mug134	37_YE5S_GH	28.8637828766977	7.33898560625583	3.93293902253928	6.10230666238616	0.478552118698104	28.8637828766977
K000282_037_002	16	17	QFA0088	37	YE5S_GH	SPAC10F6.16	0.158545857951711	2.711126746112	0.0011	1.79607117959545	3.93225662073429e-05	0.361909722222222	0.551978508435731	0.153242373786915	0.00579809508695506	POT1	POT1	1	30	2014-04-11_01-01-02	174	175	3203	2989	106	0.0576326530612245	0.00117721021468412	1	SID	2014/04/11	SID	DAL	YE5S_GH	CONC	mug134	37_YE5S_GH	28.0417395960166	7.17125285320742	3.91029854476191	6.13763878263196	0.53295265282454	28.0417395960166
K000282_037_002	16	18	QFA0088	37	YE5S_GH	SPAC10F6.16	0.14966557220436	2.96320905202747	0.0011	0.982954746769656	5.11407998594864e-05	0.361909722222222	0.511885776060294	0.144301618599417	0.00651805804371706	POT1	POT1	1	30	2014-04-11_01-01-02	174	175	3376	2989	106	0.0580571428571429	0.00108735243199537	1	SID	2014/04/11	SID	DAL	YE5S_GH	CONC	mug134	37_YE5S_GH	29.9544256411415	7.08809506028487	4.22601917530401	5.67910343148727	0.493272903265116	29.9544256411415
K000282_037_002	16	19	QFA0088	37	YE5S_GH	SPAC10F6.16	0.13579184729733	2.72096964110712	9e-04	1.58901712841967	3.15328121144858e-05	0.361909722222222	0.466690501951853	0.130782418598374	0.00459695540257735	POT1	POT1	1	30	2014-04-11_01-01-02	174	175	3552	2989	106	0.0531918367346939	0.00116107801981015	1	SID	2014/04/11	SID	DAL	YE5S_GH	CONC	mug134	37_YE5S_GH	28.3921754580996	7.23725614854038	3.92305797602946	6.11767660499641	0.450825684155439	28.3921754580996
K000282_037_002	16	20	QFA0088	37	YE5S_GH	SPAC10F6.16	0.134837925135447	2.42406792966604	0.0011	1.73088084852299	2.82669419469739e-05	0.361909722222222	0.450102383999481	0.130461855949122	0.00392034193581808	POT1	POT1	1	30	2014-04-11_01-01-02	174	175	3730	2989	106	0.0539102040816327	0.00113474959819947	1	SID	2014/04/11	SID	DAL	YE5S_GH	CONC	mug134	37_YE5S_GH	24.250650268325	6.93757899866845	3.49554942336217	6.86587345600045	0.434401793543248	24.250650268325
K000282_037_002	16	21	QFA0088	37	YE5S_GH	SPAC10F6.16	0.124119037277997	2.57718045327514	0.0011	0.972413659899375	3.0811811703342e-05	0.361909722222222	0.399911979492773	0.119172517115277	0.00175087930695345	POT1	POT1	1	30	2014-04-11_01-01-02	174	175	3904	2989	106	0.0679836734693878	0.00100669122296519	1	SID	2014/04/11	SID	DAL	YE5S_GH	CONC	mug134	37_YE5S_GH	24.9846433068635	6.81807707786834	3.66447064495125	6.54937706570693	0.385317798097807	24.9846433068635
K000282_037_002	16	22	QFA0088	37	YE5S_GH	SPAC10F6.16	0.131089356875281	2.13226977773545	0.0011	2.30842405139633	1.45759232041736e-05	0.361909722222222	0.413559284438455	0.128061198033406	0.00175212159887497	POT1	POT1	1	30	2014-04-11_01-01-02	174	175	4079	2989	106	0.0546285714285714	0.00113474959819947	1	SID	2014/04/11	SID	DAL	YE5S_GH	CONC	mug134	37_YE5S_GH	21.2155124700863	6.89690322415074	3.07609252741091	7.80210601148606	0.402376469923258	21.2155124700863
K000282_037_002	16	23	QFA0088	37	YE5S_GH	SPAC10F6.16	0.194667011730291	2.50176248476619	0.000900417162162282	1.80875431769618	2.55900532325933e-05	0.528518518518518	0.609799299170548	0.191857724324664	0.000129437062039724	POT1	POT1	1	30	2014-04-11_01-01-02	174	175	4240	3000	106	0.0627265306122449	0.00133041268075786	1	SID	2014/04/11	SID	DAL	YE5S_GH	CONC	mug134	37_YE5S_GH	27.990953302008	7.75619915518663	3.60884922395142	6.65031939841526	0.59947696799818	27.990953302008
K000282_037_002	16	24	QFA0088	37	YE5S_GH	SPAC10F6.16	0.192123933125032	2.09526368651465	0.000900162968060966	1.78976256743026	3.21814923367779e-05	0.361909722222222	0.534360398647584	0.189360169204893	0.00234020546133054	POT1	POT1	1	30	2014-04-11_01-01-02	174	175	4428	2998	106	0.0617142857142857	0.00130167007349743	1	SID	2014/04/11	SID	DAL	YE5S_GH	CONC	mug134	37_YE5S_GH	23.3863881411623	7.73763531853686	3.0224205688702	7.94065533009899	0.521419937908256	23.3863881411623
K000282_037_003	1	1	QFA0088	37	YPD	SPAC10F6.16	0.0374999999999999	0.36247258703222	9e-04	1.5	7.38740971878772e-07	2.85262731481481	0.00737927532899799	0.00640785398519134	-0.000361586515774188	POT1	POT1	1	30	2014-04-11_01-16-03	174	175	418	367	87	0.0117877551020408	0.00120916381730445	2	SID	2014/04/11	SID	DAL	YPD	CONC	mug134	37_YPD	2.79542401674571	5.38082178394093	0.519516187116373	25	0.00803552540239034	2.79542401674571
K000282_037_003	1	2	QFA0088	37	YPD	SPAC10F6.16	0.235650861178793	2.83893310353133	9e-04	0.800438351646813	0.000153158974550257	1.01931712962963	0.66664898110749	0.247876165978285	-0.00456819754455711	POT1	POT1	1	30	2014-04-11_01-16-03	174	175	592	354	87	0.0701387755102041	0.00154188954460135	2	SID	2014/04/11	SID	DAL	YPD	CONC	mug134	37_YPD	32.3884728325625	8.03251023686714	4.03217324067734	5.95212521076311	0.67642959632752	32.3884728325625
K000282_037_003	1	3	QFA0088	37	YPD	SPAC10F6.16	0.236931913081807	2.97896330920549	9e-04	0.905441441307069	0.000123147318031357	0.352719907407407	0.718717599414099	0.248160284266176	0.000823206477031052	POT1	POT1	1	30	2014-04-11_01-16-03	174	175	767	355	87	0.0620081632653061	0.00146741069707275	2	SID	2014/04/11	SID	DAL	YPD	CONC	mug134	37_YPD	34.2458238749771	8.04033181587995	4.25925504807406	5.63478817988424	0.723148185336634	34.2458238749771
K000282_037_003	1	4	QFA0088	37	YPD	SPAC10F6.16	0.192707915858569	2.8077024969582	0.00100924285533346	0.876920003516581	5.98319844473239e-05	0.352719907407407	0.588822120517173	0.199028084077987	0.0107440268768954	POT1	POT1	1	30	2014-04-11_01-16-03	174	175	947	367	87	0.0615836734693878	0.00137715305315274	2	SID	2014/04/11	SID	DAL	YPD	CONC	mug134	37_YPD	30.2694639823676	7.57699865049762	3.99491479127815	6.00763752268201	0.582063030572408	30.2694639823676
K000282_037_003	1	5	QFA0088	37	YPD	SPAC10F6.16	0.214222315768122	2.97781969537404	0.0011	0.786917989445671	8.22002509569706e-05	0.352719907407407	0.673486761056107	0.218614686480727	0.0252970854853106	POT1	POT1	1	30	2014-04-11_01-16-03	174	175	1115	367	87	0.0603755102040816	0.0013454729676688	2	SID	2014/04/11	SID	DAL	YPD	CONC	mug134	37_YPD	31.9872544354666	7.6054614410292	4.20582691576147	5.70636892118866	0.653286436791325	31.9872544354666
K000282_037_003	1	6	QFA0088	37	YPD	SPAC10F6.16	0.195703414917551	3.019231231354	0.0011	0.963461336573367	7.51496148796574e-05	0.352719907407407	0.650963565251357	0.200239809387611	0.0204492587798814	POT1	POT1	1	30	2014-04-11_01-16-03	174	175	1290	367	87	0.0499918367346939	0.00140791045415236	2	SID	2014/04/11	SID	DAL	YPD	CONC	mug134	37_YPD	32.2452135401024	7.47502159644853	4.31372847878091	5.56363250910558	0.633184632505695	32.2452135401024
K000282_037_003	1	7	QFA0088	37	YPD	SPAC10F6.16	0.213935768776353	3.29567975028587	0.0011	0.723550413552261	0.000112100837828935	0.352719907407407	0.70334401168537	0.216362975668342	0.0268746390927526	POT1	POT1	1	30	2014-04-11_01-16-03	174	175	1476	356	87	0.0581224489795918	0.00125521532374879	2	SID	2014/04/11	SID	DAL	YPD	CONC	mug134	37_YPD	35.1153438647009	7.60353037864523	4.61829467576318	5.19672339791396	0.679144375834023	35.1153438647009
K000282_037_003	1	8	QFA0088	37	YPD	SPAC10F6.16	0.219597290584449	3.20539007749857	0.0011	0.888518196369959	8.45851414526403e-05	0.352719907407407	0.737638308242952	0.223036458848389	0.0259262383244369	POT1	POT1	1	30	2014-04-11_01-16-03	174	175	1628	354	87	0.0584816326530612	0.00142438102924667	2	SID	2014/04/11	SID	DAL	YPD	CONC	mug134	37_YPD	34.8942867587123	7.64121292034744	4.56659003255803	5.25556264715887	0.715390860897104	34.8942867587123
K000282_037_003	1	9	QFA0088	37	YPD	SPAC10F6.16	0.249708913114472	3.68521430758534	0.0011	0.747510503018766	9.62166255219482e-05	0.352719907407407	0.85868906839189	0.254064437770412	0.0269456931187534	POT1	POT1	1	30	2014-04-11_01-16-03	174	175	1822	354	87	0.0594612244897959	0.00142355056627871	2	SID	2014/04/11	SID	DAL	YPD	CONC	mug134	37_YPD	40.6657899770405	7.82659998379293	5.19584366918584	4.61907661739959	0.835945358421975	40.6657899770405
K000282_037_003	1	10	QFA0088	37	YPD	SPAC10F6.16	0.184659817539213	3.03606167761249	0.0011	0.789487689517492	5.83116716820145e-05	0.352719907407407	0.595607198591712	0.187853560822121	0.0198180836354021	POT1	POT1	1	30	2014-04-11_01-16-03	174	175	1987	358	87	0.0550857142857143	0.0012967532557491	2	SID	2014/04/11	SID	DAL	YPD	CONC	mug134	37_YPD	31.6191102184739	7.39122263227056	4.27792691298768	5.61019402345014	0.578757270518039	31.6191102184739
K000282_037_003	1	11	QFA0088	37	YPD	SPAC10F6.16	0.268793414960467	3.55926299439194	0.00100070474406763	0.999423746593552	8.9360136107629e-05	0.352719907407407	0.933380202116233	0.275181357428519	0.0205289902176963	POT1	POT1	1	30	2014-04-11_01-16-03	174	175	2168	358	87	0.0606040816326531	0.00150276626757148	2	SID	2014/04/11	SID	DAL	YPD	CONC	mug134	37_YPD	41.2122221906016	8.06933761176588	5.1072621042042	4.69919097753836	0.916495327834981	41.2122221906016
K000282_037_003	1	12	QFA0088	37	YPD	SPAC10F6.16	0.181784878033984	2.91366377925435	0.00100020514683621	0.999778139060759	5.00466150801978e-05	0.352719907407407	0.592299867273493	0.184446809571949	0.0154423254246993	POT1	POT1	1	30	2014-04-11_01-16-03	174	175	2336	355	87	0.0549877551020408	0.00131563825115351	2	SID	2014/04/11	SID	DAL	YPD	CONC	mug134	37_YPD	31.3000160102874	7.5057924482265	4.17011477817817	5.75523727202662	0.579312505677474	31.3000160102874
K000282_037_003	1	13	QFA0088	37	YPD	SPAC10F6.16	0.182646411392629	3.00823523140203	0.0011	0.67097061432252	6.75170646084813e-05	0.352719907407407	0.565976191098895	0.184390329596393	0.0225699936142901	POT1	POT1	1	30	2014-04-11_01-16-03	174	175	2510	357	87	0.0724571428571429	0.00118073624155985	2	SID	2014/04/11	SID	DAL	YPD	CONC	mug134	37_YPD	30.688310281842	7.37540607416261	4.16089771508971	5.76798605574052	0.545396139264574	30.688310281842
K000282_037_003	1	14	QFA0088	37	YPD	SPAC10F6.16	0.230252014857797	3.37275293893699	0.0011	0.844579806643707	9.4447853434595e-05	0.352719907407407	0.782509139114805	0.23467973562521	0.0292247884599327	POT1	POT1	1	30	2014-04-11_01-16-03	174	175	2684	362	87	0.0586775510204082	0.00141220872772803	2	SID	2014/04/11	SID	DAL	YPD	CONC	mug134	37_YPD	36.9544184695376	7.70956644693481	4.79331992582151	5.0069681079939	0.759871050583454	36.9544184695376
K000282_037_003	1	15	QFA0088	37	YPD	SPAC10F6.16	0.299210169625775	4.07781828753629	0.0011	0.72302904862934	0.000136635465162165	0.352719907407407	1.05755422107583	0.305838870952428	0.037182336414839	POT1	POT1	1	30	2014-04-11_01-16-03	174	175	2869	359	87	0.0569795918367347	0.00160340434660058	2	SID	2014/04/11	SID	DAL	YPD	CONC	mug134	37_YPD	46.5059405586653	8.08751187674278	5.75033969253291	4.17366647594144	1.03015901265073	46.5059405586653
K000282_037_003	1	16	QFA0088	37	YPD	SPAC10F6.16	0.182525528009254	3.56506672485371	0.0011	0.545409827601934	0.000118561650376637	0.352719907407407	0.59689158695885	0.182223693451365	0.0344939595911232	POT1	POT1	1	30	2014-04-11_01-16-03	174	175	3033	354	87	0.0566857142857143	0.00115024025218677	2	SID	2014/04/11	SID	DAL	YPD	CONC	mug134	37_YPD	35.0892106943291	7.37445091936963	4.75821333384486	5.04391003852004	0.567996402022852	35.0892106943291
K000282_037_003	1	17	QFA0088	37	YPD	SPAC10F6.16	0.207574393831839	4.91424763678316	0.0011	0.33500300072086	0.000148782807424564	0.352719907407407	0.677042364801898	0.206448539942622	0.0365718982856434	POT1	POT1	1	30	2014-04-11_01-16-03	174	175	3207	363	87	0.0603428571428571	0.00119260864715505	2	SID	2014/04/11	SID	DAL	YPD	CONC	mug134	37_YPD	43.1601904528167	7.55998115128954	5.7090341350196	4.20386346138349	0.64679249261423	43.1601904528167
K000282_037_003	1	18	QFA0088	37	YPD	SPAC10F6.16	0.275287121282156	4.36469409274764	0.0011	0.60315407640507	0.000161550065444527	0.352719907407407	0.979493188237634	0.28061223859356	0.0404015123690141	POT1	POT1	1	30	2014-04-11_01-16-03	174	175	3380	362	87	0.0531918367346939	0.00160340434660058	2	SID	2014/04/11	SID	DAL	YPD	CONC	mug134	37_YPD	47.9405941506062	7.96728978414216	6.01717716431322	3.98858124742273	0.947561132723255	47.9405941506062
K000282_037_003	1	19	QFA0088	37	YPD	SPAC10F6.16	0.2222720792757	6.43811979610948	0.0011	0.220976964760548	0.000185970164324246	0.352719907407407	0.707648812494584	0.220845843375861	0.0444980260735398	POT1	POT1	1	30	2014-04-11_01-16-03	174	175	3556	359	87	0.0634775510204082	0.00131471556666918	2	SID	2014/04/11	SID	DAL	YPD	CONC	mug134	37_YPD	47.3268288411875	7.65867940152269	6.17950254345129	3.88380777113425	0.673322588496458	47.3268288411875
K000282_037_003	1	20	QFA0088	37	YPD	SPAC10F6.16	0.186379619095827	4.02572420419317	0.0011	0.386802271106493	9.97927884588725e-05	0.352719907407407	0.576044462673173	0.186175076986233	0.033290158839827	POT1	POT1	1	30	2014-04-11_01-16-03	174	175	3730	363	87	0.0563591836734694	0.00131673012574802	2	SID	2014/04/11	SID	DAL	YPD	CONC	mug134	37_YPD	36.2233579489474	7.40459677367269	4.89200952545327	4.90595937622919	0.548808092214021	36.2233579489474
K000282_037_003	1	21	QFA0088	37	YPD	SPAC10F6.16	0.287356525687603	3.592582808268	0.0011	0.724133293525105	0.000130312880382181	0.352719907407407	0.956657591885044	0.295379261377662	0.0333070623891582	POT1	POT1	1	30	2014-04-11_01-16-03	174	175	3905	359	87	0.0567510204081633	0.00158776423447423	2	SID	2014/04/11	SID	DAL	YPD	CONC	mug134	37_YPD	40.6542463274712	8.02919447827534	5.06330322891913	4.73998868227438	0.933016301316888	40.6542463274712
K000282_037_003	1	22	QFA0088	37	YPD	SPAC10F6.16	0.173769780010939	2.1525941416542	0.00100140462743534	0.995612517942732	3.80454412478237e-05	0.352719907407407	0.456352744396982	0.180206652455758	0.014699110891864	POT1	POT1	1	30	2014-04-11_01-16-03	174	175	4091	362	87	0.0636734693877551	0.0013751384940739	2	SID	2014/04/11	SID	DAL	YPD	CONC	mug134	37_YPD	22.9059156893766	7.43900837008461	3.07916251062319	7.7943271643505	0.447324585879204	22.9059156893766
K000282_037_003	1	23	QFA0088	37	YPD	SPAC10F6.16	0.208195911641857	2.24904296629074	0.000999656979429519	0.997067708405811	6.12418100880261e-05	0.352719907407407	0.541956569980106	0.216322618141188	0.0119476085490461	POT1	POT1	1	30	2014-04-11_01-16-03	174	175	4249	367	87	0.0571102040816326	0.00148011333097558	2	SID	2014/04/11	SID	DAL	YPD	CONC	mug134	37_YPD	24.81579888383	7.70229288735494	3.22187162274376	7.44908637283365	0.541578168945568	24.81579888383
K000282_037_003	1	24	QFA0088	37	YPD	SPAC10F6.16	0.212480148981906	2.11267091863015	9e-04	1.11385687951989	6.46943652411096e-05	0.352719907407407	0.523610461067475	0.223386649954381	0.0119946924997442	POT1	POT1	1	30	2014-04-11_01-16-03	174	175	4421	365	87	0.0627591836734694	0.00161041717107013	2	SID	2014/04/11	SID	DAL	YPD	CONC	mug134	37_YPD	23.9450859805695	7.88318734657307	3.03748787487319	7.90126610826453	0.524829223709371	23.9450859805695
K000282_037_003	2	1	QFA0088	37	YPD	SPAC10F6.16	0.278849382569917	2.82329141101973	9e-04	0.839005198115535	0.000213404251704911	1.01931712962963	0.778437968552501	0.293444069925952	-0.00586209372056596	POT1	POT1	1	30	2014-04-11_01-16-03	174	175	423	529	87	0.0662204081632653	0.0015196674444025	2	SID	2014/04/11	SID	DAL	YPD	CONC	mug134	37_YPD	33.3350307164332	8.2753453597773	4.02823438384333	5.95794527157123	0.791268912423043	33.3350307164332
K000282_037_003	2	2	QFA0088	37	YPD	SPCC18B5.07C	0.160684030640159	2.25658519883381	0.000999089754683602	0.997515856627078	6.67967913879886e-05	1.35265046296296	0.430925029781279	0.164740942929828	-0.00385846906384428	POT1	POT1	1	30	2014-04-11_01-16-03	174	175	592	546	87	0.0682448979591837	0.00120924841235954	2	SID	2014/04/11	SID	DAL	YPD	CONC	nup61	37_YPD	23.6446897212071	7.32939655010043	3.22600770194145	7.4395358651985	0.436530504856334	23.6446897212071
K000282_037_003	2	3	QFA0088	37	YPD	SPAC1527.01	0.17909769425617	3.00146962285294	9e-04	0.784015088471897	7.00811211853635e-05	0.352719907407407	0.548167355614963	0.18529215320087	0.00644926190272969	POT1	POT1	1	30	2014-04-11_01-16-03	174	175	767	542	87	0.0640326530612245	0.00119413112348627	2	SID	2014/04/11	SID	DAL	YPD	CONC	mok11	37_YPD	32.3752172765166	7.63660604708412	4.23947720713948	5.66107537023265	0.54718163086581	32.3752172765166
K000282_037_003	2	4	QFA0088	37	YPD	SPAC22E12.01	0.137084335281343	2.76975182509762	9e-04	1.03404118448888	5.30206982240352e-05	0.352719907407407	0.439928034788248	0.140398629644218	0.0073435699828448	POT1	POT1	1	30	2014-04-11_01-16-03	174	175	945	542	87	0.0550204081632653	0.00100740296829956	2	SID	2014/04/11	SID	DAL	YPD	CONC	SPAC22E12.01	37_YPD	28.7395895999265	7.25092300602838	3.96357671651355	6.0551369928096	0.434771122959659	28.7395895999265
K000282_037_003	2	5	QFA0088	37	YPD	SPCC63.04	0.225268412469417	3.36855094967341	9e-04	1.22260471221863	5.40556325604357e-05	0.352719907407407	0.783336575011267	0.228995516335197	0.0114886410779939	POT1	POT1	1	30	2014-04-11_01-16-03	174	175	1115	542	87	0.0620081632653061	0.00135886761493487	2	SID	2014/04/11	SID	DAL	YPD	CONC	mok14	37_YPD	38.649198526969	7.96750431375445	4.85085379373415	4.94758263607137	0.771311909724175	38.649198526969
K000282_037_003	2	6	QFA0088	37	YPD	SPBC19G7.07C	0.188825789857513	3.04832511869167	0.00100031233947383	0.999015105512637	7.02638135512167e-05	0.352719907407407	0.624918717784172	0.194513710105373	0.0126256944988646	POT1	POT1	1	30	2014-04-11_01-16-03	174	175	1294	531	87	0.0606040816326531	0.0012521396305809	2	SID	2014/04/11	SID	DAL	YPD	CONC	ppr3	37_YPD	32.994011409735	7.56046147120552	4.36402083859494	5.49951544404796	0.614412870920912	32.994011409735
K000282_037_003	2	7	QFA0088	37	YPD	SPAC589.08C	0.138841621296724	2.78866188684263	0.0011	0.803570273057845	4.65065584062404e-05	0.352719907407407	0.440353865055235	0.141556319682469	0.0138744961980066	POT1	POT1	1	30	2014-04-11_01-16-03	174	175	1465	542	87	0.155428571428571	0.000976384155673409	2	SID	2014/04/11	SID	DAL	YPD	CONC	dam1	37_YPD	27.3103437632649	6.97979278320032	3.91277285895911	6.13375753336843	0.427509681119216	27.3103437632649
K000282_037_003	2	8	QFA0088	37	YPD	SPAC15A10.13	0.206040693394021	3.19319816387993	0.000938435350234277	1.12051538079866	5.40238587724851e-05	0.352719907407407	0.70071145044699	0.209886549833918	0.0136851610925608	POT1	POT1	1	30	2014-04-11_01-16-03	174	175	1638	542	87	0.0619428571428571	0.00135979053407955	2	SID	2014/04/11	SID	DAL	YPD	CONC	ppk3	37_YPD	35.7050104985742	7.77845622523184	4.59024380477373	5.22848045130863	0.688536353955495	35.7050104985742
K000282_037_003	2	9	QFA0088	37	YPD	SPAC25B8.11	0.24899338139769	3.41398884521346	9e-04	1.39990913721894	6.94165734462631e-05	0.352719907407407	0.874768506257423	0.254465133592815	0.0151079306020713	POT1	POT1	1	30	2014-04-11_01-16-03	174	175	1821	542	87	0.0613551020408163	0.00146651851843353	2	SID	2014/04/11	SID	DAL	YPD	CONC	SPAC25B8.11	37_YPD	39.9284874762023	8.11196667711298	4.9221710425483	4.87589719912999	0.86154190850381	39.9284874762023
K000282_037_003	2	10	QFA0088	37	YPD	SPAPB8E5.03	0.0507915344878224	2.18807433440049	0.0011	0.93347351846899	1.16731218291142e-05	0.352719907407407	0.166718662107507	0.0527590996944937	0.0087913065414138	POT1	POT1	1	30	2014-04-11_01-16-03	174	175	1987	549	87	0.0497632653061224	0.000441789635612015	2	SID	2014/04/11	SID	DAL	YPD	CONC	mae1	37_YPD	16.7666888565722	5.52901263171412	3.03249241291283	7.91428196087293	0.15695233898057	16.7666888565722
K000282_037_003	2	11	QFA0088	37	YPD	SPCC18.01C	0.187444344092815	3.10606550430664	0.00100006092453284	0.99968632654543	4.85406214487684e-05	0.352719907407407	0.626294197194874	0.191047494162582	0.0119937963671784	POT1	POT1	1	30	2014-04-11_01-16-03	174	175	2165	542	87	0.0679836734693878	0.00127010194150098	2	SID	2014/04/11	SID	DAL	YPD	CONC	adg3	37_YPD	33.5724817957546	7.55023059162925	4.44655052429466	5.39744232498225	0.616367274219029	33.5724817957546
K000282_037_003	2	12	QFA0088	37	YPD	SPAC23C4.11	0.248815725305662	3.60884079499434	9e-04	1.18109612025056	6.1835523183213e-05	0.352719907407407	0.87948996959859	0.254628552484405	0.0131981025309764	POT1	POT1	1	30	2014-04-11_01-16-03	174	175	2346	539	87	0.064065306122449	0.00148540374849828	2	SID	2014/04/11	SID	DAL	YPD	CONC	atp18	37_YPD	42.1437965742923	8.11093695077659	5.19592210247143	4.61900689169002	0.868424918378236	42.1437965742923
K000282_037_003	2	13	QFA0088	37	YPD	SPBC16H5.04	0.258793296726513	3.48877191260507	9e-04	1.23020208283408	6.58489904640428e-05	0.352719907407407	0.905504981307932	0.263783716716151	0.0162643119418654	POT1	POT1	1	30	2014-04-11_01-16-03	174	175	2514	532	87	0.0655673469387755	0.00147094773248281	2	SID	2014/04/11	SID	DAL	YPD	CONC	SPBC16H5.04	37_YPD	41.0484333867974	8.16765953229415	5.02572777727766	4.77542777157746	0.89092956439572	41.0484333867974
K000282_037_003	2	14	QFA0088	37	YPD	SPBC14C8.04	0.21496416100625	3.45817227763726	0.00100093922628114	1.00035482652383	5.9639805308904e-05	0.352719907407407	0.753177475841788	0.216294886225845	0.0191022516085534	POT1	POT1	1	30	2014-04-11_01-16-03	174	175	2689	530	87	0.0681142857142857	0.00131673012574802	2	SID	2014/04/11	SID	DAL	YPD	CONC	SPBC14C8.04	37_YPD	38.3892218742831	7.74659796122501	4.95562336737202	4.84298305597975	0.73607550772501	38.3892218742831
K000282_037_003	2	15	QFA0088	37	YPD	SPCC1235.13	0.12470043167245	2.88698212466052	0.0011	0.719829906379404	5.17962847147227e-05	0.352719907407407	0.401682609763273	0.126227473085051	0.0190785435470601	POT1	POT1	1	30	2014-04-11_01-16-03	174	175	2858	542	87	0.0802285714285714	0.000807049142735176	2	SID	2014/04/11	SID	DAL	YPD	CONC	ght6	37_YPD	27.2007624402425	6.82481912534334	3.98556532278415	6.02173043377309	0.385094186711876	27.2007624402425
K000282_037_003	2	16	QFA0088	37	YPD	SPBC2G2.05	0.225014536679763	3.18571884872803	0.000997128000560595	1.1991830511438	9.92617339616407e-05	0.352719907407407	0.776924929463438	0.228067132547781	0.0225017239789296	POT1	POT1	1	30	2014-04-11_01-16-03	174	175	3041	540	87	0.0639020408163265	0.00131365443258013	2	SID	2014/04/11	SID	DAL	YPD	CONC	rpl1603	37_YPD	35.8474207549931	7.81802377779087	4.58522790079342	5.23420002653457	0.755497480045946	35.8474207549931
K000282_037_003	2	17	QFA0088	37	YPD	SPAC1687.09	0.102397547352711	2.54393487767347	0.0011	1.36312671021603	4.84599112928086e-05	0.352719907407407	0.35700172938508	0.105692531098471	0.017873492587283	POT1	POT1	1	30	2014-04-11_01-16-03	174	175	3207	542	87	0.0473142857142857	0.000699398239236522	2	SID	2014/04/11	SID	DAL	YPD	CONC	SPAC1687.09	37_YPD	23.9218110740286	6.54053382604574	3.65747073713877	6.56191169386501	0.339905170663114	23.9218110740286
K000282_037_003	2	18	QFA0088	37	YPD	SPAC1002.19	0.21146160448114	3.60112863734714	0.0011	0.759935740579551	6.9369859312098e-05	0.352719907407407	0.731658781562567	0.214361857629565	0.0227875842257504	POT1	POT1	1	30	2014-04-11_01-16-03	174	175	3381	530	87	0.0604734693877551	0.00136438870357866	2	SID	2014/04/11	SID	DAL	YPD	CONC	urg1	37_YPD	38.4612501068232	7.58674840004018	5.06953019644352	4.73416649472509	0.711231101468596	38.4612501068232
K000282_037_003	2	19	QFA0088	37	YPD	SPBC713.03	0.202474389273333	3.32924546893193	0.0011	0.877567088086222	7.26065132110054e-05	0.352719907407407	0.696701118413282	0.20595206687573	0.0237078793442379	POT1	POT1	1	30	2014-04-11_01-16-03	174	175	3556	542	87	0.0603755102040816	0.00133363130257905	2	SID	2014/04/11	SID	DAL	YPD	CONC	SPBC713.03	37_YPD	35.6268749042298	7.52409210091074	4.73503971328546	5.06859529238189	0.675618826909367	35.6268749042298
K000282_037_003	2	20	QFA0088	37	YPD	SPBC1703.09	0.250813362188927	3.8257960283691	0.0011	0.868113148980178	7.87558298773958e-05	0.352719907407407	0.896256809137114	0.25581088970508	0.0245313694940263	POT1	POT1	1	30	2014-04-11_01-16-03	174	175	3735	536	87	0.0610938775510204	0.00151682242235569	2	SID	2014/04/11	SID	DAL	YPD	CONC	SPBC1703.09	37_YPD	42.7013614393058	7.83296687640629	5.45149266083669	4.40246396595469	0.875988745334122	42.7013614393058
K000282_037_003	2	21	QFA0088	37	YPD	SPAC105.03C	0.247218191184253	3.6545291217827	0.00100093615054335	0.999398070600054	6.77108073620798e-05	0.352719907407407	0.875009003687381	0.253253327569968	0.0225673301242891	POT1	POT1	1	30	2014-04-11_01-16-03	174	175	3894	542	87	0.0611591836734694	0.0015624664411075	2	SID	2014/04/11	SID	DAL	YPD	CONC	SPAC105.03c	37_YPD	41.6607442172122	7.94829114753197	5.24147183890569	4.57886653551318	0.858330099516179	41.6607442172122
K000282_037_003	2	22	QFA0088	37	YPD	SPBC1289.16C	0.189355936080428	3.00375605245715	0.0011	0.636154154740659	6.78256079222862e-05	0.352719907407407	0.567052539494587	0.19389763463809	0.0206915371532611	POT1	POT1	1	30	2014-04-11_01-16-03	174	175	4078	546	87	0.078465306122449	0.00122396584000155	2	SID	2014/04/11	SID	DAL	YPD	CONC	cao2	37_YPD	30.6560771828791	7.42745331470717	4.12740085786561	5.81479745401105	0.55318103016257	30.6560771828791
K000282_037_003	2	23	QFA0088	37	YPD	SPCC553.03	0.161003010955717	2.59998368068189	0.00109961249281638	0.584715576512456	3.90978422176957e-05	0.352719907407407	0.419948942926538	0.162765734870071	0.0119056858215899	POT1	POT1	1	30	2014-04-11_01-16-03	174	175	4254	531	87	0.0595591836734694	0.00126507293560481	2	SID	2014/04/11	SID	DAL	YPD	CONC	pex1	37_YPD	25.1802971316609	7.19394865588013	3.50020528866011	6.85674068254073	0.413690354176447	25.1802971316609
K000282_037_003	2	24	QFA0088	37	YPD	SPAC10F6.16	0.261718999022449	2.95611983605767	9e-04	0.707091520072579	0.000123216396579905	0.352719907407407	0.739055573116281	0.275126734204242	0.0141261193283246	POT1	POT1	1	30	2014-04-11_01-16-03	174	175	4431	548	87	0.0608979591836735	0.00153504614490231	2	SID	2014/04/11	SID	DAL	YPD	CONC	mug134	37_YPD	34.0861459595703	8.18387794127237	4.16503596512228	5.76225516441498	0.737725688797461	34.0861459595703
K000282_037_003	3	1	QFA0088	37	YPD	SPAC10F6.16	0.239712883897028	2.77418756995392	9e-04	0.838860408876966	0.000156582277638861	1.1859837962963	0.672988242238693	0.250280050178283	-0.00410063046116685	POT1	POT1	1	30	2014-04-11_01-16-03	174	175	426	706	87	0.0637061224489796	0.00145464634749867	2	SID	2014/04/11	SID	DAL	YPD	CONC	mug134	37_YPD	31.8432384953151	8.0571667351139	3.95216327800929	6.07262360174776	0.683589925160809	31.8432384953151
K000282_037_003	3	2	QFA0088	37	YPD	SPAC23A1.15C	0.123949826015078	2.28263693287208	9e-04	1.31817797219087	4.38569230731744e-05	1.01931712962963	0.363982651279364	0.128736871815823	-0.00304341519790413	POT1	POT1	1	30	2014-04-11_01-16-03	174	175	595	708	87	0.0682122448979592	0.00103565349281237	2	SID	2014/04/11	SID	DAL	YPD	CONC	sec20	37_YPD	23.3418932074018	7.10561552957494	3.28499242750305	7.30595291455286	0.367535295342348	23.3418932074018
K000282_037_003	3	3	QFA0088	37	YPD	SPBC106.05C	0.0938224858757383	2.20569442966122	9e-04	1.52264184473769	4.69897025912842e-05	0.352719907407407	0.286267591769457	0.0984405305656886	0.00155822986041666	POT1	POT1	1	30	2014-04-11_01-16-03	174	175	762	717	87	0.103542857142857	0.000750793900423025	2	SID	2014/04/11	SID	DAL	YPD	CONC	tim11	37_YPD	21.3006428154412	6.7038649146309	3.1773675464363	7.55342265232052	0.288131823365688	21.3006428154412
K000282_037_003	3	4	QFA0088	37	YPD	SPCC1620.03	0.157154703377143	2.76897314357534	9e-04	2.01735379305392	4.61804687198079e-05	0.352719907407407	0.52797160027591	0.160707402812678	0.0012273608909588	POT1	POT1	1	30	2014-04-11_01-16-03	174	175	932	714	87	0.0606040816326531	0.00116135916340781	2	SID	2014/04/11	SID	DAL	YPD	CONC	mug163	37_YPD	29.7513835788105	7.44804473344959	3.99452267589041	6.00822725199582	0.52754654342588	29.7513835788105
K000282_037_003	3	5	QFA0088	37	YPD	SPCC4G3.05C	0.221877587591593	3.37969666516644	9e-04	1.64411615805441	4.7359601163104e-05	0.352719907407407	0.786872077626662	0.224199731935472	0.00355187470385719	POT1	POT1	1	30	2014-04-11_01-16-03	174	175	1115	710	87	0.0634122448979592	0.00137666097040512	2	SID	2014/04/11	SID	DAL	YPD	CONC	mus81	37_YPD	38.7333978122991	7.94562322789084	4.87480927566973	4.92326953585333	0.780346458690723	38.7333978122991
K000282_037_003	3	6	QFA0088	37	YPD	SPAC57A7.08	0.0392923690102854	1.90745148004961	9e-04	1.5	7.10271178587136e-06	0.352719907407407	0.127521566216293	0.040773764488465	0.00274799089111001	POT1	POT1	1	30	2014-04-11_01-16-03	174	175	1290	717	87	0.0646204081632653	0.000515914967327881	2	SID	2014/04/11	SID	DAL	YPD	CONC	pzh1	37_YPD	14.9012396039088	5.44818034152878	2.73508560102609	8.77486247267589	0.123923609511238	14.9012396039088
K000282_037_003	3	7	QFA0088	37	YPD	SPAC227.18	0.0439221692477386	1.84053105449945	0.000900000000000001	1.5	6.08313361878133e-06	0.352719907407407	0.138322018311358	0.0452146617679087	0.00339109655248457	POT1	POT1	1	30	2014-04-11_01-16-03	174	175	1471	717	87	0.0906775510204082	0.000510916936597513	2	SID	2014/04/11	SID	DAL	YPD	CONC	lys3	37_YPD	14.8165421827181	5.60888049690302	2.64162201189688	9.08532708007162	0.133683287952482	14.8165421827181
K000282_037_003	3	8	QFA0088	37	YPD	SPAC13G6.07C	0.202821926356798	3.19748646799944	9e-04	1.87683265035466	4.19849903527461e-05	0.352719907407407	0.712324263795287	0.207214361535135	0.00439102151039206	POT1	POT1	1	30	2014-04-11_01-16-03	174	175	1638	717	87	0.057730612244898	0.0015042887439027	2	SID	2014/04/11	SID	DAL	YPD	CONC	rps601	37_YPD	36.0526850270566	7.81607290861965	4.6126341768508	5.20310067519502	0.707344647552878	36.0526850270566
K000282_037_003	3	9	QFA0088	37	YPD	SPAC458.04C	0.102783139425749	2.53213271623193	9e-04	1.32429731408457	3.25495890891916e-05	0.352719907407407	0.339490723902065	0.105391635886336	0.00782396086798036	POT1	POT1	1	30	2014-04-11_01-16-03	174	175	1808	717	87	0.0637387755102041	0.000715530551440662	2	SID	2014/04/11	SID	DAL	YPD	CONC	dil1	37_YPD	24.8935051822593	6.83546290707198	3.64181702405326	6.59011692281248	0.33199056083514	24.8935051822593
K000282_037_003	3	10	QFA0088	37	YPD	SPCC18.15	0.147557299498461	2.69593140313563	9e-04	1.28212873760597	3.36740852075458e-05	0.352719907407407	0.478393107315061	0.149385944853919	0.00644078539132484	POT1	POT1	1	30	2014-04-11_01-16-03	174	175	1980	715	87	0.0650448979591837	0.00113612261639164	2	SID	2014/04/11	SID	DAL	YPD	CONC	SPCC18.15	37_YPD	28.5481656309911	7.35713457430314	3.88033756113468	6.18502891098525	0.47245959888004	28.5481656309911
K000282_037_003	3	11	QFA0088	37	YPD	SPAC26F1.04C	0.169365982464258	2.84594853969329	9e-04	1.18461832105827	4.77217755585377e-05	0.352719907407407	0.553632176495687	0.171877600006717	0.0098823023190952	POT1	POT1	1	30	2014-04-11_01-16-03	174	175	2159	717	87	0.0594612244897959	0.00109944450017733	2	SID	2014/04/11	SID	DAL	YPD	CONC	etr1	37_YPD	30.9265039942008	7.55600341846607	4.09297114908917	5.86371101231458	0.5450176805612	30.9265039942008
K000282_037_003	3	12	QFA0088	37	YPD	SPAC6C3.03C	0.0880997016304978	2.30808790429582	9e-04	1.47127441108823	2.27196605288815e-05	0.352719907407407	0.285123953366939	0.0909192593696157	0.00675216423957412	POT1	POT1	1	30	2014-04-11_01-16-03	174	175	2343	724	87	0.119575510204082	0.000745534340735945	2	SID	2014/04/11	SID	DAL	YPD	CONC	SPAC6C3.03c	37_YPD	21.9755456500194	6.61306832147435	3.32304833123516	7.22228436294796	0.27888076866556	21.9755456500194
K000282_037_003	3	13	QFA0088	37	YPD	SPBC13E7.11	0.102112744268254	2.4779690235263	9e-04	1.18434198059659	2.67891900945194e-05	0.352719907407407	0.328977333785385	0.104782959998089	0.00862365543681967	POT1	POT1	1	30	2014-04-11_01-16-03	174	175	2519	717	87	0.0989714285714286	0.000795176854470146	2	SID	2014/04/11	SID	DAL	YPD	CONC	SPBC13E7.11	37_YPD	24.2632897198551	6.82602221745915	3.55452838371901	6.75195058504201	0.320946205387395	24.2632897198551
K000282_037_003	3	14	QFA0088	37	YPD	SPBC16A3.16	0.0904148128655611	2.35047831956791	9e-04	10	1.4111352006354e-05	0.352719907407407	0.315301214237756	0.0923785824987742	0.00709455171084708	POT1	POT1	1	30	2014-04-11_01-16-03	174	175	2684	717	87	0.0774857142857143	0.000795176854470146	2	SID	2014/04/11	SID	DAL	YPD	CONC	SPBC16A3.16	37_YPD	22.551968467786	6.65049034036454	3.39102341535764	7.07750937115508	0.307745475146176	22.551968467786
K000282_037_003	3	15	QFA0088	37	YPD	SPBC3B8.08	0.121123667896775	2.64334501779401	0.000999981489131797	0.999965511324988	3.44179880084649e-05	0.352719907407407	0.390469256740145	0.123512342503884	0.0103792082006122	POT1	POT1	1	30	2014-04-11_01-16-03	174	175	2869	717	87	0.164440816326531	0.000963020014252441	2	SID	2014/04/11	SID	DAL	YPD	CONC	SPBC3B8.08	37_YPD	26.0765540090555	6.92036369470437	3.76809011194164	6.3692744300197	0.380824990253543	26.0765540090555
K000282_037_003	3	16	QFA0088	37	YPD	SPBC119.03	0.117037409502006	2.62087001215638	0.000916600783957209	1.13292126011144	3.14030245123435e-05	0.352719907407407	0.380733344214997	0.11952225323121	0.00925790360387831	POT1	POT1	1	30	2014-04-11_01-16-03	174	175	3037	717	87	0.0920489795918367	0.00103683782358359	2	SID	2014/04/11	SID	DAL	YPD	CONC	SPBC119.03	37_YPD	26.2891709157321	6.99646050745962	3.75749579200835	6.38723270190869	0.372193633729212	26.2891709157321
K000282_037_003	3	17	QFA0088	37	YPD	SPAP8A3.12C	0.061115621518569	2.31578621313713	0.00100105106068679	1.00096104361234	1.62759917673992e-05	0.352719907407407	0.202962809660939	0.0626147556359287	0.0101305415494489	POT1	POT1	1	30	2014-04-11_01-16-03	174	175	3200	719	87	0.0813714285714286	0.000472716226721804	2	SID	2014/04/11	SID	DAL	YPD	CONC	tpp2	37_YPD	19.3513971923118	5.93195371984836	3.26222996776962	7.35693076120221	0.192115281895208	19.3513971923118
K000282_037_003	3	18	QFA0088	37	YPD	SPAC3A12.08	0.218884551216642	3.40878202390645	9e-04	1.65773575121063	3.70042559288357e-05	0.352719907407407	0.786426181052978	0.222101838750206	0.0122955197081029	POT1	POT1	1	30	2014-04-11_01-16-03	174	175	3381	717	87	0.0576	0.00154691855049752	2	SID	2014/04/11	SID	DAL	YPD	CONC	SPAC3A12.08	37_YPD	38.9707848411345	7.92602941649763	4.91681052306199	4.88121311314103	0.77375255147383	38.9707848411345
K000282_037_003	3	19	QFA0088	37	YPD	SPAP8A3.13C	0.182312347896849	3.09959879190176	9e-04	1.27338060274254	4.91312537572908e-05	0.352719907407407	0.628542893807207	0.184737007071978	0.0154551900419337	POT1	POT1	1	30	2014-04-11_01-16-03	174	175	3551	704	87	0.0581551020408163	0.00126659541193602	2	SID	2014/04/11	SID	DAL	YPD	CONC	SPAP8A3.13c	37_YPD	34.2003670154513	7.66227156070358	4.46347623475654	5.3769749714617	0.613932213408973	34.2003670154513
K000282_037_003	3	20	QFA0088	37	YPD	SPAC24B11.12C	0.0457726929997735	1.94673621085833	0.0011	1.1820737508596	8.86604670096176e-06	0.352719907407407	0.151008615467293	0.0469447613118446	0.00831420491935889	POT1	POT1	1	30	2014-04-11_01-16-03	174	175	3730	717	87	0.0671020408163265	0.000451816554908379	2	SID	2014/04/11	SID	DAL	YPD	CONC	SPAC24B11.12c	37_YPD	14.8214224912139	5.37891174538156	2.75546861387712	8.70995223067719	0.141088648984109	14.8214224912139
K000282_037_003	3	21	QFA0088	37	YPD	SPCC1620.07C	0.214510480486245	3.35360895859973	9e-04	1.44272452390668	4.49133246897323e-05	0.352719907407407	0.760264130307355	0.218656962500377	0.0141825594140289	POT1	POT1	1	30	2014-04-11_01-16-03	174	175	3904	717	87	0.0588734693877551	0.00145464634749867	2	SID	2014/04/11	SID	DAL	YPD	CONC	SPCC1620.07c	37_YPD	38.1826814383758	7.89690741941153	4.83514360881556	4.96365815407067	0.747048029145343	38.1826814383758
K000282_037_003	3	22	QFA0088	37	YPD	SPBC23G7.12C	0.125348943171195	2.59565828742647	0.000999526717417525	0.999086911859336	3.35720442317619e-05	0.352719907407407	0.396079077565067	0.128689706530756	0.0115696831478907	POT1	POT1	1	30	2014-04-11_01-16-03	174	175	4079	717	87	0.0691918367346939	0.00113612261639164	2	SID	2014/04/11	SID	DAL	YPD	CONC	rpt6	37_YPD	25.801046156421	6.97048898656433	3.7014686066003	6.48391288722651	0.388365216161303	25.801046156421
K000282_037_003	3	23	QFA0088	37	YPD	SPBC1734.05C	0.209733787740317	3.13261517605126	0.00100056794289797	0.997369526900938	7.61980371187107e-05	0.352719907407407	0.694925765565912	0.218431403937384	0.0154449637447169	POT1	POT1	1	30	2014-04-11_01-16-03	174	175	4252	721	87	0.0545959183673469	0.00140824883437271	2	SID	2014/04/11	SID	DAL	YPD	CONC	spf31	37_YPD	34.6087647166118	7.71159634972498	4.48788592492216	5.34772951039666	0.685508306882382	34.6087647166118
K000282_037_003	3	24	QFA0088	37	YPD	SPAC10F6.16	0.235944863286989	3.56903338507819	9e-04	0.594467951273382	0.000127264692115517	0.352719907407407	0.724458755879784	0.249493764628676	0.0101670848015109	POT1	POT1	1	30	2014-04-11_01-16-03	174	175	4426	717	87	0.0570775510204082	0.00163542281230487	2	SID	2014/04/11	SID	DAL	YPD	CONC	mug134	37_YPD	39.4992800358987	8.03430904638321	4.91632569868344	4.88169447488539	0.725265684750677	39.4992800358987
K000282_037_003	4	1	QFA0088	37	YPD	SPAC10F6.16	0.281748761368902	3.6306642383339	9e-04	0.750017733114149	0.000174132673243378	0.852673611111111	0.908785486304114	0.295113896107986	-0.00660416548806218	POT1	POT1	1	30	2014-04-11_01-16-03	174	175	422	882	87	0.0648163265306122	0.00151506927490339	2	SID	2014/04/11	SID	DAL	YPD	CONC	mug134	37_YPD	42.6584955639141	8.29026855121844	5.14561082073082	4.66416929615196	0.913414177163063	42.6584955639141
K000282_037_003	4	2	QFA0088	37	YPD	SPBC1711.11	0.104629265801982	2.0847834452181	9e-04	1.07266950313028	3.65031337945047e-05	1.01931712962963	0.283344835774525	0.10587489790533	-0.00422910167652571	POT1	POT1	1	30	2014-04-11_01-16-03	174	175	592	892	87	0.0605714285714286	0.000873823504421487	2	SID	2014/04/11	SID	DAL	YPD	CONC	SPBC1711.11	37_YPD	20.44979627467	6.86114572679259	2.98052207152722	8.05228058173796	0.285407939774303	20.44979627467
K000282_037_003	4	3	QFA0088	37	YPD	SPBC16E9.13	0.025	0.210400750961553	0.0011	0.750000000000001	7.91074053692825e-08	1.85263888888889	0.00727155891977271	0.00258812230836276	-8.01839205785963e-05	POT1	POT1	1	30	2014-04-11_01-16-03	174	175	767	892	87	0.000653061224489796	0.000367510542703788	2	SID	2014/04/11	SID	DAL	YPD	CONC	ksp1	37_YPD	1.1949710325762	4.50635266602479	0.265174770182896	25	0.00352574845017788	1.1949710325762
K000282_037_003	4	4	QFA0088	37	YPD	SPBP22H7.06	0.122543032964894	2.6240851200199	9e-04	1.50558160187083	3.35072407403508e-05	0.852673611111111	0.402338847879728	0.124218902933744	-9.19170896983976e-05	POT1	POT1	1	30	2014-04-11_01-16-03	174	175	930	892	87	0.0661224489795918	0.000977306840157742	2	SID	2014/04/11	SID	DAL	YPD	CONC	SPBP22H7.06	37_YPD	26.8088033798896	7.08914774708411	3.78166802785518	6.34640582494807	0.401639039963117	26.8088033798896
K000282_037_003	4	5	QFA0088	37	YPD	SPBC1683.02	0.267127208242833	4.06123015068042	9e-04	1.20407123045303	7.59865617774895e-05	0.352719907407407	0.983038766395436	0.27200871376423	0.002601165496537	POT1	POT1	1	30	2014-04-11_01-16-03	174	175	1124	885	87	0.0666448979591837	0.00145832183251345	2	SID	2014/04/11	SID	DAL	YPD	CONC	SPBC1683.02	37_YPD	48.0439151341176	8.21338621238588	5.84946499431219	4.102939332629	0.973969212923062	48.0439151341176
K000282_037_003	4	6	QFA0088	37	YPD	SPAC24C9.07C	0.163088426712769	2.99816306603822	9e-04	1.27346788513231	4.39768164876564e-05	0.352719907407407	0.549015262337038	0.166922103941571	0.00371401899991713	POT1	POT1	1	30	2014-04-11_01-16-03	174	175	1290	880	87	0.0666448979591837	0.0011306017624082	2	SID	2014/04/11	SID	DAL	YPD	CONC	bgs2	37_YPD	32.3779348065664	7.50151369055156	4.31618685804009	5.56046361970947	0.545891403116021	32.3779348065664
K000282_037_003	4	7	QFA0088	37	YPD	SPBC1604.01	0.174966414754025	2.8421605496877	9e-04	1.54029988447553	5.24168256761278e-05	0.352719907407407	0.580927510566683	0.17827585319858	0.00419360386247197	POT1	POT1	1	30	2014-04-11_01-16-03	174	175	1462	880	87	0.0648816326530612	0.00119054023352658	2	SID	2014/04/11	SID	DAL	YPD	CONC	mug158	37_YPD	31.1582367976424	7.60293730288949	4.098184103899	5.85625227943431	0.577401513678511	31.1582367976424
K000282_037_003	4	8	QFA0088	37	YPD	SPCC320.07C	0.095641873970309	2.30530134898456	9e-04	1.44858896870339	2.50637827607449e-05	0.352719907407407	0.301421378687662	0.0984587433722391	0.00322634995116303	POT1	POT1	1	30	2014-04-11_01-16-03	174	175	1638	880	87	0.114873469387755	0.000930078746733638	2	SID	2014/04/11	SID	DAL	YPD	CONC	mde7	37_YPD	22.3434330254705	6.73157358627389	3.31919910539643	7.23065993871241	0.298976101722271	22.3434330254705
K000282_037_003	4	9	QFA0088	37	YPD	SPBC16E9.07	0.181385587300955	2.8894979525331	9e-04	1.4085914413887	5.12769656194776e-05	0.352719907407407	0.602438824533806	0.184622538007433	0.00642482962424452	POT1	POT1	1	30	2014-04-11_01-16-03	174	175	1820	883	87	0.0666775510204082	0.00117875242298646	2	SID	2014/04/11	SID	DAL	YPD	CONC	mug100	37_YPD	31.880084343759	7.65491910868094	4.16465332829003	5.76278458448646	0.596470130577494	31.880084343759
K000282_037_003	4	10	QFA0088	37	YPD	SPBC30D10.16	0.218366834681613	3.19220486112952	9e-04	1.83203239989528	4.38301259931314e-05	0.352719907407407	0.761674175230513	0.222707159276117	0.00559945953672712	POT1	POT1	1	30	2014-04-11_01-16-03	174	175	1985	883	87	0.0626285714285714	0.0014203824169341	2	SID	2014/04/11	SID	DAL	YPD	CONC	pha2	37_YPD	36.4834854441713	7.92261304115478	4.60498136847708	5.21174747074755	0.755320975258642	36.4834854441713
K000282_037_003	4	11	QFA0088	37	YPD	SPAC144.17C	0.208554935046065	3.05325357940737	9e-04	1.9038517126504	5.00407036454944e-05	0.352719907407407	0.719534060663291	0.212482821129483	0.00771736479381711	POT1	POT1	1	30	2014-04-11_01-16-03	174	175	2173	883	87	0.0653387755102041	0.00131273151343545	2	SID	2014/04/11	SID	DAL	YPD	CONC	SPAC144.17c	37_YPD	34.6040052661763	7.85628673441716	4.40462605757266	5.44881669551447	0.711467409503819	34.6040052661763
K000282_037_003	4	12	QFA0088	37	YPD	SPAC110.01	0.0858714491760719	2.19979428208736	9e-04	1.72510748144774	2.15295402783567e-05	0.352719907407407	0.276117810806167	0.0885201986023624	0.00625836803381614	POT1	POT1	1	30	2014-04-11_01-16-03	174	175	2336	889	87	0.120718367346939	0.000688279445345651	2	SID	2014/04/11	SID	DAL	YPD	CONC	ppk1	37_YPD	20.8546747760961	6.57610972739288	3.17127840632367	7.56792590399598	0.270042699307938	20.8546747760961
K000282_037_003	4	13	QFA0088	37	YPD	SPCC1442.11C	0.152455983348993	2.5538491893572	9e-04	1.44819283283724	4.6671767605552e-05	0.352719907407407	0.486069188707609	0.155929528834159	0.0089150961826632	POT1	POT1	1	30	2014-04-11_01-16-03	174	175	2519	886	87	0.120620408163265	0.00109967517129841	2	SID	2014/04/11	SID	DAL	YPD	CONC	SPCC1442.11c	37_YPD	27.2526142020464	7.40425205526982	3.68067078195291	6.52055057944246	0.478692975495137	27.2526142020464
K000282_037_003	4	14	QFA0088	37	YPD	SPCC1620.02	0.177456428360582	2.78125941140694	9e-04	1.48062095506369	5.67961876774045e-05	0.352719907407407	0.58415900802065	0.180970909346963	0.00929694103621846	POT1	POT1	1	30	2014-04-11_01-16-03	174	175	2683	886	87	0.0821224489795918	0.00123431553460519	2	SID	2014/04/11	SID	DAL	YPD	CONC	wtf23	37_YPD	30.5673011038793	7.62332412020501	4.00970765795765	5.9854737669889	0.576120816213356	30.5673011038793
K000282_037_003	4	15	QFA0088	37	YPD	SPAC1782.12C	0.227237439061905	3.17654391328398	9e-04	1.77997272580678	4.68878922209214e-05	0.352719907407407	0.790938135886236	0.231825078180605	0.00971566689034496	POT1	POT1	1	30	2014-04-11_01-16-03	174	175	2857	884	87	0.0636081632653061	0.00141052480507809	2	SID	2014/04/11	SID	DAL	YPD	CONC	SPAC1782.12c	37_YPD	36.5670692796964	7.9800598324073	4.58230515154739	5.23753857638562	0.780325626184693	36.5670692796964
K000282_037_003	4	16	QFA0088	37	YPD	SPCC16A11.08	0.250905967868149	3.58990066918584	9e-04	1.48939909596164	5.26192628406045e-05	0.352719907407407	0.901365918121607	0.256888358591183	0.0122099854717362	POT1	POT1	1	30	2014-04-11_01-16-03	174	175	3042	887	87	0.0622367346938775	0.00156295852385512	2	SID	2014/04/11	SID	DAL	YPD	CONC	atg20	37_YPD	42.0533200468343	8.1230060692773	5.17706372347642	4.63583244903231	0.890361211000335	42.0533200468343
K000282_037_003	4	17	QFA0088	37	YPD	SPAC922.06	0.169434255292778	3.00501165726673	9e-04	1.21670995709554	4.76269318426736e-05	0.352719907407407	0.573861586647402	0.172529371865239	0.0120452124116335	POT1	POT1	1	30	2014-04-11_01-16-03	174	175	3207	882	87	0.0702367346938775	0.00117875242298646	2	SID	2014/04/11	SID	DAL	YPD	CONC	SPAC922.06	37_YPD	32.6723532105325	7.55658486358617	4.32369301746014	5.5508103612079	0.562808297124276	32.6723532105325
K000282_037_003	4	18	QFA0088	37	YPD	SPAC1F7.06	0.142965497865681	2.7881909606749	0.000941730206881258	1.15145984735504	3.8921553181827e-05	0.352719907407407	0.474280237256043	0.146124681396477	0.0120071492062642	POT1	POT1	1	30	2014-04-11_01-16-03	174	175	3381	898	87	0.0824816326530612	0.00113519993190731	2	SID	2014/04/11	SID	DAL	YPD	CONC	SPAC1F7.06	37_YPD	29.0103126546011	7.24613749916256	4.00355536421354	5.99467168970063	0.463068395122233	29.0103126546011
K000282_037_003	4	19	QFA0088	37	YPD	SPCC126.12	0.164870736472581	2.9303081230453	0.00101367363344793	1.06874859309423	5.2039320356959e-05	0.352719907407407	0.552435563427065	0.168844415846515	0.0147743281300605	POT1	POT1	1	30	2014-04-11_01-16-03	174	175	3566	880	87	0.0727510204081633	0.00114296625075102	2	SID	2014/04/11	SID	DAL	YPD	CONC	SPCC126.12	37_YPD	30.8544180761325	7.34559831085778	4.20039549814827	5.71374767223237	0.538545018708827	30.8544180761325
K000282_037_003	4	20	QFA0088	37	YPD	SPCC1259.03	0.21737680776319	3.14636072974138	9e-04	1.55998709803335	5.39204660111968e-05	0.352719907407407	0.753796533982731	0.221081035610899	0.0146065031233367	POT1	POT1	1	30	2014-04-11_01-16-03	174	175	3730	888	87	0.0605714285714286	0.00144277394190346	2	SID	2014/04/11	SID	DAL	YPD	CONC	rpa12	37_YPD	35.9204637285425	7.91605730863615	4.53767100566016	5.28905686861456	0.739427441802996	35.9204637285425
K000282_037_003	4	21	QFA0088	37	YPD	SPCC1919.12C	0.147790850011814	2.81183839830645	0.00100030757762965	0.99993612943277	4.54912439516413e-05	0.352719907407407	0.483809180980537	0.150173849271746	0.0140264335927825	POT1	POT1	1	30	2014-04-11_01-16-03	174	175	3909	903	87	0.0530938775510204	0.00108621880836108	2	SID	2014/04/11	SID	DAL	YPD	CONC	SPCC1919.12c	37_YPD	28.9502971960116	7.20696946977558	4.01698624053045	5.97462838130875	0.471389282624969	28.9502971960116
K000282_037_003	4	22	QFA0088	37	YPD	SPCC736.13	0.195194774261286	2.97310517699661	9e-04	1.46596489544755	5.78020174538724e-05	0.352719907407407	0.659589593023026	0.200232498760923	0.0149501521650289	POT1	POT1	1	30	2014-04-11_01-16-03	174	175	4077	890	87	0.0575020408163265	0.00142362753487252	2	SID	2014/04/11	SID	DAL	YPD	CONC	SPCC736.13	37_YPD	33.2664530142277	7.7607737129226	4.28648666290001	5.59899094233104	0.649115856399217	33.2664530142277
K000282_037_003	4	23	QFA0088	37	YPD	SPBC4F6.08C	0.122216580635373	2.81884398054111	0.00105252818302915	0.759422832183051	5.38958871312832e-05	0.352719907407407	0.38501339567087	0.12739962100348	0.0140161254780278	POT1	POT1	1	30	2014-04-11_01-16-03	174	175	4261	892	87	0.0522448979591837	0.00102754902840866	2	SID	2014/04/11	SID	DAL	YPD	CONC	mrpl39	37_YPD	26.9021956034072	6.85943734873941	3.9219245304939	6.11944462811414	0.37654854651415	26.9021956034072
K000282_037_003	4	24	QFA0088	37	YPD	SPAC10F6.16	0.292034646103781	4.7830419324076	9e-04	0.470888040205031	0.000140371343921801	0.352719907407407	0.9771241220148	0.306780761277982	0.0173433683376603	POT1	POT1	1	30	2014-04-11_01-16-03	174	175	4433	898	87	0.0599510204081633	0.00173120154486867	2	SID	2014/04/11	SID	DAL	YPD	CONC	mug134	37_YPD	53.0888051721837	8.34199881943819	6.36403892176037	3.7711900092153	0.971675119192157	53.0888051721837
K000282_037_003	5	1	QFA0088	37	YPD	SPAC10F6.16	0.269648764203559	3.82095326965158	9e-04	0.608404225687229	0.000170377358829551	1.01931712962963	0.853479445352871	0.28226294314972	-0.00297915684490851	POT1	POT1	1	30	2014-04-11_01-16-03	174	175	421	1067	87	0.0660897959183673	0.00151682242235569	2	SID	2014/04/11	SID	DAL	YPD	CONC	mug134	37_YPD	43.5933141421056	8.2269407052326	5.29884870987083	4.52928575886535	0.858951583745244	43.5933141421056
K000282_037_003	5	2	QFA0088	37	YPD	SPAC3C7.01C	0.14665717363097	2.79810217768985	9e-04	1.07703361509989	6.52277839252467e-05	1.01931712962963	0.465191553545879	0.151350727442049	-0.00460169307021344	POT1	POT1	1	30	2014-04-11_01-16-03	174	175	592	1057	87	0.0553469387755102	0.00116294312074994	2	SID	2014/04/11	SID	DAL	YPD	CONC	SPAC3C7.01c	37_YPD	29.4808808762174	7.34830692443879	4.01192835021231	5.98216067311619	0.467750346302126	29.4808808762174
K000282_037_003	5	3	QFA0088	37	YPD	SPBC21C3.03	0.128648166893875	2.59554629273197	9e-04	6.4840666240008	3.21487103446929e-05	1.01931712962963	0.440029707572049	0.13152670284503	-0.00305611915823323	POT1	POT1	1	30	2014-04-11_01-16-03	174	175	759	1074	87	0.056065306122449	0.000888540932063499	2	SID	2014/04/11	SID	DAL	YPD	CONC	SPBC21C3.03	37_YPD	26.8085474708933	7.15929018349431	3.74458176492136	6.40926050135376	0.440248644266747	26.8085474708933
K000282_037_003	5	4	QFA0088	37	YPD	SPCC569.07	0.20850914619361	3.38016289419252	9e-04	1.65963002353904	5.64596652399762e-05	0.852673611111111	0.741895096135033	0.212615098134091	-0.00169678469409794	POT1	POT1	1	30	2014-04-11_01-16-03	174	175	941	1056	87	0.0613551020408163	0.00140474230480776	2	SID	2014/04/11	SID	DAL	YPD	CONC	SPCC569.07	37_YPD	38.301434790692	7.85596995167993	4.87545586684704	4.92261660354661	0.737347486209469	38.301434790692
K000282_037_003	5	5	QFA0088	37	YPD	SPAC11G7.06C	0.231644420110517	3.57473106169447	9e-04	1.25535748893489	5.9141298455162e-05	0.352719907407407	0.819395500750128	0.236432124688187	0.00110470740889203	POT1	POT1	1	30	2014-04-11_01-16-03	174	175	1127	1067	87	0.0638367346938775	0.00140741837140474	2	SID	2014/04/11	SID	DAL	YPD	CONC	mug132	37_YPD	41.2360514625274	8.00777121413039	5.14950419534501	4.66064286765612	0.814263582574145	41.2360514625274
K000282_037_003	5	6	QFA0088	37	YPD	SPAC57A10.06	0.123130398876375	2.69401880410291	9e-04	1.23269576328476	3.42691493080905e-05	0.352719907407407	0.401158458219471	0.126593673803725	0.00201178091552535	POT1	POT1	1	30	2014-04-11_01-16-03	174	175	1290	1055	87	0.0706285714285714	0.00101901372760788	2	SID	2014/04/11	SID	DAL	YPD	CONC	mug15	37_YPD	27.4784003202024	7.09604626676471	3.87235360187844	6.19778110871844	0.399530532186376	27.4784003202024
K000282_037_003	5	7	QFA0088	37	YPD	SPCC70.09C	0.158369844030737	2.77711778089244	9e-04	1.48363019959207	4.92339739108989e-05	0.352719907407407	0.523043516925003	0.162072344041055	0.00394002952636781	POT1	POT1	1	30	2014-04-11_01-16-03	174	175	1475	1057	87	0.0800979591836735	0.00111672242419543	2	SID	2014/04/11	SID	DAL	YPD	CONC	mug9	37_YPD	29.8610228410076	7.45915693423624	4.00327049079108	5.99509827157779	0.519822396611557	29.8610228410076
K000282_037_003	5	8	QFA0088	37	YPD	SPAPYUG7.04C	0.0831836951489057	2.20882287836731	9e-04	1.45593905302738	1.66211463342765e-05	0.352719907407407	0.261601969417092	0.0858926219858791	0.00295113488770799	POT1	POT1	1	30	2014-04-11_01-16-03	174	175	1638	1067	87	0.141518367346939	0.000787994957220591	2	SID	2014/04/11	SID	DAL	YPD	CONC	rpb9	37_YPD	20.7602191695173	6.53023196149407	3.17909368180659	7.54932141111407	0.258190490117589	20.7602191695173
K000282_037_003	5	9	QFA0088	37	YPD	SPAC4C5.03	0.0538500735435975	1.88790049706717	9e-04	2.06543500614916	9.88086412444555e-06	0.352719907407407	0.172318917674383	0.0563930907267398	0.00370391341918215	POT1	POT1	1	30	2014-04-11_01-16-03	174	175	1813	1067	87	0.0758530612244898	0.000518683138111053	2	SID	2014/04/11	SID	DAL	YPD	CONC	SPAC4C5.03	37_YPD	16.0698182666342	5.90287950340665	2.72236935505121	8.81585004454641	0.167824179545163	16.0698182666342
K000282_037_003	5	10	QFA0088	37	YPD	SPAC24C9.15C	0.02525	0.727265143940635	0.000996316562017891	0.992244094507599	8.51076672695386e-06	0.352719907407407	0.0360655292544119	0.0118032141057993	0.000669526449076351	POT1	POT1	1	30	2014-04-11_01-16-03	174	175	1987	1067	87	0.0339265306122449	0.00042974815723681	2	SID	2014/04/11	SID	DAL	YPD	CONC	spn5	37_YPD	4.60763164539418	4.66353537159973	0.988012586642744	24.2911885177007	0.0261258806318972	4.60763164539418
[truncated: 32,918 more rows]
