# Supplementary material for: Quantitative Fitness Analysis Identifies exo1∆ and Other Suppressors or Enhancers of Telomere Defects in Schizosaccharomyces pombe
Source: PLoS One. 2015 Jul 13;10(7):e0132240. doi: 10.1371/journal.pone.0132240 (PMC4500466; doi:10.1371/journal.pone.0132240)
Supplement: S15 Supporting Information — (ZIP) [file pone.0132240.s021.zip › QFA0089_FIT.txt]

Barcode	Row	Col	ScreenID	Treatment	Medium	ORF	K	r	g	v	obj	t0	nAUC	nSTP	d0	Screen.Name	Library.Name	MasterPlate.Number	Timeseries.order	Inoc.Time	TileX	TileY	XOffset	YOffset	Threshold	EdgeLength	EdgePixels	RepQuad	Client	ExptDate	User	PI	Condition	Inoc	Gene	TrtMed	MDRMDP	MDP	MDR	DT	AUC	fit
K000283_037_045	1	1	QFA0089	37	YPD	SPAC10F6.16	0.185949227964412	1.63768287494134	9e-04	1.60161352113812	1.63695394618926e-05	0.372928240740741	0.385288902638842	0.18894791697041	0.00340505986607747	pot1-1	pot1-1	1	29	2014-04-11_10-01-01	174	175	425	360	89	0.0661551020408163	0.0013907913487756	1	SID	2014/04/11	SID	DAL	YPD	CONC	mug134	37_YPD	18.164275853579	7.69076804131097	2.36182859189219	10.16161802867	0.382097862798895	18.164275853579
K000283_037_045	1	2	QFA0089	37	YPD	SPAC10F6.16	0.0964070623975083	1.55627178232185	0.00100014625986822	0.999814699871207	1.22777848303327e-05	0.372928240740741	0.202954823490027	0.0967552318001382	0.00527167965603338	pot1-1	pot1-1	1	29	2014-04-11_10-01-01	174	175	592	362	89	0.163526530612245	0.000683032745564098	1	SID	2014/04/11	SID	DAL	YPD	CONC	mug134	37_YPD	14.5761745268597	6.59085593835086	2.21157534972717	10.8519929031406	0.196434851313631	14.5761745268597
K000283_037_045	1	3	QFA0089	37	YPD	SPAC10F6.16	0.206999506697586	2.06013034956707	9e-04	1.28235879930679	2.7729177245974e-05	0.372928240740741	0.525865412892794	0.211200426599085	0.00659039574088426	pot1-1	pot1-1	1	29	2014-04-11_10-01-01	174	175	767	366	89	0.0713795918367347	0.00141821141032044	1	SID	2014/04/11	SID	DAL	YPD	CONC	mug134	37_YPD	23.2826974036203	7.84548661284875	2.96765497827626	8.08719348296352	0.517936693944037	23.2826974036203
K000283_037_045	1	4	QFA0089	37	YPD	SPAC10F6.16	0.236282700691065	2.40717769138796	0.0010021244216736	0.997692924581239	7.3960672330744e-05	0.372928240740741	0.66218712477802	0.239183076566787	0.0174365893661064	pot1-1	pot1-1	1	29	2014-04-11_10-01-01	174	175	941	363	89	0.0701387755102041	0.00146417855637004	1	SID	2014/04/11	SID	DAL	YPD	CONC	mug134	37_YPD	27.2009041771574	7.88130855516861	3.45131826609159	6.95386462494475	0.639949147714515	27.2009041771574
K000283_037_045	1	5	QFA0089	37	YPD	SPAC10F6.16	0.191200349990745	2.42265197969799	0.0011	0.705908783811706	7.25774551221376e-05	0.372928240740741	0.512693693001646	0.190779332996065	0.0201787665924576	pot1-1	pot1-1	1	29	2014-04-11_10-01-01	174	175	1115	364	89	0.0662857142857143	0.0013569582546081	1	SID	2014/04/11	SID	DAL	YPD	CONC	mug134	37_YPD	25.1284964369371	7.44143783018785	3.37683348438358	7.10725006459151	0.487503482343214	25.1284964369371
K000283_037_045	1	6	QFA0089	37	YPD	SPAC10F6.16	0.220104945334413	2.57074826132937	0.0011	0.694641246769888	0.000128948461840241	0.372928240740741	0.609746973891854	0.219345216546671	0.0263203049546438	pot1-1	pot1-1	1	29	2014-04-11_10-01-01	174	175	1302	359	89	0.0672979591836735	0.00139197544488647	1	SID	2014/04/11	SID	DAL	YPD	CONC	mug134	37_YPD	27.4336443997444	7.64454422619875	3.58865664034307	6.68773928667237	0.576475849276959	27.4336443997444
K000283_037_045	1	7	QFA0089	37	YPD	SPAC10F6.16	0.17443878905196	2.35477398118363	0.0011	0.687024345153801	6.88280253687e-05	0.372928240740741	0.460186056260206	0.172599153459986	0.0205465708821501	pot1-1	pot1-1	1	29	2014-04-11_10-01-01	174	175	1472	359	89	0.0624	0.00136187931674465	1	SID	2014/04/11	SID	DAL	YPD	CONC	mug134	37_YPD	23.8505956678135	7.30907354645264	3.26314894989517	7.35485887053087	0.434192294709541	23.8505956678135
K000283_037_045	1	8	QFA0089	37	YPD	SPAC10F6.16	0.205086576793361	2.64700672170505	0.0011	0.582272639283744	0.000121352288005635	0.372928240740741	0.549801983453076	0.20160444096373	0.0267563518195357	pot1-1	pot1-1	1	29	2014-04-11_10-01-01	174	175	1637	362	89	0.063869387755102	0.00140309435610752	1	SID	2014/04/11	SID	DAL	YPD	CONC	mug134	37_YPD	27.1120967811075	7.54258573450082	3.59453610942638	6.67680036293472	0.516592887168358	27.1120967811075
K000283_037_045	1	9	QFA0089	37	YPD	SPAC10F6.16	0.180354436247871	2.11564346508135	0.0011	0.91148780809024	7.74379164213872e-05	0.372928240740741	0.476490884926223	0.182154528416496	0.0206020423453501	pot1-1	pot1-1	1	29	2014-04-11_10-01-01	174	175	1813	364	89	0.0629551020408163	0.00140358643885514	1	SID	2014/04/11	SID	DAL	YPD	CONC	mug134	37_YPD	22.1557537957071	7.357187576115	3.01144337649286	7.96960028780303	0.448640308464144	22.1557537957071
K000283_037_045	1	10	QFA0089	37	YPD	SPAC10F6.16	0.224124234349027	2.34339196725338	0.0011	0.941864172645781	0.000118510563130747	0.372928240740741	0.629531111697624	0.226318523792237	0.0243591404076977	pot1-1	pot1-1	1	29	2014-04-11_10-01-01	174	175	1989	358	89	0.0701061224489796	0.00143232928077592	1	SID	2014/04/11	SID	DAL	YPD	CONC	mug134	37_YPD	25.6882609826647	7.67065132060646	3.34890218691803	7.16652761425887	0.597207290771449	25.6882609826647
K000283_037_045	1	11	QFA0089	37	YPD	SPAC10F6.16	0.0519086404959337	1.90633138372509	0.0011	0.946724363391889	2.00710586070554e-05	0.372928240740741	0.16356162308232	0.052598294380809	0.0125646192117316	pot1-1	pot1-1	1	29	2014-04-11_10-01-01	174	175	2161	367	89	0.0651428571428571	0.000466039272125397	1	SID	2014/04/11	SID	DAL	YPD	CONC	mug134	37_YPD	14.729319097137	5.5603992747127	2.64896788331771	9.06013249580857	0.146847556646028	14.729319097137
K000283_037_045	1	12	QFA0089	37	YPD	SPAC10F6.16	0.209844537629446	2.27435825135213	0.00100245477275261	0.99712020195586	7.55536034800678e-05	0.372928240740741	0.575465436428638	0.213679500773853	0.0194754817622867	pot1-1	pot1-1	1	29	2014-04-11_10-01-01	174	175	2337	370	89	0.0700081632653061	0.00140484750355982	1	SID	2014/04/11	SID	DAL	YPD	CONC	mug134	37_YPD	25.1200109572949	7.7096399505269	3.25825993412029	7.36589482891574	0.550947740405823	25.1200109572949
K000283_037_045	1	13	QFA0089	37	YPD	SPAC10F6.16	0.177622415683378	2.44542357792024	0.0011	0.646484057672234	5.30991772481755e-05	0.372928240740741	0.466385451586413	0.17701153509599	0.0183381890822208	pot1-1	pot1-1	1	29	2014-04-11_10-01-01	174	175	2504	365	89	0.0624	0.00132795400106078	1	SID	2014/04/11	SID	DAL	YPD	CONC	mug134	37_YPD	24.6574424356159	7.33516632515985	3.36153828591999	7.13958847368345	0.445002298369669	24.6574424356159
K000283_037_045	1	14	QFA0089	37	YPD	SPAC10F6.16	0.233606927512291	2.66295104572542	0.0011	0.716379050238621	0.000132315634959502	0.372928240740741	0.665022830280613	0.235251384540509	0.0274227493509896	pot1-1	pot1-1	1	29	2014-04-11_10-01-01	174	175	2694	370	89	0.068865306122449	0.00145322883525917	1	SID	2014/04/11	SID	DAL	YPD	CONC	mug134	37_YPD	28.8706782008322	7.73043572337388	3.73467670309169	6.42625906015694	0.632629006263545	28.8706782008322
K000283_037_045	1	15	QFA0089	37	YPD	SPAC10F6.16	0.113962515586428	7.80430619292653	0.0011	0.1	4.46070895377701e-05	0.372928240740741	0.2663384095819	0.103463963461245	0.0197137808009	pot1-1	pot1-1	1	29	2014-04-11_10-01-01	174	175	2858	355	89	0.115722448979592	0.000929091953561023	1	SID	2014/04/11	SID	DAL	YPD	CONC	mug134	37_YPD	26.2684289505597	6.69491203892071	3.92364063901793	6.11676812635091	0.244663100585861	26.2684289505597
K000283_037_045	1	16	QFA0089	37	YPD	SPAC10F6.16	0.236532520601866	2.84910389456765	0.0011	0.621028756266068	0.000211604118295384	0.372928240740741	0.683031972356234	0.235537266970583	0.0351083700700242	pot1-1	pot1-1	1	29	2014-04-11_10-01-01	174	175	3037	368	89	0.0683428571428571	0.0015258623138191	1	SID	2014/04/11	SID	DAL	YPD	CONC	mug134	37_YPD	30.43088414756	7.74839121781604	3.92738096104255	6.11094269643478	0.641386237104708	30.43088414756
K000283_037_045	1	17	QFA0089	37	YPD	SPAC10F6.16	0.157076935718802	4.09322360430423	0.0011	0.231423966229001	7.90339219574132e-05	0.372928240740741	0.373993814716518	0.143479899534031	0.0237708211131108	pot1-1	pot1-1	1	29	2014-04-11_10-01-01	174	175	3201	358	89	0.0564244897959184	0.00130688502180701	1	SID	2014/04/11	SID	DAL	YPD	CONC	mug134	37_YPD	27.7091401518114	7.15782402509788	3.87116811682619	6.19967908282853	0.347125085501081	27.7091401518114
K000283_037_045	1	18	QFA0089	37	YPD	SPAC10F6.16	0.21311304892472	5.86863968052535	0.0011	0.168331614544923	0.000177401671410754	0.372928240740741	0.542003542503289	0.197603574395836	0.0338538709059021	pot1-1	pot1-1	1	29	2014-04-11_10-01-01	174	175	3380	367	89	0.0616163265306122	0.00141453592530566	1	SID	2014/04/11	SID	DAL	YPD	CONC	mug134	37_YPD	36.1868134712966	7.59797159815349	4.76269396428001	5.0391648466181	0.505732229565611	36.1868134712966
K000283_037_045	1	19	QFA0089	37	YPD	SPAC10F6.16	0.193128694751573	4.8777296556539	0.0011	0.186812795980276	0.00012919819797282	0.372928240740741	0.451339352424933	0.173957756380635	0.0293638491425412	pot1-1	pot1-1	1	29	2014-04-11_10-01-01	174	175	3560	363	89	0.0575673469387755	0.00142373249896423	1	SID	2014/04/11	SID	DAL	YPD	CONC	mug134	37_YPD	31.1158675705312	7.4559151995533	4.17331296530779	5.75082678905438	0.418148616401814	31.1158675705312
K000283_037_045	1	20	QFA0089	37	YPD	SPAC10F6.16	0.220066755602357	2.73126901166954	0.0011	0.531748320518292	0.000195986929139833	0.372928240740741	0.581825252597059	0.215217116847011	0.0327409167639897	pot1-1	pot1-1	1	29	2014-04-11_10-01-01	174	175	3723	370	89	0.0640979591836735	0.00149536655910637	1	SID	2014/04/11	SID	DAL	YPD	CONC	mug134	37_YPD	27.943217349704	7.64429388690129	3.65543472858697	6.5655665555482	0.540550132738068	27.943217349704
K000283_037_045	1	21	QFA0089	37	YPD	SPAC10F6.16	0.154030565640952	1.88169145257239	0.0011	0.926390850645931	5.47770322586428e-05	0.372928240740741	0.376520271971158	0.154459315573156	0.0175064697766832	pot1-1	pot1-1	1	29	2014-04-11_10-01-01	174	175	3915	366	89	0.0597224489795918	0.00140484750355982	1	SID	2014/04/11	SID	DAL	YPD	CONC	mug134	37_YPD	19.0756674234712	7.12956933202981	2.6755707862708	8.97004860538604	0.351021971928672	19.0756674234712
K000283_037_045	1	22	QFA0089	37	YPD	SPAC10F6.16	0.197200347066917	2.02722692955681	0.00100227527775644	0.99857677461402	6.81267689953418e-05	0.372928240740741	0.492782920583304	0.199814976068717	0.0168439869073443	pot1-1	pot1-1	1	29	2014-04-11_10-01-01	174	175	4069	375	89	0.0659265306122449	0.00146986860046366	1	SID	2014/04/11	SID	DAL	YPD	CONC	mug134	37_YPD	22.1220786694523	7.62023947733971	2.90306869426305	8.26711405328714	0.467719289677374	22.1220786694523
K000283_037_045	1	23	QFA0089	37	YPD	SPAC10F6.16	0.176463788988804	1.82103235173651	0.00100161578684695	0.999365405098432	3.59870313598966e-05	0.372928240740741	0.397035500988673	0.176681261265299	0.0130083747382742	pot1-1	pot1-1	1	29	2014-04-11_10-01-01	174	175	4253	369	89	0.0602122448979592	0.00143342115537042	1	SID	2014/04/11	SID	DAL	YPD	CONC	mug134	37_YPD	19.4401804608657	7.46089915094627	2.60560826082203	9.21090110162162	0.377951646242583	19.4401804608657
K000283_037_045	1	24	QFA0089	37	YPD	SPAC10F6.16	0.346587321959153	3.17756662163874	0.0011	0.533164994171846	0.000164452177451198	0.372928240740741	0.946151395441325	0.353779392969343	0.0239038247642792	pot1-1	pot1-1	1	29	2014-04-11_10-01-01	174	175	4436	373	89	0.0555428571428571	0.0018017562383313	1	SID	2014/04/11	SID	DAL	YPD	CONC	mug134	37_YPD	35.9031811389539	8.29957154821709	4.32590778094643	5.54796847628344	0.923505520749495	35.9031811389539
K000283_037_045	2	1	QFA0089	37	YPD	SPAC10F6.16	0.173857186969203	1.6503649295098	9e-04	1.75329145734528	2.96908333867053e-05	1.0396412037037	0.368445593840663	0.177678409790945	-0.00194788229439706	pot1-1	pot1-1	1	29	2014-04-11_10-01-01	174	175	429	529	89	0.064130612244898	0.00143494363170164	1	SID	2014/04/11	SID	DAL	YPD	CONC	mug134	37_YPD	18.0770804780498	7.59376199015023	2.38051712728123	10.0818430268595	0.374573807132869	18.0770804780498
K000283_037_045	2	2	QFA0089	37	YPD	SPCC18B5.07C	0.125082023355822	1.66256414361018	0.000999817946026968	0.999833784480879	2.08930777583536e-05	0.372928240740741	0.257030746567104	0.124721617202278	0.000519533723762324	pot1-1	pot1-1	1	29	2014-04-11_10-01-01	174	175	592	542	89	0.0972734693877551	0.00108447840348413	1	SID	2014/04/11	SID	DAL	YPD	CONC	nup61	37_YPD	16.5179029459402	6.96699332398374	2.37087968623103	10.1228249326108	0.259331345740829	16.5179029459402
K000283_037_045	2	3	QFA0089	37	YPD	SPAC1527.01	0.160906306075421	1.98172666443715	0.00100143738253819	0.996713523695215	3.06354796956361e-05	0.372928240740741	0.396025990286934	0.163989567725467	0.00387943503833659	pot1-1	pot1-1	1	29	2014-04-11_10-01-01	174	175	767	531	89	0.0649795918367347	0.00120049518301304	1	SID	2014/04/11	SID	DAL	YPD	CONC	mok11	37_YPD	20.7598544302245	7.32800484184007	2.83294769562566	8.4717413021985	0.387329870563057	20.7598544302245
K000283_037_045	2	4	QFA0089	37	YPD	SPAC22E12.01	0.174889223466716	2.1878291847138	9e-04	1.46114671178847	3.16110935684672e-05	0.372928240740741	0.495460331736716	0.178142674506573	0.007190358003342	pot1-1	pot1-1	1	29	2014-04-11_10-01-01	174	175	937	542	89	0.0648489795918367	0.0013461777236074	1	SID	2014/04/11	SID	DAL	YPD	CONC	SPAC22E12.01	37_YPD	23.9768558568544	7.60230067751009	3.15389470555738	7.60963895139249	0.485968683292414	23.9768558568544
K000283_037_045	2	5	QFA0089	37	YPD	SPCC63.04	0.151980414855323	2.2311620537836	0.00100094228151277	0.999222901260052	3.54380917997981e-05	0.372928240740741	0.425394741264628	0.15375170694151	0.00946057552873106	pot1-1	pot1-1	1	29	2014-04-11_10-01-01	174	175	1111	542	89	0.0626285714285714	0.00125132191018828	1	SID	2014/04/11	SID	DAL	YPD	CONC	mok14	37_YPD	23.1027713009747	7.24638282594845	3.18817979340621	7.52780632059609	0.412820404653828	23.1027713009747
K000283_037_045	2	6	QFA0089	37	YPD	SPBC19G7.07C	0.130059016320705	2.46769583490993	0.0011	0.616808782508781	4.94456533688196e-05	0.372928240740741	0.353961586963159	0.130346781206584	0.0128254404024039	pot1-1	pot1-1	1	29	2014-04-11_10-01-01	174	175	1278	542	89	0.0788244897959184	0.000987700252502536	1	SID	2014/04/11	SID	DAL	YPD	CONC	ppr3	37_YPD	22.9007863280558	6.88551908337779	3.32593462464438	7.21601676177449	0.337004626993029	22.9007863280558
K000283_037_045	2	7	QFA0089	37	YPD	SPAC589.08C	0.17130697054714	2.27189878806134	0.00100139839797514	0.999034687632451	4.9303250414072e-05	0.372928240740741	0.480572782729282	0.173332789261298	0.0125981806545033	pot1-1	pot1-1	1	29	2014-04-11_10-01-01	174	175	1454	529	89	0.0614204081632653	0.00134485517789181	1	SID	2014/04/11	SID	DAL	YPD	CONC	dam1	37_YPD	24.1089765237181	7.41842399368199	3.24987848419702	7.38489150185254	0.463836717904196	24.1089765237181
K000283_037_045	2	8	QFA0089	37	YPD	SPAC15A10.13	0.167049273586248	2.15383005032869	0.00100151169864935	0.998258120574884	4.5145003991609e-05	0.372928240740741	0.450333164732886	0.169184172381976	0.0129327137665221	pot1-1	pot1-1	1	29	2014-04-11_10-01-01	174	175	1627	532	89	0.0658612244897959	0.00129653532720337	1	SID	2014/04/11	SID	DAL	YPD	CONC	ppk3	37_YPD	22.7379704074605	7.38195062554485	3.08021166231822	7.79167233654884	0.433441674671353	22.7379704074605
K000283_037_045	2	9	QFA0089	37	YPD	SPAC25B8.11	0.0325095720459015	1.53100408805883	0.0011	1.5	7.96627100825692e-06	0.372928240740741	0.105948344862057	0.0309637901292265	0.0072101568407962	pot1-1	pot1-1	1	29	2014-04-11_10-01-01	174	175	1819	542	89	0.0125714285714286	0.000405616344720673	1	SID	2014/04/11	SID	DAL	YPD	CONC	SPAC25B8.11	37_YPD	10.6722674467398	4.88528913573785	2.18457232524231	10.9861320326567	0.0950178239091109	10.6722674467398
K000283_037_045	2	10	QFA0089	37	YPD	SPAPB8E5.03	0.166166002537304	2.12502777800124	0.00100096330984089	0.999096607455493	4.40163181612073e-05	0.372928240740741	0.440892062652327	0.168095359062249	0.0117713835524537	pot1-1	pot1-1	1	29	2014-04-11_10-01-01	174	175	1982	542	89	0.0608326530612245	0.00128466292160817	1	SID	2014/04/11	SID	DAL	YPD	CONC	mae1	37_YPD	22.4129078227841	7.37509233417634	3.03900030090772	7.89733386759832	0.426293029433387	22.4129078227841
K000283_037_045	2	11	QFA0089	37	YPD	SPCC18.01C	0.1693329679179	2.16036015808007	0.000903087458224141	1.24593616253903	3.48149540637831e-05	0.372928240740741	0.466188865918775	0.173271987839168	0.00978280211609511	pot1-1	pot1-1	1	29	2014-04-11_10-01-01	174	175	2161	538	89	0.0618448979591837	0.00137342882970241	1	SID	2014/04/11	SID	DAL	YPD	CONC	adg3	37_YPD	23.4787899671584	7.55078145742231	3.10945166398362	7.71840266179048	0.455657224888314	23.4787899671584
K000283_037_045	2	12	QFA0089	37	YPD	SPAC23C4.11	0.189643162704306	2.31295276226426	0.000952193943729919	1.19912870362885	4.681034638751e-05	0.372928240740741	0.543813152386568	0.193676032567962	0.0117891336779231	pot1-1	pot1-1	1	29	2014-04-11_10-01-01	174	175	2326	542	89	0.0649469387755102	0.00137342882970241	1	SID	2014/04/11	SID	DAL	YPD	CONC	atp18	37_YPD	25.4169764080553	7.6378161901539	3.32778058220634	7.21201395558593	0.530465619912254	25.4169764080553
K000283_037_045	2	13	QFA0089	37	YPD	SPBC16H5.04	0.209769016342318	2.61031172358355	0.00100096137781	1.00026311696015	5.95410289624789e-05	0.372928240740741	0.630942195121372	0.211393685893054	0.0134159174155664	pot1-1	pot1-1	1	29	2014-04-11_10-01-01	174	175	2510	533	89	0.0700081632653061	0.00145250608139046	1	SID	2014/04/11	SID	DAL	YPD	CONC	SPBC16H5.04	37_YPD	28.8400438106633	7.7112714833226	3.73998553585313	6.41713711722292	0.614373441008078	28.8400438106633
K000283_037_045	2	14	QFA0089	37	YPD	SPBC14C8.04	0.260623220079325	2.92257156325723	0.00100226199923356	0.998370959695185	8.37124631473939e-05	0.372928240740741	0.826118111078574	0.263466293483727	0.0184947132261028	pot1-1	pot1-1	1	29	2014-04-11_10-01-01	174	175	2690	537	89	0.0722938775510204	0.00159315961608866	1	SID	2014/04/11	SID	DAL	YPD	CONC	SPBC14C8.04	37_YPD	33.6368653861903	8.02256212575372	4.1927834099546	5.72412110366079	0.801988305918995	33.6368653861903
K000283_037_045	2	15	QFA0089	37	YPD	SPCC1235.13	0.0726803858354945	2.02440794692118	0.00100157551426678	1.00140030365013	3.02079441657689e-05	0.372928240740741	0.221108357534625	0.071763989512769	0.0135014995436228	pot1-1	pot1-1	1	29	2014-04-11_10-01-01	174	175	2858	537	89	0.0389224489795918	0.000595189639284362	1	SID	2014/04/11	SID	DAL	YPD	CONC	ght6	37_YPD	17.6956549870911	6.18122297532133	2.86280806528763	8.38337724802681	0.204752700752081	17.6956549870911
K000283_037_045	2	16	QFA0089	37	YPD	SPBC2G2.05	0.212214405215516	2.4851891367043	0.00100206553427495	0.999224400458372	9.24133933463927e-05	0.372928240740741	0.624044364732773	0.21437823554336	0.0201151685750038	pot1-1	pot1-1	1	29	2014-04-11_10-01-01	174	175	3045	542	89	0.0670367346938776	0.00148107973320106	1	SID	2014/04/11	SID	DAL	YPD	CONC	rpl1603	37_YPD	27.5125141961805	7.72640191747547	3.56084429596564	6.73997456928726	0.598709483445556	27.5125141961805
K000283_037_045	2	17	QFA0089	37	YPD	SPAC1687.09	0.178463317707353	2.27812478161504	0.00100220798254843	0.998447749685891	6.2054977236258e-05	0.372928240740741	0.504712480338112	0.179960046876715	0.0179514707066578	pot1-1	pot1-1	1	29	2014-04-11_10-01-01	174	175	3202	532	89	0.0608979591836735	0.00143143710213669	1	SID	2014/04/11	SID	DAL	YPD	CONC	SPAC1687.09	37_YPD	24.3712770722714	7.47630182140761	3.25980379798027	7.36240629416717	0.481307520749256	24.3712770722714
K000283_037_045	2	18	QFA0089	37	YPD	SPAC1002.19	0.192996555701943	2.32120419826866	0.00100206004889374	0.99969721966563	9.27322660009466e-05	0.372928240740741	0.549400999384663	0.194599702629806	0.0218461266690678	pot1-1	pot1-1	1	29	2014-04-11_10-01-01	174	175	3372	542	89	0.0626285714285714	0.00145124501668578	1	SID	2014/04/11	SID	DAL	YPD	CONC	urg1	37_YPD	25.2247971308965	7.58946232528763	3.32366062966661	7.22095384401729	0.522683396765097	25.2247971308965
K000283_037_045	2	19	QFA0089	37	YPD	SPBC713.03	0.15821090456379	2.09472960393178	0.00100202746297386	0.999351768284391	5.7619635705893e-05	0.372928240740741	0.426805907285277	0.159719303978349	0.0173018545030022	pot1-1	pot1-1	1	29	2014-04-11_10-01-01	174	175	3547	542	89	0.0578938775510204	0.00142022620405963	1	SID	2014/04/11	SID	DAL	YPD	CONC	SPBC713.03	37_YPD	21.8670785910233	7.302783180044	2.99434859996645	8.01509884329063	0.403985685988873	21.8670785910233
K000283_037_045	2	20	QFA0089	37	YPD	SPBC1703.09	0.184395891860492	2.20339881521269	0.00100304643943076	0.99836761538789	9.46036150592135e-05	0.372928240740741	0.510507451641603	0.1860656819393	0.0205133799724054	pot1-1	pot1-1	1	29	2014-04-11_10-01-01	174	175	3719	542	89	0.0614530612244898	0.00148458602810567	1	SID	2014/04/11	SID	DAL	YPD	CONC	SPBC1703.09	37_YPD	23.7228504728956	7.52227430227922	3.15368059174706	7.6101555949598	0.48065000548704	23.7228504728956
K000283_037_045	2	21	QFA0089	37	YPD	SPAC105.03C	0.197725107400051	2.19338271693274	0.00100166897263544	1.00062281497358	8.71296580217904e-05	0.372928240740741	0.533620073642259	0.198236216571173	0.0186864208753691	pot1-1	pot1-1	1	29	2014-04-11_10-01-01	174	175	3895	534	89	0.0644571428571429	0.00149269049250938	1	SID	2014/04/11	SID	DAL	YPD	CONC	SPAC105.03c	37_YPD	23.9523872024805	7.6249464563448	3.14131874100564	7.64010340202434	0.507569771302228	23.9523872024805
K000283_037_045	2	22	QFA0089	37	YPD	SPBC1289.16C	0.12319760792258	2.20553152748542	0.0011	0.498561105087371	3.67863240181034e-05	0.372928240740741	0.272038320137971	0.11674764570972	0.0149214472847867	pot1-1	pot1-1	1	29	2014-04-11_10-01-01	174	175	4079	542	89	0.118955102040816	0.000953175027641605	1	SID	2014/04/11	SID	DAL	YPD	CONC	cao2	37_YPD	19.1956112267573	6.8073269101117	2.81984565751409	8.51110412232909	0.253638477583027	19.1956112267573
K000283_037_045	2	23	QFA0089	37	YPD	SPCC553.03	0.0893382541593619	1.51458169513321	0.0010014964739157	0.998276369592118	1.33751248134057e-05	0.372928240740741	0.189299403681385	0.0913657310266324	0.0075038486244107	pot1-1	pot1-1	1	29	2014-04-11_10-01-01	174	175	4253	542	89	0.0805551020408163	0.000977750184469808	1	SID	2014/04/11	SID	DAL	YPD	CONC	pex1	37_YPD	13.926497016674	6.47904881508251	2.14946628959712	11.1655624078191	0.179261600241839	13.926497016674
K000283_037_045	2	24	QFA0089	37	YPD	SPAC10F6.16	0.169781657946629	1.71617021150419	0.00100011561159436	1.00016213154227	2.1855483896483e-05	0.372928240740741	0.354185060926249	0.169098945834586	0.0092303700934378	pot1-1	pot1-1	1	29	2014-04-11_10-01-01	174	175	4427	542	89	0.0659591836734694	0.00150013391871565	1	SID	2014/04/11	SID	DAL	YPD	CONC	mug134	37_YPD	18.1841909210535	7.40737001550984	2.45487816633688	9.77645258697801	0.339066678216431	18.1841909210535
K000283_037_045	3	1	QFA0089	37	YPD	SPAC10F6.16	0.192957367686763	1.83240247646436	9e-04	1.28376462372495	3.72951148794759e-05	1.0396412037037	0.425349632979865	0.198044194229292	-0.00198688251971634	pot1-1	pot1-1	1	29	2014-04-11_10-01-01	174	175	428	723	89	0.0681469387755102	0.00140769252560663	1	SID	2014/04/11	SID	DAL	YPD	CONC	mug134	37_YPD	20.4388273970842	7.74414141454244	2.63926319303814	9.09344701328282	0.43097890908916	20.4388273970842
K000283_037_045	3	2	QFA0089	37	YPD	SPAC23A1.15C	0.025	1.14190512075032	0.000921265302993093	0.75	6.04996997679441e-06	0.539641203703704	0.0446846219953292	0.0172263308543886	0.00034547281746636	pot1-1	pot1-1	1	29	2014-04-11_10-01-01	174	175	592	717	89	0.0212571428571429	0.000462871240110967	1	SID	2014/04/11	SID	DAL	YPD	CONC	sec20	37_YPD	6.97749674621652	4.76216760587486	1.4651934420806	16.3800896937674	0.042239771257444	6.97749674621652
K000283_037_045	3	3	QFA0089	37	YPD	SPBC106.05C	0.100624171545239	1.75803371363822	9e-04	1.63006805315255	2.74137402434309e-05	0.539641203703704	0.257278305238725	0.105513842988857	-0.000290947611865426	pot1-1	pot1-1	1	29	2014-04-11_10-01-01	174	175	767	723	89	0.064130612244898	0.000833651718547747	1	SID	2014/04/11	SID	DAL	YPD	CONC	tim11	37_YPD	17.244490224469	6.80483618855888	2.53415214512622	9.47062316134321	0.260320519254203	17.244490224469
K000283_037_045	3	4	QFA0089	37	YPD	SPCC1620.03	0.17685864810035	2.13155070261654	9e-04	1.84901247287857	3.64033331213682e-05	0.372928240740741	0.50074885700202	0.181268901218615	0.00535573865201293	pot1-1	pot1-1	1	29	2014-04-11_10-01-01	174	175	949	717	89	0.0693551020408163	0.00117399780595253	1	SID	2014/04/11	SID	DAL	YPD	CONC	mug163	37_YPD	23.4253710906808	7.61845604942536	3.07481869537696	7.8053382581823	0.494974750919457	23.4253710906808
K000283_037_045	3	5	QFA0089	37	YPD	SPCC4G3.05C	0.0949843233138278	1.93186563649919	9e-04	1.16756488446971	1.71939969134736e-05	0.372928240740741	0.257873065095714	0.0965548482719393	0.00427660120106123	pot1-1	pot1-1	1	29	2014-04-11_10-01-01	174	175	1115	725	89	0.0648816326530612	0.000787177354158149	1	SID	2014/04/11	SID	DAL	YPD	CONC	mus81	37_YPD	18.6085120756883	6.72162061184252	2.76845617304	8.6690915441316	0.252309439389782	18.6085120756883
K000283_037_045	3	6	QFA0089	37	YPD	SPAC57A7.08	0.173500271529029	2.0900776548975	0.00100058683659548	0.997332573717738	4.8735554313161e-05	0.372928240740741	0.441687639939044	0.176222430985639	0.00888123247503874	pot1-1	pot1-1	1	29	2014-04-11_10-01-01	174	175	1294	706	89	0.0667755102040816	0.00118954569656251	1	SID	2014/04/11	SID	DAL	YPD	CONC	pzh1	37_YPD	22.2389201697056	7.43794773247933	2.9899269219915	8.02695203801648	0.434589112463232	22.2389201697056
K000283_037_045	3	7	QFA0089	37	YPD	SPAC227.18	0.0631318863105157	1.82239667800383	0.00100000100176206	1.00106481593839	1.25274913196665e-05	0.372928240740741	0.173662774552547	0.0617437433467906	0.00517379938469315	pot1-1	pot1-1	1	29	2014-04-11_10-01-01	174	175	1464	717	89	0.0468897959183673	0.000556235317704321	1	SID	2014/04/11	SID	DAL	YPD	CONC	lys3	37_YPD	15.3649651792321	5.98029550751834	2.5692652077001	9.34119215411156	0.167352109641959	15.3649651792321
K000283_037_045	3	8	QFA0089	37	YPD	SPAC13G6.07C	0.192875540549377	2.21884629389789	0.000900419985623211	1.70513742635352	3.73427995304604e-05	0.372928240740741	0.555896735839558	0.196705746269499	0.00890990766761008	pot1-1	pot1-1	1	29	2014-04-11_10-01-01	174	175	1640	707	89	0.0673632653061225	0.00131409777689219	1	SID	2014/04/11	SID	DAL	YPD	CONC	rps601	37_YPD	24.7807724459261	7.74285640568557	3.20046907078499	7.49890077647693	0.544620273414814	24.7807724459261
K000283_037_045	3	9	QFA0089	37	YPD	SPAC458.04C	0.138297582152921	2.10544033768383	0.0010003350762021	0.999432134259111	2.51770387506302e-05	0.372928240740741	0.369828759566658	0.140070243416595	0.00622219022518411	pot1-1	pot1-1	1	29	2014-04-11_10-01-01	174	175	1813	709	89	0.0645224489795918	0.00119239071860932	1	SID	2014/04/11	SID	DAL	YPD	CONC	dil1	37_YPD	21.3740920905217	7.11114879214272	3.00571577325712	7.98478692281425	0.362898425638498	21.3740920905217
K000283_037_045	3	10	QFA0089	37	YPD	SPCC18.15	0.0985067016200719	2.05756524331868	0.0011	0.637602199032214	2.46394163138968e-05	0.372928240740741	0.24091877945272	0.0957660820793643	0.00925681826659583	pot1-1	pot1-1	1	29	2014-04-11_10-01-01	174	175	1988	705	89	0.0630530612244898	0.000656704441283593	1	SID	2014/04/11	SID	DAL	YPD	CONC	SPCC18.15	37_YPD	17.8694992511461	6.48464644865218	2.75566284031726	8.70933833009732	0.227671967081666	17.8694992511461
K000283_037_045	3	11	QFA0089	37	YPD	SPAC26F1.04C	0.110749446272216	1.84411676222271	0.000999487118079156	0.999612859912379	1.83065079373703e-05	0.372928240740741	0.271516561346407	0.110699276956964	0.00543980302400807	pot1-1	pot1-1	1	29	2014-04-11_10-01-01	174	175	2161	717	89	0.0679836734693878	0.000999441717624123	1	SID	2014/04/11	SID	DAL	YPD	CONC	etr1	37_YPD	17.8340396038732	6.79189579736877	2.6257822758091	9.14013329326962	0.266635040946889	17.8340396038732
K000283_037_045	3	12	QFA0089	37	YPD	SPAC6C3.03C	0.163706939812099	2.20218876199383	0.00100076138423349	0.998530327637297	3.88602616155608e-05	0.372928240740741	0.444096880704789	0.166353239236604	0.00850828115624934	pot1-1	pot1-1	1	29	2014-04-11_10-01-01	174	175	2340	714	89	0.0710530612244898	0.00120075659463957	1	SID	2014/04/11	SID	DAL	YPD	CONC	SPAC6C3.03c	37_YPD	23.1563346152414	7.35387364384813	3.1488621829412	7.62180070312977	0.434630862976475	23.1563346152414
K000283_037_045	3	13	QFA0089	37	YPD	SPBC13E7.11	0.0546106195836253	1.90446943441712	0.000999982026715753	1.0013627298336	7.95635494567472e-06	0.372928240740741	0.15880115795415	0.0535993537027396	0.00461076198936588	pot1-1	pot1-1	1	29	2014-04-11_10-01-01	174	175	2510	717	89	0.0578938775510204	0.000560087736620723	1	SID	2014/04/11	SID	DAL	YPD	CONC	SPBC13E7.11	37_YPD	15.4393104833765	5.77113555005943	2.67526387995124	8.97107764952049	0.153517958573447	15.4393104833765
K000283_037_045	3	14	QFA0089	37	YPD	SPBC16A3.16	0.149853053890394	2.06397837765852	0.0011	2.91693350812651	3.30836413298423e-05	0.372928240740741	0.465775263322562	0.151110941054852	0.0116253501256453	pot1-1	pot1-1	1	29	2014-04-11_10-01-01	174	175	2685	717	89	0.0711836734693878	0.001085662499595	1	SID	2014/04/11	SID	DAL	YPD	CONC	SPBC16A3.16	37_YPD	21.1114967678344	7.08990115119515	2.97768562884345	8.0599509120517	0.447696875714631	21.1114967678344
K000283_037_045	3	15	QFA0089	37	YPD	SPBC3B8.08	0.115615786394496	2.0144484235927	0.00100126791248427	0.998336817868506	2.08234313128656e-05	0.372928240740741	0.311437824868992	0.118218280010054	0.00753909139323884	pot1-1	pot1-1	1	29	2014-04-11_10-01-01	174	175	2850	721	89	0.0742530612244898	0.00111199092120568	1	SID	2014/04/11	SID	DAL	YPD	CONC	SPBC3B8.08	37_YPD	19.6609611987615	6.85136653693425	2.86964083628769	8.36341597056709	0.300639256847371	19.6609611987615
K000283_037_045	3	16	QFA0089	37	YPD	SPBC119.03	0.0997434383870713	2.036984406959	0.00100226252793768	0.998385656426736	3.23682891492823e-05	0.372928240740741	0.285521132379351	0.102397597040869	0.0128499526025992	pot1-1	pot1-1	1	29	2014-04-11_10-01-01	174	175	3042	717	89	0.119118367346939	0.000741210325438726	1	SID	2014/04/11	SID	DAL	YPD	CONC	SPBC119.03	37_YPD	19.2192968586498	6.63688958098891	2.89582893072421	8.28778238429916	0.268502642670364	19.2192968586498
K000283_037_045	3	17	QFA0089	37	YPD	SPAP8A3.12C	0.0940774066671146	1.89002094479403	0.00100129849679293	0.998637805598795	1.91697619488627e-05	0.372928240740741	0.251168208860072	0.0968028389041206	0.00900695491473608	pot1-1	pot1-1	1	29	2014-04-11_10-01-01	174	175	3207	729	89	0.135248979591837	0.000927769407845432	1	SID	2014/04/11	SID	DAL	YPD	CONC	tpp2	37_YPD	17.5945510814982	6.55390426667757	2.6845907974206	8.93990995687671	0.23951621501815	17.5945510814982
K000283_037_045	3	18	QFA0089	37	YPD	SPAC3A12.08	0.219894503470091	2.51344208167381	0.00100120050627296	1.00002095997111	7.6581469850372e-05	0.372928240740741	0.642724274933363	0.221747976107042	0.0166557322223934	pot1-1	pot1-1	1	29	2014-04-11_10-01-01	174	175	3386	712	89	0.0708897959183673	0.00148124892331124	1	SID	2014/04/11	SID	DAL	YPD	CONC	SPAC3A12.08	37_YPD	28.0221232367686	7.77893680684459	3.60230760739851	6.6623960571019	0.622808585844731	28.0221232367686
K000283_037_045	3	19	QFA0089	37	YPD	SPAP8A3.13C	0.104101521330474	1.8095762377514	0.00100136686557344	0.998587966842237	2.02983706935593e-05	0.372928240740741	0.262134898202046	0.10586120597608	0.0101580404933744	pot1-1	pot1-1	1	29	2014-04-11_10-01-01	174	175	3554	717	89	0.0886204081632653	0.00107997245550138	1	SID	2014/04/11	SID	DAL	YPD	CONC	SPAP8A3.13c	37_YPD	17.2468109859398	6.6998767182824	2.57419825933174	9.32329120843642	0.248909548866517	17.2468109859398
K000283_037_045	3	20	QFA0089	37	YPD	SPAC24B11.12C	0.001	0	0.001	1	Inf	0	0.000434436024339336	0.00013470277553339	3.61077234481808e-05	pot1-1	pot1-1	1	29	2014-04-11_10-01-01	174	175	3737	720	89	3.26530612244898e-05	0.000377273364031154	1	SID	2014/04/11	SID	DAL	YPD	CONC	SPAC24B11.12c	37_YPD	0	0	0	25	0	0
K000283_037_045	3	21	QFA0089	37	YPD	SPCC1620.07C	0.111097526781346	1.80253820168675	0.00100149471571323	0.998828135589428	2.53821661184876e-05	0.372928240740741	0.275822049861354	0.113007382604549	0.0108277551045441	pot1-1	pot1-1	1	29	2014-04-11_10-01-01	174	175	3891	728	89	0.0776489795918367	0.00107712743345457	1	SID	2014/04/11	SID	DAL	YPD	CONC	SPCC1620.07c	37_YPD	17.4356101335224	6.79352808109554	2.56650299010918	9.35124568040307	0.260962108631267	17.4356101335224
K000283_037_045	3	22	QFA0089	37	YPD	SPBC23G7.12C	0.161421738106805	1.87222279450278	0.000934210809934455	1.31104338437018	3.69538160316103e-05	0.372928240740741	0.405650341826651	0.164179343733144	0.011954899034413	pot1-1	pot1-1	1	29	2014-04-11_10-01-01	174	175	4075	706	89	0.0621061224489796	0.00133890348751131	1	SID	2014/04/11	SID	DAL	YPD	CONC	rpt6	37_YPD	20.0383856457336	7.43287102016997	2.69591461917705	8.90235908410416	0.389354462440572	20.0383856457336
K000283_037_045	3	23	QFA0089	37	YPD	SPBC1734.05C	0.0843302669559323	1.64764688518114	0.0011	0.919480211222777	1.81399172689106e-05	0.372928240740741	0.20434360825915	0.0854771720889005	0.00948804918623004	pot1-1	pot1-1	1	29	2014-04-11_10-01-01	174	175	4263	717	89	0.103477551020408	0.000777227286125421	1	SID	2014/04/11	SID	DAL	YPD	CONC	spf31	37_YPD	14.4960750971554	6.26047509258016	2.31549121796458	10.3649712915331	0.188497522441694	14.4960750971554
K000283_037_045	3	24	QFA0089	37	YPD	SPAC10F6.16	0.181985182671603	1.7701433490436	0.00100072592253146	1.00100401168274	3.07025590658799e-05	0.372928240740741	0.390082810318964	0.180291171945774	0.0117059325959551	pot1-1	pot1-1	1	29	2014-04-11_10-01-01	174	175	4424	717	89	0.0625959183673469	0.00148458602810567	1	SID	2014/04/11	SID	DAL	YPD	CONC	mug134	37_YPD	19.0188624091687	7.50663027510228	2.53360851835873	9.47265523702421	0.372772382168349	19.0188624091687
K000283_037_045	4	1	QFA0089	37	YPD	SPAC10F6.16	0.197419336159264	2.02694876319636	9e-04	1.13753325756326	4.17345159692799e-05	1.0396412037037	0.470130996245478	0.201568617289649	-0.00149670343676188	pot1-1	pot1-1	1	29	2014-04-11_10-01-01	174	175	428	892	89	0.0698448979591837	0.00143376716205205	1	SID	2014/04/11	SID	DAL	YPD	CONC	mug134	37_YPD	22.6672035376087	7.7771225841331	2.91460026409437	8.23440534733407	0.476357629426643	22.6672035376087
K000283_037_045	4	2	QFA0089	37	YPD	SPBC1711.11	0.193913788886223	2.27375830601168	0.000999810104889401	0.999191326011752	4.17363502484607e-05	0.539641203703704	0.514427570410864	0.197717419678167	-0.000884381702383934	pot1-1	pot1-1	1	29	2014-04-11_10-01-01	174	175	595	890	89	0.0710204081632653	0.00138503958901073	1	SID	2014/04/11	SID	DAL	YPD	CONC	SPBC1711.11	37_YPD	24.7428688478504	7.59954557125558	3.25583531486902	7.37138020783632	0.515410642935305	24.7428688478504
K000283_037_045	4	3	QFA0089	37	YPD	SPBC16E9.13	0.0374999999999996	0.106764226901494	9e-04	1.49999999999997	4.75518448018051e-08	2.53975694444444	0.00353077723644123	0.00171499317008343	1.47786680943325e-05	pot1-1	pot1-1	1	29	2014-04-11_10-01-01	174	175	767	895	89	0.0057469387755102	0.000437634810424969	1	SID	2014/04/11	SID	DAL	YPD	CONC	ksp1	37_YPD	0.823376152258367	5.38082178394091	0.153020520901795	25	0.00143805545451523	0.823376152258367
K000283_037_045	4	4	QFA0089	37	YPD	SPBP22H7.06	0.100494376128996	1.90928209123218	0.000999959648907592	0.998864668540359	1.89257551521171e-05	0.372928240740741	0.25771011008813	0.102097334448962	0.00125455761121468	pot1-1	pot1-1	1	29	2014-04-11_10-01-01	174	175	941	892	89	0.117812244897959	0.000895166520546978	1	SID	2014/04/11	SID	DAL	YPD	CONC	SPBP22H7.06	37_YPD	18.0559250015005	6.65102917276563	2.71475654857074	8.84057173105833	0.255099656060569	18.0559250015005
K000283_037_045	4	5	QFA0089	37	YPD	SPBC1683.02	0.137710162429186	2.11306367455614	0.000999759604196388	0.999085048400223	2.90138954295036e-05	0.372928240740741	0.364555390324668	0.139630718710244	0.00280503752004256	pot1-1	pot1-1	1	29	2014-04-11_10-01-01	174	175	1115	888	89	0.0726204081632653	0.00109727349356367	1	SID	2014/04/11	SID	DAL	YPD	CONC	SPBC1683.02	37_YPD	21.4342677548512	7.10583807751267	3.01643064773494	7.95642360218749	0.362695496841915	21.4342677548512
K000283_037_045	4	6	QFA0089	37	YPD	SPAC24C9.07C	0.144964534014421	2.19575956733101	0.000999970461105351	0.999697664716484	3.71147831857399e-05	0.372928240740741	0.396237914331231	0.146740883383434	0.00532434611380494	pot1-1	pot1-1	1	29	2014-04-11_10-01-01	174	175	1298	882	89	0.0734367346938776	0.00104987632735956	1	SID	2014/04/11	SID	DAL	YPD	CONC	bgs2	37_YPD	22.5168712057606	7.1795987899851	3.13622973433692	7.65250062431228	0.391402272041235	22.5168712057606
K000283_037_045	4	7	QFA0089	37	YPD	SPBC1604.01	0.150756719967806	2.15411273507426	9e-04	1.25757882163507	3.02190634853057e-05	0.372928240740741	0.417251384102487	0.154867788516567	0.0038783709167724	pot1-1	pot1-1	1	29	2014-04-11_10-01-01	174	175	1468	889	89	0.0623673469387755	0.00123243691478387	1	SID	2014/04/11	SID	DAL	YPD	CONC	mug158	37_YPD	22.9016546118226	7.38808159478561	3.09981073137934	7.74240819190938	0.412793730483713	22.9016546118226
K000283_037_045	4	8	QFA0089	37	YPD	SPCC320.07C	0.025	0.802249962680013	0.0011	0.75	6.54970454350168e-06	0.372928240740741	0.0357433793780652	0.0110665061578256	0.0013556931696472	pot1-1	pot1-1	1	29	2014-04-11_10-01-01	174	175	1638	892	89	0.00630204081632653	0.000422086919814987	1	SID	2014/04/11	SID	DAL	YPD	CONC	mde7	37_YPD	4.55637853908201	4.50635266602479	1.01110118909121	23.7364966621902	0.0269198505515253	4.55637853908201
K000283_037_045	4	9	QFA0089	37	YPD	SPBC16E9.07	0.170350130166553	2.17957126369825	9e-04	1.57759977184674	2.9112781925461e-05	0.372928240740741	0.486002568729444	0.17403647394354	0.0047404258796048	pot1-1	pot1-1	1	29	2014-04-11_10-01-01	174	175	1815	879	89	0.0627918367346939	0.00132378619863804	1	SID	2014/04/11	SID	DAL	YPD	CONC	mug100	37_YPD	23.7747721350295	7.56436233303483	3.14299753082968	7.63602254363354	0.47895267433801	23.7747721350295
K000283_037_045	4	10	QFA0089	37	YPD	SPBC30D10.16	0.193871353548828	2.453405554015	0.000920446741933515	1.32484209366737	3.05607359136995e-05	0.372928240740741	0.583461701550275	0.195465949973856	0.00640756135865914	pot1-1	pot1-1	1	29	2014-04-11_10-01-01	174	175	1983	882	89	0.0668081632653061	0.00138880753020222	1	SID	2014/04/11	SID	DAL	YPD	CONC	pha2	37_YPD	27.2825370615993	7.71854968302716	3.53467143206874	6.78988145326806	0.571275914484143	27.2825370615993
K000283_037_045	4	11	QFA0089	37	YPD	SPAC144.17C	0.132089454464738	2.08464716485939	0.000900378466564644	1.71389351923849	2.19801066164625e-05	0.372928240740741	0.387819277613518	0.134378192929422	0.00659984026172205	pot1-1	pot1-1	1	29	2014-04-11_10-01-01	174	175	2173	888	89	0.0626612244897959	0.00106936111461086	1	SID	2014/04/11	SID	DAL	YPD	CONC	SPAC144.17c	37_YPD	21.6363077898398	7.19676802265319	3.0063922752179	7.9829901765765	0.377332917633731	21.6363077898398
K000283_037_045	4	12	QFA0089	37	YPD	SPAC110.01	0.144474888837971	2.15225519165153	0.00100027717539112	0.999548490706576	2.9846151318396e-05	0.372928240740741	0.390855816842449	0.146077438767616	0.00670018456812859	pot1-1	pot1-1	1	29	2014-04-11_10-01-01	174	175	2323	892	89	0.0608	0.00112829230618982	1	SID	2014/04/11	SID	DAL	YPD	CONC	ppk1	37_YPD	22.0534074259704	7.17427512549458	3.07395618933002	7.80752831914332	0.383716892721905	22.0534074259704
K000283_037_045	4	13	QFA0089	37	YPD	SPCC1442.11C	0.139206337347462	2.05463777834927	9e-04	1.41853174775751	2.23921973229895e-05	0.372928240740741	0.386954647969563	0.14210840258504	0.00598007560172245	pot1-1	pot1-1	1	29	2014-04-11_10-01-01	174	175	2499	889	89	0.0604081632653061	0.00121854995010983	1	SID	2014/04/11	SID	DAL	YPD	CONC	SPCC1442.11c	37_YPD	21.5302308904739	7.27308417437509	2.96026147563786	8.1073919305823	0.379625530422315	21.5302308904739
K000283_037_045	4	14	QFA0089	37	YPD	SPCC1620.02	0.157267830769128	2.13876486586763	9e-04	1.25721654031484	3.74396149651328e-05	0.372928240740741	0.43556824590302	0.160472805569257	0.00933500979546436	pot1-1	pot1-1	1	29	2014-04-11_10-01-01	174	175	2691	898	89	0.0607673469387755	0.00118888442370472	1	SID	2014/04/11	SID	DAL	YPD	CONC	wtf23	37_YPD	22.9291641740742	7.44908287999905	3.07811908438279	7.7969692991304	0.425183789377457	22.9291641740742
K000283_037_045	4	15	QFA0089	37	YPD	SPAC1782.12C	0.157402378779103	2.21892518018997	0.0011	0.895903204928262	3.54053163609716e-05	0.372928240740741	0.427512447578115	0.160591870420686	0.00836834795999713	pot1-1	pot1-1	1	29	2014-04-11_10-01-01	174	175	2849	890	89	0.0889469387755102	0.00123594320968847	1	SID	2014/04/11	SID	DAL	YPD	CONC	SPAC1782.12c	37_YPD	22.5509516004023	7.16081001009054	3.14921797514876	7.62093960767078	0.416243543194469	22.5509516004023
K000283_037_045	4	16	QFA0089	37	YPD	SPCC16A11.08	0.19191015258178	2.29359839782101	0.00100130130103777	0.998881496327351	6.05607058316664e-05	0.372928240740741	0.532223439939599	0.194012086982494	0.013496751289875	pot1-1	pot1-1	1	29	2014-04-11_10-01-01	174	175	3027	882	89	0.0646857142857143	0.00133172170759192	1	SID	2014/04/11	SID	DAL	YPD	CONC	atg20	37_YPD	24.8999688074365	7.58241106582035	3.28391175198604	7.30835717052545	0.514803785992839	24.8999688074365
K000283_037_045	4	17	QFA0089	37	YPD	SPAC922.06	0.122468983275328	1.98240823522379	0.00100078946299145	0.999110678243516	2.70485135973838e-05	0.372928240740741	0.321965140022983	0.123971214872234	0.00930880431884064	pot1-1	pot1-1	1	29	2014-04-11_10-01-01	174	175	3207	881	89	0.0586448979591837	0.0010821562046904	1	SID	2014/04/11	SID	DAL	YPD	CONC	SPAC922.06	37_YPD	19.5996866332476	6.93513410060998	2.82614385661608	8.49213671265012	0.310655524928623	19.5996866332476
K000283_037_045	4	18	QFA0089	37	YPD	SPAC1F7.06	0.232003060035416	2.58601086514731	9e-04	1.36921554623843	5.51546302647526e-05	0.372928240740741	0.710558083575107	0.233852130485079	0.0134340131680493	pot1-1	pot1-1	1	29	2014-04-11_10-01-01	174	175	3385	882	89	0.0728816326530612	0.00160477061005732	1	SID	2014/04/11	SID	DAL	YPD	CONC	SPAC1F7.06	37_YPD	29.8590198014031	8.01000311731747	3.72771637714454	6.43825805717124	0.693766240691392	29.8590198014031
K000283_037_045	4	19	QFA0089	37	YPD	SPCC126.12	0.0940456092303346	4.39827410531507	0.0011	0.222085977157804	2.12283785919375e-05	0.372928240740741	0.244246766915319	0.0874102223600495	0.0113877928622853	pot1-1	pot1-1	1	29	2014-04-11_10-01-01	174	175	3556	887	89	0.112228571428571	0.000726662087906887	1	SID	2014/04/11	SID	DAL	YPD	CONC	SPCC126.12	37_YPD	24.3090581764845	6.41778516039901	3.7877644029725	6.33619133786824	0.230164572746589	24.3090581764845
K000283_037_045	4	20	QFA0089	37	YPD	SPCC1259.03	0.213549562767007	2.26197027624555	0.000948867125408093	1.43501392628211	7.27722462495686e-05	0.372928240740741	0.616854201022724	0.216964896331294	0.0160627457285226	pot1-1	pot1-1	1	29	2014-04-11_10-01-01	174	175	3732	893	89	0.0688979591836735	0.00150013391871565	1	SID	2014/04/11	SID	DAL	YPD	CONC	rpa12	37_YPD	25.4817762716656	7.81414915517803	3.26097899664228	7.35975301426718	0.594148517607655	25.4817762716656
K000283_037_045	4	21	QFA0089	37	YPD	SPCC1919.12C	0.154153433515033	2.05740511943594	0.00100029401745942	1.00159082544825	3.83479259540943e-05	0.372928240740741	0.403511324048237	0.153932501261824	0.0117335056639121	pot1-1	pot1-1	1	29	2014-04-11_10-01-01	174	175	3904	886	89	0.064065306122449	0.00133272136067007	1	SID	2014/04/11	SID	DAL	YPD	CONC	SPCC1919.12c	37_YPD	21.3718033410292	7.2677990980597	2.94061559114022	8.16155640074465	0.388890097270775	21.3718033410292
K000283_037_045	4	22	QFA0089	37	YPD	SPCC736.13	0.144851482708793	1.95873862325471	0.00100145442795367	0.999455915926208	3.37272560881825e-05	0.372928240740741	0.368371116353117	0.146045589666532	0.0108881441291359	pot1-1	pot1-1	1	29	2014-04-11_10-01-01	174	175	4067	892	89	0.0619428571428571	0.00130814608651169	1	SID	2014/04/11	SID	DAL	YPD	CONC	SPCC736.13	37_YPD	20.0764735876738	7.17633387041101	2.79759469810231	8.57879807117161	0.351924939777044	20.0764735876738
K000283_037_045	4	23	QFA0089	37	YPD	SPBC4F6.08C	0.0695154636133167	1.50952461268206	0.000902662122494415	2.93170903563231	1.25957101269851e-05	0.372928240740741	0.194595039966231	0.0702585132313699	0.00924555861255289	pot1-1	pot1-1	1	29	2014-04-11_10-01-01	174	175	4253	894	89	0.0391510204081633	0.000695904686907272	1	SID	2014/04/11	SID	DAL	YPD	CONC	mrpl39	37_YPD	13.6480479507666	6.26700405841783	2.17776274333739	11.0204842439449	0.181347223570887	13.6480479507666
K000283_037_045	4	24	QFA0089	37	YPD	SPAC10F6.16	0.238331550985314	2.03496049224544	0.0010013106582653	1.000677811872	9.25169715291527e-05	0.372928240740741	0.572908874953777	0.239954743951542	0.0183844776274017	pot1-1	pot1-1	1	29	2014-04-11_10-01-01	174	175	4426	903	89	0.0689959183673469	0.00161572009650785	1	SID	2014/04/11	SID	DAL	YPD	CONC	mug134	37_YPD	23.0381320409937	7.89493649976531	2.91808959346014	8.22455899016517	0.54691432104364	23.0381320409937
K000283_037_045	5	1	QFA0089	37	YPD	SPAC10F6.16	0.192837415441135	1.97567997150812	0.000999655574906511	0.998141403620225	3.11503173997263e-05	0.372928240740741	0.445438281796739	0.196651052073046	0.00157164154876612	pot1-1	pot1-1	1	29	2014-04-11_10-01-01	174	175	427	1070	89	0.0673959183673469	0.00140418623070203	1	SID	2014/04/11	SID	DAL	YPD	CONC	mug134	37_YPD	21.4754043784217	7.59173817458278	2.82878622583713	8.48420420772434	0.446243640122584	21.4754043784217
K000283_037_045	5	2	QFA0089	37	YPD	SPAC3C7.01C	0.201066284762587	2.22107383796799	9e-04	1.62183037067582	6.02545048448773e-05	0.539641203703704	0.557483926314271	0.207382114603288	-0.000126860980808828	pot1-1	pot1-1	1	29	2014-04-11_10-01-01	174	175	603	1065	89	0.0728489795918367	0.00130004162210798	1	SID	2014/04/11	SID	DAL	YPD	CONC	SPAC3C7.01c	37_YPD	24.9979434894237	7.8035304708616	3.20341460608965	7.492005547573	0.561262938251053	24.9979434894237
K000283_037_045	5	3	QFA0089	37	YPD	SPBC21C3.03	0.0858106909881032	1.728137325681	9e-04	2.9015055433547	1.21828169751498e-05	0.872858796296296	0.240357545490107	0.0875252874227476	-0.00155231179464422	pot1-1	pot1-1	1	29	2014-04-11_10-01-01	174	175	767	1057	89	0.0675265306122449	0.000713528734937176	1	SID	2014/04/11	SID	DAL	YPD	CONC	SPBC21C3.03	37_YPD	16.3927521336052	6.57508858984122	2.49316064865388	9.62633515532111	0.239555230050124	16.3927521336052
K000283_037_045	5	4	QFA0089	37	YPD	SPCC569.07	0.193066302986774	2.27142401941089	9e-04	1.75254821487077	4.11778641566845e-05	0.372928240740741	0.560232804521365	0.197484900931054	0.00247021485770747	pot1-1	pot1-1	1	29	2014-04-11_10-01-01	174	175	949	1064	89	0.0772897959183673	0.00122030309756213	1	SID	2014/04/11	SID	DAL	YPD	CONC	SPCC569.07	37_YPD	25.3759428771227	7.74495566731094	3.27644778965317	7.3250060861005	0.5562667426415	25.3759428771227
K000283_037_045	5	5	QFA0089	37	YPD	SPAC11G7.06C	0.129710080033822	2.10966093602869	9e-04	1.10786975467608	2.76331102801708e-05	0.372928240740741	0.348312721793875	0.132280591292874	0.00112248540920196	pot1-1	pot1-1	1	29	2014-04-11_10-01-01	174	175	1115	1067	89	0.064065306122449	0.00109727349356367	1	SID	2014/04/11	SID	DAL	YPD	CONC	mug132	37_YPD	21.6927767553885	7.17114988192837	3.02500674404467	7.9338666094708	0.347918657002295	21.6927767553885
K000283_037_045	5	6	QFA0089	37	YPD	SPAC57A10.06	0.178933796360947	2.29947473302455	9e-04	1.16481157920754	4.75143681892421e-05	0.372928240740741	0.497733585327562	0.182706965009619	0.00385897104624411	pot1-1	pot1-1	1	29	2014-04-11_10-01-01	174	175	1295	1055	89	0.0665142857142857	0.00120317124961002	1	SID	2014/04/11	SID	DAL	YPD	CONC	mug15	37_YPD	25.247666287437	7.63528518730858	3.30670900536942	7.25797158474753	0.495525938369879	25.247666287437
K000283_037_045	5	7	QFA0089	37	YPD	SPCC70.09C	0.116622947341833	2.06434826546061	0.00099979035865636	0.999061646640961	2.2825939012544e-05	0.372928240740741	0.31093801952531	0.118867473397686	0.0019875385929946	pot1-1	pot1-1	1	29	2014-04-11_10-01-01	174	175	1469	1068	89	0.0759510204081633	0.00104938424461194	1	SID	2014/04/11	SID	DAL	YPD	CONC	mug9	37_YPD	20.1944498258705	6.86601035871016	2.94122041343151	8.15987808679706	0.309384285912414	20.1944498258705
K000283_037_045	5	8	QFA0089	37	YPD	SPAPYUG7.04C	0.0583300899774607	1.61510002095286	0.00100049636375902	0.999738915694584	9.20593696426851e-06	0.372928240740741	0.147254206793684	0.0584254523400341	0.00397354900979841	pot1-1	pot1-1	1	29	2014-04-11_10-01-01	174	175	1638	1067	89	0.0532244897959184	0.000495643317519596	1	SID	2014/04/11	SID	DAL	YPD	CONC	rpb9	37_YPD	13.3282057355496	5.86545247061043	2.27232354235795	10.5618762260834	0.140440506297669	13.3282057355496
K000283_037_045	5	9	QFA0089	37	YPD	SPAC4C5.03	0.0785173522211463	1.74749805373915	9e-04	1.52151047311813	1.24047758135015e-05	0.372928240740741	0.212792719040324	0.0807309743567578	0.00243649121347627	pot1-1	pot1-1	1	29	2014-04-11_10-01-01	174	175	1820	1067	89	0.0828081632653061	0.000741210325438726	1	SID	2014/04/11	SID	DAL	YPD	CONC	SPAC4C5.03	37_YPD	16.2212835145986	6.44694271108773	2.51612031338522	9.53849459118673	0.209595527780677	16.2212835145986
K000283_037_045	5	10	QFA0089	37	YPD	SPAC24C9.15C	0.126537549880668	2.05570369986623	9e-04	1.17743730169009	2.32013410920535e-05	0.372928240740741	0.343380218245421	0.127871734417847	0.00574541043368453	pot1-1	pot1-1	1	29	2014-04-11_10-01-01	174	175	1985	1079	89	0.148440816326531	0.00103843452350107	1	SID	2014/04/11	SID	DAL	YPD	CONC	spn5	37_YPD	21.0651360161234	7.13542484986218	2.95219085889893	8.12955569171812	0.338158128558271	21.0651360161234
K000283_037_045	5	11	QFA0089	37	YPD	SPCC1450.09C	0.108222186279585	1.92513736765492	0.000999913887863774	0.9991433850903	1.94261229422157e-05	0.372928240740741	0.276132820064266	0.110157237565287	0.00315450867224755	pot1-1	pot1-1	1	29	2014-04-11_10-01-01	174	175	2161	1064	89	0.0807183673469388	0.00097407469945503	1	SID	2014/04/11	SID	DAL	YPD	CONC	SPCC1450.09c	37_YPD	18.5182606663077	6.75797672039499	2.74020782143585	8.75845978259568	0.273105658235175	18.5182606663077
K000283_037_045	5	12	QFA0089	37	YPD	SPAC9G1.04	0.148172976184074	2.25717737011075	0.00100057191838763	1.00050812418279	2.83090447953518e-05	0.372928240740741	0.4187630044487	0.147286887387784	0.00664234515215885	pot1-1	pot1-1	1	29	2014-04-11_10-01-01	174	175	2346	1057	89	0.0935183673469388	0.0010975349051902	1	SID	2014/04/11	SID	DAL	YPD	CONC	oxa101	37_YPD	23.2515025984102	7.21031367444453	3.22475604366844	7.44242345002257	0.407953647718407	23.2515025984102
K000283_037_045	5	13	QFA0089	37	YPD	SPBC215.01	0.0952417650003091	1.76747550750361	9e-04	1.36932960232215	1.73669358742832e-05	0.372928240740741	0.24488496030863	0.0980670795644769	0.00336632149748323	pot1-1	pot1-1	1	29	2014-04-11_10-01-01	174	175	2507	1065	89	0.0773877551020408	0.000913882443171389	1	SID	2014/04/11	SID	DAL	YPD	CONC	SPBC215.01	37_YPD	17.1012668855019	6.72552554490873	2.54274060388451	9.43863481919294	0.242186299041749	17.1012668855019
K000283_037_045	5	14	QFA0089	37	YPD	SPCC1442.07C	0.19081156363347	2.20593400112966	0.000900151940468321	1.69916443807943	3.5756721596335e-05	0.372928240740741	0.548362325510067	0.194599652025877	0.00845686250402828	pot1-1	pot1-1	1	29	2014-04-11_10-01-01	174	175	2688	1057	89	0.0675918367346939	0.0013426714287028	1	SID	2014/04/11	SID	DAL	YPD	CONC	SPCC1442.07c	37_YPD	24.588301302831	7.72776434877833	3.18181303066238	7.54286935426994	0.537027562973923	24.588301302831
K000283_037_045	5	15	QFA0089	37	YPD	SPCC1259.09C	0.0693491602262205	1.77094330699665	9e-04	1.15766969033652	9.65151059177543e-06	0.372928240740741	0.185764808787866	0.0703575670896011	0.0046120311740412	pot1-1	pot1-1	1	29	2014-04-11_10-01-01	174	175	2858	1073	89	0.0784326530612245	0.000691137327297987	1	SID	2014/04/11	SID	DAL	YPD	CONC	pdx1	37_YPD	15.8530256649707	6.26780960087693	2.5292768406291	9.48887824949625	0.180424463468734	15.8530256649707
K000283_037_045	5	16	QFA0089	37	YPD	SPCC24B10.20	0.14067033891779	2.07129094440224	0.00100037011763253	0.999829170887262	3.1472377740432e-05	0.372928240740741	0.372359706760403	0.141799580763821	0.00892940682405872	pot1-1	pot1-1	1	29	2014-04-11_10-01-01	174	175	3032	1074	89	0.0616816326530612	0.00112386309214054	1	SID	2014/04/11	SID	DAL	YPD	CONC	SPCC24B10.20	37_YPD	21.1039872330939	7.13564048248213	2.95754631765765	8.11483487400048	0.362724751567201	21.1039872330939
K000283_037_045	5	17	QFA0089	37	YPD	SPBC21D10.11C	0.0320238091060916	1.42738266671319	9e-04	1.5	4.49228087961538e-06	0.372928240740741	0.0912934043049787	0.0316884106994633	0.00381094880333316	pot1-1	pot1-1	1	29	2014-04-11_10-01-01	174	175	3204	1067	89	0.0226938775510204	0.000464716726409807	1	SID	2014/04/11	SID	DAL	YPD	CONC	nfs1	37_YPD	10.5236288208026	5.15307610929179	2.04220325832699	11.7520133719017	0.0860530092573451	10.5236288208026
K000283_037_045	5	18	QFA0089	37	YPD	SPAC1F3.09	0.145761179883166	2.10276515145838	0.0010008084237794	0.99897384001221	3.59291377492827e-05	0.372928240740741	0.390370269887429	0.147467354739358	0.0110952343720277	pot1-1	pot1-1	1	29	2014-04-11_10-01-01	174	175	3383	1059	89	0.062334693877551	0.00111549721611028	1	SID	2014/04/11	SID	DAL	YPD	CONC	mug161	37_YPD	21.5836437889256	7.18629689436512	3.00344448694426	7.99082523560071	0.37867331573484	21.5836437889256
K000283_037_045	5	19	QFA0089	37	YPD	SPBC685.02	0.0805853314995325	1.77464589929318	0.00100050112962372	0.999829928111935	1.24179908473893e-05	0.372928240740741	0.207608906345651	0.0812383648064516	0.00650560526377605	pot1-1	pot1-1	1	29	2014-04-11_10-01-01	174	175	3550	1075	89	0.0695836734693877	0.000819195702532272	1	SID	2014/04/11	SID	DAL	YPD	CONC	exo5	37_YPD	15.9201638088655	6.33172255563904	2.51434955795512	9.54521216990958	0.199122921693698	15.9201638088655
K000283_037_045	5	20	QFA0089	37	YPD	SPBC543.02C	0.162026083881935	1.98983140511567	0.0011	1.61988543130567	3.63767235872963e-05	0.372928240740741	0.460406110264864	0.164406412098067	0.0119756012484636	pot1-1	pot1-1	1	29	2014-04-11_10-01-01	174	175	3738	1067	89	0.0632163265306123	0.00126577792620376	1	SID	2014/04/11	SID	DAL	YPD	CONC	SPBC543.02c	37_YPD	20.664845919906	7.20257875109715	2.86908989599846	8.36502196514406	0.442916465481585	20.664845919906
K000283_037_045	5	21	QFA0089	37	YPD	SPCC24B10.06	0.133747233435023	1.92470242734322	0.00100196302850939	0.997776038206039	2.58348529185555e-05	0.372928240740741	0.339057262474683	0.136811606623624	0.00944703612315456	pot1-1	pot1-1	1	29	2014-04-11_10-01-01	174	175	3896	1067	89	0.083134693877551	0.00128089521507703	1	SID	2014/04/11	SID	DAL	YPD	CONC	SPCC24B10.06	37_YPD	19.3912825979927	7.06053596398386	2.74643209763517	8.73861036676107	0.324011225059093	19.3912825979927
K000283_037_045	5	22	QFA0089	37	YPD	SPBC359.06	0.138811051422778	1.87906041624995	0.00100136107686987	0.999313726646361	3.22116515946747e-05	0.372928240740741	0.341157076276782	0.140316978945837	0.0107071202235167	pot1-1	pot1-1	1	29	2014-04-11_10-01-01	174	175	4066	1064	89	0.0610612244897959	0.00121587388351284	1	SID	2014/04/11	SID	DAL	YPD	CONC	mug14	37_YPD	19.0867263083655	7.11501633848715	2.68259767797299	8.94655214125689	0.325489662456829	19.0867263083655
K000283_037_045	5	23	QFA0089	37	YPD	SPAC4F10.06	0.202344487619737	1.99517455893763	0.000909944699035309	1.3912811918931	5.26559517838575e-05	0.372928240740741	0.520137666043919	0.207246564008639	0.0124359986429585	pot1-1	pot1-1	1	29	2014-04-11_10-01-01	174	175	4249	1065	89	0.0690612244897959	0.00153112199083635	1	SID	2014/04/11	SID	DAL	YPD	CONC	SPAC4F10.06	37_YPD	22.4220847436242	7.79681896185983	2.87579907309733	8.34550654964612	0.501816472455543	22.4220847436242
K000283_037_045	5	24	QFA0089	37	YPD	SPAC10F6.16	0.174307170181487	1.72460702054843	0.00100054416510225	1.00195388585596	3.79056677716745e-05	0.372928240740741	0.368391206460699	0.171247948056811	0.0131621614727403	pot1-1	pot1-1	1	29	2014-04-11_10-01-01	174	175	4431	1076	89	0.0611265306122449	0.00152721583470049	1	SID	2014/04/11	SID	DAL	YPD	CONC	mug134	37_YPD	18.3710124141574	7.4447032554137	2.46766214634522	9.72580465909634	0.34836702583275	18.3710124141574
K000283_037_045	6	1	QFA0089	37	YPD	SPAC10F6.16	0.189469171259716	1.95917296571742	0.000999167957848044	0.999518166263316	2.44336232027961e-05	0.372928240740741	0.435532216796996	0.190747467166179	0.00119402328192735	pot1-1	pot1-1	1	29	2014-04-11_10-01-01	174	175	423	1242	89	0.0662530612244898	0.00140797705127735	1	SID	2014/04/11	SID	DAL	YPD	CONC	mug134	37_YPD	21.2249469619241	7.5670201974949	2.80492801762981	8.55636930757326	0.436045385130743	21.2249469619241
K000283_037_045	6	2	QFA0089	37	YPD	SPAC227.14	0.179420322486296	2.0946193427884	9e-04	1.11055593149167	6.64970994925082e-05	1.0396412037037	0.444568922693813	0.183632852288032	-0.00248356091185487	pot1-1	pot1-1	1	29	2014-04-11_10-01-01	174	175	601	1241	89	0.068930612244898	0.00129719660006117	1	SID	2014/04/11	SID	DAL	YPD	CONC	SPAC227.14	37_YPD	22.9877478198498	7.63920259315188	3.00918159186628	7.97559046116433	0.452681895183305	22.9877478198498
K000283_037_045	6	3	QFA0089	37	YPD	SPBC23G7.14	0.129235233347356	2.07518263874591	9e-04	1.39826358835871	2.7075896563259e-05	0.872858796296296	0.357144222111241	0.132023794558154	-0.0026983562369931	pot1-1	pot1-1	1	29	2014-04-11_10-01-01	174	175	757	1233	89	0.0596897959183673	0.00106800782838981	1	SID	2014/04/11	SID	DAL	YPD	CONC	SPBC23G7.14	37_YPD	21.4186625354894	7.16585872821958	2.98898755164422	8.02947472524526	0.358721260268224	21.4186625354894
K000283_037_045	6	4	QFA0089	37	YPD	SPBC1D7.01	0.172941191510527	2.29873149692734	9e-04	1.57960709270967	3.2496101525052e-05	0.539641203703704	0.50715131025032	0.176808257172465	0.000456193041217099	pot1-1	pot1-1	1	29	2014-04-11_10-01-01	174	175	948	1241	89	0.0675265306122449	0.00125039922570395	1	SID	2014/04/11	SID	DAL	YPD	CONC	SPBC1D7.01	37_YPD	25.1471495950415	7.58614081738332	3.31488041158133	7.24008018996711	0.50463187819772	25.1471495950415
K000283_037_045	6	5	QFA0089	37	YPD	SPBC17D1.05	0.0766667309641996	1.54598797756297	9e-04	1.0988058927071	1.38292150801833e-05	0.372928240740741	0.166695047335153	0.073900007153815	0.000612366049855941	pot1-1	pot1-1	1	29	2014-04-11_10-01-01	174	175	1115	1237	89	0.0614530612244898	0.000560664414423431	1	SID	2014/04/11	SID	DAL	YPD	CONC	SPBC17D1.05	37_YPD	14.1401162946474	6.4125318536034	2.20507540819492	10.8839815231745	0.16641199183718	14.1401162946474
K000283_037_045	6	6	QFA0089	37	YPD	SPCC663.08C	0.13731894802622	2.16058672937601	9e-04	1.29178639521059	2.66138268360571e-05	0.372928240740741	0.38660882626129	0.140282630678104	0.00223643641336309	pot1-1	pot1-1	1	29	2014-04-11_10-01-01	174	175	1290	1249	89	0.0587428571428571	0.00106936111461086	1	SID	2014/04/11	SID	DAL	YPD	CONC	SPCC663.08c	37_YPD	22.5540236652297	7.25338999346352	3.1094458846904	7.71841700740504	0.384316700714619	22.5540236652297
K000283_037_045	6	7	QFA0089	37	YPD	SPAC4H3.06	0.154514416118732	2.20090081908055	9e-04	1.56085804227416	2.63612252475991e-05	0.372928240740741	0.444692842142635	0.157725567756391	0.00134410829252965	pot1-1	pot1-1	1	29	2014-04-11_10-01-01	174	175	1451	1233	89	0.0606040816326531	0.00123502052520414	1	SID	2014/04/11	SID	DAL	YPD	CONC	SPAC4H3.06	37_YPD	23.5578187911995	7.42360073036398	3.17336824094585	7.56294201546763	0.443458724165105	23.5578187911995
K000283_037_045	6	8	QFA0089	37	YPD	SPBP23A10.16	0.216954375879081	3.05616186562063	9e-04	1.31448175960133	1.68249968014529e-05	0.372928240740741	0.728990871433987	0.213345521558489	0.00355345070141419	pot1-1	pot1-1	1	29	2014-04-11_10-01-01	174	175	1643	1236	89	0.0711836734693878	0.00146662371718559	1	SID	2014/04/11	SID	DAL	YPD	CONC	sdh4	37_YPD	34.8482937238417	7.91325096822386	4.40378977790255	5.44985142579417	0.716647803206435	34.8482937238417
K000283_037_045	6	9	QFA0089	37	YPD	SPBP8B7.23	0.0992350195014678	2.042305246012	0.000999811819465614	1.00004134670884	1.86605899891594e-05	0.372928240740741	0.271442785115747	0.100037358941224	0.00363781869622004	pot1-1	pot1-1	1	29	2014-04-11_10-01-01	174	175	1813	1229	89	0.0688979591836735	0.000806062349562561	1	SID	2014/04/11	SID	DAL	YPD	CONC	SPBP8B7.23	37_YPD	19.2595781083192	6.6330489372988	2.90357847354618	8.26566260173726	0.267954383181646	19.2595781083192
K000283_037_045	6	10	QFA0089	37	YPD	SPBC405.03C	0.162948629960652	2.13241199373237	9e-04	1.29164417401585	3.2730399868648e-05	0.372928240740741	0.444560876791913	0.167131940649889	0.00516168111344306	pot1-1	pot1-1	1	29	2014-04-11_10-01-01	174	175	1984	1237	89	0.0626285714285714	0.00123392865060963	1	SID	2014/04/11	SID	DAL	YPD	CONC	SPBC405.03c	37_YPD	23.0287421362266	7.50027650545714	3.07038575437466	7.81660739723176	0.439206212035721	23.0287421362266
K000283_037_045	6	11	QFA0089	37	YPD	SPBC577.11	0.106471537921238	1.84274511459651	0.000999975472895395	0.998855222142267	2.0912389675763e-05	0.372928240740741	0.261995719642267	0.108123787072213	0.00395668280086037	pot1-1	pot1-1	1	29	2014-04-11_10-01-01	174	175	2161	1232	89	0.0679836734693878	0.000868838216266472	1	SID	2014/04/11	SID	DAL	YPD	CONC	SPBC577.11	37_YPD	17.659512192816	6.73435939463915	2.62230023049761	9.15227010274324	0.258155454702548	17.659512192816
K000283_037_045	6	12	QFA0089	37	YPD	SPCC1235.15	0.177019198614559	2.06891966505062	9e-04	1.67685326428746	2.91422088994561e-05	0.372928240740741	0.484964181890525	0.181245594545921	0.00503215103596951	pot1-1	pot1-1	1	29	2014-04-11_10-01-01	174	175	2327	1230	89	0.0647183673469388	0.00131161413177974	1	SID	2014/04/11	SID	DAL	YPD	CONC	dga1	37_YPD	22.7375033103952	7.61976511948276	2.98401629890905	8.04285151149287	0.478110152249329	22.7375033103952
K000283_037_045	6	13	QFA0089	37	YPD	SPAC630.13C	0.113459029551245	1.84389434515733	0.00099970203815346	0.999865817067287	1.78062466349425e-05	0.372928240740741	0.275455120576463	0.114171993670383	0.00387055576802294	pot1-1	pot1-1	1	29	2014-04-11_10-01-01	174	175	2502	1233	89	0.0810775510204082	0.00102288663289109	1	SID	2014/04/11	SID	DAL	YPD	CONC	tsc2	37_YPD	17.9284935414976	6.82645755128333	2.62632462105138	9.13824582369875	0.271811412804654	17.9284935414976
K000283_037_045	6	14	QFA0089	37	YPD	SPBC1703.14C	0.176031781777585	2.16613627405472	0.000900069432415546	1.28208449580404	2.97496878869721e-05	0.372928240740741	0.48345004105161	0.179323276297305	0.00561023619555997	pot1-1	pot1-1	1	29	2014-04-11_10-01-01	174	175	2673	1241	89	0.0668081632653061	0.00138771565560771	1	SID	2014/04/11	SID	DAL	YPD	CONC	top1	37_YPD	23.7425148695672	7.61158391246813	3.11926074028769	7.69413075669542	0.474160236429567	23.7425148695672
K000283_037_045	6	15	QFA0089	37	YPD	SPCC663.15C	0.104509322357033	1.74191058243482	9e-04	1.63176452252529	1.67424391097158e-05	0.372928240740741	0.27185516390299	0.107158200094504	0.00501919759531633	pot1-1	pot1-1	1	29	2014-04-11_10-01-01	174	175	2848	1229	89	0.0656979591836735	0.000958865189065396	1	SID	2014/04/11	SID	DAL	YPD	CONC	SPCC663.15c	37_YPD	17.2245501941751	6.85949092139574	2.51105371981021	9.55774056550808	0.266053630777393	17.2245501941751
K000283_037_045	6	16	QFA0089	37	YPD	SPBC16G5.03	0.113469363632809	1.96354582049642	0.00100076067611575	0.999105258576245	2.20674249208279e-05	0.372928240740741	0.298527153409099	0.115480502579718	0.0075470773018285	pot1-1	pot1-1	1	29	2014-04-11_10-01-01	174	175	3023	1241	89	0.0980244897959184	0.000987869442612709	1	SID	2014/04/11	SID	DAL	YPD	CONC	SPBC16G5.03	37_YPD	19.0869283564142	6.8250620103157	2.79659413021675	8.58186740102322	0.289233612874294	19.0869283564142
K000283_037_045	6	17	QFA0089	37	YPD	SPAC29A4.13	0.1727461587476	2.03346358777089	0.0011	1.67731672200225	3.0160426932665e-05	0.372928240740741	0.489183935113533	0.176520280735865	0.00776375414667271	pot1-1	pot1-1	1	29	2014-04-11_10-01-01	174	175	3207	1236	89	0.062530612244898	0.00137342882970241	1	SID	2014/04/11	SID	DAL	YPD	CONC	SPAC29A4.13	37_YPD	21.3927366540458	7.29500629665337	2.9325179148728	8.18409322523816	0.477645860391794	21.3927366540458
K000283_037_045	6	18	QFA0089	37	YPD	SPAC17A5.10	0.235773071554122	2.27679657844998	0.0011	1.81313521881852	5.12246459380164e-05	0.372928240740741	0.699662978988846	0.239038025849284	0.0117193127539676	pot1-1	pot1-1	1	29	2014-04-11_10-01-01	174	175	3380	1240	89	0.072065306122449	0.00153882659400881	1	SID	2014/04/11	SID	DAL	YPD	CONC	SPAC17A5.10	37_YPD	25.4330603126935	7.74375161863504	3.28433317146819	7.30741942032371	0.682863573606378	25.4330603126935
K000283_037_045	6	19	QFA0089	37	YPD	SPAC1002.20	0.101185142419299	1.86600719799572	0.00100044416329403	1.00008571709106	1.90597699237678e-05	0.372928240740741	0.260882025478304	0.101496771644999	0.0077381952974735	pot1-1	pot1-1	1	29	2014-04-11_10-01-01	174	175	3556	1231	89	0.0592979591836735	0.000942225306530734	1	SID	2014/04/11	SID	DAL	YPD	CONC	SPAC1002.20	37_YPD	17.6740110043307	6.66021300645631	2.65367053383996	9.04407675856849	0.25107786336266	17.6740110043307
K000283_037_045	6	20	QFA0089	37	YPD	SPCC70.06	0.209252039968574	2.16741996314339	0.000900409910501339	1.74348304149818	5.45768094321008e-05	0.372928240740741	0.591072915496112	0.212832011141795	0.0114403582250625	pot1-1	pot1-1	1	29	2014-04-11_10-01-01	174	175	3731	1240	89	0.068930612244898	0.00150806919300919	1	SID	2014/04/11	SID	DAL	YPD	CONC	SPCC70.06	37_YPD	24.5754492085131	7.86044403601019	3.12647085787117	7.67638692028038	0.574205190807076	24.5754492085131
K000283_037_045	6	21	QFA0089	37	YPD	SPBC19F5.01C	0.135923602659449	1.88653748959446	0.000900066094626761	1.30406831260206	2.44602511788744e-05	0.372928240740741	0.350606923633233	0.138336794926665	0.00820375547314036	pot1-1	pot1-1	1	29	2014-04-11_10-01-01	174	175	3904	1233	89	0.0571755102040816	0.00129627391557683	1	SID	2014/04/11	SID	DAL	YPD	CONC	puc1	37_YPD	19.6550223192444	7.23854933460733	2.71532615316638	8.83871720972203	0.33913425413061	19.6550223192444
K000283_037_045	6	22	QFA0089	37	YPD	SPBC17A3.03C	0.0873735675592022	1.61954331218329	0.00100048429221553	1.00060680760317	2.22264401354981e-05	0.372928240740741	0.204587069724964	0.0873714543053581	0.00982104110521373	pot1-1	pot1-1	1	29	2014-04-11_10-01-01	174	175	4066	1230	89	0.0452571428571429	0.00074580861226801	1	SID	2014/04/11	SID	DAL	YPD	CONC	SPBC17A3.03c	37_YPD	14.8183442735374	6.4484264765424	2.29797832501346	10.4439627383602	0.192172584274738	14.8183442735374
K000283_037_045	6	23	QFA0089	37	YPD	SPAC23C4.09C	0.109955030683095	1.50749349882673	0.00100115983881027	0.999489605770589	1.68882165983377e-05	0.372928240740741	0.218867396499071	0.109083368527477	0.00882728362197593	pot1-1	pot1-1	1	29	2014-04-11_10-01-01	174	175	4253	1241	89	0.0682448979591837	0.00105113739206424	1	SID	2014/04/11	SID	DAL	YPD	CONC	SPAC23C4.09c	37_YPD	14.5493425279802	6.77909747785653	2.1462064198818	11.1825217638301	0.206096820717196	14.5493425279802
K000283_037_045	6	24	QFA0089	37	YPD	SPAC10F6.16	0.170262691466398	1.65239506863728	0.00100033780145822	1.00287170091084	3.43510925270923e-05	0.372928240740741	0.342134181360731	0.165217122102592	0.0127036552581459	pot1-1	pot1-1	1	29	2014-04-11_10-01-01	174	175	4430	1229	89	0.0592	0.00149996472860548	1	SID	2014/04/11	SID	DAL	YPD	CONC	mug134	37_YPD	17.5196385673101	7.41113126903779	2.36396279209136	10.1524440571958	0.321811725360452	17.5196385673101
K000283_037_045	7	1	QFA0089	37	YPD	SPAC10F6.16	0.182938525619011	1.91018524648522	0.00100001964893489	0.997392427525701	2.87659871639055e-05	0.372928240740741	0.411242584144621	0.186123656575229	0.00179214278941491	pot1-1	pot1-1	1	29	2014-04-11_10-01-01	174	175	424	1418	89	0.0664489795918367	0.00136992230013746	1	SID	2014/04/11	SID	DAL	YPD	CONC	mug134	37_YPD	20.5450124851162	7.51518677155501	2.73379931991565	8.77899113704531	0.411662141128815	20.5450124851162
K000283_037_045	7	2	QFA0089	37	YPD	SPAC1B3.06C	0.186329980363086	2.24805623445054	9e-04	1.33395249794183	5.41711765094178e-05	0.539641203703704	0.512902298793761	0.19194231288558	-0.00146802343697647	pot1-1	pot1-1	1	29	2014-04-11_10-01-01	174	175	586	1410	89	0.0711183673469388	0.00117701201810951	1	SID	2014/04/11	SID	DAL	YPD	CONC	SPAC1B3.06c	37_YPD	24.919323090592	7.69371910479568	3.23891771341888	7.40988259768616	0.516461837455394	24.919323090592
K000283_037_045	7	3	QFA0089	37	YPD	SPAC30D11.06C	0.0915742620652619	1.76926573912978	9e-04	1.36713666334812	3.32252226106851e-05	1.0396412037037	0.230122535587252	0.0938936816884626	-0.00437439811738673	pot1-1	pot1-1	1	29	2014-04-11_10-01-01	174	175	767	1418	89	0.0617469387755102	0.000786423742453816	1	SID	2014/04/11	SID	DAL	YPD	CONC	SPAC30D11.06c	37_YPD	16.9712683497228	6.6688733586143	2.54484789815369	9.43081903535854	0.234839371349091	16.9712683497228
K000283_037_045	7	4	QFA0089	37	YPD	SPBC2G5.06C	0.0610169310099797	1.54353563178524	9e-04	2.65755232529323	1.60319369602379e-05	0.372928240740741	0.165162071132939	0.0639667996899104	0.000594819624653561	pot1-1	pot1-1	1	29	2014-04-11_10-01-01	174	175	928	1427	89	0.0463673469387755	0.000483770911924393	1	SID	2014/04/11	SID	DAL	YPD	CONC	hmt2	37_YPD	13.5457184688203	6.08314080633437	2.2267639201636	10.7779723672893	0.165544540806756	13.5457184688203
K000283_037_045	7	5	QFA0089	37	YPD	SPBC1685.08	0.078853836791286	1.7453596924512	9e-04	1.49967373430056	1.84277186070784e-05	0.539641203703704	0.207949533564164	0.0814399514817044	-0.00086637235669219	pot1-1	pot1-1	1	29	2014-04-11_10-01-01	174	175	1104	1416	89	0.0957714285714286	0.000700333783626382	1	SID	2014/04/11	SID	DAL	YPD	CONC	cti6	37_YPD	16.2141806750989	6.45311214227138	2.51261411821549	9.55180496121915	0.209550329926663	16.2141806750989
K000283_037_045	7	6	QFA0089	37	YPD	SPAC890.07C	0.170847499841338	2.22961850414549	0.00100729379641036	0.852871058873196	4.16025131279518e-05	0.372928240740741	0.435613260105952	0.173585390232371	0.00195659887907483	pot1-1	pot1-1	1	29	2014-04-11_10-01-01	174	175	1294	1412	89	0.0684734693877551	0.00112627774711098	1	SID	2014/04/11	SID	DAL	YPD	CONC	rmt1	37_YPD	23.4150355346277	7.40608079130308	3.16159601744068	7.59110267966117	0.434422963546748	23.4150355346277
K000283_037_045	7	7	QFA0089	37	YPD	SPBC25H2.08C	0.0263855382073185	1.27118035559587	9e-04	1.5	3.66422001124147e-06	0.372928240740741	0.0685925544154852	0.0266605755759595	0.000638697650245711	pot1-1	pot1-1	1	29	2014-04-11_10-01-01	174	175	1464	1421	89	0.0321632653061225	0.000455258858454874	1	SID	2014/04/11	SID	DAL	YPD	CONC	mrs2	37_YPD	8.83884758944038	4.87367859998966	1.81358852622312	13.2334317586256	0.0670443510554566	8.83884758944038
K000283_037_045	7	8	QFA0089	37	YPD	SPAC1A6.03C	0.178271929367874	2.38746967497247	0.00100013666839494	0.998536479469302	4.21676948031887e-05	0.372928240740741	0.502809055909181	0.181409411096911	0.00420466419494411	pot1-1	pot1-1	1	29	2014-04-11_10-01-01	174	175	1641	1408	89	0.0674938775510204	0.00112627774711098	1	SID	2014/04/11	SID	DAL	YPD	CONC	SPAC1A6.03c	37_YPD	25.5462507242606	7.47773858704911	3.41630700603854	7.02512975490155	0.499243702884129	25.5462507242606
K000283_037_045	7	9	QFA0089	37	YPD	SPBC21B10.08C	0.151058191716885	2.22030081465394	9e-04	1.19588846554341	2.66155656291165e-05	0.372928240740741	0.421074670986207	0.154925035118929	0.00116321851967548	pot1-1	pot1-1	1	29	2014-04-11_10-01-01	174	175	1813	1416	89	0.0644244897959184	0.00127020690559269	1	SID	2014/04/11	SID	DAL	YPD	CONC	SPBC21B10.08c	37_YPD	23.594322638937	7.39096370514646	3.19232018721833	7.51804286302268	0.419486646409246	23.594322638937
K000283_037_045	7	10	QFA0089	37	YPD	SPAC1039.03	0.179171821321913	2.14675304104219	9e-04	1.57364777969604	3.14691166332427e-05	0.372928240740741	0.49931098265655	0.183135275554076	0.00447992713478971	pot1-1	pot1-1	1	29	2014-04-11_10-01-01	174	175	1992	1406	89	0.0651428571428571	0.00121964182470433	1	SID	2014/04/11	SID	DAL	YPD	CONC	SPAC1039.03	37_YPD	23.6429246178341	7.63720304318353	3.09575697858867	7.75254652286737	0.493708002674038	23.6429246178341
K000283_037_045	7	11	QFA0089	37	YPD	SPCC757.03C	0.128722078398667	1.93517283162574	9e-04	1.14078848412532	1.94457768060854e-05	0.372928240740741	0.322658747025518	0.130695032180889	0.00137457585631714	pot1-1	pot1-1	1	29	2014-04-11_10-01-01	174	175	2168	1416	89	0.0727183673469388	0.00122314811960894	1	SID	2014/04/11	SID	DAL	YPD	CONC	SPCC757.03c	37_YPD	19.8841474620726	7.16011880891865	2.77706948623602	8.64220363190448	0.321996259931927	19.8841474620726
K000283_037_045	7	12	QFA0089	37	YPD	SPCC74.06	0.025	1.17457081986999	0.0011	0.75	4.01485556426554e-06	0.372928240740741	0.0511164004172154	0.0190458117353872	0.00172391208980485	pot1-1	pot1-1	1	29	2014-04-11_10-01-01	174	175	2333	1415	89	0.0156734693877551	0.000432867450815684	1	SID	2014/04/11	SID	DAL	YPD	CONC	mak3	37_YPD	6.6709747899636	4.50635266602479	1.48034902821938	16.2123928495891	0.0463394749859501	6.6709747899636
K000283_037_045	7	13	QFA0089	37	YPD	SPCC16A11.03C	0.0914687472631003	1.6979536546214	9e-04	1.10005736414029	1.06369494053276e-05	0.372928240740741	0.21319774672186	0.0921336400970726	0.00115764674404218	pot1-1	pot1-1	1	29	2014-04-11_10-01-01	174	175	2498	1416	89	0.0902857142857143	0.000956343059656034	1	SID	2014/04/11	SID	DAL	YPD	CONC	SPCC16A11.03c	37_YPD	16.1803354188011	6.66721008068592	2.4268524949699	9.88935258724807	0.212144910246105	16.1803354188011
K000283_037_045	7	14	QFA0089	37	YPD	SPCC550.01C	0.0785651920484455	1.42758542992483	0.00099770421909357	1.00204198000351	9.81450321576379e-06	0.372928240740741	0.152692582533625	0.073746817213792	0.00255265594380213	pot1-1	pot1-1	1	29	2014-04-11_10-01-01	174	175	2694	1418	89	0.127575510204082	0.00111532802600011	1	SID	2014/04/11	SID	DAL	YPD	CONC	SPCC550.01c	37_YPD	12.737574233954	6.29913428893506	2.02211504782944	11.8687608925921	0.150992021876891	12.737574233954
K000283_037_045	7	15	QFA0089	37	YPD	SPCC794.01C	0.062109372529197	1.60612490969607	9e-04	1.10170083376134	8.12805363176361e-06	0.372928240740741	0.150737527614432	0.0623360906824551	0.00248780978704947	pot1-1	pot1-1	1	29	2014-04-11_10-01-01	174	175	2855	1405	89	0.108016326530612	0.000691137327297987	1	SID	2014/04/11	SID	DAL	YPD	CONC	SPCC794.01c	37_YPD	13.9546016662365	6.10874218111158	2.2843657912728	10.5061983031306	0.148276591027379	13.9546016662365
K000283_037_045	7	16	QFA0089	37	YPD	SPCC1235.04C	0.154235550522186	2.08043351659893	0.00100001350964713	0.999394292698074	2.85319655635192e-05	0.372928240740741	0.397601653214758	0.156826167138734	0.0058703139194751	pot1-1	pot1-1	1	29	2014-04-11_10-01-01	174	175	3036	1403	89	0.0599510204081633	0.00124979943385706	1	SID	2014/04/11	SID	DAL	YPD	CONC	SPCC1235.04c	37_YPD	21.6125875487138	7.2689720371718	2.97326601866016	8.07193162312974	0.392918115962611	21.6125875487138
K000283_037_045	7	17	QFA0089	37	YPD	SPBC11B10.05C	0.0836162938660607	1.73581337752206	0.000999738029359641	1.0002978008901	1.09429274935479e-05	0.372928240740741	0.204781434743154	0.0836424545866625	0.00366063899424084	pot1-1	pot1-1	1	29	2014-04-11_10-01-01	174	175	3207	1419	89	0.0870204081632653	0.000836819750562176	1	SID	2014/04/11	SID	DAL	YPD	CONC	rsp1	37_YPD	15.7166457733685	6.38609018821727	2.46107482201969	9.75183679312291	0.200546611844129	15.7166457733685
K000283_037_045	7	18	QFA0089	37	YPD	SPCC1223.09	0.0972856292799603	1.76762289650188	0.00100038752799124	0.999657431264282	1.66875231182676e-05	0.372928240740741	0.238457630934346	0.0981351366084283	0.00702023405278053	pot1-1	pot1-1	1	29	2014-04-11_10-01-01	174	175	3379	1416	89	0.0885877551020408	0.000818103827937765	1	SID	2014/04/11	SID	DAL	YPD	CONC	SPCC1223.09	37_YPD	16.5897636137898	6.60359582895545	2.51223182694601	9.55325847820962	0.230239803792736	16.5897636137898
K000283_037_045	7	19	QFA0089	37	YPD	SPCC663.03	0.0634529412841049	1.6372201025108	0.00100002319546323	1.00036270629348	8.8377024421946e-06	0.372928240740741	0.158160531115654	0.0635288154302369	0.00475504188144928	pot1-1	pot1-1	1	29	2014-04-11_10-01-01	174	175	3556	1413	89	0.0853224489795918	0.000679526450659494	1	SID	2014/04/11	SID	DAL	YPD	CONC	pmd1	37_YPD	13.8213026519685	5.98758167129024	2.3083280380525	10.3971357642254	0.152103201957729	13.8213026519685
K000283_037_045	7	20	QFA0089	37	YPD	SPBC15D4.09C	0.152349569665529	2.04773770689929	0.00100021617098806	1.00058743963305	2.96015638315591e-05	0.372928240740741	0.393892918075251	0.153191818109586	0.00863837315049154	pot1-1	pot1-1	1	29	2014-04-11_10-01-01	174	175	3729	1416	89	0.0612897959183673	0.00122314811960894	1	SID	2014/04/11	SID	DAL	YPD	CONC	SPBC15D4.09c	37_YPD	21.2187205333906	7.25092977958506	2.92634478313826	8.20135759063291	0.383290333782458	21.2187205333906
K000283_037_045	7	21	QFA0089	37	YPD	SPAC1B3.16C	0.104858603723218	1.29464504353854	0.000900016601532861	1.39728923951818	8.35417318682153e-06	0.372928240740741	0.179982839532476	0.100208198710648	0.00514220521043742	pot1-1	pot1-1	1	29	2014-04-11_10-01-01	174	175	3904	1412	89	0.0424163265306122	0.00102339420322161	1	SID	2014/04/11	SID	DAL	YPD	CONC	vht1	37_YPD	12.7929020892978	6.86427791174763	1.8636923291529	12.8776620607268	0.172168550473621	12.7929020892978
K000283_037_045	7	22	QFA0089	37	YPD	SPAC9G1.06C	0.153812993868476	1.83861111447263	0.00100003768536067	1.00026497430414	3.75352401907919e-05	0.372928240740741	0.35383453435039	0.152032568168241	0.00872611387351114	pot1-1	pot1-1	1	29	2014-04-11_10-01-01	174	175	4075	1403	89	0.0598530612244898	0.00126577792620376	1	SID	2014/04/11	SID	DAL	YPD	CONC	cyk3	37_YPD	19.0901549398734	7.26497920726591	2.62769574354471	9.13347751883348	0.3441165273441	19.0901549398734
K000283_037_045	7	23	QFA0089	37	YPD	SPAC27D7.02C	0.143310369630153	1.66722830926152	0.00100008439427442	1.00013249998008	2.38666160559961e-05	0.372928240740741	0.300606856717284	0.143042562526291	0.00923889329056544	pot1-1	pot1-1	1	29	2014-04-11_10-01-01	174	175	4258	1406	89	0.0613224489795918	0.00125106049856174	1	SID	2014/04/11	SID	DAL	YPD	CONC	SPAC27D7.02c	37_YPD	17.0554621482726	7.16287744339854	2.38109087905606	10.0794136885335	0.287679018060686	17.0554621482726
K000283_037_045	7	24	QFA0089	37	YPD	SPAC10F6.16	0.175841831999945	1.63337411003836	0.000998755935957218	1.00545703758627	3.17273765431969e-05	0.372928240740741	0.340827099769243	0.16898819535398	0.0118991984319794	pot1-1	pot1-1	1	29	2014-04-11_10-01-01	174	175	4430	1409	89	0.0610285714285714	0.00150806919300919	1	SID	2014/04/11	SID	DAL	YPD	CONC	mug134	37_YPD	17.4386521655133	7.45993043428203	2.33764273261506	10.266752769852	0.323570776841833	17.4386521655133
K000283_037_045	8	1	QFA0089	37	YPD	SPAC10F6.16	0.193706586859851	2.0785629956203	0.000999285630871068	0.9988498874586	3.26166647276625e-05	0.372928240740741	0.471324410184288	0.19733973374159	0.00120103413041653	pot1-1	pot1-1	1	29	2014-04-11_10-01-01	174	175	422	1580	89	0.0672979591836735	0.00141956493120183	1	SID	2014/04/11	SID	DAL	YPD	CONC	mug134	37_YPD	22.6160536751925	7.59876018750252	2.97628206669669	8.06375184279395	0.473066486170646	22.6160536751925
K000283_037_045	8	2	QFA0089	37	YPD	SPBC8E4.02C	0.173325951451812	2.27612594789943	9e-04	1.35138526684686	4.61669503502464e-05	0.872858796296296	0.487999070817297	0.177937925444317	-0.00300634094712673	pot1-1	pot1-1	1	29	2014-04-11_10-01-01	174	175	587	1591	89	0.0671673469387755	0.00126468605160925	1	SID	2014/04/11	SID	DAL	YPD	CONC	SPBC8E4.02c	37_YPD	24.887802376452	7.58934696326786	3.27930749469065	7.31861834819002	0.49131562269971	24.887802376452
K000283_037_045	8	3	QFA0089	37	YPD	SPBC1703.06	0.125562993606593	2.08803197493692	9e-04	1.24485073121551	3.4656861495732e-05	1.0396412037037	0.34074641102288	0.128745866307092	-0.0037304971307891	pot1-1	pot1-1	1	29	2014-04-11_10-01-01	174	175	755	1585	89	0.064065306122449	0.00112234061580932	1	SID	2014/04/11	SID	DAL	YPD	CONC	pof10	37_YPD	21.3881983028889	7.12427061363586	3.00215972452701	7.9942448777542	0.344439771638271	21.3881983028889
K000283_037_045	8	4	QFA0089	37	YPD	SPBC18E5.01	0.154750985286674	2.16014271534164	9e-04	1.71864049326132	3.50910508092086e-05	0.872858796296296	0.441233240402287	0.158419281573941	-0.00198184469935552	pot1-1	pot1-1	1	29	2014-04-11_10-01-01	174	175	948	1596	89	0.0631836734693878	0.00118954569656251	1	SID	2014/04/11	SID	DAL	YPD	CONC	SPBC18E5.01	37_YPD	23.1355826661779	7.42580787820809	3.11556439994523	7.70325915921427	0.443084609951879	23.1355826661779
K000283_037_045	8	5	QFA0089	37	YPD	SPBC19C2.02	0.025	0.297949650014805	0.0011	0.75	4.57167825093268e-07	1.53975694444444	0.00915858599054511	0.00328363110645535	-3.11024145861771e-05	pot1-1	pot1-1	1	29	2014-04-11_10-01-01	174	175	1115	1589	89	0.00264489795918367	0.000389314959736532	1	SID	2014/04/11	SID	DAL	YPD	CONC	pmt1	37_YPD	1.69220499122159	4.50635266602479	0.375515437124974	25	0.0056554055863487	1.69220499122159
K000283_037_045	8	6	QFA0089	37	YPD	SPBC14F5.13C	0.216663773882321	2.42722680859302	9e-04	1.64778871848495	4.86036414233567e-05	0.539641203703704	0.641370077962162	0.220474550116554	-0.000354100271267571	pot1-1	pot1-1	1	29	2014-04-11_10-01-01	174	175	1295	1581	89	0.0715102040816327	0.00143911119946404	1	SID	2014/04/11	SID	DAL	YPD	CONC	SPBC14F5.13c	37_YPD	27.6972791836692	7.91131723863899	3.50096935165175	6.85524424504798	0.639805915250777	27.6972791836692
K000283_037_045	8	7	QFA0089	37	YPD	SPBC16A3.02C	0.163731583126827	2.21744768753023	9e-04	1.56794893816232	3.35569767441469e-05	0.539641203703704	0.468010465279585	0.167685535956521	0.000396529078739375	pot1-1	pot1-1	1	29	2014-04-11_10-01-01	174	175	1472	1584	89	0.0631836734693878	0.00123392865060963	1	SID	2014/04/11	SID	DAL	YPD	CONC	SPBC16A3.02c	37_YPD	24.0038383743324	7.50719192162034	3.19744567941611	7.50599147141186	0.468762452497507	24.0038383743324
K000283_037_045	8	8	QFA0089	37	YPD	SPAC25H1.02	0.244500813725638	2.64517097965682	9e-04	1.49410075715702	4.63894875196834e-05	0.372928240740741	0.749066779879573	0.248462319057749	0.00106303170363842	pot1-1	pot1-1	1	29	2014-04-11_10-01-01	174	175	1643	1587	89	0.0756571428571429	0.00151074525960617	1	SID	2014/04/11	SID	DAL	YPD	CONC	jmj1	37_YPD	30.8439446828435	8.08569854985327	3.81462955769026	6.29156767047438	0.744977008078395	30.8439446828435
K000283_037_045	8	9	QFA0089	37	YPD	SPBC28F2.08C	0.0501416364514879	1.77433857297965	0.000999932425054238	1.0007061505591	6.31034283321988e-06	0.372928240740741	0.139305532284423	0.0496807979142173	0.0018638957174825	pot1-1	pot1-1	1	29	2014-04-11_10-01-01	174	175	1813	1601	89	0.0623673469387755	0.00051085282790923	1	SID	2014/04/11	SID	DAL	YPD	CONC	SPBC28F2.08c	37_YPD	14.0425890072724	5.64803466979173	2.48627882586815	9.65298008827298	0.135299560755484	14.0425890072724
K000283_037_045	8	10	QFA0089	37	YPD	SPBC30D10.10C	0.144287596942132	1.82989912810259	9e-04	1.68151219302349	2.75383826588445e-05	0.372928240740741	0.363400986376704	0.147745915484964	0.00343918284228146	pot1-1	pot1-1	1	29	2014-04-11_10-01-01	174	175	1992	1589	89	0.0603102040816327	0.001085662499595	1	SID	2014/04/11	SID	DAL	YPD	CONC	tor1	37_YPD	19.3302100093241	7.32480657335284	2.63900620661385	9.09433253315261	0.362236065805286	19.3302100093241
K000283_037_045	8	11	QFA0089	37	YPD	SPAC3H5.04	0.0706744907281721	1.54407967528812	0.000900464143227983	3.24204931573402	7.83183286051149e-06	0.372928240740741	0.194467140616217	0.0724647007783476	0.00275152787888055	pot1-1	pot1-1	1	29	2014-04-11_10-01-01	174	175	2164	1591	89	0.0553795918367347	0.000587254247660648	1	SID	2014/04/11	SID	DAL	YPD	CONC	aar2	37_YPD	14.0215432633349	6.2943769432883	2.22763005610683	10.7737817301425	0.188466326486514	14.0215432633349
K000283_037_045	8	12	QFA0089	37	YPD	SPBC1685.13	0.001	0	0.001	1	Inf	0	1.61858474420256e-05	3.49145284007035e-06	1.74741340230252e-06	pot1-1	pot1-1	1	29	2014-04-11_10-01-01	174	175	2323	1592	89	6.53061224489796e-05	0.000484924267529809	1	SID	2014/04/11	SID	DAL	YPD	CONC	fhn1	37_YPD	0	0	0	25	0	0
K000283_037_045	8	13	QFA0089	37	YPD	SPAC17A5.01	0.025	0.347229124941369	0.00105268847421084	0.75	6.01220319941679e-07	1.0396412037037	0.0108352601960494	0.00372099464701772	0.000130002322243216	pot1-1	pot1-1	1	29	2014-04-11_10-01-01	174	175	2514	1592	89	0.000946938775510204	0.000386731349316261	1	SID	2014/04/11	SID	DAL	YPD	CONC	pex6	37_YPD	2.00926310600467	4.56977763204953	0.439685093627526	25	0.00681484786172434	2.00926310600467
K000283_037_045	8	14	QFA0089	37	YPD	SPBPB2B2.02	0.184053000011231	2.09448895270913	9e-04	1.71427981326768	2.32836121583796e-05	0.372928240740741	0.505249944643884	0.187585118977295	0.00360112426125464	pot1-1	pot1-1	1	29	2014-04-11_10-01-01	174	175	2685	1580	89	0.0670367346938776	0.0013426714287028	1	SID	2014/04/11	SID	DAL	YPD	CONC	mug180	37_YPD	23.1897085978565	7.67598054864972	3.02107443484022	7.94419353698225	0.500363075182445	23.1897085978565
K000283_037_045	8	15	QFA0089	37	YPD	SPBC947.06C	0.143133190543604	1.96831869451956	9e-04	1.36387174303295	2.44041749376941e-05	0.372928240740741	0.373548979511763	0.147299649241832	0.00307721111430214	pot1-1	pot1-1	1	29	2014-04-11_10-01-01	174	175	2852	1580	89	0.0658285714285714	0.00125482820509289	1	SID	2014/04/11	SID	DAL	YPD	CONC	SPBC947.06c	37_YPD	20.7328518447717	7.31321753446286	2.83498360975453	8.46565740888995	0.371636150716348	20.7328518447717
K000283_037_045	8	16	QFA0089	37	YPD	SPBC1778.10C	0.1973400821655	2.29893043966174	0.000900151213943976	1.81912604330824	2.48439734920255e-05	0.372928240740741	0.583163866083926	0.200074585410436	0.00557255524507791	pot1-1	pot1-1	1	29	2014-04-11_10-01-01	174	175	3040	1587	89	0.0666775510204082	0.00147998785860656	1	SID	2014/04/11	SID	DAL	YPD	CONC	ppk21	37_YPD	25.7884586357003	7.77630092315651	3.31628866867879	7.23700570058083	0.573858137660162	25.7884586357003
K000283_037_045	8	17	QFA0089	37	YPD	SPCC191.09C	0.0307568467774982	1.12336017819394	9e-04	3.67398805185537	2.20281962046e-06	0.372928240740741	0.0803915390261038	0.0316557508344079	0.00223084187040238	pot1-1	pot1-1	1	29	2014-04-11_10-01-01	174	175	3207	1585	89	0.0616489795918367	0.000529907013423816	1	SID	2014/04/11	SID	DAL	YPD	CONC	gst1	37_YPD	8.25694437901033	5.09483879268387	1.6206488006779	14.808883942012	0.0763719604390396	8.25694437901033
K000283_037_045	8	18	QFA0089	37	YPD	SPAC23D3.04C	0.136344425421032	1.88432577468856	9e-04	1.18613427736663	2.85875505950203e-05	0.372928240740741	0.337980006608592	0.138622498710596	0.00645774599872042	pot1-1	pot1-1	1	29	2014-04-11_10-01-01	174	175	3391	1591	89	0.0569469387755102	0.00112610855700081	1	SID	2014/04/11	SID	DAL	YPD	CONC	gpd2	37_YPD	19.6112471333374	7.24311499864096	2.70757086378128	8.86403392836138	0.331759562591518	19.6112471333374
K000283_037_045	8	19	QFA0089	37	YPD	SPBC18H10.16	0.136339186514635	1.91540322923677	0.000900017464429864	1.66231436433866	1.95175836122236e-05	0.372928240740741	0.36932220903447	0.139878277662147	0.00491034834322145	pot1-1	pot1-1	1	29	2014-04-11_10-01-01	174	175	3544	1581	89	0.0613551020408163	0.00128466292160817	1	SID	2014/04/11	SID	DAL	YPD	CONC	can1	37_YPD	20.0060480451507	7.24303156826176	2.7621097404594	8.68901030558195	0.360397922023224	20.0060480451507
K000283_037_045	8	20	QFA0089	37	YPD	SPAPB1E7.12	0.179016566018742	2.06603615784975	0.000900023544599233	1.76818527694982	2.82850182633466e-05	0.372928240740741	0.49651228112329	0.182654117776317	0.00723892551202899	pot1-1	pot1-1	1	29	2014-04-11_10-01-01	174	175	3731	1581	89	0.0643918367346939	0.00140309435610752	1	SID	2014/04/11	SID	DAL	YPD	CONC	rps602	37_YPD	22.7562136778864	7.63591464111234	2.98015558678004	8.05327081125024	0.485201747968627	22.7562136778864
K000283_037_045	8	21	QFA0089	37	YPD	SPAC1834.09	0.103711525932673	1.73906879553455	0.00099978110156143	1.00047398739224	1.49848678433203e-05	0.372928240740741	0.244153917920152	0.103907627355695	0.00567714121614439	pot1-1	pot1-1	1	29	2014-04-11_10-01-01	174	175	3904	1579	89	0.0691591836734694	0.0010069851091382	1	SID	2014/04/11	SID	DAL	YPD	CONC	mug51	37_YPD	16.5684469957207	6.69674826434607	2.47410330233439	9.70048420264234	0.237796022009547	16.5684469957207
K000283_037_045	8	22	QFA0089	37	YPD	SPBC16A3.13	0.176388253923224	2.01981335907942	9e-04	1.32003806910535	3.75970202934368e-05	0.372928240740741	0.461553928713709	0.178524930974855	0.00825884653600688	pot1-1	pot1-1	1	29	2014-04-11_10-01-01	174	175	4080	1581	89	0.065469387755102	0.001392483015217	1	SID	2014/04/11	SID	DAL	YPD	CONC	meu7	37_YPD	22.1545875086671	7.61461377511896	2.90948276077483	8.24888888278154	0.448607245873766	22.1545875086671
K000283_037_045	8	23	QFA0089	37	YPD	SPAC1399.02	0.160440161023538	1.74077590314201	9e-04	1.70551445372598	2.23549167811264e-05	0.372928240740741	0.382660822543385	0.165556134380639	0.00694601860593609	pot1-1	pot1-1	1	29	2014-04-11_10-01-01	174	175	4253	1578	89	0.0626938775510204	0.00146587022281143	1	SID	2014/04/11	SID	DAL	YPD	CONC	SPAC1399.02	37_YPD	18.7748478732026	7.47789460242639	2.51071309123703	9.55903726465822	0.374347099642223	18.7748478732026
K000283_037_045	8	24	QFA0089	37	YPD	SPAC10F6.16	0.178459443410649	1.67044606439157	0.000999159536239378	1.00450631524247	3.08966485770396e-05	0.372928240740741	0.355294792424069	0.172715948073208	0.0113087843969283	pot1-1	pot1-1	1	29	2014-04-11_10-01-01	174	175	4428	1578	89	0.0607673469387755	0.00149662762381105	1	SID	2014/04/11	SID	DAL	YPD	CONC	mug134	37_YPD	17.8854377818452	7.48066547797275	2.39088859600925	10.0381088604712	0.338405021556467	17.8854377818452
K000283_037_045	9	1	QFA0089	37	YPD	SPAC10F6.16	0.178929542389069	1.92629507153034	0.000999304398566807	0.998917429882862	3.04001155782142e-05	0.539641203703704	0.404160580733026	0.181106359184996	-0.00116970565923431	pot1-1	pot1-1	1	29	2014-04-11_10-01-01	174	175	421	1775	89	0.0653387755102041	0.00137342882970241	1	SID	2014/04/11	SID	DAL	YPD	CONC	mug134	37_YPD	20.6306439118793	7.48425168475772	2.75654063770934	8.70656491389286	0.408702160815407	20.6306439118793
K000283_037_045	9	2	QFA0089	37	YPD	SPCC1919.13C	0.19635385474373	2.3557762633892	9e-04	1.44746927299609	5.7132641035637e-05	0.872858796296296	0.562416469084552	0.201412045765862	-0.0035210267104149	pot1-1	pot1-1	1	29	2014-04-11_10-01-01	174	175	599	1756	89	0.072130612244898	0.00126928422110836	1	SID	2014/04/11	SID	DAL	YPD	CONC	SPCC1919.13c	37_YPD	26.3865928942143	7.769315203939	3.39625722494004	7.06660255994707	0.566573970652904	26.3865928942143
K000283_037_045	9	3	QFA0089	37	YPD	SPBC1683.13C	0.11624579662925	2.09361593792356	9e-04	1.10812550040514	4.00833525207145e-05	1.0396412037037	0.310759926726203	0.118118127555762	-0.0038652298057755	pot1-1	pot1-1	1	29	2014-04-11_10-01-01	174	175	759	1776	89	0.062334693877551	0.00088421691676628	1	SID	2014/04/11	SID	DAL	YPD	CONC	cha4	37_YPD	21.036598488506	7.01303783348971	2.99964138052256	8.00095643293832	0.31538381609133	21.036598488506
K000283_037_045	9	4	QFA0089	37	YPD	SPBC29A3.09C	0.185888674075585	2.26398591307477	9e-04	1.37156341121458	5.31682762769425e-05	0.872858796296296	0.516518407813132	0.190198471914401	-0.00281220886191995	pot1-1	pot1-1	1	29	2014-04-11_10-01-01	174	175	949	1753	89	0.0693877551020408	0.00128466292160817	1	SID	2014/04/11	SID	DAL	YPD	CONC	SPBC29A3.09c	37_YPD	25.0903458067723	7.69029815486093	3.26259727536222	7.35610250803495	0.520628079592934	25.0903458067723
K000283_037_045	9	5	QFA0089	37	YPD	SPBC26H8.09C	0.084159822052544	1.85354456044454	9e-04	1.42843970469668	1.37891727814199e-05	0.872858796296296	0.230739169920443	0.0854780708353218	-0.0014855828282285	pot1-1	pot1-1	1	29	2014-04-11_10-01-01	174	175	1115	1766	89	0.0615183673469388	0.000746469885125805	1	SID	2014/04/11	SID	DAL	YPD	CONC	snf59	37_YPD	17.4617198259007	6.54706284253269	2.66710741074019	8.99851273456563	0.230263898972795	17.4617198259007
K000283_037_045	9	6	QFA0089	37	YPD	SPAC630.05	0.155501298038816	2.18714400978555	0.000999223663145515	0.998773436601381	4.69936544103817e-05	0.539641203703704	0.410393114502148	0.157956664618492	0.000465484049089292	pot1-1	pot1-1	1	29	2014-04-11_10-01-01	174	175	1291	1766	89	0.0638040816326531	0.00109710430345349	1	SID	2014/04/11	SID	DAL	YPD	CONC	gyp7	37_YPD	22.7628738857106	7.28190326531153	3.12595114990679	7.67766316524672	0.413705917248603	22.7628738857106
K000283_037_045	9	7	QFA0089	37	YPD	SPAC23G3.03	0.025	0.849265645556366	0.0011	0.75	7.26529335482954e-06	1.0396412037037	0.0346366007873571	0.012532645638359	7.56903819383783e-05	pot1-1	pot1-1	1	29	2014-04-11_10-01-01	174	175	1464	1766	89	0.0128979591836735	0.000432867450815684	1	SID	2014/04/11	SID	DAL	YPD	CONC	sib2	37_YPD	4.82340410271366	4.50635266602479	1.07035655222443	22.4224347953239	0.0294385382945363	4.82340410271366
K000283_037_045	9	8	QFA0089	37	YPD	SPBC3B9.08C	0.0912864693088761	1.76433907968057	9e-04	1.46916282147851	1.9569874144985e-05	0.372928240740741	0.238122088216402	0.0941095543300733	0.0009129188906056	pot1-1	pot1-1	1	29	2014-04-11_10-01-01	174	175	1640	1771	89	0.0664489795918367	0.000654459093753497	1	SID	2014/04/11	SID	DAL	YPD	CONC	mnh1	37_YPD	16.930151371321	6.66433222480027	2.54041227241314	9.447285490084	0.237118589267566	16.930151371321
K000283_037_045	9	9	QFA0089	37	YPD	SPBC2G2.15C	0.0968965629366868	1.85577819488882	9e-04	1.10767505187914	2.16026160875129e-05	0.539641203703704	0.241479192734286	0.098706348306383	-0.00148916773812297	pot1-1	pot1-1	1	29	2014-04-11_10-01-01	174	175	1813	1766	89	0.0792163265306122	0.000972982824860523	1	SID	2014/04/11	SID	DAL	YPD	CONC	mrm2	37_YPD	17.9202890033642	6.75037668036966	2.65470948539465	9.04053725352632	0.243837917139582	17.9202890033642
K000283_037_045	9	10	QFA0089	37	YPD	SPAC1834.04	0.150428320559068	1.92609974676355	9e-04	1.52881841092996	2.66503723731624e-05	0.372928240740741	0.38843961649098	0.154730672389659	0.00102593122642076	pot1-1	pot1-1	1	29	2014-04-11_10-01-01	174	175	1996	1766	89	0.0736	0.00113179860109442	1	SID	2014/04/11	SID	DAL	YPD	CONC	hht1	37_YPD	20.5064901933467	7.3849354864308	2.77680018072272	8.64304178839166	0.387298950219013	20.5064901933467
K000283_037_045	9	11	QFA0089	37	YPD	SPBC1347.08C	0.0803061105420958	1.65542319813326	9e-04	1.09191361045252	1.09254096995614e-05	0.372928240740741	0.187099858809139	0.0816854932559432	0.000634006932256958	pot1-1	pot1-1	1	29	2014-04-11_10-01-01	174	175	2160	1774	89	0.0985142857142857	0.000788438301532656	1	SID	2014/04/11	SID	DAL	YPD	CONC	SPBC1347.08c	37_YPD	15.3029744636328	6.47944095581817	2.36177388882472	10.1618533906068	0.186146496008089	15.3029744636328
K000283_037_045	9	12	QFA0089	37	YPD	SPCC1494.10	0.0799908397209805	1.46302174669243	0.00100000253968731	0.999997996204352	8.92594349557839e-06	0.539641203703704	0.163119654493576	0.0798205037906392	-0.000619282620808879	pot1-1	pot1-1	1	29	2014-04-11_10-01-01	174	175	2342	1757	89	0.112228571428571	0.00064833838925808	1	SID	2014/04/11	SID	DAL	YPD	CONC	adn3	37_YPD	13.1024659086112	6.32175922782545	2.07259805956231	11.5796692413522	0.158173560092773	13.1024659086112
K000283_037_045	9	13	QFA0089	37	YPD	SPCP1E11.02	0.0927911946822251	1.53258172829449	9e-04	1.63574225457731	2.08270791464862e-05	1.0396412037037	0.20873226706246	0.0958803602128402	-0.00127009299476063	pot1-1	pot1-1	1	29	2014-04-11_10-01-01	174	175	2510	1766	89	0.0915591836734694	0.00101862684361233	1	SID	2014/04/11	SID	DAL	YPD	CONC	ppk38	37_YPD	14.7733155431959	6.68791909723046	2.2089554805341	10.864863602501	0.212530817925969	14.7733155431959
K000283_037_045	9	14	QFA0089	37	YPD	SPCC1183.10	0.211240260347833	2.21665887726077	9e-04	2.01218792822913	3.2154112599717e-05	0.372928240740741	0.598439059092932	0.21559508760046	0.00179576116455501	pot1-1	pot1-1	1	29	2014-04-11_10-01-01	174	175	2691	1762	89	0.0709551020408163	0.00143844992660625	1	SID	2014/04/11	SID	DAL	YPD	CONC	wtf10	37_YPD	25.1822080880196	7.87474410782497	3.19784462113461	7.50505507409071	0.597499047113978	25.1822080880196
K000283_037_045	9	15	QFA0089	37	YPD	SPCC4B3.06C	0.0718543810183221	1.62988049791416	9e-04	1.09263735633037	1.26822003247196e-05	0.539641203703704	0.166607532295696	0.0720698994769098	5.82027029791062e-05	pot1-1	pot1-1	1	29	2014-04-11_10-01-01	174	175	2853	1768	89	0.0831673469387755	0.000772398328175053	1	SID	2014/04/11	SID	DAL	YPD	CONC	SPCC4B3.06c	37_YPD	14.6730334106974	6.31900730995199	2.32204722846077	10.3357070889161	0.168056174020925	14.6730334106974
K000283_037_045	9	16	QFA0089	37	YPD	SPAC105.02C	0.149422755652515	1.91595001818163	9e-04	1.59668834508828	2.93014246527963e-05	0.372928240740741	0.388250276897938	0.153557883986873	0.00609075823170037	pot1-1	pot1-1	1	29	2014-04-11_10-01-01	174	175	3035	1766	89	0.0633469387755102	0.00115680447698951	1	SID	2014/04/11	SID	DAL	YPD	CONC	SPAC105.02c	37_YPD	20.375552717135	7.37525915669567	2.76268972848729	8.68718616952371	0.386040054611522	20.375552717135
K000283_037_045	9	17	QFA0089	37	YPD	SPBC11B10.06	0.0746748906041506	1.62702675408249	9e-04	1.10311814731814	1.0038110661318e-05	0.372928240740741	0.174406162656894	0.0753128844503193	0.00156991332840505	pot1-1	pot1-1	1	29	2014-04-11_10-01-01	174	175	3207	1777	89	0.10014693877551	0.000822363734546701	1	SID	2014/04/11	SID	DAL	YPD	CONC	sws1	37_YPD	14.7912154863432	6.37455440737715	2.32035284995381	10.3432544754897	0.1733350251754	14.7912154863432
K000283_037_045	9	18	QFA0089	37	YPD	SPAC26H5.10C	0.001	0	0.001	1	Inf	0	0	0	0	pot1-1	pot1-1	1	29	2014-04-11_10-01-01	174	175	3374	1757	89	0	NA	1	SID	2014/04/11	SID	DAL	YPD	CONC	tif51	37_YPD	0	0	0	25	0	0
K000283_037_045	9	19	QFA0089	37	YPD	SPAC227.10	0.001	0	0.001	1	4.37912393728362e-07	2.87309027777778	0.00166649052720623	0.000555478906308855	6.8481249612505e-05	pot1-1	pot1-1	1	29	2014-04-11_10-01-01	174	175	3556	1756	89	0	0.000378365355955835	1	SID	2014/04/11	SID	DAL	YPD	CONC	SPAC227.10	37_YPD	0	0	0	25	0	0
K000283_037_045	9	20	QFA0089	37	YPD	SPAC14C4.13	0.234644738431295	2.3238833668195	9e-04	1.82547234457523	2.97698050909565e-05	0.372928240740741	0.679135392849197	0.237352190907532	0.00562759106113401	pot1-1	pot1-1	1	29	2014-04-11_10-01-01	174	175	3731	1760	89	0.0760163265306122	0.00160735422047759	1	SID	2014/04/11	SID	DAL	YPD	CONC	rad17	37_YPD	26.9074383373129	8.02633739360008	3.35239312999326	7.15906490359867	0.671198643434579	26.9074383373129
K000283_037_045	9	21	QFA0089	37	YPD	SPBC776.16	0.113762078620298	1.79526530016282	0.000999868731124852	1.00030251912723	1.57447762042712e-05	0.372928240740741	0.270619025171652	0.114178687310269	0.00463395832766381	pot1-1	pot1-1	1	29	2014-04-11_10-01-01	174	175	3900	1766	89	0.073665306122449	0.00104670817801496	1	SID	2014/04/11	SID	DAL	YPD	CONC	SPBC776.16	37_YPD	17.4658790177886	6.83006531388314	2.55720527039274	9.38524579073546	0.264738043215891	17.4658790177886
K000283_037_045	9	22	QFA0089	37	YPD	SPCC613.07	0.025	0.390020469907708	0.00108210794658842	0.750000000000001	5.67382826999604e-07	0.372928240740741	0.0135288465027006	0.00441807917493217	0.000738801075649061	pot1-1	pot1-1	1	29	2014-04-11_10-01-01	174	175	4079	1766	89	0.00101224489795918	0.000391498708925546	1	SID	2014/04/11	SID	DAL	YPD	CONC	SPCC613.07	37_YPD	2.23070398527689	4.5300117661739	0.492427856795825	25	0.00830035215908028	2.23070398527689
K000283_037_045	9	23	QFA0089	37	YPD	SPBC2G2.06C	0.137931378502629	1.64477660449369	0.000998686761603156	1.00257554723145	2.11178998864076e-05	0.372928240740741	0.281771696778872	0.13591426375872	0.00657715072176961	pot1-1	pot1-1	1	29	2014-04-11_10-01-01	174	175	4256	1754	89	0.0659591836734694	0.00120492439706232	1	SID	2014/04/11	SID	DAL	YPD	CONC	apl1	37_YPD	16.6964415167521	7.10970273546454	2.34840219598312	10.21971451102	0.274727104831491	16.6964415167521
K000283_037_045	9	24	QFA0089	37	YPD	SPAC10F6.16	0.174018148108526	1.59982447255218	0.000998527216823774	1.00627784926592	3.06696481518358e-05	0.372928240740741	0.32758405970947	0.165603539592451	0.0106092859188169	pot1-1	pot1-1	1	29	2014-04-11_10-01-01	174	175	4427	1754	89	0.0570448979591837	0.00141605840163688	1	SID	2014/04/11	SID	DAL	YPD	CONC	mug134	37_YPD	17.0459078993767	7.44522030352702	2.28951020983241	10.4825913843628	0.310821462880262	17.0459078993767
K000283_037_045	10	1	QFA0089	37	YPD	SPAC10F6.16	0.177730718514756	1.89997311024886	0.000999469853006486	0.998636199007555	3.25890701808663e-05	1.0396412037037	0.395165414618913	0.179840855550746	-0.00161999572901895	pot1-1	pot1-1	1	29	2014-04-11_10-01-01	174	175	420	1941	89	0.0651102040816326	0.00134284061881297	1	SID	2014/04/11	SID	DAL	YPD	CONC	mug134	37_YPD	20.3203448675378	7.47431428759708	2.71869018155384	8.82778043737335	0.400059450829414	20.3203448675378
K000283_037_045	10	2	QFA0089	37	YPD	SPBC582.09	0.137902710084368	2.01315287019094	0.000998874920745468	0.998433383334056	5.6289732291138e-05	1.0396412037037	0.3405554904538	0.140333301855158	-0.00577912096187586	pot1-1	pot1-1	1	29	2014-04-11_10-01-01	174	175	581	1941	89	0.0628571428571429	0.00102322501311144	1	SID	2014/04/11	SID	DAL	YPD	CONC	pex11	37_YPD	20.4301191686617	7.10913105899128	2.87378569886157	8.3513534114626	0.347199406233296	20.4301191686617
K000283_037_045	10	3	QFA0089	37	YPD	SPAC2C4.08	0.115711413006118	2.03320745051843	9e-04	1.3362631519269	4.04642197667505e-05	1.0396412037037	0.314498667255171	0.119105493417648	-0.00660827979719447	pot1-1	pot1-1	1	29	2014-04-11_10-01-01	174	175	758	1941	89	0.0610285714285714	0.000987438840875998	1	SID	2014/04/11	SID	DAL	YPD	CONC	SPAC2C4.08	37_YPD	20.5004156195008	7.0063904525509	2.92595963047377	8.20243715943337	0.319161637939575	20.5004156195008
K000283_037_045	10	4	QFA0089	37	YPD	SPAC13A11.05	0.169014887010467	2.25871696504647	9e-04	1.73181443422212	4.53825938290932e-05	1.0396412037037	0.489189035526928	0.172593005290472	-0.00529116733555171	pot1-1	pot1-1	1	29	2014-04-11_10-01-01	174	175	941	1929	89	0.0664489795918367	0.00121964182470433	1	SID	2014/04/11	SID	DAL	YPD	CONC	SPAC13A11.05	37_YPD	24.6070419844081	7.55300960943298	3.2579121776406	7.3666810802067	0.493718384833655	24.6070419844081
K000283_037_045	10	5	QFA0089	37	YPD	SPAC2E1P5.03	0.148316843875504	2.09258634847768	9e-04	1.51644685249476	3.94557596145982e-05	1.0396412037037	0.406164810155578	0.152359548504665	-0.00368808308708929	pot1-1	pot1-1	1	29	2014-04-11_10-01-01	174	175	1126	1930	89	0.0639673469387755	0.00117350572320491	1	SID	2014/04/11	SID	DAL	YPD	CONC	SPAC2E1P5.03	37_YPD	22.2161775485178	7.36454173263563	3.01664086579452	7.95586914973352	0.41055444295711	22.2161775485178
K000283_037_045	10	6	QFA0089	37	YPD	SPBC16H5.09C	0.053503151764568	1.44546933099174	9e-04	10	1.01340925715742e-05	1.0396412037037	0.14660151150931	0.0556757716790997	-0.000756350871278484	pot1-1	pot1-1	1	29	2014-04-11_10-01-01	174	175	1302	1928	89	0.0395102040816327	0.00048284822744006	1	SID	2014/04/11	SID	DAL	YPD	CONC	omh2	37_YPD	12.2902513941807	5.89355506865332	2.08537143557886	11.5087411242583	0.147631993345739	12.2902513941807
K000283_037_045	10	7	QFA0089	37	YPD	SPBC83.05	0.126367895898708	1.9250934695116	9e-04	1.48786360416569	3.03917995242266e-05	1.0396412037037	0.33044332462116	0.130415708488531	-0.00251753089463233	pot1-1	pot1-1	1	29	2014-04-11_10-01-01	174	175	1452	1941	89	0.0646857142857143	0.00111089904661117	1	SID	2014/04/11	SID	DAL	YPD	CONC	SPBC83.05	37_YPD	19.789873229759	7.13348927275826	2.77422064757757	8.65107828425856	0.334317414997236	19.789873229759
K000283_037_045	10	8	QFA0089	37	YPD	SPBC13E7.07	0.153779785744878	2.02763077934578	9e-04	1.66738346430477	3.97985076024252e-05	0.872858796296296	0.414152737907089	0.158157694866871	-0.00182328335592604	pot1-1	pot1-1	1	29	2014-04-11_10-01-01	174	175	1644	1930	89	0.0633469387755102	0.0011581270227051	1	SID	2014/04/11	SID	DAL	YPD	CONC	SPBC13E7.07	37_YPD	21.6880595774877	7.41672515763613	2.92420969046669	8.20734575849439	0.417938646521644	21.6880595774877
K000283_037_045	10	9	QFA0089	37	YPD	SPAC24C9.08	0.128251512001529	1.88314971051739	9e-04	1.51207312492339	3.19636508983107e-05	1.0396412037037	0.328246317646588	0.132522571526637	-0.00188136576621361	pot1-1	pot1-1	1	29	2014-04-11_10-01-01	174	175	1820	1930	89	0.0634775510204082	0.00109727349356367	1	SID	2014/04/11	SID	DAL	YPD	CONC	SPAC24C9.08	37_YPD	19.419311107189	7.15483511758426	2.71415214858867	8.84254039055243	0.332699283171382	19.419311107189
K000283_037_045	10	10	QFA0089	37	YPD	SPBP8B7.07C	0.117657589878495	1.75250780152556	9e-04	1.83829841751324	2.45412502619635e-05	0.539641203703704	0.297301342346847	0.121236455854523	-0.000517501756475267	pot1-1	pot1-1	1	29	2014-04-11_10-01-01	174	175	1976	1942	89	0.0599183673469388	0.000986823678776385	1	SID	2014/04/11	SID	DAL	YPD	CONC	set6	37_YPD	17.7707136296823	7.03045367243375	2.52767665611124	9.49488532956716	0.299378714749826	17.7707136296823
K000283_037_045	10	11	QFA0089	37	YPD	SPBC9B6.09C	0.0923437494531594	1.66309810030092	9e-04	1.56745392301452	1.95243619837233e-05	0.539641203703704	0.227168743476647	0.0961371475738381	-0.000629237169913381	pot1-1	pot1-1	1	29	2014-04-11_10-01-01	174	175	2152	1940	89	0.0647183673469388	0.000910806632673323	1	SID	2014/04/11	SID	DAL	YPD	CONC	mdl1	37_YPD	16.0094812064388	6.6809454999666	2.39628974768898	10.0154833208905	0.229117882984739	16.0094812064388
K000283_037_045	10	12	QFA0089	37	YPD	SPBC23G7.06C	0.167041621709508	1.87620298261465	9e-04	2.43878496973024	3.16237905079282e-05	0.539641203703704	0.430732735383933	0.172177532779348	-0.000883912678253346	pot1-1	pot1-1	1	29	2014-04-11_10-01-01	174	175	2325	1929	89	0.0660244897959184	0.00130222537129699	1	SID	2014/04/11	SID	DAL	YPD	CONC	SPBC23G7.06c	37_YPD	20.3983844986753	7.53606690659143	2.70676796683344	8.86666322864639	0.434989070581741	20.3983844986753
K000283_037_045	10	13	QFA0089	37	YPD	SPCC1393.02C	0.025	0.726555344470021	0.0011	0.75	3.02122777877373e-06	1.0396412037037	0.026692114750863	0.0113617930318242	-0.000248154569165246	pot1-1	pot1-1	1	29	2014-04-11_10-01-01	174	175	2510	1932	89	0.0134530612244898	0.000434128515520365	1	SID	2014/04/11	SID	DAL	YPD	CONC	spt2	37_YPD	4.12647096665426	4.50635266602479	0.915700849994584	25	0.022947149338063	4.12647096665426
K000283_037_045	10	14	QFA0089	37	YPD	SPBC19C7.05	0.025	0.74869452595208	0.0011	0.75	4.39919313814885e-06	0.539641203703704	0.0298039489711483	0.0108517804974972	-0.000211567748911393	pot1-1	pot1-1	1	29	2014-04-11_10-01-01	174	175	2675	1940	89	0.0169795918367347	0.000423009721629494	1	SID	2014/04/11	SID	DAL	YPD	CONC	SPBC19C7.05	37_YPD	4.25221044446079	4.50635266602479	0.943603565810532	25	0.0240945170793911	4.25221044446079
K000283_037_045	10	15	QFA0089	37	YPD	SPCC794.03	0.214756247129071	2.42719485690565	9e-04	1.68665833587653	4.39771605829433e-05	0.872858796296296	0.634792599379712	0.21967376265209	-0.00204616366951453	pot1-1	pot1-1	1	29	2014-04-11_10-01-01	174	175	2864	1931	89	0.0720326530612245	0.00155771182407357	1	SID	2014/04/11	SID	DAL	YPD	CONC	SPCC794.03	37_YPD	27.6532749476144	7.89855938231829	3.50105299069081	6.85508047544989	0.636412793617477	27.6532749476144
K000283_037_045	10	16	QFA0089	37	YPD	SPAC11D3.14C	0.17637171142708	2.11360580195624	9e-04	1.8830198356214	1.92393810806754e-05	0.372928240740741	0.495036082616871	0.179928750610165	0.00174335549339668	pot1-1	pot1-1	1	29	2014-04-11_10-01-01	174	175	3042	1929	89	0.0669061224489796	0.0013176040717968	1	SID	2014/04/11	SID	DAL	YPD	CONC	SPAC11D3.14c	37_YPD	23.2164333860168	7.61447846624317	3.04898536241725	7.87147104601797	0.491492629768406	23.2164333860168
K000283_037_045	10	17	QFA0089	37	YPD	SPAPYUG7.03C	0.0687876423827759	1.42429927238754	9e-04	1.92228113314556	1.36094319651683e-05	1.0396412037037	0.159134219172638	0.0713278631087734	-0.00101549932111087	pot1-1	pot1-1	1	29	2014-04-11_10-01-01	174	175	3199	1941	89	0.141910204081633	0.000956512132436035	1	SID	2014/04/11	SID	DAL	YPD	CONC	mid2	37_YPD	12.8487233725997	6.25608059810856	2.05379760875913	11.6856694630687	0.161851264402011	12.8487233725997
K000283_037_045	10	18	QFA0089	37	YPD	SPBC21D10.09C	0.103204800970316	1.59923112736219	9e-04	1.52888221632703	2.19842224135632e-05	0.372928240740741	0.239634495117971	0.10690379855683	0.00199282864548308	pot1-1	pot1-1	1	29	2014-04-11_10-01-01	174	175	3376	1928	89	0.0630204081632653	0.00088421691676628	1	SID	2014/04/11	SID	DAL	YPD	CONC	SPBC21D10.09c	37_YPD	15.764480179994	6.8413693680794	2.30428724599322	10.4153681541796	0.238088169936932	15.764480179994
K000283_037_045	10	19	QFA0089	37	YPD	SPCC16C4.07	0.118409893173311	1.72605736074215	9e-04	1.11751323073403	2.14615393444363e-05	0.372928240740741	0.264440840922529	0.119224897544558	0.00158072924671842	pot1-1	pot1-1	1	29	2014-04-11_10-01-01	174	175	3568	1941	89	0.0687020408163265	0.00111549721611028	1	SID	2014/04/11	SID	DAL	YPD	CONC	scw1	37_YPD	17.4165166750276	7.03964890671881	2.47406041207608	9.70065237002871	0.26489101003896	17.4165166750276
K000283_037_045	10	20	QFA0089	37	YPD	SPBC56F2.06	0.0514025012886416	1.60432354540563	0.000999690450788563	1.00083852464423	7.06470184908508e-06	0.372928240740741	0.130110945684603	0.051054946171278	0.00222572994633774	pot1-1	pot1-1	1	29	2014-04-11_10-01-01	174	175	3730	1939	89	0.0630857142857143	0.000546546778628304	1	SID	2014/04/11	SID	DAL	YPD	CONC	mug147	37_YPD	12.7879287633672	5.68421331300675	2.24972710543877	10.6679605459611	0.126341531429676	12.7879287633672
K000283_037_045	10	21	QFA0089	37	YPD	SPAC6F12.12	0.0893673135812325	1.53724724292586	9e-04	1.47560972491768	1.35162192040592e-05	0.372928240740741	0.203644214912525	0.0921376538382092	0.00220691492903832	pot1-1	pot1-1	1	29	2014-04-11_10-01-01	174	175	3893	1937	89	0.0683102040816327	0.000914136169671563	1	SID	2014/04/11	SID	DAL	YPD	CONC	par2	37_YPD	14.6830646507826	6.63367844527741	2.21341217725674	10.8429872423243	0.202645499556851	14.6830646507826
K000283_037_045	10	22	QFA0089	37	YPD	SPCC4B3.12	0.186498733817888	1.97405622660394	9e-04	2.08667081309879	2.32450005007044e-05	0.372928240740741	0.497681049924789	0.190787509206725	0.00443969497081522	pot1-1	pot1-1	1	29	2014-04-11_10-01-01	174	175	4075	1930	89	0.0678530612244898	0.00145022987602474	1	SID	2014/04/11	SID	DAL	YPD	CONC	set9	37_YPD	21.9144106422238	7.69502511895039	2.84786733031651	8.4273588676382	0.491207638997908	21.9144106422238
K000283_037_045	10	23	QFA0089	37	YPD	SPAC5D6.10C	0.13914470289325	1.84906561430789	0.00100001416647088	1.00026550942784	1.95704969904781e-05	0.372928240740741	0.325693598109312	0.137923547501683	0.00338188520995833	pot1-1	pot1-1	1	29	2014-04-11_10-01-01	174	175	4253	1941	89	0.0564897959183673	0.00131558951271796	1	SID	2014/04/11	SID	DAL	YPD	CONC	mug116	37_YPD	18.7979162800631	7.12042173970644	2.64000040548696	9.09090769460436	0.320347848819413	18.7979162800631
K000283_037_045	10	24	QFA0089	37	YPD	SPAC10F6.16	0.176041663065026	1.63378914550291	0.000900013112153972	1.42948635367885	2.2685076554456e-05	0.372928240740741	0.368526353713637	0.178527329979674	0.00884705744487585	pot1-1	pot1-1	1	29	2014-04-11_10-01-01	174	175	4428	1928	89	0.0606367346938776	0.00151551261921546	1	SID	2014/04/11	SID	DAL	YPD	CONC	mug134	37_YPD	17.9250971640052	7.61175517070721	2.35492297926074	10.1914161148209	0.356084385120617	17.9250971640052
K000283_037_045	11	1	QFA0089	37	YPD	SPAC10F6.16	0.180343711873854	1.90167800374681	0.000999081895016888	0.999143581716544	3.5342444910738e-05	1.0396412037037	0.399215310893354	0.18203342116181	-0.00378103293189557	pot1-1	pot1-1	1	29	2014-04-11_10-01-01	174	175	421	2115	89	0.0668081632653061	0.00135428218801111	1	SID	2014/04/11	SID	DAL	YPD	CONC	mug134	37_YPD	20.4002984830543	7.49593046458812	2.7215165054463	8.81861269331683	0.405117369352708	20.4002984830543
K000283_037_045	11	2	QFA0089	37	YPD	SPCC777.07	0.169049027714929	2.19984978751737	9e-04	1.29296351167157	6.85264954936866e-05	1.0396412037037	0.457860888150555	0.173955723211562	-0.00646374074255115	pot1-1	pot1-1	1	29	2014-04-11_10-01-01	174	175	582	2108	89	0.067134693877551	0.00114274832220529	1	SID	2014/04/11	SID	DAL	YPD	CONC	omh3	37_YPD	23.9274490532471	7.55330100181791	3.16781352252324	7.57620353261306	0.464878199905975	23.9274490532471
K000283_037_045	11	3	QFA0089	37	YPD	SPAC2F7.11	0.0871382740036481	1.89435465679486	9e-04	1.51680376509706	2.88619296284917e-05	1.0396412037037	0.240285334607376	0.0895554525109799	-0.00646743726743405	pot1-1	pot1-1	1	29	2014-04-11_10-01-01	174	175	767	2116	89	0.0658285714285714	0.000730429911768202	1	SID	2014/04/11	SID	DAL	YPD	CONC	nrd1	37_YPD	17.9990567085163	6.59723772560387	2.72827165810048	8.79677796334608	0.243575643719482	17.9990567085163
K000283_037_045	11	4	QFA0089	37	YPD	SPBC19C7.12C	0.166249728875965	2.1899282529932	9e-04	1.54720914437948	6.14353117177237e-05	1.0396412037037	0.463911288174738	0.170077109088342	-0.00327214099032959	pot1-1	pot1-1	1	29	2014-04-11_10-01-01	174	175	944	2104	89	0.0681142857142857	0.00111199092120568	1	SID	2014/04/11	SID	DAL	YPD	CONC	omh1	37_YPD	23.7745029808958	7.52921127105393	3.1576352588613	7.6006245283234	0.469659235846006	23.7745029808958
K000283_037_045	11	5	QFA0089	37	YPD	SPCC24B10.02C	0.113885675009146	1.94674800647445	9e-04	1.08167894347704	3.04926265748561e-05	1.0396412037037	0.284772618328667	0.116147387289993	-0.00441589788656001	pot1-1	pot1-1	1	29	2014-04-11_10-01-01	174	175	1124	2124	89	0.0606367346938776	0.000999311011810854	1	SID	2014/04/11	SID	DAL	YPD	CONC	SPCC24B10.02c	37_YPD	19.4579572644178	6.98344557378665	2.78629754593578	8.61358114283504	0.288943688070738	19.4579572644178
K000283_037_045	11	6	QFA0089	37	YPD	SPAC20H4.03C	0.001	0	0.001	1	Inf	0	5.67385447769024e-05	2.46320333748866e-05	-5.22752882964106e-07	pot1-1	pot1-1	1	29	2014-04-11_10-01-01	174	175	1301	2112	89	0	0.000377273364031154	1	SID	2014/04/11	SID	DAL	YPD	CONC	tfs1	37_YPD	0	0	0	25	0	0
K000283_037_045	11	7	QFA0089	37	YPD	SPAC343.18	0.0313218169321367	1.32271594140933	9e-04	1.5	6.81953985715142e-06	1.0396412037037	0.0782343627238172	0.0310288430645164	-0.00153436492840337	pot1-1	pot1-1	1	29	2014-04-11_10-01-01	174	175	1451	2116	89	0.0379428571428571	0.000483601721814219	1	SID	2014/04/11	SID	DAL	YPD	CONC	rfp2	37_YPD	9.68869865635065	5.12109909198798	1.89191782512249	12.685540397848	0.0792518142351173	9.68869865635065
K000283_037_045	11	8	QFA0089	37	YPD	SPCP1E11.11	0.195573474962946	2.23689281283637	9e-04	1.55615422511357	3.20095092935434e-05	0.872858796296296	0.546889454141194	0.199316705364455	-0.00304504145903333	pot1-1	pot1-1	1	29	2014-04-11_10-01-01	174	175	1640	2106	89	0.0695510204081633	0.00130096430659231	1	SID	2014/04/11	SID	DAL	YPD	CONC	puf6	37_YPD	25.0438347533212	7.76356999842631	3.22581425277258	7.43998200744884	0.548389657649717	25.0438347533212
K000283_037_045	11	9	QFA0089	37	YPD	SPBP4H10.16C	0.113455221239728	1.75370957158975	9e-04	1.90119134095791	2.69459573188565e-05	1.0396412037037	0.287627993612922	0.116655922752246	-0.00357266260223414	pot1-1	pot1-1	1	29	2014-04-11_10-01-01	174	175	1819	2115	89	0.068669387755102	0.00112627774711098	1	SID	2014/04/11	SID	DAL	YPD	CONC	SPBP4H10.16c	37_YPD	17.6510515664519	6.97798228697073	2.52953516368334	9.48790921927839	0.29235834693863	17.6510515664519
K000283_037_045	11	10	QFA0089	37	YPD	SPAP32A8.02	0.100842311833303	1.7097314029904	9e-04	1.43016322809244	2.4657982617613e-05	1.0396412037037	0.244500874775285	0.104771730505193	-0.000782035675745128	pot1-1	pot1-1	1	29	2014-04-11_10-01-01	174	175	1990	2106	89	0.147232653061224	0.000833913130174284	1	SID	2014/04/11	SID	DAL	YPD	CONC	SPAP32A8.02	37_YPD	16.7589982385259	6.80796038102521	2.46167681663302	9.74945201491809	0.247626375368801	16.7589982385259
K000283_037_045	11	11	QFA0089	37	YPD	SPCC4B3.11C	0.111235124032759	1.62966916950498	9e-04	1.84636526841849	2.76906895327101e-05	1.0396412037037	0.261750127585058	0.115015438347938	-0.00290109718595638	pot1-1	pot1-1	1	29	2014-04-11_10-01-01	174	175	2161	2115	89	0.0751020408163265	0.00110011851561047	1	SID	2014/04/11	SID	DAL	YPD	CONC	SPCC4B3.11c	37_YPD	16.3344637623032	6.94947169418265	2.35046122656729	10.2107619256713	0.266537173864127	16.3344637623032
K000283_037_045	11	12	QFA0089	37	YPD	SPBC16H5.03C	0.12860331377744	1.78868031973924	9e-04	1.3660797319473	3.07792089254204e-05	1.0396412037037	0.306707211704899	0.133195813955231	-0.00142643611440059	pot1-1	pot1-1	1	29	2014-04-11_10-01-01	174	175	2331	2115	89	0.070465306122449	0.00103159088914169	1	SID	2014/04/11	SID	DAL	YPD	CONC	fub2	37_YPD	18.4383670967429	7.15878710091429	2.57562724478676	9.3181185470753	0.310695174557184	18.4383670967429
K000283_037_045	11	13	QFA0089	37	YPD	SPAC23H4.12	0.0676706962050708	1.429717498169	9e-04	1.88044965325613	1.24275571134149e-05	1.0396412037037	0.157314644680615	0.0706482479222803	-0.00261182362315346	pot1-1	pot1-1	1	29	2014-04-11_10-01-01	174	175	2512	2115	89	0.0949877551020408	0.000783409530296833	1	SID	2014/04/11	SID	DAL	YPD	CONC	alp13	37_YPD	12.8475233162197	6.2324624195936	2.06138801187629	11.6426407167057	0.159970762131137	12.8475233162197
K000283_037_045	11	14	QFA0089	37	YPD	SPAC227.05	0.224940557328672	2.38986399386161	9e-04	1.5566730991258	3.841668244098e-05	0.70630787037037	0.647788717981536	0.229935334072532	-0.002534762682634	pot1-1	pot1-1	1	29	2014-04-11_10-01-01	174	175	2685	2107	89	0.0758530612244898	0.00149662762381105	1	SID	2014/04/11	SID	DAL	YPD	CONC	SPAC227.05	37_YPD	27.4543270384705	7.96540308920751	3.44669651127498	6.96318922234381	0.649606428248551	27.4543270384705
K000283_037_045	11	15	QFA0089	37	YPD	SPBPB8B6.04C	0.0793113373223104	1.5997517960163	0.000999658281562925	0.99991047552664	1.77761655723226e-05	1.0396412037037	0.172649752889181	0.0781765116285176	-0.00248470113386572	pot1-1	pot1-1	1	29	2014-04-11_10-01-01	174	175	2861	2123	89	0.0938448979591837	0.000820287694456952	1	SID	2014/04/11	SID	DAL	YPD	CONC	grt1	37_YPD	14.2979648991761	6.30994828431572	2.26594010837074	10.5916303398048	0.176002386986749	14.2979648991761
K000283_037_045	11	16	QFA0089	37	YPD	SPAC144.03	0.13281595730868	1.86144834730732	9e-04	1.91007888528632	2.40771706474654e-05	0.872858796296296	0.348053788807231	0.137475017518508	-0.00109854026457302	pot1-1	pot1-1	1	29	2014-04-11_10-01-01	174	175	3038	2105	89	0.0848	0.00110011851561047	1	SID	2014/04/11	SID	DAL	YPD	CONC	ade2	37_YPD	19.3469163767752	7.20528777438556	2.68509974654344	8.93821543534667	0.350367160443821	19.3469163767752
K000283_037_045	11	17	QFA0089	37	YPD	SPBC25H2.05	0.0499459570054146	1.35131183272949	9e-04	2.33517946105386	7.29084341105724e-06	1.0396412037037	0.123569524571845	0.0519276603548784	-0.00163853075878482	pot1-1	pot1-1	1	29	2014-04-11_10-01-01	174	175	3207	2102	89	0.0826775510204082	0.000652444534674657	1	SID	2014/04/11	SID	DAL	YPD	CONC	egd2	37_YPD	11.2937788921795	5.79429908868629	1.94911907709964	12.3132548862602	0.124473934262903	11.2937788921795
K000283_037_045	11	18	QFA0089	37	YPD	SPBP16F5.03C	0.163195199482115	1.82761367400927	9e-04	2.18688947743381	3.99479385739397e-05	0.539641203703704	0.408913983009652	0.168787388208848	0.000301789657729181	pot1-1	pot1-1	1	29	2014-04-11_10-01-01	174	175	3389	2115	89	0.0627918367346939	0.0013461777236074	1	SID	2014/04/11	SID	DAL	YPD	CONC	tra1	37_YPD	19.7811159997664	7.50245790311983	2.63661805973487	9.10256982856794	0.412528605176828	19.7811159997664
K000283_037_045	11	19	QFA0089	37	YPD	SPBC19C2.06C	0.0679103501657263	1.37989928443365	9e-04	1.82563336893603	1.40341882566915e-05	0.539641203703704	0.15115372094689	0.0709537108453124	-0.000481109059914344	pot1-1	pot1-1	1	29	2014-04-11_10-01-01	174	175	3556	2115	89	0.0685387755102041	0.000731690976472883	1	SID	2014/04/11	SID	DAL	YPD	CONC	mug124	37_YPD	12.4082551904488	6.23756265963321	1.98927944576006	12.0646699744239	0.153255415313805	12.4082551904488
K000283_037_045	11	20	QFA0089	37	YPD	SPAC664.07C	0.20717009966922	2.07528550852896	9e-04	2.44545053521337	2.70659515595529e-05	0.372928240740741	0.566999716418148	0.210903245851989	0.00235840035396461	pot1-1	pot1-1	1	29	2014-04-11_10-01-01	174	175	3731	2106	89	0.0731102040816327	0.0014691151060895	1	SID	2014/04/11	SID	DAL	YPD	CONC	rad9	37_YPD	23.492874307231	7.84667508078228	2.9939909662844	8.01605625075899	0.566364679833868	23.492874307231
K000283_037_045	11	21	QFA0089	37	YPD	SPBC56F2.04	0.146452149554335	1.82796882014669	9e-04	1.81982514829231	1.95415438598279e-05	0.372928240740741	0.373097764779602	0.150660191909508	0.00230693012398795	pot1-1	pot1-1	1	29	2014-04-11_10-01-01	174	175	3914	2102	89	0.0629551020408163	0.00126945341121853	1	SID	2014/04/11	SID	DAL	YPD	CONC	utp20	37_YPD	19.3699702049156	7.34628865177758	2.63670148602568	9.1022818196137	0.370430537387278	19.3699702049156
K000283_037_045	11	22	QFA0089	37	YPD	SPBC21B10.04C	0.113447779595627	1.6037991757811	9e-04	1.39744239440648	1.62213607644484e-05	0.372928240740741	0.251647564418971	0.116566856856096	0.00196591935496769	pot1-1	pot1-1	1	29	2014-04-11_10-01-01	174	175	4072	2115	89	0.0574367346938775	0.00109284427951438	1	SID	2014/04/11	SID	DAL	YPD	CONC	nrf1	37_YPD	16.1137732982057	6.97788765602266	2.30926235739806	10.3929291200337	0.250864571474893	16.1137732982057
K000283_037_045	11	23	QFA0089	37	YPD	SPAC11E3.04C	0.200898467723175	2.02701526082316	9e-04	1.88460108049052	2.36110969116335e-05	0.372928240740741	0.530840384554121	0.206447172972	0.0029188594738332	pot1-1	pot1-1	1	29	2014-04-11_10-01-01	174	175	4252	2107	89	0.0673959183673469	0.00151551261921546	1	SID	2014/04/11	SID	DAL	YPD	CONC	ubc13	37_YPD	22.8150858043707	7.802325843724	2.92413906588157	8.20754398449395	0.528899577882105	22.8150858043707
K000283_037_045	11	24	QFA0089	37	YPD	SPAC10F6.16	0.169467573887571	1.56185204368303	0.000900000406047637	1.46913457509497	1.53197665619559e-05	0.372928240740741	0.336302030185714	0.170629075593823	0.00609032595992385	pot1-1	pot1-1	1	29	2014-04-11_10-01-01	174	175	4428	2104	89	0.0600489795918367	0.00149662762381105	1	SID	2014/04/11	SID	DAL	YPD	CONC	mug134	37_YPD	17.014256092501	7.55686788523588	2.25149577191132	10.6595803107488	0.326698012289765	17.014256092501
K000283_037_045	12	1	QFA0089	37	YPD	SPAC10F6.16	0.212670159584014	2.10754734661258	0.000998957043988696	0.997906091973665	6.37251041984837e-05	1.0396412037037	0.508595437423168	0.21792412890422	-0.00564524731250478	pot1-1	pot1-1	1	29	2014-04-11_10-01-01	174	175	425	2282	89	0.0732408163265306	0.00149996472860548	1	SID	2014/04/11	SID	DAL	YPD	CONC	mug134	37_YPD	23.3544670305362	7.73397926087764	3.01972196236352	7.94775158081617	0.517637100766055	23.3544670305362
K000283_037_045	12	2	QFA0089	37	YPD	SPAC2H10.02C	0.187773062526858	2.36405402289286	9e-04	1.48880046507739	6.79858429162015e-05	1.0396412037037	0.541942420173357	0.194317387479049	-0.00905037716867484	pot1-1	pot1-1	1	29	2014-04-11_10-01-01	174	175	581	2290	89	0.0722612244897959	0.00133096821321777	1	SID	2014/04/11	SID	DAL	YPD	CONC	SPAC2H10.02c	37_YPD	26.2620219565103	7.70484939548544	3.40850555390456	7.04120900507474	0.548529675878817	26.2620219565103
K000283_037_045	12	3	QFA0089	37	YPD	SPBC16G5.02C	0.16975997426007	2.27914337357305	9e-04	2.56296419577235	3.36071353855104e-05	1.0396412037037	0.510679169561883	0.169595294549905	-0.0083168723176369	pot1-1	pot1-1	1	29	2014-04-11_10-01-01	174	175	759	2277	89	0.0729469387755102	0.00126928422110836	1	SID	2014/04/11	SID	DAL	YPD	CONC	SPBC16G5.02c	37_YPD	24.8558830095716	7.55935562583584	3.28809547266449	7.29905813244278	0.51341459206101	24.8558830095716
K000283_037_045	12	4	QFA0089	37	YPD	SPBC1703.13C	0.0885934927342685	1.69059815835519	9e-04	1.40313435979946	3.74934841250707e-05	1.0396412037037	0.215203945893135	0.0909065949131369	-0.00447812406106908	pot1-1	pot1-1	1	29	2014-04-11_10-01-01	174	175	934	2290	89	0.0555755102040816	0.000653536409269164	1	SID	2014/04/11	SID	DAL	YPD	CONC	SPBC1703.13c	37_YPD	16.1054312184995	6.62113192385345	2.43242868496211	9.86668186754008	0.220292648926926	16.1054312184995
K000283_037_045	12	5	QFA0089	37	YPD	SPCC126.08C	0.16614173231314	2.19280833338695	9e-04	1.80682931505115	2.93126309804004e-05	1.0396412037037	0.475348246406754	0.16918816216238	-0.00559902098717627	pot1-1	pot1-1	1	29	2014-04-11_10-01-01	174	175	1102	2282	89	0.0644897959183673	0.00136155642410721	1	SID	2014/04/11	SID	DAL	YPD	CONC	SPCC126.08c	37_YPD	23.8122776586575	7.52827378541248	3.16304618261872	7.58762237866857	0.478421257140737	23.8122776586575
K000283_037_045	12	6	QFA0089	37	YPD	SPAC186.07C	0.152153060336034	1.89209443224251	9e-04	1.72920286793498	4.46903891929621e-05	1.0396412037037	0.385564299638139	0.156822838744939	-0.00276418387495514	pot1-1	pot1-1	1	29	2014-04-11_10-01-01	174	175	1294	2282	89	0.0626938775510204	0.00112736962170549	1	SID	2014/04/11	SID	DAL	YPD	CONC	SPAC186.07c	37_YPD	20.1981883861217	7.40138263506254	2.72897502831929	8.7945106682713	0.391846068175817	20.1981883861217
K000283_037_045	12	7	QFA0089	37	YPD	SPAC24B11.07C	0.135724654916514	1.90850931573473	9e-04	1.59355903534928	2.77388941372087e-05	1.0396412037037	0.352136833227714	0.140087817901939	-0.00356320657846649	pot1-1	pot1-1	1	29	2014-04-11_10-01-01	174	175	1464	2282	89	0.0636081632653061	0.00117350572320491	1	SID	2014/04/11	SID	DAL	YPD	CONC	SPAC24B11.07c	37_YPD	19.9127784568171	7.23654209900175	2.75169800498556	8.72188734247599	0.355660956204623	19.9127784568171
K000283_037_045	12	8	QFA0089	37	YPD	SPAC186.08C	0.16272399437583	1.96773700500429	9e-04	2.12289760341598	3.88740188117067e-05	1.0396412037037	0.432939416999708	0.16731494468168	-0.00330949746265028	pot1-1	pot1-1	1	29	2014-04-11_10-01-01	174	175	1635	2281	89	0.0645551020408163	0.00121981101481451	1	SID	2014/04/11	SID	DAL	YPD	CONC	SPAC186.08c	37_YPD	21.2856841756994	7.49828628170846	2.83873986348378	8.45445555217115	0.438715958795472	21.2856841756994
K000283_037_045	12	9	QFA0089	37	YPD	SPAC11E3.01C	0.161840609773884	2.07196588690713	9e-04	2.80787812842436	1.26497937397454e-05	1.0396412037037	0.462896719326461	0.161430673571484	-0.00354440641205534	pot1-1	pot1-1	1	29	2014-04-11_10-01-01	174	175	1816	2281	89	0.0640326530612245	0.00124930735110944	1	SID	2014/04/11	SID	DAL	YPD	CONC	swr1	37_YPD	22.3904816371624	7.49043294394352	2.98921061101901	8.02887555381	0.463763830266039	22.3904816371624
K000283_037_045	12	10	QFA0089	37	YPD	SPCC188.08C	0.155618578495671	1.89097657616184	9e-04	2.22544160878366	3.5389774298246e-05	0.539641203703704	0.405165662580583	0.160574168257327	-0.00242599070369618	pot1-1	pot1-1	1	29	2014-04-11_10-01-01	174	175	1974	2277	89	0.0630204081632653	0.00119457446779834	1	SID	2014/04/11	SID	DAL	YPD	CONC	ubp5	37_YPD	20.279863351356	7.43387358971076	2.72803446367792	8.79754281683207	0.410461926032408	20.279863351356
K000283_037_045	12	11	QFA0089	37	YPD	SPCC4E9.02	0.0874565987449329	1.53279857959439	9e-04	1.93601572774682	2.42332070580284e-05	1.0396412037037	0.205042479618029	0.0910621092939412	-0.00303894161529919	pot1-1	pot1-1	1	29	2014-04-11_10-01-01	174	175	2160	2278	89	0.070465306122449	0.000897350269735991	1	SID	2014/04/11	SID	DAL	YPD	CONC	cig1	37_YPD	14.5961420831455	6.60249843031162	2.21069981874371	10.8562907530515	0.209636049502953	14.5961420831455
K000283_037_045	12	12	QFA0089	37	YPD	SPBC20F10.02C	0.0951526562176591	1.55997162862311	9e-04	1.65242418415657	1.99084282789621e-05	0.872858796296296	0.218613515641265	0.0990521930229446	-0.000143879928582332	pot1-1	pot1-1	1	29	2014-04-11_10-01-01	174	175	2346	2280	89	0.0966857142857143	0.000833313455657572	1	SID	2014/04/11	SID	DAL	YPD	CONC	SPBC20F10.02c	37_YPD	15.1203773087421	6.72417511869988	2.24865906104861	10.6730275014693	0.221405924979374	15.1203773087421
K000283_037_045	12	13	QFA0089	37	YPD	SPCC613.01	0.001	0	0.001	1	Inf	0	0.000189496603992499	7.89343561139462e-05	-5.28373833016287e-06	pot1-1	pot1-1	1	29	2014-04-11_10-01-01	174	175	2510	2281	89	9.79591836734694e-05	0.000378365355955835	1	SID	2014/04/11	SID	DAL	YPD	CONC	SPCC613.01	37_YPD	0	0	0	25	0	0
K000283_037_045	12	14	QFA0089	37	YPD	SPAC4D7.01C	0.181683131028093	2.07845542886174	9e-04	2.10088985717645	2.48495367687552e-05	1.0396412037037	0.49775338544738	0.185694516075766	-0.00310609731774156	pot1-1	pot1-1	1	29	2014-04-11_10-01-01	174	175	2685	2283	89	0.0666122448979592	0.00143494363170164	1	SID	2014/04/11	SID	DAL	YPD	CONC	sec71	37_YPD	22.9602124461411	7.65728375721176	2.99848003210235	8.00405530237022	0.502352439065618	22.9602124461411
K000283_037_045	12	15	QFA0089	37	YPD	SPCC794.15	0.001	0	0.001	1	Inf	0	0.00132386219336225	0.000486953389282564	-2.88456698030567e-06	pot1-1	pot1-1	1	29	2014-04-11_10-01-01	174	175	2856	2289	89	0.000685714285714286	0.000393744056455643	1	SID	2014/04/11	SID	DAL	YPD	CONC	SPCC794.15	37_YPD	0	0	0	25	0	0
K000283_037_045	12	16	QFA0089	37	YPD	SPBC1685.05	0.159979036300389	2.02182546554303	9e-04	2.09947180004729	2.1077051766126e-05	0.872858796296296	0.439839821774929	0.163776551744453	-0.00200177942961446	pot1-1	pot1-1	1	29	2014-04-11_10-01-01	174	175	3032	2279	89	0.0635102040816327	0.0013176040717968	1	SID	2014/04/11	SID	DAL	YPD	CONC	SPBC1685.05	37_YPD	21.7990604082688	7.47374214953874	2.91675307658483	8.22832765401629	0.441886411452914	21.7990604082688
K000283_037_045	12	17	QFA0089	37	YPD	SPAP27G11.10C	0.169893725950285	2.08550190188729	9e-04	2.2681921475642	1.77902371997049e-05	0.539641203703704	0.479272184543389	0.173370646357099	-0.00220541262344494	pot1-1	pot1-1	1	29	2014-04-11_10-01-01	174	175	3207	2282	89	0.0644244897959184	0.0014078617157168	1	SID	2014/04/11	SID	DAL	YPD	CONC	nup184	37_YPD	22.7471987425125	7.56049185906421	3.00869297481501	7.97688571113697	0.479082757385596	22.7471987425125
K000283_037_045	12	18	QFA0089	37	YPD	SPCC1223.04C	0.0955900698735255	1.60862709805866	9e-04	1.48456900217563	1.72079362260615e-05	0.539641203703704	0.223478913345339	0.0986919179192051	-0.000166477220553876	pot1-1	pot1-1	1	29	2014-04-11_10-01-01	174	175	3376	2295	89	0.0943673469387755	0.000876542936769104	1	SID	2014/04/11	SID	DAL	YPD	CONC	set11	37_YPD	15.5937364974162	6.73079194368999	2.31677589024796	10.3592238252407	0.224690969549796	15.5937364974162
K000283_037_045	12	19	QFA0089	37	YPD	SPBC13A2.02	0.119606252473553	1.64781915751384	9e-04	2.07170922472377	2.3080391221166e-05	1.0396412037037	0.286418772068913	0.123623773642259	-0.00070283554982638	pot1-1	pot1-1	1	29	2014-04-11_10-01-01	174	175	3544	2287	89	0.0558367346938776	0.00114751568181458	1	SID	2014/04/11	SID	DAL	YPD	CONC	nup82	37_YPD	16.7683475350056	7.05415209229434	2.37708902723016	10.0963824766653	0.289749768972586	16.7683475350056
K000283_037_045	12	20	QFA0089	37	YPD	SPAC105.01C	0.152251674009667	1.78787271312167	9e-04	1.89209522026399	1.94017192861555e-05	0.372928240740741	0.375247979982595	0.156389442023473	0.00108523331747964	pot1-1	pot1-1	1	29	2014-04-11_10-01-01	174	175	3731	2282	89	0.0619428571428571	0.00125608926979757	1	SID	2014/04/11	SID	DAL	YPD	CONC	kha1	37_YPD	19.0908052586577	7.40231737389436	2.57903090267177	9.30582102569496	0.375690564447984	19.0908052586577
K000283_037_045	12	21	QFA0089	37	YPD	SPAC27D7.13C	0.116856678018768	1.59238203224188	9e-04	1.83147357325554	1.42257111002933e-05	0.372928240740741	0.269102464866774	0.120620364234611	0.000712318256186059	pot1-1	pot1-1	1	29	2014-04-11_10-01-01	174	175	3904	2290	89	0.0602775510204082	0.00120049518301304	1	SID	2014/04/11	SID	DAL	YPD	CONC	ssm4	37_YPD	16.1241959750727	7.02059946551567	2.29669788944275	10.4497853680804	0.269291077451652	16.1241959750727
K000283_037_045	12	22	QFA0089	37	YPD	SPAC9E9.10C	0.187189096456608	1.9102216519467	9e-04	1.98044191018454	2.78697602849236e-05	0.372928240740741	0.4758678808583	0.193025250665222	0.000991384215431985	pot1-1	pot1-1	1	29	2014-04-11_10-01-01	174	175	4076	2287	89	0.0671673469387755	0.00148081832157453	1	SID	2014/04/11	SID	DAL	YPD	CONC	cbh1	37_YPD	21.2199897758381	7.70035568530929	2.75571553354626	8.70917179507096	0.475342777933093	21.2199897758381
K000283_037_045	12	23	QFA0089	37	YPD	SPCC584.01C	0.0949751565504276	1.29464875931454	0.000994502984803004	1.00507836170409	1.47190820713974e-05	0.372928240740741	0.143649007031593	0.0874847048921865	0.000516467272128653	pot1-1	pot1-1	1	29	2014-04-11_10-01-01	174	175	4253	2291	89	0.0632816326530612	0.000851214168236568	1	SID	2014/04/11	SID	DAL	YPD	CONC	SPCC584.01c	37_YPD	12.1034078361458	6.57743067367704	1.84014221306562	13.0424702121347	0.145840371923646	12.1034078361458
K000283_037_045	12	24	QFA0089	37	YPD	SPAC10F6.16	0.169687344193283	1.57210144527854	9e-04	1.5339762016923	1.4306854196622e-05	0.372928240740741	0.341108625355332	0.171988672992135	0.0047787921346707	pot1-1	pot1-1	1	29	2014-04-11_10-01-01	174	175	4429	2280	89	0.0605061224489796	0.00146587022281143	1	SID	2014/04/11	SID	DAL	YPD	CONC	mug134	37_YPD	17.1338118432471	7.55873825145652	2.26675554480875	10.5878201356842	0.3340712923073	17.1338118432471
K000283_037_045	13	1	QFA0089	37	YPD	SPAC10F6.16	0.175495216430196	1.73606693276875	9e-04	1.13025396417819	3.82241468410747e-05	1.53975694444444	0.351786996079473	0.17287699810018	-0.00844008870978355	pot1-1	pot1-1	1	29	2014-04-11_10-01-01	174	175	418	2465	89	0.067069387755102	0.00133096821321777	1	SID	2014/04/11	SID	DAL	YPD	CONC	mug134	37_YPD	18.9787050748453	7.60729098995196	2.49480466829955	9.61999161896642	0.359864873059654	18.9787050748453
K000283_037_045	13	2	QFA0089	37	YPD	SPCC548.05C	0.23484937140779	2.45094903670871	9e-04	1.46138731510575	8.81429857099764e-05	1.0396412037037	0.673415200477472	0.240984763508883	-0.0112656050112741	pot1-1	pot1-1	1	29	2014-04-11_10-01-01	174	175	595	2460	89	0.0785632653061225	0.00138503958901073	1	SID	2014/04/11	SID	DAL	YPD	CONC	SPCC548.05c	37_YPD	28.3708978377845	8.0275950153376	3.53417153999159	6.79084185032431	0.681352579755935	28.3708978377845
K000283_037_045	13	3	QFA0089	37	YPD	SPCC737.07C	0.123420603283751	2.02240884474399	9e-04	1.0698503054736	3.48648906429815e-05	1.0396412037037	0.313833146889259	0.126202263623282	-0.00831192318602459	pot1-1	pot1-1	1	29	2014-04-11_10-01-01	174	175	767	2456	89	0.0628897959183674	0.00103575869156443	1	SID	2014/04/11	SID	DAL	YPD	CONC	SPCC737.07c	37_YPD	20.5553511263627	7.09944253487192	2.89534720865707	8.28916128892596	0.318785422703776	20.5553511263627
K000283_037_045	13	4	QFA0089	37	YPD	SPBC1347.11	0.204930753279188	2.24882883452243	9e-04	1.9824447866805	5.90812763029447e-05	1.0396412037037	0.581153330107503	0.209325920159702	-0.00647708190713262	pot1-1	pot1-1	1	29	2014-04-11_10-01-01	174	175	948	2460	89	0.0729142857142857	0.00130196395967045	1	SID	2014/04/11	SID	DAL	YPD	CONC	sro1	37_YPD	25.40552292377	7.83099578428031	3.24422635685339	7.39775754219501	0.587837705653128	25.40552292377
K000283_037_045	13	5	QFA0089	37	YPD	SPAC4A8.10	0.001	0	0.001	1	Inf	0	0.000595980201943328	0.00028898602138491	-1.7818237639948e-05	pot1-1	pot1-1	1	29	2014-04-11_10-01-01	174	175	1115	2452	89	0.00257959183673469	0.000469545567030001	1	SID	2014/04/11	SID	DAL	YPD	CONC	SPAC4A8.10	37_YPD	0	0	0	25	0	0
K000283_037_045	13	6	QFA0089	37	YPD	SPBC17G9.08C	0.0304529347729403	1.12286271408428	9e-04	1.5	7.00626237249541e-06	1.0396412037037	0.0645552212084532	0.0295950794538787	-0.000587983174968965	pot1-1	pot1-1	1	29	2014-04-11_10-01-01	174	175	1295	2452	89	0.0399020408163265	0.000480264617019789	1	SID	2014/04/11	SID	DAL	YPD	CONC	cnt5	37_YPD	8.15657539534249	5.08051245680374	1.60546312300038	14.9489575040175	0.065454974134311	8.15657539534249
K000283_037_045	13	7	QFA0089	37	YPD	SPAPJ760.02C	0.12503647949288	1.74228937898261	9e-04	1.79448460863166	2.62664586076897e-05	1.0396412037037	0.306920718379914	0.129246096094112	-0.00373793460479078	pot1-1	pot1-1	1	29	2014-04-11_10-01-01	174	175	1469	2468	89	0.0638367346938775	0.0011741669960627	1	SID	2014/04/11	SID	DAL	YPD	CONC	abp1	37_YPD	17.8872009445934	7.11820834695098	2.51287965633307	9.55079561391416	0.311241693509896	17.8872009445934
K000283_037_045	13	8	QFA0089	37	YPD	SPAC27E2.02	0.025	0.445902548478378	0.0011	0.75	1.43807097371593e-06	1.0396412037037	0.0144948522003567	0.00519847871549577	-3.36363453528871e-06	pot1-1	pot1-1	1	29	2014-04-11_10-01-01	174	175	1637	2465	89	0.00326530612244898	0.000403201924410576	1	SID	2014/04/11	SID	DAL	YPD	CONC	SPAC27E2.02	37_YPD	2.53250345518461	4.50635266602479	0.561985189103857	25	0.0103490765999619	2.53250345518461
K000283_037_045	13	9	QFA0089	37	YPD	SPBC839.07	0.0962057735576236	1.56167093125831	9e-04	1.61106499781933	2.46301079999595e-05	1.0396412037037	0.217726095050213	0.0998841968396299	-0.00406069289954902	pot1-1	pot1-1	1	29	2014-04-11_10-01-01	174	175	1816	2467	89	0.0932897959183673	0.00098912276352594	1	SID	2014/04/11	SID	DAL	YPD	CONC	ibp1	37_YPD	15.1703944768059	6.74005466479145	2.25078211250313	10.6629601624607	0.222356576035026	15.1703944768059
K000283_037_045	13	10	QFA0089	37	YPD	SPAPJ691.03	0.13778903934403	1.76567592062379	9e-04	2.1506348617499	4.41232663677568e-05	1.0396412037037	0.341585485682642	0.143399177788393	-0.000496796007405385	pot1-1	pot1-1	1	29	2014-04-11_10-01-01	174	175	1980	2453	89	0.0614204081632653	0.00103952639809558	1	SID	2014/04/11	SID	DAL	YPD	CONC	SPAPJ691.03	37_YPD	18.4884979063059	7.25832041427412	2.54721434864554	9.42205747732293	0.348302924190039	18.4884979063059
K000283_037_045	13	11	QFA0089	37	YPD	SPAC18B11.09C	0.118941854566344	1.69873254128428	9e-04	2.0019823602035	2.57069685334023e-05	1.0396412037037	0.292139647749021	0.123764097691873	-0.00364084409458322	pot1-1	pot1-1	1	29	2014-04-11_10-01-01	174	175	2161	2465	89	0.0755918367346939	0.00120317124961002	1	SID	2014/04/11	SID	DAL	YPD	CONC	SPAC18B11.09c	37_YPD	17.2661686282511	7.04611575902558	2.45045202473921	9.79411135484449	0.296296801451855	17.2661686282511
K000283_037_045	13	12	QFA0089	37	YPD	SPCPB1C11.03	0.162950113386442	1.8305884334859	9e-04	2.3383188511185	2.83146465852048e-05	1.0396412037037	0.411340712084926	0.167645592199747	-0.00300592289897949	pot1-1	pot1-1	1	29	2014-04-11_10-01-01	174	175	2336	2453	89	0.0656979591836735	0.00125258297489296	1	SID	2014/04/11	SID	DAL	YPD	CONC	SPCPB1C11.03	37_YPD	19.8078608182094	7.50028963917475	2.6409461195673	9.08765227059317	0.415301372951523	19.8078608182094
K000283_037_045	13	13	QFA0089	37	YPD	SPAC1250.03	0.0629655270881444	1.27791797042897	9e-04	2.16233721529313	1.64477519234512e-05	1.53975694444444	0.132456673030561	0.0660280015720904	-0.00266357389305986	pot1-1	pot1-1	1	29	2014-04-11_10-01-01	174	175	2510	2461	89	0.121665306122449	0.00083900349975119	1	SID	2014/04/11	SID	DAL	YPD	CONC	ubc14	37_YPD	11.2960850914337	6.12849337391532	1.84320752299631	13.020780189192	0.13652423868199	11.2960850914337
K000283_037_045	13	14	QFA0089	37	YPD	SPAC637.10C	0.025	0.893917996751342	0.000900000000000001	1.3872018733979	2.70350725190995e-06	1.0396412037037	0.0421582065311152	0.0203836070022872	-0.000267229989419417	pot1-1	pot1-1	1	29	2014-04-11_10-01-01	174	175	2676	2453	89	0.0833632653061225	0.00069858063617408	1	SID	2014/04/11	SID	DAL	YPD	CONC	rpn10	37_YPD	6.08156682706009	4.79585928321977	1.2680870033737	18.9261461840938	0.0412258988052418	6.08156682706009
K000283_037_045	13	15	QFA0089	37	YPD	SPAC14C4.16	0.025	0.595024320499081	9e-04	0.75	8.36253549722371e-07	2.0396412037037	0.0157357776587791	0.00873214239829923	-0.000552718764394907	pot1-1	pot1-1	1	29	2014-04-11_10-01-01	174	175	2859	2464	89	0.0284081632653061	0.000468138426259324	1	SID	2014/04/11	SID	DAL	YPD	CONC	dad3	37_YPD	3.66949054644562	4.79585928321977	0.765137242305001	25	0.0144360045724023	3.66949054644562
K000283_037_045	13	16	QFA0089	37	YPD	SPBC336.10C	0.167032139583548	1.95001125500011	9e-04	1.69896233900238	2.89285110011647e-05	1.0396412037037	0.429646898089903	0.171764965178043	-0.00231105719356924	pot1-1	pot1-1	1	29	2014-04-11_10-01-01	174	175	3030	2452	89	0.0676244897959184	0.00128132581681374	1	SID	2014/04/11	SID	DAL	YPD	CONC	tif512	37_YPD	21.1951138535432	7.53598500961125	2.81252070253741	8.53327052076366	0.433482706744774	21.1951138535432
K000283_037_045	13	17	QFA0089	37	YPD	SPAC5H10.11	0.0840465571193364	1.62600400575211	0.000999624588138679	1.0000046561993	2.21046773887974e-05	1.0396412037037	0.183358761698825	0.0828610539992727	-0.00212609074002089	pot1-1	pot1-1	1	29	2014-04-11_10-01-01	174	175	3205	2465	89	0.091069387755102	0.000896688996878196	1	SID	2014/04/11	SID	DAL	YPD	CONC	gmh1	37_YPD	14.7408912026727	6.39365852356103	2.30554871649019	10.4096694328524	0.18741206144059	14.7408912026727
K000283_037_045	13	18	QFA0089	37	YPD	SPBC25B2.02C	0.111646709436773	1.64374044602794	9e-04	1.57282319292598	2.57891182995886e-05	1.0396412037037	0.259268211147201	0.11576644993897	-0.000380186503793844	pot1-1	pot1-1	1	29	2014-04-11_10-01-01	174	175	3374	2453	89	0.0743183673469388	0.000931614082970384	1	SID	2014/04/11	SID	DAL	YPD	CONC	mam1	37_YPD	16.4775025371906	6.95480001445891	2.36922736857051	10.1298846697354	0.262149344896169	16.4775025371906
K000283_037_045	13	19	QFA0089	37	YPD	SPAC12G12.12	0.129995639480148	1.57326205715412	9e-04	2.18227220499936	4.06203111896225e-05	1.0396412037037	0.287258583629002	0.134432300962614	-0.00112423989224035	pot1-1	pot1-1	1	29	2014-04-11_10-01-01	174	175	3556	2452	89	0.0600816326530612	0.00126200998501227	1	SID	2014/04/11	SID	DAL	YPD	CONC	SPAC12G12.12	37_YPD	16.2830902611522	7.17432251412062	2.26963455143026	10.5743896015664	0.294937548477671	16.2830902611522
K000283_037_045	13	20	QFA0089	37	YPD	SPBC27.08C	0.0635191787450983	1.25349992957482	0.000996707554427191	1.0029019051987	1.73218256677753e-05	1.0396412037037	0.104954513000423	0.057897342430084	-0.000232021034319876	pot1-1	pot1-1	1	29	2014-04-11_10-01-01	174	175	3723	2462	89	0.0762122448979592	0.000590929732675426	1	SID	2014/04/11	SID	DAL	YPD	CONC	sua1	37_YPD	10.59650151493	5.99387818619021	1.76788736536958	13.5755254945118	0.107944538739365	10.59650151493
K000283_037_045	13	21	QFA0089	37	YPD	SPCC576.17C	0.0250000000000003	0.370155630658583	9e-04	1.49999999999999	3.53326474242688e-07	2.20630787037037	0.00994963253609071	0.00528250399896555	7.52844580434199e-05	pot1-1	pot1-1	1	29	2014-04-11_10-01-01	174	175	3901	2460	89	0.0160326530612245	0.000524216852000024	1	SID	2014/04/11	SID	DAL	YPD	CONC	SPCC576.17c	37_YPD	2.53029594414361	4.79585928321979	0.527600122254807	25	0.008174923646052	2.53029594414361
K000283_037_045	13	22	QFA0089	37	YPD	SPAC4D7.03	0.0989270935252981	1.32246443750039	0.000995869754993222	1.0051916755208	1.28538858720705e-05	0.539641203703704	0.1534098199535	0.0907508917131446	8.46960440292588e-05	pot1-1	pot1-1	1	29	2014-04-11_10-01-01	174	175	4067	2473	89	0.0911020408163265	0.000871360345675834	1	SID	2014/04/11	SID	DAL	YPD	CONC	pop2	37_YPD	12.4776428973564	6.63426480955002	1.88078758619867	12.760611658708	0.155377904828192	12.4776428973564
K000283_037_045	13	23	QFA0089	37	YPD	SPBC725.11C	0.172520137829581	1.70190613500442	9e-04	5.36809684217096	1.83462502036529e-05	0.372928240740741	0.420001103764828	0.172453510279684	0.00148589018161258	pot1-1	pot1-1	1	29	2014-04-11_10-01-01	174	175	4248	2459	89	0.073730612244898	0.00135862680700531	1	SID	2014/04/11	SID	DAL	YPD	CONC	php2	37_YPD	18.6178560108113	7.58262405700148	2.45533154101453	9.77464737413152	0.421048177307788	18.6178560108113
K000283_037_045	13	24	QFA0089	37	YPD	SPAC10F6.16	0.16500675437539	1.47050666693858	9e-04	1.8889136723889	1.344995593455e-05	0.372928240740741	0.310135948874371	0.168044423251879	0.00146846358324436	pot1-1	pot1-1	1	29	2014-04-11_10-01-01	174	175	4424	2465	89	0.0619102040816327	0.00143511282181182	1	SID	2014/04/11	SID	DAL	YPD	CONC	mug134	37_YPD	15.9484492476723	7.51838436408138	2.12126016380128	11.3140294668016	0.309844332722087	15.9484492476723
K000283_037_045	14	1	QFA0089	37	YPD	SPAC10F6.16	0.0504540669266103	0.754634993190922	0.000999650284711736	0.999963828275866	0.000133431050498756	2.53975694444444	0.0256522160424583	0.0513579585954833	-0.00735657906378663	pot1-1	pot1-1	1	29	2014-04-11_10-01-01	174	175	418	2640	89	0.0621714285714286	0.000654197682126959	1	SID	2014/04/11	SID	DAL	YPD	CONC	mug134	37_YPD	5.98297478643759	5.65740328028271	1.05754786958348	22.6940081770979	0.0358569353410309	5.98297478643759
K000283_037_045	14	2	QFA0089	37	YPD	SPBC29B5.01	0.125913017316105	1.42914061892523	0.000996106782510185	1.00643005176104	2.74883253288082e-05	2.20630787037037	0.196472274467463	0.116875525169627	-0.00867396898325798	pot1-1	pot1-1	1	29	2014-04-11_10-01-01	174	175	592	2640	89	0.0700408163265306	0.000946992783470192	1	SID	2014/04/11	SID	DAL	YPD	CONC	atf1	37_YPD	14.2356702225516	6.98191131885734	2.03893598363284	11.7708452804087	0.207191538422298	14.2356702225516
K000283_037_045	14	3	QFA0089	37	YPD	SPAC1F8.01	0.133613913702705	1.92442862466171	9e-04	1.63681083625197	2.57177965571556e-05	1.53975694444444	0.350073366568834	0.136121544481896	-0.00645018057739698	pot1-1	pot1-1	1	29	2014-04-11_10-01-01	174	175	763	2640	89	0.0602775510204082	0.00113898038101381	1	SID	2014/04/11	SID	DAL	YPD	CONC	ght3	37_YPD	20.0181026727244	7.21392953193523	2.77492351208957	8.64888703974675	0.355155675815323	20.0181026727244
K000283_037_045	14	4	QFA0089	37	YPD	SPBC6B1.02	0.135063880939336	1.77879519598056	9e-04	1.30397247674503	4.7329837350093e-05	1.0396412037037	0.310458776353305	0.13824034451086	-0.00329066498737874	pot1-1	pot1-1	1	29	2014-04-11_10-01-01	174	175	941	2640	89	0.0633795918367347	0.00102322501311144	1	SID	2014/04/11	SID	DAL	YPD	CONC	ppk30	37_YPD	18.5089600988623	7.22950120098773	2.56019877226571	9.37427213073795	0.317347558833582	18.5089600988623
K000283_037_045	14	5	QFA0089	37	YPD	SPAC17A5.05C	0.14663556733129	1.87748828837108	9e-04	1.6892066410479	3.00567948986505e-05	1.0396412037037	0.372234562194515	0.150985131060339	-0.00237733857711851	pot1-1	pot1-1	1	29	2014-04-11_10-01-01	174	175	1103	2640	89	0.0639020408163265	0.00124663128451246	1	SID	2014/04/11	SID	DAL	YPD	CONC	SPAC17A5.05c	37_YPD	19.8964271426731	7.3480943634231	2.70769891602268	8.86361473130603	0.376333373360273	19.8964271426731
K000283_037_045	14	6	QFA0089	37	YPD	SPBC16H5.12C	0.0761936755368774	1.43051839887225	9e-04	1.61283487086584	1.19419846253535e-05	0.539641203703704	0.168879641780104	0.0784886125013312	7.50170421527842e-05	pot1-1	pot1-1	1	29	2014-04-11_10-01-01	174	175	1281	2640	89	0.118857142857143	0.000729168847063522	1	SID	2014/04/11	SID	DAL	YPD	CONC	SPBC16H5.12c	37_YPD	13.1968309311809	6.40360243998469	2.06084482209243	11.645709440477	0.169180291953043	13.1968309311809
K000283_037_045	14	7	QFA0089	37	YPD	SPCC330.12C	0.0499476338284333	1.54034599333913	9e-04	3.74994781691879	5.54708102937151e-06	0.539641203703704	0.146963461683002	0.0476660776636031	-0.000120671850582601	pot1-1	pot1-1	1	29	2014-04-11_10-01-01	174	175	1460	2651	89	0.0285061224489796	0.000453274922551315	1	SID	2014/04/11	SID	DAL	YPD	CONC	sdh3	37_YPD	12.8764682808192	5.79434752311003	2.22224646165301	10.7998821976513	0.14365000267328	12.8764682808192
K000283_037_045	14	8	QFA0089	37	YPD	SPAC4D7.06C	0.147671783618616	1.66540642029495	9e-04	1.73392153101202	6.95531616632279e-05	1.0396412037037	0.325075402608893	0.155832918310685	-0.00248509386506813	pot1-1	pot1-1	1	29	2014-04-11_10-01-01	174	175	1632	2636	89	0.107918367346939	0.00105464368696885	1	SID	2014/04/11	SID	DAL	YPD	CONC	SPAC4D7.06c	37_YPD	17.6745430889383	7.35825347274596	2.40200247985512	9.9916632898096	0.334924258715401	17.6745430889383
K000283_037_045	14	9	QFA0089	37	YPD	SPBP23A10.02	0.0387480418805216	1.16178581211343	9e-04	3.32206748755383	6.12398384178684e-06	1.0396412037037	0.0907401832268411	0.040747787003372	-0.00173284192803719	pot1-1	pot1-1	1	29	2014-04-11_10-01-01	174	175	1813	2640	89	0.0802938775510204	0.000591421815423047	1	SID	2014/04/11	SID	DAL	YPD	CONC	pkr1	37_YPD	9.09784392599512	5.42805459444473	1.67607819112693	14.3191410323545	0.0922276653144587	9.09784392599512
K000283_037_045	14	10	QFA0089	37	YPD	SPBC3E7.16C	0.125357902839921	1.78177606108897	9e-04	1.40705011127378	1.86072554264637e-05	0.872858796296296	0.307533599700433	0.129185384349255	-0.00219675080232956	pot1-1	pot1-1	1	29	2014-04-11_10-01-01	174	175	1979	2640	89	0.130089795918367	0.00112846149629999	1	SID	2014/04/11	SID	DAL	YPD	CONC	leu3	37_YPD	18.2774485222584	7.12191223295023	2.56636812199061	9.35173710830865	0.305294872237162	18.2774485222584
K000283_037_045	14	11	QFA0089	37	YPD	SPCC1223.12C	0.0796115737462724	1.42555096017692	9e-04	2.23240347455477	1.66549474103171e-05	1.0396412037037	0.181858325123931	0.0844652719139522	-0.00254698997276217	pot1-1	pot1-1	1	29	2014-04-11_10-01-01	174	175	2158	2630	89	0.0771591836734694	0.000738795905128629	1	SID	2014/04/11	SID	DAL	YPD	CONC	meu10	37_YPD	13.2986403482063	6.46690937001314	2.05641359532139	11.6708039932254	0.184366358115173	13.2986403482063
K000283_037_045	14	12	QFA0089	37	YPD	SPAC17D4.01	0.141957438937273	1.6725589130515	9e-04	2.09590181063554	2.67712182804929e-05	1.0396412037037	0.331681468860323	0.146494175787342	-0.00210614979006833	pot1-1	pot1-1	1	29	2014-04-11_10-01-01	174	175	2345	2629	89	0.0610612244897959	0.00119089898278356	1	SID	2014/04/11	SID	DAL	YPD	CONC	pex7	37_YPD	17.6170420222259	7.30131773521771	2.41285787868819	9.94671099859732	0.336126441681957	17.6170420222259
K000283_037_045	14	13	QFA0089	37	YPD	SPBC1539.02	0.118880547834194	1.58231478909533	9e-04	2.19433235728125	2.08520807229111e-05	1.0396412037037	0.273812918297203	0.122939333770408	-0.00233983425255028	pot1-1	pot1-1	1	29	2014-04-11_10-01-01	174	175	2502	2639	89	0.0606367346938776	0.00114642380722007	1	SID	2014/04/11	SID	DAL	YPD	CONC	SPBC1539.02	37_YPD	16.0823197147073	7.04537195255897	2.28267859000205	10.5139637727002	0.278019523923824	16.0823197147073
K000283_037_045	14	14	QFA0089	37	YPD	SPBC1289.06C	0.0435474903827221	1.24247774620499	9e-04	10	6.04007766107183e-06	0.539641203703704	0.111729615836171	0.0420718198642877	0.000348411650256394	pot1-1	pot1-1	1	29	2014-04-11_10-01-01	174	175	2675	2640	89	0.0339591836734694	0.000453013510924777	1	SID	2014/04/11	SID	DAL	YPD	CONC	ppr8	37_YPD	10.0318557230695	5.5965207678517	1.79251648286482	13.3889982208938	0.11106196759325	10.0318557230695
K000283_037_045	14	15	QFA0089	37	YPD	SPAC32A11.03C	0.142727834270049	1.7356130579999	9e-04	2.02913235830996	2.69064433503909e-05	0.372928240740741	0.346685063924315	0.148234987933396	0.00487611049432248	pot1-1	pot1-1	1	29	2014-04-11_10-01-01	174	175	2858	2642	89	0.0637714285714286	0.00131542032260778	1	SID	2014/04/11	SID	DAL	YPD	CONC	phx1	37_YPD	18.3003860513828	7.30912599468052	2.50377214248346	9.58553679577038	0.349644766601175	18.3003860513828
K000283_037_045	14	16	QFA0089	37	YPD	SPBC19C7.01	0.200484775122594	2.03634630194303	9e-04	2.4652701907984	5.23965045598404e-05	1.0396412037037	0.535281749042406	0.206171924325735	-0.00168448556444419	pot1-1	pot1-1	1	29	2014-04-11_10-01-01	174	175	3024	2640	89	0.0697142857142857	0.00148475521821584	1	SID	2014/04/11	SID	DAL	YPD	CONC	mni1	37_YPD	22.9130457484583	7.79935196534077	2.93781404535668	8.16933938958215	0.542857256740587	22.9130457484583
K000283_037_045	14	17	QFA0089	37	YPD	SPBC1683.04	0.175231360146444	1.9796102122602	9e-04	2.15943039093251	2.83456339129572e-05	0.872858796296296	0.465390911493976	0.179916458406226	-0.00120737630784558	pot1-1	pot1-1	1	29	2014-04-11_10-01-01	174	175	3203	2632	89	0.0660897959183673	0.00137710431471719	1	SID	2014/04/11	SID	DAL	YPD	CONC	SPBC1683.04	37_YPD	21.7194517664245	7.60512027208046	2.85589852486092	8.40365993086843	0.469382760284855	21.7194517664245
K000283_037_045	14	18	QFA0089	37	YPD	SPCC1020.07	0.179732050573174	1.90982682938185	9e-04	2.15597930482317	3.01285976502295e-05	0.539641203703704	0.462131801959982	0.184896553398399	-5.85537050595676e-05	pot1-1	pot1-1	1	29	2014-04-11_10-01-01	174	175	3386	2644	89	0.0664489795918367	0.00132746191831316	1	SID	2014/04/11	SID	DAL	YPD	CONC	SPCC1020.07	37_YPD	21.054643105543	7.64170698244018	2.75522774609447	8.71071367295135	0.464032879299438	21.054643105543
K000283_037_045	14	19	QFA0089	37	YPD	SPAC23C4.12	0.108815345191789	1.48531801040365	9e-04	1.79601637517654	2.62365888535808e-05	0.539641203703704	0.229174415801667	0.1131283799388	-7.10177606646244e-05	pot1-1	pot1-1	1	29	2014-04-11_10-01-01	174	175	3563	2640	89	0.0569795918367347	0.00108692356429968	1	SID	2014/04/11	SID	DAL	YPD	CONC	hhp2	37_YPD	14.8184009853304	6.91774130369623	2.14208660526417	11.2040287918426	0.234007573868367	14.8184009853304
K000283_037_045	14	20	QFA0089	37	YPD	SPBC32F12.03C	0.0682649933275742	1.26412123602404	9e-04	2.69579183995321	1.32898546493468e-05	0.372928240740741	0.145272572910353	0.072018605448673	0.00109420486151895	pot1-1	pot1-1	1	29	2014-04-11_10-01-01	174	175	3717	2634	89	0.0578285714285714	0.000638157708769356	1	SID	2014/04/11	SID	DAL	YPD	CONC	gpx1	37_YPD	11.3891203724124	6.24507713434632	1.82369570902098	13.1600901846087	0.146660494720037	11.3891203724124
K000283_037_045	14	21	QFA0089	37	YPD	SPAC25G10.01	0.11702566030852	1.45780223195753	9e-04	2.21953624001042	1.59465197634139e-05	0.539641203703704	0.247105377723005	0.121525778095864	-0.000223589481694162	pot1-1	pot1-1	1	29	2014-04-11_10-01-01	174	175	3901	2631	89	0.0645877551020408	0.00114274832220529	1	SID	2014/04/11	SID	DAL	YPD	CONC	SPAC25G10.01	37_YPD	14.7691436048644	7.02268418859128	2.10306247700241	11.411929156859	0.249115078359498	14.7691436048644
K000283_037_045	14	22	QFA0089	37	YPD	SPCC622.08C	0.025	0.685678519285913	9e-04	0.750000000000001	1.59295936385103e-06	1.0396412037037	0.0209492195396051	0.0100550570758667	0.000195779051533157	pot1-1	pot1-1	1	29	2014-04-11_10-01-01	174	175	4079	2640	89	0.0102204081632653	0.000436712125940636	1	SID	2014/04/11	SID	DAL	YPD	CONC	hta1	37_YPD	4.22855126713157	4.79585928321977	0.88170878614534	25	0.0184700578112381	4.22855126713157
K000283_037_045	14	23	QFA0089	37	YPD	SPBC16G5.13	0.105140149013791	1.44198529804193	0.000998079770582548	1.00323357497084	6.99962025277734e-06	0.372928240740741	0.190074804705258	0.0994962313221102	0.000945654214488301	pot1-1	pot1-1	1	29	2014-04-11_10-01-01	174	175	4240	2640	89	0.0860734693877551	0.000994520655487565	1	SID	2014/04/11	SID	DAL	YPD	CONC	ptf2	37_YPD	13.7888125757858	6.71894284319069	2.05222947978491	11.6945985994293	0.186851282922139	13.7888125757858
K000283_037_045	14	24	QFA0089	37	YPD	SPAC10F6.16	0.148295539648384	1.31996306589402	9e-04	2.00527285128449	1.24554552266131e-05	0.539641203703704	0.239704098022568	0.148792776546054	-0.000594562239624623	pot1-1	pot1-1	1	29	2014-04-11_10-01-01	174	175	4423	2640	89	0.0597551020408163	0.00132746191831316	1	SID	2014/04/11	SID	DAL	YPD	CONC	mug134	37_YPD	14.0228423056078	7.36433448907753	1.90415608177573	12.6040087940788	0.242209940676651	14.0228423056078
K000283_037_045	15	1	QFA0089	37	YPD	SPAC10F6.16	0.001	0	0.001	1	Inf	0	0.0342317799770371	0.220821395457943	-0.0233666945576618	pot1-1	pot1-1	1	29	2014-04-11_10-01-01	174	175	418	2815	89	0.15229387755102	0.00149542804011727	1	SID	2014/04/11	SID	DAL	YPD	CONC	mug134	37_YPD	0	0	0	25	0	0
K000283_037_045	15	2	QFA0089	37	YPD	SPBC4B4.10C	0.0833984763563617	1.19823518419754	0.000995881193886657	1.0060766786421	5.14787574429852e-06	1.0396412037037	0.118083582470079	0.0700046644138943	-0.00211222181695947	pot1-1	pot1-1	1	29	2014-04-11_10-01-01	174	175	592	2815	89	0.207085714285714	0.000850875905346394	1	SID	2014/04/11	SID	DAL	YPD	CONC	atg5	37_YPD	10.8569405508129	6.38790357377094	1.69960933590045	14.1208920738746	0.117327496714684	10.8569405508129
K000283_037_045	15	3	QFA0089	37	YPD	SPBC1105.01	0.141478024677137	1.78414055678969	9e-04	1.55924630266706	2.83088730170412e-05	1.0396412037037	0.338725683827503	0.145049652903524	-0.00510141666968184	pot1-1	pot1-1	1	29	2014-04-11_10-01-01	174	175	760	2820	89	0.0646857142857143	0.00126200998501227	1	SID	2014/04/11	SID	DAL	YPD	CONC	rrp12	37_YPD	18.7680936395459	7.29643726453556	2.57222709647193	9.33043588294299	0.343193216536548	18.7680936395459
K000283_037_045	15	4	QFA0089	37	YPD	SPAC16.04	0.143819814511514	1.74486492941303	9e-04	2.03747576135398	3.48800827316778e-05	0.539641203703704	0.349379197203989	0.146602630278586	-0.00107039535100077	pot1-1	pot1-1	1	29	2014-04-11_10-01-01	174	175	953	2806	89	0.0712489795918367	0.00104670817801496	1	SID	2014/04/11	SID	DAL	YPD	CONC	dus3	37_YPD	18.425688948817	7.32012173735718	2.51712875959209	9.53467315032755	0.353827037532553	18.425688948817
K000283_037_045	15	5	QFA0089	37	YPD	SPBC15C4.04C	0.0265818043268001	1.05504468742509	9e-04	1.5	5.04309314348319e-06	1.0396412037037	0.0551858836013651	0.0250601681718074	1.65618568839334e-05	pot1-1	pot1-1	1	29	2014-04-11_10-01-01	174	175	1115	2824	89	0.0673632653061225	0.000941041210419863	1	SID	2014/04/11	SID	DAL	YPD	CONC	SPBC15C4.04c	37_YPD	7.35300572434489	4.8843702239088	1.50541531195818	15.9424444599158	0.0554441111962064	7.35300572434489
K000283_037_045	15	6	QFA0089	37	YPD	SPAC30D11.11	0.198688374336902	2.00404072422056	9e-04	1.66402322486367	2.8240213980385e-05	0.372928240740741	0.515396974443388	0.203421326095859	0.00305721524113991	pot1-1	pot1-1	1	29	2014-04-11_10-01-01	174	175	1291	2816	89	0.0702040816326531	0.00136006468828144	1	SID	2014/04/11	SID	DAL	YPD	CONC	SPAC30D11.11	37_YPD	22.5067709310948	7.78636674323977	2.89053568541907	8.30295924768025	0.510621472214401	22.5067709310948
K000283_037_045	15	7	QFA0089	37	YPD	SPBC543.03C	0.0434427736221645	1.25520735438503	9e-04	1.5	5.27916157871519e-06	0.539641203703704	0.0956699383937621	0.0442941832518849	0.000264584901206429	pot1-1	pot1-1	1	29	2014-04-11_10-01-01	174	175	1464	2815	89	0.0748081632653061	0.00060613924306506	1	SID	2014/04/11	SID	DAL	YPD	CONC	pku80	37_YPD	10.0752095673525	5.59304740388723	1.80138104324847	13.323111226218	0.0954011640131147	10.0752095673525
K000283_037_045	15	8	QFA0089	37	YPD	SPBC15D4.12C	0.025	1.10493642518178	0.000984812175739208	0.75	4.3326296391319e-06	0.372928240740741	0.0447754236781025	0.0173479243577641	0.000762066510653551	pot1-1	pot1-1	1	29	2014-04-11_10-01-01	174	175	1625	2815	89	0.0353632653061225	0.000468223021314411	1	SID	2014/04/11	SID	DAL	YPD	CONC	mug98	37_YPD	6.57282341227183	4.66593568594899	1.40868281405276	17.0371923051665	0.0413427995672169	6.57282341227183
K000283_037_045	15	9	QFA0089	37	YPD	SPAC26A3.16	0.166059133558775	1.75914916733977	9e-04	2.81678346490243	3.18443806262502e-05	1.0396412037037	0.405625824950074	0.170139482470205	-0.00234933360393841	pot1-1	pot1-1	1	29	2014-04-11_10-01-01	174	175	1800	2827	89	0.063869387755102	0.00148174100605886	1	SID	2014/04/11	SID	DAL	YPD	CONC	dph1	37_YPD	19.1042795702925	7.52755635913216	2.53791252550581	9.45659070547229	0.411437674054181	19.1042795702925
K000283_037_045	15	10	QFA0089	37	YPD	SPBC21C3.14C	0.143495610576125	1.68368779339081	9e-04	1.52491670853133	2.39870412784815e-05	0.539641203703704	0.321000036624628	0.147732309390025	-0.000720471028218869	pot1-1	pot1-1	1	29	2014-04-11_10-01-01	174	175	1984	2815	89	0.0716408163265306	0.00112786170445311	1	SID	2014/04/11	SID	DAL	YPD	CONC	SPBC21C3.14c	37_YPD	17.7591966603647	7.31686588982868	2.42715896775586	9.88810387734523	0.323752686320794	17.7591966603647
K000283_037_045	15	11	QFA0089	37	YPD	SPAC22F8.03C	0.102797759010344	1.4236712690365	9e-04	2.09273315495117	2.17299272017894e-05	1.0396412037037	0.213259253463131	0.106636395707355	-0.00295741263164744	pot1-1	pot1-1	1	29	2014-04-11_10-01-01	174	175	2155	2808	89	0.0741551020408163	0.00117324431157837	1	SID	2014/04/11	SID	DAL	YPD	CONC	SPAC22F8.03c	37_YPD	14.038377899129	6.8356680973634	2.05369507401095	11.6862528929998	0.218602723212385	14.038377899129
K000283_037_045	15	12	QFA0089	37	YPD	SPBC1815.01	0.0665180313681762	1.33692155688173	9e-04	2.31634988959159	8.17231772232371e-06	0.539641203703704	0.151763898203113	0.0694198432084992	-8.7256981171599e-05	pot1-1	pot1-1	1	29	2014-04-11_10-01-01	174	175	2326	2815	89	0.0678204081632653	0.000591421815423047	1	SID	2014/04/11	SID	DAL	YPD	CONC	eno101	37_YPD	11.9717879948589	6.20767666036414	1.92854567817594	12.4446106055936	0.151356001294019	11.9717879948589
K000283_037_045	15	13	QFA0089	37	YPD	SPBC15D4.01C	0.0877034325204087	1.534462675123	9e-04	1.1119857911643	1.48308869079674e-05	1.0396412037037	0.179731135677751	0.0870247068122829	-0.00184651379308628	pot1-1	pot1-1	1	29	2014-04-11_10-01-01	174	175	2513	2803	89	0.0912	0.000999311011810854	1	SID	2014/04/11	SID	DAL	YPD	CONC	klp9	37_YPD	14.4898762626605	6.60656449603393	2.19325434139924	10.9426433346023	0.182667397709752	14.4898762626605
K000283_037_045	15	14	QFA0089	37	YPD	SPAC25G10.06	0.170543941719048	1.78278041244814	9e-04	2.4816313896479	2.33638164876645e-05	0.539641203703704	0.419895849689654	0.175285124336736	-0.000798795128998408	pot1-1	pot1-1	1	29	2014-04-11_10-01-01	174	175	2680	2819	89	0.065730612244898	0.00138503958901073	1	SID	2014/04/11	SID	DAL	YPD	CONC	rps2801	37_YPD	19.4597076273607	7.56600278981504	2.57199318688546	9.33128443822304	0.42169320702775	19.4597076273607
K000283_037_045	15	15	QFA0089	37	YPD	SPAPB1A10.05	0.0842927543699605	1.51062270552848	9e-04	1.09587727458289	1.19183198448762e-05	1.0396412037037	0.170793024758301	0.0836019529290812	-0.00103107383873182	pot1-1	pot1-1	1	29	2014-04-11_10-01-01	174	175	2854	2815	89	0.102628571428571	0.000911467905531118	1	SID	2014/04/11	SID	DAL	YPD	CONC	SPAPB1A10.05	37_YPD	14.1256777075175	6.54933981376095	2.15680940510031	11.1275479155673	0.172911640914346	14.1256777075175
K000283_037_045	15	16	QFA0089	37	YPD	SPAC1296.01C	0.137891794319907	1.70344989377842	9e-04	1.48271435222332	1.88517981028866e-05	0.539641203703704	0.315486195434597	0.141823348549752	-0.000543519049631582	pot1-1	pot1-1	1	29	2014-04-11_10-01-01	174	175	3021	2810	89	0.0866612244897959	0.00126577792620376	1	SID	2014/04/11	SID	DAL	YPD	CONC	SPAC1296.01c	37_YPD	17.8224694324502	7.25939589057053	2.45508988641885	9.77560949306339	0.316519539680005	17.8224694324502
K000283_037_045	15	17	QFA0089	37	YPD	SPBC1271.10C	0.0284794405850939	0.887363823081267	9e-04	1.5	2.30574404534367e-06	1.0396412037037	0.046174385442943	0.0253807384895648	-6.29648320659599e-05	pot1-1	pot1-1	1	29	2014-04-11_10-01-01	174	175	3199	2815	89	0.0480979591836735	0.000495558722464509	1	SID	2014/04/11	SID	DAL	YPD	CONC	SPBC1271.10c	37_YPD	6.31721547742586	4.98385199639805	1.26753673303129	18.9343625116129	0.044962335017413	6.31721547742586
K000283_037_045	15	18	QFA0089	37	YPD	SPBC1604.11	0.149536061404673	1.67378828528416	9e-04	2.06251316187683	1.98207255878944e-05	0.372928240740741	0.349118335861198	0.153777571716104	0.00156327286571457	pot1-1	pot1-1	1	29	2014-04-11_10-01-01	174	175	3379	2815	89	0.0619755102040816	0.00125039922570395	1	SID	2014/04/11	SID	DAL	YPD	CONC	atp17	37_YPD	17.8111245549773	7.37635272306831	2.41462484559286	9.93943222434923	0.349257817565366	17.8111245549773
K000283_037_045	15	19	QFA0089	37	YPD	SPAC869.02C	0.131246126182847	1.58636976073482	9e-04	1.96178562371317	1.47778569347059e-05	0.372928240740741	0.29616658661014	0.13496819381788	0.00158662044987727	pot1-1	pot1-1	1	29	2014-04-11_10-01-01	174	175	3550	2826	89	0.0582204081632653	0.00125048382075904	1	SID	2014/04/11	SID	DAL	YPD	CONC	SPAC869.02c	37_YPD	16.4491145538983	7.18813412451836	2.28837056584562	10.4878118772391	0.295486419413732	16.4491145538983
K000283_037_045	15	20	QFA0089	37	YPD	SPAC5H10.01	0.155804612680974	1.6758989165335	9e-04	2.09735952246917	1.75614842311045e-05	0.372928240740741	0.365703571431656	0.160187432589999	0.00311082121667152	pot1-1	pot1-1	1	29	2014-04-11_10-01-01	174	175	3736	2815	89	0.0640979591836735	0.00131542032260778	1	SID	2014/04/11	SID	DAL	YPD	CONC	SPAC5H10.01	37_YPD	17.9770499323368	7.43559722902922	2.41770087574847	9.92678632859002	0.361595103294177	17.9770499323368
K000283_037_045	15	21	QFA0089	37	YPD	SPBPB7E8.02	0.136614545044467	1.47263417838819	9e-04	2.22353618451401	2.55250613561239e-05	0.372928240740741	0.277143814548027	0.141585461947132	0.00124825128084497	pot1-1	pot1-1	1	29	2014-04-11_10-01-01	174	175	3904	2820	89	0.0616163265306122	0.00120049518301304	1	SID	2014/04/11	SID	DAL	YPD	CONC	SPBPB7E8.02	37_YPD	15.3939957642798	7.24597037553313	2.12449057427276	11.2968258323365	0.281300967442132	15.3939957642798
K000283_037_045	15	22	QFA0089	37	YPD	SPAC18B11.04	0.0716006898296316	1.15124181086216	0.000992914290080561	1.00743299570807	1.29339356606202e-05	0.372928240740741	0.0987299412093844	0.0602067420116646	0.00081482990480318	pot1-1	pot1-1	1	29	2014-04-11_10-01-01	174	175	4079	2805	89	0.0590040816326531	0.000638157708769356	1	SID	2014/04/11	SID	DAL	YPD	CONC	ncs1	37_YPD	10.0518819740441	6.17216048940239	1.6285840252053	14.7367281199842	0.0999972667361878	10.0518819740441
K000283_037_045	15	23	QFA0089	37	YPD	SPCC1620.14C	0.137885129060297	1.41855667550695	9e-04	1.96663831417791	1.60512659393395e-05	0.539641203703704	0.260614742710421	0.141999178537395	0.000120546981071462	pot1-1	pot1-1	1	29	2014-04-11_10-01-01	174	175	4242	2815	89	0.0612897959183673	0.00126468605160925	1	SID	2014/04/11	SID	DAL	YPD	CONC	snf22	37_YPD	14.8549379489057	7.25932615350283	2.0463246360322	11.7283443581736	0.26211127594575	14.8549379489057
K000283_037_045	15	24	QFA0089	37	YPD	SPAC10F6.16	0.171580285633218	1.40827113623277	9e-04	2.62938930680171	4.04664587733815e-05	1.0396412037037	0.302495374291149	0.176885735810421	-0.00307097440449753	pot1-1	pot1-1	1	29	2014-04-11_10-01-01	174	175	4426	2807	89	0.0626612244897959	0.00149996472860548	1	SID	2014/04/11	SID	DAL	YPD	CONC	mug134	37_YPD	15.3896050842526	7.57474308166858	2.03169994260222	11.8127679667405	0.312103245667617	15.3896050842526
K000283_037_045	16	1	QFA0089	37	YPD	SPAC10F6.16	0.23376122552892	1.99194890129417	9e-04	0.755499093861455	0.000252978245777475	1.0396412037037	0.438148296117534	0.260295701826623	-0.00495798619798011	pot1-1	pot1-1	1	29	2014-04-11_10-01-01	174	175	418	2989	89	0.0896979591836735	0.00142154874977522	1	SID	2014/04/11	SID	DAL	YPD	CONC	mug134	37_YPD	22.5959234606401	8.0208949300427	2.81713245937256	8.5193012206978	0.453406747170147	22.5959234606401
K000283_037_045	16	2	QFA0089	37	YPD	SPAC10F6.16	0.186733610956495	1.78332077426407	9e-04	1.76930552420802	4.22966666884035e-05	1.0396412037037	0.427651332433763	0.190070226954742	-0.00602720908322623	pot1-1	pot1-1	1	29	2014-04-11_10-01-01	174	175	603	2994	89	0.0705632653061224	0.00128314044527695	1	SID	2014/04/11	SID	DAL	YPD	CONC	mug134	37_YPD	19.7992465827644	7.69684091081604	2.57238610128233	9.32985914829663	0.434973140149045	19.7992465827644
K000283_037_045	16	3	QFA0089	37	YPD	SPAC10F6.16	0.101644945068872	1.59188700506192	9e-04	1.10351050179592	1.75124731474481e-05	1.0396412037037	0.208170424490827	0.100476329953687	-0.00381320357960691	pot1-1	pot1-1	1	29	2014-04-11_10-01-01	174	175	767	2989	89	0.0652408163265306	0.00109575101723245	1	SID	2014/04/11	SID	DAL	YPD	CONC	mug134	37_YPD	15.5337472877763	6.81939775314511	2.27787670555104	10.5361277638573	0.212704794762082	15.5337472877763
K000283_037_045	16	4	QFA0089	37	YPD	SPAC10F6.16	0.173420776871367	1.84723042798365	9e-04	1.68394904799456	2.19110428196603e-05	0.372928240740741	0.423504438368051	0.177172815243976	0.00110031266993449	pot1-1	pot1-1	1	29	2014-04-11_10-01-01	174	175	941	2997	89	0.0660571428571429	0.00126074892030759	1	SID	2014/04/11	SID	DAL	YPD	CONC	mug134	37_YPD	20.2221902994842	7.59013603583742	2.66427244571159	9.00808775717753	0.423216763280774	20.2221902994842
K000283_037_045	16	5	QFA0089	37	YPD	SPAC10F6.16	0.106415660577269	1.6604324374413	0.00100042214855081	1.00020867812938	1.22435927276974e-05	0.372928240740741	0.23940410200391	0.105663204469026	0.00676275292151223	pot1-1	pot1-1	1	29	2014-04-11_10-01-01	174	175	1115	2989	89	0.0810448979591837	0.00104786176828072	1	SID	2014/04/11	SID	DAL	YPD	CONC	mug134	37_YPD	15.9101074418007	6.73295776621652	2.36301904664124	10.156498752777	0.229649194419155	15.9101074418007
K000283_037_045	16	6	QFA0089	37	YPD	SPAC10F6.16	0.167558916679489	1.81377001900501	0.0011	1.38501680014736	3.6019027405253e-05	0.372928240740741	0.424850857294015	0.169461719401723	0.0117056844095993	pot1-1	pot1-1	1	29	2014-04-11_10-01-01	174	175	1293	2989	89	0.0660897959183673	0.00129851914577676	1	SID	2014/04/11	SID	DAL	YPD	CONC	mug134	37_YPD	18.9436676474755	7.25102112789986	2.61255171007373	9.18642104095338	0.406432401490065	18.9436676474755
K000283_037_045	16	7	QFA0089	37	YPD	SPAC10F6.16	0.121110626874052	1.70407294290493	0.000999966798737997	1.00156108544032	1.78579449102599e-05	0.372928240740741	0.272968260846253	0.11950792701858	0.00870671192023147	pot1-1	pot1-1	1	29	2014-04-11_10-01-01	174	175	1459	2989	89	0.0708897959183673	0.0011908682422781	1	SID	2014/04/11	SID	DAL	YPD	CONC	mug134	37_YPD	16.8117285101734	6.9202295499919	2.42935994951108	9.87914532995827	0.261487057061511	16.8117285101734
K000283_037_045	16	8	QFA0089	37	YPD	SPAC10F6.16	0.164181286779144	1.76488764238801	0.00090041443700455	1.68919394922014	2.81911955998068e-05	0.372928240740741	0.400736204636442	0.167540032435503	0.00982615993820091	pot1-1	pot1-1	1	29	2014-04-11_10-01-01	174	175	1628	2989	89	0.0621387755102041	0.00134333270156059	1	SID	2014/04/11	SID	DAL	YPD	CONC	mug134	37_YPD	19.1176444971262	7.51048479542849	2.5454607815414	9.42854832965325	0.386366990517113	19.1176444971262
K000283_037_045	16	9	QFA0089	37	YPD	SPAC10F6.16	0.121798500993837	1.66993751297687	0.000999769940946742	1.00147824455028	1.430697658829e-05	0.372928240740741	0.265256864521359	0.120065033974756	0.00706907230214271	pot1-1	pot1-1	1	29	2014-04-11_10-01-01	174	175	1813	2989	89	0.071869387755102	0.00100615464617024	1	SID	2014/04/11	SID	DAL	YPD	CONC	mug134	37_YPD	16.4961751125674	6.92868451074118	2.38085239513999	10.0804233177122	0.255921638133176	16.4961751125674
K000283_037_045	16	10	QFA0089	37	YPD	SPAC10F6.16	0.157104057304311	1.62652350254185	9e-04	1.85182516137518	1.98666695804659e-05	0.372928240740741	0.349049413734483	0.161187461353808	0.00522884102721463	pot1-1	pot1-1	1	29	2014-04-11_10-01-01	174	175	1977	2989	89	0.0608326530612245	0.00116847671730874	1	SID	2014/04/11	SID	DAL	YPD	CONC	mug134	37_YPD	17.4738165985521	7.44757972277756	2.34624096001423	10.2291283840917	0.344629670975426	17.4738165985521
K000283_037_045	16	11	QFA0089	37	YPD	SPAC10F6.16	0.0746458160900253	1.32782741877679	0.000997497830513913	1.00306518754786	7.35006264076117e-06	0.372928240740741	0.132918925799029	0.0689733163294665	0.00224798198279738	pot1-1	pot1-1	1	29	2014-04-11_10-01-01	174	175	2161	2989	89	0.0866938775510204	0.000898503742671581	1	SID	2014/04/11	SID	DAL	YPD	CONC	mug134	37_YPD	11.6987331067451	6.22560388553164	1.87913226119848	12.7718524638032	0.13104077513626	11.6987331067451
K000283_037_045	16	12	QFA0089	37	YPD	SPAC10F6.16	0.160678236090216	1.6628128472125	9e-04	2.16823818140002	1.59816796412394e-05	0.372928240740741	0.373717018364346	0.164775701919102	0.00437588491665442	pot1-1	pot1-1	1	29	2014-04-11_10-01-01	174	175	2323	2989	89	0.0629224489795918	0.00134114895237158	1	SID	2014/04/11	SID	DAL	YPD	CONC	mug134	37_YPD	17.9435441315407	7.48003381203925	2.39885869267867	10.0047577096759	0.368292468948776	17.9435441315407
K000283_037_045	16	13	QFA0089	37	YPD	SPAC10F6.16	0.105650765092325	1.42606028938428	9e-04	2.08583150241324	1.05941847015043e-05	0.372928240740741	0.223475399398008	0.108979660725278	0.00142929126066642	pot1-1	pot1-1	1	29	2014-04-11_10-01-01	174	175	2503	2989	89	0.0539428571428571	0.00120274064787331	1	SID	2014/04/11	SID	DAL	YPD	CONC	mug134	37_YPD	14.1432232845215	6.87516249811124	2.05714749119122	11.6666403856645	0.223168420696833	14.1432232845215
K000283_037_045	16	14	QFA0089	37	YPD	SPAC10F6.16	0.126605859166954	1.56048248067222	9e-04	1.74324288292365	1.14781359246431e-05	0.372928240740741	0.28018238300638	0.129956708644274	0.00338695715688774	pot1-1	pot1-1	1	29	2014-04-11_10-01-01	174	175	2684	2989	89	0.0658285714285714	0.00121461281880816	1	SID	2014/04/11	SID	DAL	YPD	CONC	mug134	37_YPD	16.0601195843776	7.13620345572306	2.25051313125018	10.6642345990969	0.276293479573449	16.0601195843776
K000283_037_045	16	15	QFA0089	37	YPD	SPAC10F6.16	0.11399829702738	1.55764709604524	0.000997230705772468	1.00464130835447	1.49083104966285e-05	0.372928240740741	0.224411088475232	0.108644933928398	0.0032520594712443	pot1-1	pot1-1	1	29	2014-04-11_10-01-01	174	175	2847	2989	89	0.0569142857142857	0.00118862301207818	1	SID	2014/04/11	SID	DAL	YPD	CONC	mug134	37_YPD	15.173763760046	6.83686925180174	2.21940236110953	10.8137219372885	0.222001555325026	15.173763760046
K000283_037_045	16	16	QFA0089	37	YPD	SPAC10F6.16	0.151324125843654	1.68212485116459	0.000900238828416517	1.7621585781073	1.60698407813016e-05	0.372928240740741	0.355215731603125	0.154531318787407	0.00611324751909443	pot1-1	pot1-1	1	29	2014-04-11_10-01-01	174	175	3033	2989	89	0.0605061224489796	0.00132467837727726	1	SID	2014/04/11	SID	DAL	YPD	CONC	mug134	37_YPD	17.93736231769	7.39311851040544	2.42622410183795	9.89191393400928	0.346178456243474	17.93736231769
K000283_037_045	16	17	QFA0089	37	YPD	SPAC10F6.16	0.112533126360958	1.52179529836731	0.000998336719172472	1.00365835312973	1.45482838348252e-05	0.372928240740741	0.220194342670733	0.107588640012548	0.00611351178963641	pot1-1	pot1-1	1	29	2014-04-11_10-01-01	174	175	3195	2989	89	0.0771918367346939	0.00109635080907933	1	SID	2014/04/11	SID	DAL	YPD	CONC	mug134	37_YPD	14.7771451827749	6.81660754450505	2.16781516117749	11.0710545944166	0.212626580817638	14.7771451827749
K000283_037_045	16	18	QFA0089	37	YPD	SPAC10F6.16	0.143993946422541	1.71763988697992	0.000999818302438525	1.00310440152442	2.69763842218485e-05	0.372928240740741	0.316007195915983	0.139853053515792	0.00934087248973114	pot1-1	pot1-1	1	29	2014-04-11_10-01-01	174	175	3382	2989	89	0.0604081632653061	0.00122999151930797	1	SID	2014/04/11	SID	DAL	YPD	CONC	mug134	37_YPD	17.5922516177982	7.17012650908512	2.45354828753822	9.78175164593175	0.300909877740819	17.5922516177982
K000283_037_045	16	19	QFA0089	37	YPD	SPAC10F6.16	0.025	0.405625968232202	0.0011	0.75	3.86453929157719e-07	0.372928240740741	0.0146018012607812	0.00474738077639243	0.00111592858640669	pot1-1	pot1-1	1	29	2014-04-11_10-01-01	174	175	3557	2989	89	0.000555102040816327	0.000405354933094135	1	SID	2014/04/11	SID	DAL	YPD	CONC	mug134	37_YPD	2.30375262389976	4.50635266602479	0.51122333173537	25	0.00892859621779588	2.30375262389976
K000283_037_045	16	20	QFA0089	37	YPD	SPAC10F6.16	0.182998254626518	1.78211908420926	0.000900056425027389	2.0065377855757	2.42647457649998e-05	0.372928240740741	0.447667818227713	0.186916132131195	0.00815194336753972	pot1-1	pot1-1	1	29	2014-04-11_10-01-01	174	175	3721	2989	89	0.0634775510204082	0.00143911119946404	1	SID	2014/04/11	SID	DAL	YPD	CONC	mug134	37_YPD	19.7128136340047	7.66759872570015	2.57092400622525	9.33516507756987	0.435611228206313	19.7128136340047
K000283_037_045	16	21	QFA0089	37	YPD	SPAC10F6.16	0.149406706765794	1.61852425522312	9e-04	2.20557233240301	1.39104300741269e-05	0.372928240740741	0.344841314071489	0.15338044776221	0.00402606736286478	pot1-1	pot1-1	1	29	2014-04-11_10-01-01	174	175	3910	2989	89	0.0604408163265306	0.00139297509796462	1	SID	2014/04/11	SID	DAL	YPD	CONC	mug134	37_YPD	17.220624280836	7.375104194403	2.33496691394608	10.2785182336653	0.338597298582126	17.220624280836
K000283_037_045	16	22	QFA0089	37	YPD	SPAC10F6.16	0.148848160198241	1.53128149052781	9e-04	2.34498039189971	1.28470626742356e-05	0.372928240740741	0.31967991077843	0.152922359905312	0.00204585914654178	pot1-1	pot1-1	1	29	2014-04-11_10-01-01	174	175	4091	2989	89	0.0624	0.00135778871757606	1	SID	2014/04/11	SID	DAL	YPD	CONC	mug134	37_YPD	16.2806814387494	7.36970067282207	2.20913740754616	10.8639688586227	0.31736006166373	16.2806814387494
K000283_037_045	16	23	QFA0089	37	YPD	SPAC10F6.16	0.166337521777887	1.47174468881465	9e-04	2.40675952678706	1.56095892193954e-05	0.372928240740741	0.325366132927505	0.170438484570331	0.00183834089034549	pot1-1	pot1-1	1	29	2014-04-11_10-01-01	174	175	4248	2989	89	0.0639673469387755	0.00137316741807587	1	SID	2014/04/11	SID	DAL	YPD	CONC	mug134	37_YPD	15.9880871370175	7.52997292614998	2.12325957793212	11.3033753618453	0.324848450038388	15.9880871370175
K000283_037_045	16	24	QFA0089	37	YPD	SPAC10F6.16	0.164790447334014	1.33217065728579	9e-04	2.27561024871973	1.04908778331562e-05	0.372928240740741	0.271610710357724	0.16565257508208	0.00265269222230154	pot1-1	pot1-1	1	29	2014-04-11_10-01-01	174	175	4426	2989	89	0.0703673469387755	0.00141579699001034	1	SID	2014/04/11	SID	DAL	YPD	CONC	mug134	37_YPD	14.4458163650988	7.51649189720155	1.92188278290795	12.4877543070999	0.26866317618204	14.4458163650988
K000283_037_046	1	1	QFA0089	37	YE5S_GH	SPAC10F6.16	0.02525	5.42850927307863	0.0011	0.1	6.94443231739003e-06	0.374155092592593	0.05533700865187	0.0234308200541416	0.00215126760962425	pot1-1	pot1-1	1	30	2014-04-11_10-01-02	174	175	418	367	107	0.035265306122449	0.000419049873484311	1	SID	2014/04/11	SID	DAL	YE5S_GH	CONC	mug134	37_YE5S_GH	8.57252630003466	4.52070795900186	1.89627960438467	12.6563614060427	0.0456687321530033	8.57252630003466
K000283_037_046	1	2	QFA0089	37	YE5S_GH	SPAC10F6.16	0.025	0.566101266731416	0.0011	0.75	3.68131737266167e-06	0.374155092592593	0.026890112473964	0.00761476004971465	0.00132254054860347	pot1-1	pot1-1	1	30	2014-04-11_10-01-02	174	175	585	367	107	0.00551836734693878	0.000357535071485079	1	SID	2014/04/11	SID	DAL	YE5S_GH	CONC	mug134	37_YE5S_GH	3.21517205693031	4.50635266602479	0.713475463465341	25	0.0152140335583409	3.21517205693031
K000283_037_046	1	3	QFA0089	37	YE5S_GH	SPAC10F6.16	0.040543520789148	7.62699083740469	0.0011	0.1	2.67239945987633e-05	0.374155092592593	0.109339664107807	0.0433131374057456	0.00506291487891988	pot1-1	pot1-1	1	30	2014-04-11_10-01-02	174	175	767	354	107	0.0515918367346939	0.000445639589391354	1	SID	2014/04/11	SID	DAL	YE5S_GH	CONC	mug134	37_YE5S_GH	15.8802704591766	5.20389594865683	3.05161183387523	7.86469620204693	0.0957276698418411	15.8802704591766
K000283_037_046	1	4	QFA0089	37	YE5S_GH	SPAC10F6.16	0.0669253237183713	15.9479278363924	0.0011	0.1	0.000114693252344423	0.374155092592593	0.254133208766571	0.0852401901768774	0.0168552599113063	pot1-1	pot1-1	1	30	2014-04-11_10-01-02	174	175	941	367	107	0.1264	0.00057217548829442	1	SID	2014/04/11	SID	DAL	YE5S_GH	CONC	mug134	37_YE5S_GH	42.6521374262173	5.92697678334878	7.19627205998916	3.33506012556676	0.238722508809393	42.6521374262173
K000283_037_046	1	5	QFA0089	37	YE5S_GH	SPAC10F6.16	0.0434056287326567	25	0.0011	0.152513217183526	2.83517113979527e-05	0.374155092592593	0.196691072896015	0.0515407944210604	0.019191450448891	pot1-1	pot1-1	1	30	2014-04-11_10-01-02	174	175	1115	367	107	0.0319020408163265	0.00039748892881309	1	SID	2014/04/11	SID	DAL	YE5S_GH	CONC	mug134	37_YE5S_GH	75.9171665061305	5.30230671099939	14.3177621823807	1.67623960324848	0.187601604258853	75.9171665061305
K000283_037_046	1	6	QFA0089	37	YE5S_GH	SPAC10F6.16	0.0672671299624065	25	0.0011	0.108431430391674	0.000108419869251928	0.374155092592593	0.288919842160687	0.0857328040989459	0.0258888759662605	pot1-1	pot1-1	1	30	2014-04-11_10-01-02	174	175	1290	367	107	0.103314285714286	0.00053589723331136	1	SID	2014/04/11	SID	DAL	YE5S_GH	CONC	mug134	37_YE5S_GH	71.6020926688064	5.93432627620228	12.0657492251385	1.98910150975101	0.27694318748823	71.6020926688064
K000283_037_046	1	7	QFA0089	37	YE5S_GH	SPAC10F6.16	0.0667413847847145	17.3367714050368	0.0011	0.1	0.000105178472660051	0.374155092592593	0.262780250589883	0.0807112351112158	0.0216602095987957	pot1-1	pot1-1	1	30	2014-04-11_10-01-02	174	175	1454	367	107	0.102628571428571	0.000602932889294035	1	SID	2014/04/11	SID	DAL	YE5S_GH	CONC	mug134	37_YE5S_GH	46.3073831795867	5.92300619174987	7.81822299022548	3.06975127596199	0.245270846127281	46.3073831795867
K000283_037_046	1	8	QFA0089	37	YE5S_GH	SPAC10F6.16	0.0571497967478945	25	0.0011	0.126630265997123	7.58023573513653e-05	0.374155092592593	0.252246871197995	0.0712750595598388	0.0246747144704818	pot1-1	pot1-1	1	30	2014-04-11_10-01-02	174	175	1630	367	107	0.0796081632653061	0.000448054009701451	1	SID	2014/04/11	SID	DAL	YE5S_GH	CONC	mug134	37_YE5S_GH	75.1296192155797	5.69917293867034	13.1825477177234	1.82058889631273	0.241395408451618	75.1296192155797
K000283_037_046	1	9	QFA0089	37	YE5S_GH	SPAC10F6.16	0.0532187866179156	23.4935570070587	0.0011	0.1	7.742188315944e-05	0.374155092592593	0.224990594238096	0.0673523192532497	0.0202056718026874	pot1-1	pot1-1	1	30	2014-04-11_10-01-02	174	175	1817	367	107	0.0894367346938776	0.000480564675483542	1	SID	2014/04/11	SID	DAL	YE5S_GH	CONC	mug134	37_YE5S_GH	56.2967595879197	5.59636018859505	10.0595311400164	2.38579707800984	0.213303201857148	56.2967595879197
K000283_037_046	1	10	QFA0089	37	YE5S_GH	SPAC10F6.16	0.0565792599301582	25	0.0011	0.113352919217494	7.53286484910346e-05	0.374155092592593	0.245167792503523	0.0703935026278154	0.0210764370873209	pot1-1	pot1-1	1	30	2014-04-11_10-01-02	174	175	1974	367	107	0.0646204081632653	0.000434428573984118	1	SID	2014/04/11	SID	DAL	YE5S_GH	CONC	mug134	37_YE5S_GH	68.4280255117286	5.68469787720928	12.0372317033884	1.99381390932635	0.234916853924715	68.4280255117286
K000283_037_046	1	11	QFA0089	37	YE5S_GH	SPAC10F6.16	0.0360551658759656	11.2274453388463	0.0011	0.1	3.36866246184598e-05	0.374155092592593	0.127065717140844	0.0409926717224917	0.0105895396442443	pot1-1	pot1-1	1	30	2014-04-11_10-01-02	174	175	2161	367	107	0.0389551020408163	0.000394474599325934	1	SID	2014/04/11	SID	DAL	YE5S_GH	CONC	mug134	37_YE5S_GH	21.9182109594677	5.03463055042892	4.35348944474195	5.51281915452595	0.112177263261843	21.9182109594677
K000283_037_046	1	12	QFA0089	37	YE5S_GH	SPAC10F6.16	0.0666419507755692	14.1743163985009	0.0011	0.1	0.000106813351265735	0.374155092592593	0.245266989508784	0.0797059445122662	0.0171938990598965	pot1-1	pot1-1	1	30	2014-04-11_10-01-02	174	175	2337	367	107	0.114742857142857	0.000582956019295117	1	SID	2014/04/11	SID	DAL	YE5S_GH	CONC	mug134	37_YE5S_GH	37.8341133034681	5.92085520372935	6.38997442120145	3.75588357918457	0.226599409379608	37.8341133034681
K000283_037_046	1	13	QFA0089	37	YE5S_GH	SPAC10F6.16	0.0508291282423851	16.9061410037114	0.0011	0.1	6.06608144410202e-05	0.374155092592593	0.199435690686765	0.062611949221248	0.0147514392006132	pot1-1	pot1-1	1	30	2014-04-11_10-01-02	174	175	2501	367	107	0.0900897959183673	0.00049068381629627	1	SID	2014/04/11	SID	DAL	YE5S_GH	CONC	mug134	37_YE5S_GH	39.5936001271405	5.53008005883559	7.15967937279325	3.35210541566985	0.186330504449155	39.5936001271405
K000283_037_046	1	14	QFA0089	37	YE5S_GH	SPAC10F6.16	0.0781939821481482	11.8803810947159	0.0011	0.1	0.00017066346436438	0.374155092592593	0.2664654525078	0.0920463233694897	0.0189931546375892	pot1-1	pot1-1	1	30	2014-04-11_10-01-02	174	175	2671	354	107	0.120359183673469	0.00058629324141972	1	SID	2014/04/11	SID	DAL	YE5S_GH	CONC	mug134	37_YE5S_GH	34.0990004304199	6.15148215233888	5.54321699811077	4.32961581842811	0.241533302016733	34.0990004304199
K000283_037_046	1	15	QFA0089	37	YE5S_GH	SPAC10F6.16	0.02525	5.52618598392172	0.00107318711842534	1.03087035093551	1.50501875378031e-05	0.374155092592593	0.104443344051268	0.0275865160198507	0.0106509817397575	pot1-1	pot1-1	1	30	2014-04-11_10-01-02	174	175	2858	367	107	0.017534693877551	0.000352767594545621	1	SID	2014/04/11	SID	DAL	YE5S_GH	CONC	mug134	37_YE5S_GH	34.2756939998767	4.55630983975281	7.52268726345798	3.19034929400586	0.106653315013832	34.2756939998767
K000283_037_046	1	16	QFA0089	37	YE5S_GH	SPAC10F6.16	0.0553533406810327	25	0.0011	0.116637153561661	7.88845293870155e-05	0.374155092592593	0.24030335420664	0.0723806042320414	0.0216263682044815	pot1-1	pot1-1	1	30	2014-04-11_10-01-02	174	175	3027	367	107	0.0867265306122449	0.000495281985795381	1	SID	2014/04/11	SID	DAL	YE5S_GH	CONC	mug134	37_YE5S_GH	69.2918703924589	5.65309496020425	12.257333527961	1.95801149942212	0.230906757862807	69.2918703924589
K000283_037_046	1	17	QFA0089	37	YE5S_GH	SPAC10F6.16	0.0396334994322916	25	0.0011	0.116668657679009	3.34194294691425e-05	0.374155092592593	0.173643884060568	0.0504201996725093	0.0159943801797666	pot1-1	pot1-1	1	30	2014-04-11_10-01-02	174	175	3198	367	107	0.0604408163265306	0.000440610700825357	1	SID	2014/04/11	SID	DAL	YE5S_GH	CONC	mug134	37_YE5S_GH	58.4881169654914	5.1711449265514	11.3104772340033	2.12192637883108	0.165236084846849	58.4881169654914
K000283_037_046	1	18	QFA0089	37	YE5S_GH	SPAC10F6.16	0.0512978242958714	25	0.0011	0.14560481842128	5.42929565932397e-05	0.374155092592593	0.229817614914875	0.0648746915930777	0.0225512286508873	pot1-1	pot1-1	1	30	2014-04-11_10-01-02	174	175	3372	367	107	0.0715428571428571	0.000459003730812321	1	SID	2014/04/11	SID	DAL	YE5S_GH	CONC	mug134	37_YE5S_GH	79.5486428765206	5.5433222089752	14.3503552342174	1.67243246653391	0.220721716370044	79.5486428765206
K000283_037_046	1	19	QFA0089	37	YE5S_GH	SPAC10F6.16	0.0633110567591179	10.411753334961	0.0011	0.1	0.00010936827366442	0.374155092592593	0.2052175092249	0.0760576885932202	0.0173191142099165	pot1-1	pot1-1	1	30	2014-04-11_10-01-02	174	175	3550	367	107	0.12545306122449	0.000691698797388278	1	SID	2014/04/11	SID	DAL	YE5S_GH	CONC	mug134	37_YE5S_GH	27.1325698987898	5.84688204770359	4.64051945591178	5.17183479737926	0.182597608985775	27.1325698987898
K000283_037_046	1	20	QFA0089	37	YE5S_GH	SPAC10F6.16	0.0565244337643904	20.5995125541751	0.0011	0.1	0.000111590645170539	0.374155092592593	0.230853105707465	0.0758163199291844	0.0189924791392989	pot1-1	pot1-1	1	30	2014-04-11_10-01-02	174	175	3730	367	107	0.0964244897959184	0.000537650380763662	1	SID	2014/04/11	SID	DAL	YE5S_GH	CONC	mug134	37_YE5S_GH	50.844523564706	5.68329920593559	8.94630420154624	2.68267202403557	0.219340038594969	50.844523564706
K000283_037_046	1	21	QFA0089	37	YE5S_GH	SPAC10F6.16	0.032563280382397	9.62391763196827	0.0011	0.1	1.95388868784946e-05	0.374155092592593	0.104059636658507	0.0382410621572064	0.00528986108843345	pot1-1	pot1-1	1	30	2014-04-11_10-01-02	174	175	3904	367	107	0.0788571428571429	0.000489761131811937	1	SID	2014/04/11	SID	DAL	YE5S_GH	CONC	mug134	37_YE5S_GH	17.7291830931857	4.88767061327939	3.62732771824211	6.61644104537402	0.0930933006716196	17.7291830931857
K000283_037_046	1	22	QFA0089	37	YE5S_GH	SPAC10F6.16	0.0590248975319196	8.14555090071782	0.0011	0.1	4.8263639007078e-05	0.374155092592593	0.157349978321595	0.0630322589985157	0.00412051897155911	pot1-1	pot1-1	1	30	2014-04-11_10-01-02	174	175	4079	355	107	0.117257142857143	0.000566654634310976	1	SID	2014/04/11	SID	DAL	YE5S_GH	CONC	mug134	37_YE5S_GH	20.5305576196255	5.74574820305395	3.57317391818758	6.7167175596573	0.141982991993782	20.5305576196255
K000283_037_046	1	23	QFA0089	37	YE5S_GH	SPAC10F6.16	0.0618164463073286	5.08942204208113	0.0011	0.1	1.15289076601431e-05	0.540856481481481	0.0980954831027154	0.0454525595043757	-0.000125834561560187	pot1-1	pot1-1	1	30	2014-04-11_10-01-02	174	175	4253	367	107	0.111902040816327	0.000594997497670321	1	SID	2014/04/11	SID	DAL	YE5S_GH	CONC	mug134	37_YE5S_GH	13.1138756838386	5.81241529032615	2.2561835362426	10.6374324670275	0.0872624795835454	13.1138756838386
K000283_037_046	1	24	QFA0089	37	YE5S_GH	SPAC10F6.16	0.312937377841966	7.01761541597004	0.00109973377454633	0.194851666448341	6.82883259001162e-05	0.540856481481481	0.924211357004002	0.315402534855776	-0.00316899535693986	pot1-1	pot1-1	1	30	2014-04-11_10-01-02	174	175	4431	366	107	0.0631510204081633	0.0016036865244644	1	SID	2014/04/11	SID	DAL	YE5S_GH	CONC	mug134	37_YE5S_GH	53.1297533170923	8.15257586100774	6.51692841905367	3.68271652790151	0.91862898365916	53.1297533170923
K000283_037_046	2	1	QFA0089	37	YE5S_GH	SPAC10F6.16	0.0307849087303094	7.89321736102491	0.0011	0.1	1.57501007356247e-05	0.374155092592593	0.0856624980485448	0.0371666472732545	0.00187196670759688	pot1-1	pot1-1	1	30	2014-04-11_10-01-02	174	175	418	553	107	0.100767346938776	0.000503648096485981	1	SID	2014/04/11	SID	DAL	YE5S_GH	CONC	mug134	37_YE5S_GH	14.0711029953853	4.80664786246044	2.92742539042219	8.19833020459616	0.0767874574807222	14.0711029953853
K000283_037_046	2	2	QFA0089	37	YE5S_GH	SPCC18B5.07C	0.178921420701223	7.21450594956843	0.0011	0.1	7.7178048798345e-05	0.374155092592593	0.353811003707257	0.156780735023595	0.00383821630022556	pot1-1	pot1-1	1	30	2014-04-11_10-01-02	174	175	592	542	107	0.0909714285714286	0.00127821168455908	1	SID	2014/04/11	SID	DAL	YE5S_GH	CONC	nup61	37_YE5S_GH	28.8448132242359	7.34567878504931	3.92677301421672	6.11188879853992	0.331317511376161	28.8448132242359
K000283_037_046	2	3	QFA0089	37	YE5S_GH	SPAC1527.01	0.222387221526368	11.3429547572365	0.0011	0.1	5.58755382982679e-05	0.374155092592593	0.643269495787417	0.215469774821635	0.00832438807371756	pot1-1	pot1-1	1	30	2014-04-11_10-01-02	174	175	767	542	107	0.0596897959183673	0.00143084533395174	1	SID	2014/04/11	SID	DAL	YE5S_GH	CONC	mok11	37_YE5S_GH	48.9700010529144	7.65942655853683	6.3934291527784	3.75385406274039	0.626076229388663	48.9700010529144
K000283_037_046	2	4	QFA0089	37	YE5S_GH	SPAC22E12.01	0.177255463292969	10.6895122070897	0.0011	0.1	7.46223246968218e-05	0.374155092592593	0.508000987897523	0.171891956677583	0.011349288854459	pot1-1	pot1-1	1	30	2014-04-11_10-01-02	174	175	947	552	107	0.0743836734693877	0.00131641227710461	1	SID	2014/04/11	SID	DAL	YE5S_GH	CONC	SPAC22E12.01	37_YE5S_GH	42.5939350471508	7.33218276031162	5.80917530830076	4.13139537478001	0.484954067409838	42.5939350471508
K000283_037_046	2	5	QFA0089	37	YE5S_GH	SPCC63.04	0.121760668299983	9.97058394989602	0.0011	0.1	0.000113894736004609	0.374155092592593	0.351696235078776	0.121671592571466	0.0136959841484184	pot1-1	pot1-1	1	30	2014-04-11_10-01-02	174	175	1112	542	107	0.144391836734694	0.0010154204898413	1	SID	2014/04/11	SID	DAL	YE5S_GH	CONC	mok14	37_YE5S_GH	34.4592415410364	6.7904008484285	5.07469916875544	4.72934438119333	0.324698126176182	34.4592415410364
K000283_037_046	2	6	QFA0089	37	YE5S_GH	SPBC19G7.07C	0.0250000000000001	0.156147142582548	0.0011	0.750000000000001	2.32371677400817e-08	0.374155092592593	0.00813198441375486	0.00202543744667329	0.000831841709921422	pot1-1	pot1-1	1	30	2014-04-11_10-01-02	174	175	1290	542	107	0.00313469387755102	0.000327039082112002	1	SID	2014/04/11	SID	DAL	YE5S_GH	CONC	ppr3	37_YE5S_GH	0.886837672170608	4.50635266602479	0.19679721892537	25	0.00242073509699728	0.886837672170608
K000283_037_046	2	7	QFA0089	37	YE5S_GH	SPAC589.08C	0.176432547908284	11.5218428652152	0.0011	0.1	8.66731314751045e-05	0.374155092592593	0.535130982696344	0.172137747283135	0.0163021891428998	pot1-1	pot1-1	1	30	2014-04-11_10-01-02	174	175	1462	542	107	0.0664816326530612	0.0013362201916537	1	SID	2014/04/11	SID	DAL	YE5S_GH	CONC	dam1	37_YE5S_GH	45.8330543268195	7.32546939684295	6.2566713262869	3.83590550764045	0.509687976891122	45.8330543268195
K000283_037_046	2	8	QFA0089	37	YE5S_GH	SPAC15A10.13	0.226362390862249	9.46623577915674	0.0011	0.156988572978318	5.58571351123463e-05	0.374155092592593	0.747765032517412	0.222038557985647	0.0169286700277388	pot1-1	pot1-1	1	30	2014-04-11_10-01-02	174	175	1643	542	107	0.0587428571428571	0.00151041466838741	1	SID	2014/04/11	SID	DAL	YE5S_GH	CONC	ppk3	37_YE5S_GH	56.8667338395024	7.68498694652813	7.39971768789968	3.24336697861403	0.728325489897937	56.8667338395024
K000283_037_046	2	9	QFA0089	37	YE5S_GH	SPAC25B8.11	0.14447737787595	9.13480388800652	0.0011	0.1	6.71337138205502e-05	0.374155092592593	0.377206373917554	0.133617416080915	0.0134651094778715	pot1-1	pot1-1	1	30	2014-04-11_10-01-02	174	175	1819	542	107	0.118857142857143	0.00112885365894994	1	SID	2014/04/11	SID	DAL	YE5S_GH	CONC	SPAC25B8.11	37_YE5S_GH	33.7382194899998	7.03719628068037	4.79427006784269	5.00597581287269	0.352724794376316	33.7382194899998
K000283_037_046	2	10	QFA0089	37	YE5S_GH	SPAPB8E5.03	0.0287585498254516	18.7473250218211	0.0011	0.1	1.67782456295425e-05	0.374155092592593	0.117621601319977	0.0344770326714942	0.00760875651214299	pot1-1	pot1-1	1	30	2014-04-11_10-01-02	174	175	1996	553	107	0.0608326530612245	0.000403009782796534	1	SID	2014/04/11	SID	DAL	YE5S_GH	CONC	mae1	37_YE5S_GH	32.0881436094949	4.7084154996136	6.81506201229017	3.52161138911411	0.109332016144193	32.0881436094949
K000283_037_046	2	11	QFA0089	37	YE5S_GH	SPCC18.01C	0.123822636110384	9.29196155009265	0.0011	0.1	7.80015304669333e-05	0.374155092592593	0.334875052678913	0.117974694946356	0.0104326067592837	pot1-1	pot1-1	1	30	2014-04-11_10-01-02	174	175	2155	542	107	0.126987755102041	0.0010787806608092	1	SID	2014/04/11	SID	DAL	YE5S_GH	CONC	adg3	37_YE5S_GH	32.3278469361752	6.81462774486605	4.74389037031848	5.05913883469207	0.311194942027591	32.3278469361752
K000283_037_046	2	12	QFA0089	37	YE5S_GH	SPAC23C4.11	0.186828407356329	12.198542257836	0.0011	0.1	4.75938431714659e-05	0.374155092592593	0.576345795042167	0.181150874426449	0.011370346498861	pot1-1	pot1-1	1	30	2014-04-11_10-01-02	174	175	2326	542	107	0.0599836734693878	0.00136697759265332	1	SID	2014/04/11	SID	DAL	YE5S_GH	CONC	atp18	37_YE5S_GH	49.5369894237488	7.40806650028108	6.68689858843319	3.58910781771306	0.558547439120541	49.5369894237488
K000283_037_046	2	13	QFA0089	37	YE5S_GH	SPBC16H5.04	0.221402799870273	7.98233033971321	0.0011	0.20131142650934	3.92199633412571e-05	0.374155092592593	0.742886482399167	0.218399169291731	0.0126730868433233	pot1-1	pot1-1	1	30	2014-04-11_10-01-02	174	175	2510	529	107	0.0624326530612245	0.00149126826135646	1	SID	2014/04/11	SID	DAL	YE5S_GH	CONC	SPBC16H5.04	37_YE5S_GH	55.5923680332841	7.6530261326493	7.26410273135175	3.30391803194307	0.726596393760789	55.5923680332841
K000283_037_046	2	14	QFA0089	37	YE5S_GH	SPBC14C8.04	0.182179029752032	10.4674753050211	0.0011	0.1	0.000107401393411306	0.374155092592593	0.515969882354744	0.173953057255093	0.0131639249225408	pot1-1	pot1-1	1	30	2014-04-11_10-01-02	174	175	2694	542	107	0.103902040816327	0.00129100677463861	1	SID	2014/04/11	SID	DAL	YE5S_GH	CONC	SPBC14C8.04	37_YE5S_GH	42.1242274725299	7.37170956910602	5.71430915415709	4.19998277176521	0.489436638393178	42.1242274725299
K000283_037_046	2	15	QFA0089	37	YE5S_GH	SPCC1235.13	0.102508432911224	8.73265902364758	0.0011	0.1	7.68677935403105e-05	0.374155092592593	0.272149157368269	0.0994047150198631	0.0113174222854076	pot1-1	pot1-1	1	30	2014-04-11_10-01-02	174	175	2858	542	107	0.178579591836735	0.000889376673685856	1	SID	2014/04/11	SID	DAL	YE5S_GH	CONC	ght6	37_YE5S_GH	28.1491465212611	6.54209526471906	4.30277233550343	5.57779917890822	0.248258886654692	28.1491465212611
K000283_037_046	2	16	QFA0089	37	YE5S_GH	SPBC2G2.05	0.02525	5.16700889662957	0.0010206968123873	1.00783867089803	9.34847928152875e-06	0.374155092592593	0.103280093379344	0.0253370861011174	0.00754422494921089	pot1-1	pot1-1	1	30	2014-04-11_10-01-02	174	175	3030	542	107	0.0178938775510204	0.000352936784655795	1	SID	2014/04/11	SID	DAL	YE5S_GH	CONC	rpl1603	37_YE5S_GH	32.53091423954	4.62865709079911	7.02815386869018	3.41483701814184	0.105523954470915	32.53091423954
K000283_037_046	2	17	QFA0089	37	YE5S_GH	SPAC1687.09	0.140443022835873	8.99963614840161	0.0011	0.1	9.1995555557764e-05	0.374155092592593	0.365598415094416	0.133936947559383	0.012256551935957	pot1-1	pot1-1	1	30	2014-04-11_10-01-02	174	175	3198	542	107	0.126008163265306	0.00121192952295056	1	SID	2014/04/11	SID	DAL	YE5S_GH	CONC	SPAC1687.09	37_YE5S_GH	32.8817811321838	6.99633761964455	4.69985625620142	5.10653915602891	0.339153486631758	32.8817811321838
K000283_037_046	2	18	QFA0089	37	YE5S_GH	SPAC1002.19	0.195727790997179	11.1515842953351	0.0011	0.1	7.18440625516876e-05	0.374155092592593	0.572151225951864	0.189532236415472	0.013812994600459	pot1-1	pot1-1	1	30	2014-04-11_10-01-02	174	175	3385	542	107	0.0608	0.00147588956085666	1	SID	2014/04/11	SID	DAL	YE5S_GH	CONC	urg1	37_YE5S_GH	46.0425758309835	7.47520128191413	6.15937606153578	3.89649856742402	0.548848707904562	46.0425758309835
K000283_037_046	2	19	QFA0089	37	YE5S_GH	SPBC713.03	0.0329082322694056	7.0679961361815e-18	9e-04	0.9734977502797	2.11421796500643e-08	0.540856481481481	0.00370382492055697	0.000891628563471278	0.000319710574110687	pot1-1	pot1-1	1	30	2014-04-11_10-01-02	174	175	3556	542	107	0	0.000325024405702988	1	SID	2014/04/11	SID	DAL	YE5S_GH	CONC	SPBC713.03	37_YE5S_GH	5.06678970580346e-17	5.19237971966681	9.75812629151974e-18	25	0	5.06678970580346e-17
K000283_037_046	2	20	QFA0089	37	YE5S_GH	SPBC1703.09	0.134592859039579	8.98218534654391	0.0011	0.1	8.01646226533832e-05	0.374155092592593	0.350011816840141	0.126841615675106	0.00950794548773131	pot1-1	pot1-1	1	30	2014-04-11_10-01-02	174	175	3719	542	107	0.131657142857143	0.00119010704932263	1	SID	2014/04/11	SID	DAL	YE5S_GH	CONC	SPBC1703.09	37_YE5S_GH	32.2851326603657	6.93495453435727	4.65542095487694	5.15528031355747	0.325758828129264	32.2851326603657
K000283_037_046	2	21	QFA0089	37	YE5S_GH	SPAC105.03C	0.0948291016971622	8.59479763490044	0.0011	0.1	5.52981846273132e-05	0.374155092592593	0.246937219225062	0.091094952088651	0.00485694736240782	pot1-1	pot1-1	1	30	2014-04-11_10-01-02	174	175	3904	542	107	0.177273469387755	0.000811729442152311	1	SID	2014/04/11	SID	DAL	YE5S_GH	CONC	SPAC105.03c	37_YE5S_GH	26.8176738517189	6.42975444071707	4.17087061395273	5.75419432089629	0.228129922064328	26.8176738517189
K000283_037_046	2	22	QFA0089	37	YE5S_GH	SPBC1289.16C	0.0653973651164995	6.58108686985718	0.0011	0.1	1.27673281108868e-05	0.374155092592593	0.13692684178106	0.0557872029949209	0.000776879789902021	pot1-1	pot1-1	1	30	2014-04-11_10-01-02	174	175	4079	542	107	0.136391836734694	0.000569761067984323	1	SID	2014/04/11	SID	DAL	YE5S_GH	CONC	cao2	37_YE5S_GH	17.4127548068437	5.89365708132658	2.95449066115743	8.12322757202352	0.125661286460459	17.4127548068437
K000283_037_046	2	23	QFA0089	37	YE5S_GH	SPCC553.03	0.140949693536797	2.37984676054724	0.0011	0.489244459410334	1.71131306765425e-05	0.540856481481481	0.31540870398283	0.130147148713913	-0.00553770064389067	pot1-1	pot1-1	1	30	2014-04-11_10-01-02	174	175	4253	542	107	0.0785959183673469	0.00132184114423204	1	SID	2014/04/11	SID	DAL	YE5S_GH	CONC	pex1	37_YE5S_GH	21.3722432696237	7.00153300712274	3.0525091073457	7.86238440443806	0.305698021276371	21.3722432696237
K000283_037_046	2	24	QFA0089	37	YE5S_GH	SPAC10F6.16	0.0426401551171331	1.22396522313968	0.0011	0.75	8.06544032393733e-06	0.540856481481481	0.0791097281780787	0.040033210582417	-0.00291199464617139	pot1-1	pot1-1	1	30	2014-04-11_10-01-02	174	175	4419	542	107	0.129142857142857	0.00062793864785895	1	SID	2014/04/11	SID	DAL	YE5S_GH	CONC	mug134	37_YE5S_GH	8.52931343532326	5.27663725750637	1.61642974854672	14.8475366910177	0.070191599158674	8.52931343532326
K000283_037_046	3	1	QFA0089	37	YE5S_GH	SPAC10F6.16	0.025	1.0944558932874	0.0011	0.75	1.06752068312413e-05	0.374155092592593	0.0546162202248152	0.022650162989076	0.00135803983029126	pot1-1	pot1-1	1	30	2014-04-11_10-01-02	174	175	418	721	107	0.0478040816326531	0.000441210492672243	1	SID	2014/04/11	SID	DAL	YE5S_GH	CONC	mug134	37_YE5S_GH	6.21596207681666	4.50635266602479	1.37937763364179	17.3991511930173	0.0423963910960472	6.21596207681666
K000283_037_046	3	2	QFA0089	37	YE5S_GH	SPAC23A1.15C	0.025	0.738550293903431	0.0011	0.75	3.59675612933591e-06	0.374155092592593	0.0345741313816334	0.0114091107431771	0.000698930182918908	pot1-1	pot1-1	1	30	2014-04-11_10-01-02	174	175	592	717	107	0.0151183673469388	0.000384124787392122	1	SID	2014/04/11	SID	DAL	YE5S_GH	CONC	sec20	37_YE5S_GH	4.19459628010792	4.50635266602479	0.930818466946156	25	0.0235670318343257	4.19459628010792
K000283_037_046	3	3	QFA0089	37	YE5S_GH	SPBC106.05C	0.001	0	0.001	1	Inf	0	0.00168784724130983	0.000412322022253759	7.55652080171162e-05	pot1-1	pot1-1	1	30	2014-04-11_10-01-02	174	175	770	723	107	3.26530612244898e-05	0.000325024405702988	1	SID	2014/04/11	SID	DAL	YE5S_GH	CONC	tim11	37_YE5S_GH	0	0	0	25	0	0
K000283_037_046	3	4	QFA0089	37	YE5S_GH	SPCC1620.03	0.218687586264868	9.31366598547468	0.0011	0.170348309677113	3.11922220837878e-05	0.374155092592593	0.738354828250105	0.21652255332876	0.0108524982548944	pot1-1	pot1-1	1	30	2014-04-11_10-01-02	174	175	950	704	107	0.0652408163265306	0.00135269076674802	1	SID	2014/04/11	SID	DAL	YE5S_GH	CONC	mug163	37_YE5S_GH	58.3484877200015	7.6352239945845	7.64201387691923	3.14053342306613	0.724249794472588	58.3484877200015
K000283_037_046	3	5	QFA0089	37	YE5S_GH	SPCC4G3.05C	0.175107346807288	6.29553139006631	0.0011	0.257146304484818	4.4258171118448e-05	0.374155092592593	0.585007893981004	0.170702391421938	0.0108347841506924	pot1-1	pot1-1	1	30	2014-04-11_10-01-02	174	175	1109	717	107	0.0591673469387755	0.00125932668915467	1	SID	2014/04/11	SID	DAL	YE5S_GH	CONC	mus81	37_YE5S_GH	46.6676305584873	7.31459228080761	6.38007270493205	3.7617126183291	0.568562831495618	46.6676305584873
K000283_037_046	3	6	QFA0089	37	YE5S_GH	SPAC57A7.08	0.187465494877631	3.48748106555667	0.0011	0.562483789936162	7.13840289763268e-05	0.374155092592593	0.602961327192583	0.184600320428116	0.0138326106490919	pot1-1	pot1-1	1	30	2014-04-11_10-01-02	174	175	1295	717	107	0.0569142857142857	0.00124394798865486	1	SID	2014/04/11	SID	DAL	YE5S_GH	CONC	pzh1	37_YE5S_GH	34.7606225705526	7.41297774190017	4.68915782305348	5.11818985533135	0.580096834572611	34.7606225705526
K000283_037_046	3	7	QFA0089	37	YE5S_GH	SPAC227.18	0.0386555821916996	14.0402219394224	0.0011	0.1	1.469885856124e-05	0.374155092592593	0.144859088077008	0.0393921610669792	0.00801349994644568	pot1-1	pot1-1	1	30	2014-04-11_10-01-02	174	175	1464	704	107	0.0433632653061225	0.000430260888891546	1	SID	2014/04/11	SID	DAL	YE5S_GH	CONC	lys3	37_YE5S_GH	28.4862213160805	5.13510133764887	5.54735329315293	4.32638750980996	0.133170807920966	28.4862213160805
K000283_037_046	3	8	QFA0089	37	YE5S_GH	SPAC13G6.07C	0.216619110264072	6.02617608593511	0.0011	0.333466523917929	4.23002505566071e-05	0.374155092592593	0.763861398940463	0.213297236842344	0.0141299237014499	pot1-1	pot1-1	1	30	2014-04-11_10-01-02	174	175	1642	707	107	0.0620734693877551	0.00141069927384265	1	SID	2014/04/11	SID	DAL	YE5S_GH	CONC	rps601	37_YE5S_GH	53.4433809248258	7.62151318998229	7.01217456332317	3.4226187302197	0.746226287439306	53.4433809248258
K000283_037_046	3	9	QFA0089	37	YE5S_GH	SPAC458.04C	0.152294900018125	11.8917845691022	0.0011	0.1	4.9398898415095e-05	0.374155092592593	0.47145926764461	0.147170300749314	0.0114217974826338	pot1-1	pot1-1	1	30	2014-04-11_10-01-02	174	175	1813	717	107	0.0714122448979592	0.0011975504755289	1	SID	2014/04/11	SID	DAL	YE5S_GH	CONC	dil1	37_YE5S_GH	44.8040881364088	7.113220296348	6.29870667149332	3.81030602815959	0.453287045811388	44.8040881364088
K000283_037_046	3	10	QFA0089	37	YE5S_GH	SPCC18.15	0.025	0.707989241505589	0.0011	0.75	7.34141172479902e-06	0.374155092592593	0.0364667872955428	0.0102593434539013	0.00245548328649094	pot1-1	pot1-1	1	30	2014-04-11_10-01-02	174	175	1987	707	107	0.0117551020408163	0.000367654212297808	1	SID	2014/04/11	SID	DAL	YE5S_GH	CONC	SPCC18.15	37_YE5S_GH	4.0210247877365	4.50635266602479	0.892301398879103	25	0.0219966498289844	4.0210247877365
K000283_037_046	3	11	QFA0089	37	YE5S_GH	SPAC26F1.04C	0.165857603349646	8.13478762477371	0.0011	0.171695364874216	3.38967581312522e-05	0.374155092592593	0.534154671337341	0.161661780749045	0.00906014556078735	pot1-1	pot1-1	1	30	2014-04-11_10-01-02	174	175	2150	717	107	0.0542040816326531	0.00130546279065409	1	SID	2014/04/11	SID	DAL	YE5S_GH	CONC	etr1	37_YE5S_GH	46.7710884608844	7.23629781660953	6.46340015933705	3.71321586291227	0.520115676750856	46.7710884608844
K000283_037_046	3	12	QFA0089	37	YE5S_GH	SPAC6C3.03C	0.145657812107087	11.9565730689589	0.0011	0.1	4.76686806850102e-05	0.374155092592593	0.453436355887588	0.141881963320348	0.0103792285431948	pot1-1	pot1-1	1	30	2014-04-11_10-01-02	174	175	2333	724	107	0.0741551020408163	0.00106733885695071	1	SID	2014/04/11	SID	DAL	YE5S_GH	CONC	SPAC6C3.03c	37_YE5S_GH	44.296770840514	7.04893574605377	6.28417855352318	3.81911490827143	0.436164260278366	44.296770840514
K000283_037_046	3	13	QFA0089	37	YE5S_GH	SPBC13E7.11	0.127161853419887	12.0293346657217	0.0011	0.1	2.58911648380153e-05	0.374155092592593	0.398980415790482	0.124142876480908	0.00787165391165346	pot1-1	pot1-1	1	30	2014-04-11_10-01-02	174	175	2515	729	107	0.0851591836734694	0.00111965731995171	1	SID	2014/04/11	SID	DAL	YE5S_GH	CONC	SPBC13E7.11	37_YE5S_GH	42.2919048324853	6.85301861545377	6.17128118361093	3.88898176666083	0.385202714154907	42.2919048324853
K000283_037_046	3	14	QFA0089	37	YE5S_GH	SPBC16A3.16	0.205917823555729	9.94573819654104	0.0011	0.148254732150023	3.85930270014095e-05	0.374155092592593	0.680646371990318	0.201558958707599	0.0113120421353091	pot1-1	pot1-1	1	30	2014-04-11_10-01-02	174	175	2684	704	107	0.0601142857142857	0.00139882686824744	1	SID	2014/04/11	SID	DAL	YE5S_GH	CONC	SPBC16A3.16	37_YE5S_GH	55.749947337598	7.54842137624057	7.38564324364253	3.24954769791499	0.665845796897593	55.749947337598
K000283_037_046	3	15	QFA0089	37	YE5S_GH	SPBC3B8.08	0.115926022763995	10.0415304480735	0.0011	0.1	4.14929219758901e-05	0.374155092592593	0.330086620967918	0.110558967574828	0.00812332992843441	pot1-1	pot1-1	1	30	2014-04-11_10-01-02	174	175	2851	721	107	0.129371428571429	0.00100062609360548	1	SID	2014/04/11	SID	DAL	YE5S_GH	CONC	SPBC3B8.08	37_YE5S_GH	34.0315773411885	6.71955712105325	5.06455659623208	4.73881563844216	0.312031471195722	34.0315773411885
K000283_037_046	3	16	QFA0089	37	YE5S_GH	SPBC119.03	0.025	0.327711725734321	0.0011	0.75	4.78567300098263e-07	0.374155092592593	0.0140268633985028	0.00354056861992407	0.000906925481987196	pot1-1	pot1-1	1	30	2014-04-11_10-01-02	174	175	3020	726	107	0.00297142857142857	0.000336896811298192	1	SID	2014/04/11	SID	DAL	YE5S_GH	CONC	SPBC119.03	37_YE5S_GH	1.86123869567191	4.50635266602479	0.413025529427499	25	0.0064852033791443	1.86123869567191
K000283_037_046	3	17	QFA0089	37	YE5S_GH	SPAP8A3.12C	0.118392653617425	9.98708285808728	0.0011	0.1	3.6502518762096e-05	0.374155092592593	0.333790660474188	0.111474239882656	0.00836344552035552	pot1-1	pot1-1	1	30	2014-04-11_10-01-02	174	175	3207	719	107	0.109583673469388	0.00103264455930977	1	SID	2014/04/11	SID	DAL	YE5S_GH	CONC	tpp2	37_YE5S_GH	34.1333740880435	6.74993222909868	5.05684693261007	4.74604043188084	0.316817357911065	34.1333740880435
K000283_037_046	3	18	QFA0089	37	YE5S_GH	SPAC3A12.08	0.213456540354503	5.23361141192958	0.0011	0.352773299874722	4.28204476550605e-05	0.374155092592593	0.717836232588568	0.210278451967911	0.0109966254934938	pot1-1	pot1-1	1	30	2014-04-11_10-01-02	174	175	3386	706	107	0.0627918367346939	0.00146427856688799	1	SID	2014/04/11	SID	DAL	YE5S_GH	CONC	SPAC3A12.08	37_YE5S_GH	47.2391577189761	7.60029503377525	6.21543736250345	3.86135336907865	0.70083214631055	47.2391577189761
K000283_037_046	3	19	QFA0089	37	YE5S_GH	SPAP8A3.13C	0.0851894806802086	8.59141243750731	0.0011	0.1	2.36978692808845e-05	0.374155092592593	0.22189799793773	0.0777327387787447	0.00578016440251534	pot1-1	pot1-1	1	30	2014-04-11_10-01-02	174	175	3558	711	107	0.138285714285714	0.000827692681576451	1	SID	2014/04/11	SID	DAL	YE5S_GH	CONC	SPAP8A3.13c	37_YE5S_GH	25.6046768823575	6.27509986652462	4.08036165590753	5.88183156883972	0.207040050713496	25.6046768823575
K000283_037_046	3	20	QFA0089	37	YE5S_GH	SPAC24B11.12C	0.0748110300752273	1.65787718760589	0.0011	0.951950016167454	1.72901233865447e-05	0.374155092592593	0.189215914515153	0.0703290754731448	0.000849687319901235	pot1-1	pot1-1	1	30	2014-04-11_10-01-02	174	175	3730	716	107	0.105404081632653	0.000646654570483361	1	SID	2014/04/11	SID	DAL	YE5S_GH	CONC	SPAC24B11.12c	37_YE5S_GH	14.1888614058931	6.08767556667375	2.33075190201796	10.297106259667	0.175545015694181	14.1888614058931
K000283_037_046	3	21	QFA0089	37	YE5S_GH	SPCC1620.07C	0.114296366294407	6.1805787622176	0.0011	0.173051176682229	2.26329963587166e-05	0.374155092592593	0.318387831771576	0.107314093747551	0.00184487026102786	pot1-1	pot1-1	1	30	2014-04-11_10-01-02	174	175	3904	716	107	0.0917551020408163	0.00105989566540479	1	SID	2014/04/11	SID	DAL	YE5S_GH	CONC	SPCC1620.07c	37_YE5S_GH	31.2881313483867	6.69913220420211	4.67047527868771	5.13866331966613	0.307229607352551	31.2881313483867
K000283_037_046	3	22	QFA0089	37	YE5S_GH	SPBC23G7.12C	0.182301880188113	3.12494337056581	0.0011	0.638196081546649	1.98236860160585e-05	0.540856481481481	0.560036794314396	0.180520203519217	-0.000672792437528276	pot1-1	pot1-1	1	30	2014-04-11_10-01-02	174	175	4075	722	107	0.0604408163265306	0.00143325975426184	1	SID	2014/04/11	SID	DAL	YE5S_GH	CONC	rpt6	37_YE5S_GH	31.6346425274254	7.37268210685372	4.29079161001904	5.59337348007295	0.549610040486985	31.6346425274254
K000283_037_046	3	23	QFA0089	37	YE5S_GH	SPBC1734.05C	0.0458324055602514	1.28381798873549	0.0011	0.75	6.70698869037876e-06	0.540856481481481	0.0880760856831429	0.0416094151442807	-0.00151854780484965	pot1-1	pot1-1	1	30	2014-04-11_10-01-02	174	175	4253	717	107	0.11330612244898	0.000627015963374617	1	SID	2014/04/11	SID	DAL	YE5S_GH	CONC	spf31	37_YE5S_GH	9.16752627301055	5.38079258014809	1.70375016997184	14.0865723290854	0.0788280157616745	9.16752627301055
K000283_037_046	3	24	QFA0089	37	YE5S_GH	SPAC10F6.16	0.0273720170267686	1.01231010779717	0.0011	0.75	3.17185352911668e-06	0.540856481481481	0.0474764227351841	0.0239884882303105	-0.00141881090884437	pot1-1	pot1-1	1	30	2014-04-11_10-01-02	174	175	4427	717	107	0.0877714285714286	0.000506400779686252	1	SID	2014/04/11	SID	DAL	YE5S_GH	CONC	mug134	37_YE5S_GH	5.97271944968364	4.63712632105029	1.28802172642363	18.6332260610536	0.0403454131644762	5.97271944968364
K000283_037_046	4	1	QFA0089	37	YE5S_GH	SPAC10F6.16	0.02525	6.05512967878035	0.0011	0.1	1.09243063895197e-05	0.374155092592593	0.0619587541691582	0.0197801224303632	0.00184644937291139	pot1-1	pot1-1	1	30	2014-04-11_10-01-02	174	175	422	892	107	0.0388571428571429	0.000414882188391738	1	SID	2014/04/11	SID	DAL	YE5S_GH	CONC	mug134	37_YE5S_GH	9.56206498142848	4.52070795900186	2.11516980706264	11.3466067451715	0.0509960060130405	9.56206498142848
K000283_037_046	4	2	QFA0089	37	YE5S_GH	SPBC1711.11	0.239967250060304	12.0111470023907	0.0011	0.109126777776921	2.14386745193282e-05	0.374155092592593	0.744307834235075	0.241279919161005	0.00361527883838574	pot1-1	pot1-1	1	30	2014-04-11_10-01-02	174	175	601	880	107	0.0649142857142857	0.00149186805320335	1	SID	2014/04/11	SID	DAL	YE5S_GH	CONC	SPBC1711.11	37_YE5S_GH	56.873364201995	7.769190191027	7.32037224004127	3.27852180367602	0.735891421241872	56.873364201995
K000283_037_046	4	3	QFA0089	37	YE5S_GH	SPBC16E9.13	0.001	0	0.001	1	Inf	0	0.00188021578767233	0.000464487968041619	7.86700920300849e-05	pot1-1	pot1-1	1	30	2014-04-11_10-01-02	174	175	767	892	107	0	0.000326116280297495	1	SID	2014/04/11	SID	DAL	YE5S_GH	CONC	ksp1	37_YE5S_GH	0	0	0	25	0	0
K000283_037_046	4	4	QFA0089	37	YE5S_GH	SPBP22H7.06	0.025	0.440074329862962	0.0011	0.75	9.50268358543118e-07	0.374155092592593	0.0186055852839796	0.00541337380647009	0.000868855514926356	pot1-1	pot1-1	1	30	2014-04-11_10-01-02	174	175	941	892	107	0.00809795918367347	0.000355781806702604	1	SID	2014/04/11	SID	DAL	YE5S_GH	CONC	SPBP22H7.06	37_YE5S_GH	2.49940208845889	4.50635266602479	0.554639699485327	25	0.010136857996686	2.49940208845889
K000283_037_046	4	5	QFA0089	37	YE5S_GH	SPBC1683.02	0.137146181278089	12.2086688245455	0.0011	0.110489503614349	2.94324777613207e-05	0.374155092592593	0.453092888707629	0.133858387552774	0.0095727042715275	pot1-1	pot1-1	1	30	2014-04-11_10-01-02	174	175	1127	894	107	0.0565224489795918	0.0010787806608092	1	SID	2014/04/11	SID	DAL	YE5S_GH	CONC	SPBC1683.02	37_YE5S_GH	47.7936738993404	6.96206711812084	6.86486830541223	3.49606123996268	0.439501535426862	47.7936738993404
K000283_037_046	4	6	QFA0089	37	YE5S_GH	SPAC24C9.07C	0.110678230056519	14.5959578767016	0.0011	0.1	3.47203453656242e-05	0.374155092592593	0.389439154672396	0.110342458157305	0.0113031634058042	pot1-1	pot1-1	1	30	2014-04-11_10-01-02	174	175	1277	891	107	0.0652408163265306	0.000831629578217766	1	SID	2014/04/11	SID	DAL	YE5S_GH	CONC	bgs2	37_YE5S_GH	48.5509246589065	6.65272414398754	7.29790137214465	3.28861665513946	0.374039906958694	48.5509246589065
K000283_037_046	4	7	QFA0089	37	YE5S_GH	SPBC1604.01	0.143607361705973	14.1855981635102	0.0011	0.1	2.92338750050909e-05	0.374155092592593	0.486975659038184	0.14009100794597	0.0102798588256399	pot1-1	pot1-1	1	30	2014-04-11_10-01-02	174	175	1455	885	107	0.0534204081632653	0.00112885365894994	1	SID	2014/04/11	SID	DAL	YE5S_GH	CONC	mug158	37_YE5S_GH	52.2724027344356	7.02848237357345	7.43722470315581	3.2270102031227	0.473638747702939	52.2724027344356
K000283_037_046	4	8	QFA0089	37	YE5S_GH	SPCC320.07C	0.025	0.611281429203444	0.0011	0.75	6.20207625055387e-06	0.374155092592593	0.0308927342113683	0.00752288376376011	0.0018092120099127	pot1-1	pot1-1	1	30	2014-04-11_10-01-02	174	175	1638	892	107	0.00120816326530612	0.000353367386392507	1	SID	2014/04/11	SID	DAL	YE5S_GH	CONC	mde7	37_YE5S_GH	3.47177278270921	4.50635266602479	0.770417461750011	25	0.0172669674045753	3.47177278270921
K000283_037_046	4	9	QFA0089	37	YE5S_GH	SPBC16E9.07	0.02525	0	0.0011	0.1	2.40701058143115e-05	0.374155092592593	0.077418514151643	0.018103012767538	0.00442610824277812	pot1-1	pot1-1	1	30	2014-04-11_10-01-02	174	175	1817	901	107	0.0019265306122449	0.000353367386392507	1	SID	2014/04/11	SID	DAL	YE5S_GH	CONC	mug100	37_YE5S_GH	0	4.52070795900186	0	25	2.60208521396521e-18	0
K000283_037_046	4	10	QFA0089	37	YE5S_GH	SPBC30D10.16	0.0458822395775149	16.0965710708302	0.0011	0.1	2.71022550639294e-05	0.374155092592593	0.177169920212336	0.0507446730794353	0.00913419104881829	pot1-1	pot1-1	1	30	2014-04-11_10-01-02	174	175	1980	879	107	0.0727510204081633	0.000434689985610656	1	SID	2014/04/11	SID	DAL	YE5S_GH	CONC	pha2	37_YE5S_GH	35.7787699589547	5.38236038421125	6.64741254857422	3.61042733915284	0.165750267376587	35.7787699589547
K000283_037_046	4	11	QFA0089	37	YE5S_GH	SPAC144.17C	0.0329012332328412	19.3725629435863	0.0011	0.1	9.79410474401372e-06	0.374155092592593	0.134686670811086	0.0351322683914388	0.00671576699364454	pot1-1	pot1-1	1	30	2014-04-11_10-01-02	174	175	2161	892	107	0.0456489795918367	0.000388553884111233	1	SID	2014/04/11	SID	DAL	YE5S_GH	CONC	SPAC144.17c	37_YE5S_GH	35.9018118384522	4.90256623247057	7.32306513284166	3.27731620088527	0.126163684195187	35.9018118384522
K000283_037_046	4	12	QFA0089	37	YE5S_GH	SPAC110.01	0.187698256806969	5.0561560654109	0.0011	0.373654289130274	3.56376542138286e-05	0.374155092592593	0.638179321722334	0.184786066835654	0.0103084208443223	pot1-1	pot1-1	1	30	2014-04-11_10-01-02	174	175	2325	879	107	0.0632816326530612	0.00137491286694686	1	SID	2014/04/11	SID	DAL	YE5S_GH	CONC	ppk1	37_YE5S_GH	45.0293774950073	7.41476791764472	6.07293147879276	3.95196291672485	0.622372647461617	45.0293774950073
K000283_037_046	4	13	QFA0089	37	YE5S_GH	SPCC1442.11C	0.0916803655135538	11.9330481832854	0.0011	0.1	2.98317396379443e-05	0.374155092592593	0.296214383154402	0.089830880860544	0.00830838302978252	pot1-1	pot1-1	1	30	2014-04-11_10-01-02	174	175	2510	893	107	0.0908408163265306	0.000800872177218151	1	SID	2014/04/11	SID	DAL	YE5S_GH	CONC	SPCC1442.11c	37_YE5S_GH	36.7044620342615	6.38103736701606	5.75211520057677	4.1723781883912	0.281480074054974	36.7044620342615
K000283_037_046	4	14	QFA0089	37	YE5S_GH	SPCC1620.02	0.0584869066100149	14.556221220661	0.0011	0.1	2.92558576685774e-05	0.374155092592593	0.215635911885259	0.0599732329172533	0.0093110118236391	pot1-1	pot1-1	1	30	2014-04-11_10-01-02	174	175	2678	892	107	0.0790530612244898	0.000507154391390585	1	SID	2014/04/11	SID	DAL	YE5S_GH	CONC	wtf23	37_YE5S_GH	36.5270833776695	5.73253825766156	6.37188654237952	3.76654540854982	0.202041074778537	36.5270833776695
K000283_037_046	4	15	QFA0089	37	YE5S_GH	SPAC1782.12C	0.0899657643166378	10.1060643864568	0.0011	0.1	3.66938312465139e-05	0.374155092592593	0.265249705618014	0.0866030448405916	0.00881183709543103	pot1-1	pot1-1	1	30	2014-04-11_10-01-02	174	175	2845	894	107	0.129273469387755	0.0007235480729824	1	SID	2014/04/11	SID	DAL	YE5S_GH	CONC	SPAC1782.12c	37_YE5S_GH	30.8353743161829	6.35380067205534	4.85305975237782	4.94533371204442	0.248021063131815	30.8353743161829
K000283_037_046	4	16	QFA0089	37	YE5S_GH	SPCC16A11.08	0.144352303189456	12.3520913538867	0.0011	0.1	6.03357428511971e-05	0.374155092592593	0.460677679102387	0.140838762903024	0.0122367247033086	pot1-1	pot1-1	1	30	2014-04-11_10-01-02	174	175	3022	901	107	0.0679183673469388	0.0011362970851562	1	SID	2014/04/11	SID	DAL	YE5S_GH	CONC	atg20	37_YE5S_GH	45.6058330949285	7.03594679246601	6.48183314060342	3.702656251618	0.441236064958601	45.6058330949285
K000283_037_046	4	17	QFA0089	37	YE5S_GH	SPAC922.06	0.161134124329286	4.3369493921732	0.0011	0.427012790081519	3.30652899454303e-05	0.374155092592593	0.536454741280062	0.158649404206431	0.00866794758977042	pot1-1	pot1-1	1	30	2014-04-11_10-01-02	174	175	3210	892	107	0.0546612244897959	0.00134174104563715	1	SID	2014/04/11	SID	DAL	YE5S_GH	CONC	SPAC922.06	37_YE5S_GH	38.7799072560942	7.19461472051183	5.39012980716435	4.45258293559093	0.521382608972647	38.7799072560942
K000283_037_046	4	18	QFA0089	37	YE5S_GH	SPAC1F7.06	0.1539653014593	5.68740608917116	0.0011	0.280173691578162	4.46368478369954e-05	0.374155092592593	0.509057332199433	0.150429452142433	0.00899436223695917	pot1-1	pot1-1	1	30	2014-04-11_10-01-02	174	175	3376	892	107	0.0526367346938776	0.00122856928815505	1	SID	2014/04/11	SID	DAL	YE5S_GH	CONC	SPAC1F7.06	37_YE5S_GH	42.3051755857674	7.12895791919812	5.93427203039598	4.04430398152788	0.493980746158399	42.3051755857674
K000283_037_046	4	19	QFA0089	37	YE5S_GH	SPCC126.12	0.128595480076294	12.7513613970972	0.0011	0.1	2.68687320296179e-05	0.374155092592593	0.416311857791322	0.12444679871542	0.00752487845235498	pot1-1	pot1-1	1	30	2014-04-11_10-01-02	174	175	3556	897	107	0.0529959183673469	0.00110953806180881	1	SID	2014/04/11	SID	DAL	YE5S_GH	CONC	SPCC126.12	37_YE5S_GH	45.0275891791813	6.8691926011781	6.55500461167137	3.66132465525155	0.402898931214391	45.0275891791813
K000283_037_046	4	20	QFA0089	37	YE5S_GH	SPCC1259.03	0.212810600824386	4.81059114312606	0.0011	0.478442406709822	2.61347251532171e-05	0.374155092592593	0.749504439700623	0.210330814080436	0.00734338712655398	pot1-1	pot1-1	1	30	2014-04-11_10-01-02	174	175	3730	884	107	0.0628897959183674	0.00146160273495135	1	SID	2014/04/11	SID	DAL	YE5S_GH	CONC	rpa12	37_YE5S_GH	47.6780731242958	7.5959226842316	6.27679810686738	3.82360553762943	0.735490234398373	47.6780731242958
K000283_037_046	4	21	QFA0089	37	YE5S_GH	SPCC1919.12C	0.137249791904604	3.98467044727344	0.0011	0.433173853981709	2.32367263830279e-05	0.374155092592593	0.442958340084873	0.134312571160358	0.00396255469546052	pot1-1	pot1-1	1	30	2014-04-11_10-01-02	174	175	3904	880	107	0.0538448979591837	0.00124302530417052	1	SID	2014/04/11	SID	DAL	YE5S_GH	CONC	SPCC1919.12c	37_YE5S_GH	34.2509795427982	6.96315662787149	4.91888684590283	4.87915269284772	0.43094482809129	34.2509795427982
K000283_037_046	4	22	QFA0089	37	YE5S_GH	SPCC736.13	0.154476952758073	3.14659705768933	0.0011	0.572070468484658	2.19322215140135e-05	0.540856481481481	0.469474663769191	0.152280182611225	0.00013510599967507	pot1-1	pot1-1	1	30	2014-04-11_10-01-02	174	175	4088	885	107	0.0570775510204082	0.00133529750716937	1	SID	2014/04/11	SID	DAL	YE5S_GH	CONC	SPCC736.13	37_YE5S_GH	30.0333830082835	7.13374427682826	4.21004480155499	5.70065192444877	0.458645529448001	30.0333830082835
K000283_037_046	4	23	QFA0089	37	YE5S_GH	SPBC4F6.08C	0.164628214912294	3.01125567068982	0.0011	0.536132897008016	1.45901852052498e-05	0.540856481481481	0.467009130742307	0.162120791986419	-0.00279725684631242	pot1-1	pot1-1	1	30	2014-04-11_10-01-02	174	175	4261	882	107	0.0563918367346939	0.00145482058160288	1	SID	2014/04/11	SID	DAL	YE5S_GH	CONC	mrpl39	37_YE5S_GH	28.7942973690508	7.22556428019062	3.98505864074759	6.02249606934207	0.458746565573938	28.7942973690508
K000283_037_046	4	24	QFA0089	37	YE5S_GH	SPAC10F6.16	0.117290162240164	4.89600560355994	0.0011	0.1	3.47357859855855e-05	0.540856481481481	0.1496755759778	0.0788480486880819	-0.000785085353575972	pot1-1	pot1-1	1	30	2014-04-11_10-01-02	174	175	4416	892	107	0.154024489795918	0.000753982581344569	1	SID	2014/04/11	SID	DAL	YE5S_GH	CONC	mug134	37_YE5S_GH	16.6709050564654	6.73643467783512	2.47473713525608	9.69799970190229	0.134996814062673	16.6709050564654
K000283_037_046	5	1	QFA0089	37	YE5S_GH	SPAC10F6.16	0.0371264959466124	8.43089170753839	0.0011	0.1	3.13738926833289e-05	0.374155092592593	0.107515048812561	0.0464176802282307	0.00465246755027008	pot1-1	pot1-1	1	30	2014-04-11_10-01-02	174	175	406	1064	107	0.0997551020408163	0.000522533091890392	1	SID	2014/04/11	SID	DAL	YE5S_GH	CONC	mug134	37_YE5S_GH	16.729430151374	5.07687372907179	3.29522281706081	7.28327076267545	0.0958979887578501	16.729430151374
K000283_037_046	5	2	QFA0089	37	YE5S_GH	SPAC3C7.01C	0.21675084719396	13.3453756476796	0.0011	0.1	3.1485560175594e-05	0.374155092592593	0.691823787890276	0.21996207554612	0.00757501308483222	pot1-1	pot1-1	1	30	2014-04-11_10-01-02	174	175	595	1062	107	0.0670040816326531	0.00139698126461843	1	SID	2014/04/11	SID	DAL	YE5S_GH	CONC	SPAC3C7.01c	37_YE5S_GH	57.1060772506484	7.6223902984114	7.49188574908714	3.20346583007146	0.678863062662262	57.1060772506484
K000283_037_046	5	3	QFA0089	37	YE5S_GH	SPBC21C3.03	0.136973379754627	12.0138217983071	0.0011	0.1	3.02023767635393e-05	0.374155092592593	0.426664508098368	0.136158088237569	0.00629833027748664	pot1-1	pot1-1	1	30	2014-04-11_10-01-02	174	175	766	1068	107	0.0676244897959184	0.00104819244991976	1	SID	2014/04/11	SID	DAL	YE5S_GH	CONC	SPBC21C3.03	37_YE5S_GH	43.4750655182607	6.96024820426412	6.24619471064641	3.84233939411028	0.412845052686895	43.4750655182607
K000283_037_046	5	4	QFA0089	37	YE5S_GH	SPCC569.07	0.0558741956777523	13.2065503246865	0.0011	0.1	3.66861423438911e-05	0.374155092592593	0.198937444251731	0.0607855340061004	0.00842651017926162	pot1-1	pot1-1	1	30	2014-04-11_10-01-02	174	175	929	1055	107	0.0989387755102041	0.000476396990390969	1	SID	2014/04/11	SID	DAL	YE5S_GH	CONC	SPCC569.07	37_YE5S_GH	32.4135468500331	5.66660672964689	5.72009818158898	4.19573217768319	0.18519569409552	32.4135468500331
K000283_037_046	5	5	QFA0089	37	YE5S_GH	SPAC11G7.06C	0.0687935102980468	14.5997960215392	0.0011	0.1	2.56836835089947e-05	0.374155092592593	0.250058215672633	0.0692213488651704	0.00916058521684124	pot1-1	pot1-1	1	30	2014-04-11_10-01-02	174	175	1110	1071	107	0.0658612244897959	0.000550876072579911	1	SID	2014/04/11	SID	DAL	YE5S_GH	CONC	mug132	37_YE5S_GH	39.546409743697	5.96669704445973	6.62785615710405	3.62108039630216	0.236661712638482	39.546409743697
K000283_037_046	5	6	QFA0089	37	YE5S_GH	SPAC57A10.06	0.14013611174329	14.5485670667166	0.0011	0.1	3.58997885019305e-05	0.374155092592593	0.483360732522502	0.137074952182395	0.0128006856829975	pot1-1	pot1-1	1	30	2014-04-11_10-01-02	174	175	1293	1059	107	0.0624	0.000972052441794876	1	SID	2014/04/11	SID	DAL	YE5S_GH	CONC	mug15	37_YE5S_GH	53.1112837873825	6.99318143849428	7.59472412585051	3.16008845118022	0.468395022741195	53.1112837873825
K000283_037_046	5	7	QFA0089	37	YE5S_GH	SPCC70.09C	0.0655906312709601	14.3556259693433	0.0011	0.1	2.37917248712184e-05	0.374155092592593	0.237823585672986	0.0661314063541386	0.00962067853633316	pot1-1	pot1-1	1	30	2014-04-11_10-01-02	174	175	1464	1062	107	0.0651755102040816	0.000555305051968848	1	SID	2014/04/11	SID	DAL	YE5S_GH	CONC	mug9	37_YE5S_GH	38.035571792267	5.89791433134384	6.44898682066828	3.72151481579753	0.224389743235778	38.035571792267
K000283_037_046	5	8	QFA0089	37	YE5S_GH	SPAPYUG7.04C	0.0834633163083893	11.9042014113281	0.0011	0.1	6.29264755605921e-05	0.374155092592593	0.27713198985041	0.0829531044623984	0.0122196090573063	pot1-1	pot1-1	1	30	2014-04-11_10-01-02	174	175	1634	1054	107	0.0566204081632653	0.000600518468983938	1	SID	2014/04/11	SID	DAL	YE5S_GH	CONC	rpb9	37_YE5S_GH	35.1628818602003	6.24556681652444	5.63005454799823	4.26283614046567	0.257203072658111	35.1628818602003
K000283_037_046	5	9	QFA0089	37	YE5S_GH	SPAC4C5.03	0.0388255357321429	13.9385087680492	0.0011	0.1	1.51036327742345e-05	0.374155092592593	0.144688397171199	0.0400307095125569	0.00750172840069936	pot1-1	pot1-1	1	30	2014-04-11_10-01-02	174	175	1809	1067	107	0.0726857142857143	0.00043376718379615	1	SID	2014/04/11	SID	DAL	YE5S_GH	CONC	SPAC4C5.03	37_YE5S_GH	28.3477659047977	5.14143040284011	5.51359518338291	4.35287669873409	0.133346334513093	28.3477659047977
K000283_037_046	5	10	QFA0089	37	YE5S_GH	SPAC24C9.15C	0.02525	5.89104344614601	0.0011	0.1	1.73429306219544e-05	0.374155092592593	0.0635144308552021	0.0160133629677866	0.00420915233739607	pot1-1	pot1-1	1	30	2014-04-11_10-01-02	174	175	1981	1067	107	0.0511020408163265	0.000419311285110848	1	SID	2014/04/11	SID	DAL	YE5S_GH	CONC	spn5	37_YE5S_GH	9.30294530897857	4.52070795900186	2.05785142357052	11.66264956017	0.049644220895332	9.30294530897857
K000283_037_046	5	11	QFA0089	37	YE5S_GH	SPCC1450.09C	0.108905525773491	11.1567998363019	0.0011	0.1	4.24253208210666e-05	0.374155092592593	0.334608445955292	0.104681965213382	0.0100739169194259	pot1-1	pot1-1	1	30	2014-04-11_10-01-02	174	175	2151	1062	107	0.104457142857143	0.000920395486312009	1	SID	2014/04/11	SID	DAL	YE5S_GH	CONC	SPCC1450.09c	37_YE5S_GH	36.8682990500793	6.62942982305264	5.56130768921883	4.31553176720045	0.317403240656213	36.8682990500793
K000283_037_046	5	12	QFA0089	37	YE5S_GH	SPAC9G1.04	0.0900937698606788	14.1392274376327	0.0011	0.1	5.71851723261867e-05	0.374155092592593	0.320038331194788	0.0911586576705216	0.0116622773723126	pot1-1	pot1-1	1	30	2014-04-11_10-01-02	174	175	2323	1073	107	0.111575510204082	0.000693052083609323	1	SID	2014/04/11	SID	DAL	YE5S_GH	CONC	oxa101	37_YE5S_GH	43.1675163178804	6.35585191577924	6.79177502715432	3.53368595161724	0.302500729940366	43.1675163178804
K000283_037_046	5	13	QFA0089	37	YE5S_GH	SPBC215.01	0.06658202295161	11.6623077215594	0.0011	0.1	2.47829655628223e-05	0.374155092592593	0.219321046344588	0.0647294542687414	0.00773318160506339	pot1-1	pot1-1	1	30	2014-04-11_10-01-02	174	175	2512	1073	107	0.083134693877551	0.000615727979373572	1	SID	2014/04/11	SID	DAL	YE5S_GH	CONC	SPBC215.01	37_YE5S_GH	31.1160528147191	5.9195572754684	5.25648310620611	4.56579038020006	0.205251211664022	31.1160528147191
K000283_037_046	5	14	QFA0089	37	YE5S_GH	SPCC1442.07C	0.146004462225561	12.3345954682051	0.0011	0.1	5.55546134725571e-05	0.374155092592593	0.463726926279193	0.141111569773237	0.0121481311557831	pot1-1	pot1-1	1	30	2014-04-11_10-01-02	174	175	2680	1060	107	0.0653061224489796	0.00108965341332626	1	SID	2014/04/11	SID	DAL	YE5S_GH	CONC	SPCC1442.07c	37_YE5S_GH	45.7385001051736	7.05236512781716	6.48555474315474	3.70053155828052	0.445626527648025	45.7385001051736
K000283_037_046	5	15	QFA0089	37	YE5S_GH	SPCC1259.09C	0.113142090481203	4.04735362606646	0.0011	0.362445593963574	3.22465497670113e-05	0.374155092592593	0.354062866586265	0.109483532815748	0.00849493309099886	pot1-1	pot1-1	1	30	2014-04-11_10-01-02	174	175	2858	1058	107	0.0936489795918367	0.00107050700629531	1	SID	2014/04/11	SID	DAL	YE5S_GH	CONC	pdx1	37_YE5S_GH	30.7443410211544	6.68448839846526	4.59935588013186	5.2181219774	0.338912263536295	30.7443410211544
K000283_037_046	5	16	QFA0089	37	YE5S_GH	SPCC24B10.20	0.119104470513734	12.0899050627692	0.0011	0.1	4.25486944015997e-05	0.374155092592593	0.3792551239626	0.114602536657428	0.0103645712338571	pot1-1	pot1-1	1	30	2014-04-11_10-01-02	174	175	3024	1073	107	0.0879673469387755	0.000923732591106439	1	SID	2014/04/11	SID	DAL	YE5S_GH	CONC	SPCC24B10.20	37_YE5S_GH	41.4191844415417	6.75858023092247	6.12838540438374	3.91620278692531	0.363228517752689	41.4191844415417
K000283_037_046	5	17	QFA0089	37	YE5S_GH	SPBC21D10.11C	0.104643918320752	7.32290619964805	0.0011	0.176305973098736	2.16537193929374e-05	0.374155092592593	0.333556603165629	0.100381290401841	0.00645307579687264	pot1-1	pot1-1	1	30	2014-04-11_10-01-02	174	175	3205	1054	107	0.0785959183673469	0.000998380863405555	1	SID	2014/04/11	SID	DAL	YE5S_GH	CONC	nfs1	37_YE5S_GH	36.312385330876	6.57184113372496	5.52545087320057	4.34353694399933	0.321321386227207	36.312385330876
K000283_037_046	5	18	QFA0089	37	YE5S_GH	SPAC1F3.09	0.025	2.01476165750372	0.0011	0.75	1.40582424663033e-05	0.374155092592593	0.0804376740687139	0.0210417709798263	0.00400100553360453	pot1-1	pot1-1	1	30	2014-04-11_10-01-02	174	175	3381	1067	107	0.0179591836734694	0.000382863722687442	1	SID	2014/04/11	SID	DAL	YE5S_GH	CONC	mug161	37_YE5S_GH	11.4428385224828	4.50635266602479	2.53926831087921	9.45154157092211	0.0745774101549155	11.4428385224828
K000283_037_046	5	19	QFA0089	37	YE5S_GH	SPBC685.02	0.105999673193809	4.05763588471679	0.0011	0.385284259301581	1.91097027162016e-05	0.374155092592593	0.33975019624779	0.103402080760399	0.00462588688655008	pot1-1	pot1-1	1	30	2014-04-11_10-01-02	174	175	3544	1067	107	0.0678530612244898	0.00104451696490498	1	SID	2014/04/11	SID	DAL	YE5S_GH	CONC	exo5	37_YE5S_GH	30.9606941596251	6.59041248286612	4.69783860116757	5.10873234215309	0.328076977803079	30.9606941596251
K000283_037_046	5	20	QFA0089	37	YE5S_GH	SPBC543.02C	0.103716915042826	12.3203187819438	0.0011	0.1	2.83246511963477e-05	0.374155092592593	0.335498033277057	0.10112818245571	0.00633624797956809	pot1-1	pot1-1	1	30	2014-04-11_10-01-02	174	175	3717	1067	107	0.0871183673469388	0.000830706893733433	1	SID	2014/04/11	SID	DAL	YE5S_GH	CONC	SPBC543.02c	37_YE5S_GH	39.9064944152232	6.55900386642808	6.08423096371119	3.94462342786552	0.322236104370462	39.9064944152232
K000283_037_046	5	21	QFA0089	37	YE5S_GH	SPCC24B10.06	0.025	0.280868371027877	0.0011	0.75	2.2850935159485e-07	0.540856481481481	0.0116830765803286	0.00304510570458992	0.000260659381247184	pot1-1	pot1-1	1	30	2014-04-11_10-01-02	174	175	3904	1068	107	0.000914285714285714	0.000351352827313667	1	SID	2014/04/11	SID	DAL	YE5S_GH	CONC	SPCC24B10.06	37_YE5S_GH	1.59519186985464	4.50635266602479	0.353987356977502	25	0.00520411774725131	1.59519186985464
K000283_037_046	5	22	QFA0089	37	YE5S_GH	SPBC359.06	0.025	0.924934038448058	0.0011	0.75	5.73096675285604e-06	0.374155092592593	0.0450030029222977	0.0153257977875499	0.000653052962800801	pot1-1	pot1-1	1	30	2014-04-11_10-01-02	174	175	4079	1069	107	0.0424163265306122	0.000418388483296342	1	SID	2014/04/11	SID	DAL	YE5S_GH	CONC	mug14	37_YE5S_GH	5.25316272845017	4.50635266602479	1.16572383871681	20.588066575372	0.033513536787935	5.25316272845017
K000283_037_046	5	23	QFA0089	37	YE5S_GH	SPAC4F10.06	0.171358801696402	5.71283380089692	0.0011	0.137499178725055	3.39185327162267e-05	0.540856481481481	0.349586500373623	0.144166875668067	-0.00182964395731439	pot1-1	pot1-1	1	30	2014-04-11_10-01-02	174	175	4245	1054	107	0.0786938775510204	0.00127093744846298	1	SID	2014/04/11	SID	DAL	YE5S_GH	CONC	SPAC4F10.06	37_YE5S_GH	28.5430398772782	7.28337296256603	3.91893152032436	6.12411823874217	0.337167339139749	28.5430398772782
K000283_037_046	5	24	QFA0089	37	YE5S_GH	SPAC10F6.16	0.025	0.842106534090997	0.0011	0.75	2.50158432179298e-06	0.540856481481481	0.0376118701684968	0.0171595387086437	-0.000111628275631192	pot1-1	pot1-1	1	30	2014-04-11_10-01-02	174	175	4427	1065	107	0.0552163265306122	0.000460095605406828	1	SID	2014/04/11	SID	DAL	YE5S_GH	CONC	mug134	37_YE5S_GH	4.78274393025228	4.50635266602479	1.06133369594247	22.613057600784	0.0290535992434976	4.78274393025228
K000283_037_046	6	1	QFA0089	37	YE5S_GH	SPAC10F6.16	0.02525	0	0.0011	0.1	1.23141701318741e-05	0.374155092592593	0.0704441622329214	0.0244777532388573	0.00339248083545558	pot1-1	pot1-1	1	30	2014-04-11_10-01-02	174	175	406	1231	107	0.0541061224489796	0.000414882188391738	1	SID	2014/04/11	SID	DAL	YE5S_GH	CONC	mug134	37_YE5S_GH	0	4.52070795900186	0	25	2.60208521396521e-18	0
K000283_037_046	6	2	QFA0089	37	YE5S_GH	SPAC227.14	0.203430980775352	4.00653695123609	0.0011	0.417187641355156	3.7484810736804e-05	0.374155092592593	0.625388808890465	0.204456086516936	0.00516530158078331	pot1-1	pot1-1	1	30	2014-04-11_10-01-02	174	175	599	1245	107	0.0676897959183674	0.00141437475885742	1	SID	2014/04/11	SID	DAL	YE5S_GH	CONC	SPAC227.14	37_YE5S_GH	37.8051099647606	7.53089207190358	5.02000421780107	4.78087247713764	0.611954942772067	37.8051099647606
K000283_037_046	6	3	QFA0089	37	YE5S_GH	SPBC23G7.14	0.10403209270448	11.5023996015741	0.0011	0.1	3.51197852724648e-05	0.374155092592593	0.3245337850925	0.102556272098368	0.00524878973696407	pot1-1	pot1-1	1	30	2014-04-11_10-01-02	174	175	755	1231	107	0.0909714285714286	0.000863478853811889	1	SID	2014/04/11	SID	DAL	YE5S_GH	CONC	SPBC23G7.14	37_YE5S_GH	37.3038350563728	6.56338131788501	5.6836306241603	4.22265301653831	0.310097767308936	37.3038350563728
K000283_037_046	6	4	QFA0089	37	YE5S_GH	SPBC1D7.01	0.0874001112330305	13.7369871123985	0.0011	0.1	2.93321561928251e-05	0.374155092592593	0.303552979236305	0.0876757914839558	0.00825107341108292	pot1-1	pot1-1	1	30	2014-04-11_10-01-02	174	175	936	1232	107	0.0647510204081633	0.000693713356467118	1	SID	2014/04/11	SID	DAL	YE5S_GH	CONC	SPBC1D7.01	37_YE5S_GH	41.3962071273122	6.31205968696444	6.55827244675823	3.65950030207471	0.28984524011004	41.3962071273122
K000283_037_046	6	5	QFA0089	37	YE5S_GH	SPBC17D1.05	0.139020345592754	3.22182187172218	0.0011	0.662528276725973	4.902508848729e-05	0.374155092592593	0.459908715129368	0.137116459101955	0.00900391395895489	pot1-1	pot1-1	1	30	2014-04-11_10-01-02	174	175	1125	1246	107	0.0549551020408163	0.00109458996304572	1	SID	2014/04/11	SID	DAL	YE5S_GH	CONC	SPBC17D1.05	37_YE5S_GH	30.7813158462227	6.98164870248293	4.40888924062818	5.44354795281282	0.442646764605481	30.7813158462227
K000283_037_046	6	6	QFA0089	37	YE5S_GH	SPCC663.08C	0.134076056949913	7.97094340750846	0.0011	0.197642040436836	3.28975296745438e-05	0.374155092592593	0.461755044255246	0.130167982107906	0.0107936103473364	pot1-1	pot1-1	1	30	2014-04-11_10-01-02	174	175	1290	1234	107	0.0532571428571429	0.00104276381745268	1	SID	2014/04/11	SID	DAL	YE5S_GH	CONC	SPCC663.08c	37_YE5S_GH	46.5971920147688	6.92940429250126	6.72455957941356	3.56900696864567	0.447373679243362	46.5971920147688
K000283_037_046	6	7	QFA0089	37	YE5S_GH	SPAC4H3.06	0.137150329312468	5.89302648068059	0.0011	0.309075459062224	2.59703947863909e-05	0.374155092592593	0.481071058247165	0.13451888121241	0.0100339168449346	pot1-1	pot1-1	1	30	2014-04-11_10-01-02	174	175	1473	1231	107	0.0492081632653061	0.00110996866354552	1	SID	2014/04/11	SID	DAL	YE5S_GH	CONC	SPAC4H3.06	37_YE5S_GH	44.3177143191642	6.96211075227875	6.36555721332912	3.77029051749709	0.467354778234392	44.3177143191642
K000283_037_046	6	8	QFA0089	37	YE5S_GH	SPBP23A10.16	0.129610299436703	12.2706646106719	0.0011	0.151152075552192	2.1230353763597e-05	0.374155092592593	0.48401280163887	0.125684713585905	0.0117686841090496	pot1-1	pot1-1	1	30	2014-04-11_10-01-02	174	175	1633	1248	107	0.0481959183673469	0.000965870314953637	1	SID	2014/04/11	SID	DAL	YE5S_GH	CONC	sdh4	37_YE5S_GH	59.2934800455176	6.88053303205489	8.61757072733788	2.78500760357716	0.47165778788217	59.2934800455176
K000283_037_046	6	9	QFA0089	37	YE5S_GH	SPBP8B7.23	0.140449142310944	13.6812160216448	0.0011	0.1	3.31533786754472e-05	0.374155092592593	0.470635079850176	0.137545655997104	0.0125054461032755	pot1-1	pot1-1	1	30	2014-04-11_10-01-02	174	175	1809	1241	107	0.0578285714285714	0.00110646236864092	1	SID	2014/04/11	SID	DAL	YE5S_GH	CONC	SPBP8B7.23	37_YE5S_GH	49.9876047210589	6.99640048032516	7.14476034664266	3.35910497141834	0.455225383135335	49.9876047210589
K000283_037_046	6	10	QFA0089	37	YE5S_GH	SPBC405.03C	0.137322234965518	12.5995111041126	0.0011	0.1	5.37518627168168e-05	0.374155092592593	0.444575256084181	0.134130080273181	0.0129207671485949	pot1-1	pot1-1	1	30	2014-04-11_10-01-02	174	175	1985	1241	107	0.0624326530612245	0.00106366337193593	1	SID	2014/04/11	SID	DAL	YE5S_GH	CONC	SPBC405.03c	37_YE5S_GH	45.639203127846	6.96391790897025	6.55366759407919	3.66207160425445	0.425841120100427	45.639203127846
K000283_037_046	6	11	QFA0089	37	YE5S_GH	SPBC577.11	0.025	0.45007795883312	0.0011	0.75	2.2099259379604e-06	0.374155092592593	0.020870814043978	0.00502426474673926	0.00139453444735781	pot1-1	pot1-1	1	30	2014-04-11_10-01-02	174	175	2165	1229	107	0.00169795918367347	0.00034241778261181	1	SID	2014/04/11	SID	DAL	YE5S_GH	CONC	SPBC577.11	37_YE5S_GH	2.55621769764921	4.50635266602479	0.567247591810016	25	0.0105024956487727	2.55621769764921
K000283_037_046	6	12	QFA0089	37	YE5S_GH	SPCC1235.15	0.154034266586467	12.5948787698672	0.0011	0.1	5.70173394335744e-05	0.374155092592593	0.493316364527671	0.15032157109531	0.0119801115255974	pot1-1	pot1-1	1	30	2014-04-11_10-01-02	174	175	2334	1239	107	0.059069387755102	0.00120224086654437	1	SID	2014/04/11	SID	DAL	YE5S_GH	CONC	dga1	37_YE5S_GH	47.6556270568195	7.1296039957446	6.68418990525468	3.59056225813284	0.474667464444133	47.6556270568195
K000283_037_046	6	13	QFA0089	37	YE5S_GH	SPAC630.13C	0.0374999999999049	0.0498097257890649	9e-04	1.49999999999999	1.58712778848866e-08	0.540856481481481	0.00463907656221214	0.00116307051867833	0.000252918613643743	pot1-1	pot1-1	1	30	2014-04-11_10-01-02	174	175	2508	1241	107	0	0.000349522711267555	1	SID	2014/04/11	SID	DAL	YE5S_GH	CONC	tsc2	37_YE5S_GH	0.38413747334166	5.38082178393727	0.07139011265684	25	0.00060711877717905	0.38413747334166
K000283_037_046	6	14	QFA0089	37	YE5S_GH	SPBC1703.14C	0.0885613492395473	12.8421759130745	0.0011	0.1	4.57503619098848e-05	0.374155092592593	0.300410164955736	0.0864919529281687	0.00990225873832978	pot1-1	pot1-1	1	30	2014-04-11_10-01-02	174	175	2677	1229	107	0.108440816326531	0.000770868270592694	1	SID	2014/04/11	SID	DAL	YE5S_GH	CONC	top1	37_YE5S_GH	38.9202275977089	6.33110177300368	6.14746516375203	3.90404815004302	0.283738167493067	38.9202275977089
K000283_037_046	6	15	QFA0089	37	YE5S_GH	SPCC663.15C	0.075149604080494	10.5207489741356	0.0011	0.1	2.9188751153639e-05	0.374155092592593	0.231101086448742	0.0723606369648537	0.00822949204192742	pot1-1	pot1-1	1	30	2014-04-11_10-01-02	174	175	2853	1233	107	0.105175510204082	0.000704493887467815	1	SID	2014/04/11	SID	DAL	YE5S_GH	CONC	SPCC663.15c	37_YE5S_GH	29.6656760256026	6.09419007457897	4.86786195746481	4.93029593067985	0.215786412282885	29.6656760256026
K000283_037_046	6	16	QFA0089	37	YE5S_GH	SPBC16G5.03	0.0942673457078783	11.8362367838826	0.0011	0.1	3.27163748169147e-05	0.374155092592593	0.303651581780481	0.0920917245674242	0.00941918586529087	pot1-1	pot1-1	1	30	2014-04-11_10-01-02	174	175	3022	1241	107	0.103412244897959	0.000816081687607785	1	SID	2014/04/11	SID	DAL	YE5S_GH	CONC	SPBC16G5.03	37_YE5S_GH	36.8390987790688	6.42118267773376	5.73712050068485	4.18328323365965	0.287590173115406	36.8390987790688
K000283_037_046	6	17	QFA0089	37	YE5S_GH	SPAC29A4.13	0.130818429259962	12.5578905414501	0.0011	0.1	3.199117812711e-05	0.374155092592593	0.419960697807409	0.126653047154818	0.00861236506614125	pot1-1	pot1-1	1	30	2014-04-11_10-01-02	174	175	3197	1230	107	0.0574367346938775	0.00110603176690421	1	SID	2014/04/11	SID	DAL	YE5S_GH	CONC	SPAC29A4.13	37_YE5S_GH	44.6419699085245	6.89391846319921	6.47555815271534	3.7062442238954	0.40593011473368	44.6419699085245
K000283_037_046	6	18	QFA0089	37	YE5S_GH	SPAC17A5.10	0.179563019367615	3.75044498295298	0.0011	0.518058041856388	6.35177155848652e-05	0.374155092592593	0.585892222448023	0.17651237507846	0.00964384298287349	pot1-1	pot1-1	1	30	2014-04-11_10-01-02	174	175	3381	1241	107	0.0573387755102041	0.00132636234513734	1	SID	2014/04/11	SID	DAL	YE5S_GH	CONC	SPAC17A5.10	37_YE5S_GH	36.3540241940215	7.35084292663605	4.94555856475879	4.85283910517609	0.566875319442111	36.3540241940215
K000283_037_046	6	19	QFA0089	37	YE5S_GH	SPAC1002.20	0.0887038622887296	11.8672142298099	0.0011	0.1	2.14664630046342e-05	0.374155092592593	0.283983967872637	0.0859346872237308	0.00548134754420141	pot1-1	pot1-1	1	30	2014-04-11_10-01-02	174	175	3556	1236	107	0.0804571428571429	0.000815820275981247	1	SID	2014/04/11	SID	DAL	YE5S_GH	CONC	SPAC1002.20	37_YE5S_GH	35.990308514902	6.33342149396688	5.68260118944962	4.22341797354329	0.271951963221961	35.990308514902
K000283_037_046	6	20	QFA0089	37	YE5S_GH	SPCC70.06	0.186037194782397	4.02195113825336	0.0011	0.495539681534688	4.94802475902063e-05	0.374155092592593	0.615759389547495	0.183423761489989	0.00625042966652865	pot1-1	pot1-1	1	30	2014-04-11_10-01-02	174	175	3732	1241	107	0.0591020408163265	0.00139899605835762	1	SID	2014/04/11	SID	DAL	YE5S_GH	CONC	SPCC70.06	37_YE5S_GH	38.9133847147365	7.40194375705436	5.25718459798488	4.56518114452351	0.600408403763306	38.9133847147365
K000283_037_046	6	21	QFA0089	37	YE5S_GH	SPBC19F5.01C	0.0848860092134119	9.18827617194552	0.0011	0.1	1.8535570888399e-05	0.374155092592593	0.229918514922946	0.0786190123011076	0.0022023192909912	pot1-1	pot1-1	1	30	2014-04-11_10-01-02	174	175	3908	1228	107	0.111673469387755	0.000827861871686625	1	SID	2014/04/11	SID	DAL	YE5S_GH	CONC	puc1	37_YE5S_GH	27.3410718697166	6.26995136164458	4.36065135002023	5.50376493637554	0.21847499937228	27.3410718697166
K000283_037_046	6	22	QFA0089	37	YE5S_GH	SPBC17A3.03C	0.0374999999999995	0.139528933815539	9e-04	1.49999999999999	1.60172908806769e-07	0.540856481481481	0.00504050895825763	0.00239653008292107	6.87881536598925e-05	pot1-1	pot1-1	1	30	2014-04-11_10-01-02	174	175	4079	1247	107	0.00989387755102041	0.000418388483296342	1	SID	2014/04/11	SID	DAL	YE5S_GH	CONC	SPBC17A3.03c	37_YE5S_GH	1.07606077417438	5.38082178394091	0.199980749666507	25	0.0019944190679282	1.07606077417438
K000283_037_046	6	23	QFA0089	37	YE5S_GH	SPAC23C4.09C	0.001	0	0.001	1	Inf	0	0	0	0	pot1-1	pot1-1	1	30	2014-04-11_10-01-02	174	175	4264	1241	107	0	NA	1	SID	2014/04/11	SID	DAL	YE5S_GH	CONC	SPAC23C4.09c	37_YE5S_GH	0	0	0	25	0	0
K000283_037_046	6	24	QFA0089	37	YE5S_GH	SPAC10F6.16	0.112013522087844	1.0795840341469	0.0011	0.937366211991736	2.44999384254987e-05	0.540856481481481	0.127590435467664	0.0777236677620019	-0.000216444761936537	pot1-1	pot1-1	1	30	2014-04-11_10-01-02	174	175	4436	1241	107	0.136751020408163	0.00101743504892014	1	SID	2014/04/11	SID	DAL	YE5S_GH	CONC	mug134	37_YE5S_GH	10.1965792385031	6.67002556858915	1.52871666437404	15.6994429113699	0.109505500335326	10.1965792385031
K000283_037_046	7	1	QFA0089	37	YE5S_GH	SPAC10F6.16	0.0351598910014954	12.7224437271488	0.0011	0.1	2.65418005398421e-05	0.374155092592593	0.126062845658396	0.0447892813064655	0.00601927127038723	pot1-1	pot1-1	1	30	2014-04-11_10-01-02	174	175	413	1410	107	0.0883591836734694	0.000461018289891161	1	SID	2014/04/11	SID	DAL	YE5S_GH	CONC	mug134	37_YE5S_GH	24.488208597019	4.99835516915441	4.89925340802898	4.89870557841903	0.116435823782454	24.488208597019
K000283_037_046	7	2	QFA0089	37	YE5S_GH	SPAC1B3.06C	0.173027493500973	8.96162578402371	0.0011	0.1	0.000104424125332025	0.374155092592593	0.434136271004227	0.162414875421863	0.00771869419899767	pot1-1	pot1-1	1	30	2014-04-11_10-01-02	174	175	602	1416	107	0.0992326530612245	0.00117056078106042	1	SID	2014/04/11	SID	DAL	YE5S_GH	CONC	SPAC1B3.06c	37_YE5S_GH	35.396902240488	7.29735396160959	4.85064893750616	4.94779158607569	0.407975434754571	35.396902240488
K000283_037_046	7	3	QFA0089	37	YE5S_GH	SPAC30D11.06C	0.111550808184447	10.1109196442205	0.0011	0.1	2.60967461930252e-05	0.374155092592593	0.31609867863353	0.106719299452212	0.00447738185667485	pot1-1	pot1-1	1	30	2014-04-11_10-01-02	174	175	767	1419	107	0.0990040816326531	0.000873336700328253	1	SID	2014/04/11	SID	DAL	YE5S_GH	CONC	SPAC30D11.06c	37_YE5S_GH	33.7394675738409	6.6640536319553	5.06290456788256	4.74036191640828	0.302724451368613	33.7394675738409
K000283_037_046	7	4	QFA0089	37	YE5S_GH	SPBC2G5.06C	0.13557821400063	2.58613984177854	0.0011	0.794377930354895	5.29901778277542e-05	0.374155092592593	0.417302826501239	0.135335365748563	0.00999155312384655	pot1-1	pot1-1	1	30	2014-04-11_10-01-02	174	175	952	1416	107	0.0513959183673469	0.000909784145421486	1	SID	2014/04/11	SID	DAL	YE5S_GH	CONC	hmt2	37_YE5S_GH	25.1585437715537	6.94547803713624	3.62229117089356	6.62564075269509	0.397381641855924	25.1585437715537
K000283_037_046	7	5	QFA0089	37	YE5S_GH	SPBC1685.08	0.0610349078311179	12.9792456397411	0.0011	0.1	1.98180871612447e-05	0.374155092592593	0.212450351846841	0.0608017253828578	0.00744419569285939	pot1-1	pot1-1	1	30	2014-04-11_10-01-02	174	175	1115	1409	107	0.0726204081632653	0.000522533091890392	1	SID	2014/04/11	SID	DAL	YE5S_GH	CONC	cti6	37_YE5S_GH	33.2419389393978	5.79405917365647	5.73724533062021	4.18319221454759	0.199915156661084	33.2419389393978
K000283_037_046	7	6	QFA0089	37	YE5S_GH	SPAC890.07C	0.0700620088883743	16.1616579340506	0.0011	0.1	3.02003205677544e-05	0.374155092592593	0.264924764304604	0.0706788006909421	0.011324164317918	pot1-1	pot1-1	1	30	2014-04-11_10-01-02	174	175	1288	1407	107	0.0407510204081633	0.000503648096485981	1	SID	2014/04/11	SID	DAL	YE5S_GH	CONC	rmt1	37_YE5S_GH	44.1457172235029	5.99305692627347	7.3661434834648	3.25814994696671	0.250836353226022	44.1457172235029
K000283_037_046	7	7	QFA0089	37	YE5S_GH	SPBC25H2.08C	0.106084429745174	13.5596928149457	0.0011	0.1	2.34244990935109e-05	0.374155092592593	0.360310188510174	0.10445234069444	0.0103277599957214	pot1-1	pot1-1	1	30	2014-04-11_10-01-02	174	175	1454	1403	107	0.0829387755102041	0.000816250877717959	1	SID	2014/04/11	SID	DAL	YE5S_GH	CONC	mrs2	37_YE5S_GH	44.3305929197075	6.59156559015848	6.72535110412846	3.56858692258717	0.346648013069823	44.3305929197075
K000283_037_046	7	8	QFA0089	37	YE5S_GH	SPAC1A6.03C	0.0321943857904014	24.3391781124997	0.0011	0.1	4.81117427018884e-06	0.374155092592593	0.138221709748494	0.0324370707310013	0.00818536924772432	pot1-1	pot1-1	1	30	2014-04-11_10-01-02	174	175	1650	1416	107	0.00470204081632653	0.000357796483111617	1	SID	2014/04/11	SID	DAL	YE5S_GH	CONC	SPAC1A6.03c	37_YE5S_GH	44.5421765036782	4.87123369741123	9.14392108252776	2.62469456848871	0.12998638962481	44.5421765036782
K000283_037_046	7	9	QFA0089	37	YE5S_GH	SPBC21B10.08C	0.161982134724286	4.71449666724714	0.0011	0.429543156194004	3.7410229675258e-05	0.374155092592593	0.563687875928768	0.15890554425315	0.0114261789915243	pot1-1	pot1-1	1	30	2014-04-11_10-01-02	174	175	1802	1416	107	0.0533224489795918	0.0012494688426383	1	SID	2014/04/11	SID	DAL	YE5S_GH	CONC	SPBC21B10.08c	37_YE5S_GH	42.2942739797017	7.20218737070283	5.87242066927431	4.08690067548683	0.547280875056751	42.2942739797017
K000283_037_046	7	10	QFA0089	37	YE5S_GH	SPAC1039.03	0.182509656117681	12.0894350167953	0.0011	0.115558259340413	5.93357281756645e-05	0.374155092592593	0.603762602743667	0.177019267945171	0.0139772190598679	pot1-1	pot1-1	1	30	2014-04-11_10-01-02	174	175	1994	1416	107	0.0562938775510204	0.00125039152712263	1	SID	2014/04/11	SID	DAL	YE5S_GH	CONC	SPAC1039.03	37_YE5S_GH	54.3844751331151	7.37432546133012	7.37484064383913	3.25430760596154	0.586376199365278	54.3844751331151
K000283_037_046	7	11	QFA0089	37	YE5S_GH	SPCC757.03C	0.0272147424553352	0	0.0011	0.1	7.33164232841227e-06	0.374155092592593	0.106935617028667	0.029214391117817	0.00585902259300068	pot1-1	pot1-1	1	30	2014-04-11_10-01-02	174	175	2163	1427	107	0.0378122448979592	0.000400426172376263	1	SID	2014/04/11	SID	DAL	YE5S_GH	CONC	SPCC757.03c	37_YE5S_GH	0	4.62881295442921	0	25	0	0
K000283_037_046	7	12	QFA0089	37	YE5S_GH	SPCC74.06	0.0392616354215531	14.9558097312673	0.0011	0.1	2.83564852620615e-05	0.374155092592593	0.151270864132309	0.0428566321327507	0.00903242735203573	pot1-1	pot1-1	1	30	2014-04-11_10-01-02	174	175	2333	1415	107	0.0356897959183673	0.000415804872876071	1	SID	2014/04/11	SID	DAL	YE5S_GH	CONC	mak3	37_YE5S_GH	30.6025738562466	5.15754483985144	5.93355458973151	4.04479298825933	0.138571638063762	30.6025738562466
K000283_037_046	7	13	QFA0089	37	YE5S_GH	SPCC16A11.03C	0.105380798947047	11.3293605783449	0.0011	0.1	3.00933680059553e-05	0.374155092592593	0.326039562461167	0.100990803372324	0.008466051296826	pot1-1	pot1-1	1	30	2014-04-11_10-01-02	174	175	2499	1416	107	0.0702367346938775	0.000967623462405939	1	SID	2014/04/11	SID	DAL	YE5S_GH	CONC	SPCC16A11.03c	37_YE5S_GH	36.9379362247688	6.58196468871723	5.61199246299325	4.27655599294929	0.310859208971842	36.9379362247688
K000283_037_046	7	14	QFA0089	37	YE5S_GH	SPCC550.01C	0.0372361987054931	13.7986013282091	0.0011	0.1	2.34801707423732e-05	0.374155092592593	0.139830113811122	0.0390708161149763	0.00818955311102959	pot1-1	pot1-1	1	30	2014-04-11_10-01-02	174	175	2696	1416	107	0.0270367346938776	0.000388553884111233	1	SID	2014/04/11	SID	DAL	YE5S_GH	CONC	SPCC550.01c	37_YE5S_GH	27.4253831240029	5.08113037258811	5.39749644527101	4.44650593906875	0.127498423884396	27.4253831240029
K000283_037_046	7	15	QFA0089	37	YE5S_GH	SPCC794.01C	0.001	0	0.001	1	Inf	0	0.000166568950486719	4.31304778956656e-05	1.28896016720005e-05	pot1-1	pot1-1	1	30	2014-04-11_10-01-02	174	175	2854	1410	107	0	0.000325778017407321	1	SID	2014/04/11	SID	DAL	YE5S_GH	CONC	SPCC794.01c	37_YE5S_GH	0	0	0	25	0	0
K000283_037_046	7	16	QFA0089	37	YE5S_GH	SPCC1235.04C	0.025	0.809801226441798	0.0011	0.75	1.20623132149574e-05	0.374155092592593	0.0433336359302351	0.0112883205449313	0.00232033496745926	pot1-1	pot1-1	1	30	2014-04-11_10-01-02	174	175	3033	1416	107	0.0166857142857143	0.000367654212297808	1	SID	2014/04/11	SID	DAL	YE5S_GH	CONC	SPCC1235.04c	37_YE5S_GH	4.59926594045028	4.50635266602479	1.02061828740702	23.5151577197135	0.0273225801872179	4.59926594045028
K000283_037_046	7	17	QFA0089	37	YE5S_GH	SPBC11B10.05C	0.0971712114526223	10.5862467187649	0.0011	0.101581254129938	1.96819034248094e-05	0.374155092592593	0.289719026066242	0.092078285253251	0.00529158015152545	pot1-1	pot1-1	1	30	2014-04-11_10-01-02	174	175	3198	1412	107	0.0969142857142857	0.000962856102796654	1	SID	2014/04/11	SID	DAL	YE5S_GH	CONC	rsp1	37_YE5S_GH	33.7972247895564	6.46495352646689	5.2277598982257	4.59087648767985	0.278094047993864	33.7972247895564
K000283_037_046	7	18	QFA0089	37	YE5S_GH	SPCC1223.09	0.0729374855973483	10.3377786749428	0.0011	0.1	2.37061623117524e-05	0.374155092592593	0.221276943659159	0.0698714455215599	0.00653940825795833	pot1-1	pot1-1	1	30	2014-04-11_10-01-02	174	175	3379	1416	107	0.10014693877551	0.000612390874579142	1	SID	2014/04/11	SID	DAL	YE5S_GH	CONC	SPCC1223.09	37_YE5S_GH	28.7596403416456	6.05108503707465	4.75280716853868	5.04964732397909	0.207387347185406	28.7596403416456
K000283_037_046	7	19	QFA0089	37	YE5S_GH	SPCC663.03	0.001	0	0.001	1	Inf	0	0.000421297285046937	0.000117686300904473	1.74092633575237e-05	pot1-1	pot1-1	1	30	2014-04-11_10-01-02	174	175	3556	1407	107	0.000163265306122449	0.000340234033422796	1	SID	2014/04/11	SID	DAL	YE5S_GH	CONC	pmd1	37_YE5S_GH	0	0	0	25	0	0
K000283_037_046	7	20	QFA0089	37	YE5S_GH	SPBC15D4.09C	0.125999905524949	3.44869562483849	0.0011	0.494082059867376	3.36649176758062e-05	0.374155092592593	0.39734334445494	0.1221491553676	0.00414764904838966	pot1-1	pot1-1	1	30	2014-04-11_10-01-02	174	175	3720	1406	107	0.0602775510204082	0.00106340196030939	1	SID	2014/04/11	SID	DAL	YE5S_GH	CONC	SPBC15D4.09c	37_YE5S_GH	30.1258872075975	6.83977531801396	4.40451415534876	5.44895512955836	0.383615609069727	30.1258872075975
K000283_037_046	7	21	QFA0089	37	YE5S_GH	SPAC1B3.16C	0.0891063172845791	1.6168740357069	9e-04	4.24322636456355	1.03188019195074e-05	0.540856481481481	0.243251280615245	0.090218006492538	-0.000375464415903817	pot1-1	pot1-1	1	30	2014-04-11_10-01-02	174	175	3904	1408	107	0.0454530612244898	0.000890899150017074	1	SID	2014/04/11	SID	DAL	YE5S_GH	CONC	vht1	37_YE5S_GH	15.4642477853177	6.62945890506341	2.3326561046342	10.2887004871057	0.238025118611175	15.4642477853177
K000283_037_046	7	22	QFA0089	37	YE5S_GH	SPAC9G1.06C	0.121802364563381	8.24876988203008	0.0011	0.1	3.39165081239558e-05	0.540856481481481	0.286939658348246	0.106871569393825	-0.000659443991923961	pot1-1	pot1-1	1	30	2014-04-11_10-01-02	174	175	4067	1426	107	0.115526530612245	0.00103189106493562	1	SID	2014/04/11	SID	DAL	YE5S_GH	CONC	cyk3	37_YE5S_GH	28.5123644460563	6.79089480674646	4.19861671509482	5.71616835461915	0.274603987050531	28.5123644460563
K000283_037_046	7	23	QFA0089	37	YE5S_GH	SPAC27D7.02C	0.0689466501548727	1.26398985710818	0.0011	0.933448887461414	2.15510762069384e-05	0.540856481481481	0.129300305254779	0.0650196302423567	-0.00199835839976632	pot1-1	pot1-1	1	30	2014-04-11_10-01-02	174	175	4253	1410	107	0.148767346938775	0.000753813391234395	1	SID	2014/04/11	SID	DAL	YE5S_GH	CONC	SPAC27D7.02c	37_YE5S_GH	10.5644203626075	5.96990502973159	1.76961280120774	13.5622888711136	0.114869207465508	10.5644203626075
K000283_037_046	7	24	QFA0089	37	YE5S_GH	SPAC10F6.16	0.0645002748769499	0.969184014705403	0.0011	0.75	8.24182978483153e-06	0.540856481481481	0.0697378393360671	0.040940476503071	-0.000341728255680966	pot1-1	pot1-1	1	30	2014-04-11_10-01-02	174	175	4437	1413	107	0.116277551020408	0.000657942437154233	1	SID	2014/04/11	SID	DAL	YE5S_GH	CONC	mug134	37_YE5S_GH	7.70379695544831	5.87372987993328	1.311568136929	18.2987062008042	0.0585499614629199	7.70379695544831
K000283_037_046	8	1	QFA0089	37	YE5S_GH	SPAC10F6.16	0.0267928126142139	3.91761325008888	0.00106056433744485	0.983718195746309	2.76513703532066e-05	0.374155092592593	0.111367019984662	0.0391103588503948	0.00520166174592341	pot1-1	pot1-1	1	30	2014-04-11_10-01-02	174	175	412	1593	107	0.0671673469387755	0.00043376718379615	1	SID	2014/04/11	SID	DAL	YE5S_GH	CONC	mug134	37_YE5S_GH	24.7531024226579	4.65894199069581	5.3130308280488	4.517195698037	0.106408305877612	24.7531024226579
K000283_037_046	8	2	QFA0089	37	YE5S_GH	SPBC8E4.02C	0.0512789846570528	7.95985299336281	0.0011	0.1	2.74786947384191e-05	0.374155092592593	0.136027571378204	0.053208625424263	0.00384292143586857	pot1-1	pot1-1	1	30	2014-04-11_10-01-02	174	175	579	1597	107	0.119934693877551	0.000539003666984707	1	SID	2014/04/11	SID	DAL	YE5S_GH	CONC	SPBC8E4.02c	37_YE5S_GH	18.7242886191867	5.54279226747909	3.3781328463357	7.104516338377	0.122638991800911	18.7242886191867
K000283_037_046	8	3	QFA0089	37	YE5S_GH	SPBC1703.06	0.152851244606122	4.70339513578254	0.0011	0.28524062901522	2.47367299428611e-05	0.374155092592593	0.452081068671174	0.149186624102008	0.00369317928725035	pot1-1	pot1-1	1	30	2014-04-11_10-01-02	174	175	762	1580	107	0.0594612244897959	0.00123951877460557	1	SID	2014/04/11	SID	DAL	YE5S_GH	CONC	pof10	37_YE5S_GH	35.2140079056719	7.11848096558215	4.94684302394452	4.8515790543244	0.439932704697879	35.2140079056719
K000283_037_046	8	4	QFA0089	37	YE5S_GH	SPBC18E5.01	0.0751018827061041	13.0122272873957	0.0011	0.1	2.43716420553514e-05	0.374155092592593	0.256517917044494	0.07573189460836	0.00598273113392505	pot1-1	pot1-1	1	30	2014-04-11_10-01-02	174	175	928	1584	107	0.0753632653061224	0.000626016310296474	1	SID	2014/04/11	SID	DAL	YE5S_GH	CONC	SPBC18E5.01	37_YE5S_GH	36.6805067610615	6.09327364581058	6.01983578831736	3.98681971468002	0.244101125386195	36.6805067610615
K000283_037_046	8	5	QFA0089	37	YE5S_GH	SPBC19C2.02	0.106053099556563	10.5558102658931	0.0011	0.1	2.0241495767859e-05	0.374155092592593	0.31023631955322	0.102666692974717	0.00598507552709787	pot1-1	pot1-1	1	30	2014-04-11_10-01-02	174	175	1110	1596	107	0.0769632653061224	0.000816250877717959	1	SID	2014/04/11	SID	DAL	YE5S_GH	CONC	pmt1	37_YE5S_GH	34.5058432855708	6.59113945237686	5.23518634902005	4.58436403214041	0.298120383205911	34.5058432855708
K000283_037_046	8	6	QFA0089	37	YE5S_GH	SPBC14F5.13C	0.0250000000000001	0.170618587244572	0.0011	0.750000000000001	6.46535858228509e-08	0.540856481481481	0.00856032001603215	0.00204976711754717	0.000469217868056887	pot1-1	pot1-1	1	30	2014-04-11_10-01-02	174	175	1290	1591	107	6.53061224489796e-05	0.000336896811298192	1	SID	2014/04/11	SID	DAL	YE5S_GH	CONC	SPBC14F5.13c	37_YE5S_GH	0.969028239892531	4.50635266602479	0.215036041719155	25	0.00270055090134941	0.969028239892531
K000283_037_046	8	7	QFA0089	37	YE5S_GH	SPBC16A3.02C	0.164394856603287	4.64690897122019	0.0011	0.499245539757121	2.53382974188596e-05	0.374155092592593	0.588221518437129	0.161306981887591	0.0090516115222347	pot1-1	pot1-1	1	30	2014-04-11_10-01-02	174	175	1464	1591	107	0.0542040816326531	0.00121871144163869	1	SID	2014/04/11	SID	DAL	YE5S_GH	CONC	SPBC16A3.02c	37_YE5S_GH	43.6707896047471	7.22351782837158	6.04564017731398	3.96980291517497	0.574177565536941	43.6707896047471
K000283_037_046	8	8	QFA0089	37	YE5S_GH	SPAC25H1.02	0.181720162630717	4.7958435260077	0.0011	0.452319559354154	4.30185073301337e-05	0.374155092592593	0.64016883695211	0.179711492874679	0.0111270632207689	pot1-1	pot1-1	1	30	2014-04-11_10-01-02	174	175	1641	1591	107	0.0578938775510204	0.00126134124823351	1	SID	2014/04/11	SID	DAL	YE5S_GH	CONC	jmj1	37_YE5S_GH	45.029868088297	7.36807116767463	6.11148658360591	3.92703144671545	0.623659993786823	45.029868088297
K000283_037_046	8	9	QFA0089	37	YE5S_GH	SPBC28F2.08C	0.0420042368807153	15.1178889629989	0.0011	0.1	1.52221827044212e-05	0.374155092592593	0.159593092124606	0.0444821501387728	0.00801481410315323	pot1-1	pot1-1	1	30	2014-04-11_10-01-02	174	175	1813	1601	107	0.0365387755102041	0.00044213329448675	1	SID	2014/04/11	SID	DAL	YE5S_GH	CONC	SPBC28F2.08c	37_YE5S_GH	32.0797848847986	5.25495942804091	6.10466842305539	3.9314174557556	0.148628445546257	32.0797848847986
K000283_037_046	8	10	QFA0089	37	YE5S_GH	SPBC30D10.10C	0.111536411234562	12.2607939812096	0.0011	0.1	5.03482889339962e-05	0.374155092592593	0.361911103668808	0.107321075524912	0.0114222227475265	pot1-1	pot1-1	1	30	2014-04-11_10-01-02	174	175	1993	1586	107	0.0529959183673469	0.000844593858407477	1	SID	2014/04/11	SID	DAL	YE5S_GH	CONC	tor1	37_YE5S_GH	40.9113167732627	6.66386742309684	6.13927531503176	3.90925618553659	0.344224104918619	40.9113167732627
K000283_037_046	8	11	QFA0089	37	YE5S_GH	SPAC3H5.04	0.0261864319028092	4.22262912473768	0.00101768474714531	1.00128481410373	8.43823692141346e-06	0.374155092592593	0.113265326484542	0.0286530470672185	0.00639962206051111	pot1-1	pot1-1	1	30	2014-04-11_10-01-02	174	175	2153	1581	107	0.014530612244898	0.00036397872728303	1	SID	2014/04/11	SID	DAL	YE5S_GH	CONC	aar2	37_YE5S_GH	26.9453773321642	4.68545686959381	5.75085377629358	4.17329338105132	0.105714961138052	26.9453773321642
K000283_037_046	8	12	QFA0089	37	YE5S_GH	SPBC1685.13	0.001	0	0.001	1	Inf	0	0.000704350224787059	0.000142604853100118	0.000211700327530989	pot1-1	pot1-1	1	30	2014-04-11_10-01-02	174	175	2326	1594	107	0.000685714285714286	0.000479072880992691	1	SID	2014/04/11	SID	DAL	YE5S_GH	CONC	fhn1	37_YE5S_GH	0	0	0	25	0	0
K000283_037_046	8	13	QFA0089	37	YE5S_GH	SPAC17A5.01	0.025	0.825798083246278	0.0011	0.75	8.01399090299386e-06	0.374155092592593	0.041751249535324	0.0121763035573779	0.000981207081503415	pot1-1	pot1-1	1	30	2014-04-11_10-01-02	174	175	2510	1591	107	0.0148897959183673	0.000369499698596647	1	SID	2014/04/11	SID	DAL	YE5S_GH	CONC	pex6	37_YE5S_GH	4.69012008619958	4.50635266602479	1.04077963572631	23.0596364265443	0.0281783089204086	4.69012008619958
K000283_037_046	8	14	QFA0089	37	YE5S_GH	SPBPB2B2.02	0.174740804260615	6.12042875664686	0.0011	0.263008989744074	3.66189801806142e-05	0.374155092592593	0.578385036568273	0.170810041850455	0.00774781600451542	pot1-1	pot1-1	1	30	2014-04-11_10-01-02	174	175	2677	1578	107	0.0554122448979592	0.00132728502962167	1	SID	2014/04/11	SID	DAL	YE5S_GH	CONC	mug180	37_YE5S_GH	45.8639571454844	7.31156920175894	6.2727925948442	3.82604711332658	0.564139709319591	45.8639571454844
K000283_037_046	8	15	QFA0089	37	YE5S_GH	SPBC947.06C	0.101161340596028	10.8538746665789	0.0011	0.1	3.2317836759157e-05	0.374155092592593	0.305447880551252	0.09647261363887	0.00737911370623884	pot1-1	pot1-1	1	30	2014-04-11_10-01-02	174	175	2852	1591	107	0.0832979591836735	0.000908353890606631	1	SID	2014/04/11	SID	DAL	YE5S_GH	CONC	SPBC947.06c	37_YE5S_GH	34.7954486646282	6.52301072694469	5.33426206412603	4.49921651982656	0.290839214265477	34.7954486646282
K000283_037_046	8	16	QFA0089	37	YE5S_GH	SPBC1778.10C	0.177031301290551	4.59575507772926	0.0011	0.384250622009351	4.59928615979239e-05	0.374155092592593	0.581930977717099	0.172960540235242	0.00827631614685093	pot1-1	pot1-1	1	30	2014-04-11_10-01-02	174	175	3027	1586	107	0.0550530612244898	0.00138721587427878	1	SID	2014/04/11	SID	DAL	YE5S_GH	CONC	ppk21	37_YE5S_GH	40.6888533642397	7.33035713494411	5.55073274264828	4.32375347773446	0.565969638093091	40.6888533642397
K000283_037_046	8	17	QFA0089	37	YE5S_GH	SPCC191.09C	0.0287819484761988	8.04299076243467	0.0011	0.124171101253237	5.68465834562715e-06	0.374155092592593	0.0935080838323404	0.0285055837369816	0.00323498097955902	pot1-1	pot1-1	1	30	2014-04-11_10-01-02	174	175	3206	1590	107	0.0493387755102041	0.000419311285110848	1	SID	2014/04/11	SID	DAL	YE5S_GH	CONC	gst1	37_YE5S_GH	16.5437396019659	4.70958883388263	3.51277790599123	6.83219965573876	0.0839044646365207	16.5437396019659
K000283_037_046	8	18	QFA0089	37	YE5S_GH	SPAC23D3.04C	0.0873873651486709	11.3085646912195	0.0011	0.1	2.73073525139883e-05	0.374155092592593	0.273905690808536	0.084649235162749	0.00543864270961404	pot1-1	pot1-1	1	30	2014-04-11_10-01-02	174	175	3384	1591	107	0.105240816326531	0.000753475011014047	1	SID	2014/04/11	SID	DAL	YE5S_GH	CONC	gpd2	37_YE5S_GH	34.0760488020444	6.31184927471855	5.39874247924969	4.44547968202689	0.260427637378659	34.0760488020444
K000283_037_046	8	19	QFA0089	37	YE5S_GH	SPBC18H10.16	0.0728981136494119	10.9080078734657	0.0011	0.1	1.49095151473931e-05	0.374155092592593	0.225007154635535	0.0698316898708687	0.00279492208064221	pot1-1	pot1-1	1	30	2014-04-11_10-01-02	174	175	3564	1591	107	0.0916244897959184	0.000723809484608938	1	SID	2014/04/11	SID	DAL	YE5S_GH	CONC	can1	37_YE5S_GH	30.3385958602973	6.05030605422395	5.01439027850778	4.78622497791339	0.214729135559504	30.3385958602973
K000283_037_046	8	20	QFA0089	37	YE5S_GH	SPAPB1E7.12	0.0675289786529129	11.2628225503409	0.0011	0.1	1.89673986726013e-05	0.374155092592593	0.214576229396811	0.0656249943840051	0.002486370283948	pot1-1	pot1-1	1	30	2014-04-11_10-01-02	174	175	3730	1600	107	0.0908408163265306	0.000641395128126455	1	SID	2014/04/11	SID	DAL	YE5S_GH	CONC	rps602	37_YE5S_GH	30.2475354537307	5.93993130866664	5.09223657344289	4.71305675882483	0.203807053574389	30.2475354537307
K000283_037_046	8	21	QFA0089	37	YE5S_GH	SPAC1834.09	0.128556061316608	2.62066744068445	0.0011	0.908369552863043	1.59841056299702e-05	0.540856481481481	0.406331357296218	0.127582698935015	-0.000355772170596084	pot1-1	pot1-1	1	30	2014-04-11_10-01-02	174	175	3904	1591	107	0.0520163265306122	0.00122480134696356	1	SID	2014/04/11	SID	DAL	YE5S_GH	CONC	mug51	37_YE5S_GH	25.490497536271	6.86875029973006	3.71108228192146	6.46711610704942	0.395700155187404	25.490497536271
K000283_037_046	8	22	QFA0089	37	YE5S_GH	SPBC16A3.13	0.178642437167693	4.01224714166805	0.0011	0.447537863642515	1.50888399074202e-05	0.540856481481481	0.566091314920185	0.176581452549599	-0.00205213774117225	pot1-1	pot1-1	1	30	2014-04-11_10-01-02	174	175	4069	1591	107	0.0580897959183673	0.00141437475885742	1	SID	2014/04/11	SID	DAL	YE5S_GH	CONC	meu7	37_YE5S_GH	37.3936079571158	7.34342750470802	5.09211916821429	4.71316542429158	0.558267194865435	37.3936079571158
K000283_037_046	8	23	QFA0089	37	YE5S_GH	SPAC1399.02	0.114583196673591	4.88255952155605	0.0011	0.1	1.35996160403264e-05	0.540856481481481	0.141504019664378	0.0717350282763592	-0.00296711164578398	pot1-1	pot1-1	1	30	2014-04-11_10-01-02	174	175	4260	1587	107	0.141551020408163	0.000815989466091421	1	SID	2014/04/11	SID	DAL	YE5S_GH	CONC	SPAC1399.02	37_YE5S_GH	16.4701286975732	6.70274815817273	2.45722027874358	9.76713410987787	0.132054050781263	16.4701286975732
K000283_037_046	8	24	QFA0089	37	YE5S_GH	SPAC10F6.16	0.0378474784300993	1.02858903800025	0.0011	0.75	8.65974885565606e-06	0.540856481481481	0.0601655015736229	0.0321452233943833	-0.000568041502447122	pot1-1	pot1-1	1	30	2014-04-11_10-01-02	174	175	4437	1590	107	0.0998204081632653	0.000553890284736894	1	SID	2014/04/11	SID	DAL	YE5S_GH	CONC	mug134	37_YE5S_GH	6.8740563207077	5.1046217556926	1.34663382512952	17.8222168136105	0.0499529285886457	6.8740563207077
K000283_037_046	9	1	QFA0089	37	YE5S_GH	SPAC10F6.16	0.0602221182978305	6.88166829996176	0.0011	0.1	4.60052313007358e-05	0.374155092592593	0.139844225757499	0.0607944198822296	0.00525378791689106	pot1-1	pot1-1	1	30	2014-04-11_10-01-02	174	175	414	1768	107	0.100636734693878	0.000541418087294804	1	SID	2014/04/11	SID	DAL	YE5S_GH	CONC	mug134	37_YE5S_GH	17.5127210728905	5.77471802652693	3.03265388759132	7.91386056226218	0.122883256849145	17.5127210728905
K000283_037_046	9	2	QFA0089	37	YE5S_GH	SPCC1919.13C	0.025	3	0.0011	1.30027276344088	1.04229998380471e-05	0.374155092592593	0.094907146486661	0.0227474875145199	0.00287580494171207	pot1-1	pot1-1	1	30	2014-04-11_10-01-02	174	175	592	1766	107	0.00679183673469388	0.000353367386392507	1	SID	2014/04/11	SID	DAL	YE5S_GH	CONC	SPCC1919.13c	37_YE5S_GH	18.9576344564662	4.50635266602479	4.20686880531909	5.70495565957627	0.0961674304048935	18.9576344564662
K000283_037_046	9	3	QFA0089	37	YE5S_GH	SPBC1683.13C	0.173966939849127	6.08614859688645	0.0011	0.238342581335502	2.2822649068824e-05	0.374155092592593	0.547649219388334	0.171462492223291	0.0044893717136874	pot1-1	pot1-1	1	30	2014-04-11_10-01-02	174	175	767	1766	107	0.0574040816326531	0.00126349425691706	1	SID	2014/04/11	SID	DAL	YE5S_GH	CONC	cha4	37_YE5S_GH	43.2565296000809	7.3051658327459	5.92136175830268	4.05312172767493	0.536467768474287	43.2565296000809
K000283_037_046	9	4	QFA0089	37	YE5S_GH	SPBC29A3.09C	0.149070118595683	6.47365040773366	0.0011	0.222643501892083	4.3498974778707e-05	0.374155092592593	0.479970360757167	0.144703765610594	0.00674455598200347	pot1-1	pot1-1	1	30	2014-04-11_10-01-02	174	175	945	1764	107	0.0592326530612245	0.00104402488215736	1	SID	2014/04/11	SID	DAL	YE5S_GH	CONC	SPBC29A3.09c	37_YE5S_GH	42.1429967374635	7.08234376151166	5.950430839927	4.03332139228669	0.466356581360256	42.1429967374635
K000283_037_046	9	5	QFA0089	37	YE5S_GH	SPBC26H8.09C	0.0942736033328728	13.2491271657926	0.0011	0.1	1.84233366267207e-05	0.374155092592593	0.317588819661444	0.0930984713385382	0.00648301015959785	pot1-1	pot1-1	1	30	2014-04-11_10-01-02	174	175	1115	1764	107	0.0629224489795918	0.000785493476718343	1	SID	2014/04/11	SID	DAL	YE5S_GH	CONC	snf59	37_YE5S_GH	41.2377355369944	6.42127844307913	6.42204444216876	3.73712767267849	0.306077543893057	41.2377355369944
K000283_037_046	9	6	QFA0089	37	YE5S_GH	SPAC630.05	0.0788016625490178	14.5326132243146	0.0011	0.1	2.79557852101584e-05	0.374155092592593	0.282614203035611	0.0790023779374165	0.00881139765528346	pot1-1	pot1-1	1	30	2014-04-11_10-01-02	174	175	1290	1766	107	0.0819591836734694	0.00058513976848413	1	SID	2014/04/11	SID	DAL	YE5S_GH	CONC	gyp7	37_YE5S_GH	41.8549758278644	6.16265063896528	6.79171646746016	3.53371641984564	0.26925272245079	41.8549758278644
K000283_037_046	9	7	QFA0089	37	YE5S_GH	SPAC23G3.03	0.0926320753867641	11.7712428054335	0.0011	0.115265067853416	1.91194292327051e-05	0.374155092592593	0.313936488910572	0.0896302727813065	0.00741561363128413	pot1-1	pot1-1	1	30	2014-04-11_10-01-02	174	175	1462	1766	107	0.0524734693877551	0.000739188185108746	1	SID	2014/04/11	SID	DAL	YE5S_GH	CONC	sib2	37_YE5S_GH	40.7251513150048	6.39593640812998	6.36734775274476	3.76923028739154	0.302652542600204	40.7251513150048
K000283_037_046	9	8	QFA0089	37	YE5S_GH	SPBC3B9.08C	0.158907433587455	4.2500859039606	0.0011	0.485714420026254	4.58443803672557e-05	0.374155092592593	0.547692638382226	0.15450533635691	0.0107259077023177	pot1-1	pot1-1	1	30	2014-04-11_10-01-02	174	175	1638	1766	107	0.0553469387755102	0.00108271755745051	1	SID	2014/04/11	SID	DAL	YE5S_GH	CONC	mnh1	37_YE5S_GH	39.3140324695401	7.17453928063515	5.47965951983187	4.37983416910115	0.530235042252126	39.3140324695401
K000283_037_046	9	9	QFA0089	37	YE5S_GH	SPBC2G2.15C	0.101089791533676	6.75025799558806	0.0011	0.196574755510447	2.28214794251885e-05	0.374155092592593	0.325095961105521	0.0979288593130535	0.00606158064971222	pot1-1	pot1-1	1	30	2014-04-11_10-01-02	174	175	1814	1776	107	0.0779428571428571	0.000919734213454214	1	SID	2014/04/11	SID	DAL	YE5S_GH	CONC	mrm2	37_YE5S_GH	35.4998504491833	6.52198998129393	5.44310103986702	4.40925123825854	0.312908322475321	35.4998504491833
K000283_037_046	9	10	QFA0089	37	YE5S_GH	SPAC1834.04	0.0773162747857379	11.7663725813514	0.0011	0.1	3.20333674044996e-05	0.374155092592593	0.252420644472941	0.0772878218448642	0.00653335031806141	pot1-1	pot1-1	1	30	2014-04-11_10-01-02	174	175	1987	1772	107	0.100963265306122	0.000599688006015969	1	SID	2014/04/11	SID	DAL	YE5S_GH	CONC	hht1	37_YE5S_GH	33.6025727160973	6.13519669914684	5.47701636375735	4.38194783546995	0.237642665536749	33.6025727160973
K000283_037_046	9	11	QFA0089	37	YE5S_GH	SPBC1347.08C	0.0374085717747739	13.4667359212978	0.0011	0.1	1.16419668203237e-05	0.374155092592593	0.136478687345084	0.0386564249831825	0.00446203264071307	pot1-1	pot1-1	1	30	2014-04-11_10-01-02	174	175	2160	1774	107	0.0541061224489796	0.000434689985610656	1	SID	2014/04/11	SID	DAL	YE5S_GH	CONC	SPBC1347.08c	37_YE5S_GH	26.8342828384863	5.08779345729389	5.27424768000685	4.55041201249935	0.126777023199143	26.8342828384863
K000283_037_046	9	12	QFA0089	37	YE5S_GH	SPCC1494.10	0.0586439298697889	13.8785065402021	0.0011	0.1	2.93972289464647e-05	0.374155092592593	0.210795979804558	0.0596857745266879	0.00549112867296199	pot1-1	pot1-1	1	30	2014-04-11_10-01-02	174	175	2341	1775	107	0.0828734693877551	0.000503648096485981	1	SID	2014/04/11	SID	DAL	YE5S_GH	CONC	adn3	37_YE5S_GH	34.8714528772226	5.73640635628863	6.07897187042793	3.94803603496697	0.198465185838698	34.8714528772226
K000283_037_046	9	13	QFA0089	37	YE5S_GH	SPCP1E11.02	0.0965909495605124	6.20563562449398	0.0011	0.174572284991348	2.47682105508842e-05	0.374155092592593	0.278027729516022	0.0909191476701962	0.00393559973598391	pot1-1	pot1-1	1	30	2014-04-11_10-01-02	174	175	2510	1766	107	0.0842122448979592	0.000950491614453829	1	SID	2014/04/11	SID	DAL	YE5S_GH	CONC	ppk38	37_YE5S_GH	29.6379441435904	6.4563125879846	4.5905373600943	5.22814610085364	0.265672020398994	29.6379441435904
K000283_037_046	9	14	QFA0089	37	YE5S_GH	SPCC1183.10	0.161804566604968	4.04889395099341	0.0011	0.409962649329742	6.31326969377766e-05	0.374155092592593	0.512795570392681	0.156760667113209	0.00558582879199985	pot1-1	pot1-1	1	30	2014-04-11_10-01-02	174	175	2689	1762	107	0.0566530612244898	0.00118795404063907	1	SID	2014/04/11	SID	DAL	YE5S_GH	CONC	wtf10	37_YE5S_GH	35.7670605283073	7.20060499150202	4.96722991616937	4.83166682538189	0.495791590408378	35.7670605283073
K000283_037_046	9	15	QFA0089	37	YE5S_GH	SPCC4B3.06C	0.001	0	0.001	1	Inf	0	0	0	0	pot1-1	pot1-1	1	30	2014-04-11_10-01-02	174	175	2858	1771	107	0	NA	1	SID	2014/04/11	SID	DAL	YE5S_GH	CONC	SPCC4B3.06c	37_YE5S_GH	0	0	0	25	0	0
K000283_037_046	9	16	QFA0089	37	YE5S_GH	SPAC105.02C	0.161690880949117	3.77152630455826	0.0011	0.471088743926994	4.13011496885633e-05	0.374155092592593	0.515728026536464	0.157933780135985	0.00639295567662612	pot1-1	pot1-1	1	30	2014-04-11_10-01-02	174	175	3029	1766	107	0.0537795918367347	0.00124487067313919	1	SID	2014/04/11	SID	DAL	YE5S_GH	CONC	SPAC105.02c	37_YE5S_GH	34.7550260987725	7.19959098193923	4.82736119120633	4.97166030246901	0.500119004004924	34.7550260987725
K000283_037_046	9	17	QFA0089	37	YE5S_GH	SPBC11B10.06	0.0485783112521696	9.86810527731998	0.0011	0.1	7.70331650805082e-06	0.374155092592593	0.146784913460883	0.0468464095455946	0.00241374342549035	pot1-1	pot1-1	1	30	2014-04-11_10-01-02	174	175	3206	1776	107	0.0924408163265306	0.000549784197985404	1	SID	2014/04/11	SID	DAL	YE5S_GH	CONC	sws1	37_YE5S_GH	22.5873537209263	5.46473690898137	4.1332920682428	5.80650958213152	0.137616063633046	22.5873537209263
K000283_037_046	9	18	QFA0089	37	YE5S_GH	SPAC26H5.10C	0.001	0	0.001	1	Inf	0	0	0	0	pot1-1	pot1-1	1	30	2014-04-11_10-01-02	174	175	3374	1766	107	0	NA	1	SID	2014/04/11	SID	DAL	YE5S_GH	CONC	tif51	37_YE5S_GH	0	0	0	25	0	0
K000283_037_046	9	19	QFA0089	37	YE5S_GH	SPAC227.10	0.0453082324915676	1.99678809519567	0.0011	0.75	7.37172441701546e-06	0.374155092592593	0.134440633129974	0.0443940157165619	0.00111711619845795	pot1-1	pot1-1	1	30	2014-04-11_10-01-02	174	175	3556	1761	107	0.0725551020408163	0.000539003666984707	1	SID	2014/04/11	SID	DAL	YE5S_GH	CONC	SPAC227.10	37_YE5S_GH	14.2039985729672	5.3641977824613	2.64792596190401	9.06369752979901	0.124897256020908	14.2039985729672
K000283_037_046	9	20	QFA0089	37	YE5S_GH	SPAC14C4.13	0.151622378630018	2.21669738996251	0.0011	1.73834676814222	4.34864301402213e-05	0.374155092592593	0.474073261640388	0.149950864185036	0.0010003877717492	pot1-1	pot1-1	1	30	2014-04-11_10-01-02	174	175	3719	1766	107	0.056065306122449	0.00120876137360596	1	SID	2014/04/11	SID	DAL	YE5S_GH	CONC	rad17	37_YE5S_GH	22.7193716345123	7.10683536911063	3.19683381625252	7.50742809275397	0.456751494179314	22.7193716345123
K000283_037_046	9	21	QFA0089	37	YE5S_GH	SPBC776.16	0.113480473327213	3.04695121879574	0.0011	0.566264452484126	1.41052462675931e-05	0.540856481481481	0.347351316949803	0.111910456990634	-0.00117088672279471	pot1-1	pot1-1	1	30	2014-04-11_10-01-02	174	175	3907	1766	107	0.067134693877551	0.00105788110632595	1	SID	2014/04/11	SID	DAL	YE5S_GH	CONC	SPBC776.16	37_YE5S_GH	26.7920636975909	6.68879673924528	4.00551320993108	5.9917415677211	0.339020783487763	26.7920636975909
K000283_037_046	9	22	QFA0089	37	YE5S_GH	SPCC613.07	0.0559457676284237	1.58101692606262	0.00100168981161508	0.999398483566498	6.40863215377898e-06	0.540856481481481	0.141306649996625	0.0559392412586223	-0.00215564502230092	pot1-1	pot1-1	1	30	2014-04-11_10-01-02	174	175	4079	1755	107	0.120065306122449	0.000641133716499918	1	SID	2014/04/11	SID	DAL	YE5S_GH	CONC	SPCC613.07	37_YE5S_GH	12.8943531140576	5.80352126304926	2.22181543404611	10.8019773524995	0.133051733974645	12.8943531140576
K000283_037_046	9	23	QFA0089	37	YE5S_GH	SPBC2G2.06C	0.175088858422334	2.59592032794942	0.0011	0.620965368074987	1.37445539130179e-05	0.540856481481481	0.463566462011727	0.173285020840387	-0.00628960870951073	pot1-1	pot1-1	1	30	2014-04-11_10-01-02	174	175	4253	1766	107	0.0599510204081633	0.00142532424530795	1	SID	2014/04/11	SID	DAL	YE5S_GH	CONC	apl1	37_YE5S_GH	25.9226588750038	7.31443994848126	3.5440387859615	6.7719349164766	0.456190490403666	25.9226588750038
K000283_037_046	9	24	QFA0089	37	YE5S_GH	SPAC10F6.16	0.0472016267524915	0.820928314559902	0.0011	1.39062467073817	4.27354204789261e-06	0.540856481481481	0.0576087030249407	0.0363568248325537	-0.0021497737705184	pot1-1	pot1-1	1	30	2014-04-11_10-01-02	174	175	4427	1754	107	0.0778775510204082	0.00062793864785895	1	SID	2014/04/11	SID	DAL	YE5S_GH	CONC	mug134	37_YE5S_GH	6.36499168733778	5.42326115248959	1.17364654003724	20.4490868257819	0.05235610468129	6.36499168733778
K000283_037_046	10	1	QFA0089	37	YE5S_GH	SPAC10F6.16	0.0649761318788225	5.03937975871413	0.0011	0.1	2.2086328826682e-05	0.374155092592593	0.104222738315469	0.0489103621615511	0.0032803742172686	pot1-1	pot1-1	1	30	2014-04-11_10-01-02	174	175	411	1941	107	0.0626938775510204	0.000552829150647841	1	SID	2014/04/11	SID	DAL	YE5S_GH	CONC	mug134	37_YE5S_GH	13.293391332706	5.88433443168163	2.25911553584268	10.623626644685	0.0895143078124875	13.293391332706
K000283_037_046	10	2	QFA0089	37	YE5S_GH	SPBC582.09	0.176560816457954	9.26894472083813	0.0011	0.1	4.8782855415852e-05	0.374155092592593	0.44556574413018	0.165330026385387	0.00223087345222988	pot1-1	pot1-1	1	30	2014-04-11_10-01-02	174	175	597	1948	107	0.0701061224489796	0.00125489747510538	1	SID	2014/04/11	SID	DAL	YE5S_GH	CONC	pex11	37_YE5S_GH	36.8809141444739	7.32651787212513	5.03389397093987	4.76768087261064	0.428849604247871	36.8809141444739
K000283_037_046	10	3	QFA0089	37	YE5S_GH	SPAC2C4.08	0.125096107007092	10.4508379536721	0.0011	0.1	2.00261659766215e-05	0.374155092592593	0.355345415717837	0.119600599243511	0.00183449827025501	pot1-1	pot1-1	1	30	2014-04-11_10-01-02	174	175	757	1941	107	0.0747755102040816	0.00102930745451534	1	SID	2014/04/11	SID	DAL	YE5S_GH	CONC	SPAC2C4.08	37_YE5S_GH	36.5066594190264	6.82938955953369	5.34552306626935	4.4897383665673	0.345043023728326	36.5066594190264
K000283_037_046	10	4	QFA0089	37	YE5S_GH	SPAC13A11.05	0.177689515817333	6.07068619595724	0.0011	0.368002529046168	9.30479679958009e-06	0.374155092592593	0.644620500301667	0.17593274253625	0.00352912807662142	pot1-1	pot1-1	1	30	2014-04-11_10-01-02	174	175	929	1941	107	0.0571755102040816	0.00128022624363792	1	SID	2014/04/11	SID	DAL	YE5S_GH	CONC	SPAC13A11.05	37_YE5S_GH	52.968181066453	7.33571122682551	7.22059244545463	3.32382698252247	0.637325041200728	52.968181066453
K000283_037_046	10	5	QFA0089	37	YE5S_GH	SPAC2E1P5.03	0.171040885494446	3.82028671668106	0.0011	0.624291861516826	2.0256740328889e-05	0.374155092592593	0.588081904175811	0.168120422241141	0.00398726889373772	pot1-1	pot1-1	1	30	2014-04-11_10-01-02	174	175	1117	1941	107	0.0580571428571429	0.00128766966984418	1	SID	2014/04/11	SID	DAL	YE5S_GH	CONC	SPAC2E1P5.03	37_YE5S_GH	37.9752744724074	7.2806938931805	5.2158867038727	4.6013269387505	0.576073258164472	37.9752744724074
K000283_037_046	10	6	QFA0089	37	YE5S_GH	SPBC16H5.09C	0.0570517504856765	12.2017981121916	0.0011	0.1	1.69093353972686e-05	0.374155092592593	0.193204240721677	0.0569936379297218	0.00562434005846871	pot1-1	pot1-1	1	30	2014-04-11_10-01-02	174	175	1290	1948	107	0.035330612244898	0.000478411549469809	1	SID	2014/04/11	SID	DAL	YE5S_GH	CONC	omh2	37_YE5S_GH	30.2532044037433	5.69669572370329	5.31065829580176	4.51921375151791	0.181666412854553	30.2532044037433
K000283_037_046	10	7	QFA0089	37	YE5S_GH	SPBC83.05	0.145375763773571	4.61190968889506	0.0011	0.432086325042757	2.33746842303672e-05	0.374155092592593	0.502104302790507	0.142588934379689	0.00578820069763788	pot1-1	pot1-1	1	30	2014-04-11_10-01-02	174	175	1456	1947	107	0.051265306122449	0.00116705448615582	1	SID	2014/04/11	SID	DAL	YE5S_GH	CONC	SPBC83.05	37_YE5S_GH	40.2492004751934	7.04613943735836	5.71223445590556	4.20150821631415	0.490198306657175	40.2492004751934
K000283_037_046	10	8	QFA0089	37	YE5S_GH	SPBC13E7.07	0.117695840636033	7.9241320404765	0.0011	0.196074565128374	2.5494901088941e-05	0.374155092592593	0.404294054726041	0.11413764551903	0.00664953651379382	pot1-1	pot1-1	1	30	2014-04-11_10-01-02	174	175	1626	1938	107	0.0525387755102041	0.000908784492343343	1	SID	2014/04/11	SID	DAL	YE5S_GH	CONC	SPBC13E7.07	37_YE5S_GH	44.0074294813968	6.74141600254559	6.52792076097654	3.67651521499316	0.392834619995407	44.0074294813968
K000283_037_046	10	9	QFA0089	37	YE5S_GH	SPAC24C9.08	0.116762124954995	4.80265293396656	0.0011	0.350174040281044	1.99425133827934e-05	0.374155092592593	0.39110029381664	0.113806438675626	0.00487026344296205	pot1-1	pot1-1	1	30	2014-04-11_10-01-02	174	175	1805	1947	107	0.0533551020408163	0.000981249015453445	1	SID	2014/04/11	SID	DAL	YE5S_GH	CONC	SPAC24C9.08	37_YE5S_GH	36.3114271955223	6.72992503783696	5.39551733360659	4.44813694703811	0.379823175103359	36.3114271955223
K000283_037_046	10	10	QFA0089	37	YE5S_GH	SPBP8B7.07C	0.129777603794004	6.23399988551335	0.0011	0.232664174090064	2.72211131125543e-05	0.374155092592593	0.422010970035152	0.125976148508715	0.00751771766540377	pot1-1	pot1-1	1	30	2014-04-11_10-01-02	174	175	1987	1949	107	0.0547918367346939	0.00104828467143612	1	SID	2014/04/11	SID	DAL	YE5S_GH	CONC	set6	37_YE5S_GH	39.7339933571319	6.88239409956853	5.77328074828247	4.15708174371044	0.408859871436274	39.7339933571319
K000283_037_046	10	11	QFA0089	37	YE5S_GH	SPBC9B6.09C	0.125461197272187	4.32214362785275	0.0011	0.349446684105537	2.52294800362347e-05	0.374155092592593	0.39484367994949	0.121896075486842	0.00519344283886408	pot1-1	pot1-1	1	30	2014-04-11_10-01-02	174	175	2169	1928	107	0.0552489795918367	0.00113721976964054	1	SID	2014/04/11	SID	DAL	YE5S_GH	CONC	mdl1	37_YE5S_GH	33.3872245993004	6.83359390144433	4.88574900423096	4.91224579470139	0.382218279586719	33.3872245993004
K000283_037_046	10	12	QFA0089	37	YE5S_GH	SPBC23G7.06C	0.116685267258159	9.05273748848296	0.0011	0.123104125038705	3.40544317172127e-05	0.374155092592593	0.346784163577192	0.110398154246876	0.00548042149434122	pot1-1	pot1-1	1	30	2014-04-11_10-01-02	174	175	2323	1952	107	0.0730775510204082	0.000966362397701258	1	SID	2014/04/11	SID	DAL	YE5S_GH	CONC	SPBC23G7.06c	37_YE5S_GH	36.1722831671239	6.72897508315094	5.37560069997848	4.46461732176203	0.333583074948067	36.1722831671239
K000283_037_046	10	13	QFA0089	37	YE5S_GH	SPCC1393.02C	0.084694148549149	9.54672295768115	0.0011	0.1	1.7594680134071e-05	0.374155092592593	0.236770311367961	0.0819713067137071	0.00278870185237977	pot1-1	pot1-1	1	30	2014-04-11_10-01-02	174	175	2510	1941	107	0.127477551020408	0.000793690397298769	1	SID	2014/04/11	SID	DAL	YE5S_GH	CONC	spt2	37_YE5S_GH	28.3797528699	6.26668686949374	4.52866936882594	5.29956992780465	0.224752480497105	28.3797528699
K000283_037_046	10	14	QFA0089	37	YE5S_GH	SPBC19C7.05	0.103782767364685	8.38316753579236	0.0011	0.128200058220565	2.61627673029627e-05	0.374155092592593	0.302592870318857	0.0984785995014622	0.0032082969761091	pot1-1	pot1-1	1	30	2014-04-11_10-01-02	174	175	2675	1941	107	0.0786612244897959	0.000828123283313162	1	SID	2014/04/11	SID	DAL	YE5S_GH	CONC	SPBC19C7.05	37_YE5S_GH	32.9761369816965	6.55991957695124	5.02691177763224	4.77430300384233	0.290718572396215	32.9761369816965
K000283_037_046	10	15	QFA0089	37	YE5S_GH	SPCC794.03	0.105330583015962	2.65552701405192	0.0011	0.622696986473219	3.34968882706643e-05	0.374155092592593	0.313051037932973	0.102280817069677	0.00273709738454314	pot1-1	pot1-1	1	30	2014-04-11_10-01-02	174	175	2864	1941	107	0.0873142857142857	0.00104402488215736	1	SID	2014/04/11	SID	DAL	YE5S_GH	CONC	SPCC794.03	37_YE5S_GH	23.370346156591	6.5812770535696	3.55103515113608	6.75859262962285	0.298916248139677	23.370346156591
K000283_037_046	10	16	QFA0089	37	YE5S_GH	SPAC11D3.14C	0.026961151882886	2.20684469625004	0.0011	0.75	7.15769296384379e-06	0.374155092592593	0.0935655942529024	0.0271133005193902	0.00213887273813543	pot1-1	pot1-1	1	30	2014-04-11_10-01-02	174	175	3021	1943	107	0.0492734693877551	0.000418388483296342	1	SID	2014/04/11	SID	DAL	YE5S_GH	CONC	SPAC11D3.14c	37_YE5S_GH	12.9394524231935	4.61530670638967	2.80359535050605	8.56043651080674	0.0840500480441374	12.9394524231935
K000283_037_046	10	17	QFA0089	37	YE5S_GH	SPAPYUG7.03C	0.0647345511784615	1.89771419838964	0.00100100431616978	1.00151918262802	8.64044220642139e-06	0.540856481481481	0.184320079772324	0.063138418659985	-0.000527004390881589	pot1-1	pot1-1	1	30	2014-04-11_10-01-02	174	175	3203	1941	107	0.157387755102041	0.00102913826440517	1	SID	2014/04/11	SID	DAL	YE5S_GH	CONC	mid2	37_YE5S_GH	16.1024418764156	6.0150158364979	2.67704064529793	8.96512350014358	0.176688650777113	16.1024418764156
K000283_037_046	10	18	QFA0089	37	YE5S_GH	SPBC21D10.09C	0.025	0.279533039539815	0.0011	0.75	2.11103460449864e-07	0.540856481481481	0.0113579284905975	0.00302226658450895	0.000174669519970679	pot1-1	pot1-1	1	30	2014-04-11_10-01-02	174	175	3384	1937	107	0.00173061224489796	0.00035420553448684	1	SID	2014/04/11	SID	DAL	YE5S_GH	CONC	SPBC21D10.09c	37_YE5S_GH	1.58760785487451	4.50635266602479	0.352304396157036	25	0.00516959171006587	1.58760785487451
K000283_037_046	10	19	QFA0089	37	YE5S_GH	SPCC16C4.07	0.141473865006928	2.52740943594894	0.0011	0.920378662299869	2.10801353988948e-05	0.540856481481481	0.433489434456603	0.140180362436203	-0.000832063382147184	pot1-1	pot1-1	1	30	2014-04-11_10-01-02	174	175	3566	1941	107	0.0538448979591837	0.00127229096934438	1	SID	2014/04/11	SID	DAL	YE5S_GH	CONC	scw1	37_YE5S_GH	25.1396867951815	7.00688822927728	3.58785326275634	6.68923677819594	0.422171799183606	25.1396867951815
K000283_037_046	10	20	QFA0089	37	YE5S_GH	SPBC56F2.06	0.02525	5.05525735967799	0.0011	0.1	6.67598226889971e-06	0.540856481481481	0.0512506196138771	0.0147051735925237	-0.000201139095064093	pot1-1	pot1-1	1	30	2014-04-11_10-01-02	174	175	3730	1933	107	0.019134693877551	0.000384124787392122	1	SID	2014/04/11	SID	DAL	YE5S_GH	CONC	mug147	37_YE5S_GH	7.9830989483981	4.52070795900186	1.76589574482504	13.590836305219	0.0422909736976677	7.9830989483981
K000283_037_046	10	21	QFA0089	37	YE5S_GH	SPAC6F12.12	0.104067242199507	2.49713444013754	0.0011	0.895673086516787	1.02757148548874e-05	0.540856481481481	0.324915365757277	0.103702599957459	-0.00314526154245727	pot1-1	pot1-1	1	30	2014-04-11_10-01-02	174	175	3899	1935	107	0.0649142857142857	0.0010638325620461	1	SID	2014/04/11	SID	DAL	YE5S_GH	CONC	par2	37_YE5S_GH	23.0897073631768	6.56386868131335	3.51769794373107	6.82264378121796	0.31739479006666	23.0897073631768
K000283_037_046	10	22	QFA0089	37	YE5S_GH	SPCC4B3.12	0.108318939438392	2.73588014961347	0.0011	0.563222739200062	1.55601742076578e-05	0.540856481481481	0.308569710363064	0.10643524671724	-0.00388086540619217	pot1-1	pot1-1	1	30	2014-04-11_10-01-02	174	175	4079	1949	107	0.0700081632653061	0.000986677647920525	1	SID	2014/04/11	SID	DAL	YE5S_GH	CONC	set9	37_YE5S_GH	23.7223827563072	6.62163818454753	3.58255496527528	6.69912959678928	0.300822797551279	23.7223827563072
K000283_037_046	10	23	QFA0089	37	YE5S_GH	SPAC5D6.10C	0.152470373930445	2.88228151953255	0.0011	0.503860358616789	7.40390391804824e-06	0.540856481481481	0.407341029318825	0.150639518800577	-0.00768112064537411	pot1-1	pot1-1	1	30	2014-04-11_10-01-02	174	175	4242	1944	107	0.0580571428571429	0.00138712365276241	1	SID	2014/04/11	SID	DAL	YE5S_GH	CONC	mug116	37_YE5S_GH	26.6312368487701	7.11488161010467	3.7430330268529	6.4119124324636	0.402357163275573	26.6312368487701
K000283_037_046	10	24	QFA0089	37	YE5S_GH	SPAC10F6.16	0.0615239130010451	1.03103345755768	0.0011	0.75	1.07078199680632e-05	0.540856481481481	0.075351817375897	0.0449062204340528	-0.00201876377194231	pot1-1	pot1-1	1	30	2014-04-11_10-01-02	174	175	4436	1941	107	0.130416326530612	0.000677411971482977	1	SID	2014/04/11	SID	DAL	YE5S_GH	CONC	mug134	37_YE5S_GH	8.0809859282891	5.80557183463996	1.39193625683391	17.2421688724384	0.0647338336870119	8.0809859282891
K000283_037_046	11	1	QFA0089	37	YE5S_GH	SPAC10F6.16	0.025	1.73618013526067	0.0011	0.75	1.50782855053535e-05	0.374155092592593	0.0778377382384491	0.030944506816459	0.00245682917455463	pot1-1	pot1-1	1	30	2014-04-11_10-01-02	174	175	408	2116	107	0.076669387755102	0.000472890695486365	1	SID	2014/04/11	SID	DAL	YE5S_GH	CONC	mug134	37_YE5S_GH	9.86063480994826	4.50635266602479	2.18816314228834	10.9681035824876	0.067598983642161	9.86063480994826
K000283_037_046	11	2	QFA0089	37	YE5S_GH	SPCC777.07	0.201612406201422	10.706484673216	0.0011	0.1	4.8465670753413e-05	0.374155092592593	0.561822779665928	0.193915289575215	0.0017755643020226	pot1-1	pot1-1	1	30	2014-04-11_10-01-02	174	175	598	2115	107	0.0608326530612245	0.0013065546652486	1	SID	2014/04/11	SID	DAL	YE5S_GH	CONC	omh3	37_YE5S_GH	44.6699024607876	7.51793708370473	5.94177657559951	4.03919597020164	0.547209108433276	44.6699024607876
K000283_037_046	11	3	QFA0089	37	YE5S_GH	SPAC2F7.11	0.025	0.492732136827066	0.0011	0.75	6.97161017226449e-07	0.540856481481481	0.0197251645952754	0.00645228741262168	0.000249665668120179	pot1-1	pot1-1	1	30	2014-04-11_10-01-02	174	175	767	2102	107	0.0184489795918367	0.000400426172376263	1	SID	2014/04/11	SID	DAL	YE5S_GH	CONC	nrd1	37_YE5S_GH	2.79847209497514	4.50635266602479	0.621006011374553	25	0.0121353530819326	2.79847209497514
K000283_037_046	11	4	QFA0089	37	YE5S_GH	SPBC19C7.12C	0.0636588387880397	11.46659789652	0.0011	0.1	3.1855203991439e-05	0.374155092592593	0.207612045675269	0.0644307141905714	0.00395738344492274	pot1-1	pot1-1	1	30	2014-04-11_10-01-02	174	175	941	2115	107	0.0970448979591837	0.00053992635146904	1	SID	2014/04/11	SID	DAL	YE5S_GH	CONC	omh1	37_YE5S_GH	29.9586029353332	5.85478541189989	5.11694294968388	4.69030048526976	0.194808583089614	29.9586029353332
K000283_037_046	11	5	QFA0089	37	YE5S_GH	SPCC24B10.02C	0.025	0.772623587335183	0.0011	0.75	8.53513922057217e-06	0.374155092592593	0.0391038994612176	0.0107371243965788	0.000905147420364007	pot1-1	pot1-1	1	30	2014-04-11_10-01-02	174	175	1115	2107	107	0.012734693877551	0.000369499698596647	1	SID	2014/04/11	SID	DAL	YE5S_GH	CONC	SPCC24B10.02c	37_YE5S_GH	4.38811554488874	4.50635266602479	0.973762124294558	24.6466764327959	0.0253493034475259	4.38811554488874
K000283_037_046	11	6	QFA0089	37	YE5S_GH	SPAC20H4.03C	0.025	0.747454341135769	0.0011	0.75	3.95428694877097e-06	0.374155092592593	0.0355193556549216	0.0117011127647632	0.00144828224607255	pot1-1	pot1-1	1	30	2014-04-11_10-01-02	174	175	1302	2115	107	0.00434285714285714	0.000357796483111617	1	SID	2014/04/11	SID	DAL	YE5S_GH	CONC	tfs1	37_YE5S_GH	4.24516681498818	4.50635266602479	0.94204052137202	25	0.0240298774964885	4.24516681498818
K000283_037_046	11	7	QFA0089	37	YE5S_GH	SPAC343.18	0.0671475910811228	11.8935007481602	0.0011	0.1	1.24634352707416e-05	0.374155092592593	0.219386354757833	0.0658443838378567	0.00372118013788437	pot1-1	pot1-1	1	30	2014-04-11_10-01-02	174	175	1451	2115	107	0.0834612244897959	0.00058907678245562	1	SID	2014/04/11	SID	DAL	YE5S_GH	CONC	rfp2	37_YE5S_GH	31.8576482819811	5.93176021505439	5.37069050787466	4.46869912999279	0.209207547988097	31.8576482819811
K000283_037_046	11	8	QFA0089	37	YE5S_GH	SPCP1E11.11	0.152392369391881	5.11590255530282	0.0011	0.308500753526855	2.84853301334111e-05	0.374155092592593	0.492630699346056	0.148885521800689	0.00580953010046661	pot1-1	pot1-1	1	30	2014-04-11_10-01-02	174	175	1634	2117	107	0.055869387755102	0.0010638325620461	1	SID	2014/04/11	SID	DAL	YE5S_GH	CONC	puf6	37_YE5S_GH	39.7035096869702	7.11414333187374	5.58092630901676	4.30036138646459	0.479893948802254	39.7035096869702
K000283_037_046	11	9	QFA0089	37	YE5S_GH	SPBP4H10.16C	0.130374386967825	3.23788239634265	0.0011	0.509613914183679	2.43586408975592e-05	0.374155092592593	0.396774933567303	0.127811561944986	0.00342022060511897	pot1-1	pot1-1	1	30	2014-04-11_10-01-02	174	175	1816	2115	107	0.0611918367346939	0.00110663155875109	1	SID	2014/04/11	SID	DAL	YE5S_GH	CONC	SPBP4H10.16c	37_YE5S_GH	28.7901257397508	6.88901313510303	4.17913642711036	5.74281323871369	0.384349618319693	28.7901257397508
K000283_037_046	11	10	QFA0089	37	YE5S_GH	SPAP32A8.02	0.0968045707324464	10.3231116821095	0.0011	0.115207491162464	2.14303736810193e-05	0.374155092592593	0.304871431900637	0.0930229612740346	0.00572484347248479	pot1-1	pot1-1	1	30	2014-04-11_10-01-02	174	175	1979	2112	107	0.086530612244898	0.000723809484608938	1	SID	2014/04/11	SID	DAL	YE5S_GH	CONC	SPAP32A8.02	37_YE5S_GH	36.3610867410709	6.4594997386513	5.62908711389821	4.26356876601608	0.293418054864666	36.3610867410709
K000283_037_046	11	11	QFA0089	37	YE5S_GH	SPCC4B3.11C	0.0595535758339816	10.8906030224843	0.0011	0.1	1.12190597092854e-05	0.374155092592593	0.18685743586664	0.0570049948249347	0.00290804681909293	pot1-1	pot1-1	1	30	2014-04-11_10-01-02	174	175	2155	2121	107	0.0819918367346939	0.000586062452968463	1	SID	2014/04/11	SID	DAL	YE5S_GH	CONC	SPCC4B3.11c	37_YE5S_GH	27.5671091393003	5.75861270698619	4.78710942061734	5.01346384451454	0.17740309042491	27.5671091393003
K000283_037_046	11	12	QFA0089	37	YE5S_GH	SPBC16H5.03C	0.0714787344213964	9.82549184787722	0.0011	0.1	1.79947534761789e-05	0.374155092592593	0.208126173850326	0.0678185505639336	0.00307718610331981	pot1-1	pot1-1	1	30	2014-04-11_10-01-02	174	175	2328	2115	107	0.112065306122449	0.000610637609796666	1	SID	2014/04/11	SID	DAL	YE5S_GH	CONC	fub2	37_YE5S_GH	27.0848642223463	6.02193866186631	4.49769845612346	5.33606248487487	0.196398670609197	27.0848642223463
K000283_037_046	11	13	QFA0089	37	YE5S_GH	SPAC23H4.12	0.025	0.550517715890759	0.0011	0.75	1.72639795107977e-06	0.540856481481481	0.023474198244996	0.00703586790379697	0.000364366645740831	pot1-1	pot1-1	1	30	2014-04-11_10-01-02	174	175	2510	2115	107	0.016	0.000385047471876455	1	SID	2014/04/11	SID	DAL	YE5S_GH	CONC	alp13	37_YE5S_GH	3.12666528233868	4.50635266602479	0.693835017820924	25	0.0145327194600168	3.12666528233868
K000283_037_046	11	14	QFA0089	37	YE5S_GH	SPAC227.05	0.184188523176287	3.21424828322588	0.0011	0.707379294923918	2.83256786468218e-05	0.374155092592593	0.594200227589829	0.182095745208479	0.00223926552738268	pot1-1	pot1-1	1	30	2014-04-11_10-01-02	174	175	2679	2115	107	0.0588081632653061	0.00135662766338934	1	SID	2014/04/11	SID	DAL	YE5S_GH	CONC	SPAC227.05	37_YE5S_GH	33.074954905116	7.38753583563809	4.47712953831772	5.36057752955211	0.580990167756362	33.074954905116
K000283_037_046	11	15	QFA0089	37	YE5S_GH	SPBPB8B6.04C	0.0901369259929912	2.14501607369988	0.0011	0.923952661435832	1.29045197851308e-05	0.540856481481481	0.265348048108501	0.0892494669054073	-0.000144385754093442	pot1-1	pot1-1	1	30	2014-04-11_10-01-02	174	175	2862	2115	107	0.0799020408163265	0.000936866061406324	1	SID	2014/04/11	SID	DAL	YE5S_GH	CONC	grt1	37_YE5S_GH	19.2003741938134	6.35654282072155	3.02056868573629	7.94552367351639	0.254630157551465	19.2003741938134
K000283_037_046	11	16	QFA0089	37	YE5S_GH	SPAC144.03	0.09537807083514	3.49200533680737	0.0011	0.368810705876453	2.0441433729523e-05	0.374155092592593	0.274757740697007	0.0917163083481198	0.000584729755426139	pot1-1	pot1-1	1	30	2014-04-11_10-01-02	174	175	3020	2115	107	0.0993632653061225	0.000816512289344497	1	SID	2014/04/11	SID	DAL	YE5S_GH	CONC	ade2	37_YE5S_GH	25.2961849554235	6.43808217348887	3.92914912760662	6.10819269530227	0.264204916480725	25.2961849554235
K000283_037_046	11	17	QFA0089	37	YE5S_GH	SPBC25H2.05	0.0697628924606971	2.44965584653268	0.0011	0.656945593578925	9.80220776909625e-06	0.540856481481481	0.207899167125291	0.0676641508344619	-0.00169145890082909	pot1-1	pot1-1	1	30	2014-04-11_10-01-02	174	175	3196	2121	107	0.0888163265306122	0.000764424732124918	1	SID	2014/04/11	SID	DAL	YE5S_GH	CONC	egd2	37_YE5S_GH	19.4011107649282	5.98688442851423	3.24060218575874	7.40603092396569	0.200407405222473	19.4011107649282
K000283_037_046	11	18	QFA0089	37	YE5S_GH	SPBP16F5.03C	0.001	0	0.001	1	Inf	0	0.00018693194500854	5.36463899825432e-05	2.79047990049575e-06	pot1-1	pot1-1	1	30	2014-04-11_10-01-02	174	175	3381	2125	107	0	0.000336896811298192	1	SID	2014/04/11	SID	DAL	YE5S_GH	CONC	tra1	37_YE5S_GH	0	0	0	25	0	0
K000283_037_046	11	19	QFA0089	37	YE5S_GH	SPBC19C2.06C	0.0815582977542372	2.13613220547821	0.0010014342338868	1.00057955346405	1.01003857465935e-05	0.540856481481481	0.242748157948405	0.080575183954799	-0.00261232764453372	pot1-1	pot1-1	1	30	2014-04-11_10-01-02	174	175	3556	2126	107	0.0711510204081633	0.000844763048517651	1	SID	2014/04/11	SID	DAL	YE5S_GH	CONC	mug124	37_YE5S_GH	19.2162594653313	6.34769207961357	3.02728286506631	7.92790137880765	0.234900219354356	19.2162594653313
K000283_037_046	11	20	QFA0089	37	YE5S_GH	SPAC664.07C	0.162162423364318	2.36528044825728	0.0011	2.24787019480064	1.95257070150159e-05	0.540856481481481	0.524207988606864	0.160705389242173	-0.0037027383455175	pot1-1	pot1-1	1	30	2014-04-11_10-01-02	174	175	3733	2115	107	0.0585142857142857	0.00123409014213849	1	SID	2014/04/11	SID	DAL	YE5S_GH	CONC	rad9	37_YE5S_GH	24.5812751913223	7.20379221981866	3.41226876639996	7.03344362446592	0.513963395986081	24.5812751913223
K000283_037_046	11	21	QFA0089	37	YE5S_GH	SPBC56F2.04	0.137726406163972	2.70870445691223	0.0010010042497633	1.00102193296309	1.12079439460177e-05	0.540856481481481	0.439400995434971	0.136084818046201	-0.00420249785653422	pot1-1	pot1-1	1	30	2014-04-11_10-01-02	174	175	3904	2115	107	0.0542367346938776	0.00119781188715543	1	SID	2014/04/11	SID	DAL	YE5S_GH	CONC	utp20	37_YE5S_GH	27.4722126900722	7.10421328328383	3.86703095678646	6.20631183670281	0.433340643539495	27.4722126900722
K000283_037_046	11	22	QFA0089	37	YE5S_GH	SPBC21B10.04C	0.114092574383513	2.15156865730044	0.00100107324103972	0.999680469432134	9.02634523268491e-06	0.540856481481481	0.320552941789411	0.114170595039858	-0.00599595603607356	pot1-1	pot1-1	1	30	2014-04-11_10-01-02	174	175	4073	2115	107	0.0621387755102041	0.00107478228315697	1	SID	2014/04/11	SID	DAL	YE5S_GH	CONC	nrf1	37_YE5S_GH	20.9395355486708	6.83251355866011	3.06468993715062	7.83113479411684	0.31442260258343	20.9395355486708
K000283_037_046	11	23	QFA0089	37	YE5S_GH	SPAC11E3.04C	0.169639307055218	3.75652505744395	0.0011	0.362709136002676	1.11315091271686e-05	0.540856481481481	0.469987136650899	0.166387762440226	-0.00837463661364874	pot1-1	pot1-1	1	30	2014-04-11_10-01-02	174	175	4252	2115	107	0.0580244897959184	0.00138712365276241	1	SID	2014/04/11	SID	DAL	YE5S_GH	CONC	ubc13	37_YE5S_GH	32.1821760272681	7.2688231609449	4.42742591402988	5.42075699650838	0.464423643770504	32.1821760272681
K000283_037_046	11	24	QFA0089	37	YE5S_GH	SPAC10F6.16	0.108499482507373	0.852333231854186	0.0011	1.01833075849212	5.9102612210036e-06	0.540856481481481	0.0721980389652393	0.0522203249174375	-0.00313114988101782	pot1-1	pot1-1	1	30	2014-04-11_10-01-02	174	175	4436	2115	107	0.139069387755102	0.000791767942406119	1	SID	2014/04/11	SID	DAL	YE5S_GH	CONC	mug134	37_YE5S_GH	8.03493606943397	6.62404082771917	1.21299615724147	19.7857180805745	0.0632775286329146	8.03493606943397
K000283_037_046	12	1	QFA0089	37	YE5S_GH	SPAC10F6.16	0.0546971484680299	6.07599847761489	0.0011	0.1	3.04123562240962e-05	0.374155092592593	0.111835088290439	0.0529454839580373	0.00189797806771093	pot1-1	pot1-1	1	30	2014-04-11_10-01-02	174	175	408	2290	107	0.124767346938776	0.000595920299484827	1	SID	2014/04/11	SID	DAL	YE5S_GH	CONC	mug134	37_YE5S_GH	14.7578985511106	5.63589019394931	2.61855679284786	9.16535400933518	0.0986965858221746	14.7578985511106
K000283_037_046	12	2	QFA0089	37	YE5S_GH	SPAC2H10.02C	0.191417922786907	3.69092409422095	0.0011	0.37514041300787	4.02617797551613e-05	0.540856481481481	0.530827340510489	0.186714464188245	-0.00238379562139166	pot1-1	pot1-1	1	30	2014-04-11_10-01-02	174	175	596	2279	107	0.0621714285714286	0.00132210255585858	1	SID	2014/04/11	SID	DAL	YE5S_GH	CONC	SPAC2H10.02c	37_YE5S_GH	33.0916953820447	7.44307858417281	4.44596882967378	5.39814850698379	0.5195758603131	33.0916953820447
K000283_037_046	12	3	QFA0089	37	YE5S_GH	SPBC16G5.02C	0.0362173258435632	10.8149319143864	0.0011	0.1	1.11132029704604e-05	0.540856481481481	0.117533847950564	0.0386795128891258	-7.88182790631304e-05	pot1-1	pot1-1	1	30	2014-04-11_10-01-02	174	175	767	2290	107	0.0721959183673469	0.000458772942361065	1	SID	2014/04/11	SID	DAL	YE5S_GH	CONC	SPBC16G5.02c	37_YE5S_GH	21.1659599237299	5.04110459797061	4.19867501504544	5.7160889837863	0.110375366933828	21.1659599237299
K000283_037_046	12	4	QFA0089	37	YE5S_GH	SPBC1703.13C	0.0291083472347684	2.54258889820849e-18	9e-04	0.979434746747017	2.87037718028661e-08	3.54179398148148	0.00181043464485754	0.000836905826623768	1.52537945723306e-05	pot1-1	pot1-1	1	30	2014-04-11_10-01-02	174	175	941	2290	107	0.00460408163265306	0.000693882546577292	1	SID	2014/04/11	SID	DAL	YE5S_GH	CONC	SPBC1703.13c	37_YE5S_GH	1.75211025748975e-17	5.01536411422745	3.49348565245623e-18	25	0	1.75211025748975e-17
K000283_037_046	12	5	QFA0089	37	YE5S_GH	SPCC126.08C	0.065882699886307	9.91609071265294	0.0011	0.1	1.40162936672567e-05	0.374155092592593	0.193325811384892	0.0640026971822173	0.00136373550979199	pot1-1	pot1-1	1	30	2014-04-11_10-01-02	174	175	1104	2290	107	0.11970612244898	0.000643148275578757	1	SID	2014/04/11	SID	DAL	YE5S_GH	CONC	SPCC126.08c	37_YE5S_GH	26.3273820181933	5.90432424934641	4.45900003224037	5.38237269039477	0.183309613394711	26.3273820181933
K000283_037_046	12	6	QFA0089	37	YE5S_GH	SPAC186.07C	0.158607413299357	3.60149488654474	0.0011	0.510250236265685	3.01465444971767e-05	0.374155092592593	0.504178201539939	0.155683337857528	0.00285781329106171	pot1-1	pot1-1	1	30	2014-04-11_10-01-02	174	175	1293	2290	107	0.0554775510204082	0.00118335587113996	1	SID	2014/04/11	SID	DAL	YE5S_GH	CONC	SPAC186.07c	37_YE5S_GH	33.7219014400704	7.17181287010747	4.70200520437799	5.10420532449727	0.491562662448426	33.7219014400704
K000283_037_046	12	7	QFA0089	37	YE5S_GH	SPAC24B11.07C	0.025	1.8180720333878	0.0011	0.75	3.76743312384237e-06	0.374155092592593	0.077884612914863	0.02513229137188	0.00153479393385233	pot1-1	pot1-1	1	30	2014-04-11_10-01-02	174	175	1464	2289	107	0.0573387755102041	0.000430260888891546	1	SID	2014/04/11	SID	DAL	YE5S_GH	CONC	SPAC24B11.07c	37_YE5S_GH	10.3257398327078	4.50635266602479	2.29137411072101	10.4740643999195	0.0698475717605469	10.3257398327078
K000283_037_046	12	8	QFA0089	37	YE5S_GH	SPAC186.08C	0.0570328623770434	13.6545491458091	0.0011	0.1	1.45484011356768e-05	0.374155092592593	0.201001826212304	0.0571374142245579	0.00295262676203529	pot1-1	pot1-1	1	30	2014-04-11_10-01-02	174	175	1627	2302	107	0.0563918367346939	0.000488269395986173	1	SID	2014/04/11	SID	DAL	YE5S_GH	CONC	SPAC186.08c	37_YE5S_GH	33.8497214796161	5.69621801193793	5.94249051013762	4.03871069866365	0.191808521857313	33.8497214796161
K000283_037_046	12	9	QFA0089	37	YE5S_GH	SPAC11E3.01C	0.0290040212850509	14.1449990615196	0.0011	0.1	3.27762952359733e-06	0.374155092592593	0.107153770392584	0.0293049132053964	0.0018523127683239	pot1-1	pot1-1	1	30	2014-04-11_10-01-02	174	175	1805	2281	107	0.0333714285714286	0.000411375893487134	1	SID	2014/04/11	SID	DAL	YE5S_GH	CONC	swr1	37_YE5S_GH	24.3353088240629	4.72067750881924	5.15504581251299	4.65563272817947	0.100809258047207	24.3353088240629
K000283_037_046	12	10	QFA0089	37	YE5S_GH	SPCC188.08C	0.169641033848825	3.5388875082386	0.0011	0.670359605696887	2.5187860821051e-05	0.374155092592593	0.572048631704222	0.166999997075836	0.00266343327767308	pot1-1	pot1-1	1	30	2014-04-11_10-01-02	174	175	1982	2290	107	0.0551836734693878	0.00127496680128101	1	SID	2014/04/11	SID	DAL	YE5S_GH	CONC	ubp5	37_YE5S_GH	35.4976205528169	7.26883784636149	4.88353452135209	4.91447329696673	0.560041003467765	35.4976205528169
K000283_037_046	12	11	QFA0089	37	YE5S_GH	SPCC4E9.02	0.107043383598537	5.04578122898087	0.0011	0.254214549134106	1.79796834825176e-05	0.374155092592593	0.322995529852332	0.103152713208895	0.00154723159441625	pot1-1	pot1-1	1	30	2014-04-11_10-01-02	174	175	2163	2290	107	0.0626612244897959	0.00100105669534219	1	SID	2014/04/11	SID	DAL	YE5S_GH	CONC	cig1	37_YE5S_GH	31.6367754393723	6.60454829085071	4.79014976439778	5.01028176162198	0.313324004715343	31.6367754393723
K000283_037_046	12	12	QFA0089	37	YE5S_GH	SPBC20F10.02C	0.0925636596898595	8.8823018646061	0.0011	0.109704128999633	2.16821744265402e-05	0.374155092592593	0.257851731173158	0.0861673319860663	0.00242607674685881	pot1-1	pot1-1	1	30	2014-04-11_10-01-02	174	175	2326	2302	107	0.109812244897959	0.000770376187845073	1	SID	2014/04/11	SID	DAL	YE5S_GH	CONC	SPBC20F10.02c	37_YE5S_GH	29.5464680747257	6.39487047655124	4.62033878294594	5.19442428953176	0.246139964895189	29.5464680747257
K000283_037_046	12	13	QFA0089	37	YE5S_GH	SPCC613.01	0.0754236440265015	1.56316746754113	0.000901599514809319	1.90413833941548	8.04633320976969e-06	0.540856481481481	0.199383037139579	0.0754594346263943	-0.000383796046805496	pot1-1	pot1-1	1	30	2014-04-11_10-01-02	174	175	2517	2290	107	0.0567836734693878	0.000755827950313235	1	SID	2014/04/11	SID	DAL	YE5S_GH	CONC	SPCC613.01	37_YE5S_GH	14.3958740155724	6.38638630533802	2.25415020753437	10.6470278332745	0.190578655469929	14.3958740155724
K000283_037_046	12	14	QFA0089	37	YE5S_GH	SPAC4D7.01C	0.0637244129194379	10.6244330679301	0.0011	0.1	1.4467031369375e-05	0.540856481481481	0.195438885770965	0.0619332661049843	0.000452263109828003	pot1-1	pot1-1	1	30	2014-04-11_10-01-02	174	175	2689	2290	107	0.0985469387755102	0.000601441153468271	1	SID	2014/04/11	SID	DAL	YE5S_GH	CONC	sec71	37_YE5S_GH	27.7717353180787	5.85627074817867	4.74222188697744	5.06091882075491	0.186138279396629	27.7717353180787
K000283_037_046	12	15	QFA0089	37	YE5S_GH	SPCC794.15	0.0350203179646197	1.53180881315572	0.0011	0.890354527989069	2.79758876607302e-06	0.540856481481481	0.0937616234223147	0.0338311196298271	-0.000459826748738672	pot1-1	pot1-1	1	30	2014-04-11_10-01-02	174	175	2858	2290	107	0.0791510204081633	0.000524547650969232	1	SID	2014/04/11	SID	DAL	YE5S_GH	CONC	SPCC794.15	37_YE5S_GH	10.3312768930779	4.99261675382088	2.06931102515957	11.5980631757129	0.0868224793419038	10.3312768930779
K000283_037_046	12	16	QFA0089	37	YE5S_GH	SPBC1685.05	0.0798298021151902	3.07173455233521	0.0011	0.425399896428663	1.41706151483489e-05	0.540856481481481	0.22866244967317	0.0767484914243944	-0.00114846325020394	pot1-1	pot1-1	1	30	2014-04-11_10-01-02	174	175	3027	2284	107	0.102302040816327	0.000785324286608169	1	SID	2014/04/11	SID	DAL	YE5S_GH	CONC	SPBC1685.05	37_YE5S_GH	22.2361117788058	6.18135200602195	3.59728935629989	6.67169015969457	0.220158597435858	22.2361117788058
K000283_037_046	12	17	QFA0089	37	YE5S_GH	SPAP27G11.10C	0.128769598191025	2.47082845476238	0.00100180860432686	1.00041220353419	2.17698921101727e-05	0.540856481481481	0.395827649345923	0.127417173790721	-0.00291726884565045	pot1-1	pot1-1	1	30	2014-04-11_10-01-02	174	175	3196	2290	107	0.0525714285714286	0.00117257534013926	1	SID	2014/04/11	SID	DAL	YE5S_GH	CONC	nup184	37_YE5S_GH	24.6941805716944	7.00604130312517	3.52469811456566	6.80909377765462	0.385815371996091	24.6941805716944
K000283_037_046	12	18	QFA0089	37	YE5S_GH	SPCC1223.04C	0.0955020777320953	2.17895950025999	0.00100161255517498	1.00029384091887	1.3846064918e-05	0.540856481481481	0.281757063848759	0.0947828446199646	-0.00298887120787855	pot1-1	pot1-1	1	30	2014-04-11_10-01-02	174	175	3368	2287	107	0.0678530612244898	0.000875351259407093	1	SID	2014/04/11	SID	DAL	YE5S_GH	CONC	set11	37_YE5S_GH	20.356873755151	6.57513566385915	3.09603859081485	7.7518413598596	0.272845978576132	20.356873755151
K000283_037_046	12	19	QFA0089	37	YE5S_GH	SPBC13A2.02	0.14321846447696	2.78298769106483	0.00100044427214464	1.00180780170923	9.53968872763672e-06	0.540856481481481	0.460222586274155	0.141295983533714	-0.0051800101950898	pot1-1	pot1-1	1	30	2014-04-11_10-01-02	174	175	3545	2290	107	0.0532897959183673	0.00130672385535877	1	SID	2014/04/11	SID	DAL	YE5S_GH	CONC	nup82	37_YE5S_GH	28.4656730878559	7.16143288730897	3.9748572018738	6.03795275681503	0.455791171251503	28.4656730878559
K000283_037_046	12	20	QFA0089	37	YE5S_GH	SPAC105.01C	0.0404033319890503	2.0105522487754	0.0011	0.763312728246746	4.078697996606e-06	0.540856481481481	0.120335235348679	0.0394270094381357	-0.00235829800216673	pot1-1	pot1-1	1	30	2014-04-11_10-01-02	174	175	3730	2290	107	0.0888163265306122	0.000535497372080103	1	SID	2014/04/11	SID	DAL	YE5S_GH	CONC	kha1	37_YE5S_GH	13.8074595863958	5.19889884544766	2.65584309232831	9.03667843530613	0.114462826312433	13.8074595863958
K000283_037_046	12	21	QFA0089	37	YE5S_GH	SPAC27D7.13C	0.0459577465527398	1.88064664098306	0.0011	0.75	4.29957775694582e-06	0.540856481481481	0.12703301264954	0.04569322000458	-0.00379634693655212	pot1-1	pot1-1	1	30	2014-04-11_10-01-02	174	175	3904	2301	107	0.0833959183673469	0.000586400833188811	1	SID	2014/04/11	SID	DAL	YE5S_GH	CONC	ssm4	37_YE5S_GH	13.4416123411002	5.38473263115605	2.49624508064283	9.61444057961631	0.120588854458257	13.4416123411002
K000283_037_046	12	22	QFA0089	37	YE5S_GH	SPAC9E9.10C	0.129465553284222	2.17924910803202	0.0011	0.898491621984486	1.20059049272026e-05	0.540856481481481	0.355674282532676	0.129246585248327	-0.00758902941465614	pot1-1	pot1-1	1	30	2014-04-11_10-01-02	174	175	4079	2290	107	0.0549877551020408	0.00119338267310615	1	SID	2014/04/11	SID	DAL	YE5S_GH	CONC	cbh1	37_YE5S_GH	21.2133248860638	6.87892095917424	3.08381576296092	7.78256609498501	0.347899860631797	21.2133248860638
K000283_037_046	12	23	QFA0089	37	YE5S_GH	SPCC584.01C	0.122513928934324	1.27967716568729	9e-04	1.11306413312978	2.2284282500534e-05	2.04087962962963	0.159142869979068	0.103694361171609	-0.0104751213060352	pot1-1	pot1-1	1	30	2014-04-11_10-01-02	174	175	4257	2277	107	0.0795102040816327	0.00101651236443581	1	SID	2014/04/11	SID	DAL	YE5S_GH	CONC	SPCC584.01c	37_YE5S_GH	13.0040575460093	7.08880506560756	1.83444987210898	13.0829413029467	0.166406254919693	13.0040575460093
K000283_037_046	12	24	QFA0089	37	YE5S_GH	SPAC10F6.16	0.0375	0.533274133814596	0.00106206754497159	1.5	8.21445075767837e-07	0.540856481481481	0.0242522010161381	0.016012352258035	-0.00166899927093603	pot1-1	pot1-1	1	30	2014-04-11_10-01-02	174	175	4439	2290	107	0.0697795918367347	0.000521610407406059	1	SID	2014/04/11	SID	DAL	YE5S_GH	CONC	mug134	37_YE5S_GH	3.92278069076874	5.14194316946041	0.762898492162914	25	0.0196704915784847	3.92278069076874
K000283_037_046	13	1	QFA0089	37	YE5S_GH	SPAC10F6.16	0.0430707442359643	1.08511235374511	0.0011	0.75	1.37971779314256e-05	0.540856481481481	0.0704205260357562	0.038425538542512	-0.000181296566952708	pot1-1	pot1-1	1	30	2014-04-11_10-01-02	174	175	407	2465	107	0.107265306122449	0.000604193953998716	1	SID	2014/04/11	SID	DAL	YE5S_GH	CONC	mug134	37_YE5S_GH	7.58774981333774	5.29113282381538	1.43405014880467	16.7358164008454	0.0586502901898833	7.58774981333774
K000283_037_046	13	2	QFA0089	37	YE5S_GH	SPCC548.05C	0.207267741305977	5.61090661991317	0.0011	0.212412440702548	3.86364687309428e-05	0.540856481481481	0.569386608603418	0.200634386357258	-0.00342604824158289	pot1-1	pot1-1	1	30	2014-04-11_10-01-02	174	175	596	2465	107	0.0564244897959184	0.00130781572995328	1	SID	2014/04/11	SID	DAL	YE5S_GH	CONC	SPCC548.05c	37_YE5S_GH	39.4958567872967	7.55784826207002	5.22580705748108	4.59259206013786	0.559948966128119	39.4958567872967
K000283_037_046	13	3	QFA0089	37	YE5S_GH	SPCC737.07C	0.0581839392225647	8.17689961244238	0.0011	0.1	1.09069641775573e-05	0.540856481481481	0.149092431068813	0.0555294493370876	-0.00132831304473853	pot1-1	pot1-1	1	30	2014-04-11_10-01-02	174	175	767	2455	107	0.115820408163265	0.000566254773079719	1	SID	2014/04/11	SID	DAL	YE5S_GH	CONC	SPCC737.07c	37_YE5S_GH	20.4676114961768	5.72504554554872	3.57510020371639	6.71309855176969	0.140632614848404	20.4676114961768
K000283_037_046	13	4	QFA0089	37	YE5S_GH	SPBC1347.11	0.0895740563715107	11.1154964341524	0.0011	0.1	3.74190287536488e-05	0.374155092592593	0.275857828087875	0.0890939249378135	0.00116649421408196	pot1-1	pot1-1	1	30	2014-04-11_10-01-02	174	175	950	2460	107	0.0964571428571429	0.000665970167624485	1	SID	2014/04/11	SID	DAL	YE5S_GH	CONC	sro1	37_YE5S_GH	33.8520163475741	6.34750551141198	5.33312122166931	4.50017897633457	0.263650523616577	33.8520163475741
K000283_037_046	13	5	QFA0089	37	YE5S_GH	SPAC4A8.10	0.02525	0	0.0011	0.1	3.26844341773879e-06	0.374155092592593	0.0663168732810221	0.020818052203021	0.000689927383288423	pot1-1	pot1-1	1	30	2014-04-11_10-01-02	174	175	1115	2465	107	0.022334693877551	0.00039950348789193	1	SID	2014/04/11	SID	DAL	YE5S_GH	CONC	SPAC4A8.10	37_YE5S_GH	0	4.52070795900186	0	25	2.60208521396521e-18	0
K000283_037_046	13	6	QFA0089	37	YE5S_GH	SPBC17G9.08C	0.001	0	0.001	1	Inf	0	0.000121477666483299	3.28704207516917e-05	3.8862074676303e-06	pot1-1	pot1-1	1	30	2014-04-11_10-01-02	174	175	1280	2465	107	0	0.000327039082112002	1	SID	2014/04/11	SID	DAL	YE5S_GH	CONC	cnt5	37_YE5S_GH	0	0	0	25	0	0
K000283_037_046	13	7	QFA0089	37	YE5S_GH	SPAPJ760.02C	0.14935313278318	3.09116522455248	0.0011	0.65986566094716	1.69674871584314e-05	0.374155092592593	0.471129397104593	0.147624537360565	0.001505300405929	pot1-1	pot1-1	1	30	2014-04-11_10-01-02	174	175	1455	2468	107	0.0542367346938776	0.00125691226884457	1	SID	2014/04/11	SID	DAL	YE5S_GH	CONC	abp1	37_YE5S_GH	30.0271948388294	7.08508016549711	4.23808822729427	5.66293071612678	0.460658086113127	30.0271948388294
K000283_037_046	13	8	QFA0089	37	YE5S_GH	SPAC27E2.02	0.0743866916847475	9.74377038378209	0.0011	0.1	1.82438289053821e-05	0.374155092592593	0.213724055241097	0.070289948419893	0.00320700293508546	pot1-1	pot1-1	1	30	2014-04-11_10-01-02	174	175	1633	2466	107	0.0777795918367347	0.000535497372080103	1	SID	2014/04/11	SID	DAL	YE5S_GH	CONC	SPAC27E2.02	37_YE5S_GH	27.3490153180077	6.0794691070163	4.49858611608771	5.33500957426866	0.202533398964199	27.3490153180077
K000283_037_046	13	9	QFA0089	37	YE5S_GH	SPBC839.07	0.027053471137584	1.87220545202977	0.0011	0.75	4.44158472511245e-06	0.374155092592593	0.0843789652713473	0.0277812945455846	0.000544394768601713	pot1-1	pot1-1	1	30	2014-04-11_10-01-02	174	175	1808	2471	107	0.0667428571428571	0.000488269395986173	1	SID	2014/04/11	SID	DAL	YE5S_GH	CONC	ibp1	37_YE5S_GH	10.9929115919616	4.62023828429113	2.37929537732668	10.0870199760426	0.076351668888686	10.9929115919616
K000283_037_046	13	10	QFA0089	37	YE5S_GH	SPAPJ691.03	0.19395291849564	3.61508240068889	0.0011	0.655321789782079	2.10214817641841e-05	0.374155092592593	0.648481124602391	0.191217197009603	0.00300387396313608	pot1-1	pot1-1	1	30	2014-04-11_10-01-02	174	175	1980	2465	107	0.0607673469387755	0.00134124896288953	1	SID	2014/04/11	SID	DAL	YE5S_GH	CONC	SPAPJ691.03	37_YE5S_GH	37.2554551753541	7.46205915092999	4.9926507444947	4.80706567076904	0.637079996436482	37.2554551753541
K000283_037_046	13	11	QFA0089	37	YE5S_GH	SPAC18B11.09C	0.0688008951169512	9.04746439036438	0.0011	0.1	1.07696079706224e-05	0.540856481481481	0.186937062028816	0.0637568690995792	0.000477278831264089	pot1-1	pot1-1	1	30	2014-04-11_10-01-02	174	175	2155	2465	107	0.110824489795918	0.000676581508515008	1	SID	2014/04/11	SID	DAL	YE5S_GH	CONC	SPAC18B11.09c	37_YE5S_GH	24.5080416078068	5.96685190601227	4.10736549085661	5.84316152371302	0.178100719967538	24.5080416078068
K000283_037_046	13	12	QFA0089	37	YE5S_GH	SPCPB1C11.03	0.0556893689517391	9.44101482942704	0.0011	0.1	1.18903225318472e-05	0.374155092592593	0.160999389440408	0.0529889219017388	0.00109387781759877	pot1-1	pot1-1	1	30	2014-04-11_10-01-02	174	175	2333	2464	107	0.0966204081632653	0.000539434268721419	1	SID	2014/04/11	SID	DAL	YE5S_GH	CONC	SPCPB1C11.03	37_YE5S_GH	23.1341041706381	5.66182651585792	4.08597898678863	5.87374533192663	0.15148545304272	23.1341041706381
K000283_037_046	13	13	QFA0089	37	YE5S_GH	SPAC1250.03	0.025	0.2137169792805	0.000900437667919048	0.75	3.43348184000829e-08	0.540856481481481	0.00720125525074266	0.00215078797296154	8.45287707686537e-05	pot1-1	pot1-1	1	30	2014-04-11_10-01-02	174	175	2510	2457	107	0.00855510204081633	0.000368746086892315	1	SID	2014/04/11	SID	DAL	YE5S_GH	CONC	ubc14	37_YE5S_GH	1.31773228989292	4.79515787449005	0.274804776898625	25	0.00302364862868613	1.31773228989292
K000283_037_046	13	14	QFA0089	37	YE5S_GH	SPAC637.10C	0.0796026008038414	8.01808911689569	0.0011	0.1	2.48180362889294e-05	0.374155092592593	0.195379817357716	0.0716500209285636	0.000675608524351792	pot1-1	pot1-1	1	30	2014-04-11_10-01-02	174	175	2684	2458	107	0.0866612244897959	0.000658696166188739	1	SID	2014/04/11	SID	DAL	YE5S_GH	CONC	rpn10	37_YE5S_GH	23.1962997218445	6.17724013891022	3.75512351798206	6.39126779320889	0.182894428804766	23.1962997218445
K000283_037_046	13	15	QFA0089	37	YE5S_GH	SPAC14C4.16	0.0323030502167111	1.49745582375047	0.0011	0.75	1.6379607137057e-06	0.540856481481481	0.0794944255262116	0.0306429308896188	-0.0012946663776155	pot1-1	pot1-1	1	30	2014-04-11_10-01-02	174	175	2863	2465	107	0.0957714285714286	0.000534405497485596	1	SID	2014/04/11	SID	DAL	YE5S_GH	CONC	dad3	37_YE5S_GH	9.43615919112734	4.87609496902121	1.93518773753938	12.401897518489	0.0734894091420776	9.43615919112734
K000283_037_046	13	16	QFA0089	37	YE5S_GH	SPBC336.10C	0.145485895128629	2.7924364330426	0.0011	0.665727273744862	1.7815988436152e-05	0.540856481481481	0.431263073551709	0.142962954859749	-0.00227126146744613	pot1-1	pot1-1	1	30	2014-04-11_10-01-02	174	175	3030	2465	107	0.0607020408163265	0.00119539746684534	1	SID	2014/04/11	SID	DAL	YE5S_GH	CONC	tif512	37_YE5S_GH	26.9932914506059	7.04723195651665	3.83033957405714	6.26576300507448	0.422203023071907	26.9932914506059
K000283_037_046	13	17	QFA0089	37	YE5S_GH	SPAC5H10.11	0.0686847693903406	2.02712587119865	0.00100139569246739	1.00002176021764	6.46489463633279e-06	0.540856481481481	0.20208239403816	0.0685666509392649	-0.00303084219394035	pot1-1	pot1-1	1	30	2014-04-11_10-01-02	174	175	3211	2465	107	0.0884244897959184	0.000755997140423408	1	SID	2014/04/11	SID	DAL	YE5S_GH	CONC	gmh1	37_YE5S_GH	17.4638049243328	6.09990616201494	2.86296288180342	8.38292391163731	0.195247551208525	17.4638049243328
K000283_037_046	13	18	QFA0089	37	YE5S_GH	SPBC25B2.02C	0.0389745330521495	4.76805495551245	0.0011	0.217624579119723	3.77517538158644e-06	0.540856481481481	0.114699173200916	0.037441947419507	-0.00208236075806624	pot1-1	pot1-1	1	30	2014-04-11_10-01-02	174	175	3387	2452	107	0.0546285714285714	0.000457511994986557	1	SID	2014/04/11	SID	DAL	YE5S_GH	CONC	mam1	37_YE5S_GH	17.7909328555613	5.14695630945795	3.45659294268129	6.94325319700014	0.109379621105801	17.7909328555613
K000283_037_046	13	19	QFA0089	37	YE5S_GH	SPAC12G12.12	0.0874208288433326	1.83041583299394	0.000901012275723452	2.48075705781182	4.56134067147265e-06	0.540856481481481	0.256055397276612	0.087502943361906	-0.00481508987012164	pot1-1	pot1-1	1	30	2014-04-11_10-01-02	174	175	3550	2453	107	0.0893714285714286	0.00095175267915851	1	SID	2014/04/11	SID	DAL	YE5S_GH	CONC	SPAC12G12.12	37_YE5S_GH	17.4290397530199	6.60028648427947	2.64064897706067	9.08867487064284	0.251374204487909	17.4290397530199
K000283_037_046	13	20	QFA0089	37	YE5S_GH	SPBC27.08C	0.106991244180179	2.0473717733097	9e-04	1.22138181095622	5.55062489824111e-06	0.540856481481481	0.299074050596393	0.107404967181245	-0.00602401624300453	pot1-1	pot1-1	1	30	2014-04-11_10-01-02	174	175	3721	2465	107	0.0609632653061224	0.000952413952016305	1	SID	2014/04/11	SID	DAL	YE5S_GH	CONC	sua1	37_YE5S_GH	20.267548540879	6.89335201914806	2.94015864626972	8.16282482935048	0.295272422244617	20.267548540879
K000283_037_046	13	21	QFA0089	37	YE5S_GH	SPCC576.17C	0.025	0.419426739408516	9e-04	1.38438465742278	5.07663900304727e-07	0.540856481481481	0.0129913255086118	0.00620908881632882	-0.000759611427025538	pot1-1	pot1-1	1	30	2014-04-11_10-01-02	174	175	3904	2452	107	0.0157714285714286	0.000388553884111233	1	SID	2014/04/11	SID	DAL	YE5S_GH	CONC	SPCC576.17c	37_YE5S_GH	2.85307247207658	4.79585928321978	0.594903291274452	25	0.0100488540431133	2.85307247207658
K000283_037_046	13	22	QFA0089	37	YE5S_GH	SPAC4D7.03	0.151746467345053	2.01831846021266	0.00099993619206259	1.00101769304596	9.14745819392017e-06	0.540856481481481	0.380601534770073	0.149508719654472	-0.0106826005592381	pot1-1	pot1-1	1	30	2014-04-11_10-01-02	174	175	4071	2465	107	0.0586122448979592	0.00127596645435915	1	SID	2014/04/11	SID	DAL	YE5S_GH	CONC	pop2	37_YE5S_GH	20.8981987229296	7.24561117906473	2.8842561664518	8.32103621001345	0.376722339997224	20.8981987229296
K000283_037_046	13	23	QFA0089	37	YE5S_GH	SPBC725.11C	0.0374999999999901	0.0287997708048671	9e-04	1.49999999999989	4.38859940308849e-08	3.37434027777778	0.00212098332748611	0.00127534182051428	-0.000218754900977123	pot1-1	pot1-1	1	30	2014-04-11_10-01-02	174	175	4253	2459	107	0.00751020408163265	0.000430260888891546	1	SID	2014/04/11	SID	DAL	YE5S_GH	CONC	php2	37_YE5S_GH	0.222106647136698	5.38082178394055	0.0412774583613959	25	0.000338697322505262	0.222106647136698
K000283_037_046	13	24	QFA0089	37	YE5S_GH	SPAC10F6.16	0.0269050131861262	0.679996771900165	9e-04	1.06064528245597	2.06823429169274e-06	0.874085648148148	0.0240072772866036	0.0189353080928005	-0.00285937758900991	pot1-1	pot1-1	1	30	2014-04-11_10-01-02	174	175	4430	2465	107	0.0925714285714286	0.000553290492890008	1	SID	2014/04/11	SID	DAL	YE5S_GH	CONC	mug134	37_YE5S_GH	4.61509883021409	4.901806202189	0.941509851644711	25	0.0230127728549791	4.61509883021409
K000283_037_046	14	1	QFA0089	37	YE5S_GH	SPAC10F6.16	0.0374999999999998	0.191835462491463	9e-04	1.5	1.59747565818414e-07	0.540856481481481	0.00592481907410748	0.00309060215873272	-0.000141300638326092	pot1-1	pot1-1	1	30	2014-04-11_10-01-02	174	175	408	2628	107	0.0125714285714286	0.000403009782796534	1	SID	2014/04/11	SID	DAL	YE5S_GH	CONC	mug134	37_YE5S_GH	1.47945383539994	5.38082178394092	0.274949421260405	25	0.0030236071391263	1.47945383539994
K000283_037_046	14	2	QFA0089	37	YE5S_GH	SPBC29B5.01	0.025	0.387985123443573	9e-04	1.5	2.06613251641352e-07	0.540856481481481	0.0120340397290203	0.00560303457519309	-0.000345186352462211	pot1-1	pot1-1	1	30	2014-04-11_10-01-02	174	175	587	2640	107	0.0117551020408163	0.000387631082296726	1	SID	2014/04/11	SID	DAL	YE5S_GH	CONC	atf1	37_YE5S_GH	2.65217412062773	4.79585928321977	0.553013331710422	25	0.00887610031868121	2.65217412062773
K000283_037_046	14	3	QFA0089	37	YE5S_GH	SPAC1F8.01	0.16917440930231	3.14379337086194	0.0011	0.663896890233833	1.04543966240463e-05	0.540856481481481	0.52769215335723	0.168639454401143	-0.0040699783424363	pot1-1	pot1-1	1	30	2014-04-11_10-01-02	174	175	767	2640	107	0.0592326530612245	0.00126058775385935	1	SID	2014/04/11	SID	DAL	YE5S_GH	CONC	ght3	37_YE5S_GH	31.4707240581318	7.26486401719609	4.3319082069038	5.54028360105854	0.521832993064649	31.4707240581318
K000283_037_046	14	4	QFA0089	37	YE5S_GH	SPBC6B1.02	0.182991530261681	3.14373237169752	0.0011	0.789010559223273	1.81767589922364e-05	0.540856481481481	0.595114618673874	0.181379989307549	-0.000837513138488344	pot1-1	pot1-1	1	30	2014-04-11_10-01-02	174	175	945	2637	107	0.0619428571428571	0.00128783885995436	1	SID	2014/04/11	SID	DAL	YE5S_GH	CONC	ppk30	37_YE5S_GH	32.6750543426921	7.37812954113384	4.42863657523567	5.41927511826206	0.585430219115562	32.6750543426921
K000283_037_046	14	5	QFA0089	37	YE5S_GH	SPAC17A5.05C	0.161126601176934	3.16270926067598	0.0011	0.61242979592852	1.87375699266388e-05	0.374155092592593	0.499732407641045	0.159295567512713	0.00065183921359286	pot1-1	pot1-1	1	30	2014-04-11_10-01-02	174	175	1115	2640	107	0.0562612244897959	0.00129209864923312	1	SID	2014/04/11	SID	DAL	YE5S_GH	CONC	SPAC17A5.05c	37_YE5S_GH	30.8968506669485	7.19454736129779	4.29448151709369	5.58856753823966	0.489087981073936	30.8968506669485
K000283_037_046	14	6	QFA0089	37	YE5S_GH	SPBC16H5.12C	0.108307264173519	9.16844479523819	0.0011	0.1	2.33496857144192e-05	0.374155092592593	0.283866801834807	0.0989061273603841	0.00221244591708635	pot1-1	pot1-1	1	30	2014-04-11_10-01-02	174	175	1290	2640	107	0.105665306122449	0.000877596489607016	1	SID	2014/04/11	SID	DAL	YE5S_GH	CONC	SPBC16H5.12c	37_YE5S_GH	30.2296886794581	6.62148267384321	4.56539572305674	5.25693750462685	0.272329680107975	30.2296886794581
K000283_037_046	14	7	QFA0089	37	YE5S_GH	SPCC330.12C	0.106174057930821	7.62479390558709	0.0011	0.191667354313558	1.37688276705976e-05	0.374155092592593	0.355017044617858	0.102824942294464	0.00221826128037315	pot1-1	pot1-1	1	30	2014-04-11_10-01-02	174	175	1464	2631	107	0.0583183673469388	0.000821279648953782	1	SID	2014/04/11	SID	DAL	YE5S_GH	CONC	sdh3	37_YE5S_GH	40.1803958731532	6.59278397391366	6.09460222451381	3.93791081286106	0.346236379898602	40.1803958731532
K000283_037_046	14	8	QFA0089	37	YE5S_GH	SPAC4D7.06C	0.178214609117556	2.34220056569644	0.00100088506028065	1.00106318865752	3.11192525345732e-05	0.540856481481481	0.503970888525509	0.176734742373571	0.000333137541399152	pot1-1	pot1-1	1	30	2014-04-11_10-01-02	174	175	1631	2629	107	0.0931591836734694	0.00136833087887437	1	SID	2014/04/11	SID	DAL	YE5S_GH	CONC	SPAC4D7.06c	37_YE5S_GH	25.058957199942	7.47619548884898	3.35183279213583	7.16026171004399	0.492009455773961	25.058957199942
K000283_037_046	14	9	QFA0089	37	YE5S_GH	SPBP23A10.02	0.0586285795299651	6.39343241897141	0.0011	0.114630090644592	4.97445473194278e-06	0.540856481481481	0.134233011142097	0.0509963979346916	-4.24524143881429e-05	pot1-1	pot1-1	1	30	2014-04-11_10-01-02	174	175	1811	2627	107	0.121828571428571	0.000662955955467502	1	SID	2014/04/11	SID	DAL	YE5S_GH	CONC	pkr1	37_YE5S_GH	17.9617698415363	5.73602867426614	3.13139470904655	7.66431645639062	0.126360672601594	17.9617698415363
K000283_037_046	14	10	QFA0089	37	YE5S_GH	SPBC3E7.16C	0.115954368242068	9.50441042008525	0.0011	0.1	1.93099747974985e-05	0.540856481481481	0.309271949624722	0.108073284878464	0.000291544653443812	pot1-1	pot1-1	1	30	2014-04-11_10-01-02	174	175	1974	2631	107	0.116473469387755	0.000998550053515729	1	SID	2014/04/11	SID	DAL	YE5S_GH	CONC	leu3	37_YE5S_GH	32.2143922325471	6.71990983635336	4.79387268833189	5.00639077429301	0.298721630960101	32.2143922325471
K000283_037_046	14	11	QFA0089	37	YE5S_GH	SPCC1223.12C	0.025	0.194684400657029	0.0011	0.750000000000001	3.84937703410619e-08	0.540856481481481	0.00836456770037334	0.00241718628409474	4.64768127115383e-05	pot1-1	pot1-1	1	30	2014-04-11_10-01-02	174	175	2171	2639	107	0.00231836734693878	0.000349861091487903	1	SID	2014/04/11	SID	DAL	YE5S_GH	CONC	meu10	37_YE5S_GH	1.10571002345006	4.50635266602479	0.245366953142939	25	0.00318969949362006	1.10571002345006
K000283_037_046	14	12	QFA0089	37	YE5S_GH	SPAC17D4.01	0.158085390983948	2.9841280022504	0.0011	0.508497477650789	2.34904652964902e-05	0.540856481481481	0.440273609060823	0.153851743882323	-0.00142618485449493	pot1-1	pot1-1	1	30	2014-04-11_10-01-02	174	175	2328	2640	107	0.0575020408163265	0.00128783885995436	1	SID	2014/04/11	SID	DAL	YE5S_GH	CONC	pex7	37_YE5S_GH	27.8940398592168	7.16705671728315	3.89197978466546	6.1665274045258	0.429327065789638	27.8940398592168
K000283_037_046	14	13	QFA0089	37	YE5S_GH	SPBC1539.02	0.168739151129417	2.92248951308259	0.0011	0.689266522785204	1.27971245865737e-05	0.540856481481481	0.510913541192796	0.166780452089651	-0.00224404066393333	pot1-1	pot1-1	1	30	2014-04-11_10-01-02	174	175	2521	2640	107	0.0569469387755102	0.00139482825593487	1	SID	2014/04/11	SID	DAL	YE5S_GH	CONC	SPBC1539.02	37_YE5S_GH	29.3916075101219	7.26114741491461	4.04779104880183	5.92915980855883	0.502552680027287	29.3916075101219
K000283_037_046	14	14	QFA0089	37	YE5S_GH	SPBC1289.06C	0.0287035805090379	5.46366325366623	0.0011	0.40227838270461	1.74774000797112e-06	0.540856481481481	0.113018706767304	0.0287720629692611	0.000332799906783494	pot1-1	pot1-1	1	30	2014-04-11_10-01-02	174	175	2675	2640	107	0.0185795918367347	0.000386139346470962	1	SID	2014/04/11	SID	DAL	YE5S_GH	CONC	ppr8	37_YE5S_GH	25.5398236098911	4.70565528226974	5.42747440640662	4.42194623187357	0.108100008959769	25.5398236098911
K000283_037_046	14	15	QFA0089	37	YE5S_GH	SPAC32A11.03C	0.104929634988421	2.04756691444615	0.0011	0.603495954745239	1.68146790378068e-05	0.540856481481481	0.241604847307616	0.0978568314524691	-0.0020559768104675	pot1-1	pot1-1	1	30	2014-04-11_10-01-02	174	175	2865	2634	107	0.11425306122449	0.00102738511695287	1	SID	2014/04/11	SID	DAL	YE5S_GH	CONC	phx1	37_YE5S_GH	17.8822489397453	6.5757748578845	2.71941319862922	8.825433373677	0.231027675151883	17.8822489397453
K000283_037_046	14	16	QFA0089	37	YE5S_GH	SPBC19C7.01	0.001	0	0.001	1	Inf	0	0	0	0	pot1-1	pot1-1	1	30	2014-04-11_10-01-02	174	175	3033	2630	107	0	NA	1	SID	2014/04/11	SID	DAL	YE5S_GH	CONC	mni1	37_YE5S_GH	0	0	0	25	0	0
K000283_037_046	14	17	QFA0089	37	YE5S_GH	SPBC1683.04	0.14138982338008	2.39261935751653	0.00100126190398529	0.99990179008567	1.35458756007769e-05	0.540856481481481	0.417064946356276	0.140350879392302	-0.0045313531479482	pot1-1	pot1-1	1	30	2014-04-11_10-01-02	174	175	3196	2640	107	0.0540408163265306	0.00120333274113888	1	SID	2014/04/11	SID	DAL	YE5S_GH	CONC	SPBC1683.04	37_YE5S_GH	24.3998418114971	7.14171507987952	3.41652411760856	7.02468332546093	0.409454929750126	24.3998418114971
K000283_037_046	14	18	QFA0089	37	YE5S_GH	SPCC1020.07	0.130567144992661	3.85406358369261	0.0011	0.410254086467242	1.45413084439978e-05	0.540856481481481	0.401385986529024	0.1280384849873	-0.00484086449307408	pot1-1	pot1-1	1	30	2014-04-11_10-01-02	174	175	3368	2636	107	0.0566530612244898	0.00106290987756177	1	SID	2014/04/11	SID	DAL	YE5S_GH	CONC	SPCC1020.07	37_YE5S_GH	32.0629774663497	6.89114457884076	4.65277967970647	5.15820684668956	0.395031252079661	32.0629774663497
K000283_037_046	14	19	QFA0089	37	YE5S_GH	SPAC23C4.12	0.135043335409964	2.52717560723637	0.000906874423209084	1.26149930281571	6.29495417945902e-06	0.540856481481481	0.42456502287874	0.134290739472216	-0.00591192189605026	pot1-1	pot1-1	1	30	2014-04-11_10-01-02	174	175	3554	2637	107	0.0531918367346939	0.00125691226884457	1	SID	2014/04/11	SID	DAL	YE5S_GH	CONC	hhp2	37_YE5S_GH	26.2411809270183	7.21830393551784	3.63536658492557	6.60181014468212	0.420183196864169	26.2411809270183
K000283_037_046	14	20	QFA0089	37	YE5S_GH	SPBC32F12.03C	0.0774494728471896	1.87194297366429	0.00100141179575292	0.999572719504301	8.21937975201608e-06	0.540856481481481	0.209778117622125	0.0771050426888644	-0.00566989942141259	pot1-1	pot1-1	1	30	2014-04-11_10-01-02	174	175	3717	2628	107	0.0859428571428571	0.000732682930969713	1	SID	2014/04/11	SID	DAL	YE5S_GH	CONC	gpx1	37_YE5S_GH	16.6247327890006	6.27314816004569	2.65014190082186	9.05611884124286	0.202582020749414	16.6247327890006
K000283_037_046	14	21	QFA0089	37	YE5S_GH	SPAC25G10.01	0.0972000547209348	1.92985614345916	0.0011	0.883502436611054	7.86406390786047e-06	0.540856481481481	0.251973624169685	0.0962763605496817	-0.00792910974235277	pot1-1	pot1-1	1	30	2014-04-11_10-01-02	174	175	3904	2640	107	0.0919836734693878	0.000998550053515729	1	SID	2014/04/11	SID	DAL	YE5S_GH	CONC	SPAC25G10.01	37_YE5S_GH	17.5267800441846	6.465381697166	2.7108654778831	8.8532611432794	0.244662663243745	17.5267800441846
K000283_037_046	14	22	QFA0089	37	YE5S_GH	SPCC622.08C	0.001	0	0.001	1	Inf	0	0	0	0	pot1-1	pot1-1	1	30	2014-04-11_10-01-02	174	175	4079	2629	107	0	NA	1	SID	2014/04/11	SID	DAL	YE5S_GH	CONC	hta1	37_YE5S_GH	0	0	0	25	0	0
K000283_037_046	14	23	QFA0089	37	YE5S_GH	SPBC16G5.13	0.147901952352402	3.95875535072995	0.0011	0.158307596573174	5.97652321528939e-06	0.874085648148148	0.218088329913559	0.108177574610408	-0.0122635437554597	pot1-1	pot1-1	1	30	2014-04-11_10-01-02	174	175	4241	2640	107	0.12450612244898	0.00107587415775148	1	SID	2014/04/11	SID	DAL	YE5S_GH	CONC	ptf2	37_YE5S_GH	20.7190401133955	7.07099376261686	2.93014543768	8.19071971355883	0.213578692281187	20.7190401133955
K000283_037_046	14	24	QFA0089	37	YE5S_GH	SPAC10F6.16	0.0557288975236531	0.663680207259232	9e-04	1.5	2.48840443854708e-06	0.874085648148148	0.0300509231134803	0.0266849722838468	-0.00475065818263566	pot1-1	pot1-1	1	30	2014-04-11_10-01-02	174	175	4427	2640	107	0.101224489795918	0.000583586551647457	1	SID	2014/04/11	SID	DAL	YE5S_GH	CONC	mug134	37_YE5S_GH	5.67873484262624	5.95235680141305	0.954031324412231	25	0.0290491921347502	5.67873484262624
K000283_037_046	15	1	QFA0089	37	YE5S_GH	SPAC10F6.16	0.001	0	0.001	1	Inf	0	0	0	0	pot1-1	pot1-1	1	30	2014-04-11_10-01-02	174	175	406	2815	107	0.000195918367346939	NA	1	SID	2014/04/11	SID	DAL	YE5S_GH	CONC	mug134	37_YE5S_GH	0	0	0	25	0	0
K000283_037_046	15	2	QFA0089	37	YE5S_GH	SPBC4B4.10C	0.237610249921594	11.2366058021177	0.0011	0.1	2.3566978635834e-05	0.540856481481481	0.669870733934259	0.234435888789033	-0.00233051689760455	pot1-1	pot1-1	1	30	2014-04-11_10-01-02	174	175	596	2815	107	0.0590040816326531	0.00144622403445155	1	SID	2014/04/11	SID	DAL	YE5S_GH	CONC	atg5	37_YE5S_GH	49.6221619859593	7.75494973782046	6.39877286940426	3.75071915972452	0.661445289621568	49.6221619859593
K000283_037_046	15	3	QFA0089	37	YE5S_GH	SPBC1105.01	0.139868974943876	7.52821493237814	0.0011	0.1	2.02062612943849e-05	0.540856481481481	0.292414176087414	0.119964759048806	-0.00152817764343361	pot1-1	pot1-1	1	30	2014-04-11_10-01-02	174	175	767	2807	107	0.0998857142857143	0.00107921126254591	1	SID	2014/04/11	SID	DAL	YE5S_GH	CONC	rrp12	37_YE5S_GH	27.4625668534859	6.99042865241283	3.92859554385222	6.10905340906297	0.281528434419784	27.4625668534859
K000283_037_046	15	4	QFA0089	37	YE5S_GH	SPAC16.04	0.202137826384089	3.66266783327079	0.0011	0.423368765847166	3.46220088497392e-05	0.374155092592593	0.588186515673917	0.199408471727153	0.0010017000860484	pot1-1	pot1-1	1	30	2014-04-11_10-01-02	174	175	945	2815	107	0.0581551020408163	0.00134935366195359	1	SID	2014/04/11	SID	DAL	YE5S_GH	CONC	dus3	37_YE5S_GH	34.659074774166	7.52169198690302	4.60788275224715	5.20846585957418	0.575609531202383	34.659074774166
K000283_037_046	15	5	QFA0089	37	YE5S_GH	SPBC15C4.04C	0.0308378277550032	1.02693936067891	0.0011	0.75	1.63237864147754e-06	0.374155092592593	0.0521710277103623	0.0238822549470336	0.00100993424000101	pot1-1	pot1-1	1	30	2014-04-11_10-01-02	174	175	1115	2815	107	0.0797387755102041	0.000600356964000128	1	SID	2014/04/11	SID	DAL	YE5S_GH	CONC	SPBC15C4.04c	37_YE5S_GH	6.3559502591824	4.8091257152017	1.32164360750462	18.159207114325	0.0442616809465403	6.3559502591824
K000283_037_046	15	6	QFA0089	37	YE5S_GH	SPAC30D11.11	0.16088851261134	9.1815009370868	0.0011	0.1	6.3805182273149e-05	0.374155092592593	0.411234979275223	0.150789062283745	0.00526708744701337	pot1-1	pot1-1	1	30	2014-04-11_10-01-02	174	175	1289	2807	107	0.112424489795918	0.00114724657160673	1	SID	2014/04/11	SID	DAL	YE5S_GH	CONC	SPAC30D11.11	37_YE5S_GH	35.3084920059774	7.192413987796	4.90912954480768	4.88885041246965	0.390717503050198	35.3084920059774
K000283_037_046	15	7	QFA0089	37	YE5S_GH	SPBC543.03C	0.025	1.07333469715848	0.0011	0.75	3.37954333010541e-06	0.374155092592593	0.0507638706256509	0.0187391106665943	0.000801086116126397	pot1-1	pot1-1	1	30	2014-04-11_10-01-02	174	175	1464	2815	107	0.054465306122449	0.000445639589391354	1	SID	2014/04/11	SID	DAL	YE5S_GH	CONC	pku80	37_YE5S_GH	6.09600424666601	4.50635266602479	1.35275791720125	17.7415335699192	0.0413244276463364	6.09600424666601
K000283_037_046	15	8	QFA0089	37	YE5S_GH	SPBC15D4.12C	0.0858181036761588	7.0005479626288	0.0011	0.1	2.4598705684681e-05	0.374155092592593	0.184821171091759	0.0736538014956321	0.00280673381812646	pot1-1	pot1-1	1	30	2014-04-11_10-01-02	174	175	1638	2821	107	0.150465306122449	0.000645993297625566	1	SID	2014/04/11	SID	DAL	YE5S_GH	CONC	mug98	37_YE5S_GH	20.9301204516383	6.28570659332338	3.32979596500259	7.20764883261588	0.169912051652235	20.9301204516383
K000283_037_046	15	9	QFA0089	37	YE5S_GH	SPAC26A3.16	0.200233259290905	3.01183128123092	0.0011	0.60373611450553	2.53462332808343e-05	0.540856481481481	0.5827680997309	0.198539870118475	-0.000725353866241324	pot1-1	pot1-1	1	30	2014-04-11_10-01-02	174	175	1804	2809	107	0.0601142857142857	0.00145984958749905	1	SID	2014/04/11	SID	DAL	YE5S_GH	CONC	dph1	37_YE5S_GH	30.8721255915604	7.50803429568709	4.111878605735	5.8367481876839	0.571973317713422	30.8721255915604
K000283_037_046	15	10	QFA0089	37	YE5S_GH	SPBC21C3.14C	0.0771339701413143	8.03371529831806	0.0011	0.1	2.51862637420499e-05	0.374155092592593	0.19079882516988	0.0736213162245792	0.00116188943475491	pot1-1	pot1-1	1	30	2014-04-11_10-01-02	174	175	1997	2817	107	0.154448979591837	0.000673413593830752	1	SID	2014/04/11	SID	DAL	YE5S_GH	CONC	SPBC21C3.14c	37_YE5S_GH	22.918666409447	6.13179094049999	3.73767902915135	6.42109710673826	0.178157789074379	22.918666409447
K000283_037_046	15	11	QFA0089	37	YE5S_GH	SPAC22F8.03C	0.0737614552153441	1.33244945365	0.0011	0.936886658455658	1.47380900650264e-05	0.540856481481481	0.143429777775105	0.067441760831191	-0.00143177722573248	pot1-1	pot1-1	1	30	2014-04-11_10-01-02	174	175	2148	2803	107	0.145665306122449	0.000860141749017459	1	SID	2014/04/11	SID	DAL	YE5S_GH	CONC	SPAC22F8.03c	37_YE5S_GH	11.3435945098468	6.06729168963856	1.86963065072656	12.8367600256624	0.130476841374377	11.3435945098468
K000283_037_046	15	12	QFA0089	37	YE5S_GH	SPBC1815.01	0.124436964521559	5.95262602237205	0.0011	0.1	2.40393198334463e-05	0.540856481481481	0.202995289283066	0.0927688506246635	-0.000615884352065771	pot1-1	pot1-1	1	30	2014-04-11_10-01-02	174	175	2325	2806	107	0.174563265306122	0.000889976465532741	1	SID	2014/04/11	SID	DAL	YE5S_GH	CONC	eno101	37_YE5S_GH	20.7503651547041	6.82176777376361	3.04178709139142	7.89009857656461	0.189459225455848	20.7503651547041
K000283_037_046	15	13	QFA0089	37	YE5S_GH	SPBC15D4.01C	0.10584758332446	2.73237350958981	0.0011	0.278365337386321	1.05045773029715e-05	0.540856481481481	0.18978591561229	0.0844359980060684	-0.00214961944416031	pot1-1	pot1-1	1	30	2014-04-11_10-01-02	174	175	2510	2803	107	0.148865306122449	0.00101968027912006	1	SID	2014/04/11	SID	DAL	YE5S_GH	CONC	klp9	37_YE5S_GH	17.924977623916	6.58834099663039	2.72071188074262	8.82122071428203	0.18094227649593	17.924977623916
K000283_037_046	15	14	QFA0089	37	YE5S_GH	SPAC25G10.06	0.160581312307011	2.96399904301323	0.0011	0.342798618728113	2.70167752588123e-05	0.540856481481481	0.352397376587204	0.144464531401065	-0.00180977441779308	pot1-1	pot1-1	1	30	2014-04-11_10-01-02	174	175	2680	2804	107	0.0741224489795918	0.00126041856374917	1	SID	2014/04/11	SID	DAL	YE5S_GH	CONC	rps2801	37_YE5S_GH	24.4492002329341	7.18965667462899	3.40060747534871	7.05756256021257	0.339375424702288	24.4492002329341
K000283_037_046	15	15	QFA0089	37	YE5S_GH	SPAPB1A10.05	0.0351686767757907	1.18194525692196	0.0011	0.75	2.20079210196484e-06	0.540856481481481	0.0658597141757398	0.0307925174562618	-0.00122508810035289	pot1-1	pot1-1	1	30	2014-04-11_10-01-02	174	175	2845	2803	107	0.117910204081633	0.00058513976848413	1	SID	2014/04/11	SID	DAL	YE5S_GH	CONC	SPAPB1A10.05	37_YE5S_GH	7.69029572648459	4.99871562560825	1.53845433556721	15.6000730376904	0.0588956443805563	7.69029572648459
K000283_037_046	15	16	QFA0089	37	YE5S_GH	SPAC1296.01C	0.157891630377482	2.50280419841474	0.0011	0.61140851709259	1.80935554675481e-05	0.540856481481481	0.410836081011483	0.152909851858006	-0.00401611052388996	pot1-1	pot1-1	1	30	2014-04-11_10-01-02	174	175	3020	2802	107	0.0569795918367347	0.00131859626095397	1	SID	2014/04/11	SID	DAL	YE5S_GH	CONC	SPAC1296.01c	37_YE5S_GH	24.3244417613285	7.16528736393016	3.39476151141921	7.06971606673089	0.401170857511437	24.3244417613285
K000283_037_046	15	17	QFA0089	37	YE5S_GH	SPBC1271.10C	0.0600312377978763	1.50319848131341	0.0011	0.912995321934663	8.98998590196125e-06	0.540856481481481	0.140192580077102	0.0581525312432269	-0.00328408323630258	pot1-1	pot1-1	1	30	2014-04-11_10-01-02	174	175	3207	2815	107	0.14465306122449	0.000735420478577604	1	SID	2014/04/11	SID	DAL	YE5S_GH	CONC	SPBC1271.10c	37_YE5S_GH	12.05981972927	5.77013798666924	2.09004009213156	11.4830333113482	0.130767392433338	12.05981972927
K000283_037_046	15	18	QFA0089	37	YE5S_GH	SPBC1604.11	0.187986130701549	3.08301858314907	0.0011	0.668046333903563	1.07047352483154e-05	0.540856481481481	0.573288328128417	0.18771322506982	-0.00556939452248345	pot1-1	pot1-1	1	30	2014-04-11_10-01-02	174	175	3369	2808	107	0.0615836734693878	0.00141020695643468	1	SID	2014/04/11	SID	DAL	YE5S_GH	CONC	atp17	37_YE5S_GH	31.6358232106058	7.41697889225643	4.26532469219167	5.62676976126476	0.567971652306257	31.6358232106058
K000283_037_046	15	19	QFA0089	37	YE5S_GH	SPAC869.02C	0.157271790937453	2.60764611072684	0.0011	0.766834657491423	6.78645539698569e-06	0.540856481481481	0.454945173252766	0.157498231756083	-0.00656339681310209	pot1-1	pot1-1	1	30	2014-04-11_10-01-02	174	175	3554	2804	107	0.0573061224489796	0.00134716967810423	1	SID	2014/04/11	SID	DAL	YE5S_GH	CONC	SPAC869.02c	37_YE5S_GH	26.1433015201563	7.15961259091544	3.651496668036	6.57264737774188	0.450645933427464	26.1433015201563
K000283_037_046	15	20	QFA0089	37	YE5S_GH	SPAC5H10.01	0.171202431002759	2.638862587748	0.0011	0.696563134769136	8.43238948892464e-06	0.540856481481481	0.479573695482261	0.170497834527289	-0.00770722877737382	pot1-1	pot1-1	1	30	2014-04-11_10-01-02	174	175	3720	2815	107	0.060734693877551	0.00134843074280891	1	SID	2014/04/11	SID	DAL	YE5S_GH	CONC	SPAC5H10.01	37_YE5S_GH	26.6633769856465	7.28205585357415	3.66151778038885	6.55465887084979	0.474482744740764	26.6633769856465
K000283_037_046	15	21	QFA0089	37	YE5S_GH	SPBPB7E8.02	0.162254424621079	2.0223862182538	0.000999958463911156	0.999932809777651	5.86895480855135e-06	0.874085648148148	0.399887782451045	0.160946326468823	-0.0120493365509971	pot1-1	pot1-1	1	30	2014-04-11_10-01-02	174	175	3904	2815	107	0.0669714285714286	0.00133529750716937	1	SID	2014/04/11	SID	DAL	YE5S_GH	CONC	SPBPB7E8.02	37_YE5S_GH	21.2315655997921	7.34217393547572	2.89172740749249	8.29953747985229	0.398484367602409	21.2315655997921
K000283_037_046	15	22	QFA0089	37	YE5S_GH	SPAC18B11.04	0.12653779838884	1.55039560430776	0.00100146925500628	0.999129164071989	8.37063079940346e-06	1.04086805555556	0.242784930039395	0.121543482961781	-0.0130931641650545	pot1-1	pot1-1	1	30	2014-04-11_10-01-02	174	175	4079	2815	107	0.0958367346938775	0.0011718218457651	1	SID	2014/04/11	SID	DAL	YE5S_GH	CONC	ncs1	37_YE5S_GH	15.4363508797198	6.98130645848079	2.21109773242628	10.8543370327029	0.236921536616914	15.4363508797198
K000283_037_046	15	23	QFA0089	37	YE5S_GH	SPCC1620.14C	0.0695775174523711	0.703229948902085	9e-04	1.5	3.29034170412099e-06	0.874085648148148	0.032628533592527	0.0299771245992389	-0.00486633594400501	pot1-1	pot1-1	1	30	2014-04-11_10-01-02	174	175	4265	2815	107	0.112457142857143	0.000673413593830752	1	SID	2014/04/11	SID	DAL	YE5S_GH	CONC	snf22	37_YE5S_GH	6.3473273350596	6.27255239239732	1.01192097538363	23.7172670434086	0.0344450524745887	6.3473273350596
K000283_037_046	15	24	QFA0089	37	YE5S_GH	SPAC10F6.16	0.157308793761131	1.25077811294413	9e-04	2.97311770300865	1.64425893720464e-05	1.20778935185185	0.233371341246111	0.158155232118053	-0.0209701418725433	pot1-1	pot1-1	1	30	2014-04-11_10-01-02	174	175	4417	2815	107	0.0608326530612245	0.00138470923245232	1	SID	2014/04/11	SID	DAL	YE5S_GH	CONC	mug134	37_YE5S_GH	13.442474226981	7.4494586047106	1.80449008985442	13.3001561687358	0.239254944759348	13.442474226981
K000283_037_046	16	1	QFA0089	37	YE5S_GH	SPAC10F6.16	0.0886974625488363	1.88935251045799	0.0011	0.271791980703097	3.70463382281198e-05	0.374155092592593	0.100524916017755	0.0620389726509564	0.00151780834924974	pot1-1	pot1-1	1	30	2014-04-11_10-01-02	174	175	418	2991	107	0.102955102040816	0.000734328603983097	1	SID	2014/04/11	SID	DAL	YE5S_GH	CONC	mug134	37_YE5S_GH	11.4936133701972	6.33331740372946	1.81478562300209	13.2247025190216	0.0864857939292074	11.4936133701972
K000283_037_046	16	2	QFA0089	37	YE5S_GH	SPAC10F6.16	0.025	1.12308146085344	0.0011	0.75	8.77271108903354e-06	0.540856481481481	0.0544078271434698	0.0237209111570919	0.000385147224488454	pot1-1	pot1-1	1	30	2014-04-11_10-01-02	174	175	579	2992	107	0.0606367346938776	0.000475935648148803	1	SID	2014/04/11	SID	DAL	YE5S_GH	CONC	mug134	37_YE5S_GH	6.37854098338492	4.50635266602479	1.4154553485073	16.9556743879697	0.0438285285165298	6.37854098338492
K000283_037_046	16	3	QFA0089	37	YE5S_GH	SPAC10F6.16	0.0263001135983745	1.05962468204187	0.0011	0.75	7.22790129755177e-06	0.540856481481481	0.0512232693422761	0.0254935741771784	4.24064139909731e-05	pot1-1	pot1-1	1	30	2014-04-11_10-01-02	174	175	758	2996	107	0.0698448979591837	0.000555758767749737	1	SID	2014/04/11	SID	DAL	YE5S_GH	CONC	mug134	37_YE5S_GH	6.1489498584404	4.57949360211727	1.34271393142629	17.8742466569228	0.0419669927620563	6.1489498584404
K000283_037_046	16	4	QFA0089	37	YE5S_GH	SPAC10F6.16	0.02525	6.25342978978641	0.0011	0.1	8.59135068699581e-06	0.374155092592593	0.0625599479856701	0.0223314921750874	0.00167505945601369	pot1-1	pot1-1	1	30	2014-04-11_10-01-02	174	175	941	2995	107	0.0509714285714286	0.000432675309201643	1	SID	2014/04/11	SID	DAL	YE5S_GH	CONC	mug134	37_YE5S_GH	9.8752141042143	4.52070795900186	2.1844397368227	10.9867988553021	0.0525879850292641	9.8752141042143
K000283_037_046	16	5	QFA0089	37	YE5S_GH	SPAC10F6.16	0.025	1.22763539715365	0.0011	0.75	1.33867253786915e-05	0.374155092592593	0.0623183562356958	0.0218380454253026	0.00335891477258519	pot1-1	pot1-1	1	30	2014-04-11_10-01-02	174	175	1115	2997	107	0.0366367346938775	0.000414882188391738	1	SID	2014/04/11	SID	DAL	YE5S_GH	CONC	mug134	37_YE5S_GH	6.97235504844689	4.50635266602479	1.54722800570277	15.5116116768446	0.0488327741882776	6.97235504844689
K000283_037_046	16	6	QFA0089	37	YE5S_GH	SPAC10F6.16	0.0345334334147302	14.4984710671827	0.0011	0.1	3.26684917022634e-05	0.374155092592593	0.130151515354514	0.0447933777294001	0.0074668738639449	pot1-1	pot1-1	1	30	2014-04-11_10-01-02	174	175	1294	2995	107	0.0743836734693877	0.000456589193172051	1	SID	2014/04/11	SID	DAL	YE5S_GH	CONC	mug134	37_YE5S_GH	27.6241352268345	4.97241834941089	5.55547286766555	4.32006429906028	0.120785375567917	27.6241352268345
K000283_037_046	16	7	QFA0089	37	YE5S_GH	SPAC10F6.16	0.0273291255383645	0	0.0011	0.1	1.40993085100381e-05	0.374155092592593	0.0878740275075939	0.0325088921794414	0.00459793712148785	pot1-1	pot1-1	1	30	2014-04-11_10-01-02	174	175	1453	2989	107	0.0749061224489796	0.000476396990390969	1	SID	2014/04/11	SID	DAL	YE5S_GH	CONC	mug134	37_YE5S_GH	0	4.63486386921119	0	25	0	0
K000283_037_046	16	8	QFA0089	37	YE5S_GH	SPAC10F6.16	0.0611165610853841	8.13169067155444	0.0011	0.1	5.72621243107662e-05	0.374155092592593	0.164257744761322	0.0646558085429227	0.00722001186487675	pot1-1	pot1-1	1	30	2014-04-11_10-01-02	174	175	1638	3000	107	0.107428571428571	0.000569591877874149	1	SID	2014/04/11	SID	DAL	YE5S_GH	CONC	mug134	37_YE5S_GH	20.8398261225708	5.79598793904248	3.59556064328416	6.67489784794133	0.146274997163722	20.8398261225708
K000283_037_046	16	9	QFA0089	37	YE5S_GH	SPAC10F6.16	0.052424268734385	5.82160372637245	0.0011	0.1	1.26980855351715e-05	0.374155092592593	0.103187216733677	0.041775533103919	0.00339882336655041	pot1-1	pot1-1	1	30	2014-04-11_10-01-02	174	175	1813	3001	107	0.0606040816326531	0.000507154391390585	1	SID	2014/04/11	SID	DAL	YE5S_GH	CONC	mug134	37_YE5S_GH	13.8462832872787	5.57465940346055	2.48379000135567	9.66265263444197	0.090627768345885	13.8462832872787
K000283_037_046	16	10	QFA0089	37	YE5S_GH	SPAC10F6.16	0.0488396116943181	16.6546744122019	0.0011	0.1	4.68775772195561e-05	0.374155092592593	0.184245917879168	0.0618148749972138	0.00315110513788192	pot1-1	pot1-1	1	30	2014-04-11_10-01-02	174	175	1987	2995	107	0.10785306122449	0.000496204787609887	1	SID	2014/04/11	SID	DAL	YE5S_GH	CONC	mug134	37_YE5S_GH	38.2255055747316	5.47247630117387	6.98504725667465	3.43591089910902	0.178282616522999	38.2255055747316
K000283_037_046	16	11	QFA0089	37	YE5S_GH	SPAC10F6.16	0.0375	0.349080140877285	9e-04	1.5	1.12778466017702e-07	0.540856481481481	0.0116939036883995	0.00590638639277182	0.000269069111778182	pot1-1	pot1-1	1	30	2014-04-11_10-01-02	174	175	2157	2989	107	0.023869387755102	0.000475220520741375	1	SID	2014/04/11	SID	DAL	YE5S_GH	CONC	mug134	37_YE5S_GH	2.69214016311418	5.38082178394093	0.500321376773503	25	0.00752634888404986	2.69214016311418
K000283_037_046	16	12	QFA0089	37	YE5S_GH	SPAC10F6.16	0.025	1.04932690633457	0.0011	0.75	5.44356820546163e-06	0.374155092592593	0.0495554110543515	0.0232321867920434	0.000857352617876127	pot1-1	pot1-1	1	30	2014-04-11_10-01-02	174	175	2333	3001	107	0.072065306122449	0.00049068381629627	1	SID	2014/04/11	SID	DAL	YE5S_GH	CONC	mug134	37_YE5S_GH	5.95965200239115	4.50635266602479	1.32250013349451	18.1474461833009	0.0400913932698799	5.95965200239115
K000283_037_046	16	13	QFA0089	37	YE5S_GH	SPAC10F6.16	0.025	0.795946316517395	0.0011	0.75	1.42385437246534e-06	0.540856481481481	0.034083106757547	0.0161499027943228	9.97774953863103e-05	pot1-1	pot1-1	1	30	2014-04-11_10-01-02	174	175	2510	2989	107	0.0552163265306122	0.000495281985795381	1	SID	2014/04/11	SID	DAL	YE5S_GH	CONC	mug134	37_YE5S_GH	4.52057698167542	4.50635266602479	1.00315650298697	23.9244823001579	0.0265843444163574	4.52057698167542
K000283_037_046	16	14	QFA0089	37	YE5S_GH	SPAC10F6.16	0.0294228578854948	0.939360051363427	0.0011	0.75	3.23205801284588e-06	0.540856481481481	0.0460720714566594	0.0227194302961928	0.000389205103986462	pot1-1	pot1-1	1	30	2014-04-11_10-01-02	174	175	2674	2989	107	0.0690938775510204	0.000526039386794996	1	SID	2014/04/11	SID	DAL	YE5S_GH	CONC	mug134	37_YE5S_GH	5.70703443161787	4.74136195562905	1.20366984951283	19.9390223238654	0.0375895493061205	5.70703443161787
K000283_037_046	16	15	QFA0089	37	YE5S_GH	SPAC10F6.16	0.0252647715049613	0.731886663934909	0.000999901818762947	0.999858629719172	1.42027788567887e-06	0.540856481481481	0.0327283717810196	0.0178244050963416	0.000123859955457678	pot1-1	pot1-1	1	30	2014-04-11_10-01-02	174	175	2848	2989	107	0.0651428571428571	0.000541418087294804	1	SID	2014/04/11	SID	DAL	YE5S_GH	CONC	mug134	37_YE5S_GH	4.63790871394646	4.65919687968059	0.995430936643402	24.1101608524727	0.0265950754892105	4.63790871394646
K000283_037_046	16	16	QFA0089	37	YE5S_GH	SPAC10F6.16	0.0401730731795242	1.32323368439095	0.0011	0.75	1.64533462173388e-05	0.374155092592593	0.0878843076938231	0.0403448970662096	0.00096666399269974	pot1-1	pot1-1	1	30	2014-04-11_10-01-02	174	175	3023	2989	107	0.0973714285714286	0.000569761067984323	1	SID	2014/04/11	SID	DAL	YE5S_GH	CONC	mug134	37_YE5S_GH	9.03240441306143	5.19065340073766	1.74012859571356	13.7920841362638	0.0750266907266293	9.03240441306143
K000283_037_046	16	17	QFA0089	37	YE5S_GH	SPAC10F6.16	0.0329809246400876	1.1496531793632	0.0011	0.75	6.09698097215074e-06	0.374155092592593	0.0646085626929234	0.0292602319800386	0.000865701091332154	pot1-1	pot1-1	1	30	2014-04-11_10-01-02	174	175	3199	2989	107	0.0857142857142857	0.000507154391390585	1	SID	2014/04/11	SID	DAL	YE5S_GH	CONC	mug134	37_YE5S_GH	7.30215480422658	4.90605641730424	1.48839601160537	16.1247408706193	0.0543405206747057	7.30215480422658
K000283_037_046	16	18	QFA0089	37	YE5S_GH	SPAC10F6.16	0.0496942173829152	5.77388985788654	0.0011	0.1	1.24737889022061e-05	0.374155092592593	0.0965043333300899	0.0425430035033221	0.00104752793285008	pot1-1	pot1-1	1	30	2014-04-11_10-01-02	174	175	3370	2989	107	0.104718367346939	0.000610376198170128	1	SID	2014/04/11	SID	DAL	YE5S_GH	CONC	mug134	37_YE5S_GH	13.3692146654266	5.49750255494996	2.43187056882565	9.86894627849769	0.0858715315845973	13.3692146654266
K000283_037_046	16	19	QFA0089	37	YE5S_GH	SPAC10F6.16	0.0374999999999999	0.243838485898688	9e-04	1.5	1.88252321360454e-07	0.540856481481481	0.00716170687223019	0.00383738945745536	1.9090882540345e-05	pot1-1	pot1-1	1	30	2014-04-11_10-01-02	174	175	3556	2989	107	0.0165877551020408	0.000425831792172435	1	SID	2014/04/11	SID	DAL	YE5S_GH	CONC	mug134	37_YE5S_GH	1.8805062343308	5.38082178394093	0.349483091958774	25	0.00424982734642231	1.8805062343308
K000283_037_046	16	20	QFA0089	37	YE5S_GH	SPAC10F6.16	0.0390811504666623	1.08235928556322	0.0011	0.75	7.64420808531432e-06	0.540856481481481	0.0650210415462587	0.03304136383738	-0.00090848789154256	pot1-1	pot1-1	1	30	2014-04-11_10-01-02	174	175	3730	2989	107	0.102987755102041	0.000567577318795309	1	SID	2014/04/11	SID	DAL	YE5S_GH	CONC	mug134	37_YE5S_GH	7.31671033972217	5.15089750896875	1.42047290340806	16.8957816389304	0.0551982944472428	7.31671033972217
K000283_037_046	16	21	QFA0089	37	YE5S_GH	SPAC10F6.16	0.049195287851043	0.817857656062139	0.0011	0.75	2.30085438786894e-06	0.540856481481481	0.0445565203639507	0.0254731527947944	-0.00184455378653213	pot1-1	pot1-1	1	30	2014-04-11_10-01-02	174	175	3904	2989	107	0.0886857142857143	0.000569761067984323	1	SID	2014/04/11	SID	DAL	YE5S_GH	CONC	mug134	37_YE5S_GH	5.97791996147827	5.48294470541124	1.09027544187679	22.0127860155105	0.037365835880646	5.97791996147827
K000283_037_046	16	22	QFA0089	37	YE5S_GH	SPAC10F6.16	0.0375	0.586167342089423	9e-04	1.5	5.13111518344069e-07	0.540856481481481	0.0241160916908665	0.016440972632657	-0.00221382867263701	pot1-1	pot1-1	1	30	2014-04-11_10-01-02	174	175	4079	2989	107	0.0692244897959184	0.000555758767749737	1	SID	2014/04/11	SID	DAL	YE5S_GH	CONC	mug134	37_YE5S_GH	4.52057983011863	5.38082178394093	0.840128146152379	25	0.0207907795140289	4.52057983011863
K000283_037_046	16	23	QFA0089	37	YE5S_GH	SPAC10F6.16	0.0952827820928978	1.0059464374746	0.00100002808199245	1.00003514539572	1.25165739905033e-05	0.874085648148148	0.0923516656460147	0.0688031926309321	-0.00830414847815908	pot1-1	pot1-1	1	30	2014-04-11_10-01-02	174	175	4253	2989	107	0.145763265306122	0.000817081340685928	1	SID	2014/04/11	SID	DAL	YE5S_GH	CONC	mug134	37_YE5S_GH	9.3962938944675	6.57410311972888	1.42928909439665	16.7915644876106	0.0852943189018055	9.3962938944675
K000283_037_046	16	24	QFA0089	37	YE5S_GH	SPAC10F6.16	0.0795860751755064	0.727926430232542	9e-04	1.5	5.18591415820108e-06	0.874085648148148	0.0363918779187909	0.0372867939852579	-0.00550756595559965	pot1-1	pot1-1	1	30	2014-04-11_10-01-02	174	175	4427	2989	107	0.12734693877551	0.000677411971482977	1	SID	2014/04/11	SID	DAL	YE5S_GH	CONC	mug134	37_YE5S_GH	6.77654261551232	6.46644721919423	1.04795452368306	22.9017571446245	0.0382692682111273	6.77654261551232
K000283_037_047	1	1	QFA0089	37	YPD	SPAC10F6.16	0.191574182699279	1.76205880676271	9e-04	1.51161967801454	2.97788898109365e-05	0.364976851851852	0.422728857989567	0.194785645555423	0.00274258834560225	pot1-1	pot1-1	1	30	2014-04-11_10-16-03	174	175	428	362	84	0.0728489795918367	0.00135672692325816	2	SID	2014/04/11	SID	DAL	YPD	CONC	mug134	37_YPD	19.6495914415131	7.73376243405718	2.54075446576716	9.44601311278357	0.42475536334408	19.6495914415131
K000283_037_047	1	2	QFA0089	37	YPD	SPAC10F6.16	0.199301907547411	1.93007388275039	9e-04	1.45472023940119	3.69179915274233e-05	0.364976851851852	0.481060017336971	0.20374261849647	0.00213046914068483	pot1-1	pot1-1	1	30	2014-04-11_10-16-03	174	175	603	362	84	0.0738938775510204	0.00138322430031866	2	SID	2014/04/11	SID	DAL	YPD	CONC	mug134	37_YPD	21.6790702666662	7.79081480170593	2.78264479626947	8.62488810363989	0.482238486238385	21.6790702666662
K000283_037_047	1	3	QFA0089	37	YPD	SPAC10F6.16	0.001	0	0.001	1	Inf	0	0	0	0	pot1-1	pot1-1	1	30	2014-04-11_10-16-03	174	175	767	359	84	0	NA	2	SID	2014/04/11	SID	DAL	YPD	CONC	mug134	37_YPD	0	0	0	25	0	0
K000283_037_047	1	4	QFA0089	37	YPD	SPAC10F6.16	0.194367585273345	2.10398667427043	0.00100087342190485	0.998563387737466	5.059186951163e-05	0.364976851851852	0.495574616751909	0.195854517974741	0.0143362228500634	pot1-1	pot1-1	1	30	2014-04-11_10-16-03	174	175	941	364	84	0.0700408163265306	0.00134134822275835	2	SID	2014/04/11	SID	DAL	YPD	CONC	mug134	37_YPD	22.9006569097444	7.60138429871699	3.01269558409377	7.9662877745477	0.480362477894256	22.9006569097444
K000283_037_047	1	5	QFA0089	37	YPD	SPAC10F6.16	0.20644289420787	2.40985904738808	0.0011	0.824405847125483	0.000113225699283231	0.364976851851852	0.576427299005004	0.20635775969027	0.0253035973069596	pot1-1	pot1-1	1	30	2014-04-11_10-16-03	174	175	1115	361	84	0.0705632653061224	0.00134879141430427	2	SID	2014/04/11	SID	DAL	YPD	CONC	mug134	37_YPD	25.782919151981	7.55209542763651	3.41400865482046	7.02985915577949	0.548022667203602	25.782919151981
K000283_037_047	1	6	QFA0089	37	YPD	SPAC10F6.16	0.214172612007328	2.43729761449159	0.0011	0.928963739085501	0.000135115196384119	0.364976851851852	0.622963710474068	0.214753031917598	0.0275283333947591	pot1-1	pot1-1	1	30	2014-04-11_10-16-03	174	175	1290	357	84	0.0690938775510204	0.00139869545699518	2	SID	2014/04/11	SID	DAL	YPD	CONC	mug134	37_YPD	26.4612516127109	7.60512666876705	3.47939656565915	6.89774779824597	0.591286880252082	26.4612516127109
K000283_037_047	1	7	QFA0089	37	YPD	SPAC10F6.16	0.208957506391284	2.51709319826228	0.0011	0.957414759846323	0.000131523362429156	0.364976851851852	0.627675095236614	0.2097311225745	0.0258520158990298	pot1-1	pot1-1	1	30	2014-04-11_10-16-03	174	175	1459	359	84	0.0676571428571429	0.00146196340644671	2	SID	2014/04/11	SID	DAL	YPD	CONC	mug134	37_YPD	27.2312232883795	7.56956225162441	3.59746341772085	6.67136735339063	0.597788854477531	27.2312232883795
K000283_037_047	1	8	QFA0089	37	YPD	SPAC10F6.16	0.174447613156146	2.62131597144033	0.0011	0.605700446955226	0.00010808839416667	0.364976851851852	0.482709807657896	0.171003886154112	0.0261070127126568	pot1-1	pot1-1	1	30	2014-04-11_10-16-03	174	175	1650	362	84	0.0643265306122449	0.00118782262938681	2	SID	2014/04/11	SID	DAL	YPD	CONC	mug134	37_YPD	26.0433610720357	7.30914652431174	3.56311930338379	6.73567117924114	0.453715394728682	26.0433610720357
K000283_037_047	1	9	QFA0089	37	YPD	SPAC10F6.16	0.210868632047828	2.39940250249292	0.0011	0.930657016278138	0.000139392941387826	0.364976851851852	0.608831252840044	0.210988351697087	0.0279312107315586	pot1-1	pot1-1	1	30	2014-04-11_10-16-03	174	175	1813	364	84	0.0667755102040816	0.00133341271380446	2	SID	2014/04/11	SID	DAL	YPD	CONC	mug134	37_YPD	25.9712931747204	7.58269716772442	3.42507324244289	7.00714942460101	0.576390578202343	25.9712931747204
K000283_037_047	1	10	QFA0089	37	YPD	SPAC10F6.16	0.194869012714749	2.8704556101059	0.0011	0.632073035203307	9.76622696812715e-05	0.364976851851852	0.573824036003136	0.191007444371596	0.0213286589919925	pot1-1	pot1-1	1	30	2014-04-11_10-16-03	174	175	1987	364	84	0.0652081632653061	0.00131803401330465	2	SID	2014/04/11	SID	DAL	YPD	CONC	mug134	37_YPD	29.4569529864366	7.4688573633061	3.94397048351147	6.08523823906305	0.547771623937336	29.4569529864366
K000283_037_047	1	11	QFA0089	37	YPD	SPAC10F6.16	0.182862048128607	2.28778875155906	0.00100194751513732	0.997988987320373	7.33270131069811e-05	0.364976851851852	0.514676243146745	0.183771145630908	0.0187801650601609	pot1-1	pot1-1	1	30	2014-04-11_10-16-03	174	175	2161	368	84	0.0645551020408163	0.001292966891059	2	SID	2014/04/11	SID	DAL	YPD	CONC	mug134	37_YPD	24.5953635524284	7.51180493557998	3.27422819992721	7.32997168631482	0.493023222034323	24.5953635524284
K000283_037_047	1	12	QFA0089	37	YPD	SPAC10F6.16	0.175471801471039	2.22287612820922	0.0011	0.935800246396648	6.44183974638801e-05	0.364976851851852	0.482502153447497	0.175908759014646	0.0176929915376597	pot1-1	pot1-1	1	30	2014-04-11_10-16-03	174	175	2328	367	84	0.0648489795918367	0.00124507764210728	2	SID	2014/04/11	SID	DAL	YPD	CONC	mug134	37_YPD	23.180149226667	7.31759187235787	3.16772916978737	7.5764052776049	0.462947788316278	23.180149226667
K000283_037_047	1	13	QFA0089	37	YPD	SPAC10F6.16	0.196417504946651	2.37093392890023	0.00100235635968517	0.996810268361783	9.01370611920925e-05	0.364976851851852	0.564039322497055	0.197906264376628	0.0214644010275031	pot1-1	pot1-1	1	30	2014-04-11_10-16-03	174	175	2510	370	84	0.0673959183673469	0.0012912137436067	2	SID	2014/04/11	SID	DAL	YPD	CONC	mug134	37_YPD	25.8504370084808	7.614384190264	3.39494782014467	7.0693280932304	0.539524617136451	25.8504370084808
K000283_037_047	1	14	QFA0089	37	YPD	SPAC10F6.16	0.203316212073374	2.48882618038823	0.0011	0.913932276599169	0.000120219556336002	0.364976851851852	0.601461750055874	0.204301188143379	0.0264396821115379	pot1-1	pot1-1	1	30	2014-04-11_10-16-03	174	175	2684	370	84	0.0679183673469388	0.00129581191310581	2	SID	2014/04/11	SID	DAL	YPD	CONC	mug134	37_YPD	26.7175484112466	7.53007792373244	3.54811048197009	6.76416366456379	0.572176511688999	26.7175484112466
K000283_037_047	1	15	QFA0089	37	YPD	SPAC10F6.16	0.222143237973352	2.6771750470925	0.0011	0.829351025778013	0.000150591971867363	0.364976851851852	0.667987545973776	0.22198546472647	0.0297361044349718	pot1-1	pot1-1	1	30	2014-04-11_10-16-03	174	175	2847	367	84	0.0697795918367347	0.00141714985066288	2	SID	2014/04/11	SID	DAL	YPD	CONC	mug134	37_YPD	29.0873584944025	7.65784289249182	3.79837493439849	6.31849156929018	0.636180669818107	29.0873584944025
K000283_037_047	1	16	QFA0089	37	YPD	SPAC10F6.16	0.222284510425437	2.89794424587549	0.0011	0.654372153014319	0.000197394794286268	0.364976851851852	0.664825884213215	0.219679124994478	0.035234966155279	pot1-1	pot1-1	1	30	2014-04-11_10-16-03	174	175	3035	368	84	0.0666775510204082	0.00135448169305823	2	SID	2014/04/11	SID	DAL	YPD	CONC	mug134	37_YPD	30.7633155867028	7.65876008577526	4.01674882646344	5.97498151785878	0.627469880500864	30.7633155867028
K000283_037_047	1	17	QFA0089	37	YPD	SPAC10F6.16	0.210733291271604	3.44822312294455	0.0011	0.437612343863889	0.000200186084002557	0.364976851851852	0.616271176044114	0.20515860210771	0.0357484228118492	pot1-1	pot1-1	1	30	2014-04-11_10-16-03	174	175	3207	368	84	0.0630530612244898	0.00136810724610574	2	SID	2014/04/11	SID	DAL	YPD	CONC	mug134	37_YPD	33.2941364702435	7.5817709125885	4.39134034173509	5.46530173758229	0.579644556785755	33.2941364702435
K000283_037_047	1	18	QFA0089	37	YPD	SPAC10F6.16	0.231370272554988	4.30844556062282	0.0011	0.316362579372203	0.000270521640933381	0.364976851851852	0.677076088274312	0.222613640582941	0.0414124981255306	pot1-1	pot1-1	1	30	2014-04-11_10-16-03	174	175	3384	370	84	0.0655020408163265	0.00138457782120005	2	SID	2014/04/11	SID	DAL	YPD	CONC	mug134	37_YPD	38.0794300768071	7.71655617873046	4.93477001849184	4.86344853155585	0.635874358439643	38.0794300768071
K000283_037_047	1	19	QFA0089	37	YPD	SPAC10F6.16	0.22969237492905	5.56133850503895	0.0011	0.213854629596405	0.000269469187110476	0.364976851851852	0.654064978061683	0.218005920062902	0.0422676429505973	pot1-1	pot1-1	1	30	2014-04-11_10-16-03	174	175	3552	373	84	0.0650775510204082	0.00136810724610574	2	SID	2014/04/11	SID	DAL	YPD	CONC	mug134	37_YPD	40.5418740344236	7.70605563055675	5.26104092392784	4.56183488154315	0.61331782353555	40.5418740344236
K000283_037_047	1	20	QFA0089	37	YPD	SPAC10F6.16	0.213741045516069	2.96217103420805	0.0011	0.556798620539335	0.000207818659979394	0.364976851851852	0.618791318663049	0.208997900689321	0.0354966959329126	pot1-1	pot1-1	1	30	2014-04-11_10-16-03	174	175	3723	374	84	0.0642285714285714	0.00140346281660446	2	SID	2014/04/11	SID	DAL	YPD	CONC	mug134	37_YPD	30.3777389064998	7.60221664691145	3.99590544671486	6.00614812338241	0.579406753900453	30.3777389064998
K000283_037_047	1	21	QFA0089	37	YPD	SPAC10F6.16	0.197490979346346	2.33276812292122	0.0011	0.788067053439356	0.000106147437622417	0.364976851851852	0.53335131323826	0.196744648367677	0.0241876943601625	pot1-1	pot1-1	1	30	2014-04-11_10-16-03	174	175	3904	376	84	0.0665142857142857	0.00133734984510612	2	SID	2014/04/11	SID	DAL	YPD	CONC	mug134	37_YPD	24.6397705619547	7.488139423874	3.29050638178519	7.2937102121587	0.504706500413762	24.6397705619547
K000283_037_047	1	22	QFA0089	37	YPD	SPAC10F6.16	0.236528535119542	2.28145335237231	0.0011	1.30824966913344	9.46799881566082e-05	0.364976851851852	0.677764526686594	0.241356043850996	0.0179860848306473	pot1-1	pot1-1	1	30	2014-04-11_10-16-03	174	175	4076	376	84	0.0728816326530612	0.00150826869805631	2	SID	2014/04/11	SID	DAL	YPD	CONC	mug134	37_YPD	25.4664109779762	7.7483669087527	3.28668108749585	7.30219919763672	0.657397026862043	25.4664109779762
K000283_037_047	1	23	QFA0089	37	YPD	SPAC10F6.16	0.169610267408069	1.95050890723378	0.00100051996852422	0.998430877681455	2.97147971301964e-05	0.364976851851852	0.40704927119169	0.171623578233014	0.00951813251799876	pot1-1	pot1-1	1	30	2014-04-11_10-16-03	174	175	4253	373	84	0.065534693877551	0.00138322430031866	2	SID	2014/04/11	SID	DAL	YPD	CONC	mug134	37_YPD	20.6597898937987	7.40532973524332	2.78985414997458	8.60260024711996	0.397337058134525	20.6597898937987
K000283_037_047	1	24	QFA0089	37	YPD	SPAC10F6.16	0.326176437261578	2.72685870807909	0.00106486733618424	0.734729759265608	0.000190033993453096	0.364976851851852	0.880280153335582	0.336828589133639	0.0191288778817726	pot1-1	pot1-1	1	30	2014-04-11_10-16-03	174	175	4434	371	84	0.0667755102040816	0.00174889141246453	2	SID	2014/04/11	SID	DAL	YPD	CONC	mug134	37_YPD	31.8586983432909	8.25883504927615	3.85752931899071	6.22159885651352	0.866156837055032	31.8586983432909
K000283_037_047	2	1	QFA0089	37	YPD	SPAC10F6.16	0.195529400361051	1.9485042549163	9e-04	1.55231300730813	4.55779429561257e-05	0.698344907407407	0.480136076634492	0.199531478700201	-0.00125492645213473	pot1-1	pot1-1	1	30	2014-04-11_10-16-03	174	175	418	546	84	0.0708571428571429	0.00142962204810497	2	SID	2014/04/11	SID	DAL	YPD	CONC	mug134	37_YPD	21.813998544528	7.76324483482428	2.80990732723964	8.54120695274916	0.485242855289979	21.813998544528
K000283_037_047	2	2	QFA0089	37	YPD	SPCC18B5.07C	0.143364288237602	1.81987350275981	9e-04	1.39380617575464	4.1847053795155e-05	0.698344907407407	0.341259099877264	0.146124114439902	-0.00066368479424658	pot1-1	pot1-1	1	30	2014-04-11_10-16-03	174	175	590	542	84	0.0644571428571429	0.00120353971010696	2	SID	2014/04/11	SID	DAL	YPD	CONC	nup61	37_YPD	19.1795460380716	7.31554497951278	2.62175218548775	9.15418327210625	0.346152093578123	19.1795460380716
K000283_037_047	2	3	QFA0089	37	YPD	SPAC1527.01	0.13025488617786	1.84051916619745	0.00100010097098844	0.998207464092843	2.65027907113008e-05	0.364976851851852	0.306994027267638	0.13116167377427	0.00304304625878572	pot1-1	pot1-1	1	30	2014-04-11_10-16-03	174	175	765	537	84	0.0617795918367347	0.00107915681988746	2	SID	2014/04/11	SID	DAL	YPD	CONC	mok11	37_YPD	18.4452772822982	7.02504801930599	2.62564429902935	9.14061360439124	0.302386255818932	18.4452772822982
K000283_037_047	2	4	QFA0089	37	YPD	SPAC22E12.01	0.174730656702543	2.21124213891176	9e-04	1.49691228723785	4.32794555948618e-05	0.364976851851852	0.498954478487158	0.177516580370484	0.00643036323056701	pot1-1	pot1-1	1	30	2014-04-11_10-16-03	174	175	941	554	84	0.067069387755102	0.00136936831081042	2	SID	2014/04/11	SID	DAL	YPD	CONC	SPAC22E12.01	37_YPD	24.2322871582414	7.6009920362515	3.18804269793602	7.52813003901669	0.491345887384256	24.2322871582414
K000283_037_047	2	5	QFA0089	37	YPD	SPCC63.04	0.157033516020476	2.22941884976044	0.00100096366362215	0.998076901917817	5.52289536725805e-05	0.364976851851852	0.435942893315706	0.158857176194228	0.0120291670172168	pot1-1	pot1-1	1	30	2014-04-11_10-16-03	174	175	1127	531	84	0.065730612244898	0.00116576948463779	2	SID	2014/04/11	SID	DAL	YPD	CONC	mok14	37_YPD	23.2409776309973	7.29353909615869	3.18651580866107	7.5317373084317	0.424011421542498	23.2409776309973
K000283_037_047	2	6	QFA0089	37	YPD	SPBC19G7.07C	0.0553650751200336	1.8204759156549	0.00100096846241245	1.00078267176803	2.36865251453807e-05	0.364976851851852	0.162666529894919	0.0533184655340411	0.0104945591545585	pot1-1	pot1-1	1	30	2014-04-11_10-16-03	174	175	1290	542	84	0.0422204081632653	0.000446600052733598	2	SID	2014/04/11	SID	DAL	YPD	CONC	ppr3	37_YPD	14.8096111211154	5.78950777086986	2.55800867832505	9.38229811468617	0.149995470026838	14.8096111211154
K000283_037_047	2	7	QFA0089	37	YPD	SPAC589.08C	0.182233962925936	2.37410139427759	0.000961532550673153	1.29986490497976	5.9588211029817e-05	0.364976851851852	0.545780745565526	0.183832845140115	0.0123174475413487	pot1-1	pot1-1	1	30	2014-04-11_10-16-03	174	175	1464	529	84	0.0660571428571429	0.00139995652169986	2	SID	2014/04/11	SID	DAL	YPD	CONC	dam1	37_YPD	25.8691170226652	7.56624044598001	3.41901862719809	7.01955812965786	0.530659977767649	25.8691170226652
K000283_037_047	2	8	QFA0089	37	YPD	SPAC15A10.13	0.141857643878311	2.12496419664089	0.0010011799395944	0.997777376611228	4.87432540258848e-05	0.364976851851852	0.387105089916534	0.142732016180142	0.0125599929881189	pot1-1	pot1-1	1	30	2014-04-11_10-16-03	174	175	1641	529	84	0.0696816326530612	0.0010912906371092	2	SID	2014/04/11	SID	DAL	YPD	CONC	ppk3	37_YPD	21.6837032305367	7.1465987913857	3.03412908202901	7.91001284096671	0.373581891157993	21.6837032305367
K000283_037_047	2	9	QFA0089	37	YPD	SPAC25B8.11	0.148492885382792	2.25329938407404	0.000967880870794938	1.20787466507139	3.62427575784703e-05	0.364976851851852	0.435059316685792	0.149553109253824	0.00925519789239186	pot1-1	pot1-1	1	30	2014-04-11_10-16-03	174	175	1813	542	84	0.0598857142857143	0.00130417778913606	2	SID	2014/04/11	SID	DAL	YPD	CONC	SPAC25B8.11	37_YPD	23.5207902901355	7.26134860678285	3.23917657226436	7.40929043680465	0.423404855298167	23.5207902901355
K000283_037_047	2	10	QFA0089	37	YPD	SPAPB8E5.03	0.0991250600380305	1.87298400468463	0.00100033525056874	0.999471329942315	3.31989194296383e-05	0.364976851851852	0.258670081687114	0.09844259960534	0.0102694464812664	pot1-1	pot1-1	1	30	2014-04-11_10-16-03	174	175	1974	542	84	0.0698122448979592	0.000782194033451651	2	SID	2014/04/11	SID	DAL	YPD	CONC	mae1	37_YPD	17.6555028301654	6.63069434623853	2.66269291091377	9.01343144064021	0.247784289179961	17.6555028301654
K000283_037_047	2	11	QFA0089	37	YPD	SPCC18.01C	0.170527737443076	2.21900230436935	9e-04	1.61846815036332	5.22322887096404e-05	0.364976851851852	0.49605507902176	0.17353587930344	0.00955675899958152	pot1-1	pot1-1	1	30	2014-04-11_10-16-03	174	175	2149	530	84	0.0652081632653061	0.00132306301920082	2	SID	2014/04/11	SID	DAL	YPD	CONC	adg3	37_YPD	24.2117270685733	7.56586570526635	3.20012646427498	7.49970361106884	0.487463114364144	24.2117270685733
K000283_037_047	2	12	QFA0089	37	YPD	SPAC23C4.11	0.115434921806911	1.95883289706733	0.00100000174172934	0.99879106491118	3.8788350521292e-05	0.364976851851852	0.300712744133357	0.115704144479835	0.00909621491092403	pot1-1	pot1-1	1	30	2014-04-11_10-16-03	174	175	2336	530	84	0.0691918367346939	0.000921955624170965	2	SID	2014/04/11	SID	DAL	YPD	CONC	atp18	37_YPD	19.117356378295	6.85093341653996	2.79047470117585	8.60068718411491	0.292595551173786	19.117356378295
K000283_037_047	2	13	QFA0089	37	YPD	SPBC16H5.04	0.2093944804133	2.70801372385049	0.000963351731027043	1.28614207792777	4.85711165129222e-05	0.364976851851852	0.666806153601996	0.210812693867754	0.0109760881839533	pot1-1	pot1-1	1	30	2014-04-11_10-16-03	174	175	2510	534	84	0.0692571428571429	0.00149222872469871	2	SID	2014/04/11	SID	DAL	YPD	CONC	SPBC16H5.04	37_YPD	30.2841830239423	7.76394505919803	3.9006178937426	6.15287132802753	0.652228303443323	30.2841830239423
K000283_037_047	2	14	QFA0089	37	YPD	SPBC14C8.04	0.235419497741151	2.91049058864436	0.00100206014351502	0.998471686690087	7.33598202912638e-05	0.364976851851852	0.748537643950858	0.236525174962673	0.0153801163853407	pot1-1	pot1-1	1	30	2014-04-11_10-16-03	174	175	2692	537	84	0.0725551020408163	0.00150410089563356	2	SID	2014/04/11	SID	DAL	YPD	CONC	SPBC14C8.04	37_YPD	32.8667238061652	7.87612089943688	4.17295826534546	5.75131560727774	0.730311330905287	32.8667238061652
K000283_037_047	2	15	QFA0089	37	YPD	SPCC1235.13	0.0523155711333745	1.97908918082652	0.00100078814485225	1.00187102895302	1.98478016558252e-05	0.364976851851852	0.162698479027229	0.0496032243228793	0.00962619244142987	pot1-1	pot1-1	1	30	2014-04-11_10-16-03	174	175	2858	542	84	0.0268734693877551	0.000448783801922611	2	SID	2014/04/11	SID	DAL	YPD	CONC	ght6	37_YPD	15.8503985587067	5.70803190218435	2.77685878956652	8.64285936691311	0.152130664941683	15.8503985587067
K000283_037_047	2	16	QFA0089	37	YPD	SPBC2G2.05	0.17429793660338	2.41377392646616	0.0010018566351046	0.997807082378488	7.53159072859116e-05	0.364976851851852	0.513261036058993	0.175584488946126	0.0165969933358729	pot1-1	pot1-1	1	30	2014-04-11_10-16-03	174	175	3038	542	84	0.070334693877551	0.00129432017728005	2	SID	2014/04/11	SID	DAL	YPD	CONC	rpl1603	37_YPD	25.7008723057355	7.4427356054594	3.45314863621964	6.9501786712182	0.493774339197679	25.7008723057355
K000283_037_047	2	17	QFA0089	37	YPD	SPAC1687.09	0.137215812806586	2.16521584450697	0.0011	1.06508794030379	3.72756093807987e-05	0.364976851851852	0.395657403494398	0.137151810442032	0.0124424691914467	pot1-1	pot1-1	1	30	2014-04-11_10-16-03	174	175	3207	542	84	0.0585795918367347	0.00127784960218573	2	SID	2014/04/11	SID	DAL	YPD	CONC	SPAC1687.09	37_YPD	21.5615124808294	6.96279941388465	3.09667293270479	7.75025342409577	0.380923225359403	21.5615124808294
K000283_037_047	2	18	QFA0089	37	YPD	SPAC1002.19	0.158435082886226	2.24247561641006	0.00100205756850923	0.997819265742561	7.4565611928191e-05	0.364976851851852	0.451688304234186	0.158964388578034	0.0188764518825345	pot1-1	pot1-1	1	30	2014-04-11_10-16-03	174	175	3384	542	84	0.0626285714285714	0.00124266298713683	2	SID	2014/04/11	SID	DAL	YPD	CONC	urg1	37_YPD	23.41456560451	7.3047826278679	3.20537472466092	7.48742411155651	0.429338540105398	23.41456560451
K000283_037_047	2	19	QFA0089	37	YPD	SPBC713.03	0.108653889794519	1.95935750500186	0.00100147167029074	0.998449705943733	3.32495413093185e-05	0.364976851851852	0.29545101084935	0.10928768239167	0.0143859487587599	pot1-1	pot1-1	1	30	2014-04-11_10-16-03	174	175	3556	542	84	0.0632489795918367	0.00101899530410927	2	SID	2014/04/11	SID	DAL	YPD	CONC	SPBC713.03	37_YPD	18.8570419780047	6.76147440284802	2.78889497386278	8.60555891309116	0.278563875964921	18.8570419780047
K000283_037_047	2	20	QFA0089	37	YPD	SPBC1703.09	0.189703310642712	2.44459417044336	0.00100149864787032	1.00019549958853	8.73507459183369e-05	0.364976851851852	0.558081599666492	0.189259905312144	0.0184186891801994	pot1-1	pot1-1	1	30	2014-04-11_10-16-03	174	175	3730	534	84	0.0655673469387755	0.0014649776186037	2	SID	2014/04/11	SID	DAL	YPD	CONC	SPBC1703.09	37_YPD	26.478736665164	7.56544057284523	3.49995964018336	6.85722193034851	0.536667628116491	26.478736665164
K000283_037_047	2	21	QFA0089	37	YPD	SPAC105.03C	0.115121724509203	1.93689200826339	0.00100094337828178	0.999016191520979	2.67557464107985e-05	0.364976851851852	0.301994727302351	0.115193081197385	0.0106676292690181	pot1-1	pot1-1	1	30	2014-04-11_10-16-03	174	175	3904	542	84	0.0630530612244898	0.00111963338313837	2	SID	2014/04/11	SID	DAL	YPD	CONC	SPAC105.03c	37_YPD	18.8880172824751	6.84565593292086	2.75912454081169	8.69841126959044	0.288905581588763	18.8880172824751
K000283_037_047	2	22	QFA0089	37	YPD	SPBC1289.16C	0.172063241163047	2.20753532840424	0.00100087540600344	0.999191526630837	5.29887383157157e-05	0.364976851851852	0.469116368116437	0.172936612584469	0.0127779775966265	pot1-1	pot1-1	1	30	2014-04-11_10-16-03	174	175	4075	542	84	0.0684081632653061	0.00133467377850914	2	SID	2014/04/11	SID	DAL	YPD	CONC	cao2	37_YPD	23.4495446246876	7.42553271759516	3.1579612556447	7.59983991478718	0.454250986752466	23.4495446246876
K000283_037_047	2	23	QFA0089	37	YPD	SPCC553.03	0.0991176637884395	1.54903183579952	0.000999870490056816	0.998295320373393	1.63631267782504e-05	0.364976851851852	0.202383080325159	0.0996613111613305	0.00430848848239871	pot1-1	pot1-1	1	30	2014-04-11_10-16-03	174	175	4253	542	84	0.0628897959183674	0.00107766508406169	2	SID	2014/04/11	SID	DAL	YPD	CONC	pex1	37_YPD	14.6020488757238	6.63125713377764	2.20200311662555	10.8991671350487	0.198988411625265	14.6020488757238
K000283_037_047	2	24	QFA0089	37	YPD	SPAC10F6.16	0.161543829947543	1.66187573339434	9e-04	1.11969686882311	1.71889305855193e-05	0.364976851851852	0.323830488350662	0.161140066998581	0.00635853511252894	pot1-1	pot1-1	1	30	2014-04-11_10-16-03	174	175	4428	542	84	0.0714775510204082	0.00138808411610466	2	SID	2014/04/11	SID	DAL	YPD	CONC	mug134	37_YPD	17.871326002277	7.48778493215748	2.3867306772562	10.0555962298983	0.317330962711259	17.871326002277
K000283_037_047	3	1	QFA0089	37	YPD	SPAC10F6.16	0.187601847794219	1.89730185818273	9e-04	1.3566842450963	5.05728879196775e-05	0.698344907407407	0.438296122235463	0.190756639988764	-0.00100266958008396	pot1-1	pot1-1	1	30	2014-04-11_10-16-03	174	175	428	717	84	0.0707591836734694	0.001323232209311	2	SID	2014/04/11	SID	DAL	YPD	CONC	mug134	37_YPD	21.0613245346814	7.70353332104336	2.73398240222434	8.778403248124	0.444797003895785	21.0613245346814
K000283_037_047	3	2	QFA0089	37	YPD	SPAC23A1.15C	0.0433968019548962	1.29902985375983	9e-04	10	1.04698743082593e-05	0.364976851851852	0.117155374082694	0.0417027521206778	0.00105977273132603	pot1-1	pot1-1	1	30	2014-04-11_10-16-03	174	175	592	717	84	0.0276571428571429	0.00033561192711034	2	SID	2014/04/11	SID	DAL	YPD	CONC	sec20	37_YPD	10.4790894421886	5.59151991824156	1.87410392798602	12.8061201097803	0.115208214782335	10.4790894421886
K000283_037_047	3	3	QFA0089	37	YPD	SPBC106.05C	0.134835267637828	1.91867367602725	9e-04	1.72174436957683	5.4087225383409e-05	0.364976851851852	0.355593730369245	0.13940629931382	0.00128426158985523	pot1-1	pot1-1	1	30	2014-04-11_10-16-03	174	175	768	717	84	0.0632816326530612	0.00106228638356188	2	SID	2014/04/11	SID	DAL	YPD	CONC	tim11	37_YPD	19.9980165363362	7.22705718175327	2.76710368181765	8.67332877972787	0.359434082043135	19.9980165363362
K000283_037_047	3	4	QFA0089	37	YPD	SPCC1620.03	0.144290347269597	2.03327469481548	9e-04	2.22984496053314	3.93650170797618e-05	0.364976851851852	0.410802098879018	0.147213059748023	0.00369592501474988	pot1-1	pot1-1	1	30	2014-04-11_10-16-03	174	175	928	707	84	0.0660897959183673	0.00111126750710812	2	SID	2014/04/11	SID	DAL	YPD	CONC	mug163	37_YPD	21.4860125422021	7.32483407291665	2.93331047888798	8.18188192921821	0.409212239870576	21.4860125422021
K000283_037_047	3	5	QFA0089	37	YPD	SPCC4G3.05C	0.162419287836712	2.23209368201156	9e-04	1.39720153298584	3.90365422450641e-05	0.364976851851852	0.466216863267911	0.164389893235913	0.00546975261075857	pot1-1	pot1-1	1	30	2014-04-11_10-16-03	174	175	1115	717	84	0.0661877551020408	0.00121190558613722	2	SID	2014/04/11	SID	DAL	YPD	CONC	mus81	37_YPD	24.1088452038941	7.49558225080485	3.21640726459982	7.46174163457067	0.460380747270919	24.1088452038941
K000283_037_047	3	6	QFA0089	37	YPD	SPAC57A7.08	0.166526215056356	2.19113718241432	9e-04	1.09209184576838	6.35036258176048e-05	0.364976851851852	0.444705520400438	0.168933193314966	0.00740041906831239	pot1-1	pot1-1	1	30	2014-04-11_10-16-03	174	175	1282	714	84	0.0644244897959184	0.00121891841060677	2	SID	2014/04/11	SID	DAL	YPD	CONC	pzh1	37_YPD	23.6895036004326	7.53160859177607	3.14534449205176	7.63032477385152	0.441612009280111	23.6895036004326
K000283_037_047	3	7	QFA0089	37	YPD	SPAC227.18	0.0527401272111701	1.53955643130915	0.000900071491192657	5.36883127640324	1.34118333983574e-05	0.364976851851852	0.160239455430097	0.0520277392422241	0.00669090384652126	pot1-1	pot1-1	1	30	2014-04-11_10-16-03	174	175	1464	725	84	0.0324897959183673	0.000418026400922996	2	SID	2014/04/11	SID	DAL	YPD	CONC	lys3	37_YPD	13.0439543576894	5.87271764393723	2.22111042085523	10.8054060593524	0.151684026675559	13.0439543576894
K000283_037_047	3	8	QFA0089	37	YPD	SPAC13G6.07C	0.181483708104696	2.30203317221701	0.000900099514924937	1.86749461189572	4.56920492970719e-05	0.364976851851852	0.544908128671907	0.183632578379617	0.00732497918042722	pot1-1	pot1-1	1	30	2014-04-11_10-16-03	174	175	1643	706	84	0.067330612244898	0.00131955648963587	2	SID	2014/04/11	SID	DAL	YPD	CONC	rps601	37_YPD	25.4224716042536	7.65553981264472	3.32079412117524	7.22718696921395	0.535741579338341	25.4224716042536
K000283_037_047	3	9	QFA0089	37	YPD	SPAC458.04C	0.131374479549414	2.11862514166839	9e-04	1.14261876488593	4.1335994854499e-05	0.364976851851852	0.361130332782356	0.132736177142325	0.00709785580756295	pot1-1	pot1-1	1	30	2014-04-11_10-16-03	174	175	1825	704	84	0.0642612244897959	0.0010199179885936	2	SID	2014/04/11	SID	DAL	YPD	CONC	dil1	37_YPD	21.862237992084	7.1895443320659	3.04083777529222	7.89256177853607	0.355478280264852	21.862237992084
K000283_037_047	3	10	QFA0089	37	YPD	SPCC18.15	0.0844225219516784	1.90621803454291	0.00100125746419899	0.999177566690057	2.39982880207944e-05	0.364976851851852	0.232776145912103	0.0834374201129353	0.00771270627481881	pot1-1	pot1-1	1	30	2014-04-11_10-16-03	174	175	1974	704	84	0.0677551020408163	0.00058670002367326	2	SID	2014/04/11	SID	DAL	YPD	CONC	SPCC18.15	37_YPD	17.292115966111	6.39774302470315	2.70284628490739	8.87952827136907	0.220918769251255	17.292115966111
K000283_037_047	3	11	QFA0089	37	YPD	SPAC26F1.04C	0.176058474616148	2.16325694802011	9e-04	1.97896233822028	5.3069585716383e-05	0.364976851851852	0.505353573574707	0.178397497855442	0.00695495458291468	pot1-1	pot1-1	1	30	2014-04-11_10-16-03	174	175	2153	706	84	0.0659918367346939	0.00129098307248562	2	SID	2014/04/11	SID	DAL	YPD	CONC	etr1	37_YPD	23.7546872228021	7.61191395655787	3.12072461123089	7.69052159028342	0.501914855165176	23.7546872228021
K000283_037_047	3	12	QFA0089	37	YPD	SPAC6C3.03C	0.0380433855645579	1.47999492245249	0.000900773847583878	10	8.71718441715765e-06	0.364976851851852	0.123052926706547	0.0361667710283694	0.00612852285520234	pot1-1	pot1-1	1	30	2014-04-11_10-16-03	174	175	2342	717	84	0.0129632653061224	0.000310206307314167	2	SID	2014/04/11	SID	DAL	YPD	CONC	SPAC6C3.03c	37_YPD	11.530698527766	5.40033688842899	2.13518133516304	11.2402631124383	0.114195055121582	11.530698527766
K000283_037_047	3	13	QFA0089	37	YPD	SPBC13E7.11	0.122562170269044	2.32754001525931	0.00100027227558506	1.00078784495372	3.06967289246998e-05	0.364976851851852	0.363671996527934	0.120879963797074	0.00844832243721562	pot1-1	pot1-1	1	30	2014-04-11_10-16-03	174	175	2499	717	84	0.0867265306122449	0.000887691928266746	2	SID	2014/04/11	SID	DAL	YPD	CONC	SPBC13E7.11	37_YPD	23.0204415253673	6.93697718172231	3.31851192851291	7.23215721896015	0.354736826554181	23.0204415253673
K000283_037_047	3	14	QFA0089	37	YPD	SPBC16A3.16	0.120758918142829	2.0326491719046	0.000968684032712677	10	2.43408889836981e-05	0.364976851851852	0.383030818084117	0.12142894367732	0.00875178793168585	pot1-1	pot1-1	1	30	2014-04-11_10-16-03	174	175	2675	729	84	0.0653714285714286	0.000907837988375839	2	SID	2014/04/11	SID	DAL	YPD	CONC	SPBC16A3.16	37_YPD	20.4156865838156	6.96188786061278	2.93249288017382	8.18416309286227	0.370284686324685	20.4156865838156
K000283_037_047	3	15	QFA0089	37	YPD	SPBC3B8.08	0.162231914281424	2.34757562638554	0.00100098343565885	0.998298966707627	5.29474792729518e-05	0.364976851851852	0.465775754727594	0.163563332612414	0.0103910679111902	pot1-1	pot1-1	1	30	2014-04-11_10-16-03	174	175	2851	716	84	0.0661877551020408	0.00118465471470255	2	SID	2014/04/11	SID	DAL	YPD	CONC	SPBC3B8.08	37_YPD	24.6378944567821	7.34049574383149	3.3564346764299	7.15044453822883	0.454440336063149	24.6378944567821
K000283_037_047	3	16	QFA0089	37	YPD	SPBC119.03	0.168479641399006	2.37647331035995	0.00100097467621248	0.998335172839095	5.69206935083893e-05	0.364976851851852	0.485716550525368	0.169938546734233	0.0116948916181784	pot1-1	pot1-1	1	30	2014-04-11_10-16-03	174	175	3026	708	84	0.0708897959183673	0.00120353971010696	2	SID	2014/04/11	SID	DAL	YPD	CONC	SPBC119.03	37_YPD	25.134921381328	7.39502498483815	3.39889607308448	7.0611161635843	0.473890693856732	25.134921381328
K000283_037_047	3	17	QFA0089	37	YPD	SPAP8A3.12C	0.182769615050758	2.37750964629504	0.000918350407533094	1.36870360479559	5.94875935355689e-05	0.364976851851852	0.547979540972237	0.184393804122811	0.0120362285572031	pot1-1	pot1-1	1	30	2014-04-11_10-16-03	174	175	3207	707	84	0.0667428571428571	0.00135382042020044	2	SID	2014/04/11	SID	DAL	YPD	CONC	tpp2	37_YPD	26.163087135004	7.63676579472503	3.42593813117534	7.00538044794356	0.533380707543622	26.163087135004
K000283_037_047	3	18	QFA0089	37	YPD	SPAC3A12.08	0.192369719058953	2.25985127228727	0.0011	1.51885154834712	6.56411861817939e-05	0.364976851851852	0.575672004743682	0.194950780280191	0.0144852734247787	pot1-1	pot1-1	1	30	2014-04-11_10-16-03	174	175	3384	710	84	0.0690938775510204	0.00134287069908957	2	SID	2014/04/11	SID	DAL	YPD	CONC	SPAC3A12.08	37_YPD	24.2729354894203	7.45023438820123	3.25800964434902	7.36646069836771	0.559258605991154	24.2729354894203
K000283_037_047	3	19	QFA0089	37	YPD	SPAP8A3.13C	0.129485522920685	1.99332607145952	0.000998647327412937	1.20851334129183	4.21748373639738e-05	0.364976851851852	0.358535248999529	0.130314500732098	0.013360913579845	pot1-1	pot1-1	1	30	2014-04-11_10-16-03	174	175	3551	704	84	0.0625959183673469	0.00104975270510889	2	SID	2014/04/11	SID	DAL	YPD	CONC	SPAP8A3.13c	37_YPD	20.0954552523221	7.01859981182721	2.86317154291355	8.38231298414544	0.343690379226413	20.0954552523221
K000283_037_047	3	20	QFA0089	37	YPD	SPAC24B11.12C	0.025	0.611050809479815	0.0011	0.75	4.07720914666945e-06	0.364976851851852	0.0292909991909319	0.00742837265649483	0.00385759761104229	pot1-1	pot1-1	1	30	2014-04-11_10-16-03	174	175	3730	717	84	0	0.000262716919593699	2	SID	2014/04/11	SID	DAL	YPD	CONC	SPAC24B11.12c	37_YPD	3.47046297802449	4.50635266602479	0.770126804364361	25	0.0172562087716276	3.47046297802449
K000283_037_047	3	21	QFA0089	37	YPD	SPCC1620.07C	0.151876925191071	2.18607979359771	0.00100062351428845	1.00008157953079	4.32653854711181e-05	0.364976851851852	0.419372448883457	0.151371360318605	0.0118913933938433	pot1-1	pot1-1	1	30	2014-04-11_10-16-03	174	175	3899	704	84	0.0598857142857143	0.0012577802760101	2	SID	2014/04/11	SID	DAL	YPD	CONC	SPCC1620.07c	37_YPD	22.6351161593851	7.24585962555341	3.12386898575286	7.6827805869765	0.405645510204141	22.6351161593851
K000283_037_047	3	22	QFA0089	37	YPD	SPBC23G7.12C	0.181205830195662	2.14697110004355	0.00090036348016831	1.82329427217553	4.59198900131416e-05	0.364976851851852	0.520596975716518	0.183940176537357	0.0111858136712523	pot1-1	pot1-1	1	30	2014-04-11_10-16-03	174	175	4068	704	84	0.0704326530612245	0.00139618858050837	2	SID	2014/04/11	SID	DAL	YPD	CONC	rpt6	37_YPD	23.7012976198248	7.65290611817134	3.09703232390994	7.74935405572407	0.507340183247469	23.7012976198248
K000283_037_047	3	23	QFA0089	37	YPD	SPBC1734.05C	0.150023638059677	2.0701165922916	0.00100208255919749	0.997737516080907	3.82094520685425e-05	0.364976851851852	0.3997372431185	0.151978136210877	0.0117998769318787	pot1-1	pot1-1	1	30	2014-04-11_10-16-03	174	175	4243	717	84	0.0696489795918367	0.00119977200357582	2	SID	2014/04/11	SID	DAL	YPD	CONC	spf31	37_YPD	21.3706893577804	7.22604464901947	2.95745326742208	8.11509019073024	0.382206507859037	21.3706893577804
K000283_037_047	3	24	QFA0089	37	YPD	SPAC10F6.16	0.222695638562521	2.04688472799739	0.00095928467510962	1.15104421458628	5.20824007061828e-05	0.364976851851852	0.55371640576892	0.22701353384892	0.0124533220869141	pot1-1	pot1-1	1	30	2014-04-11_10-16-03	174	175	4425	717	84	0.0714775510204082	0.00150826869805631	2	SID	2014/04/11	SID	DAL	YPD	CONC	mug134	37_YPD	23.1403768237061	7.85889857861144	2.94448090813697	8.15084245704459	0.538686533380099	23.1403768237061
K000283_037_047	4	1	QFA0089	37	YPD	SPAC10F6.16	0.207431785312164	2.08557736406081	9e-04	1.27561547335104	4.70454675597316e-05	0.364976851851852	0.522166760337522	0.211291175345083	0.00130349396697731	pot1-1	pot1-1	1	30	2014-04-11_10-16-03	174	175	427	900	84	0.0721632653061225	0.00139995652169986	2	SID	2014/04/11	SID	DAL	YPD	CONC	mug134	37_YPD	23.5781961904398	7.8484962622248	3.00416734654291	7.98890249160665	0.524490740879394	23.5781961904398
K000283_037_047	4	2	QFA0089	37	YPD	SPBC1711.11	0.150754930505599	1.985820460078	0.000998803127398383	0.998930376917685	4.31689186743121e-05	0.698344907407407	0.366231277380783	0.151729331041843	-0.000469137504036521	pot1-1	pot1-1	1	30	2014-04-11_10-16-03	174	175	592	890	84	0.0677877551020408	0.00116550807301126	2	SID	2014/04/11	SID	DAL	YPD	CONC	SPBC1711.11	37_YPD	20.536522734059	7.23778913296615	2.83740274229885	8.45843969987683	0.368349059200585	20.536522734059
K000283_037_047	4	3	QFA0089	37	YPD	SPBC16E9.13	0.025	0.514850489468252	0.0011	0.75	2.04311076523245e-06	0.698344907407407	0.0173616447542774	0.00626183005626701	0.000345544140780795	pot1-1	pot1-1	1	30	2014-04-11_10-16-03	174	175	767	892	84	0.00424489795918367	0.000292213255888634	2	SID	2014/04/11	SID	DAL	YPD	CONC	ksp1	37_YPD	2.92409327538315	4.50635266602479	0.648882475938706	25	0.013028369336698	2.92409327538315
K000283_037_047	4	4	QFA0089	37	YPD	SPBP22H7.06	0.0803486100489282	1.74356990212459	9e-04	1.33524521567051	1.96685828729905e-05	0.364976851851852	0.209516910079981	0.0813592466173411	0.0013716288998731	pot1-1	pot1-1	1	30	2014-04-11_10-16-03	174	175	941	892	84	0.0883591836734694	0.000696104074624217	2	SID	2014/04/11	SID	DAL	YPD	CONC	SPBP22H7.06	37_YPD	16.2338846355783	6.48020425525876	2.50515014590849	9.5802640968238	0.20756056580942	16.2338846355783
K000283_037_047	4	5	QFA0089	37	YPD	SPBC1683.02	0.113483375803197	2.01447290897902	9e-04	1.22760092975106	3.43386624657176e-05	0.364976851851852	0.309536218545997	0.114813493338681	0.00404170348795736	pot1-1	pot1-1	1	30	2014-04-11_10-16-03	174	175	1127	879	84	0.0940734693877551	0.000871790404513862	2	SID	2014/04/11	SID	DAL	YPD	CONC	SPBC1683.02	37_YPD	20.1965722862602	6.97834025560042	2.89417992624415	8.29250447851231	0.306439017934242	20.1965722862602
K000283_037_047	4	6	QFA0089	37	YPD	SPAC24C9.07C	0.104958290914452	1.90995940320617	9e-04	1.42655710176924	3.49893764427888e-05	0.364976851851852	0.285592991805442	0.106394086593087	0.00409486113596816	pot1-1	pot1-1	1	30	2014-04-11_10-16-03	174	175	1280	892	84	0.0724897959183674	0.000831436685954594	2	SID	2014/04/11	SID	DAL	YPD	CONC	bgs2	37_YPD	18.8819141338099	6.86567541639321	2.75019032923191	8.72666874903267	0.283028740723224	18.8819141338099
K000283_037_047	4	7	QFA0089	37	YPD	SPBC1604.01	0.0886618237118725	1.94755888469038	9e-04	1.10840153963494	2.17223778439834e-05	0.364976851851852	0.239509021597497	0.0887583143052753	0.00313973974095026	pot1-1	pot1-1	1	30	2014-04-11_10-16-03	174	175	1476	881	84	0.097730612244898	0.000783285908046158	2	SID	2014/04/11	SID	DAL	YPD	CONC	mug158	37_YPD	18.4338648820845	6.62224422637151	2.78362806504116	8.62184151015346	0.236881331585357	18.4338648820845
K000283_037_047	4	8	QFA0089	37	YPD	SPCC320.07C	0.025	0.991670551418202	0.0011	0.75	1.04616158839439e-05	0.364976851851852	0.0452519055592166	0.0134676411052243	0.00177818441868467	pot1-1	pot1-1	1	30	2014-04-11_10-16-03	174	175	1635	892	84	0.00189387755102041	0.000281863443954823	2	SID	2014/04/11	SID	DAL	YPD	CONC	mde7	37_YPD	5.63219274355235	4.50635266602479	1.24983399235833	19.2025502160604	0.0370753282394082	5.63219274355235
K000283_037_047	4	9	QFA0089	37	YPD	SPBC16E9.07	0.16401991073966	2.17216925598548	9e-04	1.65719866553207	5.05164885657402e-05	0.364976851851852	0.46656811615287	0.167615933404464	0.00328625737249565	pot1-1	pot1-1	1	30	2014-04-11_10-16-03	174	175	1817	881	84	0.0643265306122449	0.00124507764210728	2	SID	2014/04/11	SID	DAL	YPD	CONC	mug100	37_YPD	23.5259117947244	7.50973024063505	3.13272395157765	7.66106441900619	0.465473138311723	23.5259117947244
K000283_037_047	4	10	QFA0089	37	YPD	SPBC30D10.16	0.025	1.08721266243772	0.0011	0.75	1.03643024472128e-05	0.364976851851852	0.0497361243414246	0.0147733320438296	0.0022734411377073	pot1-1	pot1-1	1	30	2014-04-11_10-16-03	174	175	1992	892	84	0.00189387755102041	0.000278357031720045	2	SID	2014/04/11	SID	DAL	YPD	CONC	pha2	37_YPD	6.17482414832505	4.50635266602479	1.37024875901958	17.5150678605045	0.0420301861140049	6.17482414832505
K000283_037_047	4	11	QFA0089	37	YPD	SPAC144.17C	0.120272064221741	2.03455552462816	9e-04	1.84309587507202	2.75375593425224e-05	0.364976851851852	0.349838140057558	0.122161031207216	0.00434211166283075	pot1-1	pot1-1	1	30	2014-04-11_10-16-03	174	175	2169	882	84	0.0651428571428571	0.00098347054350037	2	SID	2014/04/11	SID	DAL	YPD	CONC	SPAC144.17c	37_YPD	20.7240909972969	7.06216086763739	2.93452547820962	8.17849433518724	0.345227902996402	20.7240909972969
K000283_037_047	4	12	QFA0089	37	YPD	SPAC110.01	0.126377589115216	2.04169433664931	9e-04	1.25594467961225	3.74197698914396e-05	0.364976851851852	0.344177726103918	0.128120004826357	0.00462614032115637	pot1-1	pot1-1	1	30	2014-04-11_10-16-03	174	175	2346	891	84	0.065534693877551	0.00106605409009303	2	SID	2014/04/11	SID	DAL	YPD	CONC	ppk1	37_YPD	20.9449950871907	7.13359993234446	2.93610453148964	8.17409589563338	0.34057639539145	20.9449950871907
K000283_037_047	4	13	QFA0089	37	YPD	SPCC1442.11C	0.144279148826435	2.15924569775713	9e-04	1.52251669234057	3.65376999383121e-05	0.364976851851852	0.416139259074719	0.146537850860129	0.00487657756439857	pot1-1	pot1-1	1	30	2014-04-11_10-16-03	174	175	2512	880	84	0.0619755102040816	0.0012044623945913	2	SID	2014/04/11	SID	DAL	YPD	CONC	SPCC1442.11c	37_YPD	22.7996872581831	7.32472210031634	3.11270338258955	7.71033955057859	0.411117350476476	22.7996872581831
K000283_037_047	4	14	QFA0089	37	YPD	SPCC1620.02	0.144864223519932	2.2262005385816	0.000999701133755733	0.999551361103949	4.54841405991534e-05	0.364976851851852	0.400859786863023	0.145399392640888	0.00640065260703166	pot1-1	pot1-1	1	30	2014-04-11_10-16-03	174	175	2695	882	84	0.0686040816326531	0.00112756889209226	2	SID	2014/04/11	SID	DAL	YPD	CONC	wtf23	37_YPD	22.8268430261964	7.17898876990334	3.17967387299643	7.54794389569994	0.395606801177006	22.8268430261964
K000283_037_047	4	15	QFA0089	37	YPD	SPAC1782.12C	0.0764870913459522	1.85248184086156	9e-04	1.12149193879267	1.75721531195217e-05	0.364976851851852	0.206265410916736	0.0770360323557202	0.00451788811974354	pot1-1	pot1-1	1	30	2014-04-11_10-16-03	174	175	2860	902	84	0.114579591836735	0.000694843009919536	2	SID	2014/04/11	SID	DAL	YPD	CONC	SPAC1782.12c	37_YPD	16.9510882470068	6.4091474744043	2.64482730576929	9.07431647716568	0.20155839484997	16.9510882470068
K000283_037_047	4	16	QFA0089	37	YPD	SPCC16A11.08	0.150725951913942	2.21411647892103	0.00100148263892599	0.99688443771429	4.64586290701609e-05	0.364976851851852	0.41828372015188	0.153166271851824	0.00954618565911857	pot1-1	pot1-1	1	30	2014-04-11_10-16-03	174	175	3040	898	84	0.0704979591836735	0.00119960281346565	2	SID	2014/04/11	SID	DAL	YPD	CONC	atg20	37_YPD	22.8816023147237	7.23364661884754	3.16321815543281	7.58720986688196	0.407116136329709	22.8816023147237
K000283_037_047	4	17	QFA0089	37	YPD	SPAC922.06	0.0456305731163384	1.5796112313503	9e-04	1.5	8.76481734775867e-06	0.364976851851852	0.130874022485619	0.0453471863662767	0.00559441827350669	pot1-1	pot1-1	1	30	2014-04-11_10-16-03	174	175	3211	896	84	0.0804897959183673	0.000402478510313014	2	SID	2014/04/11	SID	DAL	YPD	CONC	SPAC922.06	37_YPD	12.8446161357805	5.66393196236377	2.26779138964444	10.582984003552	0.124030156065731	12.8446161357805
K000283_037_047	4	18	QFA0089	37	YPD	SPAC1F7.06	0.179401656612453	2.19633994449955	0.00090004662506554	1.97127706767998	4.83817613836726e-05	0.364976851851852	0.526063645886071	0.181973822713935	0.0101115719554147	pot1-1	pot1-1	1	30	2014-04-11_10-16-03	174	175	3388	892	84	0.0662204081632653	0.00140346281660446	2	SID	2014/04/11	SID	DAL	YPD	CONC	SPAC1F7.06	37_YPD	24.2037208659439	7.6389777577384	3.16845023425094	7.57468106664895	0.515569495782281	24.2037208659439
K000283_037_047	4	19	QFA0089	37	YPD	SPCC126.12	0.0782066110038361	1.96641859787386	0.00100161747192928	0.998763900047674	1.58403746913071e-05	0.364976851851852	0.224779393640877	0.0789765969979541	0.00697421825440796	pot1-1	pot1-1	1	30	2014-04-11_10-16-03	174	175	3560	892	84	0.091069387755102	0.000771413619781127	2	SID	2014/04/11	SID	DAL	YPD	CONC	SPCC126.12	37_YPD	17.5041175172086	6.28688702869465	2.78422650785932	8.61998832790822	0.212801180900674	17.5041175172086
K000283_037_047	4	20	QFA0089	37	YPD	SPCC1259.03	0.148465916247952	2.17492865588638	0.00100058435369242	0.999876695751734	4.46635428824854e-05	0.364976851851852	0.409348862719425	0.147979106186357	0.0112001399441142	pot1-1	pot1-1	1	30	2014-04-11_10-16-03	174	175	3732	889	84	0.0642612244897959	0.00121891841060677	2	SID	2014/04/11	SID	DAL	YPD	CONC	rpa12	37_YPD	22.412836098846	7.21314515716547	3.10722099867647	7.72394368158007	0.396207003126537	22.412836098846
K000283_037_047	4	21	QFA0089	37	YPD	SPCC1919.12C	0.136807165574314	2.08362760925162	0.000999826064711943	1.00056673870914	2.99093584978615e-05	0.364976851851852	0.364932549721223	0.136232103791701	0.00884409223002062	pot1-1	pot1-1	1	30	2014-04-11_10-16-03	174	175	3904	880	84	0.057665306122449	0.00126220949005939	2	SID	2014/04/11	SID	DAL	YPD	CONC	SPCC1919.12c	37_YPD	21.1071781916484	7.09625094368689	2.97441259605203	8.06882005269055	0.356405262814585	21.1071781916484
K000283_037_047	4	22	QFA0089	37	YPD	SPCC736.13	0.116808934686282	1.78299193542137	0.00100141400979458	0.997509766436688	2.82323721856155e-05	0.364976851851852	0.279800058645964	0.118280878826021	0.0101857829267802	pot1-1	pot1-1	1	30	2014-04-11_10-16-03	174	175	4082	898	84	0.0644897959183673	0.00101965657696707	2	SID	2014/04/11	SID	DAL	YPD	CONC	SPCC736.13	37_YPD	17.4404785557511	6.86596827559987	2.54013386833299	9.44832093268785	0.268018009073484	17.4404785557511
K000283_037_047	4	23	QFA0089	37	YPD	SPBC4F6.08C	0.0531428809661907	1.39040261862629	9e-04	5.99655677070402	8.16772858418898e-06	0.364976851851852	0.148216927551903	0.053533633090073	0.00623694104029818	pot1-1	pot1-1	1	30	2014-04-11_10-16-03	174	175	4253	892	84	0.0320326530612245	0.000548499313797551	2	SID	2014/04/11	SID	DAL	YPD	CONC	mrpl39	37_YPD	11.802488362744	5.88380762923898	2.00592696200547	11.9645433032145	0.141346066841432	11.802488362744
K000283_037_047	4	24	QFA0089	37	YPD	SPAC10F6.16	0.19800940122498	1.86288569459278	0.000999781431876941	1.0013308094563	4.14036732878801e-05	0.364976851851852	0.439654761375566	0.19657133239119	0.0132967929247809	pot1-1	pot1-1	1	30	2014-04-11_10-16-03	174	175	4427	893	84	0.0670367346938776	0.0014649776186037	2	SID	2014/04/11	SID	DAL	YPD	CONC	mug134	37_YPD	20.3570649353758	7.62974048057429	2.66812023124586	8.99509689216418	0.425004527232585	20.3570649353758
K000283_037_047	5	1	QFA0089	37	YPD	SPAC10F6.16	0.193255374561686	2.0677719757953	9e-04	1.12397575960083	4.0732640287903e-05	0.364976851851852	0.477229977461681	0.196403777627617	0.00383959833451673	pot1-1	pot1-1	1	30	2014-04-11_10-16-03	174	175	425	1069	84	0.070530612244898	0.00138348594660555	2	SID	2014/04/11	SID	DAL	YPD	CONC	mug134	37_YPD	23.0249411406476	7.7463678202453	2.97235319506406	8.0744105511602	0.476429581167125	23.0249411406476
K000283_037_047	5	2	QFA0089	37	YPD	SPAC3C7.01C	0.150705976288558	1.97330896546248	9e-04	1.26588824795827	7.03146256654967e-05	0.698344907407407	0.377042338949208	0.154176828211864	0.000354557800512029	pot1-1	pot1-1	1	30	2014-04-11_10-16-03	174	175	590	1070	84	0.0644897959183673	0.00113742673860862	2	SID	2014/04/11	SID	DAL	YPD	CONC	SPAC3C7.01c	37_YPD	20.9800838778475	7.38759591177403	2.83990680167148	8.45098155540681	0.382506770636986	20.9800838778475
K000283_037_047	5	3	QFA0089	37	YPD	SPBC21C3.03	0.114604351296268	1.8948685795505	9e-04	3.28348804727182	2.03604686734955e-05	0.698344907407407	0.33021597343133	0.114832007445756	0.000414571537906149	pot1-1	pot1-1	1	30	2014-04-11_10-16-03	174	175	765	1056	84	0.0696489795918367	0.000880325470654289	2	SID	2014/04/11	SID	DAL	YPD	CONC	SPBC21C3.03	37_YPD	19.1155683379707	6.99252110457788	2.73371621652398	8.77925801329769	0.327773364226154	19.1155683379707
K000283_037_047	5	4	QFA0089	37	YPD	SPCC569.07	0.163319662140708	2.1737085842167	9e-04	1.78820506455193	4.60597701191399e-05	0.364976851851852	0.468957635498759	0.166606161053484	0.0026617874989584	pot1-1	pot1-1	1	30	2014-04-11_10-16-03	174	175	930	1063	84	0.0675591836734694	0.00118465471470255	2	SID	2014/04/11	SID	DAL	YPD	CONC	SPCC569.07	37_YPD	23.5268899803997	7.50355777139615	3.13543131100891	7.65444929880392	0.467992711212282	23.5268899803997
K000283_037_047	5	5	QFA0089	37	YPD	SPAC11G7.06C	0.178908993311629	2.30587466159709	9e-04	1.48811427855817	5.37004141494727e-05	0.364976851851852	0.518858055822464	0.181795074564738	0.00333609710919301	pot1-1	pot1-1	1	30	2014-04-11_10-16-03	174	175	1115	1054	84	0.0698448979591837	0.00125804168763664	2	SID	2014/04/11	SID	DAL	YPD	CONC	mug132	37_YPD	25.3825480900896	7.63508519313604	3.32446167240001	7.21921392544549	0.516852281009576	25.3825480900896
K000283_037_047	5	6	QFA0089	37	YPD	SPAC57A10.06	0.186714938136178	2.41299830071574	9e-04	1.86829036068592	4.39722852170715e-05	0.364976851851852	0.570853043839458	0.189839652963886	0.00400310257788687	pot1-1	pot1-1	1	30	2014-04-11_10-16-03	174	175	1281	1054	84	0.0692244897959184	0.00133844171970063	2	SID	2014/04/11	SID	DAL	YPD	CONC	mug15	37_YPD	26.7913263378951	7.69669663827644	3.48088635904645	6.89479561365932	0.566509354106295	26.7913263378951
K000283_037_047	5	7	QFA0089	37	YPD	SPCC70.09C	0.169764037021955	2.32000757827494	9e-04	1.43311348955145	4.80638487483701e-05	0.364976851851852	0.496787167641951	0.172337052267828	0.00398688981028991	pot1-1	pot1-1	1	30	2014-04-11_10-16-03	174	175	1456	1063	84	0.0675265306122449	0.0012198410950911	2	SID	2014/04/11	SID	DAL	YPD	CONC	mug9	37_YPD	25.2780225863171	7.55939015256285	3.34392352771302	7.17719762461616	0.493692824682741	25.2780225863171
K000283_037_047	5	8	QFA0089	37	YPD	SPAPYUG7.04C	0.040527021047932	1.46430540207644	9e-04	1.5	1.07511672932115e-05	0.364976851851852	0.111405129659904	0.0402954891659145	0.00421959427389679	pot1-1	pot1-1	1	30	2014-04-11_10-16-03	174	175	1639	1067	84	0.0251755102040816	0.000325585007813975	2	SID	2014/04/11	SID	DAL	YPD	CONC	rpb9	37_YPD	11.5362589216785	5.49281532183895	2.10024518315978	11.4272372542202	0.105942264866615	11.5362589216785
K000283_037_047	5	9	QFA0089	37	YPD	SPAC4C5.03	0.181712478615898	2.33270261697222	9e-04	5.2641642151451	1.83912060192351e-05	0.364976851851852	0.570069434699935	0.179609589180857	0.00420939783731088	pot1-1	pot1-1	1	30	2014-04-11_10-16-03	174	175	1810	1067	84	0.0749061224489796	0.00121957968346457	2	SID	2014/04/11	SID	DAL	YPD	CONC	SPAC4C5.03	37_YPD	25.7704423124724	7.65751677939671	3.36537849734921	7.1314415358938	0.564034346458799	25.7704423124724
K000283_037_047	5	10	QFA0089	37	YPD	SPAC24C9.15C	0.116130443510607	2.04643546596579	9e-04	1.32921583740048	2.84870383102522e-05	0.364976851851852	0.324639645061956	0.117124256526845	0.00420873381972465	pot1-1	pot1-1	1	30	2014-04-11_10-16-03	174	175	1991	1065	84	0.139330612244898	0.00101598109195229	2	SID	2014/04/11	SID	DAL	YPD	CONC	spn5	37_YPD	20.6477526701065	7.01160550645156	2.94479668759287	8.14996841755415	0.321470346252567	20.6477526701065
K000283_037_047	5	11	QFA0089	37	YPD	SPCC1450.09C	0.180879280921002	2.31057830780044	9e-04	1.66821825689332	4.78152717232607e-05	0.364976851851852	0.534978955190562	0.183974658070929	0.00526880263304709	pot1-1	pot1-1	1	30	2014-04-11_10-16-03	174	175	2162	1057	84	0.0678204081632653	0.00129799566229482	2	SID	2014/04/11	SID	DAL	YPD	CONC	SPCC1450.09c	37_YPD	25.4970126809886	7.65088644505163	3.33255667354458	7.20167797610868	0.529668312018336	25.4970126809886
K000283_037_047	5	12	QFA0089	37	YPD	SPAC9G1.04	0.11601335586343	2.08275111417867	0.000900038181778818	1.41810742669143	2.57532031936155e-05	0.364976851851852	0.336787987995767	0.115478430921712	0.0048854464458584	pot1-1	pot1-1	1	30	2014-04-11_10-16-03	174	175	2336	1056	84	0.0925387755102041	0.000878003389190729	2	SID	2014/04/11	SID	DAL	YPD	CONC	oxa101	37_YPD	21.0272769312843	7.01008898235163	2.99957346964096	8.00113757602769	0.329204803366411	21.0272769312843
K000283_037_047	5	13	QFA0089	37	YPD	SPBC215.01	0.131219342747102	2.02016898317357	9e-04	1.20051264077288	4.57400554195131e-05	0.364976851851852	0.347131994570171	0.133462634842667	0.00549175030581108	pot1-1	pot1-1	1	30	2014-04-11_10-16-03	174	175	2497	1055	84	0.0644244897959184	0.0010199179885936	2	SID	2014/04/11	SID	DAL	YPD	CONC	SPBC215.01	37_YPD	20.8663057175025	7.18783968327076	2.90300099013999	8.26730685987215	0.344769326522783	20.8663057175025
[truncated: 32,915 more rows]
