# Supplementary material for: Quantitative Fitness Analysis Identifies exo1∆ and Other Suppressors or Enhancers of Telomere Defects in Schizosaccharomyces pombe
Source: PLoS One. 2015 Jul 13;10(7):e0132240. doi: 10.1371/journal.pone.0132240 (PMC4500466; doi:10.1371/journal.pone.0132240)
Supplement: S16 Supporting Information — (ZIP) [file pone.0132240.s022.zip › SGA0015_FIT.txt]

Image.Name	Row	Col	X.Offset	Y.Offset	Area	Trimmed	Threshold	Intensity	Edge.Pixels	Colony.Color.R	Colony.Color.G	Colony.Color.B	Background.Color.R	Background.Color.G	Background.Color.B	Edge.length	Tile.Dimensions.X	Tile.Dimensions.Y	Growth	Barcode	Date.Time	Inoc.Time	Treatments	Medium	Screen.Name	RepQuad	MasterPlate.Number	Timeseries.order	Library.Name	ORF	Gene	ScreenID	Client	ExptDate	User	PI	Condition	Inoc	Expt.Time	fit	TrtMed
L000361_030_001_2013-03-06_12-16-01	1	1	277	91	1222371.29556807	386962.65662443	169.349809488659	428162.548479681	0.00129275700242002	198	196	204	112	118	138	0.100648315442661	96	96	0.164659354840869	L000361_030_001	2013-03-06_12-16-01	2013-03-13_10-40-30	30	YE5S_G	his3D_K	1	1	1	PDLV4_768	SPAC10F6.16	mug134	SGA0015	SID	2013/04/16'	SID	DAL	YE5S_G	PINNED	-6.93366898148148	386962.65662443	30_YE5S_G
L000361_030_001_2013-03-06_12-16-01	1	3	470	86	838975.312998193	256047.098033809	169.349809488659	310721.894766274	0.00121652477277878	193	192	199	113	119	138	0.0831119141247742	96	96	0.108952502907905	L000361_030_001	2013-03-06_12-16-01	2013-03-13_10-40-30	30	YE5S_G	his3D_K	1	1	1	PDLV4_768	SPAC10F6.16	mug134	SGA0015	SID	2013/04/16'	SID	DAL	YE5S_G	PINNED	-6.93366898148148	256047.098033809	30_YE5S_G
L000361_030_001_2013-03-06_12-16-01	1	5	659	85	1167172.2648528	367744.003567747	169.349809488659	430138.178702403	0.0012626608742782	196	195	203	115	123	144	0.101604846423637	96	96	0.15648148299962	L000361_030_001	2013-03-06_12-16-01	2013-03-13_10-40-30	30	YE5S_G	his3D_K	1	1	1	PDLV4_768	SPAC10F6.16	mug134	SGA0015	SID	2013/04/16'	SID	DAL	YE5S_G	PINNED	-6.93366898148148	367744.003567747	30_YE5S_G
L000361_030_001_2013-03-06_12-16-01	1	7	855	89	926644.361781273	291877.559894646	169.349809488659	372570.141581197	0.00126570582694064	196	195	204	114	123	145	0.0996917844616856	96	96	0.124198988925758	L000361_030_001	2013-03-06_12-16-01	2013-03-13_10-40-30	30	YE5S_G	his3D_K	1	1	1	PDLV4_768	SPAC10F6.16	mug134	SGA0015	SID	2013/04/16'	SID	DAL	YE5S_G	PINNED	-6.93366898148148	291877.559894646	30_YE5S_G
L000361_030_001_2013-03-06_12-16-01	1	9	1044	84	965358.61409289	306055.509799585	169.349809488659	383511.413196126	0.00126064631519936	196	194	203	116	124	147	0.096397066638325	96	96	0.130231953720548	L000361_030_001	2013-03-06_12-16-01	2013-03-13_10-40-30	30	YE5S_G	his3D_K	1	1	1	PDLV4_768	SPAC10F6.16	mug134	SGA0015	SID	2013/04/16'	SID	DAL	YE5S_G	PINNED	-6.93366898148148	306055.509799585	30_YE5S_G
L000361_030_001_2013-03-06_12-16-01	1	11	1229	89	491795.889042406	157193.460415094	169.349809488659	235406.099826692	0.00129140371619897	197	196	206	112	122	146	0.0735466043150175	96	96	0.0668885571619238	L000361_030_001	2013-03-06_12-16-01	2013-03-13_10-40-30	30	YE5S_G	his3D_K	1	1	1	PDLV4_768	SPAC10F6.16	mug134	SGA0015	SID	2013/04/16'	SID	DAL	YE5S_G	PINNED	-6.93366898148148	157193.460415094	30_YE5S_G
L000361_030_001_2013-03-06_12-16-01	1	13	1421	89	888179.878839409	300739.106720534	169.349809488659	386676.785650378	0.00139905461969763	204	203	211	113	125	148	0.0772664470188118	96	96	0.127969731549792	L000361_030_001	2013-03-06_12-16-01	2013-03-13_10-40-30	30	YE5S_G	his3D_K	1	1	1	PDLV4_768	SPAC10F6.16	mug134	SGA0015	SID	2013/04/16'	SID	DAL	YE5S_G	PINNED	-6.93366898148148	300739.106720534	30_YE5S_G
L000361_030_001_2013-03-06_12-16-01	1	15	1607	89	1117468.16027208	356509.969349026	169.349809488659	427356.939405269	0.00129933899049251	197	198	207	112	124	147	0.0986289722606015	96	96	0.151701205639393	L000361_030_001	2013-03-06_12-16-01	2013-03-13_10-40-30	30	YE5S_G	his3D_K	1	1	1	PDLV4_768	SPAC10F6.16	mug134	SGA0015	SID	2013/04/16'	SID	DAL	YE5S_G	PINNED	-6.93366898148148	356509.969349026	30_YE5S_G
L000361_030_001_2013-03-06_12-16-01	1	17	1799	89	1076006.44489319	335611.152202307	169.349809488659	394472.681195868	0.001233056828884	191	194	203	110	123	147	0.0988415347008184	96	96	0.142808394693928	L000361_030_001	2013-03-06_12-16-01	2013-03-13_10-40-30	30	YE5S_G	his3D_K	1	1	1	PDLV4_768	SPAC10F6.16	mug134	SGA0015	SID	2013/04/16'	SID	DAL	YE5S_G	PINNED	-6.93366898148148	335611.152202307	30_YE5S_G
L000361_030_001_2013-03-06_12-16-01	1	19	1996	84	1222621.06493783	384742.332834342	169.349809488659	428304.028222316	0.00126364503977344	193	195	206	108	121	147	0.117228185779573	96	96	0.163714568369733	L000361_030_001	2013-03-06_12-16-01	2013-03-13_10-40-30	30	YE5S_G	his3D_K	1	1	1	PDLV4_768	SPAC10F6.16	mug134	SGA0015	SID	2013/04/16'	SID	DAL	YE5S_G	PINNED	-6.93366898148148	384742.332834342	30_YE5S_G
L000361_030_001_2013-03-06_12-16-01	1	21	2182	89	1259087.39292167	400540.061774942	169.349809488659	434387.426026295	0.00126113839794698	192	195	207	107	119	144	0.113933467956212	96	96	0.170436777375639	L000361_030_001	2013-03-06_12-16-01	2013-03-13_10-40-30	30	YE5S_G	his3D_K	1	1	1	PDLV4_768	SPAC10F6.16	mug134	SGA0015	SID	2013/04/16'	SID	DAL	YE5S_G	PINNED	-6.93366898148148	400540.061774942	30_YE5S_G
L000361_030_001_2013-03-06_12-16-01	1	23	2371	89	1278069.86502285	403280.442585382	169.349809488659	438506.534208958	0.00126381422988361	192	196	207	106	120	144	0.0949091295568073	96	96	0.17160285717311	L000361_030_001	2013-03-06_12-16-01	2013-03-13_10-40-30	30	YE5S_G	his3D_K	1	1	1	PDLV4_768	SPAC10F6.16	mug134	SGA0015	SID	2013/04/16'	SID	DAL	YE5S_G	PINNED	-6.93366898148148	403280.442585382	30_YE5S_G
L000361_030_001_2013-03-06_12-16-01	1	25	2563	89	1329022.81645233	421781.219683098	169.349809488659	457274.795307041	0.00124466782285266	191	194	207	106	120	144	0.117015623339356	96	96	0.179475260281819	L000361_030_001	2013-03-06_12-16-01	2013-03-13_10-40-30	30	YE5S_G	his3D_K	1	1	1	PDLV4_768	SPAC10F6.16	mug134	SGA0015	SID	2013/04/16'	SID	DAL	YE5S_G	PINNED	-6.93366898148148	421781.219683098	30_YE5S_G
L000361_030_001_2013-03-06_12-16-01	1	27	2756	89	1255590.62174514	388261.227744147	169.349809488659	432705.504769054	0.00125018867683611	191	195	207	105	119	144	0.092996067594856	96	96	0.165211919485357	L000361_030_001	2013-03-06_12-16-01	2013-03-13_10-40-30	30	YE5S_G	his3D_K	1	1	1	PDLV4_768	SPAC10F6.16	mug134	SGA0015	SID	2013/04/16'	SID	DAL	YE5S_G	PINNED	-6.93366898148148	388261.227744147	30_YE5S_G
L000361_030_001_2013-03-06_12-16-01	1	29	2951	84	1569051.18078436	466485.145778673	169.349809488659	497293.658265707	0.00117263390147927	185	190	203	106	121	147	0.103836752045913	96	96	0.198497559988882	L000361_030_001	2013-03-06_12-16-01	2013-03-13_10-40-30	30	YE5S_G	his3D_K	1	1	1	PDLV4_768	SPAC10F6.16	mug134	SGA0015	SID	2013/04/16'	SID	DAL	YE5S_G	PINNED	-6.93366898148148	466485.145778673	30_YE5S_G
L000361_030_001_2013-03-06_12-16-01	1	31	3135	86	1510355.37889255	489333.570185519	169.349809488659	529251.802730905	0.0013055213519941	195	198	208	109	123	147	0.122648528005101	96	96	0.208219962803615	L000361_030_001	2013-03-06_12-16-01	2013-03-13_10-40-30	30	YE5S_G	his3D_K	1	1	1	PDLV4_768	SPAC10F6.16	mug134	SGA0015	SID	2013/04/16'	SID	DAL	YE5S_G	PINNED	-6.93366898148148	489333.570185519	30_YE5S_G
L000361_030_001_2013-03-06_12-16-01	1	33	3331	85	1299050.49208205	413694.057553349	169.349809488659	467819.94715383	0.00129014265149429	194	197	207	110	125	150	0.108406844510575	96	96	0.176034031842894	L000361_030_001	2013-03-06_12-16-01	2013-03-13_10-40-30	30	YE5S_G	his3D_K	1	1	1	PDLV4_768	SPAC10F6.16	mug134	SGA0015	SID	2013/04/16'	SID	DAL	YE5S_G	PINNED	-6.93366898148148	413694.057553349	30_YE5S_G
L000361_030_001_2013-03-06_12-16-01	1	35	3524	89	1277320.55691359	404621.950591113	169.349809488659	457899.915377423	0.00126490610447812	193	196	205	111	124	147	0.090126474651929	96	96	0.172173692210951	L000361_030_001	2013-03-06_12-16-01	2013-03-13_10-40-30	30	YE5S_G	his3D_K	1	1	1	PDLV4_768	SPAC10F6.16	mug134	SGA0015	SID	2013/04/16'	SID	DAL	YE5S_G	PINNED	-6.93366898148148	404621.950591113	30_YE5S_G
L000361_030_001_2013-03-06_12-16-01	1	37	3715	89	1295553.72090552	423706.392677425	169.349809488659	468716.454164254	0.00132308380168292	197	200	208	111	124	147	0.0847061324264003	96	96	0.180294454945119	L000361_030_001	2013-03-06_12-16-01	2013-03-13_10-40-30	30	YE5S_G	his3D_K	1	1	1	PDLV4_768	SPAC10F6.16	mug134	SGA0015	SID	2013/04/16'	SID	DAL	YE5S_G	PINNED	-6.93366898148148	423706.392677425	30_YE5S_G
L000361_030_001_2013-03-06_12-16-01	1	39	3906	89	1244850.53884579	401769.033906544	169.349809488659	460343.622548583	0.00129215721057313	195	197	206	113	124	146	0.0801360399617388	96	96	0.170959726437629	L000361_030_001	2013-03-06_12-16-01	2013-03-13_10-40-30	30	YE5S_G	his3D_K	1	1	1	PDLV4_768	SPAC10F6.16	mug134	SGA0015	SID	2013/04/16'	SID	DAL	YE5S_G	PINNED	-6.93366898148148	401769.033906544	30_YE5S_G
L000361_030_001_2013-03-06_12-16-01	1	41	4097	89	1028050.72590073	341987.35452517	169.349809488659	398459.166402849	0.00134398335616617	201	201	207	112	122	143	0.0961845041981082	96	96	0.145521579914373	L000361_030_001	2013-03-06_12-16-01	2013-03-13_10-40-30	30	YE5S_G	his3D_K	1	1	1	PDLV4_768	SPAC10F6.16	mug134	SGA0015	SID	2013/04/16'	SID	DAL	YE5S_G	PINNED	-6.93366898148148	341987.35452517	30_YE5S_G
L000361_030_001_2013-03-06_12-16-01	1	43	4288	82	1096987.07195239	354908.403681863	169.349809488659	418771.493610334	0.00131322595516656	199	199	205	112	122	142	0.0920395366138803	96	96	0.151019711534017	L000361_030_001	2013-03-06_12-16-01	2013-03-13_10-40-30	30	YE5S_G	his3D_K	1	1	1	PDLV4_768	SPAC10F6.16	mug134	SGA0015	SID	2013/04/16'	SID	DAL	YE5S_G	PINNED	-6.93366898148148	354908.403681863	30_YE5S_G
L000361_030_001_2013-03-06_12-16-01	1	45	4473	89	1046533.65926241	329354.786918931	169.349809488659	380394.986125823	0.00124619029918388	194	194	201	109	118	137	0.0909767244127963	96	96	0.140146202222448	L000361_030_001	2013-03-06_12-16-01	2013-03-13_10-40-30	30	YE5S_G	his3D_K	1	1	1	PDLV4_768	SPAC10F6.16	mug134	SGA0015	SID	2013/04/16'	SID	DAL	YE5S_G	PINNED	-6.93366898148148	329354.786918931	30_YE5S_G
L000361_030_001_2013-03-06_12-16-01	1	47	4670	89	886681.262620895	279407.808196041	169.349809488659	332163.806746367	0.00127803957477801	197	196	202	109	117	137	0.074184291635668	96	96	0.118892892240282	L000361_030_001	2013-03-06_12-16-01	2013-03-13_10-40-30	30	YE5S_G	his3D_K	1	1	1	PDLV4_768	SPAC10F6.16	mug134	SGA0015	SID	2013/04/16'	SID	DAL	YE5S_G	PINNED	-6.93366898148148	279407.808196041	30_YE5S_G
L000361_030_001_2013-03-06_12-16-01	2	2	372	181	987837.857370603	283368.482626844	169.349809488659	312909.677582263	0.00110778199468561	185	185	193	102	109	129	0.116590498458922	96	96	0.120578228241951	L000361_030_001	2013-03-06_12-16-01	2013-03-13_10-40-30	30	YE5S_G	his3D_K	1	1	1	PDLV4_768	SPAC10F6.16	mug134	SGA0015	SID	2013/04/16'	SID	DAL	YE5S_G	PINNED	-6.93366898148148	283368.482626844	30_YE5S_G
L000361_030_001_2013-03-06_12-16-01	2	4	563	186	1161427.5693485	338601.275692919	169.349809488659	363084.346465631	0.00115058099139061	189	187	194	103	112	134	0.114677436496971	96	96	0.144080744354626	L000361_030_001	2013-03-06_12-16-01	2013-03-13_10-40-30	30	YE5S_G	his3D_K	1	1	1	PDLV4_768	SPAC10F6.16	mug134	SGA0015	SID	2013/04/16'	SID	DAL	YE5S_G	PINNED	-6.93366898148148	338601.275692919	30_YE5S_G
L000361_030_001_2013-03-06_12-16-01	2	6	754	184	1380974.84536082	409437.787354533	169.349809488659	428603.014825065	0.00116837411220051	190	188	196	104	114	137	0.118928685301307	96	96	0.174222914689939	L000361_030_001	2013-03-06_12-16-01	2013-03-13_10-40-30	30	YE5S_G	his3D_K	1	1	1	PDLV4_768	SPAC10F6.16	mug134	SGA0015	SID	2013/04/16'	SID	DAL	YE5S_G	PINNED	-6.93366898148148	409437.787354533	30_YE5S_G
L000361_030_001_2013-03-06_12-16-01	2	8	945	188	1058023.05027102	316611.017980106	169.349809488659	366824.454057112	0.00118467549718465	190	190	198	108	117	140	0.139547242002338	96	96	0.134723506425358	L000361_030_001	2013-03-06_12-16-01	2013-03-13_10-40-30	30	YE5S_G	his3D_K	1	1	1	PDLV4_768	SPAC10F6.16	mug134	SGA0015	SID	2013/04/16'	SID	DAL	YE5S_G	PINNED	-6.93366898148148	316611.017980106	30_YE5S_G
L000361_030_001_2013-03-06_12-16-01	2	10	1136	186	1233361.14783718	375846.251224238	169.349809488659	423734.390256019	0.00123173428316841	193	193	201	109	118	141	0.143585928366458	96	96	0.159929130593103	L000361_030_001	2013-03-06_12-16-01	2013-03-13_10-40-30	30	YE5S_G	his3D_K	1	1	1	PDLV4_768	SPAC10F6.16	mug134	SGA0015	SID	2013/04/16'	SID	DAL	YE5S_G	PINNED	-6.93366898148148	375846.251224238	30_YE5S_G
L000361_030_001_2013-03-06_12-16-01	2	12	1333	189	1351002.52099054	422152.189280811	169.349809488659	455568.172743204	0.00124285319438945	194	194	200	110	119	141	0.130619619513232	96	96	0.179633114311347	L000361_030_001	2013-03-06_12-16-01	2013-03-13_10-40-30	30	YE5S_G	his3D_K	1	1	1	PDLV4_768	SPAC10F6.16	mug134	SGA0015	SID	2013/04/16'	SID	DAL	YE5S_G	PINNED	-6.93366898148148	422152.189280811	30_YE5S_G
L000361_030_001_2013-03-06_12-16-01	2	14	1518	188	1062768.66829631	316279.71963083	169.349809488659	359924.80236392	0.00115374890607486	187	188	197	105	117	141	0.116909342119248	96	96	0.134582533203478	L000361_030_001	2013-03-06_12-16-01	2013-03-13_10-40-30	30	YE5S_G	his3D_K	1	1	1	PDLV4_768	SPAC10F6.16	mug134	SGA0015	SID	2013/04/16'	SID	DAL	YE5S_G	PINNED	-6.93366898148148	316279.71963083	30_YE5S_G
L000361_030_001_2013-03-06_12-16-01	2	16	1709	185	1026552.10968222	292781.761560173	169.349809488659	340234.450272501	0.00109464852438573	182	185	195	105	118	141	0.123073652885535	96	96	0.124583742493946	L000361_030_001	2013-03-06_12-16-01	2013-03-13_10-40-30	30	YE5S_G	his3D_K	1	1	1	PDLV4_768	SPAC10F6.16	mug134	SGA0015	SID	2013/04/16'	SID	DAL	YE5S_G	PINNED	-6.93366898148148	292781.761560173	30_YE5S_G
L000361_030_001_2013-03-06_12-16-01	2	18	1895	187	1163925.26304602	343754.695672798	169.349809488659	378595.195882604	0.00118249174799564	188	190	199	104	117	140	0.128493995111064	96	96	0.14627361437602	L000361_030_001	2013-03-06_12-16-01	2013-03-13_10-40-30	30	YE5S_G	his3D_K	1	1	1	PDLV4_768	SPAC10F6.16	mug134	SGA0015	SID	2013/04/16'	SID	DAL	YE5S_G	PINNED	-6.93366898148148	343754.695672798	30_YE5S_G
L000361_030_001_2013-03-06_12-16-01	2	20	2090	186	1360993.29578064	416679.093749294	169.349809488659	440305.569345689	0.00120356049258906	190	192	201	103	116	139	0.127856307790413	96	96	0.177304216771043	L000361_030_001	2013-03-06_12-16-01	2013-03-13_10-40-30	30	YE5S_G	his3D_K	1	1	1	PDLV4_768	SPAC10F6.16	mug134	SGA0015	SID	2013/04/16'	SID	DAL	YE5S_G	PINNED	-6.93366898148148	416679.093749294	30_YE5S_G
L000361_030_001_2013-03-06_12-16-01	2	22	2284	180	964359.53661388	262255.949856097	169.349809488659	341983.067072233	0.00104851242288631	177	182	194	106	119	142	0.142416834945265	96	96	0.111594477573571	L000361_030_001	2013-03-06_12-16-01	2013-03-13_10-40-30	30	YE5S_G	his3D_K	1	1	1	PDLV4_768	SPAC10F6.16	mug134	SGA0015	SID	2013/04/16'	SID	DAL	YE5S_G	PINNED	-6.93366898148148	262255.949856097	30_YE5S_G
L000361_030_001_2013-03-06_12-16-01	2	24	2469	186	1170419.26665958	328589.670953925	169.349809488659	368186.402384528	0.00110652092998093	182	186	196	105	118	140	0.136890211499628	96	96	0.139820632043984	L000361_030_001	2013-03-06_12-16-01	2013-03-13_10-40-30	30	YE5S_G	his3D_K	1	1	1	PDLV4_768	SPAC10F6.16	mug134	SGA0015	SID	2013/04/16'	SID	DAL	YE5S_G	PINNED	-6.93366898148148	328589.670953925	30_YE5S_G
L000361_030_001_2013-03-06_12-16-01	2	26	2665	185	822990.073334042	219867.302033401	169.349809488659	274817.496906671	0.00101775502188669	175	181	192	101	116	140	0.131257306833882	96	96	0.0935573691250517	L000361_030_001	2013-03-06_12-16-01	2013-03-13_10-40-30	30	YE5S_G	his3D_K	1	1	1	PDLV4_768	SPAC10F6.16	mug134	SGA0015	SID	2013/04/16'	SID	DAL	YE5S_G	PINNED	-6.93366898148148	219867.302033401	30_YE5S_G
L000361_030_001_2013-03-06_12-16-01	2	28	2856	183	1191649.66308853	349950.651626243	169.349809488659	399931.428586167	0.00118692072738458	188	191	200	106	118	140	0.100860877882878	96	96	0.148910101624729	L000361_030_001	2013-03-06_12-16-01	2013-03-13_10-40-30	30	YE5S_G	his3D_K	1	1	1	PDLV4_768	SPAC10F6.16	mug134	SGA0015	SID	2013/04/16'	SID	DAL	YE5S_G	PINNED	-6.93366898148148	349950.651626243	30_YE5S_G
L000361_030_001_2013-03-06_12-16-01	2	30	3041	189	571971.856732915	162923.002265141	169.349809488659	226464.244198933	0.00109640167183803	180	186	197	102	117	141	0.137527898820278	96	96	0.0693265770804146	L000361_030_001	2013-03-06_12-16-01	2013-03-13_10-40-30	30	YE5S_G	his3D_K	1	1	1	PDLV4_768	SPAC10F6.16	mug134	SGA0015	SID	2013/04/16'	SID	DAL	YE5S_G	PINNED	-6.93366898148148	162923.002265141	30_YE5S_G
L000361_030_001_2013-03-06_12-16-01	2	32	3238	186	682869.456902965	201864.27085086	169.349809488659	272149.516564554	0.00113710914087037	183.5	188	198	103	118	143	0.11744074821979	96	96	0.0858967655785592	L000361_030_001	2013-03-06_12-16-01	2013-03-13_10-40-30	30	YE5S_G	his3D_K	1	1	1	PDLV4_768	SPAC10F6.16	mug134	SGA0015	SID	2013/04/16'	SID	DAL	YE5S_G	PINNED	-6.93366898148148	201864.27085086	30_YE5S_G
L000361_030_001_2013-03-06_12-16-01	2	34	3429	182	701352.39026464	211466.613805654	169.349809488659	298141.80555649	0.00114392191739413	185	189	198	106	120	144	0.123923902646402	96	96	0.089982729866921	L000361_030_001	2013-03-06_12-16-01	2013-03-13_10-40-30	30	YE5S_G	his3D_K	1	1	1	PDLV4_768	SPAC10F6.16	mug134	SGA0015	SID	2013/04/16'	SID	DAL	YE5S_G	PINNED	-6.93366898148148	211466.613805654	30_YE5S_G
L000361_030_001_2013-03-06_12-16-01	2	36	3620	183	818494.224678499	238877.161712552	169.349809488659	289102.450471758	0.00111948521017064	183	187	194	103	119	143	0.0909767244127963	96	96	0.101646395745061	L000361_030_001	2013-03-06_12-16-01	2013-03-13_10-40-30	30	YE5S_G	his3D_K	1	1	1	PDLV4_768	SPAC10F6.16	mug134	SGA0015	SID	2013/04/16'	SID	DAL	YE5S_G	PINNED	-6.93366898148148	238877.161712552	30_YE5S_G
L000361_030_001_2013-03-06_12-16-01	2	38	3811	181	1111973.23413753	323800.293057755	169.349809488659	379005.501177062	0.00114253777333745	186	188	196	106	119	143	0.0996917844616856	96	96	0.137782668274167	L000361_030_001	2013-03-06_12-16-01	2013-03-13_10-40-30	30	YE5S_G	his3D_K	1	1	1	PDLV4_768	SPAC10F6.16	mug134	SGA0015	SID	2013/04/16'	SID	DAL	YE5S_G	PINNED	-6.93366898148148	323800.293057755	30_YE5S_G
L000361_030_001_2013-03-06_12-16-01	2	40	4002	184	919401.050058455	283602.232888866	169.349809488659	350950.497947109	0.00125171115316733	194	195	201	109	120	141	0.096928472738867	96	96	0.12067769305252	L000361_030_001	2013-03-06_12-16-01	2013-03-13_10-40-30	30	YE5S_G	his3D_K	1	1	1	PDLV4_768	SPAC10F6.16	mug134	SGA0015	SID	2013/04/16'	SID	DAL	YE5S_G	PINNED	-6.93366898148148	283602.232888866	30_YE5S_G
L000361_030_001_2013-03-06_12-16-01	2	42	4193	184	1029049.80337974	315196.031401229	169.349809488659	359733.05266617	0.00124552902632609	194	194	200	107	117	137	0.0995855032415772	96	96	0.13412140497397	L000361_030_001	2013-03-06_12-16-01	2013-03-13_10-40-30	30	YE5S_G	his3D_K	1	1	1	PDLV4_768	SPAC10F6.16	mug134	SGA0015	SID	2013/04/16'	SID	DAL	YE5S_G	PINNED	-6.93366898148148	315196.031401229	30_YE5S_G
L000361_030_001_2013-03-06_12-16-01	2	44	4384	177	1201390.66850887	355561.883881986	169.349809488659	374148.706893485	0.00115325682332724	188	188	194	102	113	134	0.100010628122011	96	96	0.151297778748803	L000361_030_001	2013-03-06_12-16-01	2013-03-13_10-40-30	30	YE5S_G	his3D_K	1	1	1	PDLV4_768	SPAC10F6.16	mug134	SGA0015	SID	2013/04/16'	SID	DAL	YE5S_G	PINNED	-6.93366898148148	355561.883881986	30_YE5S_G
L000361_030_001_2013-03-06_12-16-01	2	46	4575	178	1339263.36061218	411555.160791004	169.349809488659	422417.224437372	0.00121477162532647	193	192	197	102	112	132	0.0888511000106281	96	96	0.17512389399127	L000361_030_001	2013-03-06_12-16-01	2013-03-13_10-40-30	30	YE5S_G	his3D_K	1	1	1	PDLV4_768	SPAC10F6.16	mug134	SGA0015	SID	2013/04/16'	SID	DAL	YE5S_G	PINNED	-6.93366898148148	411555.160791004	30_YE5S_G
L000361_030_001_2013-03-06_12-16-01	2	48	4766	177	1099234.99628016	357782.982249297	169.349809488659	368203.996359515	0.00127803957477801	198	196	201	103	113	135	0.078116696779679	96	96	0.152242894816048	L000361_030_001	2013-03-06_12-16-01	2013-03-13_10-40-30	30	YE5S_G	his3D_K	1	1	1	PDLV4_768	SPAC10F6.16	mug134	SGA0015	SID	2013/04/16'	SID	DAL	YE5S_G	PINNED	-6.93366898148148	357782.982249297	30_YE5S_G
L000361_030_001_2013-03-06_12-16-01	3	1	277	280	722832.556063344	221520.063295023	169.349809488659	239252.558993952	0.00120114607227897	193	191	198	102	110	130	0.0811988521628228	96	96	0.0942606478481681	L000361_030_001	2013-03-06_12-16-01	2013-03-13_10-40-30	30	YE5S_G	his3D_K	1	1	1	PDLV4_768	SPAC10F6.16	mug134	SGA0015	SID	2013/04/16'	SID	DAL	YE5S_G	PINNED	-6.93366898148148	221520.063295023	30_YE5S_G
L000361_030_001_2013-03-06_12-16-01	3	3	468	283	1326525.12275481	417039.696261701	169.349809488659	415592.192988922	0.00124311460601599	196	193	197	98	107	129	0.106918907429057	96	96	0.177457659425084	L000361_030_001	2013-03-06_12-16-01	2013-03-13_10-40-30	30	YE5S_G	his3D_K	1	1	1	PDLV4_768	SPCC18B5.07C	nup61	SGA0015	SID	2013/04/16'	SID	DAL	YE5S_G	PINNED	-6.93366898148148	417039.696261701	30_YE5S_G
L000361_030_001_2013-03-06_12-16-01	3	5	659	280	1406451.32107557	472920.794956633	169.349809488659	476365.068322728	0.00133889310391944	202	199	204	101	110	132	0.110851312573068	96	96	0.201236040882282	L000361_030_001	2013-03-06_12-16-01	2013-03-13_10-40-30	30	YE5S_G	his3D_K	1	1	1	PDLV4_768	SPAC1527.01	mok11	SGA0015	SID	2013/04/16'	SID	DAL	YE5S_G	PINNED	-6.93366898148148	472920.794956633	30_YE5S_G
L000361_030_001_2013-03-06_12-16-01	3	7	856	283	1378726.92103305	432330.354090137	169.349809488659	479960.094623185	0.00127803957477801	198	196	200	110	117	136	0.114677436496971	96	96	0.183964100834924	L000361_030_001	2013-03-06_12-16-01	2013-03-13_10-40-30	30	YE5S_G	his3D_K	1	1	1	PDLV4_768	SPAC22E12.01	SPAC22E12.01	SGA0015	SID	2013/04/16'	SID	DAL	YE5S_G	PINNED	-6.93366898148148	432330.354090137	30_YE5S_G
L000361_030_001_2013-03-06_12-16-01	3	9	1045	282	1621003.20969285	534924.406186116	169.349809488659	561074.216331712	0.00130830489303	200	198	202	111	117	137	0.126899776809438	96	96	0.227619658133389	L000361_030_001	2013-03-06_12-16-01	2013-03-13_10-40-30	30	YE5S_G	his3D_K	1	1	1	PDLV4_768	SPCC63.04	mok14	SGA0015	SID	2013/04/16'	SID	DAL	YE5S_G	PINNED	-6.93366898148148	534924.406186116	30_YE5S_G
L000361_030_001_2013-03-06_12-16-01	3	11	1235	282	1268328.85960251	380931.865166427	169.349809488659	416825.735805327	0.00119939292482667	192	191	196	109	118	138	0.127218620469763	96	96	0.162093147963655	L000361_030_001	2013-03-06_12-16-01	2013-03-13_10-40-30	30	YE5S_G	his3D_K	1	1	1	PDLV4_768	SPBC19G7.07C	ppr3	SGA0015	SID	2013/04/16'	SID	DAL	YE5S_G	PINNED	-6.93366898148148	380931.865166427	30_YE5S_G
L000361_030_001_2013-03-06_12-16-01	3	13	1427	280	1461400.58242109	483065.16410067	169.349809488659	506800.788042556	0.00131230327068223	200	198	203	109	118	137	0.12945052609204	96	96	0.205552646761247	L000361_030_001	2013-03-06_12-16-01	2013-03-13_10-40-30	30	YE5S_G	his3D_K	1	1	1	PDLV4_768	SPAC589.08C	dam1	SGA0015	SID	2013/04/16'	SID	DAL	YE5S_G	PINNED	-6.93366898148148	483065.16410067	30_YE5S_G
L000361_030_001_2013-03-06_12-16-01	3	15	1615	278	1595027.1952386	537658.982742541	169.349809488659	560267.512731766	0.00132308380168292	200	199	204	107	117	138	0.134233180996918	96	96	0.228783268119613	L000361_030_001	2013-03-06_12-16-01	2013-03-13_10-40-30	30	YE5S_G	his3D_K	1	1	1	PDLV4_768	SPAC15A10.13	ppk3	SGA0015	SID	2013/04/16'	SID	DAL	YE5S_G	PINNED	-6.93366898148148	537658.982742541	30_YE5S_G
L000361_030_001_2013-03-06_12-16-01	3	17	1807	278	1537330.47082581	506784.551003556	169.349809488659	527241.353607223	0.00132242252882513	200	199	204	106	116	138	0.126474651929004	96	96	0.215645659298218	L000361_030_001	2013-03-06_12-16-01	2013-03-13_10-40-30	30	YE5S_G	his3D_K	1	1	1	PDLV4_768	SPAC25B8.11	SPAC25B8.11	SGA0015	SID	2013/04/16'	SID	DAL	YE5S_G	PINNED	-6.93366898148148	506784.551003556	30_YE5S_G
L000361_030_001_2013-03-06_12-16-01	3	19	1996	282	1293305.79657774	392856.814398938	169.349809488659	412863.092738348	0.00121477162532647	191	192	198	103	115	137	0.126262089488787	96	96	0.167167421704341	L000361_030_001	2013-03-06_12-16-01	2013-03-13_10-40-30	30	YE5S_G	his3D_K	1	1	1	PDLV4_768	SPAPB8E5.03	mae1	SGA0015	SID	2013/04/16'	SID	DAL	YE5S_G	PINNED	-6.93366898148148	392856.814398938	30_YE5S_G
L000361_030_001_2013-03-06_12-16-01	3	21	2190	280	1729902.65490488	530428.099403446	169.349809488659	550088.041804651	0.00120465236718357	192	192	198	108	118	137	0.0914018492932299	96	96	0.225706401230361	L000361_030_001	2013-03-06_12-16-01	2013-03-13_10-40-30	30	YE5S_G	his3D_K	1	1	1	PDLV4_768	SPCC18.01C	adg3	SGA0015	SID	2013/04/16'	SID	DAL	YE5S_G	PINNED	-6.93366898148148	530428.099403446	30_YE5S_G
L000361_030_001_2013-03-06_12-16-01	3	23	2378	274	1601271.42948241	489440.76897699	169.349809488659	507445.995577398	0.00121920060471541	192	193	198	104	116	136	0.0962907854182166	96	96	0.208265577757774	L000361_030_001	2013-03-06_12-16-01	2013-03-13_10-40-30	30	YE5S_G	his3D_K	1	1	1	PDLV4_768	SPAC23C4.11	atp18	SGA0015	SID	2013/04/16'	SID	DAL	YE5S_G	PINNED	-6.93366898148148	489440.76897699	30_YE5S_G
L000361_030_001_2013-03-06_12-16-01	3	25	2566	275	1552316.63301095	487904.609899659	169.349809488659	504312.02309094	0.00124995800571503	195	195	200	100	114	137	0.135083430757785	96	96	0.207611915296355	L000361_030_001	2013-03-06_12-16-01	2013-03-13_10-40-30	30	YE5S_G	his3D_K	1	1	1	PDLV4_768	SPBC16H5.04	SPBC16H5.04	SGA0015	SID	2013/04/16'	SID	DAL	YE5S_G	PINNED	-6.93366898148148	487904.609899659	30_YE5S_G
L000361_030_001_2013-03-06_12-16-01	3	27	2753	273	1748885.12700606	551468.014976137	169.349809488659	571888.97947571	0.00123457930521522	194	194	199	106	117	137	0.12339249654586	96	96	0.234659252015309	L000361_030_001	2013-03-06_12-16-01	2013-03-13_10-40-30	30	YE5S_G	his3D_K	1	1	1	PDLV4_768	SPBC14C8.04	SPBC14C8.04	SGA0015	SID	2013/04/16'	SID	DAL	YE5S_G	PINNED	-6.93366898148148	551468.014976137	30_YE5S_G
L000361_030_001_2013-03-06_12-16-01	3	29	2951	275	1423435.63821873	453559.486651193	169.349809488659	473219.95810164	0.00129166512782551	197	197	203	100	114	137	0.101604846423637	96	96	0.192997466746321	L000361_030_001	2013-03-06_12-16-01	2013-03-13_10-40-30	30	YE5S_G	his3D_K	1	1	1	PDLV4_768	SPCC1235.13	ght6	SGA0015	SID	2013/04/16'	SID	DAL	YE5S_G	PINNED	-6.93366898148148	453559.486651193	30_YE5S_G
L000361_030_001_2013-03-06_12-16-01	3	31	3135	276	1660466.77011372	510660.297106883	169.349809488659	539923.749469887	0.00121543289818427	191	193	198	109	119	139	0.125730683388245	96	96	0.217294856816314	L000361_030_001	2013-03-06_12-16-01	2013-03-13_10-40-30	30	YE5S_G	his3D_K	1	1	1	PDLV4_768	SPBC2G2.05	rpl1603	SGA0015	SID	2013/04/16'	SID	DAL	YE5S_G	PINNED	-6.93366898148148	510660.297106883	30_YE5S_G
L000361_030_001_2013-03-06_12-16-01	3	33	3333	276	1410697.40036136	434279.198447413	169.349809488659	464457.626921054	0.00123190347327858	193	194	199	103	116	140	0.103092783505155	96	96	0.18479336807573	L000361_030_001	2013-03-06_12-16-01	2013-03-13_10-40-30	30	YE5S_G	his3D_K	1	1	1	PDLV4_768	SPAC1687.09	SPAC1687.09	SGA0015	SID	2013/04/16'	SID	DAL	YE5S_G	PINNED	-6.93366898148148	434279.198447413	30_YE5S_G
L000361_030_001_2013-03-06_12-16-01	3	35	3524	276	1600022.58263365	524626.483924275	169.349809488659	545382.792136815	0.00131256468230876	199	199	203	103	117	140	0.096928472738867	96	96	0.223237712726492	L000361_030_001	2013-03-06_12-16-01	2013-03-13_10-40-30	30	YE5S_G	his3D_K	1	1	1	PDLV4_768	SPAC1002.19	urg1	SGA0015	SID	2013/04/16'	SID	DAL	YE5S_G	PINNED	-6.93366898148148	524626.483924275	30_YE5S_G
L000361_030_001_2013-03-06_12-16-01	3	37	3715	273	1562057.63843129	521419.665036086	169.349809488659	542308.55299992	0.00132443708790397	200	199	203	105	117	140	0.108938250611117	96	96	0.2218731553973	L000361_030_001	2013-03-06_12-16-01	2013-03-13_10-40-30	30	YE5S_G	his3D_K	1	1	1	PDLV4_768	SPBC713.03	SPBC713.03	SGA0015	SID	2013/04/16'	SID	DAL	YE5S_G	PINNED	-6.93366898148148	521419.665036086	30_YE5S_G
L000361_030_001_2013-03-06_12-16-01	3	39	3906	274	1428431.02561377	484157.357694891	169.349809488659	503324.882139629	0.00134239939882405	201	200	204	104	116	138	0.106600063768732	96	96	0.206017394171641	L000361_030_001	2013-03-06_12-16-01	2013-03-13_10-40-30	30	YE5S_G	his3D_K	1	1	1	PDLV4_768	SPBC1703.09	SPBC1703.09	SGA0015	SID	2013/04/16'	SID	DAL	YE5S_G	PINNED	-6.93366898148148	484157.357694891	30_YE5S_G
L000361_030_001_2013-03-06_12-16-01	3	41	4097	273	1003073.7889255	321544.710721634	169.349809488659	349210.139850793	0.00130704382832532	199	198	202	103	114	137	0.118184716760548	96	96	0.136822878677166	L000361_030_001	2013-03-06_12-16-01	2013-03-13_10-40-30	30	YE5S_G	his3D_K	1	1	1	PDLV4_768	SPAC105.03C	SPAC105.03c	SGA0015	SID	2013/04/16'	SID	DAL	YE5S_G	PINNED	-6.93366898148148	321544.710721634	30_YE5S_G
L000361_030_001_2013-03-06_12-16-01	3	43	4288	280	1312288.26867892	408121.67486151	169.349809488659	429309.136905679	0.00125497152402829	196	195	199	104	113	133	0.0909767244127963	96	96	0.173662885885378	L000361_030_001	2013-03-06_12-16-01	2013-03-13_10-40-30	30	YE5S_G	his3D_K	1	1	1	PDLV4_768	SPBC1289.16C	cao2	SGA0015	SID	2013/04/16'	SID	DAL	YE5S_G	PINNED	-6.93366898148148	408121.67486151	30_YE5S_G
L000361_030_001_2013-03-06_12-16-01	3	45	4479	280	1183407.2738867	355705.001511407	169.349809488659	361835.56993686	0.00119671709289003	192	190	196	100	109	130	0.0878945690296525	96	96	0.151358677794546	L000361_030_001	2013-03-06_12-16-01	2013-03-13_10-40-30	30	YE5S_G	his3D_K	1	1	1	PDLV4_768	SPCC553.03	pex1	SGA0015	SID	2013/04/16'	SID	DAL	YE5S_G	PINNED	-6.93366898148148	355705.001511407	30_YE5S_G
L000361_030_001_2013-03-06_12-16-01	3	47	4670	280	1254092.00552662	410137.445729789	169.349809488659	405935.815832599	0.00127863936662489	199	196	199	99	109	130	0.0766287596981613	96	96	0.174520631523092	L000361_030_001	2013-03-06_12-16-01	2013-03-13_10-40-30	30	YE5S_G	his3D_K	1	1	1	PDLV4_768	SPAC10F6.16	mug134	SGA0015	SID	2013/04/16'	SID	DAL	YE5S_G	PINNED	-6.93366898148148	410137.445729789	30_YE5S_G
L000361_030_001_2013-03-06_12-16-01	4	2	372	377	1311289.19119992	384949.608180797	169.349809488659	382412.18637789	0.00116972739842156	191	189	192	97	107	128	0.108619406950792	96	96	0.163802767642292	L000361_030_001	2013-03-06_12-16-01	2013-03-13_10-40-30	30	YE5S_G	his3D_K	1	1	1	PDLV4_768	SPAC10F6.16	mug134	SGA0015	SID	2013/04/16'	SID	DAL	YE5S_G	PINNED	-6.93366898148148	384949.608180797	30_YE5S_G
L000361_030_001_2013-03-06_12-16-01	4	4	563	373	1209133.5189712	349657.750076904	169.349809488659	360137.704982081	0.00114264548243672	189	187	191	99	108	129	0.0994792220214688	96	96	0.148785466910447	L000361_030_001	2013-03-06_12-16-01	2013-03-13_10-40-30	30	YE5S_G	his3D_K	1	1	1	PDLV4_768	SPCC18B5.07C	nup61	SGA0015	SID	2013/04/16'	SID	DAL	YE5S_G	PINNED	-6.93366898148148	349657.750076904	30_YE5S_G
L000361_030_001_2013-03-06_12-16-01	4	6	754	377	1643981.99171006	504303.928380624	169.349809488659	512887.776648873	0.00121586349992098	194	192	196	102	110	131	0.11542140503773	96	96	0.214590111136908	L000361_030_001	2013-03-06_12-16-01	2013-03-13_10-40-30	30	YE5S_G	his3D_K	1	1	1	PDLV4_768	SPAC1527.01	mok11	SGA0015	SID	2013/04/16'	SID	DAL	YE5S_G	PINNED	-6.93366898148148	504303.928380624	30_YE5S_G
L000361_030_001_2013-03-06_12-16-01	4	8	945	374	1441918.5715804	477937.274935927	169.349809488659	488750.822772425	0.00134239939882405	203	200	204	103	112	133	0.122010840684451	96	96	0.203370640546674	L000361_030_001	2013-03-06_12-16-01	2013-03-13_10-40-30	30	YE5S_G	his3D_K	1	1	1	PDLV4_768	SPAC22E12.01	SPAC22E12.01	SGA0015	SID	2013/04/16'	SID	DAL	YE5S_G	PINNED	-6.93366898148148	477937.274935927	30_YE5S_G
L000361_030_001_2013-03-06_12-16-01	4	10	1141	372	1673205.00797109	516154.501406618	169.349809488659	546707.595302322	0.00123124220042079	195	193	197	111	118	136	0.124030183866511	96	96	0.219632736505403	L000361_030_001	2013-03-06_12-16-01	2013-03-13_10-40-30	30	YE5S_G	his3D_K	1	1	1	PDLV4_768	SPCC63.04	mok14	SGA0015	SID	2013/04/16'	SID	DAL	YE5S_G	PINNED	-6.93366898148148	516154.501406618	30_YE5S_G
L000361_030_001_2013-03-06_12-16-01	4	12	1327	378	1190650.58560952	340589.374938823	169.349809488659	376204.327804166	0.00115325682332724	189	188	193	106	115	136	0.125624402168137	96	96	0.144926715234725	L000361_030_001	2013-03-06_12-16-01	2013-03-13_10-40-30	30	YE5S_G	his3D_K	1	1	1	PDLV4_768	SPBC19G7.07C	ppr3	SGA0015	SID	2013/04/16'	SID	DAL	YE5S_G	PINNED	-6.93366898148148	340589.374938823	30_YE5S_G
L000361_030_001_2013-03-06_12-16-01	4	14	1519	374	1774111.83335105	550454.13271815	169.349809488659	571846.761822557	0.00123124220042079	195	193	196	109	117	135	0.115846529918163	96	96	0.234227827443385	L000361_030_001	2013-03-06_12-16-01	2013-03-13_10-40-30	30	YE5S_G	his3D_K	1	1	1	PDLV4_768	SPAC589.08C	dam1	SGA0015	SID	2013/04/16'	SID	DAL	YE5S_G	PINNED	-6.93366898148148	550454.13271815	30_YE5S_G
L000361_030_001_2013-03-06_12-16-01	4	16	1707	371	1631243.75385269	519778.308146006	169.349809488659	570845.473822879	0.00128088459682481	198	196	200	121	128	144	0.1087256881709	96	96	0.221174729433043	L000361_030_001	2013-03-06_12-16-01	2013-03-13_10-40-30	30	YE5S_G	his3D_K	1	1	1	PDLV4_768	SPAC15A10.13	ppk3	SGA0015	SID	2013/04/16'	SID	DAL	YE5S_G	PINNED	-6.93366898148148	519778.308146006	30_YE5S_G
L000361_030_001_2013-03-06_12-16-01	4	18	1900	377	1442418.11031991	440158.965966054	169.349809488659	460507.869320285	0.00121652477277878	193	192	196	106	115	135	0.119460091401849	96	96	0.18729531163452	L000361_030_001	2013-03-06_12-16-01	2013-03-13_10-40-30	30	YE5S_G	his3D_K	1	1	1	PDLV4_768	SPAC25B8.11	SPAC25B8.11	SGA0015	SID	2013/04/16'	SID	DAL	YE5S_G	PINNED	-6.93366898148148	440158.965966054	30_YE5S_G
L000361_030_001_2013-03-06_12-16-01	4	20	2087	372	1222371.29556807	338409.350864973	169.349809488659	392467.027012544	0.00110712072182782	185	186	190	107	117	136	0.109894781592093	96	96	0.14399907699524	L000361_030_001	2013-03-06_12-16-01	2013-03-13_10-40-30	30	YE5S_G	his3D_K	1	1	1	PDLV4_768	SPAPB8E5.03	mae1	SGA0015	SID	2013/04/16'	SID	DAL	YE5S_G	PINNED	-6.93366898148148	338409.350864973	30_YE5S_G
L000361_030_001_2013-03-06_12-16-01	4	22	2277	371	1691687.94133277	523265.089420995	169.349809488659	542033.94225904	0.00123015032582628	194	193	197	105	115	134	0.134658305877351	96	96	0.222658415637338	L000361_030_001	2013-03-06_12-16-01	2013-03-13_10-40-30	30	YE5S_G	his3D_K	1	1	1	PDLV4_768	SPCC18.01C	adg3	SGA0015	SID	2013/04/16'	SID	DAL	YE5S_G	PINNED	-6.93366898148148	523265.089420995	30_YE5S_G
L000361_030_001_2013-03-06_12-16-01	4	24	2467	372	1648477.84036561	506823.406514673	169.349809488659	527872.304100115	0.0012055750516679	192	192	195	105	115	134	0.134870868317568	96	96	0.215662192995418	L000361_030_001	2013-03-06_12-16-01	2013-03-13_10-40-30	30	YE5S_G	his3D_K	1	1	1	PDLV4_768	SPAC23C4.11	atp18	SGA0015	SID	2013/04/16'	SID	DAL	YE5S_G	PINNED	-6.93366898148148	506823.406514673	30_YE5S_G
L000361_030_001_2013-03-06_12-16-01	4	26	2665	372	1395211.69943671	428751.034047663	169.349809488659	470364.719310977	0.00123190347327858	194	193	197	106	116	135	0.127218620469763	96	96	0.182441037772188	L000361_030_001	2013-03-06_12-16-01	2013-03-13_10-40-30	30	YE5S_G	his3D_K	1	1	1	PDLV4_768	SPBC16H5.04	SPBC16H5.04	SGA0015	SID	2013/04/16'	SID	DAL	YE5S_G	PINNED	-6.93366898148148	428751.034047663	30_YE5S_G
L000361_030_001_2013-03-06_12-16-01	4	28	2856	375	1243102.15325752	385641.747952497	169.349809488659	451500.078659415	0.00124619029918388	195	194	198	112	122	139	0.137315336380062	96	96	0.164097285178588	L000361_030_001	2013-03-06_12-16-01	2013-03-13_10-40-30	30	YE5S_G	his3D_K	1	1	1	PDLV4_768	SPBC14C8.04	SPBC14C8.04	SGA0015	SID	2013/04/16'	SID	DAL	YE5S_G	PINNED	-6.93366898148148	385641.747952497	30_YE5S_G
L000361_030_001_2013-03-06_12-16-01	4	30	3047	373	1369235.68498246	435438.994697777	169.349809488659	451793.899441875	0.00127387200701561	197	196	199	101	114	135	0.09873525348071	96	96	0.185286881594574	L000361_030_001	2013-03-06_12-16-01	2013-03-13_10-40-30	30	YE5S_G	his3D_K	1	1	1	PDLV4_768	SPCC1235.13	ght6	SGA0015	SID	2013/04/16'	SID	DAL	YE5S_G	PINNED	-6.93366898148148	435438.994697777	30_YE5S_G
L000361_030_001_2013-03-06_12-16-01	4	32	3238	373	1481631.90137103	439954.157806507	169.349809488659	475502.405142037	0.0011895350783103	191	191	194	102	116	136	0.0887448187905197	96	96	0.187208162192992	L000361_030_001	2013-03-06_12-16-01	2013-03-13_10-40-30	30	YE5S_G	his3D_K	1	1	1	PDLV4_768	SPBC2G2.05	rpl1603	SGA0015	SID	2013/04/16'	SID	DAL	YE5S_G	PINNED	-6.93366898148148	439954.157806507	30_YE5S_G
L000361_030_001_2013-03-06_12-16-01	4	34	3429	372	1376229.22733553	415738.236030291	169.349809488659	440313.152334708	0.0011895350783103	191	191	194	103	115	136	0.0956530980975662	96	96	0.176903865413216	L000361_030_001	2013-03-06_12-16-01	2013-03-13_10-40-30	30	YE5S_G	his3D_K	1	1	1	PDLV4_768	SPAC1687.09	SPAC1687.09	SGA0015	SID	2013/04/16'	SID	DAL	YE5S_G	PINNED	-6.93366898148148	415738.236030291	30_YE5S_G
L000361_030_001_2013-03-06_12-16-01	4	36	3620	373	1774361.6027208	553417.956637368	169.349809488659	570733.085991084	0.00127361059538907	197	196	198	105	116	137	0.0856626634073759	96	96	0.235488986178074	L000361_030_001	2013-03-06_12-16-01	2013-03-13_10-40-30	30	YE5S_G	his3D_K	1	1	1	PDLV4_768	SPAC1002.19	urg1	SGA0015	SID	2013/04/16'	SID	DAL	YE5S_G	PINNED	-6.93366898148148	553417.956637368	30_YE5S_G
L000361_030_001_2013-03-06_12-16-01	4	38	3811	368	1337015.43628441	407687.084802548	169.349809488659	456419.17182818	0.00123216488490512	194	194	196	105	117	137	0.0900201934318206	96	96	0.173477960240736	L000361_030_001	2013-03-06_12-16-01	2013-03-13_10-40-30	30	YE5S_G	his3D_K	1	1	1	PDLV4_768	SPBC713.03	SPBC713.03	SGA0015	SID	2013/04/16'	SID	DAL	YE5S_G	PINNED	-6.93366898148148	407687.084802548	30_YE5S_G
L000361_030_001_2013-03-06_12-16-01	4	40	4002	368	1415193.2490169	418193.321108966	169.349809488659	445097.89486098	0.00117415637781049	191	190	193	104	115	136	0.0888511000106281	96	96	0.177948546904346	L000361_030_001	2013-03-06_12-16-01	2013-03-13_10-40-30	30	YE5S_G	his3D_K	1	1	1	PDLV4_768	SPBC1703.09	SPBC1703.09	SGA0015	SID	2013/04/16'	SID	DAL	YE5S_G	PINNED	-6.93366898148148	418193.321108966	30_YE5S_G
L000361_030_001_2013-03-06_12-16-01	4	42	4193	368	1132704.09182697	364124.254224549	169.349809488659	380947.303741426	0.00130462940801522	200	198	200	100	112	133	0.0911892868530131	96	96	0.154941216564776	L000361_030_001	2013-03-06_12-16-01	2013-03-13_10-40-30	30	YE5S_G	his3D_K	1	1	1	PDLV4_768	SPAC105.03C	SPAC105.03c	SGA0015	SID	2013/04/16'	SID	DAL	YE5S_G	PINNED	-6.93366898148148	364124.254224549	30_YE5S_G
L000361_030_001_2013-03-06_12-16-01	4	44	4384	375	1202889.28472739	369537.305714281	169.349809488659	376497.692986436	0.00123141139053096	195	193	196.5	100	110	131	0.0869380380486768	96	96	0.157244564318781	L000361_030_001	2013-03-06_12-16-01	2013-03-13_10-40-30	30	YE5S_G	his3D_K	1	1	1	PDLV4_768	SPBC1289.16C	cao2	SGA0015	SID	2013/04/16'	SID	DAL	YE5S_G	PINNED	-6.93366898148148	369537.305714281	30_YE5S_G
L000361_030_001_2013-03-06_12-16-01	4	46	4575	369	1580290.80242321	523507.442016181	169.349809488659	525478.2261279	0.00132718988843441	203	199	202	100	109	129	0.0831119141247742	96	96	0.2227615408906	L000361_030_001	2013-03-06_12-16-01	2013-03-13_10-40-30	30	YE5S_G	his3D_K	1	1	1	PDLV4_768	SPCC553.03	pex1	SGA0015	SID	2013/04/16'	SID	DAL	YE5S_G	PINNED	-6.93366898148148	523507.442016181	30_YE5S_G
L000361_030_001_2013-03-06_12-16-01	4	48	4766	370	1065516.13136359	331627.747297469	169.349809488659	346019.394044737	0.00124679009103077	197	194	197	101	112	134	0.0820491019236901	96	96	0.141113386479383	L000361_030_001	2013-03-06_12-16-01	2013-03-13_10-40-30	30	YE5S_G	his3D_K	1	1	1	PDLV4_768	SPAC10F6.16	mug134	SGA0015	SID	2013/04/16'	SID	DAL	YE5S_G	PINNED	-6.93366898148148	331627.747297469	30_YE5S_G
L000361_030_001_2013-03-06_12-16-01	5	1	277	468	1257838.54607291	379232.573429501	169.349809488659	387916.725633861	0.00118710528774748	192	190	194	100	110	130	0.103836752045913	96	96	0.161370069712308	L000361_030_001	2013-03-06_12-16-01	2013-03-13_10-40-30	30	YE5S_G	his3D_K	1	1	1	PDLV4_768	SPAC10F6.16	mug134	SGA0015	SID	2013/04/16'	SID	DAL	YE5S_G	PINNED	-6.93366898148148	379232.573429501	30_YE5S_G
L000361_030_001_2013-03-06_12-16-01	5	3	468	469	1307792.42002338	423900.565807272	169.349809488659	411996.158766371	0.00127754749203039	199	195	199	97	106	126	0.105005845467106	96	96	0.18037707899615	L000361_030_001	2013-03-06_12-16-01	2013-03-13_10-40-30	30	YE5S_G	his3D_K	1	1	1	PDLV4_768	SPAC23A1.15C	sec20	SGA0015	SID	2013/04/16'	SID	DAL	YE5S_G	PINNED	-6.93366898148148	423900.565807272	30_YE5S_G
L000361_030_001_2013-03-06_12-16-01	5	5	659	472	1434175.72111808	414486.692209618	169.349809488659	417655.75743354	0.00112709759182674	188	186	190	99	108	129	0.11807843554044	96	96	0.17637131170412	L000361_030_001	2013-03-06_12-16-01	2013-03-13_10-40-30	30	YE5S_G	his3D_K	1	1	1	PDLV4_768	SPBC106.05C	tim11	SGA0015	SID	2013/04/16'	SID	DAL	YE5S_G	PINNED	-6.93366898148148	414486.692209618	30_YE5S_G
L000361_030_001_2013-03-06_12-16-01	5	7	850	472	1461650.35179084	418373.508572012	169.349809488659	429365.155417695	0.00112425256977993	188	186	190	102	110	131	0.10670634498884	96	96	0.178025219810394	L000361_030_001	2013-03-06_12-16-01	2013-03-13_10-40-30	30	YE5S_G	his3D_K	1	1	1	PDLV4_768	SPCC1620.03	mug163	SGA0015	SID	2013/04/16'	SID	DAL	YE5S_G	PINNED	-6.93366898148148	418373.508572012	30_YE5S_G
L000361_030_001_2013-03-06_12-16-01	5	9	1046	471	1536830.9320863	471247.588893201	169.349809488659	494135.612644494	0.00121235720501638	194	191	195	110	116	133	0.134977149537677	96	96	0.200524062539659	L000361_030_001	2013-03-06_12-16-01	2013-03-13_10-40-30	30	YE5S_G	his3D_K	1	1	1	PDLV4_768	SPCC4G3.05C	mus81	SGA0015	SID	2013/04/16'	SID	DAL	YE5S_G	PINNED	-6.93366898148148	471247.588893201	30_YE5S_G
L000361_030_001_2013-03-06_12-16-01	5	11	1236	470	1445165.57338718	411206.702696148	169.349809488659	450579.196803442	0.00112802027631107	188	187	190	110	118	135	0.113189499415453	96	96	0.174975618998565	L000361_030_001	2013-03-06_12-16-01	2013-03-13_10-40-30	30	YE5S_G	his3D_K	1	1	1	PDLV4_768	SPAC57A7.08	pzh1	SGA0015	SID	2013/04/16'	SID	DAL	YE5S_G	PINNED	-6.93366898148148	411206.702696148	30_YE5S_G
L000361_030_001_2013-03-06_12-16-01	5	13	1425	469	1699181.02242534	500122.643148497	169.349809488659	538144.197202779	0.00115325682332724	189	188	191	111	119	135	0.107344032309491	96	96	0.212810901394206	L000361_030_001	2013-03-06_12-16-01	2013-03-13_10-40-30	30	YE5S_G	his3D_K	1	1	1	PDLV4_768	SPAC227.18	lys3	SGA0015	SID	2013/04/16'	SID	DAL	YE5S_G	PINNED	-6.93366898148148	500122.643148497	30_YE5S_G
L000361_030_001_2013-03-06_12-16-01	5	15	1613	469	1524842.00233819	470425.699705893	169.349809488659	518612.550489883	0.00125104988030953	197	194	197	110	118	135	0.128493995111064	96	96	0.200174334365593	L000361_030_001	2013-03-06_12-16-01	2013-03-13_10-40-30	30	YE5S_G	his3D_K	1	1	1	PDLV4_768	SPAC13G6.07C	rps601	SGA0015	SID	2013/04/16'	SID	DAL	YE5S_G	PINNED	-6.93366898148148	470425.699705893	30_YE5S_G
L000361_030_001_2013-03-06_12-16-01	5	17	1805	469	1690938.63322351	499079.793998827	169.349809488659	524421.739908751	0.00115325682332724	189	188	192	108	116	134	0.111488999893719	96	96	0.212367150905002	L000361_030_001	2013-03-06_12-16-01	2013-03-13_10-40-30	30	YE5S_G	his3D_K	1	1	1	PDLV4_768	SPAC458.04C	dil1	SGA0015	SID	2013/04/16'	SID	DAL	YE5S_G	PINNED	-6.93366898148148	499079.793998827	30_YE5S_G
L000361_030_001_2013-03-06_12-16-01	5	19	1991	471	1502362.75906047	455406.413513428	169.349809488659	473645.364838205	0.00119939292482667	192	191	194	105	115	133	0.125943245828462	96	96	0.193783366316648	L000361_030_001	2013-03-06_12-16-01	2013-03-13_10-40-30	30	YE5S_G	his3D_K	1	1	1	PDLV4_768	SPCC18.15	SPCC18.15	SGA0015	SID	2013/04/16'	SID	DAL	YE5S_G	PINNED	-6.93366898148148	455406.413513428	30_YE5S_G
L000361_030_001_2013-03-06_12-16-01	5	21	2185	471	1494370.1392284	441347.761213813	169.349809488659	457160.258508824	0.00116972739842156	190	189	193	103	114	133	0.120948028483367	96	96	0.187801164732185	L000361_030_001	2013-03-06_12-16-01	2013-03-13_10-40-30	30	YE5S_G	his3D_K	1	1	1	PDLV4_768	SPAC26F1.04C	etr1	SGA0015	SID	2013/04/16'	SID	DAL	YE5S_G	PINNED	-6.93366898148148	441347.761213813	30_YE5S_G
L000361_030_001_2013-03-06_12-16-01	5	23	2371	469	1405702.01296631	430847.755947863	169.349809488659	444463.98862012	0.00121235720501638	193	192	195	102	113	132	0.128919119991497	96	96	0.183333229484895	L000361_030_001	2013-03-06_12-16-01	2013-03-13_10-40-30	30	YE5S_G	his3D_K	1	1	1	PDLV4_768	SPAC6C3.03C	SPAC6C3.03c	SGA0015	SID	2013/04/16'	SID	DAL	YE5S_G	PINNED	-6.93366898148148	430847.755947863	30_YE5S_G
L000361_030_001_2013-03-06_12-16-01	5	25	2563	466	1675452.93229886	544793.061775039	169.349809488659	561953.706200122	0.00129275700242002	199	197	199	105	114	132	0.137315336380062	96	96	0.231818943089188	L000361_030_001	2013-03-06_12-16-01	2013-03-13_10-40-30	30	YE5S_G	his3D_K	1	1	1	PDLV4_768	SPBC13E7.11	SPBC13E7.11	SGA0015	SID	2013/04/16'	SID	DAL	YE5S_G	PINNED	-6.93366898148148	544793.061775039	30_YE5S_G
L000361_030_001_2013-03-06_12-16-01	5	27	2760	469	975099.619513232	302146.308613941	169.349809488659	382660.942848604	0.0012609077268259	196	195	198	108	118	135	0.13008821341269	96	96	0.128568520481831	L000361_030_001	2013-03-06_12-16-01	2013-03-13_10-40-30	30	YE5S_G	his3D_K	1	1	1	PDLV4_768	SPBC16A3.16	SPBC16A3.16	SGA0015	SID	2013/04/16'	SID	DAL	YE5S_G	PINNED	-6.93366898148148	302146.308613941	30_YE5S_G
L000361_030_001_2013-03-06_12-16-01	5	29	2951	467	1425683.5625465	445099.727523333	169.349809488659	458288.521736684	0.00122773590551618	194	193	195	101	113	133	0.112658093314911	96	96	0.189397691790634	L000361_030_001	2013-03-06_12-16-01	2013-03-13_10-40-30	30	YE5S_G	his3D_K	1	1	1	PDLV4_768	SPBC3B8.08	SPBC3B8.08	SGA0015	SID	2013/04/16'	SID	DAL	YE5S_G	PINNED	-6.93366898148148	445099.727523333	30_YE5S_G
L000361_030_001_2013-03-06_12-16-01	5	31	3142	465	884433.338293124	282955.837022458	169.349809488659	362611.590810328	0.00125104988030953	195	195	197	115	124	141	0.16611754702944	96	96	0.120402640345205	L000361_030_001	2013-03-06_12-16-01	2013-03-13_10-40-30	30	YE5S_G	his3D_K	1	1	1	PDLV4_768	SPBC119.03	SPBC119.03	SGA0015	SID	2013/04/16'	SID	DAL	YE5S_G	PINNED	-6.93366898148148	282955.837022458	30_YE5S_G
L000361_030_001_2013-03-06_12-16-01	5	33	3333	468	1521095.4617919	482182.381644887	169.349809488659	498520.750633225	0.0012762864273257	198	196	198	102	114	134	0.111063875013285	96	96	0.205177007440124	L000361_030_001	2013-03-06_12-16-01	2013-03-13_10-40-30	30	YE5S_G	his3D_K	1	1	1	PDLV4_768	SPAP8A3.12C	tpp2	SGA0015	SID	2013/04/16'	SID	DAL	YE5S_G	PINNED	-6.93366898148148	482182.381644887	30_YE5S_G
L000361_030_001_2013-03-06_12-16-01	5	35	3524	464	1635489.83313848	518176.316810364	169.349809488659	533608.845812996	0.0012584933065158	197	195	196	104	115	134	0.102561377404613	96	96	0.22049305419831	L000361_030_001	2013-03-06_12-16-01	2013-03-13_10-40-30	30	YE5S_G	his3D_K	1	1	1	PDLV4_768	SPAC3A12.08	SPAC3A12.08	SGA0015	SID	2013/04/16'	SID	DAL	YE5S_G	PINNED	-6.93366898148148	518176.316810364	30_YE5S_G
L000361_030_001_2013-03-06_12-16-01	5	37	3715	467	1448412.57519396	461125.265387037	169.349809488659	477197.328876127	0.0012584933065158	196	195	197	103	115	134	0.108619406950792	96	96	0.196216837463847	L000361_030_001	2013-03-06_12-16-01	2013-03-13_10-40-30	30	YE5S_G	his3D_K	1	1	1	PDLV4_768	SPAP8A3.13C	SPAP8A3.13c	SGA0015	SID	2013/04/16'	SID	DAL	YE5S_G	PINNED	-6.93366898148148	461125.265387037	30_YE5S_G
L000361_030_001_2013-03-06_12-16-01	5	39	3906	464	958614.841109576	282493.681016516	169.349809488659	402598.593283852	0.00120491377881011	192	192	195	132	139	152	0.0953342544372409	96	96	0.12020598490967	L000361_030_001	2013-03-06_12-16-01	2013-03-13_10-40-30	30	YE5S_G	his3D_K	1	1	1	PDLV4_768	SPAC24B11.12C	SPAC24B11.12c	SGA0015	SID	2013/04/16'	SID	DAL	YE5S_G	PINNED	-6.93366898148148	282493.681016516	30_YE5S_G
L000361_030_001_2013-03-06_12-16-01	5	41	4097	466	1663713.7719205	514468.491822289	169.349809488659	530938.569325725	0.00123124220042079	195	193	195	103	113	133	0.0794983526410883	96	96	0.218915310041483	L000361_030_001	2013-03-06_12-16-01	2013-03-13_10-40-30	30	YE5S_G	his3D_K	1	1	1	PDLV4_768	SPCC1620.07C	SPCC1620.07c	SGA0015	SID	2013/04/16'	SID	DAL	YE5S_G	PINNED	-6.93366898148148	514468.491822289	30_YE5S_G
L000361_030_001_2013-03-06_12-16-01	5	43	4288	464	1062768.66829631	325288.546857423	169.349809488659	360656.230741998	0.00123567117980972	195	194	197	105	113	133	0.111063875013285	96	96	0.13841594620499	L000361_030_001	2013-03-06_12-16-01	2013-03-13_10-40-30	30	YE5S_G	his3D_K	1	1	1	PDLV4_768	SPBC23G7.12C	rpt6	SGA0015	SID	2013/04/16'	SID	DAL	YE5S_G	PINNED	-6.93366898148148	325288.546857423	30_YE5S_G
L000361_030_001_2013-03-06_12-16-01	5	45	4479	466	1268079.09023276	396194.172404876	169.349809488659	391818.034342607	0.00121603269003115	194	192	196	99	109	129	0.0942714422361569	96	96	0.168587525703328	L000361_030_001	2013-03-06_12-16-01	2013-03-13_10-40-30	30	YE5S_G	his3D_K	1	1	1	PDLV4_768	SPBC1734.05C	spf31	SGA0015	SID	2013/04/16'	SID	DAL	YE5S_G	PINNED	-6.93366898148148	396194.172404876	30_YE5S_G
L000361_030_001_2013-03-06_12-16-01	5	47	4670	469	1350752.75162079	411430.270650075	169.349809488659	422920.975246108	0.00120399109432578	194	191	194	100	110	132	0.101604846423637	96	96	0.17507075105957	L000361_030_001	2013-03-06_12-16-01	2013-03-13_10-40-30	30	YE5S_G	his3D_K	1	1	1	PDLV4_768	SPAC10F6.16	mug134	SGA0015	SID	2013/04/16'	SID	DAL	YE5S_G	PINNED	-6.93366898148148	411430.270650075	30_YE5S_G
L000361_030_001_2013-03-06_12-16-01	6	2	372	566	1215127.98384525	371510.539095616	169.349809488659	384388.416009267	0.00120048479942117	193	191	194	99	108	128	0.106918907429057	96	96	0.158084209514406	L000361_030_001	2013-03-06_12-16-01	2013-03-13_10-40-30	30	YE5S_G	his3D_K	1	1	1	PDLV4_768	SPAC10F6.16	mug134	SGA0015	SID	2013/04/16'	SID	DAL	YE5S_G	PINNED	-6.93366898148148	371510.539095616	30_YE5S_G
L000361_030_001_2013-03-06_12-16-01	6	4	563	568	1646979.22414709	458988.432531505	169.349809488659	498838.510165323	0.00112425256977993	188	186	190	109	115	130	0.0942714422361569	96	96	0.195307577840544	L000361_030_001	2013-03-06_12-16-01	2013-03-13_10-40-30	30	YE5S_G	his3D_K	1	1	1	PDLV4_768	SPAC23A1.15C	sec20	SGA0015	SID	2013/04/16'	SID	DAL	YE5S_G	PINNED	-6.93366898148148	458988.432531505	30_YE5S_G
L000361_030_001_2013-03-06_12-16-01	6	6	754	566	1520096.38431289	442940.99392514	169.349809488659	454510.221200787	0.00115785499282635	190	188	192	101	109	129	0.116909342119248	96	96	0.188479113019616	L000361_030_001	2013-03-06_12-16-01	2013-03-13_10-40-30	30	YE5S_G	his3D_K	1	1	1	PDLV4_768	SPBC106.05C	tim11	SGA0015	SID	2013/04/16'	SID	DAL	YE5S_G	PINNED	-6.93366898148148	442940.99392514	30_YE5S_G
L000361_030_001_2013-03-06_12-16-01	6	8	949	566	1660466.77011372	499599.807685184	169.349809488659	521677.394004066	0.00118401422432686	192	190	194	108	115	132	0.123817621426294	96	96	0.212588425791966	L000361_030_001	2013-03-06_12-16-01	2013-03-13_10-40-30	30	YE5S_G	his3D_K	1	1	1	PDLV4_768	SPCC1620.03	mug163	SGA0015	SID	2013/04/16'	SID	DAL	YE5S_G	PINNED	-6.93366898148148	499599.807685184	30_YE5S_G
L000361_030_001_2013-03-06_12-16-01	6	10	1139	568	1438921.33914337	424728.566333176	169.349809488659	486983.308754102	0.00117323369332616	191	189	193	113	120	136	0.137102773939845	96	96	0.180729407651304	L000361_030_001	2013-03-06_12-16-01	2013-03-13_10-40-30	30	YE5S_G	his3D_K	1	1	1	PDLV4_768	SPCC4G3.05C	mus81	SGA0015	SID	2013/04/16'	SID	DAL	YE5S_G	PINNED	-6.93366898148148	424728.566333176	30_YE5S_G
L000361_030_001_2013-03-06_12-16-01	6	12	1332	564	1422686.33010947	394384.189003748	169.349809488659	414319.18235168	0.00108188417481165	185	184	187	108	116	133	0.115740248698055	96	96	0.167817346219596	L000361_030_001	2013-03-06_12-16-01	2013-03-13_10-40-30	30	YE5S_G	his3D_K	1	1	1	PDLV4_768	SPAC57A7.08	pzh1	SGA0015	SID	2013/04/16'	SID	DAL	YE5S_G	PINNED	-6.93366898148148	394384.189003748	30_YE5S_G
L000361_030_001_2013-03-06_12-16-01	6	14	1519	566	1644981.06918907	483521.866469354	169.349809488659	502932.247693882	0.00115417950781157	189	188	191	107	115	132	0.127537464130088	96	96	0.205746981579076	L000361_030_001	2013-03-06_12-16-01	2013-03-13_10-40-30	30	YE5S_G	his3D_K	1	1	1	PDLV4_768	SPAC227.18	lys3	SGA0015	SID	2013/04/16'	SID	DAL	YE5S_G	PINNED	-6.93366898148148	483521.866469354	30_YE5S_G
L000361_030_001_2013-03-06_12-16-01	6	16	1711	565	1456405.19502604	438259.09271853	169.349809488659	464165.611127494	0.00120048479942117	192	191	194	108	116	133	0.130407057073015	96	96	0.18648688245444	L000361_030_001	2013-03-06_12-16-01	2013-03-13_10-40-30	30	YE5S_G	his3D_K	1	1	1	PDLV4_768	SPAC13G6.07C	rps601	SGA0015	SID	2013/04/16'	SID	DAL	YE5S_G	PINNED	-6.93366898148148	438259.09271853	30_YE5S_G
L000361_030_001_2013-03-06_12-16-01	6	18	1902	564	1470392.27973217	449658.797101137	169.349809488659	469370.285580644	0.00121477162532647	193	192	194	106	115	133	0.12477415240727	96	96	0.191337655356897	L000361_030_001	2013-03-06_12-16-01	2013-03-13_10-40-30	30	YE5S_G	his3D_K	1	1	1	PDLV4_768	SPAC458.04C	dil1	SGA0015	SID	2013/04/16'	SID	DAL	YE5S_G	PINNED	-6.93366898148148	449658.797101137	30_YE5S_G
L000361_030_001_2013-03-06_12-16-01	6	20	2090	565	1147690.25401212	334003.352308525	169.349809488659	421410.820723181	0.00117415637781049	190	190	193	125	132	146	0.134977149537677	96	96	0.142124247816468	L000361_030_001	2013-03-06_12-16-01	2013-03-13_10-40-30	30	YE5S_G	his3D_K	1	1	1	PDLV4_768	SPCC18.15	SPCC18.15	SGA0015	SID	2013/04/16'	SID	DAL	YE5S_G	PINNED	-6.93366898148148	334003.352308525	30_YE5S_G
L000361_030_001_2013-03-06_12-16-01	6	22	2279	562	1140197.17291955	320157.754985795	169.349809488659	385555.785414563	0.00112359129692213	187	187	190	108	117	134	0.118928685301307	96	96	0.136232704838046	L000361_030_001	2013-03-06_12-16-01	2013-03-13_10-40-30	30	YE5S_G	his3D_K	1	1	1	PDLV4_768	SPAC26F1.04C	etr1	SGA0015	SID	2013/04/16'	SID	DAL	YE5S_G	PINNED	-6.93366898148148	320157.754985795	30_YE5S_G
L000361_030_001_2013-03-06_12-16-01	6	24	2467	564	1338014.51376342	403904.612770319	169.349809488659	417412.676457227	0.00118510609892136	191	190	192	102	113	131	0.126899776809438	96	96	0.171868452465584	L000361_030_001	2013-03-06_12-16-01	2013-03-13_10-40-30	30	YE5S_G	his3D_K	1	1	1	PDLV4_768	SPAC6C3.03C	SPAC6C3.03c	SGA0015	SID	2013/04/16'	SID	DAL	YE5S_G	PINNED	-6.93366898148148	403904.612770319	30_YE5S_G
L000361_030_001_2013-03-06_12-16-01	6	26	2658	563	1536830.9320863	460791.064611264	169.349809488659	479390.826224911	0.00118159980401676	191	190	192	105	114	132	0.132851525135509	96	96	0.196074629208905	L000361_030_001	2013-03-06_12-16-01	2013-03-13_10-40-30	30	YE5S_G	his3D_K	1	1	1	PDLV4_768	SPBC13E7.11	SPBC13E7.11	SGA0015	SID	2013/04/16'	SID	DAL	YE5S_G	PINNED	-6.93366898148148	460791.064611264	30_YE5S_G
L000361_030_001_2013-03-06_12-16-01	6	28	2856	564	1045784.35115315	305419.078079414	169.349809488659	379260.890001926	0.00117415637781049	190	190	193	107	116	134	0.104899564246998	96	96	0.129961140931123	L000361_030_001	2013-03-06_12-16-01	2013-03-13_10-40-30	30	YE5S_G	his3D_K	1	1	1	PDLV4_768	SPBC16A3.16	SPBC16A3.16	SGA0015	SID	2013/04/16'	SID	DAL	YE5S_G	PINNED	-6.93366898148148	305419.078079414	30_YE5S_G
L000361_030_001_2013-03-06_12-16-01	6	30	3047	568	1383222.7696886	402866.858344446	169.349809488659	418633.124200077	0.00115527138240608	189	189	191	101	113	132	0.0985226910404931	96	96	0.171426869870152	L000361_030_001	2013-03-06_12-16-01	2013-03-13_10-40-30	30	YE5S_G	his3D_K	1	1	1	PDLV4_768	SPBC3B8.08	SPBC3B8.08	SGA0015	SID	2013/04/16'	SID	DAL	YE5S_G	PINNED	-6.93366898148148	402866.858344446	30_YE5S_G
L000361_030_001_2013-03-06_12-16-01	6	32	3238	563	857208.476990116	231119.755367822	169.349809488659	313747.450937587	0.00108070770516205	184	184	187	106	117	135	0.100542034222553	96	96	0.0983454841400388	L000361_030_001	2013-03-06_12-16-01	2013-03-13_10-40-30	30	YE5S_G	his3D_K	1	1	1	PDLV4_768	SPBC119.03	SPBC119.03	SGA0015	SID	2013/04/16'	SID	DAL	YE5S_G	PINNED	-6.93366898148148	231119.755367822	30_YE5S_G
L000361_030_001_2013-03-06_12-16-01	6	34	3429	563	1482131.44011053	458359.718021065	169.349809488659	473429.583308387	0.00122773590551618	194	193	195	102	114	133	0.106174938888298	96	96	0.195040048858364	L000361_030_001	2013-03-06_12-16-01	2013-03-13_10-40-30	30	YE5S_G	his3D_K	1	1	1	PDLV4_768	SPAP8A3.12C	tpp2	SGA0015	SID	2013/04/16'	SID	DAL	YE5S_G	PINNED	-6.93366898148148	458359.718021065	30_YE5S_G
L000361_030_001_2013-03-06_12-16-01	6	36	3620	561	1521844.76990116	456417.780521858	169.349809488659	482911.26097654	0.0011895350783103	191	191	193	102	114	134	0.0979912849399511	96	96	0.194213720606047	L000361_030_001	2013-03-06_12-16-01	2013-03-13_10-40-30	30	YE5S_G	his3D_K	1	1	1	PDLV4_768	SPAC3A12.08	SPAC3A12.08	SGA0015	SID	2013/04/16'	SID	DAL	YE5S_G	PINNED	-6.93366898148148	456417.780521858	30_YE5S_G
L000361_030_001_2013-03-06_12-16-01	6	38	3811	562	1434175.72111808	429386.206482857	169.349809488659	463782.914709831	0.00120491377881011	193	192	194	104	115	135	0.0831119141247742	96	96	0.182711314713907	L000361_030_001	2013-03-06_12-16-01	2013-03-13_10-40-30	30	YE5S_G	his3D_K	1	1	1	PDLV4_768	SPAP8A3.13C	SPAP8A3.13c	SGA0015	SID	2013/04/16'	SID	DAL	YE5S_G	PINNED	-6.93366898148148	429386.206482857	30_YE5S_G
L000361_030_001_2013-03-06_12-16-01	6	40	4002	562	1123962.16388564	313723.890645928	169.349809488659	369427.049236925	0.00111154970121676	186	186	190	106	115	134	0.101286002763312	96	96	0.133494983424363	L000361_030_001	2013-03-06_12-16-01	2013-03-13_10-40-30	30	YE5S_G	his3D_K	1	1	1	PDLV4_768	SPAC24B11.12C	SPAC24B11.12c	SGA0015	SID	2013/04/16'	SID	DAL	YE5S_G	PINNED	-6.93366898148148	313723.890645928	30_YE5S_G
L000361_030_001_2013-03-06_12-16-01	6	42	4193	560	1508856.76267404	454030.477476271	169.349809488659	464159.703367961	0.00118510609892136	192	190	193	101	112	132	0.0985226910404931	96	96	0.193197881551382	L000361_030_001	2013-03-06_12-16-01	2013-03-13_10-40-30	30	YE5S_G	his3D_K	1	1	1	PDLV4_768	SPCC1620.07C	SPCC1620.07c	SGA0015	SID	2013/04/16'	SID	DAL	YE5S_G	PINNED	-6.93366898148148	454030.477476271	30_YE5S_G
L000361_030_001_2013-03-06_12-16-01	6	44	4384	561	594201.330640876	155519.054447314	169.349809488659	254883.37999396	0.00103022721932878	180	180	186	110	117	135	0.129663088532256	96	96	0.066176068239087	L000361_030_001	2013-03-06_12-16-01	2013-03-13_10-40-30	30	YE5S_G	his3D_K	1	1	1	PDLV4_768	SPBC23G7.12C	rpt6	SGA0015	SID	2013/04/16'	SID	DAL	YE5S_G	PINNED	-6.93366898148148	155519.054447314	30_YE5S_G
L000361_030_001_2013-03-06_12-16-01	6	46	4575	567	1339762.89935168	452746.828912557	169.349809488659	449449.832234787	0.00134458314801306	203	200	204	100	110	130	0.0773727282389202	96	96	0.192651666714561	L000361_030_001	2013-03-06_12-16-01	2013-03-13_10-40-30	30	YE5S_G	his3D_K	1	1	1	PDLV4_768	SPBC1734.05C	spf31	SGA0015	SID	2013/04/16'	SID	DAL	YE5S_G	PINNED	-6.93366898148148	452746.828912557	30_YE5S_G
L000361_030_001_2013-03-06_12-16-01	6	48	4766	567	748309.031778085	260569.182281492	169.349809488659	257989.49042937	0.00138853550032347	207	203	206	100	112	134	0.0632373259645021	96	96	0.110876728571577	L000361_030_001	2013-03-06_12-16-01	2013-03-13_10-40-30	30	YE5S_G	his3D_K	1	1	1	PDLV4_768	SPAC10F6.16	mug134	SGA0015	SID	2013/04/16'	SID	DAL	YE5S_G	PINNED	-6.93366898148148	260569.182281492	30_YE5S_G
L000361_030_001_2013-03-06_12-16-01	7	1	277	658	1081501.37102774	362315.322890565	169.349809488659	367918.836688604	0.00133889310391944	203	199	203	100	111	131	0.0971410351790839	96	96	0.154171484753951	L000361_030_001	2013-03-06_12-16-01	2013-03-13_10-40-30	30	YE5S_G	his3D_K	1	1	1	PDLV4_768	SPAC10F6.16	mug134	SGA0015	SID	2013/04/16'	SID	DAL	YE5S_G	PINNED	-6.93366898148148	362315.322890565	30_YE5S_G
L000361_030_001_2013-03-06_12-16-01	7	3	468	660	1261834.85598895	387740.575556929	169.349809488659	388012.088671411	0.00117541744251517	192	189	192	99	108	128	0.118397279200765	96	96	0.164990372905148	L000361_030_001	2013-03-06_12-16-01	2013-03-13_10-40-30	30	YE5S_G	his3D_K	1	1	1	PDLV4_768	SPBC1711.11	SPBC1711.11	SGA0015	SID	2013/04/16'	SID	DAL	YE5S_G	PINNED	-6.93366898148148	387740.575556929	30_YE5S_G
L000361_030_001_2013-03-06_12-16-01	7	5	659	659	1186904.04506324	312303.65944583	169.349809488659	371107.140710185	0.000999469818329164	179	178	184	108	115	132	0.0976724412796259	96	96	0.132890650295237	L000361_030_001	2013-03-06_12-16-01	2013-03-13_10-40-30	30	YE5S_G	his3D_K	1	1	1	PDLV4_768	SPBC16E9.13	ksp1	SGA0015	SID	2013/04/16'	SID	DAL	YE5S_G	PINNED	-6.93366898148148	312303.65944583	30_YE5S_G
L000361_030_001_2013-03-06_12-16-01	7	7	850	658	785274.898501435	214543.890222847	169.349809488659	288974.448975519	0.00109174202132801	185	184	189	104	112	132	0.0950154107769157	96	96	0.0912921646168841	L000361_030_001	2013-03-06_12-16-01	2013-03-13_10-40-30	30	YE5S_G	his3D_K	1	1	1	PDLV4_768	SPBP22H7.06	SPBP22H7.06	SGA0015	SID	2013/04/16'	SID	DAL	YE5S_G	PINNED	-6.93366898148148	214543.890222847	30_YE5S_G
L000361_030_001_2013-03-06_12-16-01	7	9	1041	662	1512853.07259007	449561.977023058	169.349809488659	462891.003023717	0.00115451788803192	190	188	192	103	111	131	0.116803060899139	96	96	0.191296456726179	L000361_030_001	2013-03-06_12-16-01	2013-03-13_10-40-30	30	YE5S_G	his3D_K	1	1	1	PDLV4_768	SPBC1683.02	SPBC1683.02	SGA0015	SID	2013/04/16'	SID	DAL	YE5S_G	PINNED	-6.93366898148148	449561.977023058	30_YE5S_G
L000361_030_001_2013-03-06_12-16-01	7	11	1235	663	1532584.85280051	435727.497663281	169.349809488659	467387.831166986	0.00112249942232763	187	186	189	109	117	133	0.109894781592093	96	96	0.18540964463477	L000361_030_001	2013-03-06_12-16-01	2013-03-13_10-40-30	30	YE5S_G	his3D_K	1	1	1	PDLV4_768	SPAC24C9.07C	bgs2	SGA0015	SID	2013/04/16'	SID	DAL	YE5S_G	PINNED	-6.93366898148148	435727.497663281	30_YE5S_G
L000361_030_001_2013-03-06_12-16-01	7	13	1428	662	1401955.47242002	444347.468605453	169.349809488659	460799.191008629	0.00125104988030953	196	195	197	106	115	132	0.125092996067595	96	96	0.189077592509809	L000361_030_001	2013-03-06_12-16-01	2013-03-13_10-40-30	30	YE5S_G	his3D_K	1	1	1	PDLV4_768	SPBC1604.01	mug158	SGA0015	SID	2013/04/16'	SID	DAL	YE5S_G	PINNED	-6.93366898148148	444347.468605453	30_YE5S_G
L000361_030_001_2013-03-06_12-16-01	7	15	1615	656	1631743.2925922	486942.989074441	169.349809488659	512442.196068613	0.00118401422432686	191	190	193	109	117	133	0.126155808268679	96	96	0.20720272887495	L000361_030_001	2013-03-06_12-16-01	2013-03-13_10-40-30	30	YE5S_G	his3D_K	1	1	1	PDLV4_768	SPCC320.07C	mde7	SGA0015	SID	2013/04/16'	SID	DAL	YE5S_G	PINNED	-6.93366898148148	486942.989074441	30_YE5S_G
L000361_030_001_2013-03-06_12-16-01	7	17	1803	656	804007.601232862	210869.763274125	169.349809488659	315671.4603144	0.00103574807331222	181	181	185	115	125	141	0.113614624295887	96	96	0.0897287595631319	L000361_030_001	2013-03-06_12-16-01	2013-03-13_10-40-30	30	YE5S_G	his3D_K	1	1	1	PDLV4_768	SPBC16E9.07	mug100	SGA0015	SID	2013/04/16'	SID	DAL	YE5S_G	PINNED	-6.93366898148148	210869.763274125	30_YE5S_G
L000361_030_001_2013-03-06_12-16-01	7	19	1995	662	1519347.07620363	461486.790650453	169.349809488659	492257.030956595	0.00123216488490512	195	194	195	108	116	133	0.0945902858964821	96	96	0.196370672764524	L000361_030_001	2013-03-06_12-16-01	2013-03-13_10-40-30	30	YE5S_G	his3D_K	1	1	1	PDLV4_768	SPBC30D10.16	pha2	SGA0015	SID	2013/04/16'	SID	DAL	YE5S_G	PINNED	-6.93366898148148	461486.790650453	30_YE5S_G
L000361_030_001_2013-03-06_12-16-01	7	21	2186	656	1569550.71952386	457922.743578587	169.349809488659	476735.252141913	0.00115325682332724	189	188	191	104	114	132	0.12275480922521	96	96	0.194854108616978	L000361_030_001	2013-03-06_12-16-01	2013-03-13_10-40-30	30	YE5S_G	his3D_K	1	1	1	PDLV4_768	SPAC144.17C	SPAC144.17c	SGA0015	SID	2013/04/16'	SID	DAL	YE5S_G	PINNED	-6.93366898148148	457922.743578587	30_YE5S_G
L000361_030_001_2013-03-06_12-16-01	7	23	2374	661	1416442.09586566	459337.707846242	169.349809488659	470884.915308503	0.00128925070751541	199	197	199	102	113	131	0.120310341162717	96	96	0.195456200574552	L000361_030_001	2013-03-06_12-16-01	2013-03-13_10-40-30	30	YE5S_G	his3D_K	1	1	1	PDLV4_768	SPAC110.01	ppk1	SGA0015	SID	2013/04/16'	SID	DAL	YE5S_G	PINNED	-6.93366898148148	459337.707846242	30_YE5S_G
L000361_030_001_2013-03-06_12-16-01	7	25	2563	658	1615508.2835583	507398.566223446	169.349809488659	526682.965562033	0.00124311460601599	196	194	195	105	114	131	0.134977149537677	96	96	0.215906933476072	L000361_030_001	2013-03-06_12-16-01	2013-03-13_10-40-30	30	YE5S_G	his3D_K	1	1	1	PDLV4_768	SPCC1442.11C	SPCC1442.11c	SGA0015	SID	2013/04/16'	SID	DAL	YE5S_G	PINNED	-6.93366898148148	507398.566223446	30_YE5S_G
L000361_030_001_2013-03-06_12-16-01	7	27	2754	660	1359744.44893187	396666.7748211	169.349809488659	412741.165281091	0.00115417950781157	189	188	190	103	114	132	0.119672653842066	96	96	0.16878862626851	L000361_030_001	2013-03-06_12-16-01	2013-03-13_10-40-30	30	YE5S_G	his3D_K	1	1	1	PDLV4_768	SPCC1620.02	wtf23	SGA0015	SID	2013/04/16'	SID	DAL	YE5S_G	PINNED	-6.93366898148148	396666.7748211	30_YE5S_G
L000361_030_001_2013-03-06_12-16-01	7	29	2951	660	1386469.77149538	411385.082632604	169.349809488659	425025.1858681	0.00115877767731069	190	189	191	101	113	132	0.0982038473801679	96	96	0.175051522770546	L000361_030_001	2013-03-06_12-16-01	2013-03-13_10-40-30	30	YE5S_G	his3D_K	1	1	1	PDLV4_768	SPAC1782.12C	SPAC1782.12c	SGA0015	SID	2013/04/16'	SID	DAL	YE5S_G	PINNED	-6.93366898148148	411385.082632604	30_YE5S_G
L000361_030_001_2013-03-06_12-16-01	7	31	3142	657	1411196.93910086	430363.051089762	169.349809488659	443425.769900842	0.00119697850451657	192	191	193	101	113	132	0.112126687214369	96	96	0.183126979119759	L000361_030_001	2013-03-06_12-16-01	2013-03-13_10-40-30	30	YE5S_G	his3D_K	1	1	1	PDLV4_768	SPCC16A11.08	atg20	SGA0015	SID	2013/04/16'	SID	DAL	YE5S_G	PINNED	-6.93366898148148	430363.051089762	30_YE5S_G
L000361_030_001_2013-03-06_12-16-01	7	33	3333	656	1624749.75023913	489857.674768243	169.349809488659	505250.070440887	0.0011860287834057	192	191	193	102	114	132	0.103943033266022	96	96	0.208442978438284	L000361_030_001	2013-03-06_12-16-01	2013-03-13_10-40-30	30	YE5S_G	his3D_K	1	1	1	PDLV4_768	SPAC922.06	SPAC922.06	SGA0015	SID	2013/04/16'	SID	DAL	YE5S_G	PINNED	-6.93366898148148	489857.674768243	30_YE5S_G
L000361_030_001_2013-03-06_12-16-01	7	35	3524	656	1525341.54107769	450227.453219415	169.349809488659	470983.647689058	0.00117191114761057	191	190	191	103	114	133	0.0931023488149644	96	96	0.191579628446442	L000361_030_001	2013-03-06_12-16-01	2013-03-13_10-40-30	30	YE5S_G	his3D_K	1	1	1	PDLV4_768	SPAC1F7.06	SPAC1F7.06	SGA0015	SID	2013/04/16'	SID	DAL	YE5S_G	PINNED	-6.93366898148148	450227.453219415	30_YE5S_G
L000361_030_001_2013-03-06_12-16-01	7	37	3715	656	1295054.18216601	356645.106821182	169.349809488659	432848.121393581	0.00106650547431184	183	183	187	109	117	136	0.0858752258475927	96	96	0.151758708989133	L000361_030_001	2013-03-06_12-16-01	2013-03-13_10-40-30	30	YE5S_G	his3D_K	1	1	1	PDLV4_768	SPCC126.12	SPCC126.12	SGA0015	SID	2013/04/16'	SID	DAL	YE5S_G	PINNED	-6.93366898148148	356645.106821182	30_YE5S_G
L000361_030_001_2013-03-06_12-16-01	7	39	3906	655	1385720.46338612	408184.939826943	169.349809488659	440538.937474761	0.00118732058861583	192	190	193	104	114	134	0.0886385375704113	96	96	0.173689806230827	L000361_030_001	2013-03-06_12-16-01	2013-03-13_10-40-30	30	YE5S_G	his3D_K	1	1	1	PDLV4_768	SPCC1259.03	rpa12	SGA0015	SID	2013/04/16'	SID	DAL	YE5S_G	PINNED	-6.93366898148148	408184.939826943	30_YE5S_G
L000361_030_001_2013-03-06_12-16-01	7	41	4097	662	1280317.78935062	399188.606795548	169.349809488659	435165.264368416	0.0012466209009206	196	194	196	105	114	133	0.0776915718992454	96	96	0.169861709727136	L000361_030_001	2013-03-06_12-16-01	2013-03-13_10-40-30	30	YE5S_G	his3D_K	1	1	1	PDLV4_768	SPCC1919.12C	SPCC1919.12c	SGA0015	SID	2013/04/16'	SID	DAL	YE5S_G	PINNED	-6.93366898148148	399188.606795548	30_YE5S_G
L000361_030_001_2013-03-06_12-16-01	7	43	4288	657	1649227.14847486	508648.699138654	169.349809488659	517153.640059223	0.00120416028443595	193	191	194	102	112	132	0.0940588797959401	96	96	0.216438886820302	L000361_030_001	2013-03-06_12-16-01	2013-03-13_10-40-30	30	YE5S_G	his3D_K	1	1	1	PDLV4_768	SPCC736.13	SPCC736.13	SGA0015	SID	2013/04/16'	SID	DAL	YE5S_G	PINNED	-6.93366898148148	508648.699138654	30_YE5S_G
L000361_030_001_2013-03-06_12-16-01	7	45	4479	655	1097486.61069189	312022.08353585	169.349809488659	336125.043025277	0.00115325682332724	189	188	192	100	110	131	0.0882134126899777	96	96	0.132770834837899	L000361_030_001	2013-03-06_12-16-01	2013-03-13_10-40-30	30	YE5S_G	his3D_K	1	1	1	PDLV4_768	SPBC4F6.08C	mrpl39	SGA0015	SID	2013/04/16'	SID	DAL	YE5S_G	PINNED	-6.93366898148148	312022.08353585	30_YE5S_G
L000361_030_001_2013-03-06_12-16-01	7	47	4670	662	1356996.9858646	438819.738515801	169.349809488659	444718.270850737	0.00129275700242002	200	197	199	101	112	133	0.083324476564991	96	96	0.186725447012783	L000361_030_001	2013-03-06_12-16-01	2013-03-13_10-40-30	30	YE5S_G	his3D_K	1	1	1	PDLV4_768	SPAC10F6.16	mug134	SGA0015	SID	2013/04/16'	SID	DAL	YE5S_G	PINNED	-6.93366898148148	438819.738515801	30_YE5S_G
L000361_030_001_2013-03-06_12-16-01	8	2	372	755	1244850.53884579	372781.530384313	169.349809488659	386484.620197905	0.00117415637781049	191	189	193	98	109	129	0.116803060899139	96	96	0.1586250384601	L000361_030_001	2013-03-06_12-16-01	2013-03-13_10-40-30	30	YE5S_G	his3D_K	1	1	1	PDLV4_768	SPAC10F6.16	mug134	SGA0015	SID	2013/04/16'	SID	DAL	YE5S_G	PINNED	-6.93366898148148	372781.530384313	30_YE5S_G
L000361_030_001_2013-03-06_12-16-01	8	4	563	756	1652224.38091189	517335.539048519	169.349809488659	522381.735778726	0.00123567117980972	196	193	197	100	108	127	0.108406844510575	96	96	0.220135288606566	L000361_030_001	2013-03-06_12-16-01	2013-03-13_10-40-30	30	YE5S_G	his3D_K	1	1	1	PDLV4_768	SPBC1711.11	SPBC1711.11	SGA0015	SID	2013/04/16'	SID	DAL	YE5S_G	PINNED	-6.93366898148148	517335.539048519	30_YE5S_G
L000361_030_001_2013-03-06_12-16-01	8	6	759	758	1345008.05611648	383107.716812406	169.349809488659	438044.718921554	0.00110712072182782	186	185	189	111	117	134	0.0918269741736635	96	96	0.16301901076236	L000361_030_001	2013-03-06_12-16-01	2013-03-13_10-40-30	30	YE5S_G	his3D_K	1	1	1	PDLV4_768	SPBC16E9.13	ksp1	SGA0015	SID	2013/04/16'	SID	DAL	YE5S_G	PINNED	-6.93366898148148	383107.716812406	30_YE5S_G
L000361_030_001_2013-03-06_12-16-01	8	8	951	756	1050779.7385482	282432.695569323	169.349809488659	356596.030594535	0.00106716674716963	183	183	188	111	118	135	0.114146030396429	96	96	0.120180034538962	L000361_030_001	2013-03-06_12-16-01	2013-03-13_10-40-30	30	YE5S_G	his3D_K	1	1	1	PDLV4_768	SPBP22H7.06	SPBP22H7.06	SGA0015	SID	2013/04/16'	SID	DAL	YE5S_G	PINNED	-6.93366898148148	282432.695569323	30_YE5S_G
L000361_030_001_2013-03-06_12-16-01	8	10	1136	755	1132204.55308747	312397.305947353	169.349809488659	359870.48741115	0.0010763633208282	184	183	188	104	113	133	0.11605909235838	96	96	0.132930498513818	L000361_030_001	2013-03-06_12-16-01	2013-03-13_10-40-30	30	YE5S_G	his3D_K	1	1	1	PDLV4_768	SPBC1683.02	SPBC1683.02	SGA0015	SID	2013/04/16'	SID	DAL	YE5S_G	PINNED	-6.93366898148148	312397.305947353	30_YE5S_G
L000361_030_001_2013-03-06_12-16-01	8	12	1327	757	1329022.81645233	381947.897205942	169.349809488659	394812.437525412	0.00115417950781157	189	188	191	102	112	131	0.110107344032309	96	96	0.162525487305088	L000361_030_001	2013-03-06_12-16-01	2013-03-13_10-40-30	30	YE5S_G	his3D_K	1	1	1	PDLV4_768	SPAC24C9.07C	bgs2	SGA0015	SID	2013/04/16'	SID	DAL	YE5S_G	PINNED	-6.93366898148148	381947.897205942	30_YE5S_G
L000361_030_001_2013-03-06_12-16-01	8	14	1522	758	1589532.26910405	469948.079514312	169.349809488659	491060.440419114	0.00117415637781049	191	190	192	108	116	133	0.096928472738867	96	96	0.19997109864954	L000361_030_001	2013-03-06_12-16-01	2013-03-13_10-40-30	30	YE5S_G	his3D_K	1	1	1	PDLV4_768	SPBC1604.01	mug158	SGA0015	SID	2013/04/16'	SID	DAL	YE5S_G	PINNED	-6.93366898148148	469948.079514312	30_YE5S_G
L000361_030_001_2013-03-06_12-16-01	8	16	1714	759	1273074.4776278	371860.564462356	169.349809488659	388109.643607193	0.00115877767731069	190	189	191	104	114	132	0.109788500371984	96	96	0.158233151408614	L000361_030_001	2013-03-06_12-16-01	2013-03-13_10-40-30	30	YE5S_G	his3D_K	1	1	1	PDLV4_768	SPCC320.07C	mde7	SGA0015	SID	2013/04/16'	SID	DAL	YE5S_G	PINNED	-6.93366898148148	371860.564462356	30_YE5S_G
L000361_030_001_2013-03-06_12-16-01	8	18	1903	761	432350.779041343	106608.499470913	169.349809488659	243803.106260861	0.00094238399571887	174	175	179	110	119	136	0.0991603783611436	96	96	0.0453637746250821	L000361_030_001	2013-03-06_12-16-01	2013-03-13_10-40-30	30	YE5S_G	his3D_K	1	1	1	PDLV4_768	SPBC16E9.07	mug100	SGA0015	SID	2013/04/16'	SID	DAL	YE5S_G	PINNED	-6.93366898148148	106608.499470913	30_YE5S_G
L000361_030_001_2013-03-06_12-16-01	8	20	2090	758	1248597.07939207	334236.756405773	169.349809488659	363048.572849632	0.00105178804666983	182	182	186	103	114	132	0.10808800085025	96	96	0.142223565327892	L000361_030_001	2013-03-06_12-16-01	2013-03-13_10-40-30	30	YE5S_G	his3D_K	1	1	1	PDLV4_768	SPBC30D10.16	pha2	SGA0015	SID	2013/04/16'	SID	DAL	YE5S_G	PINNED	-6.93366898148148	334236.756405773	30_YE5S_G
L000361_030_001_2013-03-06_12-16-01	8	22	2278	758	1096737.30258263	297315.012398602	169.349809488659	355231.392218056	0.00106650547431184	183	183	186	103	114	132.5	0.0978850037198427	96	96	0.126512719736606	L000361_030_001	2013-03-06_12-16-01	2013-03-13_10-40-30	30	YE5S_G	his3D_K	1	1	1	PDLV4_768	SPAC144.17C	SPAC144.17c	SGA0015	SID	2013/04/16'	SID	DAL	YE5S_G	PINNED	-6.93366898148148	297315.012398602	30_YE5S_G
L000361_030_001_2013-03-06_12-16-01	8	24	2467	756	1406451.32107557	422206.993400268	169.349809488659	438416.837100462	0.00117065008290589	190	190	191	102	114	131	0.119991497502391	96	96	0.179656434419368	L000361_030_001	2013-03-06_12-16-01	2013-03-13_10-40-30	30	YE5S_G	his3D_K	1	1	1	PDLV4_768	SPAC110.01	ppk1	SGA0015	SID	2013/04/16'	SID	DAL	YE5S_G	PINNED	-6.93366898148148	422206.993400268	30_YE5S_G
L000361_030_001_2013-03-06_12-16-01	8	26	2658	755	1407949.93729408	438484.449680964	169.349809488659	454002.584148672	0.00123567117980972	195	194	195	103	114	131	0.12743118290998	96	96	0.186582775769746	L000361_030_001	2013-03-06_12-16-01	2013-03-13_10-40-30	30	YE5S_G	his3D_K	1	1	1	PDLV4_768	SPCC1442.11C	SPCC1442.11c	SGA0015	SID	2013/04/16'	SID	DAL	YE5S_G	PINNED	-6.93366898148148	438484.449680964	30_YE5S_G
L000361_030_001_2013-03-06_12-16-01	8	28	2856	755	1265081.85779573	365773.118479499	169.349809488659	412162.607816162	0.00115527138240608	189	189	190	103	114	132	0.0860877882878095	96	96	0.155642837043632	L000361_030_001	2013-03-06_12-16-01	2013-03-13_10-40-30	30	YE5S_G	his3D_K	1	1	1	PDLV4_768	SPCC1620.02	wtf23	SGA0015	SID	2013/04/16'	SID	DAL	YE5S_G	PINNED	-6.93366898148148	365773.118479499	30_YE5S_G
L000361_030_001_2013-03-06_12-16-01	8	30	3047	752	1388717.69582315	402840.321289446	169.349809488659	415239.166122204	0.00113989268190627	188	188	189	101	113	132	0.10139228398342	96	96	0.17141557789073	L000361_030_001	2013-03-06_12-16-01	2013-03-13_10-40-30	30	YE5S_G	his3D_K	1	1	1	PDLV4_768	SPAC1782.12C	SPAC1782.12c	SGA0015	SID	2013/04/16'	SID	DAL	YE5S_G	PINNED	-6.93366898148148	402840.321289446	30_YE5S_G
L000361_030_001_2013-03-06_12-16-01	8	32	3238	753	1412196.01657987	419798.457536581	169.349809488659	434484.415637299	0.00117415637781049	191	190	191	102	114	132	0.106918907429057	96	96	0.17863156043053	L000361_030_001	2013-03-06_12-16-01	2013-03-13_10-40-30	30	YE5S_G	his3D_K	1	1	1	PDLV4_768	SPCC16A11.08	atg20	SGA0015	SID	2013/04/16'	SID	DAL	YE5S_G	PINNED	-6.93366898148148	419798.457536581	30_YE5S_G
L000361_030_001_2013-03-06_12-16-01	8	34	3429	758	1416442.09586566	419611.646149986	169.349809488659	458447.550594533	0.00117415637781049	190	190	192	105	115	134	0.10606865766819	96	96	0.178552068929562	L000361_030_001	2013-03-06_12-16-01	2013-03-13_10-40-30	30	YE5S_G	his3D_K	1	1	1	PDLV4_768	SPAC922.06	SPAC922.06	SGA0015	SID	2013/04/16'	SID	DAL	YE5S_G	PINNED	-6.93366898148148	419611.646149986	30_YE5S_G
L000361_030_001_2013-03-06_12-16-01	8	36	3620	754	1391215.38952067	417213.557349675	169.349809488659	434094.721530427	0.0011860287834057	191	191	192	103	115	133	0.10075459666277	96	96	0.177531640348276	L000361_030_001	2013-03-06_12-16-01	2013-03-13_10-40-30	30	YE5S_G	his3D_K	1	1	1	PDLV4_768	SPAC1F7.06	SPAC1F7.06	SGA0015	SID	2013/04/16'	SID	DAL	YE5S_G	PINNED	-6.93366898148148	417213.557349675	30_YE5S_G
L000361_030_001_2013-03-06_12-16-01	8	38	3811	751	704349.622701669	195273.467940601	169.349809488659	300499.184364349	0.00111264157581126	186	186	189	108	119	136	0.0790732277606547	96	96	0.0830922640678619	L000361_030_001	2013-03-06_12-16-01	2013-03-13_10-40-30	30	YE5S_G	his3D_K	1	1	1	PDLV4_768	SPCC126.12	SPCC126.12	SGA0015	SID	2013/04/16'	SID	DAL	YE5S_G	PINNED	-6.93366898148148	195273.467940601	30_YE5S_G
L000361_030_001_2013-03-06_12-16-01	8	40	4002	758	1568551.64204485	482352.63529709	169.349809488659	494133.682125855	0.0012215535440146	194	193	195	103	114	133	0.071846104793283	96	96	0.20524945333652	L000361_030_001	2013-03-06_12-16-01	2013-03-13_10-40-30	30	YE5S_G	his3D_K	1	1	1	PDLV4_768	SPCC1259.03	rpa12	SGA0015	SID	2013/04/16'	SID	DAL	YE5S_G	PINNED	-6.93366898148148	482352.63529709	30_YE5S_G
L000361_030_001_2013-03-06_12-16-01	8	42	4193	758	1533833.69964927	451633.499843546	169.349809488659	480352.010721642	0.00114406024966867	189	188	191	105	114	133	0.0841747263258582	96	96	0.192177925791269	L000361_030_001	2013-03-06_12-16-01	2013-03-13_10-40-30	30	YE5S_G	his3D_K	1	1	1	PDLV4_768	SPCC1919.12C	SPCC1919.12c	SGA0015	SID	2013/04/16'	SID	DAL	YE5S_G	PINNED	-6.93366898148148	451633.499843546	30_YE5S_G
L000361_030_001_2013-03-06_12-16-01	8	44	4384	758	1274822.86321607	366707.739156566	169.349809488659	405329.10500055	0.00116595969189042	190	189	193	103	113	133	0.0584546710596238	96	96	0.156040534431409	L000361_030_001	2013-03-06_12-16-01	2013-03-13_10-40-30	30	YE5S_G	his3D_K	1	1	1	PDLV4_768	SPCC736.13	SPCC736.13	SGA0015	SID	2013/04/16'	SID	DAL	YE5S_G	PINNED	-6.93366898148148	366707.739156566	30_YE5S_G
L000361_030_001_2013-03-06_12-16-01	8	46	4575	752	988836.934849612	274399.678856054	169.349809488659	296300.005653298	0.00109174202132801	185	184	188	101	112	133	0.0903390370921458	96	96	0.11676184591846	L000361_030_001	2013-03-06_12-16-01	2013-03-13_10-40-30	30	YE5S_G	his3D_K	1	1	1	PDLV4_768	SPBC4F6.08C	mrpl39	SGA0015	SID	2013/04/16'	SID	DAL	YE5S_G	PINNED	-6.93366898148148	274399.678856054	30_YE5S_G
L000361_030_001_2013-03-06_12-16-01	8	48	4766	758	1341011.74620045	452335.037605533	169.349809488659	465155.14862983	0.00134256858893422	203	200	202	104	115	137	0.0735466043150175	96	96	0.192476442336233	L000361_030_001	2013-03-06_12-16-01	2013-03-13_10-40-30	30	YE5S_G	his3D_K	1	1	1	PDLV4_768	SPAC10F6.16	mug134	SGA0015	SID	2013/04/16'	SID	DAL	YE5S_G	PINNED	-6.93366898148148	452335.037605533	30_YE5S_G
L000361_030_001_2013-03-06_12-16-01	9	1	277	855	912407.507705388	279482.108822729	169.349809488659	303223.824684623	0.00120491377881011	193	192	196	100	112	134	0.096397066638325	96	96	0.118924508451937	L000361_030_001	2013-03-06_12-16-01	2013-03-13_10-40-30	30	YE5S_G	his3D_K	1	1	1	PDLV4_768	SPAC10F6.16	mug134	SGA0015	SID	2013/04/16'	SID	DAL	YE5S_G	PINNED	-6.93366898148148	279482.108822729	30_YE5S_G
L000361_030_001_2013-03-06_12-16-01	9	3	468	853	1800837.15591455	573729.599476526	169.349809488659	582863.490273215	0.00126768964551402	198	195	198	102	110	129	0.101817408863854	96	96	0.244131944221697	L000361_030_001	2013-03-06_12-16-01	2013-03-13_10-40-30	30	YE5S_G	his3D_K	1	1	1	PDLV4_768	SPAC3C7.01C	SPAC3C7.01c	SGA0015	SID	2013/04/16'	SID	DAL	YE5S_G	PINNED	-6.93366898148148	573729.599476526	30_YE5S_G
L000361_030_001_2013-03-06_12-16-01	9	5	659	851	676125.683919651	177514.661385742	169.349809488659	263506.527457535	0.00105178804666983	182	182	187	108	116	133	0.096397066638325	96	96	0.0755355823570864	L000361_030_001	2013-03-06_12-16-01	2013-03-13_10-40-30	30	YE5S_G	his3D_K	1	1	1	PDLV4_768	SPBC21C3.03	SPBC21C3.03	SGA0015	SID	2013/04/16'	SID	DAL	YE5S_G	PINNED	-6.93366898148148	177514.661385742	30_YE5S_G
L000361_030_001_2013-03-06_12-16-01	9	7	850	850	702351.46774365	194948.990447238	169.349809488659	267827.951380933	0.00106541359971733	183	183	188	106	115	133	0.144861303007759	96	96	0.082954193239055	L000361_030_001	2013-03-06_12-16-01	2013-03-13_10-40-30	30	YE5S_G	his3D_K	1	1	1	PDLV4_768	SPCC569.07	SPCC569.07	SGA0015	SID	2013/04/16'	SID	DAL	YE5S_G	PINNED	-6.93366898148148	194948.990447238	30_YE5S_G
L000361_030_001_2013-03-06_12-16-01	9	9	1041	849	1197893.89733234	333412.034309223	169.349809488659	392042.127917415	0.00109174202132801	185	184	189	105	114	134	0.112551812094803	96	96	0.141872631701569	L000361_030_001	2013-03-06_12-16-01	2013-03-13_10-40-30	30	YE5S_G	his3D_K	1	1	1	PDLV4_768	SPAC11G7.06C	mug132	SGA0015	SID	2013/04/16'	SID	DAL	YE5S_G	PINNED	-6.93366898148148	333412.034309223	30_YE5S_G
L000361_030_001_2013-03-06_12-16-01	9	11	1234	851	1648477.84036561	490230.725751899	169.349809488659	510696.557233785	0.00117306450321599	191	189	193	108	115	133	0.132213837814858	96	96	0.208601718133808	L000361_030_001	2013-03-06_12-16-01	2013-03-13_10-40-30	30	YE5S_G	his3D_K	1	1	1	PDLV4_768	SPAC57A10.06	mug15	SGA0015	SID	2013/04/16'	SID	DAL	YE5S_G	PINNED	-6.93366898148148	490230.725751899	30_YE5S_G
L000361_030_001_2013-03-06_12-16-01	9	13	1426	852	1119216.54586035	317884.979212682	169.349809488659	405311.074720346	0.00113896999742194	188	187	191	118	125	140	0.123923902646402	96	96	0.135265599133937	L000361_030_001	2013-03-06_12-16-01	2013-03-13_10-40-30	30	YE5S_G	his3D_K	1	1	1	PDLV4_768	SPCC70.09C	mug9	SGA0015	SID	2013/04/16'	SID	DAL	YE5S_G	PINNED	-6.93366898148148	317884.979212682	30_YE5S_G
L000361_030_001_2013-03-06_12-16-01	9	15	1613	851	1548320.32309491	427744.164815345	169.349809488659	454673.959875198	0.00109174202132801	185	184	188	108	116	133	0.123073652885535	96	96	0.182012597364917	L000361_030_001	2013-03-06_12-16-01	2013-03-13_10-40-30	30	YE5S_G	his3D_K	1	1	1	PDLV4_768	SPAPYUG7.04C	rpb9	SGA0015	SID	2013/04/16'	SID	DAL	YE5S_G	PINNED	-6.93366898148148	427744.164815345	30_YE5S_G
L000361_030_001_2013-03-06_12-16-01	9	17	1808	850	1140446.9422893	318276.683560465	169.349809488659	395810.486651417	0.00108079230021714	184	184	187	110	118	135	0.109044531831225	96	96	0.135432276161009	L000361_030_001	2013-03-06_12-16-01	2013-03-13_10-40-30	30	YE5S_G	his3D_K	1	1	1	PDLV4_768	SPAC4C5.03	SPAC4C5.03	SGA0015	SID	2013/04/16'	SID	DAL	YE5S_G	PINNED	-6.93366898148148	318276.683560465	30_YE5S_G
L000361_030_001_2013-03-06_12-16-01	9	19	1996	851	637661.200977787	191570.198714403	169.349809488659	262731.47865869	0.00115325682332724	189	188	191	105	116	134	0.162822829206079	96	96	0.0815164584671173	L000361_030_001	2013-03-06_12-16-01	2013-03-13_10-40-30	30	YE5S_G	his3D_K	1	1	1	PDLV4_768	SPAC24C9.15C	spn5	SGA0015	SID	2013/04/16'	SID	DAL	YE5S_G	PINNED	-6.93366898148148	191570.198714403	30_YE5S_G
L000361_030_001_2013-03-06_12-16-01	9	21	2185	849	1563056.7159103	508077.761465575	169.349809488659	524752.768214406	0.00128925070751541	199	197	199	105	114	132	0.126474651929004	96	96	0.216195942889423	L000361_030_001	2013-03-06_12-16-01	2013-03-13_10-40-30	30	YE5S_G	his3D_K	1	1	1	PDLV4_768	SPCC1450.09C	SPCC1450.09c	SGA0015	SID	2013/04/16'	SID	DAL	YE5S_G	PINNED	-6.93366898148148	508077.761465575	30_YE5S_G
L000361_030_001_2013-03-06_12-16-01	9	23	2375	855	414617.153788925	104449.355850102	169.349809488659	240422.003421326	0.0009540872112039	174	176	180	110	119	135	0.114889998937188	96	96	0.0444450213822944	L000361_030_001	2013-03-06_12-16-01	2013-03-13_10-40-30	30	YE5S_G	his3D_K	1	1	1	PDLV4_768	SPAC9G1.04	oxa101	SGA0015	SID	2013/04/16'	SID	DAL	YE5S_G	PINNED	-6.93366898148148	104449.355850102	30_YE5S_G
L000361_030_001_2013-03-06_12-16-01	9	25	2569	849	1329272.58582209	377095.997051135	169.349809488659	391563.400071249	0.00111154970121676	186	186	187	102	114	131	0.108619406950792	96	96	0.160460919224509	L000361_030_001	2013-03-06_12-16-01	2013-03-13_10-40-30	30	YE5S_G	his3D_K	1	1	1	PDLV4_768	SPBC215.01	SPBC215.01	SGA0015	SID	2013/04/16'	SID	DAL	YE5S_G	PINNED	-6.93366898148148	377095.997051135	30_YE5S_G
L000361_030_001_2013-03-06_12-16-01	9	27	2760	849	1501113.91221171	455747.407239679	169.349809488659	470734.913853776	0.0011895350783103	192	191	192	102	114	131	0.100967159102987	96	96	0.193928465090414	L000361_030_001	2013-03-06_12-16-01	2013-03-13_10-40-30	30	YE5S_G	his3D_K	1	1	1	PDLV4_768	SPCC1442.07C	SPCC1442.07c	SGA0015	SID	2013/04/16'	SID	DAL	YE5S_G	PINNED	-6.93366898148148	455747.407239679	30_YE5S_G
L000361_030_001_2013-03-06_12-16-01	9	29	2951	849	1498366.44914444	456578.445533826	169.349809488659	471321.896720082	0.00117415637781049	191	190	192	102	114	131	0.105856095227973	96	96	0.194282086368901	L000361_030_001	2013-03-06_12-16-01	2013-03-13_10-40-30	30	YE5S_G	his3D_K	1	1	1	PDLV4_768	SPCC1259.09C	pdx1	SGA0015	SID	2013/04/16'	SID	DAL	YE5S_G	PINNED	-6.93366898148148	456578.445533826	30_YE5S_G
L000361_030_001_2013-03-06_12-16-01	9	31	3142	848	1303296.57136784	375870.059546889	169.349809488659	421109.944074995	0.00112802027631107	187	187	189	103	115	132	0.090657880752471	96	96	0.15993926144935	L000361_030_001	2013-03-06_12-16-01	2013-03-13_10-40-30	30	YE5S_G	his3D_K	1	1	1	PDLV4_768	SPCC24B10.20	SPCC24B10.20	SGA0015	SID	2013/04/16'	SID	DAL	YE5S_G	PINNED	-6.93366898148148	375870.059546889	30_YE5S_G
L000361_030_001_2013-03-06_12-16-01	9	33	3333	846	1328023.73897332	379163.048630904	169.349809488659	397162.760504911	0.00112451398140647	187	187	189	103	114	133	0.103624189605697	96	96	0.161340485698744	L000361_030_001	2013-03-06_12-16-01	2013-03-13_10-40-30	30	YE5S_G	his3D_K	1	1	1	PDLV4_768	SPBC21D10.11C	nfs1	SGA0015	SID	2013/04/16'	SID	DAL	YE5S_G	PINNED	-6.93366898148148	379163.048630904	30_YE5S_G
L000361_030_001_2013-03-06_12-16-01	9	35	3524	848	1057273.74216176	298530.940851254	169.349809488659	376941.048212318	0.00114339897681088	188	188	190	108	117	135	0.0806674460622808	96	96	0.127030118485862	L000361_030_001	2013-03-06_12-16-01	2013-03-13_10-40-30	30	YE5S_G	his3D_K	1	1	1	PDLV4_768	SPAC1F3.09	mug161	SGA0015	SID	2013/04/16'	SID	DAL	YE5S_G	PINNED	-6.93366898148148	298530.940851254	30_YE5S_G
L000361_030_001_2013-03-06_12-16-01	9	37	3715	853	1619504.59347433	487262.815250449	169.349809488659	502758.666532408	0.00116622110351695	190	189	191	104	115	133	0.0794983526410883	96	96	0.207338820487153	L000361_030_001	2013-03-06_12-16-01	2013-03-13_10-40-30	30	YE5S_G	his3D_K	1	1	1	PDLV4_768	SPBC685.02	exo5	SGA0015	SID	2013/04/16'	SID	DAL	YE5S_G	PINNED	-6.93366898148148	487262.815250449	30_YE5S_G
L000361_030_001_2013-03-06_12-16-01	9	39	3906	847	1346756.44170475	386557.62350524	169.349809488659	403868.331845347	0.00112802027631107	187	187	190	103	114	134	0.0919332553937719	96	96	0.164487006189253	L000361_030_001	2013-03-06_12-16-01	2013-03-13_10-40-30	30	YE5S_G	his3D_K	1	1	1	PDLV4_768	SPBC543.02C	SPBC543.02c	SGA0015	SID	2013/04/16'	SID	DAL	YE5S_G	PINNED	-6.93366898148148	386557.62350524	30_YE5S_G
L000361_030_001_2013-03-06_12-16-01	9	41	4097	847	938633.291529387	282434.964939442	169.349809488659	379292.513760596	0.00118401422432686	191	190	194	110	119	136	0.0866191943883516	96	96	0.120181000195501	L000361_030_001	2013-03-06_12-16-01	2013-03-13_10-40-30	30	YE5S_G	his3D_K	1	1	1	PDLV4_768	SPCC24B10.06	SPCC24B10.06	SGA0015	SID	2013/04/16'	SID	DAL	YE5S_G	PINNED	-6.93366898148148	282434.964939442	30_YE5S_G
L000361_030_001_2013-03-06_12-16-01	9	43	4288	853	1562557.17717079	473585.53335824	169.349809488659	497212.024967482	0.00121235720501638	193	192	195	105	114	133	0.0782229779997874	96	96	0.20151889865802	L000361_030_001	2013-03-06_12-16-01	2013-03-13_10-40-30	30	YE5S_G	his3D_K	1	1	1	PDLV4_768	SPBC359.06	mug14	SGA0015	SID	2013/04/16'	SID	DAL	YE5S_G	PINNED	-6.93366898148148	473585.53335824	30_YE5S_G
L000361_030_001_2013-03-06_12-16-01	9	45	4479	848	1435174.79859709	406051.811552669	169.349809488659	427408.8364719	0.00109726287531145	186	185	189	102	113	132	0.0858752258475927	96	96	0.172782122971418	L000361_030_001	2013-03-06_12-16-01	2013-03-13_10-40-30	30	YE5S_G	his3D_K	1	1	1	PDLV4_768	SPAC4F10.06	SPAC4F10.06	SGA0015	SID	2013/04/16'	SID	DAL	YE5S_G	PINNED	-6.93366898148148	406051.811552669	30_YE5S_G
L000361_030_001_2013-03-06_12-16-01	9	47	4670	850	1327773.96960357	419521.460911738	169.349809488659	450676.500649822	0.00127387200701561	198	195	198	105	115	135	0.0904453183122542	96	96	0.178513693538832	L000361_030_001	2013-03-06_12-16-01	2013-03-13_10-40-30	30	YE5S_G	his3D_K	1	1	1	PDLV4_768	SPAC10F6.16	mug134	SGA0015	SID	2013/04/16'	SID	DAL	YE5S_G	PINNED	-6.93366898148148	419521.460911738	30_YE5S_G
L000361_030_001_2013-03-06_12-16-01	10	2	372	949	1531336.00595175	447416.12603123	169.349809488659	467874.466333442	0.00116972739842156	190	189	192	102	112	132	0.115952811138272	96	96	0.190383359728703	L000361_030_001	2013-03-06_12-16-01	2013-03-13_10-40-30	30	YE5S_G	his3D_K	1	1	1	PDLV4_768	SPAC10F6.16	mug134	SGA0015	SID	2013/04/16'	SID	DAL	YE5S_G	PINNED	-6.93366898148148	447416.12603123	30_YE5S_G
L000361_030_001_2013-03-06_12-16-01	10	4	568	944	1677451.08725688	504054.686607403	169.349809488659	524942.962682479	0.00120048479942117	193	191	194	109	115	130	0.127218620469763	96	96	0.214484054418319	L000361_030_001	2013-03-06_12-16-01	2013-03-13_10-40-30	30	YE5S_G	his3D_K	1	1	1	PDLV4_768	SPAC3C7.01C	SPAC3C7.01c	SGA0015	SID	2013/04/16'	SID	DAL	YE5S_G	PINNED	-6.93366898148148	504054.686607403	30_YE5S_G
L000361_030_001_2013-03-06_12-16-01	10	6	760	945	1461900.12116059	421900.246041423	169.349809488659	454861.081778924	0.00114339897681088	189	188	192	108	116	133	0.122329684344776	96	96	0.17952590807182	L000361_030_001	2013-03-06_12-16-01	2013-03-13_10-40-30	30	YE5S_G	his3D_K	1	1	1	PDLV4_768	SPBC21C3.03	SPBC21C3.03	SGA0015	SID	2013/04/16'	SID	DAL	YE5S_G	PINNED	-6.93366898148148	421900.246041423	30_YE5S_G
L000361_030_001_2013-03-06_12-16-01	10	8	945	942	1195645.97300457	305550.502826021	169.349809488659	355502.107239889	0.0010038987977181	178	179	183	104	113	133	0.109894781592093	96	96	0.130017064451432	L000361_030_001	2013-03-06_12-16-01	2013-03-13_10-40-30	30	YE5S_G	his3D_K	1	1	1	PDLV4_768	SPCC569.07	SPCC569.07	SGA0015	SID	2013/04/16'	SID	DAL	YE5S_G	PINNED	-6.93366898148148	305550.502826021	30_YE5S_G
L000361_030_001_2013-03-06_12-16-01	10	10	1141	943	1403703.85800829	394475.966638678	169.349809488659	425013.821988587	0.00110887386928012	186	185	190	109	116	133	0.130938463173557	96	96	0.167856399202869	L000361_030_001	2013-03-06_12-16-01	2013-03-13_10-40-30	30	YE5S_G	his3D_K	1	1	1	PDLV4_768	SPAC11G7.06C	mug132	SGA0015	SID	2013/04/16'	SID	DAL	YE5S_G	PINNED	-6.93366898148148	394475.966638678	30_YE5S_G
L000361_030_001_2013-03-06_12-16-01	10	12	1331	945	1543574.70506961	457019.396132728	169.349809488659	492673.413518325	0.00117415637781049	191	190	193	110	117	133	0.113083218195345	96	96	0.194469718534147	L000361_030_001	2013-03-06_12-16-01	2013-03-13_10-40-30	30	YE5S_G	his3D_K	1	1	1	PDLV4_768	SPAC57A10.06	mug15	SGA0015	SID	2013/04/16'	SID	DAL	YE5S_G	PINNED	-6.93366898148148	457019.396132728	30_YE5S_G
L000361_030_001_2013-03-06_12-16-01	10	14	1523	949	1349004.36603252	385290.901145702	169.349809488659	430836.295089497	0.00115325682332724	189	188	192	109	118	134	0.0931023488149644	96	96	0.16394799374732	L000361_030_001	2013-03-06_12-16-01	2013-03-13_10-40-30	30	YE5S_G	his3D_K	1	1	1	PDLV4_768	SPCC70.09C	mug9	SGA0015	SID	2013/04/16'	SID	DAL	YE5S_G	PINNED	-6.93366898148148	385290.901145702	30_YE5S_G
L000361_030_001_2013-03-06_12-16-01	10	16	1708	944	1665711.92687852	467320.058095339	169.349809488659	498983.262955202	0.00109792414816925	186	185	188	109	118	134	0.112126687214369	96	96	0.198852829731473	L000361_030_001	2013-03-06_12-16-01	2013-03-13_10-40-30	30	YE5S_G	his3D_K	1	1	1	PDLV4_768	SPAPYUG7.04C	rpb9	SGA0015	SID	2013/04/16'	SID	DAL	YE5S_G	PINNED	-6.93366898148148	467320.058095339	30_YE5S_G
L000361_030_001_2013-03-06_12-16-01	10	18	1904	943	649650.130725901	178420.74171721	169.349809488659	258529.519633405	0.00106541359971733	183	183	186	105	116	134	0.078116696779679	96	96	0.0759211353303758	L000361_030_001	2013-03-06_12-16-01	2013-03-13_10-40-30	30	YE5S_G	his3D_K	1	1	1	PDLV4_768	SPAC4C5.03	SPAC4C5.03	SGA0015	SID	2013/04/16'	SID	DAL	YE5S_G	PINNED	-6.93366898148148	178420.74171721	30_YE5S_G
L000361_030_001_2013-03-06_12-16-01	10	20	2092	947	1181908.65766819	318027.545546228	169.349809488659	342964.142967001	0.00103640934617002	181	181	185	102	114	132	0.0990540971410352	96	96	0.135326263593677	L000361_030_001	2013-03-06_12-16-01	2013-03-13_10-40-30	30	YE5S_G	his3D_K	1	1	1	PDLV4_768	SPAC24C9.15C	spn5	SGA0015	SID	2013/04/16'	SID	DAL	YE5S_G	PINNED	-6.93366898148148	318027.545546228	30_YE5S_G
L000361_030_001_2013-03-06_12-16-01	10	22	2281	945	1417940.71208417	427165.378275284	169.349809488659	447127.012211228	0.00119697850451657	192	191	193	104	114	132	0.126368370708896	96	96	0.181766313604339	L000361_030_001	2013-03-06_12-16-01	2013-03-13_10-40-30	30	YE5S_G	his3D_K	1	1	1	PDLV4_768	SPCC1450.09C	SPCC1450.09c	SGA0015	SID	2013/04/16'	SID	DAL	YE5S_G	PINNED	-6.93366898148148	427165.378275284	30_YE5S_G
L000361_030_001_2013-03-06_12-16-01	10	24	2470	947	89417.4343713466	23718.3788430076	169.349809488659	101052.865961572	0.00104598266701567	180	182	186	102	115	133	0.071314698692741	96	96	0.0100925835899236	L000361_030_001	2013-03-06_12-16-01	2013-03-13_10-40-30	30	YE5S_G	his3D_K	1	1	1	PDLV4_768	SPAC9G1.04	oxa101	SGA0015	SID	2013/04/16'	SID	DAL	YE5S_G	PINNED	-6.93366898148148	23718.3788430076	30_YE5S_G
L000361_030_001_2013-03-06_12-16-01	10	26	2665	942	1109225.77107025	289685.384208533	169.349809488659	358028.103433707	0.00100499067231261	178	180	183	105	116	132	0.101286002763312	96	96	0.123266179963462	L000361_030_001	2013-03-06_12-16-01	2013-03-13_10-40-30	30	YE5S_G	his3D_K	1	1	1	PDLV4_768	SPBC215.01	SPBC215.01	SGA0015	SID	2013/04/16'	SID	DAL	YE5S_G	PINNED	-6.93366898148148	289685.384208533	30_YE5S_G
L000361_030_001_2013-03-06_12-16-01	10	28	2856	949	1462399.6599001	440076.121630558	169.349809488659	454295.008276347	0.0011860287834057	191	191	192	104	115	131	0.089595068551387	96	96	0.187260059925857	L000361_030_001	2013-03-06_12-16-01	2013-03-13_10-40-30	30	YE5S_G	his3D_K	1	1	1	PDLV4_768	SPCC1442.07C	SPCC1442.07c	SGA0015	SID	2013/04/16'	SID	DAL	YE5S_G	PINNED	-6.93366898148148	440076.121630558	30_YE5S_G
L000361_030_001_2013-03-06_12-16-01	10	30	3047	944	1175664.42342438	360893.367353304	169.349809488659	434047.2795442	0.00123216488490512	194	194	194	117	125	138	0.13944096078223	96	96	0.153566417889307	L000361_030_001	2013-03-06_12-16-01	2013-03-13_10-40-30	30	YE5S_G	his3D_K	1	1	1	PDLV4_768	SPCC1259.09C	pdx1	SGA0015	SID	2013/04/16'	SID	DAL	YE5S_G	PINNED	-6.93366898148148	360893.367353304	30_YE5S_G
L000361_030_001_2013-03-06_12-16-01	10	32	3238	949	1099734.53501966	329141.618848493	169.349809488659	362610.195694972	0.00114339897681088	188	188	189	102	114	132	0.0796046338611967	96	96	0.140055495493129	L000361_030_001	2013-03-06_12-16-01	2013-03-13_10-40-30	30	YE5S_G	his3D_K	1	1	1	PDLV4_768	SPCC24B10.20	SPCC24B10.20	SGA0015	SID	2013/04/16'	SID	DAL	YE5S_G	PINNED	-6.93366898148148	329141.618848493	30_YE5S_G
L000361_030_001_2013-03-06_12-16-01	10	34	3429	945	1426183.101286	440374.230576859	169.349809488659	457704.814361266	0.0011895350783103	191	191	193	104	115	133	0.104155595706239	96	96	0.187386910478307	L000361_030_001	2013-03-06_12-16-01	2013-03-13_10-40-30	30	YE5S_G	his3D_K	1	1	1	PDLV4_768	SPBC21D10.11C	nfs1	SGA0015	SID	2013/04/16'	SID	DAL	YE5S_G	PINNED	-6.93366898148148	440374.230576859	30_YE5S_G
L000361_030_001_2013-03-06_12-16-01	10	36	3620	942	1420188.63641195	401744.322431843	169.349809488659	421196.709655155	0.00112451398140647	187	187	189	103	115	133	0.0979912849399511	96	96	0.170949211274443	L000361_030_001	2013-03-06_12-16-01	2013-03-13_10-40-30	30	YE5S_G	his3D_K	1	1	1	PDLV4_768	SPAC1F3.09	mug161	SGA0015	SID	2013/04/16'	SID	DAL	YE5S_G	PINNED	-6.93366898148148	401744.322431843	30_YE5S_G
L000361_030_001_2013-03-06_12-16-01	10	38	3811	942	1458403.34998406	434597.33652772	169.349809488659	454372.829238141	0.00118510609892136	191	190	192	104	115	134	0.0974598788394091	96	96	0.184928741373791	L000361_030_001	2013-03-06_12-16-01	2013-03-13_10-40-30	30	YE5S_G	his3D_K	1	1	1	PDLV4_768	SPBC685.02	exo5	SGA0015	SID	2013/04/16'	SID	DAL	YE5S_G	PINNED	-6.93366898148148	434597.33652772	30_YE5S_G
L000361_030_001_2013-03-06_12-16-01	10	40	4002	949	1382473.46157934	409970.013018261	169.349809488659	444460.464229417	0.00117415637781049	191	190	192	104	115	134	0.0661069189074291	96	96	0.17444938598612	L000361_030_001	2013-03-06_12-16-01	2013-03-13_10-40-30	30	YE5S_G	his3D_K	1	1	1	PDLV4_768	SPBC543.02C	SPBC543.02c	SGA0015	SID	2013/04/16'	SID	DAL	YE5S_G	PINNED	-6.93366898148148	409970.013018261	30_YE5S_G
L000361_030_001_2013-03-06_12-16-01	10	42	4193	942	877190.026570305	240246.227690579	169.349809488659	347685.537099274	0.00109700146368492	185	185	189	110	119	136	0.0914018492932299	96	96	0.102228957180428	L000361_030_001	2013-03-06_12-16-01	2013-03-13_10-40-30	30	YE5S_G	his3D_K	1	1	1	PDLV4_768	SPCC24B10.06	SPCC24B10.06	SGA0015	SID	2013/04/16'	SID	DAL	YE5S_G	PINNED	-6.93366898148148	240246.227690579	30_YE5S_G
L000361_030_001_2013-03-06_12-16-01	10	44	4384	949	1524342.46359868	483484.937432472	169.349809488659	494651.57294349	0.0012619996014204	197	195	198	104	113	133	0.0815176958231481	96	96	0.205731267630239	L000361_030_001	2013-03-06_12-16-01	2013-03-13_10-40-30	30	YE5S_G	his3D_K	1	1	1	PDLV4_768	SPBC359.06	mug14	SGA0015	SID	2013/04/16'	SID	DAL	YE5S_G	PINNED	-6.93366898148148	483484.937432472	30_YE5S_G
L000361_030_001_2013-03-06_12-16-01	10	46	4575	949	1442418.11031991	482177.277725412	169.349809488659	492650.149399541	0.00132368359352981	202	198	201	104	114	133	0.0784355404400043	96	96	0.20517483563343	L000361_030_001	2013-03-06_12-16-01	2013-03-13_10-40-30	30	YE5S_G	his3D_K	1	1	1	PDLV4_768	SPAC4F10.06	SPAC4F10.06	SGA0015	SID	2013/04/16'	SID	DAL	YE5S_G	PINNED	-6.93366898148148	482177.277725412	30_YE5S_G
L000361_030_001_2013-03-06_12-16-01	10	48	4766	949	1364989.60569667	474140.267605594	169.349809488659	492387.003198101	0.00135444099452942	205	200	203	105	116	138	0.0728026357742587	96	96	0.20175494774884	L000361_030_001	2013-03-06_12-16-01	2013-03-13_10-40-30	30	YE5S_G	his3D_K	1	1	1	PDLV4_768	SPAC10F6.16	mug134	SGA0015	SID	2013/04/16'	SID	DAL	YE5S_G	PINNED	-6.93366898148148	474140.267605594	30_YE5S_G
L000361_030_001_2013-03-06_12-16-01	11	1	277	1043	1441918.5715804	459694.798666528	169.349809488659	474910.602166652	0.0012626608742782	197	195	200	102	114	135	0.111914124774152	96	96	0.195608148942389	L000361_030_001	2013-03-06_12-16-01	2013-03-13_10-40-30	30	YE5S_G	his3D_K	1	1	1	PDLV4_768	SPAC10F6.16	mug134	SGA0015	SID	2013/04/16'	SID	DAL	YE5S_G	PINNED	-6.93366898148148	459694.798666528	30_YE5S_G
L000361_030_001_2013-03-06_12-16-01	11	3	468	1040	1676701.77914762	512117.725635624	169.349809488659	524747.700199433	0.00122029247930992	194	192	195	102	111	130	0.0994792220214688	96	96	0.217915018057098	L000361_030_001	2013-03-06_12-16-01	2013-03-13_10-40-30	30	YE5S_G	his3D_K	1	1	1	PDLV4_768	SPAC227.14	SPAC227.14	SGA0015	SID	2013/04/16'	SID	DAL	YE5S_G	PINNED	-6.93366898148148	512117.725635624	30_YE5S_G
L000361_030_001_2013-03-06_12-16-01	11	5	659	1041	1492621.75364013	437029.863963403	169.349809488659	452344.190848366	0.00115325682332724	189	188	192	102	111	130	0.112551812094803	96	96	0.185963824194667	L000361_030_001	2013-03-06_12-16-01	2013-03-13_10-40-30	30	YE5S_G	his3D_K	1	1	1	PDLV4_768	SPBC23G7.14	SPBC23G7.14	SGA0015	SID	2013/04/16'	SID	DAL	YE5S_G	PINNED	-6.93366898148148	437029.863963403	30_YE5S_G
L000361_030_001_2013-03-06_12-16-01	11	7	853	1042	1647478.7628866	526800.353325029	169.349809488659	544794.609384586	0.0012619996014204	197	195	198	109	116	132	0.130407057073015	96	96	0.224162732045304	L000361_030_001	2013-03-06_12-16-01	2013-03-13_10-40-30	30	YE5S_G	his3D_K	1	1	1	PDLV4_768	SPBC1D7.01	SPBC1D7.01	SGA0015	SID	2013/04/16'	SID	DAL	YE5S_G	PINNED	-6.93366898148148	526800.353325029	30_YE5S_G
L000361_030_001_2013-03-06_12-16-01	11	9	1047	1042	1581040.11053247	479249.123675931	169.349809488659	501637.125266219	0.00117038867127935	191	189	193	110	117	133	0.124667871187161	96	96	0.203928855050011	L000361_030_001	2013-03-06_12-16-01	2013-03-13_10-40-30	30	YE5S_G	his3D_K	1	1	1	PDLV4_768	SPBC17D1.05	SPBC17D1.05	SGA0015	SID	2013/04/16'	SID	DAL	YE5S_G	PINNED	-6.93366898148148	479249.123675931	30_YE5S_G
L000361_030_001_2013-03-06_12-16-01	11	11	1234	1039	1478384.89956425	454979.819362359	169.349809488659	476319.380943126	0.00121477162532647	193	192	195	107	115	133	0.126262089488787	96	96	0.193601843070176	L000361_030_001	2013-03-06_12-16-01	2013-03-13_10-40-30	30	YE5S_G	his3D_K	1	1	1	PDLV4_768	SPCC663.08C	SPCC663.08c	SGA0015	SID	2013/04/16'	SID	DAL	YE5S_G	PINNED	-6.93366898148148	454979.819362359	30_YE5S_G
L000361_030_001_2013-03-06_12-16-01	11	13	1428	1039	1459152.65809331	420721.031950885	169.349809488659	446463.20193483	0.00112684380666148	187	187	190	108	116	133	0.110426187692635	96	96	0.179024131923545	L000361_030_001	2013-03-06_12-16-01	2013-03-13_10-40-30	30	YE5S_G	his3D_K	1	1	1	PDLV4_768	SPAC4H3.06	SPAC4H3.06	SGA0015	SID	2013/04/16'	SID	DAL	YE5S_G	PINNED	-6.93366898148148	420721.031950885	30_YE5S_G
L000361_030_001_2013-03-06_12-16-01	11	15	1613	1038	1310290.11372091	381932.684579521	169.349809488659	467441.923390021	0.00115877767731069	190	189	192	127	134	148	0.111595281113827	96	96	0.162519014067402	L000361_030_001	2013-03-06_12-16-01	2013-03-13_10-40-30	30	YE5S_G	his3D_K	1	1	1	PDLV4_768	SPBP23A10.16	sdh4	SGA0015	SID	2013/04/16'	SID	DAL	YE5S_G	PINNED	-6.93366898148148	381932.684579521	30_YE5S_G
L000361_030_001_2013-03-06_12-16-01	11	17	1805	1039	1674453.85481985	499499.558341639	169.349809488659	524532.740000915	0.0011860287834057	191	191	193	108	117	133	0.122435965564885	96	96	0.212545767949023	L000361_030_001	2013-03-06_12-16-01	2013-03-13_10-40-30	30	YE5S_G	his3D_K	1	1	1	PDLV4_768	SPBP8B7.23	SPBP8B7.23	SGA0015	SID	2013/04/16'	SID	DAL	YE5S_G	PINNED	-6.93366898148148	499499.558341639	30_YE5S_G
L000361_030_001_2013-03-06_12-16-01	11	19	1996	1042	1505110.22212775	464188.669824182	169.349809488659	484862.640769995	0.00122773590551618	194	193	194	105	115	133	0.129556807312148	96	96	0.197520369444522	L000361_030_001	2013-03-06_12-16-01	2013-03-13_10-40-30	30	YE5S_G	his3D_K	1	1	1	PDLV4_768	SPBC405.03C	SPBC405.03c	SGA0015	SID	2013/04/16'	SID	DAL	YE5S_G	PINNED	-6.93366898148148	464188.669824182	30_YE5S_G
L000361_030_001_2013-03-06_12-16-01	11	21	2187	1038	1444166.49590817	438683.358626442	169.349809488659	456099.544497472	0.00120140748390551	192	192	193	103	114	132	0.125518120948028	96	96	0.186667414992869	L000361_030_001	2013-03-06_12-16-01	2013-03-13_10-40-30	30	YE5S_G	his3D_K	1	1	1	PDLV4_768	SPBC577.11	SPBC577.11	SGA0015	SID	2013/04/16'	SID	DAL	YE5S_G	PINNED	-6.93366898148148	438683.358626442	30_YE5S_G
L000361_030_001_2013-03-06_12-16-01	11	23	2376	1037	1543574.70506961	477646.524538712	169.349809488659	499788.992814084	0.00121327988950071	193	192	193	105	115	132	0.133170368795834	96	96	0.203246921185114	L000361_030_001	2013-03-06_12-16-01	2013-03-13_10-40-30	30	YE5S_G	his3D_K	1	1	1	PDLV4_768	SPCC1235.15	dga1	SGA0015	SID	2013/04/16'	SID	DAL	YE5S_G	PINNED	-6.93366898148148	477646.524538712	30_YE5S_G
L000361_030_001_2013-03-06_12-16-01	11	25	2569	1039	1339013.59124243	385368.271025581	169.349809488659	422791.362495858	0.00111264157581126	186	186	188	104	116	132	0.103517908385588	96	96	0.163980915979703	L000361_030_001	2013-03-06_12-16-01	2013-03-13_10-40-30	30	YE5S_G	his3D_K	1	1	1	PDLV4_768	SPAC630.13C	tsc2	SGA0015	SID	2013/04/16'	SID	DAL	YE5S_G	PINNED	-6.93366898148148	385368.271025581	30_YE5S_G
L000361_030_001_2013-03-06_12-16-01	11	27	2756	1044	1819569.85864598	583428.223537468	169.349809488659	600568.943042792	0.00127387200701561	197	196	197	107	118	132	0.086194069507918	96	96	0.248258877798827	L000361_030_001	2013-03-06_12-16-01	2013-03-13_10-40-30	30	YE5S_G	his3D_K	1	1	1	PDLV4_768	SPBC1703.14C	top1	SGA0015	SID	2013/04/16'	SID	DAL	YE5S_G	PINNED	-6.93366898148148	583428.223537468	30_YE5S_G
L000361_030_001_2013-03-06_12-16-01	11	29	2951	1044	1499615.2959932	448488.122686189	169.349809488659	461715.115030019	0.00120140748390551	192	192	192	102	115	131	0.077053884578595	96	96	0.190839512989426	L000361_030_001	2013-03-06_12-16-01	2013-03-13_10-40-30	30	YE5S_G	his3D_K	1	1	1	PDLV4_768	SPCC663.15C	SPCC663.15c	SGA0015	SID	2013/04/16'	SID	DAL	YE5S_G	PINNED	-6.93366898148148	448488.122686189	30_YE5S_G
L000361_030_001_2013-03-06_12-16-01	11	31	3142	1037	1521844.76990116	439083.454897784	169.349809488659	466837.183706769	0.00115527138240608	189	189	190	103	115	132	0.103305345945371	96	96	0.186837662929681	L000361_030_001	2013-03-06_12-16-01	2013-03-13_10-40-30	30	YE5S_G	his3D_K	1	1	1	PDLV4_768	SPBC16G5.03	SPBC16G5.03	SGA0015	SID	2013/04/16'	SID	DAL	YE5S_G	PINNED	-6.93366898148148	439083.454897784	30_YE5S_G
L000361_030_001_2013-03-06_12-16-01	11	33	3326	1044	1569550.71952386	484205.539757782	169.349809488659	504283.767247984	0.00122773590551618	194	193	194	105	116	133	0.106281220108407	96	96	0.206037896479176	L000361_030_001	2013-03-06_12-16-01	2013-03-13_10-40-30	30	YE5S_G	his3D_K	1	1	1	PDLV4_768	SPAC29A4.13	SPAC29A4.13	SGA0015	SID	2013/04/16'	SID	DAL	YE5S_G	PINNED	-6.93366898148148	484205.539757782	30_YE5S_G
L000361_030_001_2013-03-06_12-16-01	11	35	3524	1037	1529337.85099373	481795.829396959	169.349809488659	500558.608262886	0.00123124220042079	195	193	195	104	115	133	0.113614624295887	96	96	0.205012522721337	L000361_030_001	2013-03-06_12-16-01	2013-03-13_10-40-30	30	YE5S_G	his3D_K	1	1	1	PDLV4_768	SPAC17A5.10	SPAC17A5.10	SGA0015	SID	2013/04/16'	SID	DAL	YE5S_G	PINNED	-6.93366898148148	481795.829396959	30_YE5S_G
L000361_030_001_2013-03-06_12-16-01	11	37	3715	1038	1430429.18057179	424839.578218521	169.349809488659	454564.518203664	0.00117065008290589	190	190	191	105	116	134	0.0973535976193007	96	96	0.180776645143366	L000361_030_001	2013-03-06_12-16-01	2013-03-13_10-40-30	30	YE5S_G	his3D_K	1	1	1	PDLV4_768	SPAC1002.20	SPAC1002.20	SGA0015	SID	2013/04/16'	SID	DAL	YE5S_G	PINNED	-6.93366898148148	424839.578218521	30_YE5S_G
L000361_030_001_2013-03-06_12-16-01	11	39	3906	1044	1604268.66191944	510232.186668107	169.349809488659	523773.076554497	0.0012584933065158	196	195	197	104	115	133	0.0818365394834733	96	96	0.217112688362995	L000361_030_001	2013-03-06_12-16-01	2013-03-13_10-40-30	30	YE5S_G	his3D_K	1	1	1	PDLV4_768	SPCC70.06	SPCC70.06	SGA0015	SID	2013/04/16'	SID	DAL	YE5S_G	PINNED	-6.93366898148148	510232.186668107	30_YE5S_G
L000361_030_001_2013-03-06_12-16-01	11	41	4097	1037	1294055.104687	375311.151222623	169.349809488659	422652.630067135	0.00116972739842156	190	189	192	105	116	135	0.0834307577850994	96	96	0.159701436216053	L000361_030_001	2013-03-06_12-16-01	2013-03-13_10-40-30	30	YE5S_G	his3D_K	1	1	1	PDLV4_768	SPBC19F5.01C	puc1	SGA0015	SID	2013/04/16'	SID	DAL	YE5S_G	PINNED	-6.93366898148148	375311.151222623	30_YE5S_G
L000361_030_001_2013-03-06_12-16-01	11	43	4288	1044	1558560.86725476	463111.430941193	169.349809488659	476738.452649751	0.00116863552382705	190	189	192	105	114	133	0.0802423211818472	96	96	0.197061985524405	L000361_030_001	2013-03-06_12-16-01	2013-03-13_10-40-30	30	YE5S_G	his3D_K	1	1	1	PDLV4_768	SPBC17A3.03C	SPBC17A3.03c	SGA0015	SID	2013/04/16'	SID	DAL	YE5S_G	PINNED	-6.93366898148148	463111.430941193	30_YE5S_G
L000361_030_001_2013-03-06_12-16-01	11	45	4479	1044	1450910.26889149	434110.094363618	169.349809488659	455558.957822657	0.00118510609892136	192	190	193	104	114	133	0.0680199808693804	96	96	0.184721411340728	L000361_030_001	2013-03-06_12-16-01	2013-03-13_10-40-30	30	YE5S_G	his3D_K	1	1	1	PDLV4_768	SPAC23C4.09C	SPAC23C4.09c	SGA0015	SID	2013/04/16'	SID	DAL	YE5S_G	PINNED	-6.93366898148148	434110.094363618	30_YE5S_G
L000361_030_001_2013-03-06_12-16-01	11	47	4670	1044	1287311.33170369	397322.519131227	169.349809488659	422101.436943367	0.0012466209009206	196	194	196	106	116	136	0.0904453183122542	96	96	0.169067656901564	L000361_030_001	2013-03-06_12-16-01	2013-03-13_10-40-30	30	YE5S_G	his3D_K	1	1	1	PDLV4_768	SPAC10F6.16	mug134	SGA0015	SID	2013/04/16'	SID	DAL	YE5S_G	PINNED	-6.93366898148148	397322.519131227	30_YE5S_G
L000361_030_001_2013-03-06_12-16-01	12	2	372	1136	1445914.88149644	426820.021505171	169.349809488659	443577.02178068	0.00117415637781049	191	190	193	102	113	133	0.120310341162717	96	96	0.181619358279365	L000361_030_001	2013-03-06_12-16-01	2013-03-13_10-40-30	30	YE5S_G	his3D_K	1	1	1	PDLV4_768	SPAC10F6.16	mug134	SGA0015	SID	2013/04/16'	SID	DAL	YE5S_G	PINNED	-6.93366898148148	426820.021505171	30_YE5S_G
L000361_030_001_2013-03-06_12-16-01	12	4	563	1137	1825564.32352003	555545.000762299	169.349809488659	568335.281187343	0.00120048479942117	193	191	194	105	112	130	0.0999043469019024	96	96	0.236394080525897	L000361_030_001	2013-03-06_12-16-01	2013-03-13_10-40-30	30	YE5S_G	his3D_K	1	1	1	PDLV4_768	SPAC227.14	SPAC227.14	SGA0015	SID	2013/04/16'	SID	DAL	YE5S_G	PINNED	-6.93366898148148	555545.000762299	30_YE5S_G
L000361_030_001_2013-03-06_12-16-01	12	6	760	1136	1671456.62238283	455837.997581047	169.349809488659	490108.078926776	0.00107811646828051	184	184	188	111	119	133	0.122542246784993	96	96	0.193967012859582	L000361_030_001	2013-03-06_12-16-01	2013-03-13_10-40-30	30	YE5S_G	his3D_K	1	1	1	PDLV4_768	SPBC23G7.14	SPBC23G7.14	SGA0015	SID	2013/04/16'	SID	DAL	YE5S_G	PINNED	-6.93366898148148	455837.997581047	30_YE5S_G
L000361_030_001_2013-03-06_12-16-01	12	8	950	1136	1537080.70145605	433097.202717695	169.349809488659	456535.226469186	0.00110887386928012	186	185	189	108	116	133	0.12073546604315	96	96	0.184290408291503	L000361_030_001	2013-03-06_12-16-01	2013-03-13_10-40-30	30	YE5S_G	his3D_K	1	1	1	PDLV4_768	SPBC1D7.01	SPBC1D7.01	SGA0015	SID	2013/04/16'	SID	DAL	YE5S_G	PINNED	-6.93366898148148	433097.202717695	30_YE5S_G
L000361_030_001_2013-03-06_12-16-01	12	10	1136	1134	1270077.24519077	359287.295071734	169.349809488659	375760.024394521	0.00112249942232763	187	186	190	103	113	132	0.117865873100223	96	96	0.152883006140954	L000361_030_001	2013-03-06_12-16-01	2013-03-13_10-40-30	30	YE5S_G	his3D_K	1	1	1	PDLV4_768	SPBC17D1.05	SPBC17D1.05	SGA0015	SID	2013/04/16'	SID	DAL	YE5S_G	PINNED	-6.93366898148148	359287.295071734	30_YE5S_G
L000361_030_001_2013-03-06_12-16-01	12	12	1331	1134	1520595.9230524	440325.372259319	169.349809488659	462303.563712781	0.00112249942232763	187	186	189	107	116	133	0.113933467956212	96	96	0.187366120412632	L000361_030_001	2013-03-06_12-16-01	2013-03-13_10-40-30	30	YE5S_G	his3D_K	1	1	1	PDLV4_768	SPCC663.08C	SPCC663.08c	SGA0015	SID	2013/04/16'	SID	DAL	YE5S_G	PINNED	-6.93366898148148	440325.372259319	30_YE5S_G
L000361_030_001_2013-03-06_12-16-01	12	14	1521	1135	1492621.75364013	432201.613094884	169.349809488659	456503.361724487	0.00113787812282743	188	187	190	108	116	133	0.121479434583909	96	96	0.183909319297591	L000361_030_001	2013-03-06_12-16-01	2013-03-13_10-40-30	30	YE5S_G	his3D_K	1	1	1	PDLV4_768	SPAC4H3.06	SPAC4H3.06	SGA0015	SID	2013/04/16'	SID	DAL	YE5S_G	PINNED	-6.93366898148148	432201.613094884	30_YE5S_G
L000361_030_001_2013-03-06_12-16-01	12	16	1709	1134	1279318.71187161	360689.374156709	169.349809488659	436870.687987908	0.00112802027631107	187	187	189	111	119	135	0.110851312573068	96	96	0.15347961522872	L000361_030_001	2013-03-06_12-16-01	2013-03-13_10-40-30	30	YE5S_G	his3D_K	1	1	1	PDLV4_768	SPBP23A10.16	sdh4	SGA0015	SID	2013/04/16'	SID	DAL	YE5S_G	PINNED	-6.93366898148148	360689.374156709	30_YE5S_G
L000361_030_001_2013-03-06_12-16-01	12	18	1895	1133	1598773.73578489	452983.406775892	169.349809488659	479464.07141153	0.0011135642602956	186	186	188	106	116	133	0.118503560420874	96	96	0.192752334718772	L000361_030_001	2013-03-06_12-16-01	2013-03-13_10-40-30	30	YE5S_G	his3D_K	1	1	1	PDLV4_768	SPBP8B7.23	SPBP8B7.23	SGA0015	SID	2013/04/16'	SID	DAL	YE5S_G	PINNED	-6.93366898148148	452983.406775892	30_YE5S_G
L000361_030_001_2013-03-06_12-16-01	12	20	2088	1140	1487876.13561484	445846.166361331	169.349809488659	465254.575728389	0.00116955820831138	190	190	191	104	115	132	0.100116909342119	96	96	0.189715314526029	L000361_030_001	2013-03-06_12-16-01	2013-03-13_10-40-30	30	YE5S_G	his3D_K	1	1	1	PDLV4_768	SPBC405.03C	SPBC405.03c	SGA0015	SID	2013/04/16'	SID	DAL	YE5S_G	PINNED	-6.93366898148148	445846.166361331	30_YE5S_G
L000361_030_001_2013-03-06_12-16-01	12	22	2281	1133	1064017.51514507	303009.230723766	169.349809488659	395152.077419727	0.00113989268190627	188	188	189	112	121	137	0.109682219151876	96	96	0.128935708879598	L000361_030_001	2013-03-06_12-16-01	2013-03-13_10-40-30	30	YE5S_G	his3D_K	1	1	1	PDLV4_768	SPBC577.11	SPBC577.11	SGA0015	SID	2013/04/16'	SID	DAL	YE5S_G	PINNED	-6.93366898148148	303009.230723766	30_YE5S_G
L000361_030_001_2013-03-06_12-16-01	12	24	2467	1140	1087995.3746413	328929.580291865	169.349809488659	385674.362061608	0.00123216488490512	194	194	195	104	116	133	0.103517908385588	96	96	0.139965269391623	L000361_030_001	2013-03-06_12-16-01	2013-03-13_10-40-30	30	YE5S_G	his3D_K	1	1	1	PDLV4_768	SPCC1235.15	dga1	SGA0015	SID	2013/04/16'	SID	DAL	YE5S_G	PINNED	-6.93366898148148	328929.580291865	30_YE5S_G
L000361_030_001_2013-03-06_12-16-01	12	26	2659	1133	699354.235306621	181270.167451033	169.349809488659	308596.0776115	0.00100499067231261	179	179	182	119	128	141	0.111914124774152	96	96	0.0771336156433113	L000361_030_001	2013-03-06_12-16-01	2013-03-13_10-40-30	30	YE5S_G	his3D_K	1	1	1	PDLV4_768	SPAC630.13C	tsc2	SGA0015	SID	2013/04/16'	SID	DAL	YE5S_G	PINNED	-6.93366898148148	181270.167451033	30_YE5S_G
L000361_030_001_2013-03-06_12-16-01	12	28	2856	1140	1492122.21490063	460422.383426553	169.349809488659	474552.088130078	0.00121983113706775	194	193	194	104	115	132	0.0890636624508449	96	96	0.195917748938995	L000361_030_001	2013-03-06_12-16-01	2013-03-13_10-40-30	30	YE5S_G	his3D_K	1	1	1	PDLV4_768	SPBC1703.14C	top1	SGA0015	SID	2013/04/16'	SID	DAL	YE5S_G	PINNED	-6.93366898148148	460422.383426553	30_YE5S_G
L000361_030_001_2013-03-06_12-16-01	12	30	3047	1140	1254341.77489638	354390.356540537	169.349809488659	410674.790847377	0.00113880080731177	187	188	188	104	116	132	0.0762036348177277	96	96	0.150799273446239	L000361_030_001	2013-03-06_12-16-01	2013-03-13_10-40-30	30	YE5S_G	his3D_K	1	1	1	PDLV4_768	SPCC663.15C	SPCC663.15c	SGA0015	SID	2013/04/16'	SID	DAL	YE5S_G	PINNED	-6.93366898148148	354390.356540537	30_YE5S_G
L000361_030_001_2013-03-06_12-16-01	12	32	3238	1140	1355248.60027633	370450.375077753	169.349809488659	392419.890466093	0.00106650547431184	183	183	185	103	115	132	0.0695079179508981	96	96	0.157633091247002	L000361_030_001	2013-03-06_12-16-01	2013-03-13_10-40-30	30	YE5S_G	his3D_K	1	1	1	PDLV4_768	SPBC16G5.03	SPBC16G5.03	SGA0015	SID	2013/04/16'	SID	DAL	YE5S_G	PINNED	-6.93366898148148	370450.375077753	30_YE5S_G
L000361_030_001_2013-03-06_12-16-01	12	34	3429	1140	1315535.27048571	384790.806218358	169.349809488659	452204.351653524	0.00116622110351695	190	189	190	110	119	135	0.0985226910404931	96	96	0.163735194639484	L000361_030_001	2013-03-06_12-16-01	2013-03-13_10-40-30	30	YE5S_G	his3D_K	1	1	1	PDLV4_768	SPAC29A4.13	SPAC29A4.13	SGA0015	SID	2013/04/16'	SID	DAL	YE5S_G	PINNED	-6.93366898148148	384790.806218358	30_YE5S_G
L000361_030_001_2013-03-06_12-16-01	12	36	3620	1140	1402954.54989903	393758.496750904	169.349809488659	456943.52475989	0.00110913528090666	186	186	187	108	118	134	0.0771601657987034	96	96	0.167551103260699	L000361_030_001	2013-03-06_12-16-01	2013-03-13_10-40-30	30	YE5S_G	his3D_K	1	1	1	PDLV4_768	SPAC17A5.10	SPAC17A5.10	SGA0015	SID	2013/04/16'	SID	DAL	YE5S_G	PINNED	-6.93366898148148	393758.496750904	30_YE5S_G
L000361_030_001_2013-03-06_12-16-01	12	38	3811	1140	1448912.11393347	414932.520008207	169.349809488659	434619.034467188	0.00112451398140647	187	187	189	104	116	134	0.0709958550324158	96	96	0.176561019202839	L000361_030_001	2013-03-06_12-16-01	2013-03-13_10-40-30	30	YE5S_G	his3D_K	1	1	1	PDLV4_768	SPAC1002.20	SPAC1002.20	SGA0015	SID	2013/04/16'	SID	DAL	YE5S_G	PINNED	-6.93366898148148	414932.520008207	30_YE5S_G
L000361_030_001_2013-03-06_12-16-01	12	40	4002	1140	1658718.38452545	521830.972167555	169.349809488659	538268.215786202	0.0012501271958252	196	195	197	106	116	134	0.086194069507918	96	96	0.222048173750492	L000361_030_001	2013-03-06_12-16-01	2013-03-13_10-40-30	30	YE5S_G	his3D_K	1	1	1	PDLV4_768	SPCC70.06	SPCC70.06	SGA0015	SID	2013/04/16'	SID	DAL	YE5S_G	PINNED	-6.93366898148148	521830.972167555	30_YE5S_G
L000361_030_001_2013-03-06_12-16-01	12	42	4193	1140	1006570.56010203	284584.678098812	169.349809488659	347607.615380393	0.00112249942232763	187	186	190	106	116	135	0.107131469869274	96	96	0.12109574061258	L000361_030_001	2013-03-06_12-16-01	2013-03-13_10-40-30	30	YE5S_G	his3D_K	1	1	1	PDLV4_768	SPBC19F5.01C	puc1	SGA0015	SID	2013/04/16'	SID	DAL	YE5S_G	PINNED	-6.93366898148148	284584.678098812	30_YE5S_G
L000361_030_001_2013-03-06_12-16-01	12	44	4384	1140	1482131.44011053	417531.894931132	169.349809488659	434386.754765736	0.00111264157581126	187	186	188	105	114	133	0.0705707301519821	96	96	0.177667098537553	L000361_030_001	2013-03-06_12-16-01	2013-03-13_10-40-30	30	YE5S_G	his3D_K	1	1	1	PDLV4_768	SPBC17A3.03C	SPBC17A3.03c	SGA0015	SID	2013/04/16'	SID	DAL	YE5S_G	PINNED	-6.93366898148148	417531.894931132	30_YE5S_G
L000361_030_001_2013-03-06_12-16-01	12	46	4575	1140	1532085.31406101	481577.686385918	169.349809488659	494622.298895701	0.0012466209009206	197	194	196	105	115	134	0.0765224784780529	96	96	0.204919699068082	L000361_030_001	2013-03-06_12-16-01	2013-03-13_10-40-30	30	YE5S_G	his3D_K	1	1	1	PDLV4_768	SPAC23C4.09C	SPAC23C4.09c	SGA0015	SID	2013/04/16'	SID	DAL	YE5S_G	PINNED	-6.93366898148148	481577.686385918	30_YE5S_G
L000361_030_001_2013-03-06_12-16-01	12	48	4766	1140	1337764.74439367	465249.842435113	169.349809488659	484757.105496267	0.00139045783788595	207	203	206	106	117	139	0.0646189818259114	96	96	0.197971916885856	L000361_030_001	2013-03-06_12-16-01	2013-03-13_10-40-30	30	YE5S_G	his3D_K	1	1	1	PDLV4_768	SPAC10F6.16	mug134	SGA0015	SID	2013/04/16'	SID	DAL	YE5S_G	PINNED	-6.93366898148148	465249.842435113	30_YE5S_G
L000361_030_001_2013-03-06_12-16-01	13	1	277	1228	1428680.79498353	444746.13382243	169.349809488659	464754.065825947	0.00123015032582628	194	193	197	102	114	136	0.111595281113827	96	96	0.189247231508047	L000361_030_001	2013-03-06_12-16-01	2013-03-13_10-40-30	30	YE5S_G	his3D_K	1	1	1	PDLV4_768	SPAC10F6.16	mug134	SGA0015	SID	2013/04/16'	SID	DAL	YE5S_G	PINNED	-6.93366898148148	444746.13382243	30_YE5S_G
L000361_030_001_2013-03-06_12-16-01	13	3	468	1230	1374980.38048677	383609.591835063	169.349809488659	410808.480908072	0.00109726287531145	185	185	187	102	112	132	0.104368158146456	96	96	0.163232567331777	L000361_030_001	2013-03-06_12-16-01	2013-03-13_10-40-30	30	YE5S_G	his3D_K	1	1	1	PDLV4_768	SPAC1B3.06C	SPAC1B3.06c	SGA0015	SID	2013/04/16'	SID	DAL	YE5S_G	PINNED	-6.93366898148148	383609.591835063	30_YE5S_G
L000361_030_001_2013-03-06_12-16-01	13	5	661	1230	1039040.57816984	299938.586877058	169.349809488659	395875.972563333	0.00113896999742194	188	187	191	116	124	140	0.112020405994261	96	96	0.127629096403977	L000361_030_001	2013-03-06_12-16-01	2013-03-13_10-40-30	30	YE5S_G	his3D_K	1	1	1	PDLV4_768	SPAC30D11.06C	SPAC30D11.06c	SGA0015	SID	2013/04/16'	SID	DAL	YE5S_G	PINNED	-6.93366898148148	299938.586877058	30_YE5S_G
L000361_030_001_2013-03-06_12-16-01	13	7	850	1228	1332769.35699862	348320.80772496	169.349809488659	384687.966860674	0.00100499067231261	179	179	183	104	114	132	0.111595281113827	96	96	0.148216574637867	L000361_030_001	2013-03-06_12-16-01	2013-03-13_10-40-30	30	YE5S_G	his3D_K	1	1	1	PDLV4_768	SPBC2G5.06C	hmt2	SGA0015	SID	2013/04/16'	SID	DAL	YE5S_G	PINNED	-6.93366898148148	348320.80772496	30_YE5S_G
L000361_030_001_2013-03-06_12-16-01	13	9	1046	1235	1391215.38952067	401024.960843004	169.349809488659	434311.278380927	0.00112572119156152	187	187	190	109	117	133	0.0943777234562653	96	96	0.1706431103805	L000361_030_001	2013-03-06_12-16-01	2013-03-13_10-40-30	30	YE5S_G	his3D_K	1	1	1	PDLV4_768	SPBC1685.08	cti6	SGA0015	SID	2013/04/16'	SID	DAL	YE5S_G	PINNED	-6.93366898148148	401024.960843004	30_YE5S_G
L000361_030_001_2013-03-06_12-16-01	13	11	1232	1235	1327524.20023382	365101.944043936	169.349809488659	387152.928763028	0.00109174202132801	185	184	188	103	114	132	0.109894781592093	96	96	0.155357240623271	L000361_030_001	2013-03-06_12-16-01	2013-03-13_10-40-30	30	YE5S_G	his3D_K	1	1	1	PDLV4_768	SPAC890.07C	rmt1	SGA0015	SID	2013/04/16'	SID	DAL	YE5S_G	PINNED	-6.93366898148148	365101.944043936	30_YE5S_G
L000361_030_001_2013-03-06_12-16-01	13	13	1427	1229	1329272.58582209	378919.814463321	169.349809488659	421919.179657285	0.00112359129692213	187	186	189	108	117	134	0.103517908385588	96	96	0.161236985321062	L000361_030_001	2013-03-06_12-16-01	2013-03-13_10-40-30	30	YE5S_G	his3D_K	1	1	1	PDLV4_768	SPBC25H2.08C	mrs2	SGA0015	SID	2013/04/16'	SID	DAL	YE5S_G	PINNED	-6.93366898148148	378919.814463321	30_YE5S_G
L000361_030_001_2013-03-06_12-16-01	13	15	1617	1229	1474638.35901796	426882.630879742	169.349809488659	450937.038660308	0.00113896999742194	188	187	190	106	116	133	0.116590498458922	96	96	0.181645999659476	L000361_030_001	2013-03-06_12-16-01	2013-03-13_10-40-30	30	YE5S_G	his3D_K	1	1	1	PDLV4_768	SPAC1A6.03C	SPAC1A6.03c	SGA0015	SID	2013/04/16'	SID	DAL	YE5S_G	PINNED	-6.93366898148148	426882.630879742	30_YE5S_G
L000361_030_001_2013-03-06_12-16-01	13	17	1804	1235	1648727.60973536	484254.961582254	169.349809488659	514205.93804434	0.00115024261117026	189	188	190	106	116	132	0.0975661600595175	96	96	0.206058926326872	L000361_030_001	2013-03-06_12-16-01	2013-03-13_10-40-30	30	YE5S_G	his3D_K	1	1	1	PDLV4_768	SPBC21B10.08C	SPBC21B10.08c	SGA0015	SID	2013/04/16'	SID	DAL	YE5S_G	PINNED	-6.93366898148148	484254.961582254	30_YE5S_G
L000361_030_001_2013-03-06_12-16-01	13	19	1994	1230	1560559.02221277	466209.669393146	169.349809488659	506722.865000951	0.00120491377881011	193	192	192	108	118	133	0.119460091401849	96	96	0.19838033998551	L000361_030_001	2013-03-06_12-16-01	2013-03-13_10-40-30	30	YE5S_G	his3D_K	1	1	1	PDLV4_768	SPAC1039.03	SPAC1039.03	SGA0015	SID	2013/04/16'	SID	DAL	YE5S_G	PINNED	-6.93366898148148	466209.669393146	30_YE5S_G
L000361_030_001_2013-03-06_12-16-01	13	21	2185	1235	1468643.8941439	431131.941969642	169.349809488659	471309.63622731	0.00113989268190627	188	188	189	105	116	132	0.099266659581252	96	96	0.183454155590296	L000361_030_001	2013-03-06_12-16-01	2013-03-13_10-40-30	30	YE5S_G	his3D_K	1	1	1	PDLV4_768	SPCC757.03C	SPCC757.03c	SGA0015	SID	2013/04/16'	SID	DAL	YE5S_G	PINNED	-6.93366898148148	431131.941969642	30_YE5S_G
L000361_030_001_2013-03-06_12-16-01	13	23	2373	1229	1135701.324264	329471.77493371	169.349809488659	393280.073025663	0.00118510609892136	191	191	192	105	116	133	0.11605909235838	96	96	0.140195982661743	L000361_030_001	2013-03-06_12-16-01	2013-03-13_10-40-30	30	YE5S_G	his3D_K	1	1	1	PDLV4_768	SPCC74.06	mak3	SGA0015	SID	2013/04/16'	SID	DAL	YE5S_G	PINNED	-6.93366898148148	329471.77493371	30_YE5S_G
L000361_030_001_2013-03-06_12-16-01	13	25	2566	1235	1362491.91199915	399280.759317633	169.349809488659	438657.371910899	0.00115527138240608	189	189	190	105	116	132	0.0923583802742056	96	96	0.169900922231428	L000361_030_001	2013-03-06_12-16-01	2013-03-13_10-40-30	30	YE5S_G	his3D_K	1	1	1	PDLV4_768	SPCC16A11.03C	SPCC16A11.03c	SGA0015	SID	2013/04/16'	SID	DAL	YE5S_G	PINNED	-6.93366898148148	399280.759317633	30_YE5S_G
L000361_030_001_2013-03-06_12-16-01	13	27	2754	1230	1405452.24359656	404342.316137268	169.349809488659	426610.875572599	0.00113880080731177	188	188	189	105	116	132	0.121054309703475	96	96	0.172054702877037	L000361_030_001	2013-03-06_12-16-01	2013-03-13_10-40-30	30	YE5S_G	his3D_K	1	1	1	PDLV4_768	SPCC550.01C	SPCC550.01c	SGA0015	SID	2013/04/16'	SID	DAL	YE5S_G	PINNED	-6.93366898148148	404342.316137268	30_YE5S_G
L000361_030_001_2013-03-06_12-16-01	13	29	2951	1228	988087.626740355	247209.416143583	169.349809488659	353167.849721334	0.000983921927719183	177	178	180	109	118	135	0.0834307577850994	96	96	0.105191915229942	L000361_030_001	2013-03-06_12-16-01	2013-03-13_10-40-30	30	YE5S_G	his3D_K	1	1	1	PDLV4_768	SPCC794.01C	SPCC794.01c	SGA0015	SID	2013/04/16'	SID	DAL	YE5S_G	PINNED	-6.93366898148148	247209.416143583	30_YE5S_G
L000361_030_001_2013-03-06_12-16-01	13	31	3142	1230	1458902.88872356	425401.684648136	169.349809488659	444004.373510914	0.00115527138240608	189	189	190	104	116	132	0.09873525348071	96	96	0.181015831226229	L000361_030_001	2013-03-06_12-16-01	2013-03-13_10-40-30	30	YE5S_G	his3D_K	1	1	1	PDLV4_768	SPCC1235.04C	SPCC1235.04c	SGA0015	SID	2013/04/16'	SID	DAL	YE5S_G	PINNED	-6.93366898148148	425401.684648136	30_YE5S_G
L000361_030_001_2013-03-06_12-16-01	13	33	3333	1235	1498616.21851419	443363.59194846	169.349809488659	461809.95199795	0.00117065008290589	190	190	190	105	116	133	0.0923583802742056	96	96	0.188658935844082	L000361_030_001	2013-03-06_12-16-01	2013-03-13_10-40-30	30	YE5S_G	his3D_K	1	1	1	PDLV4_768	SPBC11B10.05C	rsp1	SGA0015	SID	2013/04/16'	SID	DAL	YE5S_G	PINNED	-6.93366898148148	443363.59194846	30_YE5S_G
L000361_030_001_2013-03-06_12-16-01	13	35	3524	1235	1348504.82729302	380096.603176734	169.349809488659	403770.929633216	0.00111264157581126	186	186	188	105	116	134	0.0792857902008715	96	96	0.161737729429098	L000361_030_001	2013-03-06_12-16-01	2013-03-13_10-40-30	30	YE5S_G	his3D_K	1	1	1	PDLV4_768	SPCC1223.09	SPCC1223.09	SGA0015	SID	2013/04/16'	SID	DAL	YE5S_G	PINNED	-6.93366898148148	380096.603176734	30_YE5S_G
L000361_030_001_2013-03-06_12-16-01	13	37	3715	1235	1462399.6599001	389260.585636088	169.349809488659	417583.316465301	0.00104319149951849	181	182	184	105	116	134	0.0677011372090552	96	96	0.16563716368638	L000361_030_001	2013-03-06_12-16-01	2013-03-13_10-40-30	30	YE5S_G	his3D_K	1	1	1	PDLV4_768	SPCC663.03	pmd1	SGA0015	SID	2013/04/16'	SID	DAL	YE5S_G	PINNED	-6.93366898148148	389260.585636088	30_YE5S_G
L000361_030_001_2013-03-06_12-16-01	13	39	3906	1235	1332020.04888936	377966.285516941	169.349809488659	410463.337440902	0.00113989268190627	188	188	189	105	116	134	0.0670634498884047	96	96	0.160831242135136	L000361_030_001	2013-03-06_12-16-01	2013-03-13_10-40-30	30	YE5S_G	his3D_K	1	1	1	PDLV4_768	SPBC15D4.09C	SPBC15D4.09c	SGA0015	SID	2013/04/16'	SID	DAL	YE5S_G	PINNED	-6.93366898148148	377966.285516941	30_YE5S_G
L000361_030_001_2013-03-06_12-16-01	13	41	4097	1235	1510854.91763205	443357.918838998	169.349809488659	459792.723752382	0.00115768580271618	189	189	191	106	116	134	0.0805611648421724	96	96	0.188656521837128	L000361_030_001	2013-03-06_12-16-01	2013-03-13_10-40-30	30	YE5S_G	his3D_K	1	1	1	PDLV4_768	SPAC1B3.16C	vht1	SGA0015	SID	2013/04/16'	SID	DAL	YE5S_G	PINNED	-6.93366898148148	443357.918838998	30_YE5S_G
L000361_030_001_2013-03-06_12-16-01	13	43	4288	1235	1107227.61611223	329221.099896244	169.349809488659	368302.263193498	0.0011895350783103	192	191	193	105	115	134	0.0989478159209268	96	96	0.140089316064238	L000361_030_001	2013-03-06_12-16-01	2013-03-13_10-40-30	30	YE5S_G	his3D_K	1	1	1	PDLV4_768	SPAC9G1.06C	cyk3	SGA0015	SID	2013/04/16'	SID	DAL	YE5S_G	PINNED	-6.93366898148148	329221.099896244	30_YE5S_G
L000361_030_001_2013-03-06_12-16-01	13	45	4479	1235	1476636.51397598	454815.128815638	169.349809488659	498707.585211499	0.00123567117980972	196	193	197	110	117	135	0.0966096290785418	96	96	0.193531764372122	L000361_030_001	2013-03-06_12-16-01	2013-03-13_10-40-30	30	YE5S_G	his3D_K	1	1	1	PDLV4_768	SPAC27D7.02C	SPAC27D7.02c	SGA0015	SID	2013/04/16'	SID	DAL	YE5S_G	PINNED	-6.93366898148148	454815.128815638	30_YE5S_G
L000361_030_001_2013-03-06_12-16-01	13	47	4670	1228	1437422.72292486	426290.773265564	169.349809488659	456070.020286934	0.00118510609892136	192	190	193	107	117	137	0.105324689127431	96	96	0.181394153929042	L000361_030_001	2013-03-06_12-16-01	2013-03-13_10-40-30	30	YE5S_G	his3D_K	1	1	1	PDLV4_768	SPAC10F6.16	mug134	SGA0015	SID	2013/04/16'	SID	DAL	YE5S_G	PINNED	-6.93366898148148	426290.773265564	30_YE5S_G
L000361_030_001_2013-03-06_12-16-01	14	2	372	1324	1453158.19321926	436530.951442649	169.349809488659	451986.408117064	0.00118510609892136	191	190	193	102	113	133	0.108300563290467	96	96	0.185751528221443	L000361_030_001	2013-03-06_12-16-01	2013-03-13_10-40-30	30	YE5S_G	his3D_K	1	1	1	PDLV4_768	SPAC10F6.16	mug134	SGA0015	SID	2013/04/16'	SID	DAL	YE5S_G	PINNED	-6.93366898148148	436530.951442649	30_YE5S_G
L000361_030_001_2013-03-06_12-16-01	14	4	563	1331	1478634.668934	450679.15336501	169.349809488659	460407.823503124	0.00121235720501638	194	192	194	101	111	130	0.09873525348071	96	96	0.191771834731162	L000361_030_001	2013-03-06_12-16-01	2013-03-13_10-40-30	30	YE5S_G	his3D_K	1	1	1	PDLV4_768	SPAC1B3.06C	SPAC1B3.06c	SGA0015	SID	2013/04/16'	SID	DAL	YE5S_G	PINNED	-6.93366898148148	450679.15336501	30_YE5S_G
L000361_030_001_2013-03-06_12-16-01	14	6	754	1325	1154434.02699543	304474.796350242	169.349809488659	368057.923683925	0.00104560591982859	182	181	186	108	117	134	0.107662875969816	96	96	0.129559332597291	L000361_030_001	2013-03-06_12-16-01	2013-03-13_10-40-30	30	YE5S_G	his3D_K	1	1	1	PDLV4_768	SPAC30D11.06C	SPAC30D11.06c	SGA0015	SID	2013/04/16'	SID	DAL	YE5S_G	PINNED	-6.93366898148148	304474.796350242	30_YE5S_G
L000361_030_001_2013-03-06_12-16-01	14	8	950	1324	1272824.70825805	323981.356439472	169.349809488659	407729.024821308	0.000973141396718486	176	177	182	114	121	137	0.108619406950792	96	96	0.137859713898877	L000361_030_001	2013-03-06_12-16-01	2013-03-13_10-40-30	30	YE5S_G	his3D_K	1	1	1	PDLV4_768	SPBC2G5.06C	hmt2	SGA0015	SID	2013/04/16'	SID	DAL	YE5S_G	PINNED	-6.93366898148148	323981.356439472	30_YE5S_G
L000361_030_001_2013-03-06_12-16-01	14	10	1140	1326	1748885.12700606	518977.212640956	169.349809488659	542320.906350933	0.00116972739842156	190	189	192	111	119	133	0.1200977787225	96	96	0.220833849333196	L000361_030_001	2013-03-06_12-16-01	2013-03-13_10-40-30	30	YE5S_G	his3D_K	1	1	1	PDLV4_768	SPBC1685.08	cti6	SGA0015	SID	2013/04/16'	SID	DAL	YE5S_G	PINNED	-6.93366898148148	518977.212640956	30_YE5S_G
L000361_030_001_2013-03-06_12-16-01	14	12	1327	1326	1374980.38048677	386201.745059368	169.349809488659	405925.402102215	0.00111264157581126	186	186	188	104	114	132	0.118822404081199	96	96	0.16433557370786	L000361_030_001	2013-03-06_12-16-01	2013-03-13_10-40-30	30	YE5S_G	his3D_K	1	1	1	PDLV4_768	SPAC890.07C	rmt1	SGA0015	SID	2013/04/16'	SID	DAL	YE5S_G	PINNED	-6.93366898148148	386201.745059368	30_YE5S_G
L000361_030_001_2013-03-06_12-16-01	14	14	1518	1331	1365988.68317568	388913.228983184	169.349809488659	454498.87131804	0.00112802027631107	187	187	190	115	124	138	0.0976724412796259	96	96	0.165489357376423	L000361_030_001	2013-03-06_12-16-01	2013-03-13_10-40-30	30	YE5S_G	his3D_K	1	1	1	PDLV4_768	SPBC25H2.08C	mrs2	SGA0015	SID	2013/04/16'	SID	DAL	YE5S_G	PINNED	-6.93366898148148	388913.228983184	30_YE5S_G
L000361_030_001_2013-03-06_12-16-01	14	16	1710	1324	1129956.6287597	314160.55744123	169.349809488659	404412.061964943	0.00113546370251734	187	187	189	120	129	142	0.120416622382825	96	96	0.133680792756515	L000361_030_001	2013-03-06_12-16-01	2013-03-13_10-40-30	30	YE5S_G	his3D_K	1	1	1	PDLV4_768	SPAC1A6.03C	SPAC1A6.03c	SGA0015	SID	2013/04/16'	SID	DAL	YE5S_G	PINNED	-6.93366898148148	314160.55744123	30_YE5S_G
L000361_030_001_2013-03-06_12-16-01	14	18	1898	1331	1602770.04570092	500761.078820429	169.349809488659	519840.154833099	0.00123567117980972	195	194	195	105	116	131	0.111488999893719	96	96	0.213082566900033	L000361_030_001	2013-03-06_12-16-01	2013-03-13_10-40-30	30	YE5S_G	his3D_K	1	1	1	PDLV4_768	SPBC21B10.08C	SPBC21B10.08c	SGA0015	SID	2013/04/16'	SID	DAL	YE5S_G	PINNED	-6.93366898148148	500761.078820429	30_YE5S_G
L000361_030_001_2013-03-06_12-16-01	14	20	2086	1331	1654222.53586991	486249.09943791	169.349809488659	517396.930986598	0.00117065008290589	190	190	190	106	117	132	0.0974598788394091	96	96	0.206907466740668	L000361_030_001	2013-03-06_12-16-01	2013-03-13_10-40-30	30	YE5S_G	his3D_K	1	1	1	PDLV4_768	SPAC1039.03	SPAC1039.03	SGA0015	SID	2013/04/16'	SID	DAL	YE5S_G	PINNED	-6.93366898148148	486249.09943791	30_YE5S_G
L000361_030_001_2013-03-06_12-16-01	14	22	2282	1331	1523343.38611967	466728.253138307	169.349809488659	484351.010866126	0.00121586349992098	193	193	193	105	115	132	0.1087256881709	96	96	0.198601006407572	L000361_030_001	2013-03-06_12-16-01	2013-03-13_10-40-30	30	YE5S_G	his3D_K	1	1	1	PDLV4_768	SPCC757.03C	SPCC757.03c	SGA0015	SID	2013/04/16'	SID	DAL	YE5S_G	PINNED	-6.93366898148148	466728.253138307	30_YE5S_G
L000361_030_001_2013-03-06_12-16-01	14	24	2469	1325	1445665.11212669	424698.163237187	169.349809488659	455740.503980242	0.0011860287834057	191	191	191	105	116	132	0.114464874056754	96	96	0.180716470604059	L000361_030_001	2013-03-06_12-16-01	2013-03-13_10-40-30	30	YE5S_G	his3D_K	1	1	1	PDLV4_768	SPCC74.06	mak3	SGA0015	SID	2013/04/16'	SID	DAL	YE5S_G	PINNED	-6.93366898148148	424698.163237187	30_YE5S_G
L000361_030_001_2013-03-06_12-16-01	14	26	2665	1324	1449161.88330322	414334.809445811	169.349809488659	439358.195788782	0.00112451398140647	187	187	187	105	116	132	0.10606865766819	96	96	0.176306682940926	L000361_030_001	2013-03-06_12-16-01	2013-03-13_10-40-30	30	YE5S_G	his3D_K	1	1	1	PDLV4_768	SPCC16A11.03C	SPCC16A11.03c	SGA0015	SID	2013/04/16'	SID	DAL	YE5S_G	PINNED	-6.93366898148148	414334.809445811	30_YE5S_G
L000361_030_001_2013-03-06_12-16-01	14	28	2852	1331	1651974.61154214	505670.274155235	169.349809488659	527115.325680977	0.00121678618440531	194	193	192	105	116	132	0.095865660537783	96	96	0.21517151507831	L000361_030_001	2013-03-06_12-16-01	2013-03-13_10-40-30	30	YE5S_G	his3D_K	1	1	1	PDLV4_768	SPCC550.01C	SPCC550.01c	SGA0015	SID	2013/04/16'	SID	DAL	YE5S_G	PINNED	-6.93366898148148	505670.274155235	30_YE5S_G
L000361_030_001_2013-03-06_12-16-01	14	30	3047	1331	388141.600595175	93058.3890624549	169.349809488659	253551.2723618	0.000938877700814266	173	175	177	130	138	149	0.0797109150813051	96	96	0.0395979664787815	L000361_030_001	2013-03-06_12-16-01	2013-03-13_10-40-30	30	YE5S_G	his3D_K	1	1	1	PDLV4_768	SPCC794.01C	SPCC794.01c	SGA0015	SID	2013/04/16'	SID	DAL	YE5S_G	PINNED	-6.93366898148148	93058.3890624549	30_YE5S_G
L000361_030_001_2013-03-06_12-16-01	14	32	3238	1331	1465147.12296737	417523.035752311	169.349809488659	432811.164055549	0.00112451398140647	187	187	188	104	116	132	0.0842810075459666	96	96	0.177663328802556	L000361_030_001	2013-03-06_12-16-01	2013-03-13_10-40-30	30	YE5S_G	his3D_K	1	1	1	PDLV4_768	SPCC1235.04C	SPCC1235.04c	SGA0015	SID	2013/04/16'	SID	DAL	YE5S_G	PINNED	-6.93366898148148	417523.035752311	30_YE5S_G
L000361_030_001_2013-03-06_12-16-01	14	34	3429	1331	1537080.70145605	454347.499131039	169.349809488659	471329.766362028	0.00116622110351695	190	189	190	106	116	133	0.0749282601764268	96	96	0.193332779790917	L000361_030_001	2013-03-06_12-16-01	2013-03-13_10-40-30	30	YE5S_G	his3D_K	1	1	1	PDLV4_768	SPBC11B10.05C	rsp1	SGA0015	SID	2013/04/16'	SID	DAL	YE5S_G	PINNED	-6.93366898148148	454347.499131039	30_YE5S_G
L000361_030_001_2013-03-06_12-16-01	14	36	3620	1331	1482880.74821979	421830.412607262	169.349809488659	441728.320446703	0.00109375658040685	185	185	186	105	116	133	0.0731214794345839	96	96	0.179496192728444	L000361_030_001	2013-03-06_12-16-01	2013-03-13_10-40-30	30	YE5S_G	his3D_K	1	1	1	PDLV4_768	SPCC1223.09	SPCC1223.09	SGA0015	SID	2013/04/16'	SID	DAL	YE5S_G	PINNED	-6.93366898148148	421830.412607262	30_YE5S_G
L000361_030_001_2013-03-06_12-16-01	14	38	3811	1331	908660.967159103	240094.410176969	169.349809488659	360231.068780231	0.00101982343551516	179	180	183	113	122	137	0.0772664470188118	96	96	0.10216435618233	L000361_030_001	2013-03-06_12-16-01	2013-03-13_10-40-30	30	YE5S_G	his3D_K	1	1	1	PDLV4_768	SPCC663.03	pmd1	SGA0015	SID	2013/04/16'	SID	DAL	YE5S_G	PINNED	-6.93366898148148	240094.410176969	30_YE5S_G
L000361_030_001_2013-03-06_12-16-01	14	40	4002	1331	1257339.0073334	345660.130971207	169.349809488659	408905.592004348	0.00108079230021714	184	184	187	107	117	135	0.101817408863854	96	96	0.147084410305695	L000361_030_001	2013-03-06_12-16-01	2013-03-13_10-40-30	30	YE5S_G	his3D_K	1	1	1	PDLV4_768	SPBC15D4.09C	SPBC15D4.09c	SGA0015	SID	2013/04/16'	SID	DAL	YE5S_G	PINNED	-6.93366898148148	345660.130971207	30_YE5S_G
L000361_030_001_2013-03-06_12-16-01	14	42	4193	1331	1583288.03486024	449103.682508267	169.349809488659	466122.217779879	0.00111264157581126	187	186	188	106	116	134	0.0735466043150175	96	96	0.191101444422431	L000361_030_001	2013-03-06_12-16-01	2013-03-13_10-40-30	30	YE5S_G	his3D_K	1	1	1	PDLV4_768	SPAC1B3.16C	vht1	SGA0015	SID	2013/04/16'	SID	DAL	YE5S_G	PINNED	-6.93366898148148	449103.682508267	30_YE5S_G
L000361_030_001_2013-03-06_12-16-01	14	44	4384	1331	1399457.7787225	383397.270535767	169.349809488659	412705.220565599	0.00107394890051811	184	183	187	105	115	134	0.0704644489318737	96	96	0.163142220918338	L000361_030_001	2013-03-06_12-16-01	2013-03-13_10-40-30	30	YE5S_G	his3D_K	1	1	1	PDLV4_768	SPAC9G1.06C	cyk3	SGA0015	SID	2013/04/16'	SID	DAL	YE5S_G	PINNED	-6.93366898148148	383397.270535767	30_YE5S_G
L000361_030_001_2013-03-06_12-16-01	14	46	4575	1331	1579791.26368371	498473.462763009	169.349809488659	516356.411257322	0.00124788196562528	198	194	195	107	116	135	0.0755659474970773	96	96	0.212109146396297	L000361_030_001	2013-03-06_12-16-01	2013-03-13_10-40-30	30	YE5S_G	his3D_K	1	1	1	PDLV4_768	SPAC27D7.02C	SPAC27D7.02c	SGA0015	SID	2013/04/16'	SID	DAL	YE5S_G	PINNED	-6.93366898148148	498473.462763009	30_YE5S_G
L000361_030_001_2013-03-06_12-16-01	14	48	4766	1331	1364240.29758742	438943.684099867	169.349809488659	462977.680035102	0.00128088459682481	199	196	200	107	117	140	0.0771601657987034	96	96	0.186778188019075	L000361_030_001	2013-03-06_12-16-01	2013-03-13_10-40-30	30	YE5S_G	his3D_K	1	1	1	PDLV4_768	SPAC10F6.16	mug134	SGA0015	SID	2013/04/16'	SID	DAL	YE5S_G	PINNED	-6.93366898148148	438943.684099867	30_YE5S_G
L000361_030_001_2013-03-06_12-16-01	15	1	277	1425	802259.215644596	266816.39633047	169.349809488659	282334.797827029	0.00132702069832424	201	199	204	101	114	136	0.0899139122117122	96	96	0.113535027033322	L000361_030_001	2013-03-06_12-16-01	2013-03-13_10-40-30	30	YE5S_G	his3D_K	1	1	1	PDLV4_768	SPAC10F6.16	mug134	SGA0015	SID	2013/04/16'	SID	DAL	YE5S_G	PINNED	-6.93366898148148	266816.39633047	30_YE5S_G
L000361_030_001_2013-03-06_12-16-01	15	3	468	1426	1118966.77649059	304303.118408892	169.349809488659	365101.402677625	0.00107837787990704	184	184	187	103	114	133	0.0917206929535551	96	96	0.129486280641039	L000361_030_001	2013-03-06_12-16-01	2013-03-13_10-40-30	30	YE5S_G	his3D_K	1	1	1	PDLV4_768	SPBC8E4.02C	SPBC8E4.02c	SGA0015	SID	2013/04/16'	SID	DAL	YE5S_G	PINNED	-6.93366898148148	304303.118408892	30_YE5S_G
L000361_030_001_2013-03-06_12-16-01	15	5	659	1420	884683.107662876	293781.432775831	169.349809488659	362866.44606277	0.0013429453361213	203	200	203	110	119	134	0.130832181953449	96	96	0.125009120019672	L000361_030_001	2013-03-06_12-16-01	2013-03-13_10-40-30	30	YE5S_G	his3D_K	1	1	1	PDLV4_768	SPBC1703.06	pof10	SGA0015	SID	2013/04/16'	SID	DAL	YE5S_G	PINNED	-6.93366898148148	293781.432775831	30_YE5S_G
L000361_030_001_2013-03-06_12-16-01	15	7	850	1421	1625499.05834839	485666.037132636	169.349809488659	502737.123661207	0.00117415637781049	191	190	193	104	114	132	0.116377936018705	96	96	0.206659363567468	L000361_030_001	2013-03-06_12-16-01	2013-03-13_10-40-30	30	YE5S_G	his3D_K	1	1	1	PDLV4_768	SPBC18E5.01	SPBC18E5.01	SGA0015	SID	2013/04/16'	SID	DAL	YE5S_G	PINNED	-6.93366898148148	485666.037132636	30_YE5S_G
L000361_030_001_2013-03-06_12-16-01	15	9	1045	1420	1534832.77712828	457820.922606197	169.349809488659	484894.253162381	0.00117038867127935	191	189	192	110	118	133	0.132638962695292	96	96	0.194810782018568	L000361_030_001	2013-03-06_12-16-01	2013-03-13_10-40-30	30	YE5S_G	his3D_K	1	1	1	PDLV4_768	SPBC19C2.02	pmt1	SGA0015	SID	2013/04/16'	SID	DAL	YE5S_G	PINNED	-6.93366898148148	457820.922606197	30_YE5S_G
L000361_030_001_2013-03-06_12-16-01	15	11	1236	1421	1299550.03082155	380307.301390296	169.349809488659	460319.124415132	0.00117415637781049	191	190	193	114	122	136	0.099798065681794	96	96	0.161827385191269	L000361_030_001	2013-03-06_12-16-01	2013-03-13_10-40-30	30	YE5S_G	his3D_K	1	1	1	PDLV4_768	SPBC14F5.13C	SPBC14F5.13c	SGA0015	SID	2013/04/16'	SID	DAL	YE5S_G	PINNED	-6.93366898148148	380307.301390296	30_YE5S_G
L000361_030_001_2013-03-06_12-16-01	15	13	1423	1419	1712169.02965246	520664.007196178	169.349809488659	545892.213612425	0.0011860287834057	191	191	193	110	118	133	0.121691997024126	96	96	0.221551609815912	L000361_030_001	2013-03-06_12-16-01	2013-03-13_10-40-30	30	YE5S_G	his3D_K	1	1	1	PDLV4_768	SPBC16A3.02C	SPBC16A3.02c	SGA0015	SID	2013/04/16'	SID	DAL	YE5S_G	PINNED	-6.93366898148148	520664.007196178	30_YE5S_G
L000361_030_001_2013-03-06_12-16-01	15	15	1616	1419	1791595.68923371	561592.514594248	169.349809488659	589188.660489219	0.00123567117980972	195	194	195	110	119	133	0.100967159102987	96	96	0.238967403064682	L000361_030_001	2013-03-06_12-16-01	2013-03-13_10-40-30	30	YE5S_G	his3D_K	1	1	1	PDLV4_768	SPAC25H1.02	jmj1	SGA0015	SID	2013/04/16'	SID	DAL	YE5S_G	PINNED	-6.93366898148148	561592.514594248	30_YE5S_G
L000361_030_001_2013-03-06_12-16-01	15	17	1804	1420	1719911.88011478	488620.388763679	169.349809488659	513430.690219822	0.00111264157581126	186	186	188	108	117	133	0.115102561377405	96	96	0.207916491678444	L000361_030_001	2013-03-06_12-16-01	2013-03-13_10-40-30	30	YE5S_G	his3D_K	1	1	1	PDLV4_768	SPBC28F2.08C	SPBC28F2.08c	SGA0015	SID	2013/04/16'	SID	DAL	YE5S_G	PINNED	-6.93366898148148	488620.388763679	30_YE5S_G
L000361_030_001_2013-03-06_12-16-01	15	19	1993	1420	1614758.97544904	502223.119910171	169.349809488659	526722.876398731	0.00122773590551618	194	193	194	107	117	132	0.129344244871931	96	96	0.213704690865916	L000361_030_001	2013-03-06_12-16-01	2013-03-13_10-40-30	30	YE5S_G	his3D_K	1	1	1	PDLV4_768	SPBC30D10.10C	tor1	SGA0015	SID	2013/04/16'	SID	DAL	YE5S_G	PINNED	-6.93366898148148	502223.119910171	30_YE5S_G
L000361_030_001_2013-03-06_12-16-01	15	21	2185	1426	1578792.1862047	448345.608976862	169.349809488659	482041.295122718	0.00110913528090666	186	186	187	106	117	133	0.0864066319481348	96	96	0.190778870922208	L000361_030_001	2013-03-06_12-16-01	2013-03-13_10-40-30	30	YE5S_G	his3D_K	1	1	1	PDLV4_768	SPAC3H5.04	aar2	SGA0015	SID	2013/04/16'	SID	DAL	YE5S_G	PINNED	-6.93366898148148	448345.608976862	30_YE5S_G
L000361_030_001_2013-03-06_12-16-01	15	23	2372	1426	1439670.64725263	448652.516701747	169.349809488659	465515.971926511	0.00123216488490512	194	194	194	104	116	131	0.114889998937188	96	96	0.1909094655083	L000361_030_001	2013-03-06_12-16-01	2013-03-13_10-40-30	30	YE5S_G	his3D_K	1	1	1	PDLV4_768	SPBC1685.13	fhn1	SGA0015	SID	2013/04/16'	SID	DAL	YE5S_G	PINNED	-6.93366898148148	448652.516701747	30_YE5S_G
L000361_030_001_2013-03-06_12-16-01	15	25	2565	1426	830483.154426613	233396.972477608	169.349809488659	321462.393375524	0.00112802027631107	187	187	188	105	117	133	0.0504835795514933	96	96	0.099314479710311	L000361_030_001	2013-03-06_12-16-01	2013-03-13_10-40-30	30	YE5S_G	his3D_K	1	1	1	PDLV4_768	SPAC17A5.01	pex6	SGA0015	SID	2013/04/16'	SID	DAL	YE5S_G	PINNED	-6.93366898148148	233396.972477608	30_YE5S_G
L000361_030_001_2013-03-06_12-16-01	15	27	2755	1426	1741641.81528324	531123.321021172	169.349809488659	547897.739523421	0.00120140748390551	192	192	192	105	116	131	0.0869380380486768	96	96	0.226002230145855	L000361_030_001	2013-03-06_12-16-01	2013-03-13_10-40-30	30	YE5S_G	his3D_K	1	1	1	PDLV4_768	SPBPB2B2.02	mug180	SGA0015	SID	2013/04/16'	SID	DAL	YE5S_G	PINNED	-6.93366898148148	531123.321021172	30_YE5S_G
L000361_030_001_2013-03-06_12-16-01	15	29	2944	1426	1709671.33595494	488575.114093829	169.349809488659	515009.155044022	0.00113989268190627	188	188	187	106	117	132	0.0777978531193538	96	96	0.207897226517322	L000361_030_001	2013-03-06_12-16-01	2013-03-13_10-40-30	30	YE5S_G	his3D_K	1	1	1	PDLV4_768	SPBC947.06C	SPBC947.06c	SGA0015	SID	2013/04/16'	SID	DAL	YE5S_G	PINNED	-6.93366898148148	488575.114093829	30_YE5S_G
L000361_030_001_2013-03-06_12-16-01	15	31	3136	1426	1729403.11616537	543553.384607828	169.349809488659	570333.919238308	0.00126418335060942	197	196	196	107	118	132	0.0834307577850994	96	96	0.231291438847966	L000361_030_001	2013-03-06_12-16-01	2013-03-13_10-40-30	30	YE5S_G	his3D_K	1	1	1	PDLV4_768	SPBC1778.10C	ppk21	SGA0015	SID	2013/04/16'	SID	DAL	YE5S_G	PINNED	-6.93366898148148	543553.384607828	30_YE5S_G
L000361_030_001_2013-03-06_12-16-01	15	33	3333	1421	1431678.02742055	433360.73722835	169.349809488659	454891.077088444	0.00121235720501638	193	192	192	105	117	132	0.106493782548624	96	96	0.184402546818981	L000361_030_001	2013-03-06_12-16-01	2013-03-13_10-40-30	30	YE5S_G	his3D_K	1	1	1	PDLV4_768	SPCC191.09C	gst1	SGA0015	SID	2013/04/16'	SID	DAL	YE5S_G	PINNED	-6.93366898148148	433360.73722835	30_YE5S_G
L000361_030_001_2013-03-06_12-16-01	15	35	3524	1426	1374231.07237751	395419.092525659	169.349809488659	413482.967043379	0.00112802027631107	188	187	188	104	116	133	0.0746094165161016	96	96	0.168257715705703	L000361_030_001	2013-03-06_12-16-01	2013-03-13_10-40-30	30	YE5S_G	his3D_K	1	1	1	PDLV4_768	SPAC23D3.04C	gpd2	SGA0015	SID	2013/04/16'	SID	DAL	YE5S_G	PINNED	-6.93366898148148	395419.092525659	30_YE5S_G
L000361_030_001_2013-03-06_12-16-01	15	37	3715	1426	1603769.12317993	493432.591408977	169.349809488659	510137.194737619	0.00121235720501638	193	192	193	106	117	133	0.0814114146030396	96	96	0.209964167776832	L000361_030_001	2013-03-06_12-16-01	2013-03-13_10-40-30	30	YE5S_G	his3D_K	1	1	1	PDLV4_768	SPBC18H10.16	can1	SGA0015	SID	2013/04/16'	SID	DAL	YE5S_G	PINNED	-6.93366898148148	493432.591408977	30_YE5S_G
L000361_030_001_2013-03-06_12-16-01	15	39	3906	1426	1380475.30662132	423409.303202459	169.349809488659	441536.6474433	0.00121586349992098	194	192	194	105	116	134	0.0762036348177277	96	96	0.180168038195491	L000361_030_001	2013-03-06_12-16-01	2013-03-13_10-40-30	30	YE5S_G	his3D_K	1	1	1	PDLV4_768	SPAPB1E7.12	rps602	SGA0015	SID	2013/04/16'	SID	DAL	YE5S_G	PINNED	-6.93366898148148	423409.303202459	30_YE5S_G
L000361_030_001_2013-03-06_12-16-01	15	41	4097	1426	1359994.21830163	400587.688365281	169.349809488659	419594.325301594	0.00116622110351695	190	189	191	106	116	134	0.0800297587416304	96	96	0.170457043319922	L000361_030_001	2013-03-06_12-16-01	2013-03-13_10-40-30	30	YE5S_G	his3D_K	1	1	1	PDLV4_768	SPAC1834.09	mug51	SGA0015	SID	2013/04/16'	SID	DAL	YE5S_G	PINNED	-6.93366898148148	400587.688365281	30_YE5S_G
L000361_030_001_2013-03-06_12-16-01	15	43	4288	1426	1106228.53863322	363763.917518475	169.349809488659	391945.269567897	0.00133538680901484	202	199	202	104	115	134	0.0578169837389733	96	96	0.154787887015963	L000361_030_001	2013-03-06_12-16-01	2013-03-13_10-40-30	30	YE5S_G	his3D_K	1	1	1	PDLV4_768	SPBC16A3.13	meu7	SGA0015	SID	2013/04/16'	SID	DAL	YE5S_G	PINNED	-6.93366898148148	363763.917518475	30_YE5S_G
L000361_030_001_2013-03-06_12-16-01	15	45	4479	1426	1022306.03039643	288532.618629426	169.349809488659	368748.222836525	0.00114339897681088	189	187	191	108	116	136	0.0706770113720906	96	96	0.122775658117777	L000361_030_001	2013-03-06_12-16-01	2013-03-13_10-40-30	30	YE5S_G	his3D_K	1	1	1	PDLV4_768	SPAC1399.02	SPAC1399.02	SGA0015	SID	2013/04/16'	SID	DAL	YE5S_G	PINNED	-6.93366898148148	288532.618629426	30_YE5S_G
L000361_030_001_2013-03-06_12-16-01	15	47	4670	1426	1286562.02359443	367765.528477093	169.349809488659	403138.426720442	0.00113896999742194	189	187	190	108	117	138	0.0703581677117653	96	96	0.156490642223708	L000361_030_001	2013-03-06_12-16-01	2013-03-13_10-40-30	30	YE5S_G	his3D_K	1	1	1	PDLV4_768	SPAC10F6.16	mug134	SGA0015	SID	2013/04/16'	SID	DAL	YE5S_G	PINNED	-6.93366898148148	367765.528477093	30_YE5S_G
L000361_030_001_2013-03-06_12-16-01	16	2	372	1518	1648228.07099586	530533.840588119	169.349809488659	546958.225131483	0.00127830098640454	198	196	198	103	114	134	0.113295780635562	96	96	0.225751395947422	L000361_030_001	2013-03-06_12-16-01	2013-03-13_10-40-30	30	YE5S_G	his3D_K	1	1	1	PDLV4_768	SPAC10F6.16	mug134	SGA0015	SID	2013/04/16'	SID	DAL	YE5S_G	PINNED	-6.93366898148148	530533.840588119	30_YE5S_G
L000361_030_001_2013-03-06_12-16-01	16	4	568	1516	1735147.81166968	524408.385278321	169.349809488659	549964.252542069	0.00120491377881011	193	192	194	110	117	133	0.121479434583909	96	96	0.223144907951355	L000361_030_001	2013-03-06_12-16-01	2013-03-13_10-40-30	30	YE5S_G	his3D_K	1	1	1	PDLV4_768	SPBC8E4.02C	SPBC8E4.02c	SGA0015	SID	2013/04/16'	SID	DAL	YE5S_G	PINNED	-6.93366898148148	524408.385278321	30_YE5S_G
L000361_030_001_2013-03-06_12-16-01	16	6	754	1516	1157681.02880221	293935.58732654	169.349809488659	365364.472468663	0.000974894544170788	177	177	182	109	117	134	0.114039749176321	96	96	0.125074715467788	L000361_030_001	2013-03-06_12-16-01	2013-03-13_10-40-30	30	YE5S_G	his3D_K	1	1	1	PDLV4_768	SPBC1703.06	pof10	SGA0015	SID	2013/04/16'	SID	DAL	YE5S_G	PINNED	-6.93366898148148	293935.58732654	30_YE5S_G
L000361_030_001_2013-03-06_12-16-01	16	8	950	1522	1228865.29918163	350029.338066209	169.349809488659	400295.506726122	0.00115084240301715	189	188	191	110	118	134	0.0893825061111702	96	96	0.148943584076376	L000361_030_001	2013-03-06_12-16-01	2013-03-13_10-40-30	30	YE5S_G	his3D_K	1	1	1	PDLV4_768	SPBC18E5.01	SPBC18E5.01	SGA0015	SID	2013/04/16'	SID	DAL	YE5S_G	PINNED	-6.93366898148148	350029.338066209	30_YE5S_G
L000361_030_001_2013-03-06_12-16-01	16	10	1139	1522	1608764.51057498	457526.403242401	169.349809488659	479135.250816736	0.00112359129692213	187	186	189	106	115	133	0.104261876926347	96	96	0.194685458896038	L000361_030_001	2013-03-06_12-16-01	2013-03-13_10-40-30	30	YE5S_G	his3D_K	1	1	1	PDLV4_768	SPBC19C2.02	pmt1	SGA0015	SID	2013/04/16'	SID	DAL	YE5S_G	PINNED	-6.93366898148148	457526.403242401	30_YE5S_G
L000361_030_001_2013-03-06_12-16-01	16	12	1329	1516	1459152.65809331	401033.32149912	169.349809488659	465328.067722408	0.00107745519542271	184	183	187	113	121	136	0.12275480922521	96	96	0.170646667985396	L000361_030_001	2013-03-06_12-16-01	2013-03-13_10-40-30	30	YE5S_G	his3D_K	1	1	1	PDLV4_768	SPBC14F5.13C	SPBC14F5.13c	SGA0015	SID	2013/04/16'	SID	DAL	YE5S_G	PINNED	-6.93366898148148	401033.32149912	30_YE5S_G
L000361_030_001_2013-03-06_12-16-01	16	14	1520	1522	1517099.15187586	414585.873547431	169.349809488659	476858.815536184	0.0010609846203284	182	182	186	113	122	135	0.0860877882878095	96	96	0.17641351509201	L000361_030_001	2013-03-06_12-16-01	2013-03-13_10-40-30	30	YE5S_G	his3D_K	1	1	1	PDLV4_768	SPBC16A3.02C	SPBC16A3.02c	SGA0015	SID	2013/04/16'	SID	DAL	YE5S_G	PINNED	-6.93366898148148	414585.873547431	30_YE5S_G
L000361_030_001_2013-03-06_12-16-01	16	16	1712	1522	1332020.04888936	419720.106909695	169.349809488659	479998.273271965	0.00127830098640454	197	197	198	112	122	137	0.103624189605697	96	96	0.178598220873202	L000361_030_001	2013-03-06_12-16-01	2013-03-13_10-40-30	30	YE5S_G	his3D_K	1	1	1	PDLV4_768	SPAC25H1.02	jmj1	SGA0015	SID	2013/04/16'	SID	DAL	YE5S_G	PINNED	-6.93366898148148	419720.106909695	30_YE5S_G
L000361_030_001_2013-03-06_12-16-01	16	18	1904	1517	3247.00180678074	731.21871171321	169.349809488659	148570.057190519	0.000863798826778439	166	171	181	118	129	143	0.134977149537677	96	96	0.000311146306386681	L000361_030_001	2013-03-06_12-16-01	2013-03-13_10-40-30	30	YE5S_G	his3D_K	1	1	1	PDLV4_768	SPBC28F2.08C	SPBC28F2.08c	SGA0015	SID	2013/04/16'	SID	DAL	YE5S_G	PINNED	-6.93366898148148	731.21871171321	30_YE5S_G
L000361_030_001_2013-03-06_12-16-01	16	20	2094	1515	873443.48602402	218512.92042708	169.349809488659	331405.087881767	0.000969465911703708	175	177	180	107	119	134	0.108194282070358	96	96	0.0929810561457824	L000361_030_001	2013-03-06_12-16-01	2013-03-13_10-40-30	30	YE5S_G	his3D_K	1	1	1	PDLV4_768	SPBC30D10.10C	tor1	SGA0015	SID	2013/04/16'	SID	DAL	YE5S_G	PINNED	-6.93366898148148	218512.92042708	30_YE5S_G
L000361_030_001_2013-03-06_12-16-01	16	22	2281	1522	403877.070889574	97120.4779051896	169.349809488659	262007.725253523	0.000938877700814266	173	175	179	130	139	150	0.120522903602933	96	96	0.0413264560802992	L000361_030_001	2013-03-06_12-16-01	2013-03-13_10-40-30	30	YE5S_G	his3D_K	1	1	1	PDLV4_768	SPAC3H5.04	aar2	SGA0015	SID	2013/04/16'	SID	DAL	YE5S_G	PINNED	-6.93366898148148	97120.4779051896	30_YE5S_G
L000361_030_001_2013-03-06_12-16-01	16	24	2469	1522	1641234.52864279	468714.317812969	169.349809488659	485779.831021694	0.00113638638700167	187	188	188	104	116	131	0.0956530980975662	96	96	0.199446111542147	L000361_030_001	2013-03-06_12-16-01	2013-03-13_10-40-30	30	YE5S_G	his3D_K	1	1	1	PDLV4_768	SPBC1685.13	fhn1	SGA0015	SID	2013/04/16'	SID	DAL	YE5S_G	PINNED	-6.93366898148148	468714.317812969	30_YE5S_G
L000361_030_001_2013-03-06_12-16-01	16	26	2658	1522	1395211.69943671	414810.514211265	169.349809488659	437368.74671992	0.00117065008290589	190	190	190	104	116	131	0.112232968434478	96	96	0.176509103609777	L000361_030_001	2013-03-06_12-16-01	2013-03-13_10-40-30	30	YE5S_G	his3D_K	1	1	1	PDLV4_768	SPAC17A5.01	pex6	SGA0015	SID	2013/04/16'	SID	DAL	YE5S_G	PINNED	-6.93366898148148	414810.514211265	30_YE5S_G
L000361_030_001_2013-03-06_12-16-01	16	28	2851	1522	1637487.9880965	485242.753581411	169.349809488659	505864.714128132	0.0011860287834057	191	191	191	105	117	131	0.107131469869274	96	96	0.206479249038931	L000361_030_001	2013-03-06_12-16-01	2013-03-13_10-40-30	30	YE5S_G	his3D_K	1	1	1	PDLV4_768	SPBPB2B2.02	mug180	SGA0015	SID	2013/04/16'	SID	DAL	YE5S_G	PINNED	-6.93366898148148	485242.753581411	30_YE5S_G
L000361_030_001_2013-03-06_12-16-01	16	30	3041	1522	1661715.61696248	489449.685014904	169.349809488659	511170.426933855	0.00115970036179502	190	189	189	106	117	132	0.100860877882878	96	96	0.208269371687306	L000361_030_001	2013-03-06_12-16-01	2013-03-13_10-40-30	30	YE5S_G	his3D_K	1	1	1	PDLV4_768	SPBC947.06C	SPBC947.06c	SGA0015	SID	2013/04/16'	SID	DAL	YE5S_G	PINNED	-6.93366898148148	489449.685014904	30_YE5S_G
L000361_030_001_2013-03-06_12-16-01	16	32	3238	1522	1525091.77170794	477456.99328847	169.349809488659	492206.638909259	0.00123216488490512	194	194	193	104	116	132	0.0887448187905197	96	96	0.203166272334759	L000361_030_001	2013-03-06_12-16-01	2013-03-13_10-40-30	30	YE5S_G	his3D_K	1	1	1	PDLV4_768	SPBC1778.10C	ppk21	SGA0015	SID	2013/04/16'	SID	DAL	YE5S_G	PINNED	-6.93366898148148	477456.99328847	30_YE5S_G
L000361_030_001_2013-03-06_12-16-01	16	34	3429	1522	1654722.07460942	510949.74279926	169.349809488659	526021.84851069	0.00121235720501638	193	192	193	105	116	132	0.0815176958231481	96	96	0.217418021003226	L000361_030_001	2013-03-06_12-16-01	2013-03-13_10-40-30	30	YE5S_G	his3D_K	1	1	1	PDLV4_768	SPCC191.09C	gst1	SGA0015	SID	2013/04/16'	SID	DAL	YE5S_G	PINNED	-6.93366898148148	510949.74279926	30_YE5S_G
L000361_030_001_2013-03-06_12-16-01	16	36	3620	1522	1444166.49590817	413841.840641662	169.349809488659	451894.397690731	0.00115084240301715	189	188	189	106	117	134	0.0712084174726326	96	96	0.176096916122712	L000361_030_001	2013-03-06_12-16-01	2013-03-13_10-40-30	30	YE5S_G	his3D_K	1	1	1	PDLV4_768	SPAC23D3.04C	gpd2	SGA0015	SID	2013/04/16'	SID	DAL	YE5S_G	PINNED	-6.93366898148148	413841.840641662	30_YE5S_G
L000361_030_001_2013-03-06_12-16-01	16	38	3811	1522	1534583.00775853	463897.855829408	169.349809488659	481839.981557418	0.00119697850451657	192	191	192	106	117	134	0.0757785099372941	96	96	0.197396623021092	L000361_030_001	2013-03-06_12-16-01	2013-03-13_10-40-30	30	YE5S_G	his3D_K	1	1	1	PDLV4_768	SPBC18H10.16	can1	SGA0015	SID	2013/04/16'	SID	DAL	YE5S_G	PINNED	-6.93366898148148	463897.855829408	30_YE5S_G
L000361_030_001_2013-03-06_12-16-01	16	40	4002	1522	1384471.61653736	391459.308966691	169.349809488659	414808.994359315	0.00111264157581126	187	186	189	105	116	134	0.0672760123286215	96	96	0.166572758785527	L000361_030_001	2013-03-06_12-16-01	2013-03-13_10-40-30	30	YE5S_G	his3D_K	1	1	1	PDLV4_768	SPAPB1E7.12	rps602	SGA0015	SID	2013/04/16'	SID	DAL	YE5S_G	PINNED	-6.93366898148148	391459.308966691	30_YE5S_G
L000361_030_001_2013-03-06_12-16-01	16	42	4193	1522	1464647.58422787	403784.066169063	169.349809488659	431249.782344053	0.0010763633208282	184	183	187	106	116	135	0.0686576681900308	96	96	0.171817157785719	L000361_030_001	2013-03-06_12-16-01	2013-03-13_10-40-30	30	YE5S_G	his3D_K	1	1	1	PDLV4_768	SPAC1834.09	mug51	SGA0015	SID	2013/04/16'	SID	DAL	YE5S_G	PINNED	-6.93366898148148	403784.066169063	30_YE5S_G
L000361_030_001_2013-03-06_12-16-01	16	44	4384	1522	1251344.54245935	378244.760790189	169.349809488659	413058.47310639	0.00121586349992098	194	192	195	107	116	135	0.0876820065894356	96	96	0.160949738217503	L000361_030_001	2013-03-06_12-16-01	2013-03-13_10-40-30	30	YE5S_G	his3D_K	1	1	1	PDLV4_768	SPBC16A3.13	meu7	SGA0015	SID	2013/04/16'	SID	DAL	YE5S_G	PINNED	-6.93366898148148	378244.760790189	30_YE5S_G
L000361_030_001_2013-03-06_12-16-01	16	46	4575	1522	1557811.5591455	508227.978156398	169.349809488659	526663.495882055	0.0012940180671247	201	196	198	107	116	136	0.0772664470188118	96	96	0.216259862709524	L000361_030_001	2013-03-06_12-16-01	2013-03-13_10-40-30	30	YE5S_G	his3D_K	1	1	1	PDLV4_768	SPAC1399.02	SPAC1399.02	SGA0015	SID	2013/04/16'	SID	DAL	YE5S_G	PINNED	-6.93366898148148	508227.978156398	30_YE5S_G
L000361_030_001_2013-03-06_12-16-01	16	48	4766	1522	1360993.29578064	468531.697943093	169.349809488659	490331.228472775	0.00136981969502923	206	201	205	107	117	140	0.0672760123286215	96	96	0.199368403604598	L000361_030_001	2013-03-06_12-16-01	2013-03-13_10-40-30	30	YE5S_G	his3D_K	1	1	1	PDLV4_768	SPAC10F6.16	mug134	SGA0015	SID	2013/04/16'	SID	DAL	YE5S_G	PINNED	-6.93366898148148	468531.697943093	30_YE5S_G
L000361_030_001_2013-03-06_12-16-01	17	1	277	1613	873443.48602402	294255.078297878	169.349809488659	330478.859286652	0.00136855863032455	204	202	206	102	115	137	0.115208842597513	96	96	0.125210664444563	L000361_030_001	2013-03-06_12-16-01	2013-03-13_10-40-30	30	YE5S_G	his3D_K	1	1	1	PDLV4_768	SPAC10F6.16	mug134	SGA0015	SID	2013/04/16'	SID	DAL	YE5S_G	PINNED	-6.93366898148148	294255.078297878	30_YE5S_G
L000361_030_001_2013-03-06_12-16-01	17	3	468	1611	1662964.46381124	518814.855263969	169.349809488659	535902.583334079	0.00122773590551618	195	193	195	104	114	133	0.1087256881709	96	96	0.220764763439529	L000361_030_001	2013-03-06_12-16-01	2013-03-13_10-40-30	30	YE5S_G	his3D_K	1	1	1	PDLV4_768	SPCC1919.13C	SPCC1919.13c	SGA0015	SID	2013/04/16'	SID	DAL	YE5S_G	PINNED	-6.93366898148148	518814.855263969	30_YE5S_G
L000361_030_001_2013-03-06_12-16-01	17	5	659	1612	761297.039005208	251427.067786356	169.349809488659	294797.463428102	0.00132351440341963	201	199	202.5	103	113	133	0.105005845467106	96	96	0.106986599514211	L000361_030_001	2013-03-06_12-16-01	2013-03-13_10-40-30	30	YE5S_G	his3D_K	1	1	1	PDLV4_768	SPBC1683.13C	cha4	SGA0015	SID	2013/04/16'	SID	DAL	YE5S_G	PINNED	-6.93366898148148	251427.067786356	30_YE5S_G
L000361_030_001_2013-03-06_12-16-01	17	7	854	1618	1579291.7249442	449922.396465505	169.349809488659	474568.934762957	0.00111264157581126	187	186	189	105	115	133	0.0922520990540971	96	96	0.19144982148076	L000361_030_001	2013-03-06_12-16-01	2013-03-13_10-40-30	30	YE5S_G	his3D_K	1	1	1	PDLV4_768	SPBC29A3.09C	SPBC29A3.09c	SGA0015	SID	2013/04/16'	SID	DAL	YE5S_G	PINNED	-6.93366898148148	449922.396465505	30_YE5S_G
L000361_030_001_2013-03-06_12-16-01	17	9	1045	1611	1752132.12881284	498375.455330712	169.349809488659	523553.465321257	0.00111264157581126	187	186	189	111	119	134	0.117015623339356	96	96	0.212067442525664	L000361_030_001	2013-03-06_12-16-01	2013-03-13_10-40-30	30	YE5S_G	his3D_K	1	1	1	PDLV4_768	SPBC26H8.09C	snf59	SGA0015	SID	2013/04/16'	SID	DAL	YE5S_G	PINNED	-6.93366898148148	498375.455330712	30_YE5S_G
L000361_030_001_2013-03-06_12-16-01	17	11	1233	1611	1355748.13901584	388248.630110771	169.349809488659	465347.589002724	0.00115084240301715	189	188	191	115	123	138	0.101817408863854	96	96	0.165206558972789	L000361_030_001	2013-03-06_12-16-01	2013-03-13_10-40-30	30	YE5S_G	his3D_K	1	1	1	PDLV4_768	SPAC630.05	gyp7	SGA0015	SID	2013/04/16'	SID	DAL	YE5S_G	PINNED	-6.93366898148148	388248.630110771	30_YE5S_G
L000361_030_001_2013-03-06_12-16-01	17	13	1424	1618	1648977.37910511	491486.607603321	169.349809488659	514043.231309927	0.00117065008290589	190	190	192	105	116	133	0.104580720586672	96	96	0.209136117750596	L000361_030_001	2013-03-06_12-16-01	2013-03-13_10-40-30	30	YE5S_G	his3D_K	1	1	1	PDLV4_768	SPAC23G3.03	sib2	SGA0015	SID	2013/04/16'	SID	DAL	YE5S_G	PINNED	-6.93366898148148	491486.607603321	30_YE5S_G
L000361_030_001_2013-03-06_12-16-01	17	15	1615	1618	1223869.91178659	327586.12776123	169.349809488659	451074.851944967	0.0010627377677807	182	183	185	144	151	159	0.0671697311085131	96	96	0.139393606924543	L000361_030_001	2013-03-06_12-16-01	2013-03-13_10-40-30	30	YE5S_G	his3D_K	1	1	1	PDLV4_768	SPBC3B9.08C	mnh1	SGA0015	SID	2013/04/16'	SID	DAL	YE5S_G	PINNED	-6.93366898148148	327586.12776123	30_YE5S_G
L000361_030_001_2013-03-06_12-16-01	17	17	1808	1614	67937.2685726432	15365.9925295204	169.349809488659	195675.359281582	0.000878600849475538	168	172	177	126	136	148	0.132532681475183	96	96	0.00653849763817419	L000361_030_001	2013-03-06_12-16-01	2013-03-13_10-40-30	30	YE5S_G	his3D_K	1	1	1	PDLV4_768	SPBC2G2.15C	mrm2	SGA0015	SID	2013/04/16'	SID	DAL	YE5S_G	PINNED	-6.93366898148148	15365.9925295204	30_YE5S_G
L000361_030_001_2013-03-06_12-16-01	17	19	1994	1618	1793344.07482198	576336.185284641	169.349809488659	594449.356039988	0.00129017339199975	199	198	197	105	117	131	0.0842810075459666	96	96	0.24524109191374	L000361_030_001	2013-03-06_12-16-01	2013-03-13_10-40-30	30	YE5S_G	his3D_K	1	1	1	PDLV4_768	SPAC1834.04	hht1	SGA0015	SID	2013/04/16'	SID	DAL	YE5S_G	PINNED	-6.93366898148148	576336.185284641	30_YE5S_G
L000361_030_001_2013-03-06_12-16-01	17	21	2187	1618	1308791.49750239	356600.498151823	169.349809488659	408177.32201684	0.00108280685929598	184	185	185	105	117	132	0.0847061324264003	96	96	0.151739727222828	L000361_030_001	2013-03-06_12-16-01	2013-03-13_10-40-30	30	YE5S_G	his3D_K	1	1	1	PDLV4_768	SPBC1347.08C	SPBC1347.08c	SGA0015	SID	2013/04/16'	SID	DAL	YE5S_G	PINNED	-6.93366898148148	356600.498151823	30_YE5S_G
L000361_030_001_2013-03-06_12-16-01	17	23	2373	1618	1651974.61154214	508104.89648658	169.349809488659	525401.867776648	0.00124754358540493	195	195	195	104	116	131	0.110213625252418	96	96	0.216207489313802	L000361_030_001	2013-03-06_12-16-01	2013-03-13_10-40-30	30	YE5S_G	his3D_K	1	1	1	PDLV4_768	SPCC1494.10	adn3	SGA0015	SID	2013/04/16'	SID	DAL	YE5S_G	PINNED	-6.93366898148148	508104.89648658	30_YE5S_G
L000361_030_001_2013-03-06_12-16-01	17	25	2564	1618	1445665.11212669	435260.016585711	169.349809488659	450522.881363285	0.00120583646329444	193	192	192	103	116	130	0.106174938888298	96	96	0.185210723288446	L000361_030_001	2013-03-06_12-16-01	2013-03-13_10-40-30	30	YE5S_G	his3D_K	1	1	1	PDLV4_768	SPCP1E11.02	ppk38	SGA0015	SID	2013/04/16'	SID	DAL	YE5S_G	PINNED	-6.93366898148148	435260.016585711	30_YE5S_G
L000361_030_001_2013-03-06_12-16-01	17	27	2754	1618	1464647.58422787	440600.412946425	169.349809488659	458415.001616339	0.00118252248850109	191	191	190	104	116	130	0.103943033266022	96	96	0.187483155018734	L000361_030_001	2013-03-06_12-16-01	2013-03-13_10-40-30	30	YE5S_G	his3D_K	1	1	1	PDLV4_768	SPCC1183.10	wtf10	SGA0015	SID	2013/04/16'	SID	DAL	YE5S_G	PINNED	-6.93366898148148	440600.412946425	30_YE5S_G
L000361_030_001_2013-03-06_12-16-01	17	29	2951	1618	897171.576150494	230480.857040517	169.349809488659	345333.161523879	0.00101560201320313	179	180	181	107	118	134	0.0683388245297056	96	96	0.0980736217662877	L000361_030_001	2013-03-06_12-16-01	2013-03-13_10-40-30	30	YE5S_G	his3D_K	1	1	1	PDLV4_768	SPCC4B3.06C	SPCC4B3.06c	SGA0015	SID	2013/04/16'	SID	DAL	YE5S_G	PINNED	-6.93366898148148	230480.857040517	30_YE5S_G
L000361_030_001_2013-03-06_12-16-01	17	31	3136	1618	1084998.14220427	332702.912082629	169.349809488659	431842.070639343	0.00123567117980972	194	194	194	124	132	142	0.120416622382825	96	96	0.141570887834724	L000361_030_001	2013-03-06_12-16-01	2013-03-13_10-40-30	30	YE5S_G	his3D_K	1	1	1	PDLV4_768	SPAC105.02C	SPAC105.02c	SGA0015	SID	2013/04/16'	SID	DAL	YE5S_G	PINNED	-6.93366898148148	332702.912082629	30_YE5S_G
L000361_030_001_2013-03-06_12-16-01	17	33	3326	1618	1213129.82888724	378731.349737283	169.349809488659	427191.616924817	0.00124754358540493	195	195	195	107	118	133	0.108619406950792	96	96	0.161156790295345	L000361_030_001	2013-03-06_12-16-01	2013-03-13_10-40-30	30	YE5S_G	his3D_K	1	1	1	PDLV4_768	SPBC11B10.06	sws1	SGA0015	SID	2013/04/16'	SID	DAL	YE5S_G	PINNED	-6.93366898148148	378731.349737283	30_YE5S_G
L000361_030_001_2013-03-06_12-16-01	17	35	3524	1618	963859.997874375	296927.741528708	169.349809488659	329471.527431021	0.00124311460601599	195	194	195	105	116	133	0.102029971304071	96	96	0.126347929231647	L000361_030_001	2013-03-06_12-16-01	2013-03-13_10-40-30	30	YE5S_G	his3D_K	1	1	1	PDLV4_768	SPAC26H5.10C	tif51	SGA0015	SID	2013/04/16'	SID	DAL	YE5S_G	PINNED	-6.93366898148148	296927.741528708	30_YE5S_G
L000361_030_001_2013-03-06_12-16-01	17	37	3715	1618	1434425.49048783	429554.516344726	169.349809488659	449809.340308847	0.0011860287834057	192	191	192	105	116	133	0.0654692315867786	96	96	0.182782933493637	L000361_030_001	2013-03-06_12-16-01	2013-03-13_10-40-30	30	YE5S_G	his3D_K	1	1	1	PDLV4_768	SPAC227.10	SPAC227.10	SGA0015	SID	2013/04/16'	SID	DAL	YE5S_G	PINNED	-6.93366898148148	429554.516344726	30_YE5S_G
L000361_030_001_2013-03-06_12-16-01	17	39	3906	1618	1384971.15527686	406368.780803433	169.349809488659	435617.593229915	0.00115785499282635	190	189	191	106	117	134	0.0695079179508981	96	96	0.172916998912136	L000361_030_001	2013-03-06_12-16-01	2013-03-13_10-40-30	30	YE5S_G	his3D_K	1	1	1	PDLV4_768	SPAC14C4.13	rad17	SGA0015	SID	2013/04/16'	SID	DAL	YE5S_G	PINNED	-6.93366898148148	406368.780803433	30_YE5S_G
L000361_030_001_2013-03-06_12-16-01	17	41	4097	1618	1452408.88511	416749.708236108	169.349809488659	437732.482429249	0.00112802027631107	188	187	189	107	116	134	0.0754596662769689	96	96	0.177334264465936	L000361_030_001	2013-03-06_12-16-01	2013-03-13_10-40-30	30	YE5S_G	his3D_K	1	1	1	PDLV4_768	SPBC776.16	SPBC776.16	SGA0015	SID	2013/04/16'	SID	DAL	YE5S_G	PINNED	-6.93366898148148	416749.708236108	30_YE5S_G
L000361_030_001_2013-03-06_12-16-01	17	43	4288	1613	1173916.03783611	353745.00982882	169.349809488659	400351.717463505	0.00123124220042079	195	193	196	107	117	136	0.0970347539589755	96	96	0.15052466717253	L000361_030_001	2013-03-06_12-16-01	2013-03-13_10-40-30	30	YE5S_G	his3D_K	1	1	1	PDLV4_768	SPCC613.07	SPCC613.07	SGA0015	SID	2013/04/16'	SID	DAL	YE5S_G	PINNED	-6.93366898148148	353745.00982882	30_YE5S_G
L000361_030_001_2013-03-06_12-16-01	17	45	4479	1618	1397959.16250399	453975.444874709	169.349809488659	471741.330645559	0.00127387200701561	199	195	198	107	115	134	0.0821553831437985	96	96	0.193174464220243	L000361_030_001	2013-03-06_12-16-01	2013-03-13_10-40-30	30	YE5S_G	his3D_K	1	1	1	PDLV4_768	SPBC2G2.06C	apl1	SGA0015	SID	2013/04/16'	SID	DAL	YE5S_G	PINNED	-6.93366898148148	453975.444874709	30_YE5S_G
L000361_030_001_2013-03-06_12-16-01	17	47	4670	1618	1324277.19842704	438781.352082555	169.349809488659	463505.079503037	0.00131031945210884	202	197	200	108	117	138	0.0783292592198958	96	96	0.186709112916392	L000361_030_001	2013-03-06_12-16-01	2013-03-13_10-40-30	30	YE5S_G	his3D_K	1	1	1	PDLV4_768	SPAC10F6.16	mug134	SGA0015	SID	2013/04/16'	SID	DAL	YE5S_G	PINNED	-6.93366898148148	438781.352082555	30_YE5S_G
L000361_030_001_2013-03-06_12-16-01	18	2	372	1713	1447163.7283452	456815.565698073	169.349809488659	467940.753332606	0.00128088459682481	198	196.5	199	101	114	133	0.0939525985758316	96	96	0.194382985131601	L000361_030_001	2013-03-06_12-16-01	2013-03-13_10-40-30	30	YE5S_G	his3D_K	1	1	1	PDLV4_768	SPAC10F6.16	mug134	SGA0015	SID	2013/04/16'	SID	DAL	YE5S_G	PINNED	-6.93366898148148	456815.565698073	30_YE5S_G
L000361_030_001_2013-03-06_12-16-01	18	4	567	1708	1665462.15750877	513906.944337273	169.349809488659	558779.762346499	0.00124679009103077	196	194	197	111	118	134	0.0813051333829312	96	96	0.218676361799289	L000361_030_001	2013-03-06_12-16-01	2013-03-13_10-40-30	30	YE5S_G	his3D_K	1	1	1	PDLV4_768	SPCC1919.13C	SPCC1919.13c	SGA0015	SID	2013/04/16'	SID	DAL	YE5S_G	PINNED	-6.93366898148148	513906.944337273	30_YE5S_G
L000361_030_001_2013-03-06_12-16-01	18	6	754	1713	959613.918588585	245928.669333082	169.349809488659	327745.603887887	0.00100472926068607	179	179	184	107	116	134	0.115846529918163	96	96	0.10464693513969	L000361_030_001	2013-03-06_12-16-01	2013-03-13_10-40-30	30	YE5S_G	his3D_K	1	1	1	PDLV4_768	SPBC1683.13C	cha4	SGA0015	SID	2013/04/16'	SID	DAL	YE5S_G	PINNED	-6.93366898148148	245928.669333082	30_YE5S_G
L000361_030_001_2013-03-06_12-16-01	18	8	950	1713	1795841.7685195	524470.482810318	169.349809488659	543283.098097175	0.00115877767731069	190	189	191	106	115	132	0.0887448187905197	96	96	0.22317133153353	L000361_030_001	2013-03-06_12-16-01	2013-03-13_10-40-30	30	YE5S_G	his3D_K	1	1	1	PDLV4_768	SPBC29A3.09C	SPBC29A3.09c	SGA0015	SID	2013/04/16'	SID	DAL	YE5S_G	PINNED	-6.93366898148148	524470.482810318	30_YE5S_G
L000361_030_001_2013-03-06_12-16-01	18	10	1142	1707	1453907.50132852	390263.2396078	169.349809488659	442184.821763582	0.00103574807331222	181	181	184	112	120	135	0.102773939844829	96	96	0.166063810426794	L000361_030_001	2013-03-06_12-16-01	2013-03-13_10-40-30	30	YE5S_G	his3D_K	1	1	1	PDLV4_768	SPBC26H8.09C	snf59	SGA0015	SID	2013/04/16'	SID	DAL	YE5S_G	PINNED	-6.93366898148148	390263.2396078	30_YE5S_G
L000361_030_001_2013-03-06_12-16-01	18	12	1331	1713	1133453.39993623	302775.160101122	169.349809488659	400784.316864679	0.00106524440960716	182	183	187	116	124	138	0.110638750132852	96	96	0.128836107750001	L000361_030_001	2013-03-06_12-16-01	2013-03-13_10-40-30	30	YE5S_G	his3D_K	1	1	1	PDLV4_768	SPAC630.05	gyp7	SGA0015	SID	2013/04/16'	SID	DAL	YE5S_G	PINNED	-6.93366898148148	302775.160101122	30_YE5S_G
L000361_030_001_2013-03-06_12-16-01	18	14	1521	1713	1360243.98767138	370394.151634119	169.349809488659	427936.427119001	0.00108188417481165	184	184	187	109	119	134	0.112658093314911	96	96	0.157609167191806	L000361_030_001	2013-03-06_12-16-01	2013-03-13_10-40-30	30	YE5S_G	his3D_K	1	1	1	PDLV4_768	SPAC23G3.03	sib2	SGA0015	SID	2013/04/16'	SID	DAL	YE5S_G	PINNED	-6.93366898148148	370394.151634119	30_YE5S_G
L000361_030_001_2013-03-06_12-16-01	18	16	1709	1713	752055.57232437	199526.42130747	169.349809488659	329330.331322232	0.00105003489921752	181	183	186	129	137	149	0.1200977787225	96	96	0.0849019698510135	L000361_030_001	2013-03-06_12-16-01	2013-03-13_10-40-30	30	YE5S_G	his3D_K	1	1	1	PDLV4_768	SPBC3B9.08C	mnh1	SGA0015	SID	2013/04/16'	SID	DAL	YE5S_G	PINNED	-6.93366898148148	199526.42130747	30_YE5S_G
L000361_030_001_2013-03-06_12-16-01	18	18	1904	1713	457827.254756085	113501.53183985	169.349809488659	279612.713125865	0.000958854570813185	175	177	179	120	130	142	0.0783292592198958	96	96	0.0482968800380624	L000361_030_001	2013-03-06_12-16-01	2013-03-13_10-40-30	30	YE5S_G	his3D_K	1	1	1	PDLV4_768	SPBC2G2.15C	mrm2	SGA0015	SID	2013/04/16'	SID	DAL	YE5S_G	PINNED	-6.93366898148148	113501.53183985	30_YE5S_G
L000361_030_001_2013-03-06_12-16-01	18	20	2089	1713	1464397.81485811	400259.090809065	169.349809488659	442146.44183978	0.00106650547431184	183	184	184	106	118	132	0.11340206185567	96	96	0.170317219332561	L000361_030_001	2013-03-06_12-16-01	2013-03-13_10-40-30	30	YE5S_G	his3D_K	1	1	1	PDLV4_768	SPAC1834.04	hht1	SGA0015	SID	2013/04/16'	SID	DAL	YE5S_G	PINNED	-6.93366898148148	400259.090809065	30_YE5S_G
L000361_030_001_2013-03-06_12-16-01	18	22	2281	1713	1517598.69061537	434527.948320859	169.349809488659	459491.679061135	0.00113989268190627	188	188	188	105	116	131	0.106493782548624	96	96	0.184899215482392	L000361_030_001	2013-03-06_12-16-01	2013-03-13_10-40-30	30	YE5S_G	his3D_K	1	1	1	PDLV4_768	SPBC1347.08C	SPBC1347.08c	SGA0015	SID	2013/04/16'	SID	DAL	YE5S_G	PINNED	-6.93366898148148	434527.948320859	30_YE5S_G
L000361_030_001_2013-03-06_12-16-01	18	24	2471	1713	1632492.60070146	498578.242166798	169.349809488659	513595.332389997	0.00124754358540493	195	195	195	104	116	130	0.102029971304071	96	96	0.212153731858829	L000361_030_001	2013-03-06_12-16-01	2013-03-13_10-40-30	30	YE5S_G	his3D_K	1	1	1	PDLV4_768	SPCC1494.10	adn3	SGA0015	SID	2013/04/16'	SID	DAL	YE5S_G	PINNED	-6.93366898148148	498578.242166798	30_YE5S_G
L000361_030_001_2013-03-06_12-16-01	18	26	2658	1713	702101.698373897	168859.816748223	169.349809488659	285421.109154606	0.000938877700814266	173	176	177	106	118	133	0.0905515995323626	96	96	0.0718527951168569	L000361_030_001	2013-03-06_12-16-01	2013-03-13_10-40-30	30	YE5S_G	his3D_K	1	1	1	PDLV4_768	SPCP1E11.02	ppk38	SGA0015	SID	2013/04/16'	SID	DAL	YE5S_G	PINNED	-6.93366898148148	168859.816748223	30_YE5S_G
L000361_030_001_2013-03-06_12-16-01	18	28	2849	1713	1500364.60410246	437468.396820562	169.349809488659	468713.328108928	0.00113989268190627	188	188	188	105	116	131	0.087256881709002	96	96	0.186150427568662	L000361_030_001	2013-03-06_12-16-01	2013-03-13_10-40-30	30	YE5S_G	his3D_K	1	1	1	PDLV4_768	SPCC1183.10	wtf10	SGA0015	SID	2013/04/16'	SID	DAL	YE5S_G	PINNED	-6.93366898148148	437468.396820562	30_YE5S_G
L000361_030_001_2013-03-06_12-16-01	18	30	3047	1713	737069.410139228	188691.45578772	169.349809488659	309963.91266224	0.00100499067231261	179	179	180	108.5	119	134	0.0675948559889468	96	96	0.080291503177645	L000361_030_001	2013-03-06_12-16-01	2013-03-13_10-40-30	30	YE5S_G	his3D_K	1	1	1	PDLV4_768	SPCC4B3.06C	SPCC4B3.06c	SGA0015	SID	2013/04/16'	SID	DAL	YE5S_G	PINNED	-6.93366898148148	188691.45578772	30_YE5S_G
L000361_030_001_2013-03-06_12-16-01	18	32	3231	1713	1512103.76448082	433253.6654013	169.349809488659	456789.007470104	0.00113638638700167	188	188	187	105	117	132	0.100542034222553	96	96	0.184356985890395	L000361_030_001	2013-03-06_12-16-01	2013-03-13_10-40-30	30	YE5S_G	his3D_K	1	1	1	PDLV4_768	SPAC105.02C	SPAC105.02c	SGA0015	SID	2013/04/16'	SID	DAL	YE5S_G	PINNED	-6.93366898148148	433253.6654013	30_YE5S_G
L000361_030_001_2013-03-06_12-16-01	18	34	3429	1713	1004572.40514401	271753.17351868	169.349809488659	357316.465255678	0.00108280685929598	184	184	186	106	117	134	0.0788606653204379	96	96	0.115635711770952	L000361_030_001	2013-03-06_12-16-01	2013-03-13_10-40-30	30	YE5S_G	his3D_K	1	1	1	PDLV4_768	SPBC11B10.06	sws1	SGA0015	SID	2013/04/16'	SID	DAL	YE5S_G	PINNED	-6.93366898148148	271753.17351868	30_YE5S_G
L000361_030_001_2013-03-06_12-16-01	18	36	3620	1713	1200891.12976937	324327.219207928	169.349809488659	391830.056024002	0.00106299917940724	183	183	184	107	118	134	0.0598363269210331	96	96	0.138006884534964	L000361_030_001	2013-03-06_12-16-01	2013-03-13_10-40-30	30	YE5S_G	his3D_K	1	1	1	PDLV4_768	SPAC26H5.10C	tif51	SGA0015	SID	2013/04/16'	SID	DAL	YE5S_G	PINNED	-6.93366898148148	324327.219207928	30_YE5S_G
L000361_030_001_2013-03-06_12-16-01	18	38	3811	1713	1575794.95376767	492682.545071029	169.349809488659	513371.265291746	0.00124311460601599	196	194	194	107	117	134	0.0712084174726326	96	96	0.209645009987332	L000361_030_001	2013-03-06_12-16-01	2013-03-13_10-40-30	30	YE5S_G	his3D_K	1	1	1	PDLV4_768	SPAC227.10	SPAC227.10	SGA0015	SID	2013/04/16'	SID	DAL	YE5S_G	PINNED	-6.93366898148148	492682.545071029	30_YE5S_G
L000361_030_001_2013-03-06_12-16-01	18	40	4002	1713	947624.988840472	259993.512669155	169.349809488659	382742.837496522	0.00112249942232763	187	186	190	115	123	139	0.0909767244127963	96	96	0.110631771118071	L000361_030_001	2013-03-06_12-16-01	2013-03-13_10-40-30	30	YE5S_G	his3D_K	1	1	1	PDLV4_768	SPAC14C4.13	rad17	SGA0015	SID	2013/04/16'	SID	DAL	YE5S_G	PINNED	-6.93366898148148	259993.512669155	30_YE5S_G
L000361_030_001_2013-03-06_12-16-01	18	42	4193	1713	1427681.71750452	415421.805070494	169.349809488659	449118.987754933	0.00115434869792175	190	188	191	108	117	135	0.0726963545541503	96	96	0.176769218524686	L000361_030_001	2013-03-06_12-16-01	2013-03-13_10-40-30	30	YE5S_G	his3D_K	1	1	1	PDLV4_768	SPBC776.16	SPBC776.16	SGA0015	SID	2013/04/16'	SID	DAL	YE5S_G	PINNED	-6.93366898148148	415421.805070494	30_YE5S_G
L000361_030_001_2013-03-06_12-16-01	18	44	4384	1713	1340262.43809119	407707.380410385	169.349809488659	422656.319063388	0.00120065398953135	194	191	194	106	115	134	0.0743968540758848	96	96	0.173486596375606	L000361_030_001	2013-03-06_12-16-01	2013-03-13_10-40-30	30	YE5S_G	his3D_K	1	1	1	PDLV4_768	SPCC613.07	SPCC613.07	SGA0015	SID	2013/04/16'	SID	DAL	YE5S_G	PINNED	-6.93366898148148	407707.380410385	30_YE5S_G
L000361_030_001_2013-03-06_12-16-01	18	46	4575	1713	1516849.38250611	507964.817787371	169.349809488659	525392.797456676	0.00135553286912393	206	200	202	108	116	135	0.0704644489318737	96	96	0.21614788338583	L000361_030_001	2013-03-06_12-16-01	2013-03-13_10-40-30	30	YE5S_G	his3D_K	1	1	1	PDLV4_768	SPBC2G2.06C	apl1	SGA0015	SID	2013/04/16'	SID	DAL	YE5S_G	PINNED	-6.93366898148148	507964.817787371	30_YE5S_G
L000361_030_001_2013-03-06_12-16-01	18	48	4766	1713	1283315.02178765	441414.346879127	169.349809488659	466794.153577725	0.00138519839552904	206	202	206	107	118	141	0.0672760123286215	96	96	0.18782949809331	L000361_030_001	2013-03-06_12-16-01	2013-03-13_10-40-30	30	YE5S_G	his3D_K	1	1	1	PDLV4_768	SPAC10F6.16	mug134	SGA0015	SID	2013/04/16'	SID	DAL	YE5S_G	PINNED	-6.93366898148148	441414.346879127	30_YE5S_G
L000361_030_001_2013-03-06_12-16-01	19	1	277	1804	1397209.85439473	461703.055509904	169.349809488659	480528.018415401	0.00129341827527781	199	197	201	102	115	136	0.104793283026889	96	96	0.196462697231543	L000361_030_001	2013-03-06_12-16-01	2013-03-13_10-40-30	30	YE5S_G	his3D_K	1	1	1	PDLV4_768	SPAC10F6.16	mug134	SGA0015	SID	2013/04/16'	SID	DAL	YE5S_G	PINNED	-6.93366898148148	461703.055509904	30_YE5S_G
L000361_030_001_2013-03-06_12-16-01	19	3	468	1802	1135701.324264	336835.979647947	169.349809488659	396186.091228812	0.00117415637781049	191	190	192	106	116	134	0.100648315442661	96	96	0.143329580119803	L000361_030_001	2013-03-06_12-16-01	2013-03-13_10-40-30	30	YE5S_G	his3D_K	1	1	1	PDLV4_768	SPBC582.09	pex11	SGA0015	SID	2013/04/16'	SID	DAL	YE5S_G	PINNED	-6.93366898148148	336835.979647947	30_YE5S_G
L000361_030_001_2013-03-06_12-16-01	19	5	659	1809	977597.313210756	307684.789212312	169.349809488659	374575.976817919	0.00127737830192021	198	196	199	104	114	133	0.0841747263258582	96	96	0.13092524050769	L000361_030_001	2013-03-06_12-16-01	2013-03-13_10-40-30	30	YE5S_G	his3D_K	1	1	1	PDLV4_768	SPAC2C4.08	SPAC2C4.08	SGA0015	SID	2013/04/16'	SID	DAL	YE5S_G	PINNED	-6.93366898148148	307684.789212312	30_YE5S_G
L000361_030_001_2013-03-06_12-16-01	19	7	855	1802	1503112.06716973	449045.951371367	169.349809488659	516649.932085138	0.00117065008290589	191	189	192	115	123	136	0.108831969391009	96	96	0.191076878817473	L000361_030_001	2013-03-06_12-16-01	2013-03-13_10-40-30	30	YE5S_G	his3D_K	1	1	1	PDLV4_768	SPAC13A11.05	SPAC13A11.05	SGA0015	SID	2013/04/16'	SID	DAL	YE5S_G	PINNED	-6.93366898148148	449045.951371367	30_YE5S_G
L000361_030_001_2013-03-06_12-16-01	19	9	1043	1809	1519347.07620363	472743.15111816	169.349809488659	513541.769375205	0.00122029247930992	194	193	195	108	117	133	0.0948028483366989	96	96	0.201160450332823	L000361_030_001	2013-03-06_12-16-01	2013-03-13_10-40-30	30	YE5S_G	his3D_K	1	1	1	PDLV4_768	SPAC2E1P5.03	SPAC2E1P5.03	SGA0015	SID	2013/04/16'	SID	DAL	YE5S_G	PINNED	-6.93366898148148	472743.15111816	30_YE5S_G
L000361_030_001_2013-03-06_12-16-01	19	11	1236	1809	1592529.50154108	470519.937189749	169.349809488659	492517.917376016	0.00113989268190627	188	188	190	106	116	133	0.102029971304071	96	96	0.200214434057457	L000361_030_001	2013-03-06_12-16-01	2013-03-13_10-40-30	30	YE5S_G	his3D_K	1	1	1	PDLV4_768	SPBC16H5.09C	omh2	SGA0015	SID	2013/04/16'	SID	DAL	YE5S_G	PINNED	-6.93366898148148	470519.937189749	30_YE5S_G
L000361_030_001_2013-03-06_12-16-01	19	13	1421	1809	1282565.71367839	372215.873912506	169.349809488659	437500.478657095	0.00117323369332616	191	190	191	110	119	134	0.0980975661600595	96	96	0.15838434177241	L000361_030_001	2013-03-06_12-16-01	2013-03-13_10-40-30	30	YE5S_G	his3D_K	1	1	1	PDLV4_768	SPBC83.05	SPBC83.05	SGA0015	SID	2013/04/16'	SID	DAL	YE5S_G	PINNED	-6.93366898148148	372215.873912506	30_YE5S_G
L000361_030_001_2013-03-06_12-16-01	19	15	1616	1809	752305.341694123	204726.275286008	169.349809488659	346870.222516011	0.00109617100071695	184	185	188	133	141	152	0.100010628122011	96	96	0.0871145983481445	L000361_030_001	2013-03-06_12-16-01	2013-03-13_10-40-30	30	YE5S_G	his3D_K	1	1	1	PDLV4_768	SPBC13E7.07	SPBC13E7.07	SGA0015	SID	2013/04/16'	SID	DAL	YE5S_G	PINNED	-6.93366898148148	204726.275286008	30_YE5S_G
L000361_030_001_2013-03-06_12-16-01	19	17	1806	1809	926144.823041769	257781.854486646	169.349809488659	369911.252408447	0.0011289429607954	187	187	190	119	128	141	0.084387288766075	96	96	0.109690672013994	L000361_030_001	2013-03-06_12-16-01	2013-03-13_10-40-30	30	YE5S_G	his3D_K	1	1	1	PDLV4_768	SPAC24C9.08	SPAC24C9.08	SGA0015	SID	2013/04/16'	SID	DAL	YE5S_G	PINNED	-6.93366898148148	257781.854486646	30_YE5S_G
L000361_030_001_2013-03-06_12-16-01	19	19	1993	1809	597947.871187161	157765.066798695	169.349809488659	275956.651637202	0.00104986570910735	181	183	185	120	130	142	0.124667871187161	96	96	0.0671317856407845	L000361_030_001	2013-03-06_12-16-01	2013-03-13_10-40-30	30	YE5S_G	his3D_K	1	1	1	PDLV4_768	SPBP8B7.07C	set6	SGA0015	SID	2013/04/16'	SID	DAL	YE5S_G	PINNED	-6.93366898148148	157765.066798695	30_YE5S_G
L000361_030_001_2013-03-06_12-16-01	19	21	2186	1809	1485628.21128707	456741.948510699	169.349809488659	475712.18480614	0.0011860287834057	191	191	191	104	116	131	0.103836752045913	96	96	0.194351659735285	L000361_030_001	2013-03-06_12-16-01	2013-03-13_10-40-30	30	YE5S_G	his3D_K	1	1	1	PDLV4_768	SPBC9B6.09C	mdl1	SGA0015	SID	2013/04/16'	SID	DAL	YE5S_G	PINNED	-6.93366898148148	456741.948510699	30_YE5S_G
L000361_030_001_2013-03-06_12-16-01	19	23	2373	1809	1519347.07620363	431014.623961638	169.349809488659	460134.58779795	0.00113546370251734	188	187	187	105	117	131	0.0869380380486768	96	96	0.183404234733132	L000361_030_001	2013-03-06_12-16-01	2013-03-13_10-40-30	30	YE5S_G	his3D_K	1	1	1	PDLV4_768	SPBC23G7.06C	SPBC23G7.06c	SGA0015	SID	2013/04/16'	SID	DAL	YE5S_G	PINNED	-6.93366898148148	431014.623961638	30_YE5S_G
L000361_030_001_2013-03-06_12-16-01	19	25	2562	1809	1568052.10330535	455667.029497847	169.349809488659	475724.919267487	0.00115176508750148	189	189	189	104	116	131	0.105643532787756	96	96	0.193894262960345	L000361_030_001	2013-03-06_12-16-01	2013-03-13_10-40-30	30	YE5S_G	his3D_K	1	1	1	PDLV4_768	SPCC1393.02C	spt2	SGA0015	SID	2013/04/16'	SID	DAL	YE5S_G	PINNED	-6.93366898148148	455667.029497847	30_YE5S_G
L000361_030_001_2013-03-06_12-16-01	19	27	2755	1809	1343009.90115847	406270.601490575	169.349809488659	474235.771696847	0.00120249935850001	193	192	192	107	118	133	0.0865129131682432	96	96	0.172875221903329	L000361_030_001	2013-03-06_12-16-01	2013-03-13_10-40-30	30	YE5S_G	his3D_K	1	1	1	PDLV4_768	SPBC19C7.05	SPBC19C7.05	SGA0015	SID	2013/04/16'	SID	DAL	YE5S_G	PINNED	-6.93366898148148	406270.601490575	30_YE5S_G
L000361_030_001_2013-03-06_12-16-01	19	29	2944	1809	1417191.40397492	462218.091656194	169.349809488659	479054.711057605	0.00130462940801522	199	198	198	104	116	131	0.102561377404613	96	96	0.196681854088454	L000361_030_001	2013-03-06_12-16-01	2013-03-13_10-40-30	30	YE5S_G	his3D_K	1	1	1	PDLV4_768	SPCC794.03	SPCC794.03	SGA0015	SID	2013/04/16'	SID	DAL	YE5S_G	PINNED	-6.93366898148148	462218.091656194	30_YE5S_G
L000361_030_001_2013-03-06_12-16-01	19	31	3139	1809	1269327.93708152	376250.440744863	169.349809488659	440639.392732057	0.0011860287834057	191	191	191	108	118	133	0.106174938888298	96	96	0.160101120278826	L000361_030_001	2013-03-06_12-16-01	2013-03-13_10-40-30	30	YE5S_G	his3D_K	1	1	1	PDLV4_768	SPAC11D3.14C	SPAC11D3.14c	SGA0015	SID	2013/04/16'	SID	DAL	YE5S_G	PINNED	-6.93366898148148	376250.440744863	30_YE5S_G
L000361_030_001_2013-03-06_12-16-01	19	33	3326	1809	1277070.78754384	362518.139518627	169.349809488659	437329.037741155	0.00109726287531145	186	185	186	111	121	134	0.0730151982144755	96	96	0.154257786764122	L000361_030_001	2013-03-06_12-16-01	2013-03-13_10-40-30	30	YE5S_G	his3D_K	1	1	1	PDLV4_768	SPAPYUG7.03C	mid2	SGA0015	SID	2013/04/16'	SID	DAL	YE5S_G	PINNED	-6.93366898148148	362518.139518627	30_YE5S_G
L000361_030_001_2013-03-06_12-16-01	19	35	3524	1809	1063018.43766606	303369.408905027	169.349809488659	386369.687687344	0.00112911215090558	188	187	188	107	118	135	0.0522903602933362	96	96	0.12908897097334	L000361_030_001	2013-03-06_12-16-01	2013-03-13_10-40-30	30	YE5S_G	his3D_K	1	1	1	PDLV4_768	SPBC21D10.09C	SPBC21D10.09c	SGA0015	SID	2013/04/16'	SID	DAL	YE5S_G	PINNED	-6.93366898148148	303369.408905027	30_YE5S_G
L000361_030_001_2013-03-06_12-16-01	19	37	3715	1809	1528838.31225422	478015.673615658	169.349809488659	497181.178039013	0.00123216488490512	195	193	194	107	117	133	0.0827930704644489	96	96	0.203404000551325	L000361_030_001	2013-03-06_12-16-01	2013-03-13_10-40-30	30	YE5S_G	his3D_K	1	1	1	PDLV4_768	SPCC16C4.07	scw1	SGA0015	SID	2013/04/16'	SID	DAL	YE5S_G	PINNED	-6.93366898148148	478015.673615658	30_YE5S_G
L000361_030_001_2013-03-06_12-16-01	19	39	3906	1809	1420188.63641195	417921.509436977	169.349809488659	440144.445498192	0.00115084240301715	190	188	189	107	117	134	0.0701456052715485	96	96	0.177832886300457	L000361_030_001	2013-03-06_12-16-01	2013-03-13_10-40-30	30	YE5S_G	his3D_K	1	1	1	PDLV4_768	SPBC56F2.06	mug147	SGA0015	SID	2013/04/16'	SID	DAL	YE5S_G	PINNED	-6.93366898148148	417921.509436977	30_YE5S_G
L000361_030_001_2013-03-06_12-16-01	19	41	4097	1809	1325526.0452758	391925.35106773	169.349809488659	434326.24459347	0.00117541744251517	192	190	192	108	117	135	0.0625996386438516	96	96	0.166771067822257	L000361_030_001	2013-03-06_12-16-01	2013-03-13_10-40-30	30	YE5S_G	his3D_K	1	1	1	PDLV4_768	SPAC6F12.12	par2	SGA0015	SID	2013/04/16'	SID	DAL	YE5S_G	PINNED	-6.93366898148148	391925.35106773	30_YE5S_G
L000361_030_001_2013-03-06_12-16-01	19	43	4288	1809	1299050.49208205	387406.383933006	169.349809488659	419786.287932131	0.00120065398953135	193	191	194	107	116	135	0.0662132001275375	96	96	0.164848168544478	L000361_030_001	2013-03-06_12-16-01	2013-03-13_10-40-30	30	YE5S_G	his3D_K	1	1	1	PDLV4_768	SPCC4B3.12	set9	SGA0015	SID	2013/04/16'	SID	DAL	YE5S_G	PINNED	-6.93366898148148	387406.383933006	30_YE5S_G
L000361_030_001_2013-03-06_12-16-01	19	45	4479	1809	1408449.47603358	416538.088872427	169.349809488659	436316.505906604	0.00117323369332616	192	189	192	107	115	135	0.0765224784780529	96	96	0.177244216738335	L000361_030_001	2013-03-06_12-16-01	2013-03-13_10-40-30	30	YE5S_G	his3D_K	1	1	1	PDLV4_768	SPAC5D6.10C	mug116	SGA0015	SID	2013/04/16'	SID	DAL	YE5S_G	PINNED	-6.93366898148148	416538.088872427	30_YE5S_G
L000361_030_001_2013-03-06_12-16-01	19	47	4670	1809	1364989.60569667	426340.300836734	169.349809488659	452762.47125727	0.00124679009103077	197	194	196	109	118	138	0.0801360399617388	96	96	0.181415228773801	L000361_030_001	2013-03-06_12-16-01	2013-03-13_10-40-30	30	YE5S_G	his3D_K	1	1	1	PDLV4_768	SPAC10F6.16	mug134	SGA0015	SID	2013/04/16'	SID	DAL	YE5S_G	PINNED	-6.93366898148148	426340.300836734	30_YE5S_G
L000361_030_001_2013-03-06_12-16-01	20	2	372	1904	1419938.86704219	420737.124454212	169.349809488659	434327.875979472	0.00119697850451657	192	191	193	102	114	134	0.0826867892443405	96	96	0.17903097956419	L000361_030_001	2013-03-06_12-16-01	2013-03-13_10-40-30	30	YE5S_G	his3D_K	1	1	1	PDLV4_768	SPAC10F6.16	mug134	SGA0015	SID	2013/04/16'	SID	DAL	YE5S_G	PINNED	-6.93366898148148	420737.124454212	30_YE5S_G
L000361_030_001_2013-03-06_12-16-01	20	4	563	1898	1471890.89595069	437098.899382332	169.349809488659	475919.56198571	0.0011895350783103	192	191	193	107	115	133	0.11807843554044	96	96	0.185993199968653	L000361_030_001	2013-03-06_12-16-01	2013-03-13_10-40-30	30	YE5S_G	his3D_K	1	1	1	PDLV4_768	SPBC582.09	pex11	SGA0015	SID	2013/04/16'	SID	DAL	YE5S_G	PINNED	-6.93366898148148	437098.899382332	30_YE5S_G
L000361_030_001_2013-03-06_12-16-01	20	6	760	1897	1636738.67998725	484315.35419794	169.349809488659	511140.240176149	0.00116989658853173	191	189	192	111	119	133	0.132320119034967	96	96	0.20608462443744	L000361_030_001	2013-03-06_12-16-01	2013-03-13_10-40-30	30	YE5S_G	his3D_K	1	1	1	PDLV4_768	SPAC2C4.08	SPAC2C4.08	SGA0015	SID	2013/04/16'	SID	DAL	YE5S_G	PINNED	-6.93366898148148	484315.35419794	30_YE5S_G
L000361_030_001_2013-03-06_12-16-01	20	8	945	1904	1674204.0854501	490319.770855286	169.349809488659	509521.83502717	0.00115527138240608	190	188	190	105	115	133	0.102455096184504	96	96	0.208639608377284	L000361_030_001	2013-03-06_12-16-01	2013-03-13_10-40-30	30	YE5S_G	his3D_K	1	1	1	PDLV4_768	SPAC13A11.05	SPAC13A11.05	SGA0015	SID	2013/04/16'	SID	DAL	YE5S_G	PINNED	-6.93366898148148	490319.770855286	30_YE5S_G
L000361_030_001_2013-03-06_12-16-01	20	10	1140	1904	1661965.38633224	527432.527212829	169.349809488659	544202.053163452	0.0012584933065158	197	195	197	105	115	132	0.09873525348071	96	96	0.224431733052845	L000361_030_001	2013-03-06_12-16-01	2013-03-13_10-40-30	30	YE5S_G	his3D_K	1	1	1	PDLV4_768	SPAC2E1P5.03	SPAC2E1P5.03	SGA0015	SID	2013/04/16'	SID	DAL	YE5S_G	PINNED	-6.93366898148148	527432.527212829	30_YE5S_G
L000361_030_001_2013-03-06_12-16-01	20	12	1332	1904	1505609.76086725	434994.24841542	169.349809488659	457558.578193611	0.00113989268190627	188	188	189	106	116	133	0.102667658624721	96	96	0.185097634299862	L000361_030_001	2013-03-06_12-16-01	2013-03-13_10-40-30	30	YE5S_G	his3D_K	1	1	1	PDLV4_768	SPBC16H5.09C	omh2	SGA0015	SID	2013/04/16'	SID	DAL	YE5S_G	PINNED	-6.93366898148148	434994.24841542	30_YE5S_G
L000361_030_001_2013-03-06_12-16-01	20	14	1524	1904	1407450.39855458	445298.580672966	169.349809488659	474623.253257887	0.0012584933065158	197	195	196	105	117	133	0.100648315442661	96	96	0.189482307271653	L000361_030_001	2013-03-06_12-16-01	2013-03-13_10-40-30	30	YE5S_G	his3D_K	1	1	1	PDLV4_768	SPBC83.05	SPBC83.05	SGA0015	SID	2013/04/16'	SID	DAL	YE5S_G	PINNED	-6.93366898148148	445298.580672966	30_YE5S_G
L000361_030_001_2013-03-06_12-16-01	20	16	1708	1904	1670457.54490382	478829.935139971	169.349809488659	501517.516447551	0.00112802027631107	187	187	189	104	117	133	0.0959719417578914	96	96	0.203750483021842	L000361_030_001	2013-03-06_12-16-01	2013-03-13_10-40-30	30	YE5S_G	his3D_K	1	1	1	PDLV4_768	SPBC13E7.07	SPBC13E7.07	SGA0015	SID	2013/04/16'	SID	DAL	YE5S_G	PINNED	-6.93366898148148	478829.935139971	30_YE5S_G
L000361_030_001_2013-03-06_12-16-01	20	18	1899	1904	1662464.92507174	510025.038343737	169.349809488659	529883.884628025	0.00121678618440531	193	193	193	105	117	132	0.107025188649166	96	96	0.217024543140547	L000361_030_001	2013-03-06_12-16-01	2013-03-13_10-40-30	30	YE5S_G	his3D_K	1	1	1	PDLV4_768	SPAC24C9.08	SPAC24C9.08	SGA0015	SID	2013/04/16'	SID	DAL	YE5S_G	PINNED	-6.93366898148148	510025.038343737	30_YE5S_G
L000361_030_001_2013-03-06_12-16-01	20	20	2087	1904	1469892.74099267	402993.371637876	169.349809488659	453099.215881764	0.00109375658040685	185	185	185	106	118	132	0.0957593793176746	96	96	0.171480703481531	L000361_030_001	2013-03-06_12-16-01	2013-03-13_10-40-30	30	YE5S_G	his3D_K	1	1	1	PDLV4_768	SPBP8B7.07C	set6	SGA0015	SID	2013/04/16'	SID	DAL	YE5S_G	PINNED	-6.93366898148148	402993.371637876	30_YE5S_G
L000361_030_001_2013-03-06_12-16-01	20	22	2280	1904	1700429.8692741	515729.101300104	169.349809488659	533329.915841486	0.0011979011890009	192	192	191	105	117	131	0.0993729408013604	96	96	0.219451721345701	L000361_030_001	2013-03-06_12-16-01	2013-03-13_10-40-30	30	YE5S_G	his3D_K	1	1	1	PDLV4_768	SPBC9B6.09C	mdl1	SGA0015	SID	2013/04/16'	SID	DAL	YE5S_G	PINNED	-6.93366898148148	515729.101300104	30_YE5S_G
L000361_030_001_2013-03-06_12-16-01	20	24	2475	1904	862953.17249442	217875.429866223	169.349809488659	323159.385107177	0.0009896119718128	177	178	181	106	118	133	0.0944840046763737	96	96	0.092709792801191	L000361_030_001	2013-03-06_12-16-01	2013-03-13_10-40-30	30	YE5S_G	his3D_K	1	1	1	PDLV4_768	SPBC23G7.06C	SPBC23G7.06c	SGA0015	SID	2013/04/16'	SID	DAL	YE5S_G	PINNED	-6.93366898148148	217875.429866223	30_YE5S_G
L000361_030_001_2013-03-06_12-16-01	20	26	2658	1904	1220123.3712403	322054.724980803	169.349809488659	389026.397038085	0.00103114990381311	180	181	182	106	117	132	0.11138271867361	96	96	0.13703989863358	L000361_030_001	2013-03-06_12-16-01	2013-03-13_10-40-30	30	YE5S_G	his3D_K	1	1	1	PDLV4_768	SPCC1393.02C	spt2	SGA0015	SID	2013/04/16'	SID	DAL	YE5S_G	PINNED	-6.93366898148148	322054.724980803	30_YE5S_G
L000361_030_001_2013-03-06_12-16-01	20	28	2850	1904	1433925.95174833	429854.14708763	169.349809488659	449155.038406246	0.00118252248850109	192	191	190	105	116	131	0.104155595706239	96	96	0.182910431597065	L000361_030_001	2013-03-06_12-16-01	2013-03-13_10-40-30	30	YE5S_G	his3D_K	1	1	1	PDLV4_768	SPBC19C7.05	SPBC19C7.05	SGA0015	SID	2013/04/16'	SID	DAL	YE5S_G	PINNED	-6.93366898148148	429854.14708763	30_YE5S_G
L000361_030_001_2013-03-06_12-16-01	20	30	3047	1904	1603019.81507068	481905.918766522	169.349809488659	498159.211193771	0.0011860287834057	191	191	191	105	116	131	0.0847061324264003	96	96	0.205059367666855	L000361_030_001	2013-03-06_12-16-01	2013-03-13_10-40-30	30	YE5S_G	his3D_K	1	1	1	PDLV4_768	SPCC794.03	SPCC794.03	SGA0015	SID	2013/04/16'	SID	DAL	YE5S_G	PINNED	-6.93366898148148	481905.918766522	30_YE5S_G
L000361_030_001_2013-03-06_12-16-01	20	32	3238	1904	1400956.39494101	389119.666631399	169.349809488659	407883.887605639	0.00109577113948569	185	185	186	105	117	132	0.077585290679137	96	96	0.16557720019378	L000361_030_001	2013-03-06_12-16-01	2013-03-13_10-40-30	30	YE5S_G	his3D_K	1	1	1	PDLV4_768	SPAC11D3.14C	SPAC11D3.14c	SGA0015	SID	2013/04/16'	SID	DAL	YE5S_G	PINNED	-6.93366898148148	389119.666631399	30_YE5S_G
L000361_030_001_2013-03-06_12-16-01	20	34	3429	1904	1581289.87990222	447665.246416425	169.349809488659	468049.661820334	0.00109375658040685	185	185	186	107	117	133	0.0652566691465618	96	96	0.190489364794571	L000361_030_001	2013-03-06_12-16-01	2013-03-13_10-40-30	30	YE5S_G	his3D_K	1	1	1	PDLV4_768	SPAPYUG7.03C	mid2	SGA0015	SID	2013/04/16'	SID	DAL	YE5S_G	PINNED	-6.93366898148148	447665.246416425	30_YE5S_G
L000361_030_001_2013-03-06_12-16-01	20	36	3620	1904	376402.440216814	94072.7227176047	169.349809488659	252502.1015795	0.000972972206608312	176	177	181	130	137	148	0.107131469869274	96	96	0.0400295831280657	L000361_030_001	2013-03-06_12-16-01	2013-03-13_10-40-30	30	YE5S_G	his3D_K	1	1	1	PDLV4_768	SPBC21D10.09C	SPBC21D10.09c	SGA0015	SID	2013/04/16'	SID	DAL	YE5S_G	PINNED	-6.93366898148148	94072.7227176047	30_YE5S_G
L000361_030_001_2013-03-06_12-16-01	20	38	3811	1904	1587034.57540653	459492.015661208	169.349809488659	481371.218327895	0.00115527138240608	190	189	190	107	117	134	0.0780104155595706	96	96	0.195521861239281	L000361_030_001	2013-03-06_12-16-01	2013-03-13_10-40-30	30	YE5S_G	his3D_K	1	1	1	PDLV4_768	SPCC16C4.07	scw1	SGA0015	SID	2013/04/16'	SID	DAL	YE5S_G	PINNED	-6.93366898148148	459492.015661208	30_YE5S_G
L000361_030_001_2013-03-06_12-16-01	20	40	4002	1904	1504860.452758	435761.45430848	169.349809488659	456687.76382954	0.00115434869792175	190	188	191	107	117	135	0.0782229779997874	96	96	0.185424093779139	L000361_030_001	2013-03-06_12-16-01	2013-03-13_10-40-30	30	YE5S_G	his3D_K	1	1	1	PDLV4_768	SPBC56F2.06	mug147	SGA0015	SID	2013/04/16'	SID	DAL	YE5S_G	PINNED	-6.93366898148148	435761.45430848	30_YE5S_G
L000361_030_001_2013-03-06_12-16-01	20	42	4193	1904	1444416.26527793	413128.83552917	169.349809488659	439398.126839683	0.00113546370251734	188	187	190	108	117	135	0.071846104793283	96	96	0.175793520020242	L000361_030_001	2013-03-06_12-16-01	2013-03-13_10-40-30	30	YE5S_G	his3D_K	1	1	1	PDLV4_768	SPAC6F12.12	par2	SGA0015	SID	2013/04/16'	SID	DAL	YE5S_G	PINNED	-6.93366898148148	413128.83552917	30_YE5S_G
L000361_030_001_2013-03-06_12-16-01	20	44	4384	1904	1368486.37687321	395339.685792829	169.349809488659	430874.036170176	0.00115434869792175	190	188	191	108	117	135	0.0856626634073759	96	96	0.168223926756889	L000361_030_001	2013-03-06_12-16-01	2013-03-13_10-40-30	30	YE5S_G	his3D_K	1	1	1	PDLV4_768	SPCC4B3.12	set9	SGA0015	SID	2013/04/16'	SID	DAL	YE5S_G	PINNED	-6.93366898148148	395339.685792829	30_YE5S_G
L000361_030_001_2013-03-06_12-16-01	20	46	4575	1904	1266330.70464449	379515.118848001	169.349809488659	407567.733692994	0.00121603269003115	195	192	194	108	116	136	0.0782229779997874	96	96	0.161490297712419	L000361_030_001	2013-03-06_12-16-01	2013-03-13_10-40-30	30	YE5S_G	his3D_K	1	1	1	PDLV4_768	SPAC5D6.10C	mug116	SGA0015	SID	2013/04/16'	SID	DAL	YE5S_G	PINNED	-6.93366898148148	379515.118848001	30_YE5S_G
L000361_030_001_2013-03-06_12-16-01	20	48	4766	1904	1316034.80922521	436169.129696488	169.349809488659	463037.841932957	0.00130830489303	202	197	202	108	118	140	0.0663194813476459	96	96	0.18559756676219	L000361_030_001	2013-03-06_12-16-01	2013-03-13_10-40-30	30	YE5S_G	his3D_K	1	1	1	PDLV4_768	SPAC10F6.16	mug134	SGA0015	SID	2013/04/16'	SID	DAL	YE5S_G	PINNED	-6.93366898148148	436169.129696488	30_YE5S_G
L000361_030_001_2013-03-06_12-16-01	21	1	277	2000	1068013.82506111	344827.92762981	169.349809488659	361801.386680661	0.00125104988030953	196	195	198	101	114	136	0.0850249760867255	96	96	0.146730293279297	L000361_030_001	2013-03-06_12-16-01	2013-03-13_10-40-30	30	YE5S_G	his3D_K	1	1	1	PDLV4_768	SPAC10F6.16	mug134	SGA0015	SID	2013/04/16'	SID	DAL	YE5S_G	PINNED	-6.93366898148148	344827.92762981	30_YE5S_G
L000361_030_001_2013-03-06_12-16-01	21	3	468	2000	1430928.7193113	437671.475929093	169.349809488659	450177.780596228	0.00121586349992098	194	192	194	101	113	132	0.0903390370921458	96	96	0.186236841268847	L000361_030_001	2013-03-06_12-16-01	2013-03-13_10-40-30	30	YE5S_G	his3D_K	1	1	1	PDLV4_768	SPCC777.07	omh3	SGA0015	SID	2013/04/16'	SID	DAL	YE5S_G	PINNED	-6.93366898148148	437671.475929093	30_YE5S_G
L000361_030_001_2013-03-06_12-16-01	21	5	659	1994	704349.622701669	230762.369838049	169.349809488659	326971.326860088	0.00131256468230876	200	199	201.5	108	118	134	0.100542034222553	96	96	0.0981934103681787	L000361_030_001	2013-03-06_12-16-01	2013-03-13_10-40-30	30	YE5S_G	his3D_K	1	1	1	PDLV4_768	SPAC2F7.11	nrd1	SGA0015	SID	2013/04/16'	SID	DAL	YE5S_G	PINNED	-6.93366898148148	230762.369838049	30_YE5S_G
L000361_030_001_2013-03-06_12-16-01	21	7	850	1994	763045.424593474	236201.40205518	169.349809488659	346241.823689086	0.00120140748390551	193	191	194	112	121	136	0.107662875969816	96	96	0.100507813374515	L000361_030_001	2013-03-06_12-16-01	2013-03-13_10-40-30	30	YE5S_G	his3D_K	1	1	1	PDLV4_768	SPBC19C7.12C	omh1	SGA0015	SID	2013/04/16'	SID	DAL	YE5S_G	PINNED	-6.93366898148148	236201.40205518	30_YE5S_G
L000361_030_001_2013-03-06_12-16-01	21	9	1041	2000	1208633.98023169	342731.62126114	169.349809488659	390951.860939848	0.00109726287531145	185	185	187	104	115	133	0.0806674460622808	96	96	0.145838278382498	L000361_030_001	2013-03-06_12-16-01	2013-03-13_10-40-30	30	YE5S_G	his3D_K	1	1	1	PDLV4_768	SPCC24B10.02C	SPCC24B10.02c	SGA0015	SID	2013/04/16'	SID	DAL	YE5S_G	PINNED	-6.93366898148148	342731.62126114	30_YE5S_G
L000361_030_001_2013-03-06_12-16-01	21	11	1236	1993	1492371.98427038	441127.874599199	169.349809488659	534152.755887458	0.00121235720501638	193	192	193	143	148	157	0.0823679455840153	96	96	0.18770759914522	L000361_030_001	2013-03-06_12-16-01	2013-03-13_10-40-30	30	YE5S_G	his3D_K	1	1	1	PDLV4_768	SPAC20H4.03C	tfs1	SGA0015	SID	2013/04/16'	SID	DAL	YE5S_G	PINNED	-6.93366898148148	441127.874599199	30_YE5S_G
L000361_030_001_2013-03-06_12-16-01	21	13	1424	2000	1661965.38633224	520294.416829823	169.349809488659	538193.205949348	0.00121235720501638	193	192	193	105	116	132	0.0905515995323626	96	96	0.221394342673365	L000361_030_001	2013-03-06_12-16-01	2013-03-13_10-40-30	30	YE5S_G	his3D_K	1	1	1	PDLV4_768	SPAC343.18	rfp2	SGA0015	SID	2013/04/16'	SID	DAL	YE5S_G	PINNED	-6.93366898148148	520294.416829823	30_YE5S_G
L000361_030_001_2013-03-06_12-16-01	21	15	1613	2000	869447.176107982	258360.116673547	169.349809488659	335219.22221296	0.00115527138240608	189	189	190	106	118	133	0.103517908385588	96	96	0.109936732653164	L000361_030_001	2013-03-06_12-16-01	2013-03-13_10-40-30	30	YE5S_G	his3D_K	1	1	1	PDLV4_768	SPCP1E11.11	puf6	SGA0015	SID	2013/04/16'	SID	DAL	YE5S_G	PINNED	-6.93366898148148	258360.116673547	30_YE5S_G
L000361_030_001_2013-03-06_12-16-01	21	17	1804	1996	980594.545647784	279781.712209176	169.349809488659	364078.241721352	0.00115877767731069	189	189	191	115	125	138	0.120416622382825	96	96	0.119051994914716	L000361_030_001	2013-03-06_12-16-01	2013-03-13_10-40-30	30	YE5S_G	his3D_K	1	1	1	PDLV4_768	SPBP4H10.16C	SPBP4H10.16c	SGA0015	SID	2013/04/16'	SID	DAL	YE5S_G	PINNED	-6.93366898148148	279781.712209176	30_YE5S_G
L000361_030_001_2013-03-06_12-16-01	21	19	1995	2000	1388467.9264534	388321.707591156	169.349809488659	436640.778936423	0.00112451398140647	187	187	186	105	117	132	0.0756722287171857	96	96	0.165237654714374	L000361_030_001	2013-03-06_12-16-01	2013-03-13_10-40-30	30	YE5S_G	his3D_K	1	1	1	PDLV4_768	SPAP32A8.02	SPAP32A8.02	SGA0015	SID	2013/04/16'	SID	DAL	YE5S_G	PINNED	-6.93366898148148	388321.707591156	30_YE5S_G
L000361_030_001_2013-03-06_12-16-01	21	21	2187	2000	1542325.85822085	453931.834660828	169.349809488659	476042.222153192	0.00116622110351695	190	189	189	104	116	131	0.0919332553937719	96	96	0.193155907314146	L000361_030_001	2013-03-06_12-16-01	2013-03-13_10-40-30	30	YE5S_G	his3D_K	1	1	1	PDLV4_768	SPCC4B3.11C	SPCC4B3.11c	SGA0015	SID	2013/04/16'	SID	DAL	YE5S_G	PINNED	-6.93366898148148	453931.834660828	30_YE5S_G
L000361_030_001_2013-03-06_12-16-01	21	23	2375	2000	1649976.45658412	483064.293835453	169.349809488659	504498.369816003	0.00116622110351695	190	189	189	107	117	131	0.106281220108407	96	96	0.205552276448229	L000361_030_001	2013-03-06_12-16-01	2013-03-13_10-40-30	30	YE5S_G	his3D_K	1	1	1	PDLV4_768	SPBC16H5.03C	fub2	SGA0015	SID	2013/04/16'	SID	DAL	YE5S_G	PINNED	-6.93366898148148	483064.293835453	30_YE5S_G
L000361_030_001_2013-03-06_12-16-01	21	25	2569	2000	1229115.06855139	317022.508370862	169.349809488659	373612.701127756	0.00101686307790781	180	180	181	105	117	131	0.0868317568285684	96	96	0.134898602758571	L000361_030_001	2013-03-06_12-16-01	2013-03-13_10-40-30	30	YE5S_G	his3D_K	1	1	1	PDLV4_768	SPAC23H4.12	alp13	SGA0015	SID	2013/04/16'	SID	DAL	YE5S_G	PINNED	-6.93366898148148	317022.508370862	30_YE5S_G
L000361_030_001_2013-03-06_12-16-01	21	27	2756	2000	1344758.28674673	388504.836129053	169.349809488659	412653.984207798	0.00113546370251734	188	187	187	105	116	131	0.0967159102986502	96	96	0.165315579099032	L000361_030_001	2013-03-06_12-16-01	2013-03-13_10-40-30	30	YE5S_G	his3D_K	1	1	1	PDLV4_768	SPAC227.05	SPAC227.05	SGA0015	SID	2013/04/16'	SID	DAL	YE5S_G	PINNED	-6.93366898148148	388504.836129053	30_YE5S_G
L000361_030_001_2013-03-06_12-16-01	21	29	2951	2000	1396960.08502498	431079.794514143	169.349809488659	444684.727349345	0.00121678618440531	194	193	192	104	115	131	0.0848124136465087	96	96	0.183431965939093	L000361_030_001	2013-03-06_12-16-01	2013-03-13_10-40-30	30	YE5S_G	his3D_K	1	1	1	PDLV4_768	SPBPB8B6.04C	grt1	SGA0015	SID	2013/04/16'	SID	DAL	YE5S_G	PINNED	-6.93366898148148	431079.794514143	30_YE5S_G
L000361_030_001_2013-03-06_12-16-01	21	31	3142	2000	1481881.67074078	443212.771451656	169.349809488659	465154.90961666	0.00120249935850001	193	192	191	105	116	131	0.0750345413965352	96	96	0.188594759094012	L000361_030_001	2013-03-06_12-16-01	2013-03-13_10-40-30	30	YE5S_G	his3D_K	1	1	1	PDLV4_768	SPAC144.03	ade2	SGA0015	SID	2013/04/16'	SID	DAL	YE5S_G	PINNED	-6.93366898148148	443212.771451656	30_YE5S_G
L000361_030_001_2013-03-06_12-16-01	21	33	3333	2000	1527339.69603571	452916.853531026	169.349809488659	470966.539048916	0.0011871206580002	192	191	190	106	116	132	0.07471569773621	96	96	0.192724015153112	L000361_030_001	2013-03-06_12-16-01	2013-03-13_10-40-30	30	YE5S_G	his3D_K	1	1	1	PDLV4_768	SPBC25H2.05	egd2	SGA0015	SID	2013/04/16'	SID	DAL	YE5S_G	PINNED	-6.93366898148148	452916.853531026	30_YE5S_G
L000361_030_001_2013-03-06_12-16-01	21	35	3524	2000	1565054.87086832	487010.863387673	169.349809488659	508461.492433812	0.00123567117980972	195	194	195	108	118	133	0.0852375385269423	96	96	0.207231610578224	L000361_030_001	2013-03-06_12-16-01	2013-03-13_10-40-30	30	YE5S_G	his3D_K	1	1	1	PDLV4_768	SPBP16F5.03C	tra1	SGA0015	SID	2013/04/16'	SID	DAL	YE5S_G	PINNED	-6.93366898148148	487010.863387673	30_YE5S_G
L000361_030_001_2013-03-06_12-16-01	21	37	3715	2000	1485128.67254756	451926.470677373	169.349809488659	471983.590126178	0.00119697850451657	193	191	192	107	117	134	0.0732277606546923	96	96	0.192302589987308	L000361_030_001	2013-03-06_12-16-01	2013-03-13_10-40-30	30	YE5S_G	his3D_K	1	1	1	PDLV4_768	SPBC19C2.06C	mug124	SGA0015	SID	2013/04/16'	SID	DAL	YE5S_G	PINNED	-6.93366898148148	451926.470677373	30_YE5S_G
L000361_030_001_2013-03-06_12-16-01	21	39	3906	2000	1344008.97863747	364377.308691652	169.349809488659	389207.501255963	0.00105112677381203	183	182	184	107	117	135	0.0623870762036348	96	96	0.155048895651064	L000361_030_001	2013-03-06_12-16-01	2013-03-13_10-40-30	30	YE5S_G	his3D_K	1	1	1	PDLV4_768	SPAC664.07C	rad9	SGA0015	SID	2013/04/16'	SID	DAL	YE5S_G	PINNED	-6.93366898148148	364377.308691652	30_YE5S_G
L000361_030_001_2013-03-06_12-16-01	21	41	4097	2000	1071760.3656074	327062.335480174	169.349809488659	366651.4879077	0.00122029247930992	195	192	195	107	117	135	0.0786481028802211	96	96	0.139170724179677	L000361_030_001	2013-03-06_12-16-01	2013-03-13_10-40-30	30	YE5S_G	his3D_K	1	1	1	PDLV4_768	SPBC56F2.04	utp20	SGA0015	SID	2013/04/16'	SID	DAL	YE5S_G	PINNED	-6.93366898148148	327062.335480174	30_YE5S_G
L000361_030_001_2013-03-06_12-16-01	21	43	4288	2000	1322778.58220852	374918.59805003	169.349809488659	397481.478765033	0.00112359129692213	188	186	189	107	116	135	0.061643107662876	96	96	0.15953439799923	L000361_030_001	2013-03-06_12-16-01	2013-03-13_10-40-30	30	YE5S_G	his3D_K	1	1	1	PDLV4_768	SPBC21B10.04C	nrf1	SGA0015	SID	2013/04/16'	SID	DAL	YE5S_G	PINNED	-6.93366898148148	374918.59805003	30_YE5S_G
L000361_030_001_2013-03-06_12-16-01	21	45	4479	2000	1299799.80019131	403090.475109245	169.349809488659	437027.327633146	0.00126216879153058	199	194	196	108	116	135	0.0632373259645021	96	96	0.171522022701034	L000361_030_001	2013-03-06_12-16-01	2013-03-13_10-40-30	30	YE5S_G	his3D_K	1	1	1	PDLV4_768	SPAC11E3.04C	ubc13	SGA0015	SID	2013/04/16'	SID	DAL	YE5S_G	PINNED	-6.93366898148148	403090.475109245	30_YE5S_G
L000361_030_001_2013-03-06_12-16-01	21	47	4670	2000	1180909.58018918	355252.935218821	169.349809488659	404215.687948062	0.00120913531845231	195	191	194	110	118	138	0.083324476564991	96	96	0.1511663157079	L000361_030_001	2013-03-06_12-16-01	2013-03-13_10-40-30	30	YE5S_G	his3D_K	1	1	1	PDLV4_768	SPAC10F6.16	mug134	SGA0015	SID	2013/04/16'	SID	DAL	YE5S_G	PINNED	-6.93366898148148	355252.935218821	30_YE5S_G
L000361_030_001_2013-03-06_12-16-01	22	2	371	2097	0	0	169.349809488659	-21522.576519562	NA	NA	NA	NA	100	113	134	0	96	96	0	L000361_030_001	2013-03-06_12-16-01	2013-03-13_10-40-30	30	YE5S_G	his3D_K	1	1	1	PDLV4_768	SPAC10F6.16	mug134	SGA0015	SID	2013/04/16'	SID	DAL	YE5S_G	PINNED	-6.93366898148148	0	30_YE5S_G
L000361_030_001_2013-03-06_12-16-01	22	4	563	2088	1653473.22776065	500299.156686721	169.349809488659	520721.587968961	0.00121586349992098	194	192	194	105	114	132	0.111701562333936	96	96	0.21288601098121	L000361_030_001	2013-03-06_12-16-01	2013-03-13_10-40-30	30	YE5S_G	his3D_K	1	1	1	PDLV4_768	SPCC777.07	omh3	SGA0015	SID	2013/04/16'	SID	DAL	YE5S_G	PINNED	-6.93366898148148	500299.156686721	30_YE5S_G
L000361_030_001_2013-03-06_12-16-01	22	6	754	2089	1272075.40014879	394642.911227224	169.349809488659	430860.588891468	0.0012501271958252	196	194	197	107	116	134	0.123605058986077	96	96	0.167927437035005	L000361_030_001	2013-03-06_12-16-01	2013-03-13_10-40-30	30	YE5S_G	his3D_K	1	1	1	PDLV4_768	SPAC2F7.11	nrd1	SGA0015	SID	2013/04/16'	SID	DAL	YE5S_G	PINNED	-6.93366898148148	394642.911227224	30_YE5S_G
L000361_030_001_2013-03-06_12-16-01	22	8	951	2095	1745887.89456903	533032.365100421	169.349809488659	550949.74063024	0.00120048479942117	193	191	193	104	115	133	0.0978850037198427	96	96	0.226814561674675	L000361_030_001	2013-03-06_12-16-01	2013-03-13_10-40-30	30	YE5S_G	his3D_K	1	1	1	PDLV4_768	SPBC19C7.12C	omh1	SGA0015	SID	2013/04/16'	SID	DAL	YE5S_G	PINNED	-6.93366898148148	533032.365100421	30_YE5S_G
L000361_030_001_2013-03-06_12-16-01	22	10	1140	2095	1715665.80082899	529902.934535233	169.349809488659	549848.653523647	0.00120048479942117	193	191	193	106	116	133	0.102455096184504	96	96	0.225482934425736	L000361_030_001	2013-03-06_12-16-01	2013-03-13_10-40-30	30	YE5S_G	his3D_K	1	1	1	PDLV4_768	SPCC24B10.02C	SPCC24B10.02c	SGA0015	SID	2013/04/16'	SID	DAL	YE5S_G	PINNED	-6.93366898148148	529902.934535233	30_YE5S_G
L000361_030_001_2013-03-06_12-16-01	22	12	1331	2095	1387718.61834414	369134.783537149	169.349809488659	431373.291447702	0.00104762047890743	182	182	184	110	118	134	0.103730470825805	96	96	0.157073284116774	L000361_030_001	2013-03-06_12-16-01	2013-03-13_10-40-30	30	YE5S_G	his3D_K	1	1	1	PDLV4_768	SPAC20H4.03C	tfs1	SGA0015	SID	2013/04/16'	SID	DAL	YE5S_G	PINNED	-6.93366898148148	369134.783537149	30_YE5S_G
L000361_030_001_2013-03-06_12-16-01	22	14	1520	2088	1797340.38473802	564542.591802153	169.349809488659	601668.732809433	0.00126292228590474	197	195	195	114	122	134	0.0882134126899777	96	96	0.240222712334113	L000361_030_001	2013-03-06_12-16-01	2013-03-13_10-40-30	30	YE5S_G	his3D_K	1	1	1	PDLV4_768	SPAC343.18	rfp2	SGA0015	SID	2013/04/16'	SID	DAL	YE5S_G	PINNED	-6.93366898148148	564542.591802153	30_YE5S_G
L000361_030_001_2013-03-06_12-16-01	22	16	1713	2095	1486877.05813583	432091.511805979	169.349809488659	469692.281595943	0.00117065008290589	190	190	190	105.5	117	133	0.0965033478584334	96	96	0.183862469280186	L000361_030_001	2013-03-06_12-16-01	2013-03-13_10-40-30	30	YE5S_G	his3D_K	1	1	1	PDLV4_768	SPCP1E11.11	puf6	SGA0015	SID	2013/04/16'	SID	DAL	YE5S_G	PINNED	-6.93366898148148	432091.511805979	30_YE5S_G
L000361_030_001_2013-03-06_12-16-01	22	18	1899	2095	1002824.01955574	326574.06701219	169.349809488659	395927.904513498	0.00127939286099905	198	197	197	106	118	132	0.102029971304071	96	96	0.138962957436423	L000361_030_001	2013-03-06_12-16-01	2013-03-13_10-40-30	30	YE5S_G	his3D_K	1	1	1	PDLV4_768	SPBP4H10.16C	SPBP4H10.16c	SGA0015	SID	2013/04/16'	SID	DAL	YE5S_G	PINNED	-6.93366898148148	326574.06701219	30_YE5S_G
L000361_030_001_2013-03-06_12-16-01	22	20	2089	2095	1634490.75565947	481323.180444049	169.349809488659	498256.794511611	0.00117065008290589	190	190	189	104	116	131	0.0945902858964821	96	96	0.204811402353983	L000361_030_001	2013-03-06_12-16-01	2013-03-13_10-40-30	30	YE5S_G	his3D_K	1	1	1	PDLV4_768	SPAP32A8.02	SPAP32A8.02	SGA0015	SID	2013/04/16'	SID	DAL	YE5S_G	PINNED	-6.93366898148148	481323.180444049	30_YE5S_G
L000361_030_001_2013-03-06_12-16-01	22	22	2282	2095	1445914.88149644	421380.850186488	169.349809488659	439467.063922874	0.00115527138240608	189	189	188	104	116	131	0.0950154107769157	96	96	0.179304896082894	L000361_030_001	2013-03-06_12-16-01	2013-03-13_10-40-30	30	YE5S_G	his3D_K	1	1	1	PDLV4_768	SPCC4B3.11C	SPCC4B3.11c	SGA0015	SID	2013/04/16'	SID	DAL	YE5S_G	PINNED	-6.93366898148148	421380.850186488	30_YE5S_G
L000361_030_001_2013-03-06_12-16-01	22	24	2470	2095	1764870.36667021	519492.838254304	169.349809488659	535258.459892561	0.00115176508750148	189	189	187	105	116	131	0.0799234775215219	96	96	0.221053257018614	L000361_030_001	2013-03-06_12-16-01	2013-03-13_10-40-30	30	YE5S_G	his3D_K	1	1	1	PDLV4_768	SPBC16H5.03C	fub2	SGA0015	SID	2013/04/16'	SID	DAL	YE5S_G	PINNED	-6.93366898148148	519492.838254304	30_YE5S_G
L000361_030_001_2013-03-06_12-16-01	22	26	2664	2095	1242852.38388777	333453.057167097	169.349809488659	381931.060800014	0.00106299917940724	183	183	183	105	116	131	0.0989478159209268	96	96	0.14189008764259	L000361_030_001	2013-03-06_12-16-01	2013-03-13_10-40-30	30	YE5S_G	his3D_K	1	1	1	PDLV4_768	SPAC23H4.12	alp13	SGA0015	SID	2013/04/16'	SID	DAL	YE5S_G	PINNED	-6.93366898148148	333453.057167097	30_YE5S_G
L000361_030_001_2013-03-06_12-16-01	22	28	2849	2095	1231862.53161866	344252.290345216	169.349809488659	396188.416899407	0.00111022715550117	187	186	186	105	117	132	0.0815176958231481	96	96	0.146485349581808	L000361_030_001	2013-03-06_12-16-01	2013-03-13_10-40-30	30	YE5S_G	his3D_K	1	1	1	PDLV4_768	SPAC227.05	SPAC227.05	SGA0015	SID	2013/04/16'	SID	DAL	YE5S_G	PINNED	-6.93366898148148	344252.290345216	30_YE5S_G
L000361_030_001_2013-03-06_12-16-01	22	30	3047	2095	1400706.62557126	441871.742565388	169.349809488659	456676.450556519	0.00124311460601599	196	194	194	104	116	131	0.0894887873312786	96	96	0.188024127929853	L000361_030_001	2013-03-06_12-16-01	2013-03-13_10-40-30	30	YE5S_G	his3D_K	1	1	1	PDLV4_768	SPBPB8B6.04C	grt1	SGA0015	SID	2013/04/16'	SID	DAL	YE5S_G	PINNED	-6.93366898148148	441871.742565388	30_YE5S_G
L000361_030_001_2013-03-06_12-16-01	22	32	3238	2095	1522843.84738017	442764.199850294	169.349809488659	459536.811876956	0.00115084240301715	189	188	188	105	116	132	0.0815176958231481	96	96	0.188403884059391	L000361_030_001	2013-03-06_12-16-01	2013-03-13_10-40-30	30	YE5S_G	his3D_K	1	1	1	PDLV4_768	SPAC144.03	ade2	SGA0015	SID	2013/04/16'	SID	DAL	YE5S_G	PINNED	-6.93366898148148	442764.199850294	30_YE5S_G
L000361_030_001_2013-03-06_12-16-01	22	34	3429	2095	1628746.06015517	490967.961822338	169.349809488659	509666.191514312	0.00121235720501638	194	192	192	107	117	133	0.0849186948666171	96	96	0.20891542493121	L000361_030_001	2013-03-06_12-16-01	2013-03-13_10-40-30	30	YE5S_G	his3D_K	1	1	1	PDLV4_768	SPBC25H2.05	egd2	SGA0015	SID	2013/04/16'	SID	DAL	YE5S_G	PINNED	-6.93366898148148	490967.961822338	30_YE5S_G
L000361_030_001_2013-03-06_12-16-01	22	36	3620	2095	1463148.96800935	418996.677524746	169.349809488659	446285.899651126	0.00113896999742194	189	187	189	107	117	133	0.0784355404400043	96	96	0.178290389061115	L000361_030_001	2013-03-06_12-16-01	2013-03-13_10-40-30	30	YE5S_G	his3D_K	1	1	1	PDLV4_768	SPBP16F5.03C	tra1	SGA0015	SID	2013/04/16'	SID	DAL	YE5S_G	PINNED	-6.93366898148148	418996.677524746	30_YE5S_G
L000361_030_001_2013-03-06_12-16-01	22	38	3811	2095	1221871.75682857	322181.97092661	169.349809488659	371140.0126596	0.00104986570910735	182	182	184	107	117	134	0.0742905728557764	96	96	0.137094044001315	L000361_030_001	2013-03-06_12-16-01	2013-03-13_10-40-30	30	YE5S_G	his3D_K	1	1	1	PDLV4_768	SPBC19C2.06C	mug124	SGA0015	SID	2013/04/16'	SID	DAL	YE5S_G	PINNED	-6.93366898148148	322181.97092661	30_YE5S_G
L000361_030_001_2013-03-06_12-16-01	22	40	4002	2095	1385220.92464662	401787.409535531	169.349809488659	440757.535741737	0.00115434869792175	190	188	190	108	118	135	0.068445105749814	96	96	0.170967545588036	L000361_030_001	2013-03-06_12-16-01	2013-03-13_10-40-30	30	YE5S_G	his3D_K	1	1	1	PDLV4_768	SPAC664.07C	rad9	SGA0015	SID	2013/04/16'	SID	DAL	YE5S_G	PINNED	-6.93366898148148	401787.409535531	30_YE5S_G
L000361_030_001_2013-03-06_12-16-01	22	42	4193	2095	1423435.63821873	430169.249066162	169.349809488659	453424.793447956	0.00118527528903154	193	190	192	108	117	135	0.0762036348177277	96	96	0.183044512980904	L000361_030_001	2013-03-06_12-16-01	2013-03-13_10-40-30	30	YE5S_G	his3D_K	1	1	1	PDLV4_768	SPBC56F2.04	utp20	SGA0015	SID	2013/04/16'	SID	DAL	YE5S_G	PINNED	-6.93366898148148	430169.249066162	30_YE5S_G
L000361_030_001_2013-03-06_12-16-01	22	44	4384	2095	1457404.27250505	440613.036969916	169.349809488659	461222.745400545	0.00120048479942117	193	191	194	108	116	135	0.0769476033584865	96	96	0.187488526760755	L000361_030_001	2013-03-06_12-16-01	2013-03-13_10-40-30	30	YE5S_G	his3D_K	1	1	1	PDLV4_768	SPBC21B10.04C	nrf1	SGA0015	SID	2013/04/16'	SID	DAL	YE5S_G	PINNED	-6.93366898148148	440613.036969916	30_YE5S_G
L000361_030_001_2013-03-06_12-16-01	22	46	4575	2095	1426932.40939526	460956.888484419	169.349809488659	481168.47980793	0.0012940180671247	202	196	198	109	117	136	0.0688702306302476	96	96	0.196145190157109	L000361_030_001	2013-03-06_12-16-01	2013-03-13_10-40-30	30	YE5S_G	his3D_K	1	1	1	PDLV4_768	SPAC11E3.04C	ubc13	SGA0015	SID	2013/04/16'	SID	DAL	YE5S_G	PINNED	-6.93366898148148	460956.888484419	30_YE5S_G
L000361_030_001_2013-03-06_12-16-01	22	48	4766	2095	1336266.12817515	467453.837326504	169.349809488659	489206.238082927	0.00140391420082328	208	203	207	107	117	140	0.0634498884047189	96	96	0.198909755125997	L000361_030_001	2013-03-06_12-16-01	2013-03-13_10-40-30	30	YE5S_G	his3D_K	1	1	1	PDLV4_768	SPAC10F6.16	mug134	SGA0015	SID	2013/04/16'	SID	DAL	YE5S_G	PINNED	-6.93366898148148	467453.837326504	30_YE5S_G
L000361_030_001_2013-03-06_12-16-01	23	1	277	2191	1035294.03762355	323841.901707438	169.349809488659	341884.472245342	0.00121477162532647	193	192	196	102	114	135	0.0894887873312786	96	96	0.137800373479813	L000361_030_001	2013-03-06_12-16-01	2013-03-13_10-40-30	30	YE5S_G	his3D_K	1	1	1	PDLV4_768	SPAC10F6.16	mug134	SGA0015	SID	2013/04/16'	SID	DAL	YE5S_G	PINNED	-6.93366898148148	323841.901707438	30_YE5S_G
L000361_030_001_2013-03-06_12-16-01	23	3	468	2186	1029799.111489	333491.811676671	169.349809488659	376508.294749877	0.00126768964551402	198	196	197	102	114	133	0.0936337549155064	96	96	0.141906578361873	L000361_030_001	2013-03-06_12-16-01	2013-03-13_10-40-30	30	YE5S_G	his3D_K	1	1	1	PDLV4_768	SPAC2H10.02C	SPAC2H10.02c	SGA0015	SID	2013/04/16'	SID	DAL	YE5S_G	PINNED	-6.93366898148148	333491.811676671	30_YE5S_G
L000361_030_001_2013-03-06_12-16-01	23	5	659	2191	725580.01913062	244160.933786678	169.349809488659	301073.502072972	0.00136981969502923	205	202	204	107	116	133	0.095865660537783	96	96	0.103894732854489	L000361_030_001	2013-03-06_12-16-01	2013-03-13_10-40-30	30	YE5S_G	his3D_K	1	1	1	PDLV4_768	SPBC16G5.02C	SPBC16G5.02c	SGA0015	SID	2013/04/16'	SID	DAL	YE5S_G	PINNED	-6.93366898148148	244160.933786678	30_YE5S_G
L000361_030_001_2013-03-06_12-16-01	23	7	851	2191	395135.142948241	120869.938705169	169.349809488659	194302.638173452	0.00123939289291286	195	194	197.5	105	116	134	0.0631310447443937	96	96	0.0514322655846478	L000361_030_001	2013-03-06_12-16-01	2013-03-13_10-40-30	30	YE5S_G	his3D_K	1	1	1	PDLV4_768	SPBC1703.13C	SPBC1703.13c	SGA0015	SID	2013/04/16'	SID	DAL	YE5S_G	PINNED	-6.93366898148148	120869.938705169	30_YE5S_G
L000361_030_001_2013-03-06_12-16-01	23	9	1046	2191	1595776.50334786	455881.822425864	169.349809488659	494741.233584236	0.00110913528090666	186	186	187	105	116	133	0.0796046338611967	96	96	0.193985661094884	L000361_030_001	2013-03-06_12-16-01	2013-03-13_10-40-30	30	YE5S_G	his3D_K	1	1	1	PDLV4_768	SPCC126.08C	SPCC126.08c	SGA0015	SID	2013/04/16'	SID	DAL	YE5S_G	PINNED	-6.93366898148148	455881.822425864	30_YE5S_G
L000361_030_001_2013-03-06_12-16-01	23	11	1235	2191	964859.075353385	312597.112500857	169.349809488659	428710.813266081	0.00132351440341963	201	199	201	127	134	147	0.121266872143692	96	96	0.133015519684801	L000361_030_001	2013-03-06_12-16-01	2013-03-13_10-40-30	30	YE5S_G	his3D_K	1	1	1	PDLV4_768	SPAC186.07C	SPAC186.07c	SGA0015	SID	2013/04/16'	SID	DAL	YE5S_G	PINNED	-6.93366898148148	312597.112500857	30_YE5S_G
L000361_030_001_2013-03-06_12-16-01	23	13	1429	2191	969354.924008928	271397.429887864	169.349809488659	368491.768705182	0.00106541359971733	183	183	185	112	121	135	0.0918269741736635	96	96	0.115484336655715	L000361_030_001	2013-03-06_12-16-01	2013-03-13_10-40-30	30	YE5S_G	his3D_K	1	1	1	PDLV4_768	SPAC24B11.07C	SPAC24B11.07c	SGA0015	SID	2013/04/16'	SID	DAL	YE5S_G	PINNED	-6.93366898148148	271397.429887864	30_YE5S_G
L000361_030_001_2013-03-06_12-16-01	23	15	1615	2191	1014313.41056435	275992.061688974	169.349809488659	357411.279946906	0.00109025028550225	184	185	186	111	121	136	0.0793920714209799	96	96	0.117439432567816	L000361_030_001	2013-03-06_12-16-01	2013-03-13_10-40-30	30	YE5S_G	his3D_K	1	1	1	PDLV4_768	SPAC186.08C	SPAC186.08c	SGA0015	SID	2013/04/16'	SID	DAL	YE5S_G	PINNED	-6.93366898148148	275992.061688974	30_YE5S_G
L000361_030_001_2013-03-06_12-16-01	23	17	1804	2191	1690688.86385376	513163.729483837	169.349809488659	531768.754946665	0.00120140748390551	193	192	192	105	116	132	0.0983101286002763	96	96	0.218360110925516	L000361_030_001	2013-03-06_12-16-01	2013-03-13_10-40-30	30	YE5S_G	his3D_K	1	1	1	PDLV4_768	SPAC11E3.01C	swr1	SGA0015	SID	2013/04/16'	SID	DAL	YE5S_G	PINNED	-6.93366898148148	513163.729483837	30_YE5S_G
L000361_030_001_2013-03-06_12-16-01	23	19	1995	2191	1537080.70145605	465751.616762764	169.349809488659	484638.421874708	0.0011871206580002	192	191	191	104	116	131	0.100860877882878	96	96	0.198185430607794	L000361_030_001	2013-03-06_12-16-01	2013-03-13_10-40-30	30	YE5S_G	his3D_K	1	1	1	PDLV4_768	SPCC188.08C	ubp5	SGA0015	SID	2013/04/16'	SID	DAL	YE5S_G	PINNED	-6.93366898148148	465751.616762764	30_YE5S_G
L000361_030_001_2013-03-06_12-16-01	23	21	2189	2191	1139697.63418004	318135.219800466	169.349809488659	369111.963821721	0.00112451398140647	187	187	187	105	116	131	0.0796046338611967	96	96	0.135372080865531	L000361_030_001	2013-03-06_12-16-01	2013-03-13_10-40-30	30	YE5S_G	his3D_K	1	1	1	PDLV4_768	SPCC4E9.02	cig1	SGA0015	SID	2013/04/16'	SID	DAL	YE5S_G	PINNED	-6.93366898148148	318135.219800466	30_YE5S_G
L000361_030_001_2013-03-06_12-16-01	23	23	2375	2191	1531336.00595175	447776.272051666	169.349809488659	467996.70345268	0.00115176508750148	189	189	188	104	116	131	0.0988415347008184	96	96	0.190536608137453	L000361_030_001	2013-03-06_12-16-01	2013-03-13_10-40-30	30	YE5S_G	his3D_K	1	1	1	PDLV4_768	SPBC20F10.02C	SPBC20F10.02c	SGA0015	SID	2013/04/16'	SID	DAL	YE5S_G	PINNED	-6.93366898148148	447776.272051666	30_YE5S_G
L000361_030_001_2013-03-06_12-16-01	23	25	2563	2191	1405951.78233606	440191.704207811	169.349809488659	454354.574180676	0.00123216488490512	195	194	193	103	115	129	0.100860877882878	96	96	0.187309242326989	L000361_030_001	2013-03-06_12-16-01	2013-03-13_10-40-30	30	YE5S_G	his3D_K	1	1	1	PDLV4_768	SPCC613.01	SPCC613.01	SGA0015	SID	2013/04/16'	SID	DAL	YE5S_G	PINNED	-6.93366898148148	440191.704207811	30_YE5S_G
L000361_030_001_2013-03-06_12-16-01	23	27	2759	2191	1305794.26506536	418566.915110392	169.349809488659	434306.758211585	0.00128925070751541	198	197	197	105	116	130	0.0978850037198427	96	96	0.178107517663395	L000361_030_001	2013-03-06_12-16-01	2013-03-13_10-40-30	30	YE5S_G	his3D_K	1	1	1	PDLV4_768	SPAC4D7.01C	sec71	SGA0015	SID	2013/04/16'	SID	DAL	YE5S_G	PINNED	-6.93366898148148	418566.915110392	30_YE5S_G
L000361_030_001_2013-03-06_12-16-01	23	29	2951	2191	1265081.85779573	368193.41421862	169.349809488659	403306.274024233	0.00113989268190627	188	188	188	104	116	131	0.0883196939100861	96	96	0.156672715064432	L000361_030_001	2013-03-06_12-16-01	2013-03-13_10-40-30	30	YE5S_G	his3D_K	1	1	1	PDLV4_768	SPCC794.15	SPCC794.15	SGA0015	SID	2013/04/16'	SID	DAL	YE5S_G	PINNED	-6.93366898148148	368193.41421862	30_YE5S_G
L000361_030_001_2013-03-06_12-16-01	23	31	3142	2191	1367986.8381337	390043.995734174	169.349809488659	417741.735116173	0.00114098455650078	189	188	187	105	116	132	0.0705707301519821	96	96	0.165970518337322	L000361_030_001	2013-03-06_12-16-01	2013-03-13_10-40-30	30	YE5S_G	his3D_K	1	1	1	PDLV4_768	SPBC1685.05	SPBC1685.05	SGA0015	SID	2013/04/16'	SID	DAL	YE5S_G	PINNED	-6.93366898148148	390043.995734174	30_YE5S_G
L000361_030_001_2013-03-06_12-16-01	23	33	3333	2191	1400706.62557126	398291.445964385	169.349809488659	417379.145308541	0.00112560585600097	188	187	187	105	116	132	0.0745031352959932	96	96	0.169479952156686	L000361_030_001	2013-03-06_12-16-01	2013-03-13_10-40-30	30	YE5S_G	his3D_K	1	1	1	PDLV4_768	SPAP27G11.10C	nup184	SGA0015	SID	2013/04/16'	SID	DAL	YE5S_G	PINNED	-6.93366898148148	398291.445964385	30_YE5S_G
L000361_030_001_2013-03-06_12-16-01	23	35	3524	2191	1237607.22712297	372629.800938052	169.349809488659	426670.887990089	0.00121235720501638	194	192	193	107	117	134	0.089595068551387	96	96	0.158560474936195	L000361_030_001	2013-03-06_12-16-01	2013-03-13_10-40-30	30	YE5S_G	his3D_K	1	1	1	PDLV4_768	SPCC1223.04C	set11	SGA0015	SID	2013/04/16'	SID	DAL	YE5S_G	PINNED	-6.93366898148148	372629.800938052	30_YE5S_G
L000361_030_001_2013-03-06_12-16-01	23	37	3715	2191	1551067.78616219	458864.484869927	169.349809488659	478048.269328772	0.00117541744251517	192	189	190	107	116	133	0.0666383250079711	96	96	0.195254835950234	L000361_030_001	2013-03-06_12-16-01	2013-03-13_10-40-30	30	YE5S_G	his3D_K	1	1	1	PDLV4_768	SPBC13A2.02	nup82	SGA0015	SID	2013/04/16'	SID	DAL	YE5S_G	PINNED	-6.93366898148148	458864.484869927	30_YE5S_G
L000361_030_001_2013-03-06_12-16-01	23	39	3906	2191	1395961.00754597	427106.275620128	169.349809488659	444317.233855748	0.00121235720501638	195	192	193	106	116	134	0.0764161972579445	96	96	0.181741164394458	L000361_030_001	2013-03-06_12-16-01	2013-03-13_10-40-30	30	YE5S_G	his3D_K	1	1	1	PDLV4_768	SPAC105.01C	kha1	SGA0015	SID	2013/04/16'	SID	DAL	YE5S_G	PINNED	-6.93366898148148	427106.275620128	30_YE5S_G
L000361_030_001_2013-03-06_12-16-01	23	41	4097	2191	1303046.80199809	361783.765838103	169.349809488659	384386.546334976	0.00109634019082712	186	184	187	107	116	134	0.0648315442661282	96	96	0.153945297963518	L000361_030_001	2013-03-06_12-16-01	2013-03-13_10-40-30	30	YE5S_G	his3D_K	1	1	1	PDLV4_768	SPAC27D7.13C	ssm4	SGA0015	SID	2013/04/16'	SID	DAL	YE5S_G	PINNED	-6.93366898148148	361783.765838103	30_YE5S_G
L000361_030_001_2013-03-06_12-16-01	23	43	4288	2191	1374730.61111702	416842.51840242	169.349809488659	434476.754108134	0.00119079614301498	193	190	192	107	116	134	0.067913699649272	96	96	0.177373756809309	L000361_030_001	2013-03-06_12-16-01	2013-03-13_10-40-30	30	YE5S_G	his3D_K	1	1	1	PDLV4_768	SPAC9E9.10C	cbh1	SGA0015	SID	2013/04/16'	SID	DAL	YE5S_G	PINNED	-6.93366898148148	416842.51840242	30_YE5S_G
L000361_030_001_2013-03-06_12-16-01	23	45	4479	2191	1480383.05452227	459815.727206648	169.349809488659	481531.653689819	0.0012334259496098	197	193	194	109	116	135	0.07471569773621	96	96	0.195659606143897	L000361_030_001	2013-03-06_12-16-01	2013-03-13_10-40-30	30	YE5S_G	his3D_K	1	1	1	PDLV4_768	SPCC584.01C	SPCC584.01c	SGA0015	SID	2013/04/16'	SID	DAL	YE5S_G	PINNED	-6.93366898148148	459815.727206648	30_YE5S_G
L000361_030_001_2013-03-06_12-16-01	23	47	4670	2191	1238606.30460198	373839.065700383	169.349809488659	400936.129495883	0.00120048479942117	194	190	193	108	117	138	0.0757785099372941	96	96	0.159075038169076	L000361_030_001	2013-03-06_12-16-01	2013-03-13_10-40-30	30	YE5S_G	his3D_K	1	1	1	PDLV4_768	SPAC10F6.16	mug134	SGA0015	SID	2013/04/16'	SID	DAL	YE5S_G	PINNED	-6.93366898148148	373839.065700383	30_YE5S_G
L000361_030_001_2013-03-06_12-16-01	24	2	368	2287	0	0	169.349809488659	-17409.1786549828	NA	NA	NA	NA	100	113	134	0	96	96	0	L000361_030_001	2013-03-06_12-16-01	2013-03-13_10-40-30	30	YE5S_G	his3D_K	1	1	1	PDLV4_768	SPAC10F6.16	mug134	SGA0015	SID	2013/04/16'	SID	DAL	YE5S_G	PINNED	-6.93366898148148	0	30_YE5S_G
L000361_030_001_2013-03-06_12-16-01	24	4	563	2286	1426932.40939526	428290.313552834	169.349809488659	446584.822128941	0.00120048479942117	193	191	193	102	113	131	0.0834307577850994	96	96	0.182244993171651	L000361_030_001	2013-03-06_12-16-01	2013-03-13_10-40-30	30	YE5S_G	his3D_K	1	1	1	PDLV4_768	SPAC2H10.02C	SPAC2H10.02c	SGA0015	SID	2013/04/16'	SID	DAL	YE5S_G	PINNED	-6.93366898148148	428290.313552834	30_YE5S_G
L000361_030_001_2013-03-06_12-16-01	24	6	754	2286	1240104.92082049	358566.787645928	169.349809488659	420945.167437445	0.00115451788803192	190	188	191	105	115	133	0.0806674460622808	96	96	0.15257641767341	L000361_030_001	2013-03-06_12-16-01	2013-03-13_10-40-30	30	YE5S_G	his3D_K	1	1	1	PDLV4_768	SPBC16G5.02C	SPBC16G5.02c	SGA0015	SID	2013/04/16'	SID	DAL	YE5S_G	PINNED	-6.93366898148148	358566.787645928	30_YE5S_G
L000361_030_001_2013-03-06_12-16-01	24	8	945	2286	1225368.5280051	350759.714490502	169.349809488659	397939.234945952	0.00111264157581126	187	186	188	104	115	133	0.0798171963014135	96	96	0.149254371974785	L000361_030_001	2013-03-06_12-16-01	2013-03-13_10-40-30	30	YE5S_G	his3D_K	1	1	1	PDLV4_768	SPBC1703.13C	SPBC1703.13c	SGA0015	SID	2013/04/16'	SID	DAL	YE5S_G	PINNED	-6.93366898148148	350759.714490502	30_YE5S_G
L000361_030_001_2013-03-06_12-16-01	24	10	1137	2286	1726905.42246785	528003.215760517	169.349809488659	544914.462230737	0.00121235720501638	194	192	194	105	116	133	0.0960782229779998	96	96	0.224674570976527	L000361_030_001	2013-03-06_12-16-01	2013-03-13_10-40-30	30	YE5S_G	his3D_K	1	1	1	PDLV4_768	SPCC126.08C	SPCC126.08c	SGA0015	SID	2013/04/16'	SID	DAL	YE5S_G	PINNED	-6.93366898148148	528003.215760517	30_YE5S_G
L000361_030_001_2013-03-06_12-16-01	24	12	1333	2286	1796591.07662876	555821.452804355	169.349809488659	572965.205318282	0.00121678618440531	194	193	194	106	117	133	0.0791795089807631	96	96	0.236511715688128	L000361_030_001	2013-03-06_12-16-01	2013-03-13_10-40-30	30	YE5S_G	his3D_K	1	1	1	PDLV4_768	SPAC186.07C	SPAC186.07c	SGA0015	SID	2013/04/16'	SID	DAL	YE5S_G	PINNED	-6.93366898148148	555821.452804355	30_YE5S_G
L000361_030_001_2013-03-06_12-16-01	24	14	1521	2286	1315535.27048571	386121.654091736	169.349809488659	452185.943932205	0.00117065008290589	191	190	190	109	119	134	0.0780104155595706	96	96	0.164301493605212	L000361_030_001	2013-03-06_12-16-01	2013-03-13_10-40-30	30	YE5S_G	his3D_K	1	1	1	PDLV4_768	SPAC24B11.07C	SPAC24B11.07c	SGA0015	SID	2013/04/16'	SID	DAL	YE5S_G	PINNED	-6.93366898148148	386121.654091736	30_YE5S_G
L000361_030_001_2013-03-06_12-16-01	24	16	1711	2286	608687.954086513	156920.146734387	169.349809488659	317371.81139782	0.00102036937281242	180	180	183	136	143	151	0.117334466999681	96	96	0.0667722574271458	L000361_030_001	2013-03-06_12-16-01	2013-03-13_10-40-30	30	YE5S_G	his3D_K	1	1	1	PDLV4_768	SPAC186.08C	SPAC186.08c	SGA0015	SID	2013/04/16'	SID	DAL	YE5S_G	PINNED	-6.93366898148148	156920.146734387	30_YE5S_G
L000361_030_001_2013-03-06_12-16-01	24	18	1900	2286	1688690.70889574	498681.041440732	169.349809488659	529439.741609209	0.0011717419575004	191	190	190	106	117	132	0.0918269741736635	96	96	0.212197474741597	L000361_030_001	2013-03-06_12-16-01	2013-03-13_10-40-30	30	YE5S_G	his3D_K	1	1	1	PDLV4_768	SPAC11E3.01C	swr1	SGA0015	SID	2013/04/16'	SID	DAL	YE5S_G	PINNED	-6.93366898148148	498681.041440732	30_YE5S_G
L000361_030_001_2013-03-06_12-16-01	24	20	2091	2286	1559060.40599426	460967.540269298	169.349809488659	480703.21933508	0.00117065008290589	191	190	189	105	116	131	0.10404931448613	96	96	0.196149722677227	L000361_030_001	2013-03-06_12-16-01	2013-03-13_10-40-30	30	YE5S_G	his3D_K	1	1	1	PDLV4_768	SPCC188.08C	ubp5	SGA0015	SID	2013/04/16'	SID	DAL	YE5S_G	PINNED	-6.93366898148148	460967.540269298	30_YE5S_G
L000361_030_001_2013-03-06_12-16-01	24	22	2282	2286	1395211.69943671	411533.754845236	169.349809488659	443854.663020981	0.0011860287834057	192	191	190	104	116	131	0.0971410351790839	96	96	0.175114785388257	L000361_030_001	2013-03-06_12-16-01	2013-03-13_10-40-30	30	YE5S_G	his3D_K	1	1	1	PDLV4_768	SPCC4E9.02	cig1	SGA0015	SID	2013/04/16'	SID	DAL	YE5S_G	PINNED	-6.93366898148148	411533.754845236	30_YE5S_G
L000361_030_001_2013-03-06_12-16-01	24	24	2471	2286	1570050.25826336	465106.83575224	169.349809488659	481259.201017349	0.0011717419575004	191	190	189	103	115	130	0.10139228398342	96	96	0.197911065049802	L000361_030_001	2013-03-06_12-16-01	2013-03-13_10-40-30	30	YE5S_G	his3D_K	1	1	1	PDLV4_768	SPBC20F10.02C	SPBC20F10.02c	SGA0015	SID	2013/04/16'	SID	DAL	YE5S_G	PINNED	-6.93366898148148	465106.83575224	30_YE5S_G
L000361_030_001_2013-03-06_12-16-01	24	26	2663	2286	1416442.09586566	455237.857995036	169.349809488659	469349.901509398	0.00127387200701561	198	196	195	104	115	130	0.0960782229779998	96	96	0.193711643005786	L000361_030_001	2013-03-06_12-16-01	2013-03-13_10-40-30	30	YE5S_G	his3D_K	1	1	1	PDLV4_768	SPCC613.01	SPCC613.01	SGA0015	SID	2013/04/16'	SID	DAL	YE5S_G	PINNED	-6.93366898148148	455237.857995036	30_YE5S_G
L000361_030_001_2013-03-06_12-16-01	24	28	2856	2286	1533583.93027952	456172.192522463	169.349809488659	470120.935702886	0.00118159980401676	192	190	190	105	116	131	0.0786481028802211	96	96	0.194109218631903	L000361_030_001	2013-03-06_12-16-01	2013-03-13_10-40-30	30	YE5S_G	his3D_K	1	1	1	PDLV4_768	SPAC4D7.01C	sec71	SGA0015	SID	2013/04/16'	SID	DAL	YE5S_G	PINNED	-6.93366898148148	456172.192522463	30_YE5S_G
L000361_030_001_2013-03-06_12-16-01	24	30	3041	2286	1225368.5280051	366042.013062682	169.349809488659	381832.480425681	0.0011717419575004	191	190	190	104	115	131	0.0946965671165905	96	96	0.155757256375392	L000361_030_001	2013-03-06_12-16-01	2013-03-13_10-40-30	30	YE5S_G	his3D_K	1	1	1	PDLV4_768	SPCC794.15	SPCC794.15	SGA0015	SID	2013/04/16'	SID	DAL	YE5S_G	PINNED	-6.93366898148148	366042.013062682	30_YE5S_G
L000361_030_001_2013-03-06_12-16-01	24	32	3238	2286	1434675.25985758	425375.994780235	169.349809488659	441095.240895219	0.00118159980401676	192	190	190	105	116	131	0.0745031352959932	96	96	0.181004899739684	L000361_030_001	2013-03-06_12-16-01	2013-03-13_10-40-30	30	YE5S_G	his3D_K	1	1	1	PDLV4_768	SPBC1685.05	SPBC1685.05	SGA0015	SID	2013/04/16'	SID	DAL	YE5S_G	PINNED	-6.93366898148148	425375.994780235	30_YE5S_G
L000361_030_001_2013-03-06_12-16-01	24	34	3429	2286	998577.940269954	279976.520026798	169.349809488659	345873.139523679	0.00112451398140647	187	187	187	106	117	133	0.071846104793283	96	96	0.119134889036458	L000361_030_001	2013-03-06_12-16-01	2013-03-13_10-40-30	30	YE5S_G	his3D_K	1	1	1	PDLV4_768	SPAP27G11.10C	nup184	SGA0015	SID	2013/04/16'	SID	DAL	YE5S_G	PINNED	-6.93366898148148	279976.520026798	30_YE5S_G
L000361_030_001_2013-03-06_12-16-01	24	36	3619	2286	1191399.89371878	316015.429414819	169.349809488659	363132.324908849	0.00105112677381203	183	182	184	107	117	133	0.0797109150813051	96	96	0.1344700731102	L000361_030_001	2013-03-06_12-16-01	2013-03-13_10-40-30	30	YE5S_G	his3D_K	1	1	1	PDLV4_768	SPCC1223.04C	set11	SGA0015	SID	2013/04/16'	SID	DAL	YE5S_G	PINNED	-6.93366898148148	316015.429414819	30_YE5S_G
L000361_030_001_2013-03-06_12-16-01	24	38	3811	2286	1441668.80221065	405822.716943932	169.349809488659	442004.425819554	0.00112359129692213	187	186	188	108	117	134	0.0794983526410883	96	96	0.172684639222466	L000361_030_001	2013-03-06_12-16-01	2013-03-13_10-40-30	30	YE5S_G	his3D_K	1	1	1	PDLV4_768	SPBC13A2.02	nup82	SGA0015	SID	2013/04/16'	SID	DAL	YE5S_G	PINNED	-6.93366898148148	405822.716943932	30_YE5S_G
L000361_030_001_2013-03-06_12-16-01	24	40	4002	2286	1217875.44691253	354276.474589856	169.349809488659	398460.380674108	0.00116863552382705	191	189	192	108	116	134	0.0844935699861834	96	96	0.150750814691354	L000361_030_001	2013-03-06_12-16-01	2013-03-13_10-40-30	30	YE5S_G	his3D_K	1	1	1	PDLV4_768	SPAC105.01C	kha1	SGA0015	SID	2013/04/16'	SID	DAL	YE5S_G	PINNED	-6.93366898148148	354276.474589856	30_YE5S_G
L000361_030_001_2013-03-06_12-16-01	24	42	4193	2286	1426183.101286	435701.698064769	169.349809488659	454995.530174431	0.00121603269003115	195	192	194	107	116	134	0.0746094165161016	96	96	0.185398666455937	L000361_030_001	2013-03-06_12-16-01	2013-03-13_10-40-30	30	YE5S_G	his3D_K	1	1	1	PDLV4_768	SPAC27D7.13C	ssm4	SGA0015	SID	2013/04/16'	SID	DAL	YE5S_G	PINNED	-6.93366898148148	435701.698064769	30_YE5S_G
L000361_030_001_2013-03-06_12-16-01	24	44	4384	2286	1376728.76607503	425519.075392474	169.349809488659	441241.406996988	0.0012215535440146	195	192	195	106	115	134	0.0756722287171857	96	96	0.181065783033971	L000361_030_001	2013-03-06_12-16-01	2013-03-13_10-40-30	30	YE5S_G	his3D_K	1	1	1	PDLV4_768	SPAC9E9.10C	cbh1	SGA0015	SID	2013/04/16'	SID	DAL	YE5S_G	PINNED	-6.93366898148148	425519.075392474	30_YE5S_G
L000361_030_001_2013-03-06_12-16-01	24	46	4575	2286	1465147.12296737	470415.018003356	169.349809488659	491298.477674835	0.0012940180671247	201	196	197	109	117	135	0.0683388245297056	96	96	0.20016978911499	L000361_030_001	2013-03-06_12-16-01	2013-03-13_10-40-30	30	YE5S_G	his3D_K	1	1	1	PDLV4_768	SPCC584.01C	SPCC584.01c	SGA0015	SID	2013/04/16'	SID	DAL	YE5S_G	PINNED	-6.93366898148148	470415.018003356	30_YE5S_G
L000361_030_001_2013-03-06_12-16-01	24	48	4766	2286	1226617.37485386	415132.046622486	169.349809488659	440423.596532943	0.00132828176302892	204	198	202	108	118	139	0.0668508874481879	96	96	0.176645921254802	L000361_030_001	2013-03-06_12-16-01	2013-03-13_10-40-30	30	YE5S_G	his3D_K	1	1	1	PDLV4_768	SPAC10F6.16	mug134	SGA0015	SID	2013/04/16'	SID	DAL	YE5S_G	PINNED	-6.93366898148148	415132.046622486	30_YE5S_G
L000361_030_001_2013-03-06_12-16-01	25	1	275	2382	335190.494207674	103595.432254753	169.349809488659	172439.227207226	0.00121953898493576	194	192	197	104	115	135	0.102773939844829	96	96	0.0440816620092731	L000361_030_001	2013-03-06_12-16-01	2013-03-13_10-40-30	30	YE5S_G	his3D_K	1	1	1	PDLV4_768	SPAC10F6.16	mug134	SGA0015	SID	2013/04/16'	SID	DAL	YE5S_G	PINNED	-6.93366898148148	103595.432254753	30_YE5S_G
L000361_030_001_2013-03-06_12-16-01	25	3	468	2382	1043036.88808588	351796.268960192	169.349809488659	377158.642047032	0.00137074237951356	205	202	203	102	113	132	0.106812626208949	96	96	0.149695443967946	L000361_030_001	2013-03-06_12-16-01	2013-03-13_10-40-30	30	YE5S_G	his3D_K	1	1	1	PDLV4_768	SPCC548.05C	SPCC548.05c	SGA0015	SID	2013/04/16'	SID	DAL	YE5S_G	PINNED	-6.93366898148148	351796.268960192	30_YE5S_G
L000361_030_001_2013-03-06_12-16-01	25	5	659	2382	1018809.2592199	326845.944827551	169.349809488659	414997.535463576	0.00130462940801522	200	198	199	112	119	134	0.102773939844829	96	96	0.139078646185471	L000361_030_001	2013-03-06_12-16-01	2013-03-13_10-40-30	30	YE5S_G	his3D_K	1	1	1	PDLV4_768	SPCC737.07C	SPCC737.07c	SGA0015	SID	2013/04/16'	SID	DAL	YE5S_G	PINNED	-6.93366898148148	326845.944827551	30_YE5S_G
L000361_030_001_2013-03-06_12-16-01	25	7	850	2382	971852.617706451	260840.017689106	169.349809488659	333496.127640097	0.0010056519451704	179	179	182	106	116	133	0.0797109150813051	96	96	0.11099197375796	L000361_030_001	2013-03-06_12-16-01	2013-03-13_10-40-30	30	YE5S_G	his3D_K	1	1	1	PDLV4_768	SPBC1347.11	sro1	SGA0015	SID	2013/04/16'	SID	DAL	YE5S_G	PINNED	-6.93366898148148	260840.017689106	30_YE5S_G
L000361_030_001_2013-03-06_12-16-01	25	9	1041	2382	1042287.57997662	328762.127949682	169.349809488659	394428.762972647	0.00127737830192021	198	196	198	104	116	133	0.0808800085024976	96	96	0.139894015501465	L000361_030_001	2013-03-06_12-16-01	2013-03-13_10-40-30	30	YE5S_G	his3D_K	1	1	1	PDLV4_768	SPAC4A8.10	SPAC4A8.10	SGA0015	SID	2013/04/16'	SID	DAL	YE5S_G	PINNED	-6.93366898148148	328762.127949682	30_YE5S_G
L000361_030_001_2013-03-06_12-16-01	25	11	1238	2382	850214.93463705	215381.183847786	169.349809488659	332604.673198202	0.000974233271312993	177	177	180	113	122	137	0.0769476033584865	96	96	0.0916484476476488	L000361_030_001	2013-03-06_12-16-01	2013-03-13_10-40-30	30	YE5S_G	his3D_K	1	1	1	PDLV4_768	SPBC17G9.08C	cnt5	SGA0015	SID	2013/04/16'	SID	DAL	YE5S_G	PINNED	-6.93366898148148	215381.183847786	30_YE5S_G
L000361_030_001_2013-03-06_12-16-01	25	13	1428	2382	1447663.26708471	423477.748514653	169.349809488659	445637.73641314	0.00116622110351695	190	189	190	104	116	133	0.0928897863747476	96	96	0.180197162868776	L000361_030_001	2013-03-06_12-16-01	2013-03-13_10-40-30	30	YE5S_G	his3D_K	1	1	1	PDLV4_768	SPAPJ760.02C	abp1	SGA0015	SID	2013/04/16'	SID	DAL	YE5S_G	PINNED	-6.93366898148148	423477.748514653	30_YE5S_G
L000361_030_001_2013-03-06_12-16-01	25	15	1614	2382	1403703.85800829	424522.219420265	169.349809488659	470281.179773558	0.00121678618440531	194	193	193	105	117	133	0.0794983526410883	96	96	0.1806416034434	L000361_030_001	2013-03-06_12-16-01	2013-03-13_10-40-30	30	YE5S_G	his3D_K	1	1	1	PDLV4_768	SPAC27E2.02	SPAC27E2.02	SGA0015	SID	2013/04/16'	SID	DAL	YE5S_G	PINNED	-6.93366898148148	424522.219420265	30_YE5S_G
L000361_030_001_2013-03-06_12-16-01	25	17	1808	2382	1347255.98044426	381230.707928662	169.349809488659	402989.739980193	0.00112451398140647	187	187	187	104	116	132	0.0950154107769157	96	96	0.162220310767575	L000361_030_001	2013-03-06_12-16-01	2013-03-13_10-40-30	30	YE5S_G	his3D_K	1	1	1	PDLV4_768	SPBC839.07	ibp1	SGA0015	SID	2013/04/16'	SID	DAL	YE5S_G	PINNED	-6.93366898148148	381230.707928662	30_YE5S_G
L000361_030_001_2013-03-06_12-16-01	25	19	1998	2382	1467145.27792539	435881.427230958	169.349809488659	454646.446509527	0.0011860287834057	192	191	190	104	116	131	0.0931023488149644	96	96	0.185475144348685	L000361_030_001	2013-03-06_12-16-01	2013-03-13_10-40-30	30	YE5S_G	his3D_K	1	1	1	PDLV4_768	SPAPJ691.03	SPAPJ691.03	SGA0015	SID	2013/04/16'	SID	DAL	YE5S_G	PINNED	-6.93366898148148	435881.427230958	30_YE5S_G
L000361_030_001_2013-03-06_12-16-01	25	21	2188	2382	1579041.95557445	464988.783321875	169.349809488659	484058.222897993	0.00116714378800129	191	189	189	106	116	131	0.0925709427144224	96	96	0.197860831683123	L000361_030_001	2013-03-06_12-16-01	2013-03-13_10-40-30	30	YE5S_G	his3D_K	1	1	1	PDLV4_768	SPAC18B11.09C	SPAC18B11.09c	SGA0015	SID	2013/04/16'	SID	DAL	YE5S_G	PINNED	-6.93366898148148	464988.783321875	30_YE5S_G
L000361_030_001_2013-03-06_12-16-01	25	23	2375	2382	893674.804973961	240822.239135909	169.349809488659	334144.459122926	0.00107394890051811	184	184	184	108	118	133	0.0928897863747476	96	96	0.10247406008983	L000361_030_001	2013-03-06_12-16-01	2013-03-13_10-40-30	30	YE5S_G	his3D_K	1	1	1	PDLV4_768	SPCPB1C11.03	SPCPB1C11.03	SGA0015	SID	2013/04/16'	SID	DAL	YE5S_G	PINNED	-6.93366898148148	240822.239135909	30_YE5S_G
L000361_030_001_2013-03-06_12-16-01	25	25	2568	2382	1442418.11031991	433941.947898247	169.349809488659	449079.754956727	0.0011860287834057	192	190	190	105	115	130	0.087788287809544	96	96	0.184649862089055	L000361_030_001	2013-03-06_12-16-01	2013-03-13_10-40-30	30	YE5S_G	his3D_K	1	1	1	PDLV4_768	SPAC1250.03	ubc14	SGA0015	SID	2013/04/16'	SID	DAL	YE5S_G	PINNED	-6.93366898148148	433941.947898247	30_YE5S_G
L000361_030_001_2013-03-06_12-16-01	25	27	2754	2382	132377.765968753	35570.8321148434	169.349809488659	180538.27612399	0.00106696681655401	183	183	185	116	125	138	0.0720586672334998	96	96	0.015136009035796	L000361_030_001	2013-03-06_12-16-01	2013-03-13_10-40-30	30	YE5S_G	his3D_K	1	1	1	PDLV4_768	SPAC637.10C	rpn10	SGA0015	SID	2013/04/16'	SID	DAL	YE5S_G	PINNED	-6.93366898148148	35570.8321148434	30_YE5S_G
L000361_030_001_2013-03-06_12-16-01	25	29	2945	2382	1365988.68317568	427759.535358738	169.349809488659	443830.181148569	0.00124311460601599	196	194	194	105	115	131	0.0977787224997343	96	96	0.182019137799027	L000361_030_001	2013-03-06_12-16-01	2013-03-13_10-40-30	30	YE5S_G	his3D_K	1	1	1	PDLV4_768	SPAC14C4.16	dad3	SGA0015	SID	2013/04/16'	SID	DAL	YE5S_G	PINNED	-6.93366898148148	427759.535358738	30_YE5S_G
L000361_030_001_2013-03-06_12-16-01	25	31	3135	2382	1271825.63077904	361989.766318783	169.349809488659	386076.167666617	0.00112560585600097	188	187	186	105	115	131	0.0943777234562653	96	96	0.154032954758469	L000361_030_001	2013-03-06_12-16-01	2013-03-13_10-40-30	30	YE5S_G	his3D_K	1	1	1	PDLV4_768	SPBC336.10C	tif512	SGA0015	SID	2013/04/16'	SID	DAL	YE5S_G	PINNED	-6.93366898148148	361989.766318783	30_YE5S_G
L000361_030_001_2013-03-06_12-16-01	25	33	3327	2382	1527339.69603571	463644.557215663	169.349809488659	490731.08730558	0.00119823956922125	193	191	191	107	116	132	0.0884259751301945	96	96	0.197288840046153	L000361_030_001	2013-03-06_12-16-01	2013-03-13_10-40-30	30	YE5S_G	his3D_K	1	1	1	PDLV4_768	SPAC5H10.11	gmh1	SGA0015	SID	2013/04/16'	SID	DAL	YE5S_G	PINNED	-6.93366898148148	463644.557215663	30_YE5S_G
L000361_030_001_2013-03-06_12-16-01	25	35	3524	2382	1260586.00914018	384089.526780655	169.349809488659	432495.984070807	0.00121235720501638	194	192	192	107	116	133	0.0773727282389202	96	96	0.163436788016006	L000361_030_001	2013-03-06_12-16-01	2013-03-13_10-40-30	30	YE5S_G	his3D_K	1	1	1	PDLV4_768	SPBC25B2.02C	mam1	SGA0015	SID	2013/04/16'	SID	DAL	YE5S_G	PINNED	-6.93366898148148	384089.526780655	30_YE5S_G
L000361_030_001_2013-03-06_12-16-01	25	37	3715	2382	1553565.47985971	490725.703601339	169.349809488659	508591.523785945	0.00126145366412315	198	195	195	107	116	132	0.0774790094590286	96	96	0.208812339835809	L000361_030_001	2013-03-06_12-16-01	2013-03-13_10-40-30	30	YE5S_G	his3D_K	1	1	1	PDLV4_768	SPAC12G12.12	SPAC12G12.12	SGA0015	SID	2013/04/16'	SID	DAL	YE5S_G	PINNED	-6.93366898148148	490725.703601339	30_YE5S_G
L000361_030_001_2013-03-06_12-16-01	25	39	3906	2382	1443916.72653842	422398.653144353	169.349809488659	445172.137866365	0.00115527138240608	191	188	190	108	116	133	0.0855563821872675	96	96	0.179737988980951	L000361_030_001	2013-03-06_12-16-01	2013-03-13_10-40-30	30	YE5S_G	his3D_K	1	1	1	PDLV4_768	SPBC27.08C	sua1	SGA0015	SID	2013/04/16'	SID	DAL	YE5S_G	PINNED	-6.93366898148148	422398.653144353	30_YE5S_G
L000361_030_001_2013-03-06_12-16-01	25	41	4097	2382	1380725.07599107	381828.403974286	169.349809488659	411755.072119804	0.0010943025177041	187	184	187	108	116	135	0.0619619513232012	96	96	0.162474640852348	L000361_030_001	2013-03-06_12-16-01	2013-03-13_10-40-30	30	YE5S_G	his3D_K	1	1	1	PDLV4_768	SPCC576.17C	SPCC576.17c	SGA0015	SID	2013/04/16'	SID	DAL	YE5S_G	PINNED	-6.93366898148148	381828.403974286	30_YE5S_G
L000361_030_001_2013-03-06_12-16-01	25	43	4288	2382	750057.417366351	188689.856560548	169.349809488659	308385.2025999	0.000985844265281659	178	177	182	113	119	137	0.0512275480922521	96	96	0.0802908226786101	L000361_030_001	2013-03-06_12-16-01	2013-03-13_10-40-30	30	YE5S_G	his3D_K	1	1	1	PDLV4_768	SPAC4D7.03	pop2	SGA0015	SID	2013/04/16'	SID	DAL	YE5S_G	PINNED	-6.93366898148148	188689.856560548	30_YE5S_G
L000361_030_001_2013-03-06_12-16-01	25	45	4479	2382	170092.94080136	39617.0110333547	169.349809488659	226294.831203408	0.000898001041671749	172	172	178	129	134	148.5	0.107875438410033	96	96	0.0168577286872595	L000361_030_001	2013-03-06_12-16-01	2013-03-13_10-40-30	30	YE5S_G	his3D_K	1	1	1	PDLV4_768	SPBC725.11C	php2	SGA0015	SID	2013/04/16'	SID	DAL	YE5S_G	PINNED	-6.93366898148148	39617.0110333547	30_YE5S_G
L000361_030_001_2013-03-06_12-16-01	25	47	4670	2382	1241853.30640876	392780.547288734	169.349809488659	419842.207375943	0.00125231094501421	199	194	196	110	117	137	0.0740780104155596	96	96	0.167134968719675	L000361_030_001	2013-03-06_12-16-01	2013-03-13_10-40-30	30	YE5S_G	his3D_K	1	1	1	PDLV4_768	SPAC10F6.16	mug134	SGA0015	SID	2013/04/16'	SID	DAL	YE5S_G	PINNED	-6.93366898148148	392780.547288734	30_YE5S_G
L000361_030_001_2013-03-06_12-16-01	26	2	367	2473	0	0	169.349809488659	-14801.0971049057	NA	NA	NA	NA	101	113	133	0	96	96	0	L000361_030_001	2013-03-06_12-16-01	2013-03-13_10-40-30	30	YE5S_G	his3D_K	1	1	1	PDLV4_768	SPAC10F6.16	mug134	SGA0015	SID	2013/04/16'	SID	DAL	YE5S_G	PINNED	-6.93366898148148	0	30_YE5S_G
L000361_030_001_2013-03-06_12-16-01	26	4	563	2477	1572797.72133064	509899.85717652	169.349809488659	520603.075454301	0.00128306834601383	199	196	198	104	113	131	0.0802423211818472	96	96	0.216971276372089	L000361_030_001	2013-03-06_12-16-01	2013-03-13_10-40-30	30	YE5S_G	his3D_K	1	1	1	PDLV4_768	SPCC548.05C	SPCC548.05c	SGA0015	SID	2013/04/16'	SID	DAL	YE5S_G	PINNED	-6.93366898148148	509899.85717652	30_YE5S_G
L000361_030_001_2013-03-06_12-16-01	26	6	760	2477	1531086.236582	470235.410601893	169.349809488659	489119.722971892	0.00121235720501638	194	192	194	105	114	131	0.103517908385588	96	96	0.200093363035255	L000361_030_001	2013-03-06_12-16-01	2013-03-13_10-40-30	30	YE5S_G	his3D_K	1	1	1	PDLV4_768	SPCC737.07C	SPCC737.07c	SGA0015	SID	2013/04/16'	SID	DAL	YE5S_G	PINNED	-6.93366898148148	470235.410601893	30_YE5S_G
L000361_030_001_2013-03-06_12-16-01	26	8	948	2477	1522843.84738017	434616.785087831	169.349809488659	462795.691713583	0.00113896999742194	189	187	189	106	116	132	0.0974598788394091	96	96	0.184937017075092	L000361_030_001	2013-03-06_12-16-01	2013-03-13_10-40-30	30	YE5S_G	his3D_K	1	1	1	PDLV4_768	SPBC1347.11	sro1	SGA0015	SID	2013/04/16'	SID	DAL	YE5S_G	PINNED	-6.93366898148148	434616.785087831	30_YE5S_G
L000361_030_001_2013-03-06_12-16-01	26	10	1136	2477	1288310.4091827	389483.283363813	169.349809488659	425980.837655131	0.00120140748390551	193	192	193	105	116	134	0.103305345945371	96	96	0.165731925450969	L000361_030_001	2013-03-06_12-16-01	2013-03-13_10-40-30	30	YE5S_G	his3D_K	1	1	1	PDLV4_768	SPAC4A8.10	SPAC4A8.10	SGA0015	SID	2013/04/16'	SID	DAL	YE5S_G	PINNED	-6.93366898148148	389483.283363813	30_YE5S_G
L000361_030_001_2013-03-06_12-16-01	26	12	1327	2477	648900.822616644	168343.931447222	169.349809488659	267887.552871212	0.00101910830810774	180	180	183	113	122	137	0.116377936018705	96	96	0.071633276929816	L000361_030_001	2013-03-06_12-16-01	2013-03-13_10-40-30	30	YE5S_G	his3D_K	1	1	1	PDLV4_768	SPBC17G9.08C	cnt5	SGA0015	SID	2013/04/16'	SID	DAL	YE5S_G	PINNED	-6.93366898148148	168343.931447222	30_YE5S_G
L000361_030_001_2013-03-06_12-16-01	26	14	1523	2477	1434675.25985758	430739.573248987	169.349809488659	455599.256540144	0.00120140748390551	193	192	192	105	116	133	0.105324689127431	96	96	0.183287195860986	L000361_030_001	2013-03-06_12-16-01	2013-03-13_10-40-30	30	YE5S_G	his3D_K	1	1	1	PDLV4_768	SPAPJ760.02C	abp1	SGA0015	SID	2013/04/16'	SID	DAL	YE5S_G	PINNED	-6.93366898148148	430739.573248987	30_YE5S_G
L000361_030_001_2013-03-06_12-16-01	26	16	1710	2477	1598274.19704538	470798.47058156	169.349809488659	489249.15195611	0.00116622110351695	190	189	190	105	116	132	0.0977787224997343	96	96	0.200332954870285	L000361_030_001	2013-03-06_12-16-01	2013-03-13_10-40-30	30	YE5S_G	his3D_K	1	1	1	PDLV4_768	SPAC27E2.02	SPAC27E2.02	SGA0015	SID	2013/04/16'	SID	DAL	YE5S_G	PINNED	-6.93366898148148	470798.47058156	30_YE5S_G
L000361_030_001_2013-03-06_12-16-01	26	18	1900	2477	1427431.94813476	410459.799903599	169.349809488659	430891.931930727	0.00114098455650078	189	188	188	104.5	116	132	0.0944840046763737	96	96	0.174657798842422	L000361_030_001	2013-03-06_12-16-01	2013-03-13_10-40-30	30	YE5S_G	his3D_K	1	1	1	PDLV4_768	SPBC839.07	ibp1	SGA0015	SID	2013/04/16'	SID	DAL	YE5S_G	PINNED	-6.93366898148148	410459.799903599	30_YE5S_G
L000361_030_001_2013-03-06_12-16-01	26	20	2092	2477	1409448.55351259	397216.905955006	169.349809488659	420971.763848634	0.00112008500201753	187	186	186	105	116	131	0.0864066319481348	96	96	0.169022716654329	L000361_030_001	2013-03-06_12-16-01	2013-03-13_10-40-30	30	YE5S_G	his3D_K	1	1	1	PDLV4_768	SPAPJ691.03	SPAPJ691.03	SGA0015	SID	2013/04/16'	SID	DAL	YE5S_G	PINNED	-6.93366898148148	397216.905955006	30_YE5S_G
L000361_030_001_2013-03-06_12-16-01	26	22	2276	2477	1432677.10489956	410511.201560237	169.349809488659	426180.987966674	0.00113546370251734	189	187	186	104	115	131	0.0934211924752896	96	96	0.174679671143211	L000361_030_001	2013-03-06_12-16-01	2013-03-13_10-40-30	30	YE5S_G	his3D_K	1	1	1	PDLV4_768	SPAC18B11.09C	SPAC18B11.09c	SGA0015	SID	2013/04/16'	SID	DAL	YE5S_G	PINNED	-6.93366898148148	410511.201560237	30_YE5S_G
L000361_030_001_2013-03-06_12-16-01	26	24	2474	2477	1242352.84514826	340624.142908212	169.349809488659	375742.909641558	0.00107946975450155	185	184	184	104	115	131	0.0944840046763737	96	96	0.144941509611678	L000361_030_001	2013-03-06_12-16-01	2013-03-13_10-40-30	30	YE5S_G	his3D_K	1	1	1	PDLV4_768	SPCPB1C11.03	SPCPB1C11.03	SGA0015	SID	2013/04/16'	SID	DAL	YE5S_G	PINNED	-6.93366898148148	340624.142908212	30_YE5S_G
L000361_030_001_2013-03-06_12-16-01	26	26	2661	2477	1536081.62397704	476696.320587689	169.349809488659	490518.957078698	0.00123325675949963	195	194	193	105	115	130	0.0942714422361569	96	96	0.202842592842664	L000361_030_001	2013-03-06_12-16-01	2013-03-13_10-40-30	30	YE5S_G	his3D_K	1	1	1	PDLV4_768	SPAC1250.03	ubc14	SGA0015	SID	2013/04/16'	SID	DAL	YE5S_G	PINNED	-6.93366898148148	476696.320587689	30_YE5S_G
L000361_030_001_2013-03-06_12-16-01	26	28	2852	2477	762545.88585397	200255.504073928	169.349809488659	291376.916636157	0.00103574807331222	181	181	182	106	116	132	0.0857689446274843	96	96	0.0852122072754663	L000361_030_001	2013-03-06_12-16-01	2013-03-13_10-40-30	30	YE5S_G	his3D_K	1	1	1	PDLV4_768	SPAC637.10C	rpn10	SGA0015	SID	2013/04/16'	SID	DAL	YE5S_G	PINNED	-6.93366898148148	200255.504073928	30_YE5S_G
L000361_030_001_2013-03-06_12-16-01	26	30	3041	2477	1205636.74779466	335733.497565466	169.349809488659	370861.347258628	0.00110913528090666	186	185	186	105	115	131	0.0934211924752896	96	96	0.142860454778333	L000361_030_001	2013-03-06_12-16-01	2013-03-13_10-40-30	30	YE5S_G	his3D_K	1	1	1	PDLV4_768	SPAC14C4.16	dad3	SGA0015	SID	2013/04/16'	SID	DAL	YE5S_G	PINNED	-6.93366898148148	335733.497565466	30_YE5S_G
L000361_030_001_2013-03-06_12-16-01	26	32	3238	2477	1464148.04548836	419758.674632769	169.349809488659	434579.927736766	0.00112451398140647	188	187	187	105	115	131	0.0794983526410883	96	96	0.178614632111575	L000361_030_001	2013-03-06_12-16-01	2013-03-13_10-40-30	30	YE5S_G	his3D_K	1	1	1	PDLV4_768	SPBC336.10C	tif512	SGA0015	SID	2013/04/16'	SID	DAL	YE5S_G	PINNED	-6.93366898148148	419758.674632769	30_YE5S_G
L000361_030_001_2013-03-06_12-16-01	26	34	3429	2477	1617256.66914656	479574.426771958	169.349809488659	497696.148791752	0.00117191114761057	192	190	189	107	115	132	0.074184291635668	96	96	0.204067277187142	L000361_030_001	2013-03-06_12-16-01	2013-03-13_10-40-30	30	YE5S_G	his3D_K	1	1	1	PDLV4_768	SPAC5H10.11	gmh1	SGA0015	SID	2013/04/16'	SID	DAL	YE5S_G	PINNED	-6.93366898148148	479574.426771958	30_YE5S_G
L000361_030_001_2013-03-06_12-16-01	26	36	3620	2477	1351002.52099054	375436.775165993	169.349809488659	412137.126413735	0.00108932760101791	186	184	185	106	115	132	0.0569667339781061	96	96	0.159754891393481	L000361_030_001	2013-03-06_12-16-01	2013-03-13_10-40-30	30	YE5S_G	his3D_K	1	1	1	PDLV4_768	SPBC25B2.02C	mam1	SGA0015	SID	2013/04/16'	SID	DAL	YE5S_G	PINNED	-6.93366898148148	375436.775165993	30_YE5S_G
L000361_030_001_2013-03-06_12-16-01	26	38	3811	2477	1583787.57359974	473282.991824419	169.349809488659	491735.631052754	0.00118159980401676	192	190	191	109	116	133	0.0759910723775109	96	96	0.201390161962324	L000361_030_001	2013-03-06_12-16-01	2013-03-13_10-40-30	30	YE5S_G	his3D_K	1	1	1	PDLV4_768	SPAC12G12.12	SPAC12G12.12	SGA0015	SID	2013/04/16'	SID	DAL	YE5S_G	PINNED	-6.93366898148148	473282.991824419	30_YE5S_G
L000361_030_001_2013-03-06_12-16-01	26	40	4002	2477	1561308.33032203	459960.815256049	169.349809488659	478424.36112419	0.00117541744251517	192	189	191	108	116	133	0.0762036348177277	96	96	0.195721343637684	L000361_030_001	2013-03-06_12-16-01	2013-03-13_10-40-30	30	YE5S_G	his3D_K	1	1	1	PDLV4_768	SPBC27.08C	sua1	SGA0015	SID	2013/04/16'	SID	DAL	YE5S_G	PINNED	-6.93366898148148	459960.815256049	30_YE5S_G
L000361_030_001_2013-03-06_12-16-01	26	42	4193	2477	1258338.08481241	355769.383439791	169.349809488659	386243.21308357	0.00112359129692213	188	186	189	108	115	134	0.0738654479753428	96	96	0.151386073427199	L000361_030_001	2013-03-06_12-16-01	2013-03-13_10-40-30	30	YE5S_G	his3D_K	1	1	1	PDLV4_768	SPCC576.17C	SPCC576.17c	SGA0015	SID	2013/04/16'	SID	DAL	YE5S_G	PINNED	-6.93366898148148	355769.383439791	30_YE5S_G
L000361_030_001_2013-03-06_12-16-01	26	44	4384	2477	1237357.45775321	331935.64855339	169.349809488659	363265.563673757	0.00106189967835145	183	182	186	108	116	135	0.0725900733340419	96	96	0.141244403830248	L000361_030_001	2013-03-06_12-16-01	2013-03-13_10-40-30	30	YE5S_G	his3D_K	1	1	1	PDLV4_768	SPAC4D7.03	pop2	SGA0015	SID	2013/04/16'	SID	DAL	YE5S_G	PINNED	-6.93366898148148	331935.64855339	30_YE5S_G
L000361_030_001_2013-03-06_12-16-01	26	46	4575	2477	977847.082580508	273349.764387965	169.349809488659	342981.773499443	0.00109283389592252	186	184	187	110	117	135	0.0792857902008715	96	96	0.116315089013125	L000361_030_001	2013-03-06_12-16-01	2013-03-13_10-40-30	30	YE5S_G	his3D_K	1	1	1	PDLV4_768	SPBC725.11C	php2	SGA0015	SID	2013/04/16'	SID	DAL	YE5S_G	PINNED	-6.93366898148148	273349.764387965	30_YE5S_G
L000361_030_001_2013-03-06_12-16-01	26	48	4766	2477	1332519.58762887	457511.201129268	169.349809488659	480693.77274721	0.0013706501579972	206	201	204	109	117	139	0.0634498884047189	96	96	0.194678990131939	L000361_030_001	2013-03-06_12-16-01	2013-03-13_10-40-30	30	YE5S_G	his3D_K	1	1	1	PDLV4_768	SPAC10F6.16	mug134	SGA0015	SID	2013/04/16'	SID	DAL	YE5S_G	PINNED	-6.93366898148148	457511.201129268	30_YE5S_G
L000361_030_001_2013-03-06_12-16-01	27	1	277	2567	732323.792113933	214103.870996516	169.349809488659	262268.717048323	0.00114101529700624	189	187	192	106	115	135	0.0848124136465087	96	96	0.0911049287668997	L000361_030_001	2013-03-06_12-16-01	2013-03-13_10-40-30	30	YE5S_G	his3D_K	1	1	1	PDLV4_768	SPAC10F6.16	mug134	SGA0015	SID	2013/04/16'	SID	DAL	YE5S_G	PINNED	-6.93366898148148	214103.870996516	30_YE5S_G
L000361_030_001_2013-03-06_12-16-01	27	3	468	2573	961861.842916357	312885.87338378	169.349809488659	324678.036681658	0.00127387200701561	199	196	197	102	113	132	0.0909767244127963	96	96	0.133138392473354	L000361_030_001	2013-03-06_12-16-01	2013-03-13_10-40-30	30	YE5S_G	his3D_K	1	1	1	PDLV4_768	SPBC29B5.01	atf1	SGA0015	SID	2013/04/16'	SID	DAL	YE5S_G	PINNED	-6.93366898148148	312885.87338378	30_YE5S_G
L000361_030_001_2013-03-06_12-16-01	27	5	659	2573	967106.999681156	331571.076683132	169.349809488659	388556.696520314	0.00140609795001229	208	204	206	107	115	132	0.117547029439898	96	96	0.14108927214526	L000361_030_001	2013-03-06_12-16-01	2013-03-13_10-40-30	30	YE5S_G	his3D_K	1	1	1	PDLV4_768	SPAC1F8.01	ght3	SGA0015	SID	2013/04/16'	SID	DAL	YE5S_G	PINNED	-6.93366898148148	331571.076683132	30_YE5S_G
L000361_030_001_2013-03-06_12-16-01	27	7	850	2573	1242103.07577851	398560.853276324	169.349809488659	443758.061664395	0.00131290306252911	201	198	199	107	115	133	0.0787543841003295	96	96	0.169594589663469	L000361_030_001	2013-03-06_12-16-01	2013-03-13_10-40-30	30	YE5S_G	his3D_K	1	1	1	PDLV4_768	SPBC6B1.02	ppk30	SGA0015	SID	2013/04/16'	SID	DAL	YE5S_G	PINNED	-6.93366898148148	398560.853276324	30_YE5S_G
L000361_030_001_2013-03-06_12-16-01	27	9	1046	2573	1026801.87905197	335733.007533757	169.349809488659	403681.794397017	0.00132920444751325	202	199	201	111	119	134	0.108619406950792	96	96	0.142860246261301	L000361_030_001	2013-03-06_12-16-01	2013-03-13_10-40-30	30	YE5S_G	his3D_K	1	1	1	PDLV4_768	SPAC17A5.05C	SPAC17A5.05c	SGA0015	SID	2013/04/16'	SID	DAL	YE5S_G	PINNED	-6.93366898148148	335733.007533757	30_YE5S_G
L000361_030_001_2013-03-06_12-16-01	27	11	1238	2573	1122213.77829737	293997.35104012	169.349809488659	359443.331373735	0.00103114990381311	180	180	183	107	117	134	0.0822616643639069	96	96	0.125100997004409	L000361_030_001	2013-03-06_12-16-01	2013-03-13_10-40-30	30	YE5S_G	his3D_K	1	1	1	PDLV4_768	SPBC16H5.12C	SPBC16H5.12c	SGA0015	SID	2013/04/16'	SID	DAL	YE5S_G	PINNED	-6.93366898148148	293997.35104012	30_YE5S_G
L000361_030_001_2013-03-06_12-16-01	27	13	1428	2573	701851.929004145	231014.832060384	169.349809488659	292845.240826268	0.0013274820405664	202	199	200.5	106	117	134	0.0910830056329047	96	96	0.0983008374439949	L000361_030_001	2013-03-06_12-16-01	2013-03-13_10-40-30	30	YE5S_G	his3D_K	1	1	1	PDLV4_768	SPCC330.12C	sdh3	SGA0015	SID	2013/04/16'	SID	DAL	YE5S_G	PINNED	-6.93366898148148	231014.832060384	30_YE5S_G
L000361_030_001_2013-03-06_12-16-01	27	15	1619	2573	1533833.69964927	473035.544068162	169.349809488659	495648.492100022	0.00123325675949963	195	193	192	106	117	133	0.0973535976193007	96	96	0.201284868629222	L000361_030_001	2013-03-06_12-16-01	2013-03-13_10-40-30	30	YE5S_G	his3D_K	1	1	1	PDLV4_768	SPAC4D7.06C	SPAC4D7.06c	SGA0015	SID	2013/04/16'	SID	DAL	YE5S_G	PINNED	-6.93366898148148	473035.544068162	30_YE5S_G
L000361_030_001_2013-03-06_12-16-01	27	17	1809	2573	1313287.34615793	387457.128610113	169.349809488659	431414.495708602	0.00117415637781049	191	190	190	104	116	132	0.0807737272823892	96	96	0.164869761289026	L000361_030_001	2013-03-06_12-16-01	2013-03-13_10-40-30	30	YE5S_G	his3D_K	1	1	1	PDLV4_768	SPBP23A10.02	pkr1	SGA0015	SID	2013/04/16'	SID	DAL	YE5S_G	PINNED	-6.93366898148148	387457.128610113	30_YE5S_G
L000361_030_001_2013-03-06_12-16-01	27	19	1998	2573	1364240.29758742	388822.729550025	169.349809488659	423071.939105536	0.00116622110351695	191	189	188	105	116	132	0.0830056329046657	96	96	0.165450848290282	L000361_030_001	2013-03-06_12-16-01	2013-03-13_10-40-30	30	YE5S_G	his3D_K	1	1	1	PDLV4_768	SPBC3E7.16C	leu3	SGA0015	SID	2013/04/16'	SID	DAL	YE5S_G	PINNED	-6.93366898148148	388822.729550025	30_YE5S_G
L000361_030_001_2013-03-06_12-16-01	27	21	2185	2573	1508606.99330428	454851.692726663	169.349809488659	497736.246219248	0.0011871206580002	193	190	190	110	118	133	0.127218620469763	96	96	0.193547322953543	L000361_030_001	2013-03-06_12-16-01	2013-03-13_10-40-30	30	YE5S_G	his3D_K	1	1	1	PDLV4_768	SPCC1223.12C	meu10	SGA0015	SID	2013/04/16'	SID	DAL	YE5S_G	PINNED	-6.93366898148148	454851.692726663	30_YE5S_G
L000361_030_001_2013-03-06_12-16-01	27	23	2377	2573	1533084.39154001	451305.176441184	169.349809488659	467164.495478602	0.00115084240301715	190	188	188	104	114	130	0.0968221915187586	96	96	0.192038218461152	L000361_030_001	2013-03-06_12-16-01	2013-03-13_10-40-30	30	YE5S_G	his3D_K	1	1	1	PDLV4_768	SPAC17D4.01	pex7	SGA0015	SID	2013/04/16'	SID	DAL	YE5S_G	PINNED	-6.93366898148148	451305.176441184	30_YE5S_G
L000361_030_001_2013-03-06_12-16-01	27	25	2570	2573	1283564.7911574	413270.813299871	169.349809488659	423797.60274043	0.00129844704651364	200	197	197	104	114	130	0.0884259751301945	96	96	0.175853934036233	L000361_030_001	2013-03-06_12-16-01	2013-03-13_10-40-30	30	YE5S_G	his3D_K	1	1	1	PDLV4_768	SPBC1539.02	SPBC1539.02	SGA0015	SID	2013/04/16'	SID	DAL	YE5S_G	PINNED	-6.93366898148148	413270.813299871	30_YE5S_G
L000361_030_001_2013-03-06_12-16-01	27	27	2755	2573	1563806.02401956	466795.292207646	169.349809488659	483177.001857967	0.0011871206580002	192	190	190	104	115	130	0.10075459666277	96	96	0.198629532700013	L000361_030_001	2013-03-06_12-16-01	2013-03-13_10-40-30	30	YE5S_G	his3D_K	1	1	1	PDLV4_768	SPBC1289.06C	ppr8	SGA0015	SID	2013/04/16'	SID	DAL	YE5S_G	PINNED	-6.93366898148148	466795.292207646	30_YE5S_G
L000361_030_001_2013-03-06_12-16-01	27	29	2948	2573	1656720.22956744	494445.247367759	169.349809488659	508946.001941832	0.0011871206580002	193	190	190	105	115	130	0.0902327558720374	96	96	0.210395070537071	L000361_030_001	2013-03-06_12-16-01	2013-03-13_10-40-30	30	YE5S_G	his3D_K	1	1	1	PDLV4_768	SPAC32A11.03C	phx1	SGA0015	SID	2013/04/16'	SID	DAL	YE5S_G	PINNED	-6.93366898148148	494445.247367759	30_YE5S_G
L000361_030_001_2013-03-06_12-16-01	27	31	3136	2573	1452159.11574025	426852.858631706	169.349809488659	467061.122144227	0.0011717419575004	191	189	190	106	115	132	0.0985226910404931	96	96	0.18163333104903	L000361_030_001	2013-03-06_12-16-01	2013-03-13_10-40-30	30	YE5S_G	his3D_K	1	1	1	PDLV4_768	SPBC19C7.01	mni1	SGA0015	SID	2013/04/16'	SID	DAL	YE5S_G	PINNED	-6.93366898148148	426852.858631706	30_YE5S_G
L000361_030_001_2013-03-06_12-16-01	27	33	3333	2573	1328523.27771283	376056.365675688	169.349809488659	391457.598201878	0.00112485236162681	188	187	187	104	114	131	0.0695079179508981	96	96	0.16001853795432	L000361_030_001	2013-03-06_12-16-01	2013-03-13_10-40-30	30	YE5S_G	his3D_K	1	1	1	PDLV4_768	SPBC1683.04	SPBC1683.04	SGA0015	SID	2013/04/16'	SID	DAL	YE5S_G	PINNED	-6.93366898148148	376056.365675688	30_YE5S_G
L000361_030_001_2013-03-06_12-16-01	27	35	3524	2573	1335766.58943565	357820.369742654	169.349809488659	399879.074529399	0.00103131909392329	182	180	182	106	115	132	0.0647252630460198	96	96	0.152258803846105	L000361_030_001	2013-03-06_12-16-01	2013-03-13_10-40-30	30	YE5S_G	his3D_K	1	1	1	PDLV4_768	SPCC1020.07	SPCC1020.07	SGA0015	SID	2013/04/16'	SID	DAL	YE5S_G	PINNED	-6.93366898148148	357820.369742654	30_YE5S_G
L000361_030_001_2013-03-06_12-16-01	27	37	3715	2573	1510105.6095228	477102.324610504	169.349809488659	490004.649695145	0.0012619996014204	198	195	196	106	115	131	0.0755659474970773	96	96	0.203015354630695	L000361_030_001	2013-03-06_12-16-01	2013-03-13_10-40-30	30	YE5S_G	his3D_K	1	1	1	PDLV4_768	SPAC23C4.12	hhp2	SGA0015	SID	2013/04/16'	SID	DAL	YE5S_G	PINNED	-6.93366898148148	477102.324610504	30_YE5S_G
L000361_030_001_2013-03-06_12-16-01	27	39	3906	2573	1379725.99851206	397683.935957426	169.349809488659	422676.029094179	0.00114466004151556	190	187	189	107	116	133	0.0730151982144755	96	96	0.169221446060315	L000361_030_001	2013-03-06_12-16-01	2013-03-13_10-40-30	30	YE5S_G	his3D_K	1	1	1	PDLV4_768	SPBC32F12.03C	gpx1	SGA0015	SID	2013/04/16'	SID	DAL	YE5S_G	PINNED	-6.93366898148148	397683.935957426	30_YE5S_G
L000361_030_001_2013-03-06_12-16-01	27	41	4097	2573	1317533.42544372	414637.450359018	169.349809488659	430913.943135927	0.00123693224451441	197	193	195	107	115	133	0.0745031352959932	96	96	0.176435461924283	L000361_030_001	2013-03-06_12-16-01	2013-03-13_10-40-30	30	YE5S_G	his3D_K	1	1	1	PDLV4_768	SPAC25G10.01	SPAC25G10.01	SGA0015	SID	2013/04/16'	SID	DAL	YE5S_G	PINNED	-6.93366898148148	414637.450359018	30_YE5S_G
L000361_030_001_2013-03-06_12-16-01	27	43	4288	2573	1295803.49027527	403335.224594304	169.349809488659	419327.07588864	0.00123124220042079	197	192	195	107	115	133	0.071314698692741	96	96	0.171626167872712	L000361_030_001	2013-03-06_12-16-01	2013-03-13_10-40-30	30	YE5S_G	his3D_K	1	1	1	PDLV4_768	SPCC622.08C	hta1	SGA0015	SID	2013/04/16'	SID	DAL	YE5S_G	PINNED	-6.93366898148148	403335.224594304	30_YE5S_G
L000361_030_001_2013-03-06_12-16-01	27	45	4479	2573	1323028.35157828	380338.778313578	169.349809488659	404073.050817892	0.00115084240301715	191	187	190	108	115	134	0.0640875757253693	96	96	0.161840779170742	L000361_030_001	2013-03-06_12-16-01	2013-03-13_10-40-30	30	YE5S_G	his3D_K	1	1	1	PDLV4_768	SPBC16G5.13	ptf2	SGA0015	SID	2013/04/16'	SID	DAL	YE5S_G	PINNED	-6.93366898148148	380338.778313578	30_YE5S_G
L000361_030_001_2013-03-06_12-16-01	27	47	4670	2573	1279818.25061112	426003.763354831	169.349809488659	451480.9794484	0.00132368359352981	204	198	200	110	117	136	0.065044106706345	96	96	0.181272026209674	L000361_030_001	2013-03-06_12-16-01	2013-03-13_10-40-30	30	YE5S_G	his3D_K	1	1	1	PDLV4_768	SPAC10F6.16	mug134	SGA0015	SID	2013/04/16'	SID	DAL	YE5S_G	PINNED	-6.93366898148148	426003.763354831	30_YE5S_G
L000361_030_001_2013-03-06_12-16-01	28	2	368	2669	0	0	169.349809488659	-3973.47924566964	NA	NA	NA	NA	103	114	133	0.0014879370815177	96	96	0	L000361_030_001	2013-03-06_12-16-01	2013-03-13_10-40-30	30	YE5S_G	his3D_K	1	1	1	PDLV4_768	SPAC10F6.16	mug134	SGA0015	SID	2013/04/16'	SID	DAL	YE5S_G	PINNED	-6.93366898148148	0	30_YE5S_G
L000361_030_001_2013-03-06_12-16-01	28	4	563	2669	1020557.64480816	341144.398621232	169.349809488659	355109.867923696	0.00133906229402962	204	199	201	103	113	131	0.0839621638856414	96	96	0.145162887485205	L000361_030_001	2013-03-06_12-16-01	2013-03-13_10-40-30	30	YE5S_G	his3D_K	1	1	1	PDLV4_768	SPBC29B5.01	atf1	SGA0015	SID	2013/04/16'	SID	DAL	YE5S_G	PINNED	-6.93366898148148	341144.398621232	30_YE5S_G
L000361_030_001_2013-03-06_12-16-01	28	6	754	2669	1461150.81305133	465383.448633133	169.349809488659	480243.454939794	0.0012619996014204	198	195	196	104	114	132	0.0849186948666171	96	96	0.198028768651762	L000361_030_001	2013-03-06_12-16-01	2013-03-13_10-40-30	30	YE5S_G	his3D_K	1	1	1	PDLV4_768	SPAC1F8.01	ght3	SGA0015	SID	2013/04/16'	SID	DAL	YE5S_G	PINNED	-6.93366898148148	465383.448633133	30_YE5S_G
L000361_030_001_2013-03-06_12-16-01	28	8	945	2669	1672955.23860134	549035.017449452	169.349809488659	563917.530454126	0.00129844704651364	201	197	198	106	116	133	0.0820491019236901	96	96	0.233623969162519	L000361_030_001	2013-03-06_12-16-01	2013-03-13_10-40-30	30	YE5S_G	his3D_K	1	1	1	PDLV4_768	SPBC6B1.02	ppk30	SGA0015	SID	2013/04/16'	SID	DAL	YE5S_G	PINNED	-6.93366898148148	549035.017449452	30_YE5S_G
L000361_030_001_2013-03-06_12-16-01	28	10	1136	2669	1384471.61653736	446119.565117726	169.349809488659	464478.395824184	0.00126768964551402	198	196	197	105	116	134	0.0923583802742056	96	96	0.189831650461996	L000361_030_001	2013-03-06_12-16-01	2013-03-13_10-40-30	30	YE5S_G	his3D_K	1	1	1	PDLV4_768	SPAC17A5.05C	SPAC17A5.05c	SGA0015	SID	2013/04/16'	SID	DAL	YE5S_G	PINNED	-6.93366898148148	446119.565117726	30_YE5S_G
L000361_030_001_2013-03-06_12-16-01	28	12	1327	2669	1346256.90296525	381844.705626144	169.349809488659	408991.007134648	0.00110821259642233	186	185.5	187	106	117	134	0.0957593793176746	96	96	0.162481577489338	L000361_030_001	2013-03-06_12-16-01	2013-03-13_10-40-30	30	YE5S_G	his3D_K	1	1	1	PDLV4_768	SPBC16H5.12C	SPBC16H5.12c	SGA0015	SID	2013/04/16'	SID	DAL	YE5S_G	PINNED	-6.93366898148148	381844.705626144	30_YE5S_G
L000361_030_001_2013-03-06_12-16-01	28	14	1521	2669	1307292.88128388	378213.048761148	169.349809488659	408829.282466116	0.00114339897681088	189	188	189	106	116	133	0.0970347539589755	96	96	0.160936244196431	L000361_030_001	2013-03-06_12-16-01	2013-03-13_10-40-30	30	YE5S_G	his3D_K	1	1	1	PDLV4_768	SPCC330.12C	sdh3	SGA0015	SID	2013/04/16'	SID	DAL	YE5S_G	PINNED	-6.93366898148148	378213.048761148	30_YE5S_G
L000361_030_001_2013-03-06_12-16-01	28	16	1709	2669	1515350.7662876	459055.494555812	169.349809488659	479206.447988333	0.00120249935850001	193	191	191	105	116	132	0.105218407907323	96	96	0.195336113900723	L000361_030_001	2013-03-06_12-16-01	2013-03-13_10-40-30	30	YE5S_G	his3D_K	1	1	1	PDLV4_768	SPAC4D7.06C	SPAC4D7.06c	SGA0015	SID	2013/04/16'	SID	DAL	YE5S_G	PINNED	-6.93366898148148	459055.494555812	30_YE5S_G
L000361_030_001_2013-03-06_12-16-01	28	18	1902	2669	1425933.33191625	429662.597792787	169.349809488659	447467.318830077	0.00119079614301498	193	191	191	104	115	131	0.10075459666277	96	96	0.182828924033559	L000361_030_001	2013-03-06_12-16-01	2013-03-13_10-40-30	30	YE5S_G	his3D_K	1	1	1	PDLV4_768	SPBP23A10.02	pkr1	SGA0015	SID	2013/04/16'	SID	DAL	YE5S_G	PINNED	-6.93366898148148	429662.597792787	30_YE5S_G
L000361_030_001_2013-03-06_12-16-01	28	20	2090	2669	1518347.99872463	455739.698047092	169.349809488659	472910.72427218	0.00118728984811038	193	191	190	105	115	131	0.10075459666277	96	96	0.193925184694603	L000361_030_001	2013-03-06_12-16-01	2013-03-13_10-40-30	30	YE5S_G	his3D_K	1	1	1	PDLV4_768	SPBC3E7.16C	leu3	SGA0015	SID	2013/04/16'	SID	DAL	YE5S_G	PINNED	-6.93366898148148	455739.698047092	30_YE5S_G
L000361_030_001_2013-03-06_12-16-01	28	22	2278	2669	1534583.00775853	442943.831794903	169.349809488659	460231.185470399	0.00113546370251734	189	187	187	104	114	131	0.0985226910404931	96	96	0.188480320582662	L000361_030_001	2013-03-06_12-16-01	2013-03-13_10-40-30	30	YE5S_G	his3D_K	1	1	1	PDLV4_768	SPCC1223.12C	meu10	SGA0015	SID	2013/04/16'	SID	DAL	YE5S_G	PINNED	-6.93366898148148	442943.831794903	30_YE5S_G
L000361_030_001_2013-03-06_12-16-01	28	24	2472	2669	1514351.68880859	448823.943727612	169.349809488659	464749.976461733	0.00118159980401676	192	190	190	105	114	130	0.107131469869274	96	96	0.190982410695641	L000361_030_001	2013-03-06_12-16-01	2013-03-13_10-40-30	30	YE5S_G	his3D_K	1	1	1	PDLV4_768	SPAC17D4.01	pex7	SGA0015	SID	2013/04/16'	SID	DAL	YE5S_G	PINNED	-6.93366898148148	448823.943727612	30_YE5S_G
L000361_030_001_2013-03-06_12-16-01	28	26	2661	2669	1458403.34998406	439546.815861006	169.349809488659	453360.33685305	0.00120266854861019	194	191	191	105	114	129	0.0989478159209268	96	96	0.18703483109554	L000361_030_001	2013-03-06_12-16-01	2013-03-13_10-40-30	30	YE5S_G	his3D_K	1	1	1	PDLV4_768	SPBC1539.02	SPBC1539.02	SGA0015	SID	2013/04/16'	SID	DAL	YE5S_G	PINNED	-6.93366898148148	439546.815861006	30_YE5S_G
L000361_030_001_2013-03-06_12-16-01	28	28	2854	2669	1456654.96439579	442621.549303286	169.349809488659	458688.648540167	0.00121235720501638	194	192	192	104	114	131	0.0934211924752896	96	96	0.188343183765355	L000361_030_001	2013-03-06_12-16-01	2013-03-13_10-40-30	30	YE5S_G	his3D_K	1	1	1	PDLV4_768	SPBC1289.06C	ppr8	SGA0015	SID	2013/04/16'	SID	DAL	YE5S_G	PINNED	-6.93366898148148	442621.549303286	30_YE5S_G
L000361_030_001_2013-03-06_12-16-01	28	30	3040	2669	1536581.16271655	449038.11881239	169.349809488659	464783.285381387	0.00116622110351695	191	189	189	105	114	131	0.0972473163991923	96	96	0.191073545927113	L000361_030_001	2013-03-06_12-16-01	2013-03-13_10-40-30	30	YE5S_G	his3D_K	1	1	1	PDLV4_768	SPAC32A11.03C	phx1	SGA0015	SID	2013/04/16'	SID	DAL	YE5S_G	PINNED	-6.93366898148148	449038.11881239	30_YE5S_G
L000361_030_001_2013-03-06_12-16-01	28	32	3232	2669	1405452.24359656	411918.084401034	169.349809488659	456133.661304702	0.00116622110351695	191	189	190	106	115	131	0.0984164098203847	96	96	0.175278324312804	L000361_030_001	2013-03-06_12-16-01	2013-03-13_10-40-30	30	YE5S_G	his3D_K	1	1	1	PDLV4_768	SPBC19C7.01	mni1	SGA0015	SID	2013/04/16'	SID	DAL	YE5S_G	PINNED	-6.93366898148148	411918.084401034	30_YE5S_G
L000361_030_001_2013-03-06_12-16-01	28	34	3429	2669	610686.109044532	154989.33199591	169.349809488659	270546.594902131	0.000986105676908197	178	178	180	107	116	133	0.0853438197470507	96	96	0.0659506621033794	L000361_030_001	2013-03-06_12-16-01	2013-03-13_10-40-30	30	YE5S_G	his3D_K	1	1	1	PDLV4_768	SPBC1683.04	SPBC1683.04	SGA0015	SID	2013/04/16'	SID	DAL	YE5S_G	PINNED	-6.93366898148148	154989.33199591	30_YE5S_G
L000361_030_001_2013-03-06_12-16-01	28	36	3620	2669	1179410.96397067	305790.105231759	169.349809488659	330036.586711866	0.00102781279901868	181	180	181	105	114	132	0.0639812945052609	96	96	0.13011901945115	L000361_030_001	2013-03-06_12-16-01	2013-03-13_10-40-30	30	YE5S_G	his3D_K	1	1	1	PDLV4_768	SPCC1020.07	SPCC1020.07	SGA0015	SID	2013/04/16'	SID	DAL	YE5S_G	PINNED	-6.93366898148148	305790.105231759	30_YE5S_G
L000361_030_001_2013-03-06_12-16-01	28	38	3811	2669	1389966.54267191	426855.482851686	169.349809488659	455966.211260195	0.00123693224451441	197	193	194	108	116	133	0.0767350409182697	96	96	0.18163444770037	L000361_030_001	2013-03-06_12-16-01	2013-03-13_10-40-30	30	YE5S_G	his3D_K	1	1	1	PDLV4_768	SPAC23C4.12	hhp2	SGA0015	SID	2013/04/16'	SID	DAL	YE5S_G	PINNED	-6.93366898148148	426855.482851686	30_YE5S_G
L000361_030_001_2013-03-06_12-16-01	28	40	4002	2669	1242852.38388777	362502.006759915	169.349809488659	398652.631444652	0.00115084240301715	191	188	190	108	116	134	0.0745031352959932	96	96	0.154250921994109	L000361_030_001	2013-03-06_12-16-01	2013-03-13_10-40-30	30	YE5S_G	his3D_K	1	1	1	PDLV4_768	SPBC32F12.03C	gpx1	SGA0015	SID	2013/04/16'	SID	DAL	YE5S_G	PINNED	-6.93366898148148	362502.006759915	30_YE5S_G
L000361_030_001_2013-03-06_12-16-01	28	42	4193	2669	1352501.13720906	414871.855702721	169.349809488659	436702.621302275	0.0012215535440146	196	192	194	110	116	134	0.0772664470188118	96	96	0.176535205483524	L000361_030_001	2013-03-06_12-16-01	2013-03-13_10-40-30	30	YE5S_G	his3D_K	1	1	1	PDLV4_768	SPAC25G10.01	SPAC25G10.01	SGA0015	SID	2013/04/16'	SID	DAL	YE5S_G	PINNED	-6.93366898148148	414871.855702721	30_YE5S_G
L000361_030_001_2013-03-06_12-16-01	28	44	4384	2669	1283065.2524179	391870.887909682	169.349809488659	412219.339534155	0.00120617484351479	195	191	194	109	115	134	0.0719523860133914	96	96	0.166747892799259	L000361_030_001	2013-03-06_12-16-01	2013-03-13_10-40-30	30	YE5S_G	his3D_K	1	1	1	PDLV4_768	SPCC622.08C	hta1	SGA0015	SID	2013/04/16'	SID	DAL	YE5S_G	PINNED	-6.93366898148148	391870.887909682	30_YE5S_G
L000361_030_001_2013-03-06_12-16-01	28	46	4575	2669	1155433.10447444	365369.966489091	169.349809488659	385638.298190757	0.00123655549732733	198	192	194	108	115	134	0.0651503879264534	96	96	0.155471288845099	L000361_030_001	2013-03-06_12-16-01	2013-03-13_10-40-30	30	YE5S_G	his3D_K	1	1	1	PDLV4_768	SPBC16G5.13	ptf2	SGA0015	SID	2013/04/16'	SID	DAL	YE5S_G	PINNED	-6.93366898148148	365369.966489091	30_YE5S_G
L000361_030_001_2013-03-06_12-16-01	28	48	4766	2669	1224619.21989584	405357.792523944	169.349809488659	428399.310873934	0.0013118111879346	203	197	200	108	117	138	0.0607928579020087	96	96	0.172486805778503	L000361_030_001	2013-03-06_12-16-01	2013-03-13_10-40-30	30	YE5S_G	his3D_K	1	1	1	PDLV4_768	SPAC10F6.16	mug134	SGA0015	SID	2013/04/16'	SID	DAL	YE5S_G	PINNED	-6.93366898148148	405357.792523944	30_YE5S_G
L000361_030_001_2013-03-06_12-16-01	29	1	277	2764	897920.884259751	284829.907034448	169.349809488659	309157.394307991	0.00128925070751541	199	196	200	107	115	134	0.0817302582633649	96	96	0.121200089798836	L000361_030_001	2013-03-06_12-16-01	2013-03-13_10-40-30	30	YE5S_G	his3D_K	1	1	1	PDLV4_768	SPAC10F6.16	mug134	SGA0015	SID	2013/04/16'	SID	DAL	YE5S_G	PINNED	-6.93366898148148	284829.907034448	30_YE5S_G
L000361_030_001_2013-03-06_12-16-01	29	3	468	2764	957865.533000319	325751.725332241	169.349809488659	374099.176411579	0.00139690161101407	208	203	204	105	115	133	0.131151025613774	96	96	0.138613036718852	L000361_030_001	2013-03-06_12-16-01	2013-03-13_10-40-30	30	YE5S_G	his3D_K	1	1	1	PDLV4_768	SPBC4B4.10C	atg5	SGA0015	SID	2013/04/16'	SID	DAL	YE5S_G	PINNED	-6.93366898148148	325751.725332241	30_YE5S_G
L000361_030_001_2013-03-06_12-16-01	29	5	659	2764	770788.275055798	248041.056046357	169.349809488659	276666.634284317	0.00128306834601383	200	196	198	103	114	133	0.102029971304071	96	96	0.105545792503386	L000361_030_001	2013-03-06_12-16-01	2013-03-13_10-40-30	30	YE5S_G	his3D_K	1	1	1	PDLV4_768	SPBC1105.01	rrp12	SGA0015	SID	2013/04/16'	SID	DAL	YE5S_G	PINNED	-6.93366898148148	248041.056046357	30_YE5S_G
L000361_030_001_2013-03-06_12-16-01	29	7	850	2764	853961.475183335	298825.667754006	169.349809488659	349573.592785681	0.00143593266652757	210	206	208	104	116	135	0.108406844510575	96	96	0.127155529919835	L000361_030_001	2013-03-06_12-16-01	2013-03-13_10-40-30	30	YE5S_G	his3D_K	1	1	1	PDLV4_768	SPAC16.04	dus3	SGA0015	SID	2013/04/16'	SID	DAL	YE5S_G	PINNED	-6.93366898148148	298825.667754006	30_YE5S_G
L000361_030_001_2013-03-06_12-16-01	29	9	1041	2764	0	0	169.349809488659	4620.78869426814	NA	NA	NA	NA	103	116	135	0	96	96	0	L000361_030_001	2013-03-06_12-16-01	2013-03-13_10-40-30	30	YE5S_G	his3D_K	1	1	1	PDLV4_768	SPBC15C4.04C	SPBC15C4.04c	SGA0015	SID	2013/04/16'	SID	DAL	YE5S_G	PINNED	-6.93366898148148	0	30_YE5S_G
L000361_030_001_2013-03-06_12-16-01	29	11	1232	2764	1363740.75884791	404753.28339515	169.349809488659	444792.454057982	0.00117065008290589	191	190	191	108	118	136	0.109044531831225	96	96	0.172229576608094	L000361_030_001	2013-03-06_12-16-01	2013-03-13_10-40-30	30	YE5S_G	his3D_K	1	1	1	PDLV4_768	SPAC30D11.11	SPAC30D11.11	SGA0015	SID	2013/04/16'	SID	DAL	YE5S_G	PINNED	-6.93366898148148	404753.28339515	30_YE5S_G
L000361_030_001_2013-03-06_12-16-01	29	13	1426	2764	838226.004888936	287623.561474506	169.349809488659	360084.099917324	0.00140609795001229	208	204	205	108	118	135	0.105537251567648	96	96	0.122388838454225	L000361_030_001	2013-03-06_12-16-01	2013-03-13_10-40-30	30	YE5S_G	his3D_K	1	1	1	PDLV4_768	SPBC543.03C	pku80	SGA0015	SID	2013/04/16'	SID	DAL	YE5S_G	PINNED	-6.93366898148148	287623.561474506	30_YE5S_G
L000361_030_001_2013-03-06_12-16-01	29	15	1616	2764	888679.417578914	292229.240250865	169.349809488659	367323.980526139	0.00132569815260865	202	199	199	108	118	135	0.123286215325752	96	96	0.124348635046834	L000361_030_001	2013-03-06_12-16-01	2013-03-13_10-40-30	30	YE5S_G	his3D_K	1	1	1	PDLV4_768	SPBC15D4.12C	mug98	SGA0015	SID	2013/04/16'	SID	DAL	YE5S_G	PINNED	-6.93366898148148	292229.240250865	30_YE5S_G
L000361_030_001_2013-03-06_12-16-01	29	17	1807	2764	1501363.68158146	523797.533077276	169.349809488659	544832.287393961	0.00139071924951248	207	203	203	106	116	132	0.1087256881709	96	96	0.222884979693149	L000361_030_001	2013-03-06_12-16-01	2013-03-13_10-40-30	30	YE5S_G	his3D_K	1	1	1	PDLV4_768	SPAC26A3.16	dph1	SGA0015	SID	2013/04/16'	SID	DAL	YE5S_G	PINNED	-6.93366898148148	523797.533077276	30_YE5S_G
L000361_030_001_2013-03-06_12-16-01	29	19	1998	2764	1561558.09969178	494344.929191817	169.349809488659	510205.953382944	0.00125231094501421	197	195	194	104	115	131	0.0954405356573493	96	96	0.210352383404743	L000361_030_001	2013-03-06_12-16-01	2013-03-13_10-40-30	30	YE5S_G	his3D_K	1	1	1	PDLV4_768	SPBC21C3.14C	SPBC21C3.14c	SGA0015	SID	2013/04/16'	SID	DAL	YE5S_G	PINNED	-6.93366898148148	494344.929191817	30_YE5S_G
L000361_030_001_2013-03-06_12-16-01	29	21	2186	2764	1286562.02359443	344778.866916347	169.349809488659	364658.573977223	0.00104762047890743	182	182	183	104	114	131	0.090126474651929	96	96	0.14670941709063	L000361_030_001	2013-03-06_12-16-01	2013-03-13_10-40-30	30	YE5S_G	his3D_K	1	1	1	PDLV4_768	SPAC22F8.03C	SPAC22F8.03c	SGA0015	SID	2013/04/16'	SID	DAL	YE5S_G	PINNED	-6.93366898148148	344778.866916347	30_YE5S_G
L000361_030_001_2013-03-06_12-16-01	29	23	2382	2764	1074008.28993517	325127.834406442	169.349809488659	360598.022924882	0.00117065008290589	191	189	190	105	115	131	0.0900201934318206	96	96	0.138347560256009	L000361_030_001	2013-03-06_12-16-01	2013-03-13_10-40-30	30	YE5S_G	his3D_K	1	1	1	PDLV4_768	SPBC1815.01	eno101	SGA0015	SID	2013/04/16'	SID	DAL	YE5S_G	PINNED	-6.93366898148148	325127.834406442	30_YE5S_G
L000361_030_001_2013-03-06_12-16-01	29	25	2570	2764	1747886.04952705	543353.390048342	169.349809488659	554696.397215675	0.00123693224451441	197	193	193	104	114	130	0.0771601657987034	96	96	0.231206337677161	L000361_030_001	2013-03-06_12-16-01	2013-03-13_10-40-30	30	YE5S_G	his3D_K	1	1	1	PDLV4_768	SPBC15D4.01C	klp9	SGA0015	SID	2013/04/16'	SID	DAL	YE5S_G	PINNED	-6.93366898148148	543353.390048342	30_YE5S_G
L000361_030_001_2013-03-06_12-16-01	29	27	2757	2764	1416941.63460517	430816.20387524	169.349809488659	447440.211646298	0.00121804724910999	195	192	192	104	114	131	0.0984164098203847	96	96	0.183319803528067	L000361_030_001	2013-03-06_12-16-01	2013-03-13_10-40-30	30	YE5S_G	his3D_K	1	1	1	PDLV4_768	SPAC25G10.06	rps2801	SGA0015	SID	2013/04/16'	SID	DAL	YE5S_G	PINNED	-6.93366898148148	430816.20387524	30_YE5S_G
L000361_030_001_2013-03-06_12-16-01	29	29	2949	2764	1344508.51737698	392266.368474446	169.349809488659	416585.107195103	0.00116003874201537	191	189	189	105	114	131	0.0936337549155064	96	96	0.166916176672473	L000361_030_001	2013-03-06_12-16-01	2013-03-13_10-40-30	30	YE5S_G	his3D_K	1	1	1	PDLV4_768	SPAPB1A10.05	SPAPB1A10.05	SGA0015	SID	2013/04/16'	SID	DAL	YE5S_G	PINNED	-6.93366898148148	392266.368474446	30_YE5S_G
L000361_030_001_2013-03-06_12-16-01	29	31	3138	2764	1119466.3152301	343231.396127977	169.349809488659	358220.63370562	0.00117191114761057	192	189	190	105	114	131	0.092464661494314	96	96	0.14605094129901	L000361_030_001	2013-03-06_12-16-01	2013-03-13_10-40-30	30	YE5S_G	his3D_K	1	1	1	PDLV4_768	SPAC1296.01C	SPAC1296.01c	SGA0015	SID	2013/04/16'	SID	DAL	YE5S_G	PINNED	-6.93366898148148	343231.396127977	30_YE5S_G
L000361_030_001_2013-03-06_12-16-01	29	33	3331	2764	1299799.80019131	413401.239374181	169.349809488659	430065.357027387	0.00126418335060942	199	195	195	106	115	131	0.0931023488149644	96	96	0.175909432604073	L000361_030_001	2013-03-06_12-16-01	2013-03-13_10-40-30	30	YE5S_G	his3D_K	1	1	1	PDLV4_768	SPBC1271.10C	SPBC1271.10c	SGA0015	SID	2013/04/16'	SID	DAL	YE5S_G	PINNED	-6.93366898148148	413401.239374181	30_YE5S_G
L000361_030_001_2013-03-06_12-16-01	29	35	3517	2764	1378976.69040281	443121.42393248	169.349809488659	459703.945616112	0.0012619996014204	199	195	195	106	115	132	0.0892762248910618	96	96	0.188555889132489	L000361_030_001	2013-03-06_12-16-01	2013-03-13_10-40-30	30	YE5S_G	his3D_K	1	1	1	PDLV4_768	SPBC1604.11	atp17	SGA0015	SID	2013/04/16'	SID	DAL	YE5S_G	PINNED	-6.93366898148148	443121.42393248	30_YE5S_G
L000361_030_001_2013-03-06_12-16-01	29	37	3715	2764	1532834.62217026	480078.547978114	169.349809488659	499035.68252691	0.00123693224451441	197	193	194	109	116	133	0.0790732277606547	96	96	0.204281789546788	L000361_030_001	2013-03-06_12-16-01	2013-03-13_10-40-30	30	YE5S_G	his3D_K	1	1	1	PDLV4_768	SPAC869.02C	SPAC869.02c	SGA0015	SID	2013/04/16'	SID	DAL	YE5S_G	PINNED	-6.93366898148148	480078.547978114	30_YE5S_G
L000361_030_001_2013-03-06_12-16-01	29	39	3906	2764	1412196.01657987	424951.205278106	169.349809488659	444726.688711971	0.00119079614301498	194	190	191	108	116	134	0.0720586672334998	96	96	0.180824144402789	L000361_030_001	2013-03-06_12-16-01	2013-03-13_10-40-30	30	YE5S_G	his3D_K	1	1	1	PDLV4_768	SPAC5H10.01	SPAC5H10.01	SGA0015	SID	2013/04/16'	SID	DAL	YE5S_G	PINNED	-6.93366898148148	424951.205278106	30_YE5S_G
L000361_030_001_2013-03-06_12-16-01	29	41	4097	2764	1325526.0452758	389777.287289033	169.349809488659	413661.927779946	0.00116622110351695	192	188	191	109	116	135	0.0745031352959932	96	96	0.165857029245401	L000361_030_001	2013-03-06_12-16-01	2013-03-13_10-40-30	30	YE5S_G	his3D_K	1	1	1	PDLV4_768	SPBPB7E8.02	SPBPB7E8.02	SGA0015	SID	2013/04/16'	SID	DAL	YE5S_G	PINNED	-6.93366898148148	389777.287289033	30_YE5S_G
L000361_030_001_2013-03-06_12-16-01	29	43	4288	2764	1426682.64002551	439016.690931908	169.349809488659	460301.149157926	0.0012215535440146	196	192	194	109	116	134	0.0725900733340419	96	96	0.186809253698558	L000361_030_001	2013-03-06_12-16-01	2013-03-13_10-40-30	30	YE5S_G	his3D_K	1	1	1	PDLV4_768	SPAC18B11.04	ncs1	SGA0015	SID	2013/04/16'	SID	DAL	YE5S_G	PINNED	-6.93366898148148	439016.690931908	30_YE5S_G
L000361_030_001_2013-03-06_12-16-01	29	45	4479	2764	1347755.51918376	460676.308618112	169.349809488659	481530.279939458	0.00139071924951248	208	202	204	109	116	133	0.0671697311085131	96	96	0.196025798533715	L000361_030_001	2013-03-06_12-16-01	2013-03-13_10-40-30	30	YE5S_G	his3D_K	1	1	1	PDLV4_768	SPCC1620.14C	snf22	SGA0015	SID	2013/04/16'	SID	DAL	YE5S_G	PINNED	-6.93366898148148	460676.308618112	30_YE5S_G
L000361_030_001_2013-03-06_12-16-01	29	47	4670	2764	1293305.79657774	426644.259537908	169.349809488659	452366.347932037	0.00132368359352981	204	198	199	111	117	136	0.0652566691465618	96	96	0.181544568498905	L000361_030_001	2013-03-06_12-16-01	2013-03-13_10-40-30	30	YE5S_G	his3D_K	1	1	1	PDLV4_768	SPAC10F6.16	mug134	SGA0015	SID	2013/04/16'	SID	DAL	YE5S_G	PINNED	-6.93366898148148	426644.259537908	30_YE5S_G
L000361_030_001_2013-03-06_12-16-01	30	2	373	2862	0	0	169.349809488659	4305.64555090144	NA	NA	NA	NA	105	115	134	0.0015942183016261	96	96	0	L000361_030_001	2013-03-06_12-16-01	2013-03-13_10-40-30	30	YE5S_G	his3D_K	1	1	1	PDLV4_768	SPAC10F6.16	mug134	SGA0015	SID	2013/04/16'	SID	DAL	YE5S_G	PINNED	-6.93366898148148	0	30_YE5S_G
L000361_030_001_2013-03-06_12-16-01	30	4	563	2860	1231362.99287916	402089.511805795	169.349809488659	423800.601158657	0.00130830489303	202	197	200	107	115	134	0.0912955680731215	96	96	0.171096095369432	L000361_030_001	2013-03-06_12-16-01	2013-03-13_10-40-30	30	YE5S_G	his3D_K	1	1	1	PDLV4_768	SPBC4B4.10C	atg5	SGA0015	SID	2013/04/16'	SID	DAL	YE5S_G	PINNED	-6.93366898148148	402089.511805795	30_YE5S_G
L000361_030_001_2013-03-06_12-16-01	30	6	747	2860	0	0	169.349809488659	789.580539177304	NA	NA	NA	NA	103	115	135	0.000637687320650441	96	96	0	L000361_030_001	2013-03-06_12-16-01	2013-03-13_10-40-30	30	YE5S_G	his3D_K	1	1	1	PDLV4_768	SPBC1105.01	rrp12	SGA0015	SID	2013/04/16'	SID	DAL	YE5S_G	PINNED	-6.93366898148148	0	30_YE5S_G
L000361_030_001_2013-03-06_12-16-01	30	8	950	2860	1553565.47985971	529685.515350721	169.349809488659	554254.42859354	0.00135996184851287	205	201	203	108	118	136	0.0971410351790839	96	96	0.225390418773285	L000361_030_001	2013-03-06_12-16-01	2013-03-13_10-40-30	30	YE5S_G	his3D_K	1	1	1	PDLV4_768	SPAC16.04	dus3	SGA0015	SID	2013/04/16'	SID	DAL	YE5S_G	PINNED	-6.93366898148148	529685.515350721	30_YE5S_G
L000361_030_001_2013-03-06_12-16-01	30	10	1136	2860	1050779.7385482	331045.510782829	169.349809488659	364056.794286579	0.00126418335060942	198	195	197	106	118	137	0.092996067594856	96	96	0.140865634694491	L000361_030_001	2013-03-06_12-16-01	2013-03-13_10-40-30	30	YE5S_G	his3D_K	1	1	1	PDLV4_768	SPBC15C4.04C	SPBC15C4.04c	SGA0015	SID	2013/04/16'	SID	DAL	YE5S_G	PINNED	-6.93366898148148	331045.510782829	30_YE5S_G
L000361_030_001_2013-03-06_12-16-01	30	12	1333	2860	1424684.48506749	452945.487444816	169.349809488659	479464.254691858	0.00126418335060942	197	195	197	107	118	137	0.101073440323095	96	96	0.192736199382496	L000361_030_001	2013-03-06_12-16-01	2013-03-13_10-40-30	30	YE5S_G	his3D_K	1	1	1	PDLV4_768	SPAC30D11.11	SPAC30D11.11	SGA0015	SID	2013/04/16'	SID	DAL	YE5S_G	PINNED	-6.93366898148148	452945.487444816	30_YE5S_G
L000361_030_001_2013-03-06_12-16-01	30	14	1523	2860	1386469.77149538	439073.707728923	169.349809488659	468102.403638338	0.0012619996014204	197	195	197	107	118	136	0.103517908385588	96	96	0.186833515339445	L000361_030_001	2013-03-06_12-16-01	2013-03-13_10-40-30	30	YE5S_G	his3D_K	1	1	1	PDLV4_768	SPBC543.03C	pku80	SGA0015	SID	2013/04/16'	SID	DAL	YE5S_G	PINNED	-6.93366898148148	439073.707728923	30_YE5S_G
L000361_030_001_2013-03-06_12-16-01	30	16	1711	2860	1491372.90679137	467665.266068603	169.349809488659	491538.920247275	0.00123693224451441	196	194	195	106	117	135	0.099266659581252	96	96	0.198999721740793	L000361_030_001	2013-03-06_12-16-01	2013-03-13_10-40-30	30	YE5S_G	his3D_K	1	1	1	PDLV4_768	SPBC15D4.12C	mug98	SGA0015	SID	2013/04/16'	SID	DAL	YE5S_G	PINNED	-6.93366898148148	467665.266068603	30_YE5S_G
L000361_030_001_2013-03-06_12-16-01	30	18	1903	2860	1469143.43288341	446579.882863602	169.349809488659	467465.54820322	0.0012215535440146	195	193	194	105	116	134	0.105643532787756	96	96	0.190027523685833	L000361_030_001	2013-03-06_12-16-01	2013-03-13_10-40-30	30	YE5S_G	his3D_K	1	1	1	PDLV4_768	SPAC26A3.16	dph1	SGA0015	SID	2013/04/16'	SID	DAL	YE5S_G	PINNED	-6.93366898148148	446579.882863602	30_YE5S_G
L000361_030_001_2013-03-06_12-16-01	30	20	2092	2860	1528838.31225422	485928.566500795	169.349809488659	503297.048702248	0.00126418335060942	198	195	196	105	115	132	0.103517908385588	96	96	0.206771074389295	L000361_030_001	2013-03-06_12-16-01	2013-03-13_10-40-30	30	YE5S_G	his3D_K	1	1	1	PDLV4_768	SPBC21C3.14C	SPBC21C3.14c	SGA0015	SID	2013/04/16'	SID	DAL	YE5S_G	PINNED	-6.93366898148148	485928.566500795	30_YE5S_G
L000361_030_001_2013-03-06_12-16-01	30	22	2284	2860	1273823.78573706	364002.818938022	169.349809488659	382437.634189693	0.00110913528090666	186	186	187	103	114	131	0.0945902858964821	96	96	0.15488954373384	L000361_030_001	2013-03-06_12-16-01	2013-03-13_10-40-30	30	YE5S_G	his3D_K	1	1	1	PDLV4_768	SPAC22F8.03C	SPAC22F8.03c	SGA0015	SID	2013/04/16'	SID	DAL	YE5S_G	PINNED	-6.93366898148148	364002.818938022	30_YE5S_G
L000361_030_001_2013-03-06_12-16-01	30	24	2470	2860	1269327.93708152	362237.833176641	169.349809488659	394754.059019819	0.00114339897681088	189	188	189	103	114	132	0.090657880752471	96	96	0.154138511530093	L000361_030_001	2013-03-06_12-16-01	2013-03-13_10-40-30	30	YE5S_G	his3D_K	1	1	1	PDLV4_768	SPBC1815.01	eno101	SGA0015	SID	2013/04/16'	SID	DAL	YE5S_G	PINNED	-6.93366898148148	362237.833176641	30_YE5S_G
L000361_030_001_2013-03-06_12-16-01	30	26	2661	2860	1597774.65830588	506807.817128487	169.349809488659	519320.322646131	0.00126768964551402	199	195	196	104	114	131	0.0917206929535551	96	96	0.215655559439886	L000361_030_001	2013-03-06_12-16-01	2013-03-13_10-40-30	30	YE5S_G	his3D_K	1	1	1	PDLV4_768	SPBC15D4.01C	klp9	SGA0015	SID	2013/04/16'	SID	DAL	YE5S_G	PINNED	-6.93366898148148	506807.817128487	30_YE5S_G
L000361_030_001_2013-03-06_12-16-01	30	28	2852	2860	1538329.54830481	463274.405968744	169.349809488659	480921.002652586	0.00119697850451657	194	191	191	105	114	132	0.102136252524179	96	96	0.197131334239151	L000361_030_001	2013-03-06_12-16-01	2013-03-13_10-40-30	30	YE5S_G	his3D_K	1	1	1	PDLV4_768	SPAC25G10.06	rps2801	SGA0015	SID	2013/04/16'	SID	DAL	YE5S_G	PINNED	-6.93366898148148	463274.405968744	30_YE5S_G
L000361_030_001_2013-03-06_12-16-01	30	30	3040	2860	1233610.91720693	365333.819575316	169.349809488659	394687.691716899	0.00119697850451657	193	191	192	106	115	133	0.0904453183122542	96	96	0.155455907703276	L000361_030_001	2013-03-06_12-16-01	2013-03-13_10-40-30	30	YE5S_G	his3D_K	1	1	1	PDLV4_768	SPAPB1A10.05	SPAPB1A10.05	SGA0015	SID	2013/04/16'	SID	DAL	YE5S_G	PINNED	-6.93366898148148	365333.819575316	30_YE5S_G
L000361_030_001_2013-03-06_12-16-01	30	32	3233	2860	1526590.38792645	473907.827667922	169.349809488659	493037.788235209	0.0012334259496098	197	193	193	106	115	132	0.0977787224997343	96	96	0.20165604050412	L000361_030_001	2013-03-06_12-16-01	2013-03-13_10-40-30	30	YE5S_G	his3D_K	1	1	1	PDLV4_768	SPAC1296.01C	SPAC1296.01c	SGA0015	SID	2013/04/16'	SID	DAL	YE5S_G	PINNED	-6.93366898148148	473907.827667922	30_YE5S_G
L000361_030_001_2013-03-06_12-16-01	30	34	3429	2860	1482131.44011053	490054.227774033	169.349809488659	502306.717361411	0.00132000810851503	203	198	199	106	115	133	0.0716335423530662	96	96	0.208526615168008	L000361_030_001	2013-03-06_12-16-01	2013-03-13_10-40-30	30	YE5S_G	his3D_K	1	1	1	PDLV4_768	SPBC1271.10C	SPBC1271.10c	SGA0015	SID	2013/04/16'	SID	DAL	YE5S_G	PINNED	-6.93366898148148	490054.227774033	30_YE5S_G
L000361_030_001_2013-03-06_12-16-01	30	36	3620	2860	1355248.60027633	414180.557811713	169.349809488659	435802.481424568	0.00121603269003115	195	192	194	107	116	134	0.0828993516845573	96	96	0.176241046182135	L000361_030_001	2013-03-06_12-16-01	2013-03-13_10-40-30	30	YE5S_G	his3D_K	1	1	1	PDLV4_768	SPBC1604.11	atp17	SGA0015	SID	2013/04/16'	SID	DAL	YE5S_G	PINNED	-6.93366898148148	414180.557811713	30_YE5S_G
L000361_030_001_2013-03-06_12-16-01	30	38	3811	2860	1503112.06716973	480874.712055952	169.349809488659	501139.107119552	0.00127387200701561	200	195	197	109	117	135	0.0695079179508981	96	96	0.204620571238406	L000361_030_001	2013-03-06_12-16-01	2013-03-13_10-40-30	30	YE5S_G	his3D_K	1	1	1	PDLV4_768	SPAC869.02C	SPAC869.02c	SGA0015	SID	2013/04/16'	SID	DAL	YE5S_G	PINNED	-6.93366898148148	480874.712055952	30_YE5S_G
L000361_030_001_2013-03-06_12-16-01	30	40	4002	2860	1381474.38410033	423272.129712517	169.349809488659	447177.140540008	0.00121712456462566	196	192	193	109	117	136	0.0738654479753428	96	96	0.180109668484697	L000361_030_001	2013-03-06_12-16-01	2013-03-13_10-40-30	30	YE5S_G	his3D_K	1	1	1	PDLV4_768	SPAC5H10.01	SPAC5H10.01	SGA0015	SID	2013/04/16'	SID	DAL	YE5S_G	PINNED	-6.93366898148148	423272.129712517	30_YE5S_G
L000361_030_001_2013-03-06_12-16-01	30	42	4193	2860	1240354.69019024	364277.974047213	169.349809488659	403554.080069305	0.00118159980401676	193	189	192	110	117	136	0.0733340418748007	96	96	0.155006627028532	L000361_030_001	2013-03-06_12-16-01	2013-03-13_10-40-30	30	YE5S_G	his3D_K	1	1	1	PDLV4_768	SPBPB7E8.02	SPBPB7E8.02	SGA0015	SID	2013/04/16'	SID	DAL	YE5S_G	PINNED	-6.93366898148148	364277.974047213	30_YE5S_G
L000361_030_001_2013-03-06_12-16-01	30	44	4384	2860	1225868.06674461	391830.166417788	169.349809488659	414332.269100427	0.00126768964551402	200	195	197	109	116	135	0.0673822935487299	96	96	0.166730565094715	L000361_030_001	2013-03-06_12-16-01	2013-03-13_10-40-30	30	YE5S_G	his3D_K	1	1	1	PDLV4_768	SPAC18B11.04	ncs1	SGA0015	SID	2013/04/16'	SID	DAL	YE5S_G	PINNED	-6.93366898148148	391830.166417788	30_YE5S_G
L000361_030_001_2013-03-06_12-16-01	30	46	4575	2860	1274822.86321607	405799.922553122	169.349809488659	429303.099835127	0.0012905117722201	201	196	198	110	116	135	0.0628122010840684	96	96	0.172674939811888	L000361_030_001	2013-03-06_12-16-01	2013-03-13_10-40-30	30	YE5S_G	his3D_K	1	1	1	PDLV4_768	SPCC1620.14C	snf22	SGA0015	SID	2013/04/16'	SID	DAL	YE5S_G	PINNED	-6.93366898148148	405799.922553122	30_YE5S_G
L000361_030_001_2013-03-06_12-16-01	30	48	4766	2860	720834.401105325	240982.717620263	169.349809488659	274894.19678432	0.00135202657421933	206	199	202	110	118	139	0.0478265490487831	96	96	0.102542346481934	L000361_030_001	2013-03-06_12-16-01	2013-03-13_10-40-30	30	YE5S_G	his3D_K	1	1	1	PDLV4_768	SPAC10F6.16	mug134	SGA0015	SID	2013/04/16'	SID	DAL	YE5S_G	PINNED	-6.93366898148148	240982.717620263	30_YE5S_G
L000361_030_001_2013-03-06_12-16-01	31	1	277	2955	806505.294930386	269529.249188217	169.349809488659	332458.071546046	0.00135317992982474	203	200	206	116	121	139	0.0625996386438516	96	96	0.114689393207132	L000361_030_001	2013-03-06_12-16-01	2013-03-13_10-40-30	30	YE5S_G	his3D_K	1	1	1	PDLV4_768	SPAC10F6.16	mug134	SGA0015	SID	2013/04/16'	SID	DAL	YE5S_G	PINNED	-6.93366898148148	269529.249188217	30_YE5S_G
L000361_030_001_2013-03-06_12-16-01	31	3	468	2955	1117218.39090233	371811.646894499	169.349809488659	405843.9079419	0.00135444099452942	205	200	203	110	117	136	0.0726963545541503	96	96	0.158212336130897	L000361_030_001	2013-03-06_12-16-01	2013-03-13_10-40-30	30	YE5S_G	his3D_K	1	1	1	PDLV4_768	SPAC10F6.16	mug134	SGA0015	SID	2013/04/16'	SID	DAL	YE5S_G	PINNED	-6.93366898148148	371811.646894499	30_YE5S_G
L000361_030_001_2013-03-06_12-16-01	31	5	659	2955	820242.610266766	275274.171454997	169.349809488659	307597.029814885	0.00133906229402962	203	200	202	106	116	137	0.0749282601764268	96	96	0.117133957761011	L000361_030_001	2013-03-06_12-16-01	2013-03-13_10-40-30	30	YE5S_G	his3D_K	1	1	1	PDLV4_768	SPAC10F6.16	mug134	SGA0015	SID	2013/04/16'	SID	DAL	YE5S_G	PINNED	-6.93366898148148	275274.171454997	30_YE5S_G
L000361_030_001_2013-03-06_12-16-01	31	7	847	2955	676874.992028909	214839.340413365	169.349809488659	264828.803640111	0.00128088459682481	199	196	200	106	117	138	0.0671697311085131	96	96	0.0914178838224083	L000361_030_001	2013-03-06_12-16-01	2013-03-13_10-40-30	30	YE5S_G	his3D_K	1	1	1	PDLV4_768	SPAC10F6.16	mug134	SGA0015	SID	2013/04/16'	SID	DAL	YE5S_G	PINNED	-6.93366898148148	214839.340413365	30_YE5S_G
L000361_030_001_2013-03-06_12-16-01	31	9	1041	2955	746560.646189818	239962.730424122	169.349809488659	285026.270248731	0.00129626329732462	199	197	202	107	119	139	0.0854501009671591	96	96	0.102108324152421	L000361_030_001	2013-03-06_12-16-01	2013-03-13_10-40-30	30	YE5S_G	his3D_K	1	1	1	PDLV4_768	SPAC10F6.16	mug134	SGA0015	SID	2013/04/16'	SID	DAL	YE5S_G	PINNED	-6.93366898148148	239962.730424122	30_YE5S_G
L000361_030_001_2013-03-06_12-16-01	31	11	1228	2955	632166.274843235	208103.533501295	169.349809488659	258969.49619006	0.00133780122932494	202	200	204	107	119	139	0.0985226910404931	96	96	0.0885516805816377	L000361_030_001	2013-03-06_12-16-01	2013-03-13_10-40-30	30	YE5S_G	his3D_K	1	1	1	PDLV4_768	SPAC10F6.16	mug134	SGA0015	SID	2013/04/16'	SID	DAL	YE5S_G	PINNED	-6.93366898148148	208103.533501295	30_YE5S_G
L000361_030_001_2013-03-06_12-16-01	31	13	1423	2955	903915.349133808	302277.108934111	169.349809488659	340184.429613299	0.00133906229402962	203	200	203	106	118	139	0.083855882665533	96	96	0.128624178297807	L000361_030_001	2013-03-06_12-16-01	2013-03-13_10-40-30	30	YE5S_G	his3D_K	1	1	1	PDLV4_768	SPAC10F6.16	mug134	SGA0015	SID	2013/04/16'	SID	DAL	YE5S_G	PINNED	-6.93366898148148	302277.108934111	30_YE5S_G
L000361_030_001_2013-03-06_12-16-01	31	15	1618	2955	930141.132957806	298820.225225589	169.349809488659	334922.79533195	0.0012584933065158	196	195	197	106	118	137	0.0863003507280264	96	96	0.127153214029135	L000361_030_001	2013-03-06_12-16-01	2013-03-13_10-40-30	30	YE5S_G	his3D_K	1	1	1	PDLV4_768	SPAC10F6.16	mug134	SGA0015	SID	2013/04/16'	SID	DAL	YE5S_G	PINNED	-6.93366898148148	298820.225225589	30_YE5S_G
L000361_030_001_2013-03-06_12-16-01	31	17	1798	2955	695108.156020831	230755.735749223	169.349809488659	275105.391733157	0.00133889310391944	202	200	203	105	117	136	0.0854501009671591	96	96	0.0981905874477562	L000361_030_001	2013-03-06_12-16-01	2013-03-13_10-40-30	30	YE5S_G	his3D_K	1	1	1	PDLV4_768	SPAC10F6.16	mug134	SGA0015	SID	2013/04/16'	SID	DAL	YE5S_G	PINNED	-6.93366898148148	230755.735749223	30_YE5S_G
L000361_030_001_2013-03-06_12-16-01	31	19	1998	2955	1359994.21830163	423768.79837133	169.349809488659	449269.015200408	0.00122773590551618	195	193	195	106	117	135	0.102348814964396	96	96	0.180321009655557	L000361_030_001	2013-03-06_12-16-01	2013-03-13_10-40-30	30	YE5S_G	his3D_K	1	1	1	PDLV4_768	SPAC10F6.16	mug134	SGA0015	SID	2013/04/16'	SID	DAL	YE5S_G	PINNED	-6.93366898148148	423768.79837133	30_YE5S_G
L000361_030_001_2013-03-06_12-16-01	31	21	2187	2955	799261.983207567	263142.27336216	169.349809488659	282959.239851493	0.00129844704651364	200	198	199	103	114	133	0.0760973535976193	96	96	0.111971623673305	L000361_030_001	2013-03-06_12-16-01	2013-03-13_10-40-30	30	YE5S_G	his3D_K	1	1	1	PDLV4_768	SPAC10F6.16	mug134	SGA0015	SID	2013/04/16'	SID	DAL	YE5S_G	PINNED	-6.93366898148148	263142.27336216	30_YE5S_G
L000361_030_001_2013-03-06_12-16-01	31	23	2373	2955	642906.357742587	198479.27634617	169.349809488659	233588.440792611	0.00123165743190477	195	193	196	103	115	133	0.0999043469019024	96	96	0.084456391419088	L000361_030_001	2013-03-06_12-16-01	2013-03-13_10-40-30	30	YE5S_G	his3D_K	1	1	1	PDLV4_768	SPAC10F6.16	mug134	SGA0015	SID	2013/04/16'	SID	DAL	YE5S_G	PINNED	-6.93366898148148	198479.27634617	30_YE5S_G
L000361_030_001_2013-03-06_12-16-01	31	25	2570	2955	1217625.67754278	364047.720631912	169.349809488659	391581.739923734	0.00118861239382597	192	190	193	104	115	133	0.100223190562228	96	96	0.15490865018719	L000361_030_001	2013-03-06_12-16-01	2013-03-13_10-40-30	30	YE5S_G	his3D_K	1	1	1	PDLV4_768	SPAC10F6.16	mug134	SGA0015	SID	2013/04/16'	SID	DAL	YE5S_G	PINNED	-6.93366898148148	364047.720631912	30_YE5S_G
L000361_030_001_2013-03-06_12-16-01	31	27	2762	2955	830233.385056861	239129.503567554	169.349809488659	283249.694534163	0.00115325682332724	189	188	191	104	115	134	0.0803486024019556	96	96	0.101753771602479	L000361_030_001	2013-03-06_12-16-01	2013-03-13_10-40-30	30	YE5S_G	his3D_K	1	1	1	PDLV4_768	SPAC10F6.16	mug134	SGA0015	SID	2013/04/16'	SID	DAL	YE5S_G	PINNED	-6.93366898148148	239129.503567554	30_YE5S_G
L000361_030_001_2013-03-06_12-16-01	31	29	2950	2955	964359.53661388	295031.590318366	169.349809488659	327915.446418179	0.00118159980401676	192	190	192	105	115	134	0.0920395366138803	96	96	0.125541083843259	L000361_030_001	2013-03-06_12-16-01	2013-03-13_10-40-30	30	YE5S_G	his3D_K	1	1	1	PDLV4_768	SPAC10F6.16	mug134	SGA0015	SID	2013/04/16'	SID	DAL	YE5S_G	PINNED	-6.93366898148148	295031.590318366	30_YE5S_G
L000361_030_001_2013-03-06_12-16-01	31	31	3145	2955	962860.920395366	315946.393141329	169.349809488659	347703.451878386	0.00130830489303	201	198	200	105	116	135	0.078116696779679	96	96	0.134440696972584	L000361_030_001	2013-03-06_12-16-01	2013-03-13_10-40-30	30	YE5S_G	his3D_K	1	1	1	PDLV4_768	SPAC10F6.16	mug134	SGA0015	SID	2013/04/16'	SID	DAL	YE5S_G	PINNED	-6.93366898148148	315946.393141329	30_YE5S_G
L000361_030_001_2013-03-06_12-16-01	31	33	3333	2955	947874.758210224	289371.653894289	169.349809488659	314906.313083408	0.00118510609892136	192	190	192	105	116	135	0.0818365394834733	96	96	0.123132682246685	L000361_030_001	2013-03-06_12-16-01	2013-03-13_10-40-30	30	YE5S_G	his3D_K	1	1	1	PDLV4_768	SPAC10F6.16	mug134	SGA0015	SID	2013/04/16'	SID	DAL	YE5S_G	PINNED	-6.93366898148148	289371.653894289	30_YE5S_G
L000361_030_001_2013-03-06_12-16-01	31	35	3524	2955	846967.932830269	277983.124054732	169.349809488659	310703.379360543	0.00132368359352981	202	199	202	107	117	136	0.0817302582633649	96	96	0.118286664307059	L000361_030_001	2013-03-06_12-16-01	2013-03-13_10-40-30	30	YE5S_G	his3D_K	1	1	1	PDLV4_768	SPAC10F6.16	mug134	SGA0015	SID	2013/04/16'	SID	DAL	YE5S_G	PINNED	-6.93366898148148	277983.124054732	30_YE5S_G
L000361_030_001_2013-03-06_12-16-01	31	37	3712	2955	1125211.0107344	338496.642575439	169.349809488659	371234.590437544	0.00120617484351479	195	191	194	107	117	137	0.0859815070677011	96	96	0.144036221139467	L000361_030_001	2013-03-06_12-16-01	2013-03-13_10-40-30	30	YE5S_G	his3D_K	1	1	1	PDLV4_768	SPAC10F6.16	mug134	SGA0015	SID	2013/04/16'	SID	DAL	YE5S_G	PINNED	-6.93366898148148	338496.642575439	30_YE5S_G
L000361_030_001_2013-03-06_12-16-01	31	39	3906	2955	1394462.39132745	460025.878519815	169.349809488659	484280.579554525	0.00130830489303	202	197	201	109	117	138	0.0780104155595706	96	96	0.195749029190417	L000361_030_001	2013-03-06_12-16-01	2013-03-13_10-40-30	30	YE5S_G	his3D_K	1	1	1	PDLV4_768	SPAC10F6.16	mug134	SGA0015	SID	2013/04/16'	SID	DAL	YE5S_G	PINNED	-6.93366898148148	460025.878519815	30_YE5S_G
L000361_030_001_2013-03-06_12-16-01	31	41	4090	2955	1065266.36199384	336367.521007516	169.349809488659	369099.444669535	0.00126216879153058	198	194	198	108	117	138	0.0860877882878095	96	96	0.143130242803443	L000361_030_001	2013-03-06_12-16-01	2013-03-13_10-40-30	30	YE5S_G	his3D_K	1	1	1	PDLV4_768	SPAC10F6.16	mug134	SGA0015	SID	2013/04/16'	SID	DAL	YE5S_G	PINNED	-6.93366898148148	336367.521007516	30_YE5S_G
L000361_030_001_2013-03-06_12-16-01	31	43	4288	2955	1176663.50090339	375714.960388435	169.349809488659	403363.975574951	0.0012501271958252	197	194	198	109	117	137	0.0653629503666702	96	96	0.159873264054175	L000361_030_001	2013-03-06_12-16-01	2013-03-13_10-40-30	30	YE5S_G	his3D_K	1	1	1	PDLV4_768	SPAC10F6.16	mug134	SGA0015	SID	2013/04/16'	SID	DAL	YE5S_G	PINNED	-6.93366898148148	375714.960388435	30_YE5S_G
L000361_030_001_2013-03-06_12-16-01	31	45	4479	2955	1076505.98363269	353675.305645426	169.349809488659	381950.460257168	0.00129208798577077	201	196	200	108	116	137	0.0647252630460198	96	96	0.150495006827609	L000361_030_001	2013-03-06_12-16-01	2013-03-13_10-40-30	30	YE5S_G	his3D_K	1	1	1	PDLV4_768	SPAC10F6.16	mug134	SGA0015	SID	2013/04/16'	SID	DAL	YE5S_G	PINNED	-6.93366898148148	353675.305645426	30_YE5S_G
L000361_030_001_2013-03-06_12-16-01	31	47	4670	2955	943878.448294186	310932.636791179	169.349809488659	345870.826146026	0.00127513307172029	200	195	198	111	118	138	0.0570730151982145	96	96	0.132307256259863	L000361_030_001	2013-03-06_12-16-01	2013-03-13_10-40-30	30	YE5S_G	his3D_K	1	1	1	PDLV4_768	SPAC10F6.16	mug134	SGA0015	SID	2013/04/16'	SID	DAL	YE5S_G	PINNED	-6.93366898148148	310932.636791179	30_YE5S_G
L000361_030_001_2013-03-06_12-16-01	32	2	376	3051	1210881.90455946	421637.313243935	169.349809488659	481025.142489614	0.00141929290132309	208	204	209	118	124	143	0.0847061324264003	96	96	0.179414025583782	L000361_030_001	2013-03-06_12-16-01	2013-03-13_10-40-30	30	YE5S_G	his3D_K	1	1	1	PDLV4_768	SPAC10F6.16	mug134	SGA0015	SID	2013/04/16'	SID	DAL	YE5S_G	PINNED	-6.93366898148148	421637.313243935	30_YE5S_G
L000361_030_001_2013-03-06_12-16-01	32	4	563	3051	814747.684132214	282501.326070314	169.349809488659	340424.902488328	0.00138853550032347	206	203	207	114	122	141	0.0724837921139335	96	96	0.120209238013308	L000361_030_001	2013-03-06_12-16-01	2013-03-13_10-40-30	30	YE5S_G	his3D_K	1	1	1	PDLV4_768	SPAC10F6.16	mug134	SGA0015	SID	2013/04/16'	SID	DAL	YE5S_G	PINNED	-6.93366898148148	282501.326070314	30_YE5S_G
L000361_030_001_2013-03-06_12-16-01	32	6	754	3048	795015.903921777	283355.899033953	169.349809488659	337127.862363842	0.00143484079193307	210	206	211	112	121	141	0.087788287809544	96	96	0.120572873703854	L000361_030_001	2013-03-06_12-16-01	2013-03-13_10-40-30	30	YE5S_G	his3D_K	1	1	1	PDLV4_768	SPAC10F6.16	mug134	SGA0015	SID	2013/04/16'	SID	DAL	YE5S_G	PINNED	-6.93366898148148	283355.899033953	30_YE5S_G
L000361_030_001_2013-03-06_12-16-01	32	8	941	3046	799012.213837815	293373.779844691	169.349809488659	346888.819346518	0.00149618640382212	213	209	215	111	122	142	0.090657880752471	96	96	0.12483565659241	L000361_030_001	2013-03-06_12-16-01	2013-03-13_10-40-30	30	YE5S_G	his3D_K	1	1	1	PDLV4_768	SPAC10F6.16	mug134	SGA0015	SID	2013/04/16'	SID	DAL	YE5S_G	PINNED	-6.93366898148148	293373.779844691	30_YE5S_G
L000361_030_001_2013-03-06_12-16-01	32	10	1138	3051	733073.100223191	266097.066818237	169.349809488659	327461.480715461	0.00148080770332232	212	209	214	111	122	143	0.0797109150813051	96	96	0.113228939788534	L000361_030_001	2013-03-06_12-16-01	2013-03-13_10-40-30	30	YE5S_G	his3D_K	1	1	1	PDLV4_768	SPAC10F6.16	mug134	SGA0015	SID	2013/04/16'	SID	DAL	YE5S_G	PINNED	-6.93366898148148	266097.066818237	30_YE5S_G
L000361_030_001_2013-03-06_12-16-01	32	12	1327	3051	809002.98862791	297753.136906771	169.349809488659	351142.601643563	0.00150696693482282	213	211	215	111	122	143	0.0760973535976193	96	96	0.126699149350988	L000361_030_001	2013-03-06_12-16-01	2013-03-13_10-40-30	30	YE5S_G	his3D_K	1	1	1	PDLV4_768	SPAC10F6.16	mug134	SGA0015	SID	2013/04/16'	SID	DAL	YE5S_G	PINNED	-6.93366898148148	297753.136906771	30_YE5S_G
L000361_030_001_2013-03-06_12-16-01	32	14	1513	3051	879937.489637581	277602.782251349	169.349809488659	341140.077454606	0.0012609077268259	196	195	200	111	123	144	0.0831119141247742	96	96	0.118124822240668	L000361_030_001	2013-03-06_12-16-01	2013-03-13_10-40-30	30	YE5S_G	his3D_K	1	1	1	PDLV4_768	SPAC10F6.16	mug134	SGA0015	SID	2013/04/16'	SID	DAL	YE5S_G	PINNED	-6.93366898148148	277602.782251349	30_YE5S_G
L000361_030_001_2013-03-06_12-16-01	32	16	1709	3051	1059771.43585928	374067.509805868	169.349809488659	424261.308910228	0.00141929290132309	208	205	208	110	122	142	0.0905515995323626	96	96	0.159172245117557	L000361_030_001	2013-03-06_12-16-01	2013-03-13_10-40-30	30	YE5S_G	his3D_K	1	1	1	PDLV4_768	SPAC10F6.16	mug134	SGA0015	SID	2013/04/16'	SID	DAL	YE5S_G	PINNED	-6.93366898148148	374067.509805868	30_YE5S_G
L000361_030_001_2013-03-06_12-16-01	32	18	1895	3051	1065016.59262408	371053.084021691	169.349809488659	408589.581548951	0.00139931603132417	206	203	208	108	120	140	0.0869380380486768	96	96	0.157889554407378	L000361_030_001	2013-03-06_12-16-01	2013-03-13_10-40-30	30	YE5S_G	his3D_K	1	1	1	PDLV4_768	SPAC10F6.16	mug134	SGA0015	SID	2013/04/16'	SID	DAL	YE5S_G	PINNED	-6.93366898148148	371053.084021691	30_YE5S_G
L000361_030_001_2013-03-06_12-16-01	32	20	2091	3051	978596.390689765	303235.509419561	169.349809488659	351425.30218542	0.00124298390020272	195	194	197	108	120	139	0.0779041343394622	96	96	0.129031994408514	L000361_030_001	2013-03-06_12-16-01	2013-03-13_10-40-30	30	YE5S_G	his3D_K	1	1	1	PDLV4_768	SPAC10F6.16	mug134	SGA0015	SID	2013/04/16'	SID	DAL	YE5S_G	PINNED	-6.93366898148148	303235.509419561	30_YE5S_G
L000361_030_001_2013-03-06_12-16-01	32	22	2280	3051	1251344.54245935	431442.759167751	169.349809488659	459910.015748427	0.00138502920541887	205	203	206	107	118	137	0.0912955680731215	96	96	0.183586413725384	L000361_030_001	2013-03-06_12-16-01	2013-03-13_10-40-30	30	YE5S_G	his3D_K	1	1	1	PDLV4_768	SPAC10F6.16	mug134	SGA0015	SID	2013/04/16'	SID	DAL	YE5S_G	PINNED	-6.93366898148148	431442.759167751	30_YE5S_G
L000361_030_001_2013-03-06_12-16-01	32	24	2467	3051	1040539.19438835	355500.875465925	169.349809488659	383532.313016991	0.00136981969502923	205	202	205	107	118	138	0.0823679455840153	96	96	0.151271818604441	L000361_030_001	2013-03-06_12-16-01	2013-03-13_10-40-30	30	YE5S_G	his3D_K	1	1	1	PDLV4_768	SPAC10F6.16	mug134	SGA0015	SID	2013/04/16'	SID	DAL	YE5S_G	PINNED	-6.93366898148148	355500.875465925	30_YE5S_G
L000361_030_001_2013-03-06_12-16-01	32	26	2666	3051	825737.536401318	260115.469777023	169.349809488659	296459.905552193	0.0012501271958252	196	194	198	107	118	138	0.0911892868530131	96	96	0.110683665993082	L000361_030_001	2013-03-06_12-16-01	2013-03-13_10-40-30	30	YE5S_G	his3D_K	1	1	1	PDLV4_768	SPAC10F6.16	mug134	SGA0015	SID	2013/04/16'	SID	DAL	YE5S_G	PINNED	-6.93366898148148	260115.469777023	30_YE5S_G
L000361_030_001_2013-03-06_12-16-01	32	28	2852	3051	1033795.42140504	357827.302961758	169.349809488659	387834.491193308	0.00138519839552904	206	202	206	107	118	138	0.0769476033584865	96	96	0.152261754051674	L000361_030_001	2013-03-06_12-16-01	2013-03-13_10-40-30	30	YE5S_G	his3D_K	1	1	1	PDLV4_768	SPAC10F6.16	mug134	SGA0015	SID	2013/04/16'	SID	DAL	YE5S_G	PINNED	-6.93366898148148	357827.302961758	30_YE5S_G
L000361_030_001_2013-03-06_12-16-01	32	30	3045	3051	1077754.83048145	378155.693716198	169.349809488659	411060.106261823	0.00141595579652865	208	204	208	108	119	138	0.0830056329046657	96	96	0.160911838625152	L000361_030_001	2013-03-06_12-16-01	2013-03-13_10-40-30	30	YE5S_G	his3D_K	1	1	1	PDLV4_768	SPAC10F6.16	mug134	SGA0015	SID	2013/04/16'	SID	DAL	YE5S_G	PINNED	-6.93366898148148	378155.693716198	30_YE5S_G
L000361_030_001_2013-03-06_12-16-01	32	32	3238	3051	1039040.57816984	356541.471377615	169.349809488659	395767.123881256	0.00137315679982366	205	202	206	109	120	140	0.0848124136465087	96	96	0.151714610301613	L000361_030_001	2013-03-06_12-16-01	2013-03-13_10-40-30	30	YE5S_G	his3D_K	1	1	1	PDLV4_768	SPAC10F6.16	mug134	SGA0015	SID	2013/04/16'	SID	DAL	YE5S_G	PINNED	-6.93366898148148	356541.471377615	30_YE5S_G
L000361_030_001_2013-03-06_12-16-01	32	34	3426	3051	1002824.01955574	343567.227657917	169.349809488659	387077.448350348	0.00136981969502923	205	202	206	110	121	141	0.0863003507280264	96	96	0.146193843468272	L000361_030_001	2013-03-06_12-16-01	2013-03-13_10-40-30	30	YE5S_G	his3D_K	1	1	1	PDLV4_768	SPAC10F6.16	mug134	SGA0015	SID	2013/04/16'	SID	DAL	YE5S_G	PINNED	-6.93366898148148	343567.227657917	30_YE5S_G
L000361_030_001_2013-03-06_12-16-01	32	36	3618	3051	1078504.13859071	371036.069985163	169.349809488659	412680.49225197	0.00135444099452942	204	200	204	110	121	142	0.0852375385269423	96	96	0.157882314638294	L000361_030_001	2013-03-06_12-16-01	2013-03-13_10-40-30	30	YE5S_G	his3D_K	1	1	1	PDLV4_768	SPAC10F6.16	mug134	SGA0015	SID	2013/04/16'	SID	DAL	YE5S_G	PINNED	-6.93366898148148	371036.069985163	30_YE5S_G
L000361_030_001_2013-03-06_12-16-01	32	38	3807	3047	849715.395897545	307448.549231405	169.349809488659	354105.994689777	0.00146209189802808	212	207	212	110	120	141	0.0953342544372409	96	96	0.130824716278342	L000361_030_001	2013-03-06_12-16-01	2013-03-13_10-40-30	30	YE5S_G	his3D_K	1	1	1	PDLV4_768	SPAC10F6.16	mug134	SGA0015	SID	2013/04/16'	SID	DAL	YE5S_G	PINNED	-6.93366898148148	307448.549231405	30_YE5S_G
L000361_030_001_2013-03-06_12-16-01	32	40	4000	3051	678373.608247423	227298.088545609	169.349809488659	285441.433300724	0.00135351831004509	203	200	206	111	121	142	0.0806674460622808	96	96	0.096719298298615	L000361_030_001	2013-03-06_12-16-01	2013-03-13_10-40-30	30	YE5S_G	his3D_K	1	1	1	PDLV4_768	SPAC10F6.16	mug134	SGA0015	SID	2013/04/16'	SID	DAL	YE5S_G	PINNED	-6.93366898148148	227298.088545609	30_YE5S_G
L000361_030_001_2013-03-06_12-16-01	32	42	4188	3044	869946.714847486	292820.557821596	169.349809488659	353739.522158484	0.00135777809932385	204	201	206	113	122	143	0.0945902858964821	96	96	0.124600250979369	L000361_030_001	2013-03-06_12-16-01	2013-03-13_10-40-30	30	YE5S_G	his3D_K	1	1	1	PDLV4_768	SPAC10F6.16	mug134	SGA0015	SID	2013/04/16'	SID	DAL	YE5S_G	PINNED	-6.93366898148148	292820.557821596	30_YE5S_G
L000361_030_001_2013-03-06_12-16-01	32	44	4377	3046	960363.226697842	325362.6492329	169.349809488659	378792.825353907	0.00132894303588671	203	199	205	114	122	142	0.0984164098203847	96	96	0.1384474780573	L000361_030_001	2013-03-06_12-16-01	2013-03-13_10-40-30	30	YE5S_G	his3D_K	1	1	1	PDLV4_768	SPAC10F6.16	mug134	SGA0015	SID	2013/04/16'	SID	DAL	YE5S_G	PINNED	-6.93366898148148	325362.6492329	30_YE5S_G
L000361_030_001_2013-03-06_12-16-01	32	46	4572	3045	913906.123923903	315232.617896965	169.349809488659	370851.821233843	0.00138519839552904	207	202	206	115	122	141	0.0898076309916038	96	96	0.13413697316558	L000361_030_001	2013-03-06_12-16-01	2013-03-13_10-40-30	30	YE5S_G	his3D_K	1	1	1	PDLV4_768	SPAC10F6.16	mug134	SGA0015	SID	2013/04/16'	SID	DAL	YE5S_G	PINNED	-6.93366898148148	315232.617896965	30_YE5S_G
L000361_030_001_2013-03-06_12-16-01	32	48	4759	3051	960612.996067595	329373.623726039	169.349809488659	389304.033189331	0.00138410652093453	207	201	206	117	123	143	0.068976511850356	96	96	0.140154217612183	L000361_030_001	2013-03-06_12-16-01	2013-03-13_10-40-30	30	YE5S_G	his3D_K	1	1	1	PDLV4_768	SPAC10F6.16	mug134	SGA0015	SID	2013/04/16'	SID	DAL	YE5S_G	PINNED	-6.93366898148148	329373.623726039	30_YE5S_G
L000361_030_002_2013-03-06_12-16-34	1	1	277	90	1252343.61993836	381185.772467126	152.569725764902	406092.975944044	0.00125353198226243	195	194	202	110	117	136	0.0941651610160485	96	96	0.162201189945502	L000361_030_002	2013-03-06_12-16-34	2013-03-13_10-40-31	30	YE5S_G	his3D_K	1	1	1	PDLV4_768	SPAC10F6.16	mug134	SGA0015	SID	2013/04/16'	SID	DAL	YE5S_G	PINNED	-6.93329861111111	381185.772467126	30_YE5S_G
L000361_030_002_2013-03-06_12-16-34	1	3	468	86	846218.624721012	231776.451881076	152.569725764902	279714.108773929	0.00109882229278002	184	184	193	112	119	138	0.0703581677117653	96	96	0.0986249199521189	L000361_030_002	2013-03-06_12-16-34	2013-03-13_10-40-31	30	YE5S_G	his3D_K	1	1	1	PDLV4_768	SPAC10F6.16	mug134	SGA0015	SID	2013/04/16'	SID	DAL	YE5S_G	PINNED	-6.93329861111111	231776.451881076	30_YE5S_G
L000361_030_002_2013-03-06_12-16-34	1	5	659	89	693359.770432565	191236.550157346	152.569725764902	250656.101154012	0.00113274760846389	186	186	196	111	121	142	0.0605802954617919	96	96	0.0813744851908642	L000361_030_002	2013-03-06_12-16-34	2013-03-13_10-40-31	30	YE5S_G	his3D_K	1	1	1	PDLV4_768	SPAC10F6.16	mug134	SGA0015	SID	2013/04/16'	SID	DAL	YE5S_G	PINNED	-6.93329861111111	191236.550157346	30_YE5S_G
L000361_030_002_2013-03-06_12-16-34	1	7	849	82	899669.269848018	256108.738056123	152.569725764902	313575.989046481	0.00113400867316857	186	186	197	114	123	146	0.0871506004888936	96	96	0.108978731811735	L000361_030_002	2013-03-06_12-16-34	2013-03-13_10-40-31	30	YE5S_G	his3D_K	1	1	1	PDLV4_768	SPAC10F6.16	mug134	SGA0015	SID	2013/04/16'	SID	DAL	YE5S_G	PINNED	-6.93329861111111	256108.738056123	30_YE5S_G
L000361_030_002_2013-03-06_12-16-34	1	9	1044	84	869696.945477734	244919.425269813	152.569725764902	303244.56929461	0.00110566569247905	185	184	195	113	122	146	0.0949091295568073	96	96	0.104217484200458	L000361_030_002	2013-03-06_12-16-34	2013-03-13_10-40-31	30	YE5S_G	his3D_K	1	1	1	PDLV4_768	SPAC10F6.16	mug134	SGA0015	SID	2013/04/16'	SID	DAL	YE5S_G	PINNED	-6.93329861111111	244919.425269813	30_YE5S_G
L000361_030_002_2013-03-06_12-16-34	1	11	1234	89	797263.828249548	266447.901559848	152.569725764902	324316.628758993	0.00139457000793915	204	203	211	112	122	145	0.0856626634073759	96	96	0.113378226085856	L000361_030_002	2013-03-06_12-16-34	2013-03-13_10-40-31	30	YE5S_G	his3D_K	1	1	1	PDLV4_768	SPAC10F6.16	mug134	SGA0015	SID	2013/04/16'	SID	DAL	YE5S_G	PINNED	-6.93329861111111	266447.901559848	30_YE5S_G
L000361_030_002_2013-03-06_12-16-34	1	13	1424	89	832231.540014879	252588.877882899	152.569725764902	314577.642246729	0.00128653461346197	195	196	205	110	123	147	0.0826867892443405	96	96	0.107480969959703	L000361_030_002	2013-03-06_12-16-34	2013-03-13_10-40-31	30	YE5S_G	his3D_K	1	1	1	PDLV4_768	SPAC10F6.16	mug134	SGA0015	SID	2013/04/16'	SID	DAL	YE5S_G	PINNED	-6.93329861111111	252588.877882899	30_YE5S_G
L000361_030_002_2013-03-06_12-16-34	1	15	1613	89	1010816.63938782	292330.738740008	152.569725764902	343805.385302754	0.00118966424096401	187	191	201	109	123	147	0.0830056329046657	96	96	0.124391824423002	L000361_030_002	2013-03-06_12-16-34	2013-03-13_10-40-31	30	YE5S_G	his3D_K	1	1	1	PDLV4_768	SPAC10F6.16	mug134	SGA0015	SID	2013/04/16'	SID	DAL	YE5S_G	PINNED	-6.93329861111111	292330.738740008	30_YE5S_G
L000361_030_002_2013-03-06_12-16-34	1	17	1805	89	469816.184504198	113117.266626296	152.569725764902	194942.724950883	0.00100911821261854	172	180	193	108	123	150	0.0869380380486768	96	96	0.0481333684922626	L000361_030_002	2013-03-06_12-16-34	2013-03-13_10-40-31	30	YE5S_G	his3D_K	1	1	1	PDLV4_768	SPAC10F6.16	mug134	SGA0015	SID	2013/04/16'	SID	DAL	YE5S_G	PINNED	-6.93329861111111	113117.266626296	30_YE5S_G
L000361_030_002_2013-03-06_12-16-34	1	19	1996	89	1085247.91157402	330872.925579307	152.569725764902	363346.446328117	0.00123930663736804	190	194	204	105	120	145	0.0936337549155064	96	96	0.140792196682371	L000361_030_002	2013-03-06_12-16-34	2013-03-13_10-40-31	30	YE5S_G	his3D_K	1	1	1	PDLV4_768	SPAC10F6.16	mug134	SGA0015	SID	2013/04/16'	SID	DAL	YE5S_G	PINNED	-6.93329861111111	330872.925579307	30_YE5S_G
L000361_030_002_2013-03-06_12-16-34	1	21	2182	84	1443417.18779892	446696.422594742	152.569725764902	476501.221758402	0.00127006403836765	192	196	207	108	122	147	0.116377936018705	96	96	0.190077113372626	L000361_030_002	2013-03-06_12-16-34	2013-03-13_10-40-31	30	YE5S_G	his3D_K	1	1	1	PDLV4_768	SPAC10F6.16	mug134	SGA0015	SID	2013/04/16'	SID	DAL	YE5S_G	PINNED	-6.93329861111111	446696.422594742	30_YE5S_G
L000361_030_002_2013-03-06_12-16-34	1	23	2378	89	1264082.78031672	399021.840168547	152.569725764902	431307.409787326	0.00127181718581995	192	196	207	107	122	145	0.0948028483366989	96	96	0.169790747620739	L000361_030_002	2013-03-06_12-16-34	2013-03-13_10-40-31	30	YE5S_G	his3D_K	1	1	1	PDLV4_768	SPAC10F6.16	mug134	SGA0015	SID	2013/04/16'	SID	DAL	YE5S_G	PINNED	-6.93329861111111	399021.840168547	30_YE5S_G
L000361_030_002_2013-03-06_12-16-34	1	25	2569	89	1335766.58943565	360526.216923822	152.569725764902	394313.993738681	0.00105525431411796	176	183	196	108	123	146	0.101817408863854	96	96	0.153410188982427	L000361_030_002	2013-03-06_12-16-34	2013-03-13_10-40-31	30	YE5S_G	his3D_K	1	1	1	PDLV4_768	SPAC10F6.16	mug134	SGA0015	SID	2013/04/16'	SID	DAL	YE5S_G	PINNED	-6.93329861111111	360526.216923822	30_YE5S_G
L000361_030_002_2013-03-06_12-16-34	1	27	2760	89	1323777.65968753	420227.680928768	152.569725764902	446751.472148659	0.00129840701905717	195	198	208	106	121	144	0.101817408863854	96	96	0.178814202464924	L000361_030_002	2013-03-06_12-16-34	2013-03-13_10-40-31	30	YE5S_G	his3D_K	1	1	1	PDLV4_768	SPAC10F6.16	mug134	SGA0015	SID	2013/04/16'	SID	DAL	YE5S_G	PINNED	-6.93329861111111	420227.680928768	30_YE5S_G
L000361_030_002_2013-03-06_12-16-34	1	29	2946	89	1180909.58018918	331357.979338868	152.569725764902	373113.197220709	0.001132147816617	181	188	199	107	122	146	0.0980975661600595	96	96	0.140998595511161	L000361_030_002	2013-03-06_12-16-34	2013-03-13_10-40-31	30	YE5S_G	his3D_K	1	1	1	PDLV4_768	SPAC10F6.16	mug134	SGA0015	SID	2013/04/16'	SID	DAL	YE5S_G	PINNED	-6.93329861111111	331357.979338868	30_YE5S_G
L000361_030_002_2013-03-06_12-16-34	1	31	3142	82	1496618.06355617	469989.87854376	152.569725764902	504376.718745168	0.00128193644396286	193	197	206	111	125	149	0.0978850037198427	96	96	0.199988884865094	L000361_030_002	2013-03-06_12-16-34	2013-03-13_10-40-31	30	YE5S_G	his3D_K	1	1	1	PDLV4_768	SPAC10F6.16	mug134	SGA0015	SID	2013/04/16'	SID	DAL	YE5S_G	PINNED	-6.93329861111111	469989.87854376	30_YE5S_G
L000361_030_002_2013-03-06_12-16-34	1	33	3333	87	1458403.34998406	468806.696376339	152.569725764902	506880.227627954	0.00132916442005679	197	200	209	110	125	148	0.0933149112551812	96	96	0.199485420230945	L000361_030_002	2013-03-06_12-16-34	2013-03-13_10-40-31	30	YE5S_G	his3D_K	1	1	1	PDLV4_768	SPAC10F6.16	mug134	SGA0015	SID	2013/04/16'	SID	DAL	YE5S_G	PINNED	-6.93329861111111	468806.696376339	30_YE5S_G
L000361_030_002_2013-03-06_12-16-34	1	35	3524	89	1135201.7855245	352179.958885218	152.569725764902	402777.539419682	0.00125468533786784	192	195	205	110	125	147	0.0793920714209799	96	96	0.149858710718451	L000361_030_002	2013-03-06_12-16-34	2013-03-13_10-40-31	30	YE5S_G	his3D_K	1	1	1	PDLV4_768	SPAC10F6.16	mug134	SGA0015	SID	2013/04/16'	SID	DAL	YE5S_G	PINNED	-6.93329861111111	352179.958885218	30_YE5S_G
L000361_030_002_2013-03-06_12-16-34	1	37	3715	89	1189151.96939101	367665.024100604	152.569725764902	415830.199151226	0.00127333966215117	193	196	204	110	125	147	0.0811988521628228	96	96	0.156447875859802	L000361_030_002	2013-03-06_12-16-34	2013-03-13_10-40-31	30	YE5S_G	his3D_K	1	1	1	PDLV4_768	SPAC10F6.16	mug134	SGA0015	SID	2013/04/16'	SID	DAL	YE5S_G	PINNED	-6.93329861111111	367665.024100604	30_YE5S_G
L000361_030_002_2013-03-06_12-16-34	1	39	3906	89	1157431.25943246	357116.05686548	152.569725764902	402926.057728284	0.00125244010766792	192	195	203	111	124	146	0.0863003507280264	96	96	0.151959106441261	L000361_030_002	2013-03-06_12-16-34	2013-03-13_10-40-31	30	YE5S_G	his3D_K	1	1	1	PDLV4_768	SPAC10F6.16	mug134	SGA0015	SID	2013/04/16'	SID	DAL	YE5S_G	PINNED	-6.93329861111111	357116.05686548	30_YE5S_G
L000361_030_002_2013-03-06_12-16-34	1	41	4097	89	1296053.25964502	367611.978711046	152.569725764902	403462.557945829	0.00111829159244841	183	186	195	110	122	142	0.0780104155595706	96	96	0.156425304122007	L000361_030_002	2013-03-06_12-16-34	2013-03-13_10-40-31	30	YE5S_G	his3D_K	1	1	1	PDLV4_768	SPAC10F6.16	mug134	SGA0015	SID	2013/04/16'	SID	DAL	YE5S_G	PINNED	-6.93329861111111	367611.978711046	30_YE5S_G
L000361_030_002_2013-03-06_12-16-34	1	43	4288	89	1066515.2088426	277333.107732627	152.569725764902	315377.707484294	0.000993247429371112	174	178	188	108	119	139	0.0889573812307365	96	96	0.118010071032742	L000361_030_002	2013-03-06_12-16-34	2013-03-13_10-40-31	30	YE5S_G	his3D_K	1	1	1	PDLV4_768	SPAC10F6.16	mug134	SGA0015	SID	2013/04/16'	SID	DAL	YE5S_G	PINNED	-6.93329861111111	277333.107732627	30_YE5S_G
L000361_030_002_2013-03-06_12-16-34	1	45	4475	89	732823.330853438	210586.808878752	152.569725764902	246212.973332576	0.00119092530566869	190	190	198	108	117	137	0.0765224784780529	96	96	0.0896083575362338	L000361_030_002	2013-03-06_12-16-34	2013-03-13_10-40-31	30	YE5S_G	his3D_K	1	1	1	PDLV4_768	SPAC10F6.16	mug134	SGA0015	SID	2013/04/16'	SID	DAL	YE5S_G	PINNED	-6.93329861111111	210586.808878752	30_YE5S_G
L000361_030_002_2013-03-06_12-16-34	1	47	4670	89	690612.307365289	198086.665664862	152.569725764902	239938.573965125	0.00117537741505871	189	189	195	108	117	137	0.068445105749814	96	96	0.0842893287313038	L000361_030_002	2013-03-06_12-16-34	2013-03-13_10-40-31	30	YE5S_G	his3D_K	1	1	1	PDLV4_768	SPAC10F6.16	mug134	SGA0015	SID	2013/04/16'	SID	DAL	YE5S_G	PINNED	-6.93329861111111	198086.665664862	30_YE5S_G
L000361_030_002_2013-03-06_12-16-34	2	2	372	184	1442168.34095015	436968.786035038	152.569725764902	434182.544437311	0.0012106561342938	192	191	198	103	110	129	0.104155595706239	96	96	0.185937834471609	L000361_030_002	2013-03-06_12-16-34	2013-03-13_10-40-31	30	YE5S_G	his3D_K	1	1	1	PDLV4_768	SPAC10F6.16	mug134	SGA0015	SID	2013/04/16'	SID	DAL	YE5S_G	PINNED	-6.93329861111111	436968.786035038	30_YE5S_G
L000361_030_002_2013-03-06_12-16-34	2	4	563	185	1246598.92443405	343548.863738625	152.569725764902	346660.919422339	0.00105360887576493	182	181	188	101	112	134	0.111807843554044	96	96	0.146186029300545	L000361_030_002	2013-03-06_12-16-34	2013-03-13_10-40-31	30	YE5S_G	his3D_K	1	1	1	PDLV4_768	SPAC10F6.16	mug134	SGA0015	SID	2013/04/16'	SID	DAL	YE5S_G	PINNED	-6.93329861111111	343548.863738625	30_YE5S_G
L000361_030_002_2013-03-06_12-16-34	2	6	754	184	1506109.29960676	453418.912315303	152.569725764902	463588.452680086	0.00122102143381051	193	192	198	103	114	138	0.12275480922521	96	96	0.192937649916302	L000361_030_002	2013-03-06_12-16-34	2013-03-13_10-40-31	30	YE5S_G	his3D_K	1	1	1	PDLV4_768	SPAC10F6.16	mug134	SGA0015	SID	2013/04/16'	SID	DAL	YE5S_G	PINNED	-6.93329861111111	453418.912315303	30_YE5S_G
L000361_030_002_2013-03-06_12-16-34	2	8	945	187	1484379.3644383	435786.188294461	152.569725764902	452874.912730813	0.0011920171802632	190	190	197	106	116	140	0.132851525135509	96	96	0.185434618521268	L000361_030_002	2013-03-06_12-16-34	2013-03-13_10-40-31	30	YE5S_G	his3D_K	1	1	1	PDLV4_768	SPAC10F6.16	mug134	SGA0015	SID	2013/04/16'	SID	DAL	YE5S_G	PINNED	-6.93329861111111	435786.188294461	30_YE5S_G
L000361_030_002_2013-03-06_12-16-34	2	10	1136	182	1422686.33010947	432263.989817294	152.569725764902	454215.655543537	0.00121182486015194	192	191	198	105	117	142	0.133489212456159	96	96	0.183935861680153	L000361_030_002	2013-03-06_12-16-34	2013-03-13_10-40-31	30	YE5S_G	his3D_K	1	1	1	PDLV4_768	SPAC10F6.16	mug134	SGA0015	SID	2013/04/16'	SID	DAL	YE5S_G	PINNED	-6.93329861111111	432263.989817294	30_YE5S_G
L000361_030_002_2013-03-06_12-16-34	2	12	1327	188	1409698.32288235	379328.362458926	152.569725764902	407836.897140674	0.00110199020746427	183	184	194	107	119	143	0.131469869274099	96	96	0.161410829613854	L000361_030_002	2013-03-06_12-16-34	2013-03-13_10-40-31	30	YE5S_G	his3D_K	1	1	1	PDLV4_768	SPAC10F6.16	mug134	SGA0015	SID	2013/04/16'	SID	DAL	YE5S_G	PINNED	-6.93329861111111	379328.362458926	30_YE5S_G
L000361_030_002_2013-03-06_12-16-34	2	14	1516	184	1061270.0520778	284883.514880877	152.569725764902	324723.560891767	0.000998014788980397	174	179	190	104	119	143	0.127643745350197	96	96	0.121222900871833	L000361_030_002	2013-03-06_12-16-34	2013-03-13_10-40-31	30	YE5S_G	his3D_K	1	1	1	PDLV4_768	SPAC10F6.16	mug134	SGA0015	SID	2013/04/16'	SID	DAL	YE5S_G	PINNED	-6.93329861111111	284883.514880877	30_YE5S_G
L000361_030_002_2013-03-06_12-16-34	2	16	1709	190	1374231.07237751	381784.173996252	152.569725764902	412771.059677888	0.00108292839548841	181	183	193	109	121	143	0.121585715804017	96	96	0.162455820225802	L000361_030_002	2013-03-06_12-16-34	2013-03-13_10-40-31	30	YE5S_G	his3D_K	1	1	1	PDLV4_768	SPAC10F6.16	mug134	SGA0015	SID	2013/04/16'	SID	DAL	YE5S_G	PINNED	-6.93329861111111	381784.173996252	30_YE5S_G
L000361_030_002_2013-03-06_12-16-34	2	18	1897	182	1160928.03060899	317027.97401217	152.569725764902	350531.595936363	0.00108310521205986	180	184	194	104	118	142	0.123711340206186	96	96	0.134900928484209	L000361_030_002	2013-03-06_12-16-34	2013-03-13_10-40-31	30	YE5S_G	his3D_K	1	1	1	PDLV4_768	SPAC10F6.16	mug134	SGA0015	SID	2013/04/16'	SID	DAL	YE5S_G	PINNED	-6.93329861111111	317027.97401217	30_YE5S_G
L000361_030_002_2013-03-06_12-16-34	2	20	2084	184	1247098.46317356	346641.667534177	152.569725764902	371870.960770731	0.00110089833286977	181	185	195	102	117	141	0.130194494632798	96	96	0.14750207122063	L000361_030_002	2013-03-06_12-16-34	2013-03-13_10-40-31	30	YE5S_G	his3D_K	1	1	1	PDLV4_768	SPAC10F6.16	mug134	SGA0015	SID	2013/04/16'	SID	DAL	YE5S_G	PINNED	-6.93329861111111	346641.667534177	30_YE5S_G
L000361_030_002_2013-03-06_12-16-34	2	22	2277	188	1176413.73153364	314430.5232936	152.569725764902	337003.044659821	0.00106269774032423	177	183	194	101	116	141	0.12743118290998	96	96	0.133795667931985	L000361_030_002	2013-03-06_12-16-34	2013-03-13_10-40-31	30	YE5S_G	his3D_K	1	1	1	PDLV4_768	SPAC10F6.16	mug134	SGA0015	SID	2013/04/16'	SID	DAL	YE5S_G	PINNED	-6.93329861111111	314430.5232936	30_YE5S_G
L000361_030_002_2013-03-06_12-16-34	2	24	2467	184	927643.439260283	250432.657167561	152.569725764902	271419.325998634	0.00106663463696555	179	183	193	99	116	141	0.0991603783611436	96	96	0.106563460464138	L000361_030_002	2013-03-06_12-16-34	2013-03-13_10-40-31	30	YE5S_G	his3D_K	1	1	1	PDLV4_768	SPAC10F6.16	mug134	SGA0015	SID	2013/04/16'	SID	DAL	YE5S_G	PINNED	-6.93329861111111	250432.657167561	30_YE5S_G
L000361_030_002_2013-03-06_12-16-34	2	26	2665	186	1018809.2592199	263253.060530041	152.569725764902	291018.234946362	0.000962320838261323	170	177	188	101	116	141	0.114358592836646	96	96	0.112018765544169	L000361_030_002	2013-03-06_12-16-34	2013-03-13_10-40-31	30	YE5S_G	his3D_K	1	1	1	PDLV4_768	SPAC10F6.16	mug134	SGA0015	SID	2013/04/16'	SID	DAL	YE5S_G	PINNED	-6.93329861111111	263253.060530041	30_YE5S_G
L000361_030_002_2013-03-06_12-16-34	2	28	2851	181	1566553.48708683	450516.117461657	152.569725764902	468601.523717468	0.00117779183536881	186	190	199	104	118	140	0.135614836858327	96	96	0.191702460112701	L000361_030_002	2013-03-06_12-16-34	2013-03-13_10-40-31	30	YE5S_G	his3D_K	1	1	1	PDLV4_768	SPAC10F6.16	mug134	SGA0015	SID	2013/04/16'	SID	DAL	YE5S_G	PINNED	-6.93329861111111	450516.117461657	30_YE5S_G
L000361_030_002_2013-03-06_12-16-34	2	30	3042	184	665135.831650547	179556.589680601	152.569725764902	228970.452869292	0.00101656163882481	174	180	190	102	118	142	0.108938250611117	96	96	0.0764044584357134	L000361_030_002	2013-03-06_12-16-34	2013-03-13_10-40-31	30	YE5S_G	his3D_K	1	1	1	PDLV4_768	SPAC10F6.16	mug134	SGA0015	SID	2013/04/16'	SID	DAL	YE5S_G	PINNED	-6.93329861111111	179556.589680601	30_YE5S_G
L000361_030_002_2013-03-06_12-16-34	2	32	3238	180	1061519.82144755	273346.406658685	152.569725764902	323190.940930997	0.000993078239260938	172	179	190	104	119	144	0.154426612817515	96	96	0.116313660240794	L000361_030_002	2013-03-06_12-16-34	2013-03-13_10-40-31	30	YE5S_G	his3D_K	1	1	1	PDLV4_768	SPAC10F6.16	mug134	SGA0015	SID	2013/04/16'	SID	DAL	YE5S_G	PINNED	-6.93329861111111	273346.406658685	30_YE5S_G
L000361_030_002_2013-03-06_12-16-34	2	34	3429	182	840473.929216707	197578.614945555	152.569725764902	255023.923854517	0.000935992651310991	168	175	186	104	120	144	0.108619406950792	96	96	0.0840731442953238	L000361_030_002	2013-03-06_12-16-34	2013-03-13_10-40-31	30	YE5S_G	his3D_K	1	1	1	PDLV4_768	SPAC10F6.16	mug134	SGA0015	SID	2013/04/16'	SID	DAL	YE5S_G	PINNED	-6.93329861111111	197578.614945555	30_YE5S_G
L000361_030_002_2013-03-06_12-16-34	2	36	3620	184	1041038.73312786	298638.549075537	152.569725764902	343259.008775805	0.00114478920416927	185	188	196	105	120	143	0.093527473695398	96	96	0.127075907660819	L000361_030_002	2013-03-06_12-16-34	2013-03-13_10-40-31	30	YE5S_G	his3D_K	1	1	1	PDLV4_768	SPAC10F6.16	mug134	SGA0015	SID	2013/04/16'	SID	DAL	YE5S_G	PINNED	-6.93329861111111	298638.549075537	30_YE5S_G
L000361_030_002_2013-03-06_12-16-34	2	38	3811	180	1383722.3084281	397506.69426178	152.569725764902	421268.66019334	0.00114111371915449	185	187	195	105	119	142	0.09873525348071	96	96	0.169146026629638	L000361_030_002	2013-03-06_12-16-34	2013-03-13_10-40-31	30	YE5S_G	his3D_K	1	1	1	PDLV4_768	SPAC10F6.16	mug134	SGA0015	SID	2013/04/16'	SID	DAL	YE5S_G	PINNED	-6.93329861111111	397506.69426178	30_YE5S_G
L000361_030_002_2013-03-06_12-16-34	2	40	4002	179	1510355.37889255	452922.315101725	152.569725764902	474500.95519846	0.0011955234751678	190	191	196	106	118	140	0.0881071314698693	96	96	0.192726339146635	L000361_030_002	2013-03-06_12-16-34	2013-03-13_10-40-31	30	YE5S_G	his3D_K	1	1	1	PDLV4_768	SPAC10F6.16	mug134	SGA0015	SID	2013/04/16'	SID	DAL	YE5S_G	PINNED	-6.93329861111111	452922.315101725	30_YE5S_G
L000361_030_002_2013-03-06_12-16-34	2	42	4193	180	1582288.95738123	496201.853660533	152.569725764902	508768.134880151	0.00126715753530993	195	195	200	104	115	137	0.0834307577850994	96	96	0.211142537130878	L000361_030_002	2013-03-06_12-16-34	2013-03-13_10-40-31	30	YE5S_G	his3D_K	1	1	1	PDLV4_768	SPAC10F6.16	mug134	SGA0015	SID	2013/04/16'	SID	DAL	YE5S_G	PINNED	-6.93329861111111	496201.853660533	30_YE5S_G
L000361_030_002_2013-03-06_12-16-34	2	44	4384	182	970104.232118185	255540.024930747	152.569725764902	284842.168547995	0.00107341655565367	182	183	190	103	114	135	0.100542034222553	96	96	0.108736734464676	L000361_030_002	2013-03-06_12-16-34	2013-03-13_10-40-31	30	YE5S_G	his3D_K	1	1	1	PDLV4_768	SPAC10F6.16	mug134	SGA0015	SID	2013/04/16'	SID	DAL	YE5S_G	PINNED	-6.93329861111111	255540.024930747	30_YE5S_G
L000361_030_002_2013-03-06_12-16-34	2	46	4575	177	1332769.35699862	400111.647109788	152.569725764902	399648.376400879	0.0011920171802632	191	190	195	102	112	132	0.0976724412796259	96	96	0.170254479468694	L000361_030_002	2013-03-06_12-16-34	2013-03-13_10-40-31	30	YE5S_G	his3D_K	1	1	1	PDLV4_768	SPAC10F6.16	mug134	SGA0015	SID	2013/04/16'	SID	DAL	YE5S_G	PINNED	-6.93329861111111	400111.647109788	30_YE5S_G
L000361_030_002_2013-03-06_12-16-34	2	48	4766	184	826736.613880327	268255.249765389	152.569725764902	265858.659223477	0.00133343969691845	201	199	204	101	112	134	0.0762036348177277	96	96	0.114147284247936	L000361_030_002	2013-03-06_12-16-34	2013-03-13_10-40-31	30	YE5S_G	his3D_K	1	1	1	PDLV4_768	SPAC10F6.16	mug134	SGA0015	SID	2013/04/16'	SID	DAL	YE5S_G	PINNED	-6.93329861111111	268255.249765389	30_YE5S_G
L000361_030_002_2013-03-06_12-16-34	3	1	277	274	682369.91816346	197421.375435033	152.569725764902	211363.718603087	0.00117663847976339	190	189	195	102	110	129	0.0806674460622808	96	96	0.0840062361430391	L000361_030_002	2013-03-06_12-16-34	2013-03-13_10-40-31	30	YE5S_G	his3D_K	1	1	1	PDLV4_768	SPAC10F6.16	mug134	SGA0015	SID	2013/04/16'	SID	DAL	YE5S_G	PINNED	-6.93329861111111	197421.375435033	30_YE5S_G
L000361_030_002_2013-03-06_12-16-34	3	3	468	282	1567552.56456584	471940.366923247	152.569725764902	465133.609899908	0.00119503139242018	193	190	194	99	108	128	0.109469656711659	96	96	0.200818851666006	L000361_030_002	2013-03-06_12-16-34	2013-03-13_10-40-31	30	YE5S_G	his3D_K	1	1	1	PDLV4_768	SPCC18B5.07C	nup61	SGA0015	SID	2013/04/16'	SID	DAL	YE5S_G	PINNED	-6.93329861111111	471940.366923247	30_YE5S_G
L000361_030_002_2013-03-06_12-16-34	3	5	659	281	1701428.94675311	545775.444346722	152.569725764902	549213.679967404	0.00128822627990336	199	196	201	104	112	133	0.114146030396429	96	96	0.232236963995575	L000361_030_002	2013-03-06_12-16-34	2013-03-13_10-40-31	30	YE5S_G	his3D_K	1	1	1	PDLV4_768	SPAC1527.01	mok11	SGA0015	SID	2013/04/16'	SID	DAL	YE5S_G	PINNED	-6.93329861111111	545775.444346722	30_YE5S_G
L000361_030_002_2013-03-06_12-16-34	3	7	854	283	1719911.88011478	519465.841274607	152.569725764902	531318.234602613	0.00121024090280981	192	191	196	109	116	136	0.132426400255075	96	96	0.221041769333217	L000361_030_002	2013-03-06_12-16-34	2013-03-13_10-40-31	30	YE5S_G	his3D_K	1	1	1	PDLV4_768	SPAC22E12.01	SPAC22E12.01	SGA0015	SID	2013/04/16'	SID	DAL	YE5S_G	PINNED	-6.93329861111111	519465.841274607	30_YE5S_G
L000361_030_002_2013-03-06_12-16-34	3	9	1046	282	1613010.58986077	507601.148707159	152.569725764902	523686.896903176	0.00128253623580974	198	196	201	109	117	138	0.13072590073334	96	96	0.215993135853741	L000361_030_002	2013-03-06_12-16-34	2013-03-13_10-40-31	30	YE5S_G	his3D_K	1	1	1	PDLV4_768	SPCC63.04	mok14	SGA0015	SID	2013/04/16'	SID	DAL	YE5S_G	PINNED	-6.93329861111111	507601.148707159	30_YE5S_G
L000361_030_002_2013-03-06_12-16-34	3	11	1236	283	1432926.87426932	432341.86791107	152.569725764902	453793.577482482	0.00123640013431032	194	193	198	110	119	139	0.123923902646402	96	96	0.183969000166407	L000361_030_002	2013-03-06_12-16-34	2013-03-13_10-40-31	30	YE5S_G	his3D_K	1	1	1	PDLV4_768	SPBC19G7.07C	ppr3	SGA0015	SID	2013/04/16'	SID	DAL	YE5S_G	PINNED	-6.93329861111111	432341.86791107	30_YE5S_G
L000361_030_002_2013-03-06_12-16-34	3	13	1425	278	1603519.35381018	537622.869806268	152.569725764902	556792.360120698	0.00136402790780789	203	201	205	109	119	139	0.119141247741524	96	96	0.22876790143581	L000361_030_002	2013-03-06_12-16-34	2013-03-13_10-40-31	30	YE5S_G	his3D_K	1	1	1	PDLV4_768	SPAC589.08C	dam1	SGA0015	SID	2013/04/16'	SID	DAL	YE5S_G	PINNED	-6.93329861111111	537622.869806268	30_YE5S_G
L000361_030_002_2013-03-06_12-16-34	3	15	1612	277	2007895.96343926	683504.566618829	152.569725764902	692629.733085524	0.00136495059229222	203	202	205	107	118	139	0.0849186948666171	96	96	0.290843106029935	L000361_030_002	2013-03-06_12-16-34	2013-03-13_10-40-31	30	YE5S_G	his3D_K	1	1	1	PDLV4_768	SPAC15A10.13	ppk3	SGA0015	SID	2013/04/16'	SID	DAL	YE5S_G	PINNED	-6.93329861111111	683504.566618829	30_YE5S_G
L000361_030_002_2013-03-06_12-16-34	3	17	1806	279	1584786.65107875	527244.103467809	152.569725764902	545062.769050157	0.00135942973830878	202	201	205	108	118	139	0.119034966521416	96	96	0.224351555465265	L000361_030_002	2013-03-06_12-16-34	2013-03-13_10-40-31	30	YE5S_G	his3D_K	1	1	1	PDLV4_768	SPAC25B8.11	SPAC25B8.11	SGA0015	SID	2013/04/16'	SID	DAL	YE5S_G	PINNED	-6.93329861111111	527244.103467809	30_YE5S_G
L000361_030_002_2013-03-06_12-16-34	3	19	1997	281	1523343.38611967	456334.17253069	152.569725764902	475021.202818765	0.00121007171269964	191	192	198	106	118	139	0.131788712934424	96	96	0.194178143948585	L000361_030_002	2013-03-06_12-16-34	2013-03-13_10-40-31	30	YE5S_G	his3D_K	1	1	1	PDLV4_768	SPAPB8E5.03	mae1	SGA0015	SID	2013/04/16'	SID	DAL	YE5S_G	PINNED	-6.93329861111111	456334.17253069	30_YE5S_G
L000361_030_002_2013-03-06_12-16-34	3	21	2183	276	1665462.15750877	522525.963940521	152.569725764902	535798.914836457	0.00127158651469887	195	196	202	105	117	138	0.136252524178978	96	96	0.222343904863035	L000361_030_002	2013-03-06_12-16-34	2013-03-13_10-40-31	30	YE5S_G	his3D_K	1	1	1	PDLV4_768	SPCC18.01C	adg3	SGA0015	SID	2013/04/16'	SID	DAL	YE5S_G	PINNED	-6.93329861111111	522525.963940521	30_YE5S_G
L000361_030_002_2013-03-06_12-16-34	3	23	2373	275	1628246.52141567	510671.407732594	152.569725764902	525436.129671496	0.00126764961805755	195	195	201	105	117	138	0.1327452439154	96	96	0.217299584581203	L000361_030_002	2013-03-06_12-16-34	2013-03-13_10-40-31	30	YE5S_G	his3D_K	1	1	1	PDLV4_768	SPAC23C4.11	atp18	SGA0015	SID	2013/04/16'	SID	DAL	YE5S_G	PINNED	-6.93329861111111	510671.407732594	30_YE5S_G
L000361_030_002_2013-03-06_12-16-34	3	25	2563	277	1642233.6061218	519194.825543869	152.569725764902	533301.86856842	0.00127267838929338	196	196	200	105	117	138	0.136039961738761	96	96	0.220926447416203	L000361_030_002	2013-03-06_12-16-34	2013-03-13_10-40-31	30	YE5S_G	his3D_K	1	1	1	PDLV4_768	SPBC16H5.04	SPBC16H5.04	SGA0015	SID	2013/04/16'	SID	DAL	YE5S_G	PINNED	-6.93329861111111	519194.825543869	30_YE5S_G
L000361_030_002_2013-03-06_12-16-34	3	27	2753	273	1819070.31990647	583595.518383007	152.569725764902	595633.626930558	0.00129791493630955	197	197	202	105	117	138	0.131788712934424	96	96	0.248330064671418	L000361_030_002	2013-03-06_12-16-34	2013-03-13_10-40-31	30	YE5S_G	his3D_K	1	1	1	PDLV4_768	SPBC14C8.04	SPBC14C8.04	SGA0015	SID	2013/04/16'	SID	DAL	YE5S_G	PINNED	-6.93329861111111	583595.518383007	30_YE5S_G
L000361_030_002_2013-03-06_12-16-34	3	29	2951	276	1584287.11233925	508879.882192992	152.569725764902	521209.942344218	0.00129791493630955	197	197	201	102	117	138	0.105643532787756	96	96	0.216537259239256	L000361_030_002	2013-03-06_12-16-34	2013-03-13_10-40-31	30	YE5S_G	his3D_K	1	1	1	PDLV4_768	SPCC1235.13	ght6	SGA0015	SID	2013/04/16'	SID	DAL	YE5S_G	PINNED	-6.93329861111111	508879.882192992	30_YE5S_G
L000361_030_002_2013-03-06_12-16-34	3	31	3142	277	1559559.94473377	446635.982163236	152.569725764902	465135.091850373	0.0011331782102006	185	188	193	103	118	140	0.0900201934318206	96	96	0.190051394915593	L000361_030_002	2013-03-06_12-16-34	2013-03-13_10-40-31	30	YE5S_G	his3D_K	1	1	1	PDLV4_768	SPBC2G2.05	rpl1603	SGA0015	SID	2013/04/16'	SID	DAL	YE5S_G	PINNED	-6.93329861111111	446635.982163236	30_YE5S_G
L000361_030_002_2013-03-06_12-16-34	3	33	3333	280	1555064.09607822	444885.642675258	152.569725764902	472190.116995854	0.00115031005815271	187	188	194	107	120	141	0.0579232649590817	96	96	0.189306594956452	L000361_030_002	2013-03-06_12-16-34	2013-03-13_10-40-31	30	YE5S_G	his3D_K	1	1	1	PDLV4_768	SPAC1687.09	SPAC1687.09	SGA0015	SID	2013/04/16'	SID	DAL	YE5S_G	PINNED	-6.93329861111111	444885.642675258	30_YE5S_G
L000361_030_002_2013-03-06_12-16-34	3	35	3524	276	1624999.51960889	532617.794009125	152.569725764902	547959.408474522	0.00131329363680936	199	198	202	104	118	140	0.110001062812201	96	96	0.226638154449689	L000361_030_002	2013-03-06_12-16-34	2013-03-13_10-40-31	30	YE5S_G	his3D_K	1	1	1	PDLV4_768	SPAC1002.19	urg1	SGA0015	SID	2013/04/16'	SID	DAL	YE5S_G	PINNED	-6.93329861111111	532617.794009125	30_YE5S_G
L000361_030_002_2013-03-06_12-16-34	3	37	3715	273	1625748.82771814	520727.737033406	152.569725764902	536351.140273881	0.00130343579029299	198	198	201	105	118	139	0.103305345945371	96	96	0.221578727972412	L000361_030_002	2013-03-06_12-16-34	2013-03-13_10-40-31	30	YE5S_G	his3D_K	1	1	1	PDLV4_768	SPBC713.03	SPBC713.03	SGA0015	SID	2013/04/16'	SID	DAL	YE5S_G	PINNED	-6.93329861111111	520727.737033406	30_YE5S_G
L000361_030_002_2013-03-06_12-16-34	3	39	3906	280	1683445.55213094	542854.429231465	152.569725764902	555295.537009186	0.00127267838929338	196	196	199	105	116	137	0.0777978531193538	96	96	0.230994021153095	L000361_030_002	2013-03-06_12-16-34	2013-03-13_10-40-31	30	YE5S_G	his3D_K	1	1	1	PDLV4_768	SPBC1703.09	SPBC1703.09	SGA0015	SID	2013/04/16'	SID	DAL	YE5S_G	PINNED	-6.93329861111111	542854.429231465	30_YE5S_G
L000361_030_002_2013-03-06_12-16-34	3	41	4097	274	1569550.71952386	408755.437586234	152.569725764902	425091.348945462	0.00104265915465406	180	181	187	105	115	136	0.0882134126899777	96	96	0.173932562970722	L000361_030_002	2013-03-06_12-16-34	2013-03-13_10-40-31	30	YE5S_G	his3D_K	1	1	1	PDLV4_768	SPAC105.03C	SPAC105.03c	SGA0015	SID	2013/04/16'	SID	DAL	YE5S_G	PINNED	-6.93329861111111	408755.437586234	30_YE5S_G
L000361_030_002_2013-03-06_12-16-34	3	43	4288	275	1577293.56998618	461681.724138759	152.569725764902	464301.585706817	0.00117663847976339	190	189	194	102	112	133	0.106493782548624	96	96	0.196453620361332	L000361_030_002	2013-03-06_12-16-34	2013-03-13_10-40-31	30	YE5S_G	his3D_K	1	1	1	PDLV4_768	SPBC1289.16C	cao2	SGA0015	SID	2013/04/16'	SID	DAL	YE5S_G	PINNED	-6.93329861111111	461681.724138759	30_YE5S_G
L000361_030_002_2013-03-06_12-16-34	3	45	4479	280	1309291.0362419	399170.638492144	152.569725764902	401041.269596574	0.00125796096165137	196	194	199	100	110	130	0.0820491019236901	96	96	0.169854063900865	L000361_030_002	2013-03-06_12-16-34	2013-03-13_10-40-31	30	YE5S_G	his3D_K	1	1	1	PDLV4_768	SPCC553.03	pex1	SGA0015	SID	2013/04/16'	SID	DAL	YE5S_G	PINNED	-6.93329861111111	399170.638492144	30_YE5S_G
L000361_030_002_2013-03-06_12-16-34	3	47	4670	280	1338514.05250292	431944.974926721	152.569725764902	421333.203660703	0.00130268229591883	200	197	199	99	109	130	0.068976511850356	96	96	0.183800115284042	L000361_030_002	2013-03-06_12-16-34	2013-03-13_10-40-31	30	YE5S_G	his3D_K	1	1	1	PDLV4_768	SPAC10F6.16	mug134	SGA0015	SID	2013/04/16'	SID	DAL	YE5S_G	PINNED	-6.93329861111111	431944.974926721	30_YE5S_G
L000361_030_002_2013-03-06_12-16-34	4	2	372	378	1589532.26910405	490093.884197547	152.569725764902	480880.951580747	0.00125287070940463	196	194	197	97	107	127	0.111276437453502	96	96	0.208543489667393	L000361_030_002	2013-03-06_12-16-34	2013-03-13_10-40-31	30	YE5S_G	his3D_K	1	1	1	PDLV4_768	SPAC10F6.16	mug134	SGA0015	SID	2013/04/16'	SID	DAL	YE5S_G	PINNED	-6.93329861111111	490093.884197547	30_YE5S_G
L000361_030_002_2013-03-06_12-16-34	4	4	563	377	1607016.12498671	447168.65626527	152.569725764902	445214.617961504	0.00111095611000176	186	185	188	101	108	128	0.106493782548624	96	96	0.190278057030088	L000361_030_002	2013-03-06_12-16-34	2013-03-13_10-40-31	30	YE5S_G	his3D_K	1	1	1	PDLV4_768	SPCC18B5.07C	nup61	SGA0015	SID	2013/04/16'	SID	DAL	YE5S_G	PINNED	-6.93329861111111	447168.65626527	30_YE5S_G
L000361_030_002_2013-03-06_12-16-34	4	6	754	376	1830060.17217558	566280.514034757	152.569725764902	567723.130520061	0.001237661199015	196	193	196	103	111	131	0.102986502285046	96	96	0.24096222853467	L000361_030_002	2013-03-06_12-16-34	2013-03-13_10-40-31	30	YE5S_G	his3D_K	1	1	1	PDLV4_768	SPAC1527.01	mok11	SGA0015	SID	2013/04/16'	SID	DAL	YE5S_G	PINNED	-6.93329861111111	566280.514034757	30_YE5S_G
L000361_030_002_2013-03-06_12-16-34	4	8	949	375	1943955.00478265	647526.798307022	152.569725764902	654633.192699505	0.00134531210251365	203	199	202	109	116	134	0.09873525348071	96	96	0.275533938549761	L000361_030_002	2013-03-06_12-16-34	2013-03-13_10-40-31	30	YE5S_G	his3D_K	1	1	1	PDLV4_768	SPAC22E12.01	SPAC22E12.01	SGA0015	SID	2013/04/16'	SID	DAL	YE5S_G	PINNED	-6.93329861111111	647526.798307022	30_YE5S_G
L000361_030_002_2013-03-06_12-16-34	4	10	1139	373	1761873.13423318	550774.356570406	152.569725764902	563639.316402593	0.00125287070940463	196	194	197	109	116	136	0.131151025613774	96	96	0.234364088273764	L000361_030_002	2013-03-06_12-16-34	2013-03-13_10-40-31	30	YE5S_G	his3D_K	1	1	1	PDLV4_768	SPCC63.04	mok14	SGA0015	SID	2013/04/16'	SID	DAL	YE5S_G	PINNED	-6.93329861111111	550774.356570406	30_YE5S_G
L000361_030_002_2013-03-06_12-16-34	4	12	1332	376	1409198.78414284	324126.275403981	152.569725764902	353756.10903469	0.000920375418568476	171	173	180	109	119	137	0.140610054203422	96	96	0.137921379444096	L000361_030_002	2013-03-06_12-16-34	2013-03-13_10-40-31	30	YE5S_G	his3D_K	1	1	1	PDLV4_768	SPBC19G7.07C	ppr3	SGA0015	SID	2013/04/16'	SID	DAL	YE5S_G	PINNED	-6.93329861111111	324126.275403981	30_YE5S_G
L000361_030_002_2013-03-06_12-16-34	4	14	1518	372	1715665.80082899	471439.544555177	152.569725764902	486760.048565682	0.00108879525615348	184	184	188	107	117	137	0.126687214369221	96	96	0.200605743019462	L000361_030_002	2013-03-06_12-16-34	2013-03-13_10-40-31	30	YE5S_G	his3D_K	1	1	1	PDLV4_768	SPAC589.08C	dam1	SGA0015	SID	2013/04/16'	SID	DAL	YE5S_G	PINNED	-6.93329861111111	471439.544555177	30_YE5S_G
L000361_030_002_2013-03-06_12-16-34	4	16	1706	368	1901993.75066426	592680.139043349	152.569725764902	605616.718804022	0.00125729968879357	196	195	197	109	119	137	0.110001062812201	96	96	0.252195729100009	L000361_030_002	2013-03-06_12-16-34	2013-03-13_10-40-31	30	YE5S_G	his3D_K	1	1	1	PDLV4_768	SPAC15A10.13	ppk3	SGA0015	SID	2013/04/16'	SID	DAL	YE5S_G	PINNED	-6.93329861111111	592680.139043349	30_YE5S_G
L000361_030_002_2013-03-06_12-16-34	4	18	1898	375	1647978.3016261	494543.31881741	152.569725764902	510988.501318705	0.00119578488679434	191	191	194	106	117	136	0.125092996067595	96	96	0.210436801648204	L000361_030_002	2013-03-06_12-16-34	2013-03-13_10-40-31	30	YE5S_G	his3D_K	1	1	1	PDLV4_768	SPAC25B8.11	SPAC25B8.11	SGA0015	SID	2013/04/16'	SID	DAL	YE5S_G	PINNED	-6.93329861111111	494543.31881741	30_YE5S_G
L000361_030_002_2013-03-06_12-16-34	4	20	2090	376	1389217.23456265	346881.206554339	152.569725764902	372057.19607487	0.00100664231129753	177	179	184	105	117	136	0.113189499415453	96	96	0.147603999248681	L000361_030_002	2013-03-06_12-16-34	2013-03-13_10-40-31	30	YE5S_G	his3D_K	1	1	1	PDLV4_768	SPAPB8E5.03	mae1	SGA0015	SID	2013/04/16'	SID	DAL	YE5S_G	PINNED	-6.93329861111111	346881.206554339	30_YE5S_G
L000361_030_002_2013-03-06_12-16-34	4	22	2277	373	1672955.23860134	497262.183665077	152.569725764902	509896.537402838	0.00119578488679434	191	191	194	105	116	135	0.135189711977894	96	96	0.211593726028509	L000361_030_002	2013-03-06_12-16-34	2013-03-13_10-40-31	30	YE5S_G	his3D_K	1	1	1	PDLV4_768	SPCC18.01C	adg3	SGA0015	SID	2013/04/16'	SID	DAL	YE5S_G	PINNED	-6.93329861111111	497262.183665077	30_YE5S_G
L000361_030_002_2013-03-06_12-16-34	4	24	2474	371	1529837.38973323	423656.98553232	152.569725764902	441961.146156751	0.00110417395665329	184	186	189	103	116	135	0.0909767244127963	96	96	0.18027343134375	L000361_030_002	2013-03-06_12-16-34	2013-03-13_10-40-31	30	YE5S_G	his3D_K	1	1	1	PDLV4_768	SPAC23C4.11	atp18	SGA0015	SID	2013/04/16'	SID	DAL	YE5S_G	PINNED	-6.93329861111111	423656.98553232	30_YE5S_G
L000361_030_002_2013-03-06_12-16-34	4	26	2665	373	1629495.36826443	484667.64520133	152.569725764902	495466.549588645	0.00121007171269964	192	192	194	103	115	135	0.102986502285046	96	96	0.206234530399531	L000361_030_002	2013-03-06_12-16-34	2013-03-13_10-40-31	30	YE5S_G	his3D_K	1	1	1	PDLV4_768	SPBC16H5.04	SPBC16H5.04	SGA0015	SID	2013/04/16'	SID	DAL	YE5S_G	PINNED	-6.93329861111111	484667.64520133	30_YE5S_G
L000361_030_002_2013-03-06_12-16-34	4	28	2856	373	1607765.43309597	449204.260478298	152.569725764902	467095.378030823	0.00114614249039031	188	188	190	103	116	135	0.0758847911574025	96	96	0.191144242101672	L000361_030_002	2013-03-06_12-16-34	2013-03-13_10-40-31	30	YE5S_G	his3D_K	1	1	1	PDLV4_768	SPBC14C8.04	SPBC14C8.04	SGA0015	SID	2013/04/16'	SID	DAL	YE5S_G	PINNED	-6.93329861111111	449204.260478298	30_YE5S_G
L000361_030_002_2013-03-06_12-16-34	4	30	3047	370	1587534.11414603	429941.434231812	152.569725764902	456225.067085181	0.00110972578580253	184	186	190	105	118	138	0.136146242958869	96	96	0.182947573798259	L000361_030_002	2013-03-06_12-16-34	2013-03-13_10-40-31	30	YE5S_G	his3D_K	1	1	1	PDLV4_768	SPCC1235.13	ght6	SGA0015	SID	2013/04/16'	SID	DAL	YE5S_G	PINNED	-6.93329861111111	429941.434231812	30_YE5S_G
L000361_030_002_2013-03-06_12-16-34	4	32	3238	371	1193398.0486768	267704.443749176	152.569725764902	327856.947331123	0.000882843725342013	167	172	179	108	120	140	0.104580720586672	96	96	0.113912906687932	L000361_030_002	2013-03-06_12-16-34	2013-03-13_10-40-31	30	YE5S_G	his3D_K	1	1	1	PDLV4_768	SPBC2G2.05	rpl1603	SGA0015	SID	2013/04/16'	SID	DAL	YE5S_G	PINNED	-6.93329861111111	267704.443749176	30_YE5S_G
L000361_030_002_2013-03-06_12-16-34	4	34	3429	371	1520595.9230524	384095.525447187	152.569725764902	402256.493574268	0.00100842619925529	176	179	184	105	117	137	0.121585715804017	96	96	0.163439340553167	L000361_030_002	2013-03-06_12-16-34	2013-03-13_10-40-31	30	YE5S_G	his3D_K	1	1	1	PDLV4_768	SPAC1687.09	SPAC1687.09	SGA0015	SID	2013/04/16'	SID	DAL	YE5S_G	PINNED	-6.93329861111111	384095.525447187	30_YE5S_G
L000361_030_002_2013-03-06_12-16-34	4	36	3620	374	1743889.73961101	530295.722162793	152.569725764902	542917.237926397	0.00120673460790521	192	192	193	105	117	137	0.0800297587416304	96	96	0.225650072407234	L000361_030_002	2013-03-06_12-16-34	2013-03-13_10-40-31	30	YE5S_G	his3D_K	1	1	1	PDLV4_768	SPAC1002.19	urg1	SGA0015	SID	2013/04/16'	SID	DAL	YE5S_G	PINNED	-6.93329861111111	530295.722162793	30_YE5S_G
L000361_030_002_2013-03-06_12-16-34	4	38	3811	368	1592529.50154108	460208.33711885	152.569725764902	474421.540551413	0.00116059850640579	189	189	191	105	117	137	0.0991603783611436	96	96	0.195826668504412	L000361_030_002	2013-03-06_12-16-34	2013-03-13_10-40-31	30	YE5S_G	his3D_K	1	1	1	PDLV4_768	SPBC713.03	SPBC713.03	SGA0015	SID	2013/04/16'	SID	DAL	YE5S_G	PINNED	-6.93329861111111	460208.33711885	30_YE5S_G
L000361_030_002_2013-03-06_12-16-34	4	40	4002	368	1614009.66733978	514299.753951773	152.569725764902	526276.694333665	0.00128362811040425	198	196	198	106	116	135	0.102667658624721	96	96	0.218843509136614	L000361_030_002	2013-03-06_12-16-34	2013-03-13_10-40-31	30	YE5S_G	his3D_K	1	1	1	PDLV4_768	SPBC1703.09	SPBC1703.09	SGA0015	SID	2013/04/16'	SID	DAL	YE5S_G	PINNED	-6.93329861111111	514299.753951773	30_YE5S_G
L000361_030_002_2013-03-06_12-16-34	4	42	4193	372	1272075.40014879	301265.105911831	152.569725764902	312700.604922917	0.000934085566671069	172	174	180	101	113	133	0.0951216919970241	96	96	0.12819355337343	L000361_030_002	2013-03-06_12-16-34	2013-03-13_10-40-31	30	YE5S_G	his3D_K	1	1	1	PDLV4_768	SPAC105.03C	SPAC105.03c	SGA0015	SID	2013/04/16'	SID	DAL	YE5S_G	PINNED	-6.93329861111111	301265.105911831	30_YE5S_G
L000361_030_002_2013-03-06_12-16-34	4	44	4384	375	1410697.40036136	414961.964101612	152.569725764902	415683.247991601	0.0011878496125008	192	190	193	99	110	130	0.0769476033584865	96	96	0.176573548177769	L000361_030_002	2013-03-06_12-16-34	2013-03-13_10-40-31	30	YE5S_G	his3D_K	1	1	1	PDLV4_768	SPBC1289.16C	cao2	SGA0015	SID	2013/04/16'	SID	DAL	YE5S_G	PINNED	-6.93329861111111	414961.964101612	30_YE5S_G
L000361_030_002_2013-03-06_12-16-34	4	46	4575	369	1523343.38611967	460250.279087577	152.569725764902	455182.559938598	0.00120673460790521	193	191	194	99.5	109	129	0.0933149112551812	96	96	0.195844515543121	L000361_030_002	2013-03-06_12-16-34	2013-03-13_10-40-31	30	YE5S_G	his3D_K	1	1	1	PDLV4_768	SPCC553.03	pex1	SGA0015	SID	2013/04/16'	SID	DAL	YE5S_G	PINNED	-6.93329861111111	460250.279087577	30_YE5S_G
L000361_030_002_2013-03-06_12-16-34	4	48	4766	377	931889.518546073	298960.761727234	152.569725764902	292739.277715437	0.00128730359541903	200	196	198	98	110	132	0.083324476564991	96	96	0.127213014760023	L000361_030_002	2013-03-06_12-16-34	2013-03-13_10-40-31	30	YE5S_G	his3D_K	1	1	1	PDLV4_768	SPAC10F6.16	mug134	SGA0015	SID	2013/04/16'	SID	DAL	YE5S_G	PINNED	-6.93329861111111	298960.761727234	30_YE5S_G
L000361_030_002_2013-03-06_12-16-34	5	1	277	471	768540.350728026	217285.443100139	152.569725764902	217024.264953309	0.00112874923081166	187	186	189	98	109	129	0.103199064725263	96	96	0.0924587431492284	L000361_030_002	2013-03-06_12-16-34	2013-03-13_10-40-31	30	YE5S_G	his3D_K	1	1	1	PDLV4_768	SPAC10F6.16	mug134	SGA0015	SID	2013/04/16'	SID	DAL	YE5S_G	PINNED	-6.93329861111111	217285.443100139	30_YE5S_G
L000361_030_002_2013-03-06_12-16-34	5	3	468	472	1536331.3933468	478419.081804965	152.569725764902	467168.656322381	0.001237661199015	196	192	195	99	107	127	0.105856095227973	96	96	0.203575657766955	L000361_030_002	2013-03-06_12-16-34	2013-03-13_10-40-31	30	YE5S_G	his3D_K	1	1	1	PDLV4_768	SPAC23A1.15C	sec20	SGA0015	SID	2013/04/16'	SID	DAL	YE5S_G	PINNED	-6.93329861111111	478419.081804965	30_YE5S_G
L000361_030_002_2013-03-06_12-16-34	5	5	659	467	1505110.22212775	438234.202458413	152.569725764902	442495.050147433	0.00119578488679434	193	190	194	102	110	130	0.10808800085025	96	96	0.186476291214943	L000361_030_002	2013-03-06_12-16-34	2013-03-13_10-40-31	30	YE5S_G	his3D_K	1	1	1	PDLV4_768	SPBC106.05C	tim11	SGA0015	SID	2013/04/16'	SID	DAL	YE5S_G	PINNED	-6.93329861111111	438234.202458413	30_YE5S_G
L000361_030_002_2013-03-06_12-16-34	5	7	850	471	1639486.14305452	467070.009997999	152.569725764902	471078.715884702	0.00114412793131147	188	187	191	104	112	131	0.117121904559464	96	96	0.198746429907917	L000361_030_002	2013-03-06_12-16-34	2013-03-13_10-40-31	30	YE5S_G	his3D_K	1	1	1	PDLV4_768	SPCC1620.03	mug163	SGA0015	SID	2013/04/16'	SID	DAL	YE5S_G	PINNED	-6.93329861111111	467070.009997999	30_YE5S_G
L000361_030_002_2013-03-06_12-16-34	5	9	1044	470	1640984.75927304	503800.33029169	152.569725764902	514626.217432408	0.00124936441450003	196	193	196	108	115	133	0.128919119991497	96	96	0.214375821372758	L000361_030_002	2013-03-06_12-16-34	2013-03-13_10-40-31	30	YE5S_G	his3D_K	1	1	1	PDLV4_768	SPCC4G3.05C	mus81	SGA0015	SID	2013/04/16'	SID	DAL	YE5S_G	PINNED	-6.93329861111111	503800.33029169	30_YE5S_G
L000361_030_002_2013-03-06_12-16-34	5	11	1234	472	1244101.23073653	332545.1069666	152.569725764902	379589.230135506	0.00108436627676454	184	184	187	112	121	137	0.0933149112551812	96	96	0.141503739007438	L000361_030_002	2013-03-06_12-16-34	2013-03-13_10-40-31	30	YE5S_G	his3D_K	1	1	1	PDLV4_768	SPAC57A7.08	pzh1	SGA0015	SID	2013/04/16'	SID	DAL	YE5S_G	PINNED	-6.93329861111111	332545.1069666	30_YE5S_G
L000361_030_002_2013-03-06_12-16-34	5	13	1424	469	1839051.86948666	556371.529754458	152.569725764902	568291.020983141	0.00120673460790521	193	191	193	108	116	135	0.119566372621958	96	96	0.236745783017794	L000361_030_002	2013-03-06_12-16-34	2013-03-13_10-40-31	30	YE5S_G	his3D_K	1	1	1	PDLV4_768	SPAC227.18	lys3	SGA0015	SID	2013/04/16'	SID	DAL	YE5S_G	PINNED	-6.93329861111111	556371.529754458	30_YE5S_G
L000361_030_002_2013-03-06_12-16-34	5	15	1614	467	1985166.9507918	628522.266014457	152.569725764902	636304.840498496	0.00125379339388897	197	194	196	107	116	134	0.0991603783611436	96	96	0.267447178825596	L000361_030_002	2013-03-06_12-16-34	2013-03-13_10-40-31	30	YE5S_G	his3D_K	1	1	1	PDLV4_768	SPAC13G6.07C	rps601	SGA0015	SID	2013/04/16'	SID	DAL	YE5S_G	PINNED	-6.93329861111111	628522.266014457	30_YE5S_G
L000361_030_002_2013-03-06_12-16-34	5	17	1806	471	1570050.25826336	485906.065071215	152.569725764902	500378.043499894	0.00124936441450003	195.5	194	195	107	116	134	0.12743118290998	96	96	0.206761499638827	L000361_030_002	2013-03-06_12-16-34	2013-03-13_10-40-31	30	YE5S_G	his3D_K	1	1	1	PDLV4_768	SPAC458.04C	dil1	SGA0015	SID	2013/04/16'	SID	DAL	YE5S_G	PINNED	-6.93329861111111	485906.065071215	30_YE5S_G
L000361_030_002_2013-03-06_12-16-34	5	19	1993	470	1866776.26952917	550508.917157234	152.569725764902	561433.216205142	0.00116502748579472	189	189	191	106	117	134	0.113189499415453	96	96	0.234251139177064	L000361_030_002	2013-03-06_12-16-34	2013-03-13_10-40-31	30	YE5S_G	his3D_K	1	1	1	PDLV4_768	SPCC18.15	SPCC18.15	SGA0015	SID	2013/04/16'	SID	DAL	YE5S_G	PINNED	-6.93329861111111	550508.917157234	30_YE5S_G
L000361_030_002_2013-03-06_12-16-34	5	21	2182	468	1793344.07482198	553428.208460186	152.569725764902	564325.269048492	0.00125287070940463	196	194	196	106	116	134	0.126793495589329	96	96	0.235493348507364	L000361_030_002	2013-03-06_12-16-34	2013-03-13_10-40-31	30	YE5S_G	his3D_K	1	1	1	PDLV4_768	SPAC26F1.04C	etr1	SGA0015	SID	2013/04/16'	SID	DAL	YE5S_G	PINNED	-6.93329861111111	553428.208460186	30_YE5S_G
L000361_030_002_2013-03-06_12-16-34	5	23	2372	466	1726405.88372835	532528.858781227	152.569725764902	545326.925213814	0.00123749200890483	194	194	195	106	117	134	0.134870868317568	96	96	0.226600310960149	L000361_030_002	2013-03-06_12-16-34	2013-03-13_10-40-31	30	YE5S_G	his3D_K	1	1	1	PDLV4_768	SPAC6C3.03C	SPAC6C3.03c	SGA0015	SID	2013/04/16'	SID	DAL	YE5S_G	PINNED	-6.93329861111111	532528.858781227	30_YE5S_G
L000361_030_002_2013-03-06_12-16-34	5	25	2566	465	2037368.74907004	653077.843057985	152.569725764902	661181.402012063	0.00128012181549964	197	196	197	108	117	134	0.089595068551387	96	96	0.277896004841531	L000361_030_002	2013-03-06_12-16-34	2013-03-13_10-40-31	30	YE5S_G	his3D_K	1	1	1	PDLV4_768	SPBC13E7.11	SPBC13E7.11	SGA0015	SID	2013/04/16'	SID	DAL	YE5S_G	PINNED	-6.93329861111111	653077.843057985	30_YE5S_G
L000361_030_002_2013-03-06_12-16-34	5	27	2760	466	1470891.81847168	447764.442541503	152.569725764902	462217.479953686	0.00124192098829376	195	194	195	103	116	134	0.0888511000106281	96	96	0.1905315744747	L000361_030_002	2013-03-06_12-16-34	2013-03-13_10-40-31	30	YE5S_G	his3D_K	1	1	1	PDLV4_768	SPBC16A3.16	SPBC16A3.16	SGA0015	SID	2013/04/16'	SID	DAL	YE5S_G	PINNED	-6.93329861111111	447764.442541503	30_YE5S_G
L000361_030_002_2013-03-06_12-16-34	5	29	2951	464	1679449.2422149	526207.531209762	152.569725764902	536923.292366458	0.00127267838929338	197	196	197	104	116	134	0.108831969391009	96	96	0.223910475902847	L000361_030_002	2013-03-06_12-16-34	2013-03-13_10-40-31	30	YE5S_G	his3D_K	1	1	1	PDLV4_768	SPBC3B8.08	SPBC3B8.08	SGA0015	SID	2013/04/16'	SID	DAL	YE5S_G	PINNED	-6.93329861111111	526207.531209762	30_YE5S_G
L000361_030_002_2013-03-06_12-16-34	5	31	3142	471	1405452.24359656	389306.238952985	152.569725764902	418151.015010712	0.00118040618629453	190	190	191	105	117	135	0.0692953555106813	96	96	0.16565658996842	L000361_030_002	2013-03-06_12-16-34	2013-03-13_10-40-31	30	YE5S_G	his3D_K	1	1	1	PDLV4_768	SPBC119.03	SPBC119.03	SGA0015	SID	2013/04/16'	SID	DAL	YE5S_G	PINNED	-6.93329861111111	389306.238952985	30_YE5S_G
L000361_030_002_2013-03-06_12-16-34	5	33	3333	466	1884260.12541184	616095.185348987	152.569725764902	624212.350107825	0.00131087921649926	200	198	199	105	116	135	0.0891699436709533	96	96	0.26215923940844	L000361_030_002	2013-03-06_12-16-34	2013-03-13_10-40-31	30	YE5S_G	his3D_K	1	1	1	PDLV4_768	SPAP8A3.12C	tpp2	SGA0015	SID	2013/04/16'	SID	DAL	YE5S_G	PINNED	-6.93329861111111	616095.185348987	30_YE5S_G
L000361_030_002_2013-03-06_12-16-34	5	35	3524	465	1617256.66914656	478735.275899729	152.569725764902	493386.369162155	0.0011878496125008	191	190	191	106	117	135	0.105005845467106	96	96	0.203710203865285	L000361_030_002	2013-03-06_12-16-34	2013-03-13_10-40-31	30	YE5S_G	his3D_K	1	1	1	PDLV4_768	SPAC3A12.08	SPAC3A12.08	SGA0015	SID	2013/04/16'	SID	DAL	YE5S_G	PINNED	-6.93329861111111	478735.275899729	30_YE5S_G
L000361_030_002_2013-03-06_12-16-34	5	37	3715	471	1560309.25284302	466763.886653926	152.569725764902	495158.066748082	0.00124936441450003	195	194	196	107	118	136	0.0959719417578914	96	96	0.198616169089532	L000361_030_002	2013-03-06_12-16-34	2013-03-13_10-40-31	30	YE5S_G	his3D_K	1	1	1	PDLV4_768	SPAP8A3.13C	SPAP8A3.13c	SGA0015	SID	2013/04/16'	SID	DAL	YE5S_G	PINNED	-6.93329861111111	466763.886653926	30_YE5S_G
L000361_030_002_2013-03-06_12-16-34	5	39	3906	468	1469642.97162291	454894.887130833	152.569725764902	491709.453379231	0.00132625791699907	201	199	201	110	119	137	0.0990540971410352	96	96	0.193565702925361	L000361_030_002	2013-03-06_12-16-34	2013-03-13_10-40-31	30	YE5S_G	his3D_K	1	1	1	PDLV4_768	SPAC24B11.12C	SPAC24B11.12c	SGA0015	SID	2013/04/16'	SID	DAL	YE5S_G	PINNED	-6.93329861111111	454894.887130833	30_YE5S_G
L000361_030_002_2013-03-06_12-16-34	5	41	4097	464	1607765.43309597	496277.848082258	152.569725764902	506189.466157051	0.00124936441450003	196	194	196	103	114	134	0.0841747263258582	96	96	0.211174874081843	L000361_030_002	2013-03-06_12-16-34	2013-03-13_10-40-31	30	YE5S_G	his3D_K	1	1	1	PDLV4_768	SPCC1620.07C	SPCC1620.07c	SGA0015	SID	2013/04/16'	SID	DAL	YE5S_G	PINNED	-6.93329861111111	496277.848082258	30_YE5S_G
L000361_030_002_2013-03-06_12-16-34	5	43	4288	471	922398.282495483	202356.893330922	152.569725764902	227490.817961888	0.000873493449156171	169	170	177	101	112	132	0.10139228398342	96	96	0.086106385029838	L000361_030_002	2013-03-06_12-16-34	2013-03-13_10-40-31	30	YE5S_G	his3D_K	1	1	1	PDLV4_768	SPBC23G7.12C	rpt6	SGA0015	SID	2013/04/16'	SID	DAL	YE5S_G	PINNED	-6.93329861111111	202356.893330922	30_YE5S_G
L000361_030_002_2013-03-06_12-16-34	5	45	4479	464	1364989.60569667	339437.264143938	152.569725764902	341982.795403776	0.000974962225813586	176	176	181	101	110	130	0.089595068551387	96	96	0.144436472011139	L000361_030_002	2013-03-06_12-16-34	2013-03-13_10-40-31	30	YE5S_G	his3D_K	1	1	1	PDLV4_768	SPBC1734.05C	spf31	SGA0015	SID	2013/04/16'	SID	DAL	YE5S_G	PINNED	-6.93329861111111	339437.264143938	30_YE5S_G
L000361_030_002_2013-03-06_12-16-34	5	47	4670	467	1494619.90859815	423547.734707796	152.569725764902	425116.635798472	0.00115709221150118	190	188	189	100	110	131	0.0787543841003295	96	96	0.180226943213761	L000361_030_002	2013-03-06_12-16-34	2013-03-13_10-40-31	30	YE5S_G	his3D_K	1	1	1	PDLV4_768	SPAC10F6.16	mug134	SGA0015	SID	2013/04/16'	SID	DAL	YE5S_G	PINNED	-6.93329861111111	423547.734707796	30_YE5S_G
L000361_030_002_2013-03-06_12-16-34	6	2	372	568	1533084.39154001	431189.797231117	152.569725764902	422129.388730337	0.00114171351100137	189	187	189	97	107	128	0.110107344032309	96	96	0.183478774012424	L000361_030_002	2013-03-06_12-16-34	2013-03-13_10-40-31	30	YE5S_G	his3D_K	1	1	1	PDLV4_768	SPAC10F6.16	mug134	SGA0015	SID	2013/04/16'	SID	DAL	YE5S_G	PINNED	-6.93329861111111	431189.797231117	30_YE5S_G
L000361_030_002_2013-03-06_12-16-34	6	4	563	568	1891753.20650441	545666.180488077	152.569725764902	543851.930856699	0.00117614639701577	191	189	192	101	108	127	0.0950154107769157	96	96	0.232190470319341	L000361_030_002	2013-03-06_12-16-34	2013-03-13_10-40-31	30	YE5S_G	his3D_K	1	1	1	PDLV4_768	SPAC23A1.15C	sec20	SGA0015	SID	2013/04/16'	SID	DAL	YE5S_G	PINNED	-6.93329861111111	545666.180488077	30_YE5S_G
L000361_030_002_2013-03-06_12-16-34	6	6	760	566	1573047.49070039	349719.280920608	152.569725764902	372576.603113663	0.000867311322314932	168	169	176	109	116	133	0.119460091401849	96	96	0.148811649356877	L000361_030_002	2013-03-06_12-16-34	2013-03-13_10-40-31	30	YE5S_G	his3D_K	1	1	1	PDLV4_768	SPBC106.05C	tim11	SGA0015	SID	2013/04/16'	SID	DAL	YE5S_G	PINNED	-6.93329861111111	349719.280920608	30_YE5S_G
L000361_030_002_2013-03-06_12-16-34	6	8	950	567	1936711.69305984	554408.07995619	152.569725764902	561409.752873829	0.00115950663181128	190	188	191	107	114	132	0.105112126687214	96	96	0.235910300907284	L000361_030_002	2013-03-06_12-16-34	2013-03-13_10-40-31	30	YE5S_G	his3D_K	1	1	1	PDLV4_768	SPCC1620.03	mug163	SGA0015	SID	2013/04/16'	SID	DAL	YE5S_G	PINNED	-6.93329861111111	554408.07995619	30_YE5S_G
L000361_030_002_2013-03-06_12-16-34	6	10	1138	567	1761123.82612392	470610.348948754	152.569725764902	482553.602475999	0.00106723442881243	182	182	186	106	115	134	0.126155808268679	96	96	0.200252905836718	L000361_030_002	2013-03-06_12-16-34	2013-03-13_10-40-31	30	YE5S_G	his3D_K	1	1	1	PDLV4_768	SPCC4G3.05C	mus81	SGA0015	SID	2013/04/16'	SID	DAL	YE5S_G	PINNED	-6.93329861111111	470610.348948754	30_YE5S_G
L000361_030_002_2013-03-06_12-16-34	6	12	1327	566	1361992.37325964	393661.801532787	152.569725764902	404894.065796521	0.0011718711201541	190	189	191	104	115	133	0.119885216282283	96	96	0.167509957760071	L000361_030_002	2013-03-06_12-16-34	2013-03-13_10-40-31	30	YE5S_G	his3D_K	1	1	1	PDLV4_768	SPAC57A7.08	pzh1	SGA0015	SID	2013/04/16'	SID	DAL	YE5S_G	PINNED	-6.93329861111111	393661.801532787	30_YE5S_G
L000361_030_002_2013-03-06_12-16-34	6	14	1520	566	1879264.73801679	542664.714993344	152.569725764902	553248.859581004	0.00117247091200099	191	189	191	106	115	133	0.105537251567648	96	96	0.230913294438208	L000361_030_002	2013-03-06_12-16-34	2013-03-13_10-40-31	30	YE5S_G	his3D_K	1	1	1	PDLV4_768	SPAC227.18	lys3	SGA0015	SID	2013/04/16'	SID	DAL	YE5S_G	PINNED	-6.93329861111111	542664.714993344	30_YE5S_G
L000361_030_002_2013-03-06_12-16-34	6	16	1712	567	1394712.1606972	396167.249095551	152.569725764902	410584.085982477	0.00115709221150118	189	188	190	105	116	133	0.122542246784993	96	96	0.168576069365958	L000361_030_002	2013-03-06_12-16-34	2013-03-13_10-40-31	30	YE5S_G	his3D_K	1	1	1	PDLV4_768	SPAC13G6.07C	rps601	SGA0015	SID	2013/04/16'	SID	DAL	YE5S_G	PINNED	-6.93329861111111	396167.249095551	30_YE5S_G
L000361_030_002_2013-03-06_12-16-34	6	18	1902	566	1227866.22170263	378362.72900455	152.569725764902	389739.088156261	0.00124192098829376	195	194	195	104	115	133	0.114039749176321	96	96	0.160999935748804	L000361_030_002	2013-03-06_12-16-34	2013-03-13_10-40-31	30	YE5S_G	his3D_K	1	1	1	PDLV4_768	SPAC458.04C	dil1	SGA0015	SID	2013/04/16'	SID	DAL	YE5S_G	PINNED	-6.93329861111111	378362.72900455	30_YE5S_G
L000361_030_002_2013-03-06_12-16-34	6	20	2090	562	1635240.06376873	463757.553136024	152.569725764902	484709.082306648	0.00113427008479511	187	187	189	107	117	134	0.112126687214369	96	96	0.197336921779694	L000361_030_002	2013-03-06_12-16-34	2013-03-13_10-40-31	30	YE5S_G	his3D_K	1	1	1	PDLV4_768	SPCC18.15	SPCC18.15	SGA0015	SID	2013/04/16'	SID	DAL	YE5S_G	PINNED	-6.93329861111111	463757.553136024	30_YE5S_G
L000361_030_002_2013-03-06_12-16-34	6	22	2278	561	1671956.16112233	493881.190492347	152.569725764902	506663.221282632	0.00118040618629453	191	190	191	106	116	133	0.127006058029546	96	96	0.210155054505526	L000361_030_002	2013-03-06_12-16-34	2013-03-13_10-40-31	30	YE5S_G	his3D_K	1	1	1	PDLV4_768	SPAC26F1.04C	etr1	SGA0015	SID	2013/04/16'	SID	DAL	YE5S_G	PINNED	-6.93329861111111	493881.190492347	30_YE5S_G
L000361_030_002_2013-03-06_12-16-34	6	24	2467	561	1658968.15389521	493035.50305023	152.569725764902	506929.4388378	0.00120322831300061	192	191	192	106	116	133	0.129237963651823	96	96	0.209795199759255	L000361_030_002	2013-03-06_12-16-34	2013-03-13_10-40-31	30	YE5S_G	his3D_K	1	1	1	PDLV4_768	SPAC6C3.03C	SPAC6C3.03c	SGA0015	SID	2013/04/16'	SID	DAL	YE5S_G	PINNED	-6.93329861111111	493035.50305023	30_YE5S_G
L000361_030_002_2013-03-06_12-16-34	6	26	2665	565	1552316.63301095	495590.029603428	152.569725764902	507694.229776001	0.00128012181549964	198	196	197	105	116	133	0.116590498458922	96	96	0.210882195330979	L000361_030_002	2013-03-06_12-16-34	2013-03-13_10-40-31	30	YE5S_G	his3D_K	1	1	1	PDLV4_768	SPBC13E7.11	SPBC13E7.11	SGA0015	SID	2013/04/16'	SID	DAL	YE5S_G	PINNED	-6.93329861111111	495590.029603428	30_YE5S_G
L000361_030_002_2013-03-06_12-16-34	6	28	2856	562	1539828.16452333	413128.542101832	152.569725764902	431658.99971285	0.00108704210870118	184	184	186	104	116	133	0.10543097034754	96	96	0.175793395161795	L000361_030_002	2013-03-06_12-16-34	2013-03-13_10-40-31	30	YE5S_G	his3D_K	1	1	1	PDLV4_768	SPBC16A3.16	SPBC16A3.16	SGA0015	SID	2013/04/16'	SID	DAL	YE5S_G	PINNED	-6.93329861111111	413128.542101832	30_YE5S_G
L000361_030_002_2013-03-06_12-16-34	6	30	3047	565	1597275.11956637	430550.615203167	152.569725764902	442536.136911938	0.0010582992667804	182	183	185	103	116	134	0.0927835051546392	96	96	0.183206790919104	L000361_030_002	2013-03-06_12-16-34	2013-03-13_10-40-31	30	YE5S_G	his3D_K	1	1	1	PDLV4_768	SPBC3B8.08	SPBC3B8.08	SGA0015	SID	2013/04/16'	SID	DAL	YE5S_G	PINNED	-6.93329861111111	430550.615203167	30_YE5S_G
L000361_030_002_2013-03-06_12-16-34	6	32	3238	561	1397209.85439473	367789.837274006	152.569725764902	384382.937367282	0.00105737658229607	182	182	185	104	116	134	0.0898076309916038	96	96	0.156500986040478	L000361_030_002	2013-03-06_12-16-34	2013-03-13_10-40-31	30	YE5S_G	his3D_K	1	1	1	PDLV4_768	SPBC119.03	SPBC119.03	SGA0015	SID	2013/04/16'	SID	DAL	YE5S_G	PINNED	-6.93329861111111	367789.837274006	30_YE5S_G
L000361_030_002_2013-03-06_12-16-34	6	34	3429	561	1547820.7843554	407281.608888351	152.569725764902	420553.487730461	0.00106924898789127	183	183	185	103	116	134	0.0971410351790839	96	96	0.173305423172126	L000361_030_002	2013-03-06_12-16-34	2013-03-13_10-40-31	30	YE5S_G	his3D_K	1	1	1	PDLV4_768	SPAP8A3.12C	tpp2	SGA0015	SID	2013/04/16'	SID	DAL	YE5S_G	PINNED	-6.93329861111111	407281.608888351	30_YE5S_G
L000361_030_002_2013-03-06_12-16-34	6	36	3620	562	1618255.74662557	459743.074620994	152.569725764902	471870.569027302	0.00114521980590598	188	187	189	105	116	134	0.103836752045913	96	96	0.195628691202424	L000361_030_002	2013-03-06_12-16-34	2013-03-13_10-40-31	30	YE5S_G	his3D_K	1	1	1	PDLV4_768	SPAC3A12.08	SPAC3A12.08	SGA0015	SID	2013/04/16'	SID	DAL	YE5S_G	PINNED	-6.93329861111111	459743.074620994	30_YE5S_G
L000361_030_002_2013-03-06_12-16-34	6	38	3811	562	1494869.6779679	399348.107351663	152.569725764902	409355.659754926	0.00105387028739146	182	182	184	103	115	134	0.0855563821872675	96	96	0.169929579993729	L000361_030_002	2013-03-06_12-16-34	2013-03-13_10-40-31	30	YE5S_G	his3D_K	1	1	1	PDLV4_768	SPAP8A3.13C	SPAP8A3.13c	SGA0015	SID	2013/04/16'	SID	DAL	YE5S_G	PINNED	-6.93329861111111	399348.107351663	30_YE5S_G
L000361_030_002_2013-03-06_12-16-34	6	40	4002	563	1489374.75183335	402301.973763988	152.569725764902	413419.499532666	0.00108462768839108	184	184	187	104	114	134	0.0820491019236901	96	96	0.171186501635684	L000361_030_002	2013-03-06_12-16-34	2013-03-13_10-40-31	30	YE5S_G	his3D_K	1	1	1	PDLV4_768	SPAC24B11.12C	SPAC24B11.12c	SGA0015	SID	2013/04/16'	SID	DAL	YE5S_G	PINNED	-6.93329861111111	402301.973763988	30_YE5S_G
L000361_030_002_2013-03-06_12-16-34	6	42	4193	561	1565554.40960782	463323.378656423	152.569725764902	464329.952507381	0.0011878496125008	192	190	192	101	112	132	0.0988415347008184	96	96	0.197152172971313	L000361_030_002	2013-03-06_12-16-34	2013-03-13_10-40-31	30	YE5S_G	his3D_K	1	1	1	PDLV4_768	SPCC1620.07C	SPCC1620.07c	SGA0015	SID	2013/04/16'	SID	DAL	YE5S_G	PINNED	-6.93329861111111	463323.378656423	30_YE5S_G
L000361_030_002_2013-03-06_12-16-34	6	44	4384	563	1620253.90158359	489288.305333553	152.569725764902	490970.919201511	0.00123640013431032	195	193	195	102	111	130	0.090126474651929	96	96	0.208200701820173	L000361_030_002	2013-03-06_12-16-34	2013-03-13_10-40-31	30	YE5S_G	his3D_K	1	1	1	PDLV4_768	SPBC23G7.12C	rpt6	SGA0015	SID	2013/04/16'	SID	DAL	YE5S_G	PINNED	-6.93329861111111	489288.305333553	30_YE5S_G
L000361_030_002_2013-03-06_12-16-34	6	46	4575	567	1384721.38590711	438314.371716184	152.569725764902	431453.388551004	0.00127393945399806	198	195	198	101	110	129	0.0785418216601127	96	96	0.18651040463141	L000361_030_002	2013-03-06_12-16-34	2013-03-13_10-40-31	30	YE5S_G	his3D_K	1	1	1	PDLV4_768	SPBC1734.05C	spf31	SGA0015	SID	2013/04/16'	SID	DAL	YE5S_G	PINNED	-6.93329861111111	438314.371716184	30_YE5S_G
L000361_030_002_2013-03-06_12-16-34	6	48	4766	567	1414194.17153789	446361.229171515	152.569725764902	445002.745101249	0.00125746887890374	197	194	197	100	112	134	0.0758847911574025	96	96	0.189934482728892	L000361_030_002	2013-03-06_12-16-34	2013-03-13_10-40-31	30	YE5S_G	his3D_K	1	1	1	PDLV4_768	SPAC10F6.16	mug134	SGA0015	SID	2013/04/16'	SID	DAL	YE5S_G	PINNED	-6.93329861111111	446361.229171515	30_YE5S_G
L000361_030_002_2013-03-06_12-16-34	7	1	277	664	765293.348921246	235449.025156652	152.569725764902	221764.885462918	0.00125303989951481	196	194	197	97	109	130	0.096928472738867	96	96	0.100187663890868	L000361_030_002	2013-03-06_12-16-34	2013-03-13_10-40-31	30	YE5S_G	his3D_K	1	1	1	PDLV4_768	SPAC10F6.16	mug134	SGA0015	SID	2013/04/16'	SID	DAL	YE5S_G	PINNED	-6.93329861111111	235449.025156652	30_YE5S_G
L000361_030_002_2013-03-06_12-16-34	7	3	468	660	1408449.47603358	409026.254020578	152.569725764902	401220.955406023	0.00116059850640579	190	188	190	99	108	127	0.119991497502391	96	96	0.174047800083647	L000361_030_002	2013-03-06_12-16-34	2013-03-13_10-40-31	30	YE5S_G	his3D_K	1	1	1	PDLV4_768	SPBC1711.11	SPBC1711.11	SGA0015	SID	2013/04/16'	SID	DAL	YE5S_G	PINNED	-6.93329861111111	409026.254020578	30_YE5S_G
L000361_030_002_2013-03-06_12-16-34	7	5	659	655	1349004.36603252	337887.752498698	152.569725764902	335300.873649179	0.000995861780296838	178	178	183	101	110	129	0.109575937931767	96	96	0.143777127799351	L000361_030_002	2013-03-06_12-16-34	2013-03-13_10-40-31	30	YE5S_G	his3D_K	1	1	1	PDLV4_768	SPBC16E9.13	ksp1	SGA0015	SID	2013/04/16'	SID	DAL	YE5S_G	PINNED	-6.93329861111111	337887.752498698	30_YE5S_G
L000361_030_002_2013-03-06_12-16-34	7	7	850	658	1322528.81283877	329069.037024015	152.569725764902	336763.744775721	0.0010074727742655	179	178	184	100	111	131	0.127962589010522	96	96	0.140024610661771	L000361_030_002	2013-03-06_12-16-34	2013-03-13_10-40-31	30	YE5S_G	his3D_K	1	1	1	PDLV4_768	SPBP22H7.06	SPBP22H7.06	SGA0015	SID	2013/04/16'	SID	DAL	YE5S_G	PINNED	-6.93329861111111	329069.037024015	30_YE5S_G
L000361_030_002_2013-03-06_12-16-34	7	9	1044	663	1705425.25666915	455622.106264709	152.569725764902	470881.3390198	0.00105294760290713	182	181	185	110	117	134	0.110532468912743	96	96	0.193875147341669	L000361_030_002	2013-03-06_12-16-34	2013-03-13_10-40-31	30	YE5S_G	his3D_K	1	1	1	PDLV4_768	SPBC1683.02	SPBC1683.02	SGA0015	SID	2013/04/16'	SID	DAL	YE5S_G	PINNED	-6.93329861111111	455622.106264709	30_YE5S_G
L000361_030_002_2013-03-06_12-16-34	7	11	1236	664	1474638.35901796	453063.602654038	152.569725764902	466528.189571804	0.00123398571400022	195	193	195	107	116	133	0.123817621426294	96	96	0.192786459462673	L000361_030_002	2013-03-06_12-16-34	2013-03-13_10-40-31	30	YE5S_G	his3D_K	1	1	1	PDLV4_768	SPAC24C9.07C	bgs2	SGA0015	SID	2013/04/16'	SID	DAL	YE5S_G	PINNED	-6.93329861111111	453063.602654038	30_YE5S_G
L000361_030_002_2013-03-06_12-16-34	7	13	1426	661	1582788.49612074	466425.593390093	152.569725764902	480025.121244605	0.00116152119089012	190	189	190	107	116	133	0.124986714847486	96	96	0.198472219409592	L000361_030_002	2013-03-06_12-16-34	2013-03-13_10-40-31	30	YE5S_G	his3D_K	1	1	1	PDLV4_768	SPBC1604.01	mug158	SGA0015	SID	2013/04/16'	SID	DAL	YE5S_G	PINNED	-6.93329861111111	466425.593390093	30_YE5S_G
L000361_030_002_2013-03-06_12-16-34	7	15	1615	660	1551317.55553194	462415.258148266	152.569725764902	475995.326990101	0.0011878496125008	192	190	192	107	116	133	0.125518120948028	96	96	0.196765751867284	L000361_030_002	2013-03-06_12-16-34	2013-03-13_10-40-31	30	YE5S_G	his3D_K	1	1	1	PDLV4_768	SPCC320.07C	mde7	SGA0015	SID	2013/04/16'	SID	DAL	YE5S_G	PINNED	-6.93329861111111	462415.258148266	30_YE5S_G
L000361_030_002_2013-03-06_12-16-34	7	17	1804	660	1147190.71527261	261672.795224339	152.569725764902	304319.778718459	0.000864297110157949	167	170	175	106	117	134	0.100860877882878	96	96	0.111346335113843	L000361_030_002	2013-03-06_12-16-34	2013-03-13_10-40-31	30	YE5S_G	his3D_K	1	1	1	PDLV4_768	SPBC16E9.07	mug100	SGA0015	SID	2013/04/16'	SID	DAL	YE5S_G	PINNED	-6.93329861111111	261672.795224339	30_YE5S_G
L000361_030_002_2013-03-06_12-16-34	7	19	1992	656	1723658.42066107	533410.847061819	152.569725764902	546601.054663505	0.00124936441450003	196	194	195	106	116	133	0.13008821341269	96	96	0.226975612345886	L000361_030_002	2013-03-06_12-16-34	2013-03-13_10-40-31	30	YE5S_G	his3D_K	1	1	1	PDLV4_768	SPBC30D10.16	pha2	SGA0015	SID	2013/04/16'	SID	DAL	YE5S_G	PINNED	-6.93329861111111	533410.847061819	30_YE5S_G
L000361_030_002_2013-03-06_12-16-34	7	21	2182	661	1065765.90073334	249222.527416263	152.569725764902	280624.224836358	0.0009332551037031	173	174	178	104	116	134	0.0865129131682432	96	96	0.106048529163374	L000361_030_002	2013-03-06_12-16-34	2013-03-13_10-40-31	30	YE5S_G	his3D_K	1	1	1	PDLV4_768	SPAC144.17C	SPAC144.17c	SGA0015	SID	2013/04/16'	SID	DAL	YE5S_G	PINNED	-6.93329861111111	249222.527416263	30_YE5S_G
L000361_030_002_2013-03-06_12-16-34	7	23	2374	658	1685443.70708896	524178.890834992	152.569725764902	538059.273319682	0.00124936441450003	195	194	195	107	117	133	0.137846742480604	96	96	0.223047254065816	L000361_030_002	2013-03-06_12-16-34	2013-03-13_10-40-31	30	YE5S_G	his3D_K	1	1	1	PDLV4_768	SPAC110.01	ppk1	SGA0015	SID	2013/04/16'	SID	DAL	YE5S_G	PINNED	-6.93329861111111	524178.890834992	30_YE5S_G
L000361_030_002_2013-03-06_12-16-34	7	25	2562	659	1629745.13763418	517753.471778932	152.569725764902	531832.883766632	0.00128455079488858	198	197	197	106	117	132	0.1327452439154	96	96	0.220313126267588	L000361_030_002	2013-03-06_12-16-34	2013-03-13_10-40-31	30	YE5S_G	his3D_K	1	1	1	PDLV4_768	SPCC1442.11C	SPCC1442.11c	SGA0015	SID	2013/04/16'	SID	DAL	YE5S_G	PINNED	-6.93329861111111	517753.471778932	30_YE5S_G
L000361_030_002_2013-03-06_12-16-34	7	27	2760	658	1587534.11414603	486183.100440701	152.569725764902	498756.84906172	0.00122303599288935	194	193	193	105	116	133	0.116803060899139	96	96	0.206879383017047	L000361_030_002	2013-03-06_12-16-34	2013-03-13_10-40-31	30	YE5S_G	his3D_K	1	1	1	PDLV4_768	SPCC1620.02	wtf23	SGA0015	SID	2013/04/16'	SID	DAL	YE5S_G	PINNED	-6.93329861111111	486183.100440701	30_YE5S_G
L000361_030_002_2013-03-06_12-16-34	7	29	2951	659	1414194.17153789	412767.728684941	152.569725764902	427448.636718479	0.00114614249039031	188	188	189	104	116	133	0.102136252524179	96	96	0.175639862764221	L000361_030_002	2013-03-06_12-16-34	2013-03-13_10-40-31	30	YE5S_G	his3D_K	1	1	1	PDLV4_768	SPAC1782.12C	SPAC1782.12c	SGA0015	SID	2013/04/16'	SID	DAL	YE5S_G	PINNED	-6.93329861111111	412767.728684941	30_YE5S_G
L000361_030_002_2013-03-06_12-16-34	7	31	3142	656	1525841.0798172	455052.983301877	152.569725764902	467607.735585758	0.00119227859188974	192	191	191	104	116	133	0.110957593793177	96	96	0.193632975601629	L000361_030_002	2013-03-06_12-16-34	2013-03-13_10-40-31	30	YE5S_G	his3D_K	1	1	1	PDLV4_768	SPCC16A11.08	atg20	SGA0015	SID	2013/04/16'	SID	DAL	YE5S_G	PINNED	-6.93329861111111	455052.983301877	30_YE5S_G
L000361_030_002_2013-03-06_12-16-34	7	33	3333	655	1608514.74120523	465594.566059372	152.569725764902	493143.890120315	0.00120322831300061	192	191	193	106	117	134	0.0912955680731215	96	96	0.198118602796233	L000361_030_002	2013-03-06_12-16-34	2013-03-13_10-40-31	30	YE5S_G	his3D_K	1	1	1	PDLV4_768	SPAC922.06	SPAC922.06	SGA0015	SID	2013/04/16'	SID	DAL	YE5S_G	PINNED	-6.93329861111111	465594.566059372	30_YE5S_G
L000361_030_002_2013-03-06_12-16-34	7	35	3524	657	1545073.32128813	454171.927650409	152.569725764902	467897.058064567	0.00117689989138993	190	190	190	105	116	134	0.099798065681794	96	96	0.19325807106584	L000361_030_002	2013-03-06_12-16-34	2013-03-13_10-40-31	30	YE5S_G	his3D_K	1	1	1	PDLV4_768	SPAC1F7.06	SPAC1F7.06	SGA0015	SID	2013/04/16'	SID	DAL	YE5S_G	PINNED	-6.93329861111111	454171.927650409	30_YE5S_G
L000361_030_002_2013-03-06_12-16-34	7	37	3715	658	1561308.33032203	403846.424514574	152.569725764902	417840.771286272	0.00101014860620214	178	179	182	105	116	134	0.0845998512062918	96	96	0.17184369234859	L000361_030_002	2013-03-06_12-16-34	2013-03-13_10-40-31	30	YE5S_G	his3D_K	1	1	1	PDLV4_768	SPCC126.12	SPCC126.12	SGA0015	SID	2013/04/16'	SID	DAL	YE5S_G	PINNED	-6.93329861111111	403846.424514574	30_YE5S_G
L000361_030_002_2013-03-06_12-16-34	7	39	3906	657	1500864.14284196	429503.602490433	152.569725764902	448387.851284484	0.00117689989138993	191	190	191	104	115	134	0.0904453183122542	96	96	0.182761268761248	L000361_030_002	2013-03-06_12-16-34	2013-03-13_10-40-31	30	YE5S_G	his3D_K	1	1	1	PDLV4_768	SPCC1259.03	rpa12	SGA0015	SID	2013/04/16'	SID	DAL	YE5S_G	PINNED	-6.93329861111111	429503.602490433	30_YE5S_G
L000361_030_002_2013-03-06_12-16-34	7	41	4097	655	1446164.65086619	374345.654914092	152.569725764902	384255.098712961	0.00102661918129645	180	180	183	103	114	133	0.0914018492932299	96	96	0.159290600708951	L000361_030_002	2013-03-06_12-16-34	2013-03-13_10-40-31	30	YE5S_G	his3D_K	1	1	1	PDLV4_768	SPCC1919.12C	SPCC1919.12c	SGA0015	SID	2013/04/16'	SID	DAL	YE5S_G	PINNED	-6.93329861111111	374345.654914092	30_YE5S_G
L000361_030_002_2013-03-06_12-16-34	7	43	4288	655	1527339.69603571	454791.206909544	152.569725764902	456892.41599563	0.0011878496125008	192	190	192	102	112	131	0.103730470825805	96	96	0.19352158518414	L000361_030_002	2013-03-06_12-16-34	2013-03-13_10-40-31	30	YE5S_G	his3D_K	1	1	1	PDLV4_768	SPCC736.13	SPCC736.13	SGA0015	SID	2013/04/16'	SID	DAL	YE5S_G	PINNED	-6.93329861111111	454791.206909544	30_YE5S_G
L000361_030_002_2013-03-06_12-16-34	7	45	4479	655	1600272.3520034	426166.957686663	152.569725764902	425453.036303473	0.00105737658229607	183	182	186	101	111	130	0.0927835051546392	96	96	0.181341468242214	L000361_030_002	2013-03-06_12-16-34	2013-03-13_10-40-31	30	YE5S_G	his3D_K	1	1	1	PDLV4_768	SPBC4F6.08C	mrpl39	SGA0015	SID	2013/04/16'	SID	DAL	YE5S_G	PINNED	-6.93329861111111	426166.957686663	30_YE5S_G
L000361_030_002_2013-03-06_12-16-34	7	47	4670	662	1509855.84015305	465899.675452537	152.569725764902	466834.139630431	0.00122780335249864	195	192	194	102	112	131	0.0805611648421724	96	96	0.198248432160836	L000361_030_002	2013-03-06_12-16-34	2013-03-13_10-40-31	30	YE5S_G	his3D_K	1	1	1	PDLV4_768	SPAC10F6.16	mug134	SGA0015	SID	2013/04/16'	SID	DAL	YE5S_G	PINNED	-6.93329861111111	465899.675452537	30_YE5S_G
L000361_030_002_2013-03-06_12-16-34	8	2	372	756	1488375.67435434	416375.106325268	152.569725764902	410065.929974093	0.00112874923081166	187	186	189	97	109	129	0.110851312573068	96	96	0.177174864823865	L000361_030_002	2013-03-06_12-16-34	2013-03-13_10-40-31	30	YE5S_G	his3D_K	1	1	1	PDLV4_768	SPAC10F6.16	mug134	SGA0015	SID	2013/04/16'	SID	DAL	YE5S_G	PINNED	-6.93329861111111	416375.106325268	30_YE5S_G
L000361_030_002_2013-03-06_12-16-34	8	4	563	757	1783603.06940164	552146.425601671	152.569725764902	548731.591267429	0.00124318205299844	196	193	196	100	108	127	0.0978850037198427	96	96	0.234947927560624	L000361_030_002	2013-03-06_12-16-34	2013-03-13_10-40-31	30	YE5S_G	his3D_K	1	1	1	PDLV4_768	SPBC1711.11	SPBC1711.11	SGA0015	SID	2013/04/16'	SID	DAL	YE5S_G	PINNED	-6.93329861111111	552146.425601671	30_YE5S_G
L000361_030_002_2013-03-06_12-16-34	8	6	760	757	1098235.91880115	223156.045585972	152.569725764902	298597.661148994	0.000781221246157324	162	164	172	125	132	148	0.0766287596981613	96	96	0.0949567868268194	L000361_030_002	2013-03-06_12-16-34	2013-03-13_10-40-31	30	YE5S_G	his3D_K	1	1	1	PDLV4_768	SPBC16E9.13	ksp1	SGA0015	SID	2013/04/16'	SID	DAL	YE5S_G	PINNED	-6.93329861111111	223156.045585972	30_YE5S_G
L000361_030_002_2013-03-06_12-16-34	8	8	945	755	1456405.19502604	348235.065938433	152.569725764902	363893.856401735	0.000917876403203292	172	173	179	103	112	132	0.116909342119248	96	96	0.14818009001329	L000361_030_002	2013-03-06_12-16-34	2013-03-13_10-40-31	30	YE5S_G	his3D_K	1	1	1	PDLV4_768	SPBP22H7.06	SPBP22H7.06	SGA0015	SID	2013/04/16'	SID	DAL	YE5S_G	PINNED	-6.93329861111111	348235.065938433	30_YE5S_G
L000361_030_002_2013-03-06_12-16-34	8	10	1142	755	1654722.07460942	475983.096969089	152.569725764902	489841.225145291	0.00114964878529492	189	188	191	108	116	133	0.121585715804017	96	96	0.202539103762037	L000361_030_002	2013-03-06_12-16-34	2013-03-13_10-40-31	30	YE5S_G	his3D_K	1	1	1	PDLV4_768	SPBC1683.02	SPBC1683.02	SGA0015	SID	2013/04/16'	SID	DAL	YE5S_G	PINNED	-6.93329861111111	475983.096969089	30_YE5S_G
L000361_030_002_2013-03-06_12-16-34	8	12	1332	757	1559809.71410352	408167.9422782	152.569725764902	422092.452704995	0.00105185572831263	181	181	185	107	116	133	0.117547029439898	96	96	0.173682573477584	L000361_030_002	2013-03-06_12-16-34	2013-03-13_10-40-31	30	YE5S_G	his3D_K	1	1	1	PDLV4_768	SPAC24C9.07C	bgs2	SGA0015	SID	2013/04/16'	SID	DAL	YE5S_G	PINNED	-6.93329861111111	408167.9422782	30_YE5S_G
L000361_030_002_2013-03-06_12-16-34	8	14	1520	751	1760624.28738442	535324.130684667	152.569725764902	547736.216258291	0.00121860701350041	194	192	194	107	116	133	0.132001275374641	96	96	0.227789747874399	L000361_030_002	2013-03-06_12-16-34	2013-03-13_10-40-31	30	YE5S_G	his3D_K	1	1	1	PDLV4_768	SPBC1604.01	mug158	SGA0015	SID	2013/04/16'	SID	DAL	YE5S_G	PINNED	-6.93329861111111	535324.130684667	30_YE5S_G
L000361_030_002_2013-03-06_12-16-34	8	16	1713	758	1419689.09767244	444011.472021266	152.569725764902	457013.271712242	0.00125856075349825	197	195	196	105	115	133	0.124561589967053	96	96	0.188934620107088	L000361_030_002	2013-03-06_12-16-34	2013-03-13_10-40-31	30	YE5S_G	his3D_K	1	1	1	PDLV4_768	SPCC320.07C	mde7	SGA0015	SID	2013/04/16'	SID	DAL	YE5S_G	PINNED	-6.93329861111111	444011.472021266	30_YE5S_G
L000361_030_002_2013-03-06_12-16-34	8	18	1902	756	1208633.98023169	252588.478747082	152.569725764902	296514.551428591	0.000795338881952451	162	166	172	107	118	135	0.100860877882878	96	96	0.107480800120456	L000361_030_002	2013-03-06_12-16-34	2013-03-13_10-40-31	30	YE5S_G	his3D_K	1	1	1	PDLV4_768	SPBC16E9.07	mug100	SGA0015	SID	2013/04/16'	SID	DAL	YE5S_G	PINNED	-6.93329861111111	252588.478747082	30_YE5S_G
L000361_030_002_2013-03-06_12-16-34	8	20	2090	756	1446913.95897545	424931.003916031	152.569725764902	440513.402358425	0.00116152119089012	189	189	190	105	116	133	0.123817621426294	96	96	0.180815548371133	L000361_030_002	2013-03-06_12-16-34	2013-03-13_10-40-31	30	YE5S_G	his3D_K	1	1	1	PDLV4_768	SPBC30D10.16	pha2	SGA0015	SID	2013/04/16'	SID	DAL	YE5S_G	PINNED	-6.93329861111111	424931.003916031	30_YE5S_G
L000361_030_002_2013-03-06_12-16-34	8	22	2275	757	1375479.91922627	312510.507956694	152.569725764902	345008.305325306	0.000898729996172343	170	172	177	106	117	134	0.113295780635562	96	96	0.132978667941812	L000361_030_002	2013-03-06_12-16-34	2013-03-13_10-40-31	30	YE5S_G	his3D_K	1	1	1	PDLV4_768	SPAC144.17C	SPAC144.17c	SGA0015	SID	2013/04/16'	SID	DAL	YE5S_G	PINNED	-6.93329861111111	312510.507956694	30_YE5S_G
L000361_030_002_2013-03-06_12-16-34	8	24	2468	755	1486127.75002657	383254.666153687	152.569725764902	402779.708749735	0.00105628470770156	182	182	184	106	117	133	0.129769369752365	96	96	0.163081540268283	L000361_030_002	2013-03-06_12-16-34	2013-03-13_10-40-31	30	YE5S_G	his3D_K	1	1	1	PDLV4_768	SPAC110.01	ppk1	SGA0015	SID	2013/04/16'	SID	DAL	YE5S_G	PINNED	-6.93329861111111	383254.666153687	30_YE5S_G
L000361_030_002_2013-03-06_12-16-34	8	26	2658	753	1719162.57200553	462265.272898269	152.569725764902	478292.237003112	0.00107367796728021	183	183	184	107	118	133	0.134870868317568	96	96	0.196701930529288	L000361_030_002	2013-03-06_12-16-34	2013-03-13_10-40-31	30	YE5S_G	his3D_K	1	1	1	PDLV4_768	SPCC1442.11C	SPCC1442.11c	SGA0015	SID	2013/04/16'	SID	DAL	YE5S_G	PINNED	-6.93329861111111	462265.272898269	30_YE5S_G
L000361_030_002_2013-03-06_12-16-34	8	28	2856	756	1092740.9926666	286908.216797898	152.569725764902	335460.273020801	0.00108462768839108	183	184	185	106	118	134	0.0828993516845573	96	96	0.122084446826448	L000361_030_002	2013-03-06_12-16-34	2013-03-13_10-40-31	30	YE5S_G	his3D_K	1	1	1	PDLV4_768	SPCC1620.02	wtf23	SGA0015	SID	2013/04/16'	SID	DAL	YE5S_G	PINNED	-6.93329861111111	286908.216797898	30_YE5S_G
L000361_030_002_2013-03-06_12-16-34	8	30	3047	751	1526840.15729621	391825.156332306	152.569725764902	406106.168359546	0.00100664231129753	178	179	181	104	116	133	0.0939525985758316	96	96	0.166728433216021	L000361_030_002	2013-03-06_12-16-34	2013-03-13_10-40-31	30	YE5S_G	his3D_K	1	1	1	PDLV4_768	SPAC1782.12C	SPAC1782.12c	SGA0015	SID	2013/04/16'	SID	DAL	YE5S_G	PINNED	-6.93329861111111	391825.156332306	30_YE5S_G
L000361_030_002_2013-03-06_12-16-34	8	32	3238	752	1199642.28292061	251319.011544762	152.569725764902	291277.503849469	0.000820836840595161	163	167	172	105	117	134	0.109257094271442	96	96	0.106940619700079	L000361_030_002	2013-03-06_12-16-34	2013-03-13_10-40-31	30	YE5S_G	his3D_K	1	1	1	PDLV4_768	SPCC16A11.08	atg20	SGA0015	SID	2013/04/16'	SID	DAL	YE5S_G	PINNED	-6.93329861111111	251319.011544762	30_YE5S_G
L000361_030_002_2013-03-06_12-16-34	8	34	3429	753	1458902.88872356	342324.136987346	152.569725764902	365280.238296731	0.000933085913592926	172	174	178	105	117	134	0.106812626208949	96	96	0.145664886721876	L000361_030_002	2013-03-06_12-16-34	2013-03-13_10-40-31	30	YE5S_G	his3D_K	1	1	1	PDLV4_768	SPAC922.06	SPAC922.06	SGA0015	SID	2013/04/16'	SID	DAL	YE5S_G	PINNED	-6.93329861111111	342324.136987346	30_YE5S_G
L000361_030_002_2013-03-06_12-16-34	8	36	3620	754	1398208.93187374	369729.872406227	152.569725764902	385111.314351752	0.00105737658229607	182	182	185	105	116	134	0.102136252524179	96	96	0.157326504802486	L000361_030_002	2013-03-06_12-16-34	2013-03-13_10-40-31	30	YE5S_G	his3D_K	1	1	1	PDLV4_768	SPAC1F7.06	SPAC1F7.06	SGA0015	SID	2013/04/16'	SID	DAL	YE5S_G	PINNED	-6.93329861111111	369729.872406227	30_YE5S_G
L000361_030_002_2013-03-06_12-16-34	8	38	3811	758	1383722.3084281	347028.619886501	152.569725764902	357646.515778745	0.000995861780296838	178	178	181	104	115	133	0.0691890742905729	96	96	0.147666726190811	L000361_030_002	2013-03-06_12-16-34	2013-03-13_10-40-31	30	YE5S_G	his3D_K	1	1	1	PDLV4_768	SPCC126.12	SPCC126.12	SGA0015	SID	2013/04/16'	SID	DAL	YE5S_G	PINNED	-6.93329861111111	347028.619886501	30_YE5S_G
L000361_030_002_2013-03-06_12-16-34	8	40	4002	758	1511104.68700181	417005.041227607	152.569725764902	425806.599858823	0.00110351268379549	185	185	188	103	115	134	0.0790732277606547	96	96	0.177442913104068	L000361_030_002	2013-03-06_12-16-34	2013-03-13_10-40-31	30	YE5S_G	his3D_K	1	1	1	PDLV4_768	SPCC1259.03	rpa12	SGA0015	SID	2013/04/16'	SID	DAL	YE5S_G	PINNED	-6.93329861111111	417005.041227607	30_YE5S_G
L000361_030_002_2013-03-06_12-16-34	8	42	4193	758	1624250.21149963	490288.070699694	152.569725764902	495583.567897251	0.00120322831300061	193	191	192	104	113	132	0.0749282601764268	96	96	0.208626119408571	L000361_030_002	2013-03-06_12-16-34	2013-03-13_10-40-31	30	YE5S_G	his3D_K	1	1	1	PDLV4_768	SPCC1919.12C	SPCC1919.12c	SGA0015	SID	2013/04/16'	SID	DAL	YE5S_G	PINNED	-6.93329861111111	490288.070699694	30_YE5S_G
L000361_030_002_2013-03-06_12-16-34	8	44	4384	758	1488875.21309385	408469.720907032	152.569725764902	411055.541241413	0.00108813398329568	185	184	187	101	112	131	0.0696141991710065	96	96	0.17381098554391	L000361_030_002	2013-03-06_12-16-34	2013-03-13_10-40-31	30	YE5S_G	his3D_K	1	1	1	PDLV4_768	SPCC736.13	SPCC736.13	SGA0015	SID	2013/04/16'	SID	DAL	YE5S_G	PINNED	-6.93329861111111	408469.720907032	30_YE5S_G
L000361_030_002_2013-03-06_12-16-34	8	46	4575	751	1314536.1930067	377033.491536924	152.569725764902	377366.089517976	0.0011509098499996	189	188	190	102	112	131	0.0934211924752896	96	96	0.160434322038792	L000361_030_002	2013-03-06_12-16-34	2013-03-13_10-40-31	30	YE5S_G	his3D_K	1	1	1	PDLV4_768	SPBC4F6.08C	mrpl39	SGA0015	SID	2013/04/16'	SID	DAL	YE5S_G	PINNED	-6.93329861111111	377033.491536924	30_YE5S_G
L000361_030_002_2013-03-06_12-16-34	8	48	4766	751	1508107.45456478	510647.643449662	152.569725764902	517545.717267161	0.00136621165699691	205	201	203	103	114	136	0.089595068551387	96	96	0.217289472464623	L000361_030_002	2013-03-06_12-16-34	2013-03-13_10-40-31	30	YE5S_G	his3D_K	1	1	1	PDLV4_768	SPAC10F6.16	mug134	SGA0015	SID	2013/04/16'	SID	DAL	YE5S_G	PINNED	-6.93329861111111	510647.643449662	30_YE5S_G
L000361_030_002_2013-03-06_12-16-34	9	1	277	849	855210.322032097	259863.280313333	152.569725764902	270384.738846389	0.00123640013431032	194	193	196	98	111	132	0.111488999893719	96	96	0.110576354980823	L000361_030_002	2013-03-06_12-16-34	2013-03-13_10-40-31	30	YE5S_G	his3D_K	1	1	1	PDLV4_768	SPAC10F6.16	mug134	SGA0015	SID	2013/04/16'	SID	DAL	YE5S_G	PINNED	-6.93329861111111	259863.280313333	30_YE5S_G
L000361_030_002_2013-03-06_12-16-34	9	3	474	853	2034621.28600276	623334.833253315	152.569725764902	627254.710077328	0.00122303599288935	194	192	194	106	113	129	0.0793920714209799	96	96	0.265239835772959	L000361_030_002	2013-03-06_12-16-34	2013-03-13_10-40-31	30	YE5S_G	his3D_K	1	1	1	PDLV4_768	SPAC3C7.01C	SPAC3C7.01c	SGA0015	SID	2013/04/16'	SID	DAL	YE5S_G	PINNED	-6.93329861111111	623334.833253315	30_YE5S_G
L000361_030_002_2013-03-06_12-16-34	9	5	659	851	1450410.73015198	363394.334387064	152.569725764902	368418.053609034	0.000990340926313394	178	177	182	101	110	129	0.113933467956212	96	96	0.154630622952012	L000361_030_002	2013-03-06_12-16-34	2013-03-13_10-40-31	30	YE5S_G	his3D_K	1	1	1	PDLV4_768	SPBC21C3.03	SPBC21C3.03	SGA0015	SID	2013/04/16'	SID	DAL	YE5S_G	PINNED	-6.93329861111111	363394.334387064	30_YE5S_G
L000361_030_002_2013-03-06_12-16-34	9	7	850	851	1327274.43086407	328074.51789125	152.569725764902	345017.399341837	0.000964012504702715	176	176	180	102	113	132	0.100435753002444	96	96	0.139601425437113	L000361_030_002	2013-03-06_12-16-34	2013-03-13_10-40-31	30	YE5S_G	his3D_K	1	1	1	PDLV4_768	SPCC569.07	SPCC569.07	SGA0015	SID	2013/04/16'	SID	DAL	YE5S_G	PINNED	-6.93329861111111	328074.51789125	30_YE5S_G
L000361_030_002_2013-03-06_12-16-34	9	9	1041	856	1566303.71771708	416419.407421406	152.569725764902	434287.82785197	0.00107275528279588	183	183	186	102	113	133	0.109257094271442	96	96	0.177193715712404	L000361_030_002	2013-03-06_12-16-34	2013-03-13_10-40-31	30	YE5S_G	his3D_K	1	1	1	PDLV4_768	SPAC11G7.06C	mug132	SGA0015	SID	2013/04/16'	SID	DAL	YE5S_G	PINNED	-6.93329861111111	416419.407421406	30_YE5S_G
L000361_030_002_2013-03-06_12-16-34	9	11	1235	851	1658468.6151557	487771.840326392	152.569725764902	501740.282836895	0.00117597720690559	191	189	192	108	116	133	0.129556807312148	96	96	0.207555419528864	L000361_030_002	2013-03-06_12-16-34	2013-03-13_10-40-31	30	YE5S_G	his3D_K	1	1	1	PDLV4_768	SPAC57A10.06	mug15	SGA0015	SID	2013/04/16'	SID	DAL	YE5S_G	PINNED	-6.93329861111111	487771.840326392	30_YE5S_G
L000361_030_002_2013-03-06_12-16-34	9	13	1425	850	1768616.90721649	438420.454012467	152.569725764902	456244.952422683	0.000987326714156411	177	177	181	109	117	134	0.116803060899139	96	96	0.186555544497407	L000361_030_002	2013-03-06_12-16-34	2013-03-13_10-40-31	30	YE5S_G	his3D_K	1	1	1	PDLV4_768	SPCC70.09C	mug9	SGA0015	SID	2013/04/16'	SID	DAL	YE5S_G	PINNED	-6.93329861111111	438420.454012467	30_YE5S_G
L000361_030_002_2013-03-06_12-16-34	9	15	1612	850	1373731.53363801	383679.913242933	152.569725764902	433980.628967411	0.0011331782102006	187	187	189	116	124	139	0.106918907429057	96	96	0.163262490316471	L000361_030_002	2013-03-06_12-16-34	2013-03-13_10-40-31	30	YE5S_G	his3D_K	1	1	1	PDLV4_768	SPAPYUG7.04C	rpb9	SGA0015	SID	2013/04/16'	SID	DAL	YE5S_G	PINNED	-6.93329861111111	383679.913242933	30_YE5S_G
L000361_030_002_2013-03-06_12-16-34	9	17	1807	850	1461650.35179084	387559.358972536	152.569725764902	406647.555336949	0.00107275528279588	183	183	186	106	117	134	0.112339249654586	96	96	0.164913262090029	L000361_030_002	2013-03-06_12-16-34	2013-03-13_10-40-31	30	YE5S_G	his3D_K	1	1	1	PDLV4_768	SPAC4C5.03	SPAC4C5.03	SGA0015	SID	2013/04/16'	SID	DAL	YE5S_G	PINNED	-6.93329861111111	387559.358972536	30_YE5S_G
L000361_030_002_2013-03-06_12-16-34	9	19	1994	850	1418690.02019343	388582.547620781	152.569725764902	417534.061069496	0.0010582992667804	182	182	184	106	117	134	0.0875757253693272	96	96	0.165348646693211	L000361_030_002	2013-03-06_12-16-34	2013-03-13_10-40-31	30	YE5S_G	his3D_K	1	1	1	PDLV4_768	SPAC24C9.15C	spn5	SGA0015	SID	2013/04/16'	SID	DAL	YE5S_G	PINNED	-6.93329861111111	388582.547620781	30_YE5S_G
L000361_030_002_2013-03-06_12-16-34	9	21	2184	850	1600522.12137315	497714.245748959	152.569725764902	513692.600614422	0.00124936441450003	196	194	195	106	117	133	0.130938463173557	96	96	0.211786086324278	L000361_030_002	2013-03-06_12-16-34	2013-03-13_10-40-31	30	YE5S_G	his3D_K	1	1	1	PDLV4_768	SPCC1450.09C	SPCC1450.09c	SGA0015	SID	2013/04/16'	SID	DAL	YE5S_G	PINNED	-6.93329861111111	497714.245748959	30_YE5S_G
L000361_030_002_2013-03-06_12-16-34	9	23	2372	850	252267.063449888	45135.2660767548	152.569725764902	165303.101373246	0.000682459276602345	152	159	168	118	129	144	0.0957593793176746	96	96	0.0192058423869633	L000361_030_002	2013-03-06_12-16-34	2013-03-13_10-40-31	30	YE5S_G	his3D_K	1	1	1	PDLV4_768	SPAC9G1.04	oxa101	SGA0015	SID	2013/04/16'	SID	DAL	YE5S_G	PINNED	-6.93329861111111	45135.2660767548	30_YE5S_G
L000361_030_002_2013-03-06_12-16-34	9	25	2563	853	1585036.42044851	424083.723102588	152.569725764902	441955.838284144	0.00105737658229607	182	182	183	107	118	134	0.0892762248910618	96	96	0.180455015617591	L000361_030_002	2013-03-06_12-16-34	2013-03-13_10-40-31	30	YE5S_G	his3D_K	1	1	1	PDLV4_768	SPBC215.01	SPBC215.01	SGA0015	SID	2013/04/16'	SID	DAL	YE5S_G	PINNED	-6.93329861111111	424083.723102588	30_YE5S_G
L000361_030_002_2013-03-06_12-16-34	9	27	2760	850	1415193.2490169	410672.56994527	152.569725764902	427311.949913459	0.00116152119089012	189	189	190	105	117	133	0.114464874056754	96	96	0.174748336203563	L000361_030_002	2013-03-06_12-16-34	2013-03-13_10-40-31	30	YE5S_G	his3D_K	1	1	1	PDLV4_768	SPCC1442.07C	SPCC1442.07c	SGA0015	SID	2013/04/16'	SID	DAL	YE5S_G	PINNED	-6.93329861111111	410672.56994527	30_YE5S_G
L000361_030_002_2013-03-06_12-16-34	9	29	2951	848	1556562.71229674	467606.270159866	152.569725764902	481191.410943128	0.00120765729238954	193	192	192	105	117	133	0.118503560420874	96	96	0.198974617953374	L000361_030_002	2013-03-06_12-16-34	2013-03-13_10-40-31	30	YE5S_G	his3D_K	1	1	1	PDLV4_768	SPCC1259.09C	pdx1	SGA0015	SID	2013/04/16'	SID	DAL	YE5S_G	PINNED	-6.93329861111111	467606.270159866	30_YE5S_G
[truncated: 83,505 more rows]
