# Supplementary material for: Quantitative Fitness Analysis Identifies exo1∆ and Other Suppressors or Enhancers of Telomere Defects in Schizosaccharomyces pombe
Source: PLoS One. 2015 Jul 13;10(7):e0132240. doi: 10.1371/journal.pone.0132240 (PMC4500466; doi:10.1371/journal.pone.0132240)
Supplement: S18 Supporting Information — (ZIP) [file pone.0132240.s024.zip › SGA0065_FIT.txt]

Image.Name	Row	Col	X.Offset	Y.Offset	Area	Trimmed	Threshold	Intensity	Edge.Pixels	Colony.Color.R	Colony.Color.G	Colony.Color.B	Background.Color.R	Background.Color.G	Background.Color.B	Edge.length	Tile.Dimensions.X	Tile.Dimensions.Y	Growth	Barcode	Date.Time	Inoc.Time	Treatments	Medium	Screen.Name	RepQuad	MasterPlate.Number	Timeseries.order	Library.Name	ORF	Gene	ScreenID	Client	ExptDate	User	PI	Condition	Inoc	Expt.Time	fit	TrtMed
L000520_030_001_2013-10-01_15-37-58	1	1	311.5	88.5	2117930.29280476	727414.189915042	148.60049019131	736169.258368571	0.00138420103804735	205	199	197	115	119	134	0.0464448931873738	95	95	0.316078079372133	L000520_030_001	2013-10-01_15-37-58	2013-09-17_08-02-55	30	YE5S	mS_his3D_K	1	1	1	JPC_TEST_768	SPBC11B10.02C	his3	SGA0065	JPC	'2013/09/17'	SID	JPC	YE5S	PINNED	14.3160069444444	727414.189915042	30_YE5S
L000520_030_001_2013-10-01_15-37-58	1	3	496.5	89.5	1509383.05080242	431408.208685134	148.60049019131	466954.863519003	0.00113946437576602	185	184	188	114	120	137	0.046763736847699	95	95	0.187456719867529	L000520_030_001	2013-10-01_15-37-58	2013-09-17_08-02-55	30	YE5S	mS_his3D_K	1	1	1	JPC_TEST_768	SPBC11B10.02C	his3	SGA0065	JPC	'2013/09/17'	SID	JPC	YE5S	PINNED	14.3160069444444	431408.208685134	30_YE5S
L000520_030_001_2013-10-01_15-37-58	1	5	686.5	86.5	1639261.90349665	529096.840394594	148.60049019131	560267.614513799	0.00123524287366947	192	191	193	114	122	140	0.0726963545541503	95	95	0.229904661515222	L000520_030_001	2013-10-01_15-37-58	2013-09-17_08-02-55	30	YE5S	mS_his3D_K	1	1	1	JPC_TEST_768	SPBC11B10.02C	his3	SGA0065	JPC	'2013/09/17'	SID	JPC	YE5S	PINNED	14.3160069444444	529096.840394594	30_YE5S
L000520_030_001_2013-10-01_15-37-58	1	7	876.5	81.5	1347951.70847061	392750.589419272	148.60049019131	454126.512287414	0.00117531202901237	187	187	192	118	128	147	0.0515463917525773	95	95	0.17065910137169	L000520_030_001	2013-10-01_15-37-58	2013-09-17_08-02-55	30	YE5S	mS_his3D_K	1	1	1	JPC_TEST_768	SPBC11B10.02C	his3	SGA0065	JPC	'2013/09/17'	SID	JPC	YE5S	PINNED	14.3160069444444	392750.589419272	30_YE5S
L000520_030_001_2013-10-01_15-37-58	1	9	1072.5	84.5	1811699.92826018	603619.724580302	148.60049019131	643248.476109353	0.00129417406524843	195	195	198	120	131	149	0.0415559570623871	95	95	0.262286556767281	L000520_030_001	2013-10-01_15-37-58	2013-09-17_08-02-55	30	YE5S	mS_his3D_K	1	1	1	JPC_TEST_768	SPBC11B10.02C	his3	SGA0065	JPC	'2013/09/17'	SID	JPC	YE5S	PINNED	14.3160069444444	603619.724580302	30_YE5S
L000520_030_001_2013-10-01_15-37-58	1	11	1257.5	80.5	1337434.21192475	407694.775894599	148.60049019131	479142.280230922	0.00121969498305949	189	190	194	120	131	150	0.0407057073015198	95	95	0.177152691714562	L000520_030_001	2013-10-01_15-37-58	2013-09-17_08-02-55	30	YE5S	mS_his3D_K	1	1	1	JPC_TEST_768	SPBC11B10.02C	his3	SGA0065	JPC	'2013/09/17'	SID	JPC	YE5S	PINNED	14.3160069444444	407694.775894599	30_YE5S
L000520_030_001_2013-10-01_15-37-58	1	13	1447.5	86.5	1398582.4476565	416690.026770106	148.60049019131	478881.071488176	0.00120431628255968	188	189	194	119	129	148	0.0369858645977256	95	95	0.181061333667962	L000520_030_001	2013-10-01_15-37-58	2013-09-17_08-02-55	30	YE5S	mS_his3D_K	1	1	1	JPC_TEST_768	SPBC11B10.02C	his3	SGA0065	JPC	'2013/09/17'	SID	JPC	YE5S	PINNED	14.3160069444444	416690.026770106	30_YE5S
L000520_030_001_2013-10-01_15-37-58	1	15	1640.5	84.5	1520389.73323414	456612.548945133	148.60049019131	515028.362650722	0.00120431628255968	188	189	194	119	131	151	0.0407057073015198	95	95	0.198408581367718	L000520_030_001	2013-10-01_15-37-58	2013-09-17_08-02-55	30	YE5S	mS_his3D_K	1	1	1	JPC_TEST_768	SPBC11B10.02C	his3	SGA0065	JPC	'2013/09/17'	SID	JPC	YE5S	PINNED	14.3160069444444	456612.548945133	30_YE5S
L000520_030_001_2013-10-01_15-37-58	1	17	1834.5	82.5	1809009.40588798	605487.879580993	148.60049019131	642890.348755089	0.00132383959165354	196	197	198	119	132	150	0.0754596662769689	95	95	0.263098312783007	L000520_030_001	2013-10-01_15-37-58	2013-09-17_08-02-55	30	YE5S	mS_his3D_K	1	1	1	JPC_TEST_768	SPBC11B10.02C	his3	SGA0065	JPC	'2013/09/17'	SID	JPC	YE5S	PINNED	14.3160069444444	605487.879580993	30_YE5S
L000520_030_001_2013-10-01_15-37-58	1	19	2020.5	80.5	1713618.15814646	553353.844162823	148.60049019131	597487.950494708	0.0012469460891545	191	192	195	119	131	151	0.0551599532362632	95	95	0.240444883672944	L000520_030_001	2013-10-01_15-37-58	2013-09-17_08-02-55	30	YE5S	mS_his3D_K	1	1	1	JPC_TEST_768	SPBC11B10.02C	his3	SGA0065	JPC	'2013/09/17'	SID	JPC	YE5S	PINNED	14.3160069444444	553353.844162823	30_YE5S
L000520_030_001_2013-10-01_15-37-58	1	21	2210.5	82.5	1878473.80167924	680365.388739935	148.60049019131	705443.125748926	0.00144500071263916	206	205	203	115	127	146	0.106493782548624	95	95	0.295634300685432	L000520_030_001	2013-10-01_15-37-58	2013-09-17_08-02-55	30	YE5S	mS_his3D_K	1	1	1	JPC_TEST_768	SPBC11B10.02C	his3	SGA0065	JPC	'2013/09/17'	SID	JPC	YE5S	PINNED	14.3160069444444	680365.388739935	30_YE5S
L000520_030_001_2013-10-01_15-37-58	1	23	2402.5	81.5	1960412.43755978	713767.680893002	148.60049019131	733495.223877143	0.00143367424434121	205	204	202	115	128	147	0.096397066638325	95	95	0.310148359521157	L000520_030_001	2013-10-01_15-37-58	2013-09-17_08-02-55	30	YE5S	mS_his3D_K	1	1	1	JPC_TEST_768	SPBC11B10.02C	his3	SGA0065	JPC	'2013/09/17'	SID	JPC	YE5S	PINNED	14.3160069444444	713767.680893002	30_YE5S
L000520_030_001_2013-10-01_15-37-58	1	25	2595.5	83.5	1854748.28621533	629330.172544678	148.60049019131	658590.446945984	0.00134381646165246	198	198	199	115	128	148	0.0954405356573493	95	95	0.273458333624324	L000520_030_001	2013-10-01_15-37-58	2013-09-17_08-02-55	30	YE5S	mS_his3D_K	1	1	1	JPC_TEST_768	SPBC11B10.02C	his3	SGA0065	JPC	'2013/09/17'	SID	JPC	YE5S	PINNED	14.3160069444444	629330.172544678	30_YE5S
L000520_030_001_2013-10-01_15-37-58	1	27	2779.5	81.5	1991964.92719736	735957.204498828	148.60049019131	753975.958074045	0.00147871847124612	208	207	203	115	128	146	0.0831119141247742	95	95	0.319790214327882	L000520_030_001	2013-10-01_15-37-58	2013-09-17_08-02-55	30	YE5S	mS_his3D_K	1	1	1	JPC_TEST_768	SPBC11B10.02C	his3	SGA0065	JPC	'2013/09/17'	SID	JPC	YE5S	PINNED	14.3160069444444	735957.204498828	30_YE5S
L000520_030_001_2013-10-01_15-37-58	1	29	2968.5	83.5	1706524.96280157	596599.2205017	148.60049019131	629951.298546323	0.0014182955438414	204	203	202	113	126	145	0.102242533744287	95	95	0.259235987399577	L000520_030_001	2013-10-01_15-37-58	2013-09-17_08-02-55	30	YE5S	mS_his3D_K	1	1	1	JPC_TEST_768	SPBC11B10.02C	his3	SGA0065	JPC	'2013/09/17'	SID	JPC	YE5S	PINNED	14.3160069444444	596599.2205017	30_YE5S
L000520_030_001_2013-10-01_15-37-58	1	31	3162.5	81.5	1726581.58412159	557532.636566783	148.60049019131	599195.10422416	0.00126692295915342	192	194	196	117	131	150	0.0510149856520353	95	95	0.242260664414441	L000520_030_001	2013-10-01_15-37-58	2013-09-17_08-02-55	30	YE5S	mS_his3D_K	1	1	1	JPC_TEST_768	SPBC11B10.02C	his3	SGA0065	JPC	'2013/09/17'	SID	JPC	YE5S	PINNED	14.3160069444444	557532.636566783	30_YE5S
L000520_030_001_2013-10-01_15-37-58	1	33	3353.5	82.5	1739789.60303964	570428.111171898	148.60049019131	612686.421954434	0.00129641929544835	194	195	197	118	132	150	0.062174513763418	95	95	0.247864042657932	L000520_030_001	2013-10-01_15-37-58	2013-09-17_08-02-55	30	YE5S	mS_his3D_K	1	1	1	JPC_TEST_768	SPBC11B10.02C	his3	SGA0065	JPC	'2013/09/17'	SID	JPC	YE5S	PINNED	14.3160069444444	570428.111171898	30_YE5S
L000520_030_001_2013-10-01_15-37-58	1	35	3539.5	88.5	1809253.99883091	663917.388059583	148.60049019131	694222.821363216	0.00149435858337247	209	208	205	116	127	144	0.114996280157296	95	95	0.288487268723951	L000520_030_001	2013-10-01_15-37-58	2013-09-17_08-02-55	30	YE5S	mS_his3D_K	1	1	1	JPC_TEST_768	SPBC11B10.02C	his3	SGA0065	JPC	'2013/09/17'	SID	JPC	YE5S	PINNED	14.3160069444444	663917.388059583	30_YE5S
L000520_030_001_2013-10-01_15-37-58	1	37	3726.5	86.5	1705057.40514401	606794.350944244	148.60049019131	643778.058525576	0.0014325823697467	205	204	202	117	127	144	0.12275480922521	95	95	0.263666004429632	L000520_030_001	2013-10-01_15-37-58	2013-09-17_08-02-55	30	YE5S	mS_his3D_K	1	1	1	JPC_TEST_768	SPBC11B10.02C	his3	SGA0065	JPC	'2013/09/17'	SID	JPC	YE5S	PINNED	14.3160069444444	606794.350944244	30_YE5S
L000520_030_001_2013-10-01_15-37-58	1	39	3918.5	86.5	1465845.50696142	456862.177523372	148.60049019131	508002.151328908	0.00117355888156006	186	187	191	116	126	144	0.0578169837389733	95	95	0.198517050686382	L000520_030_001	2013-10-01_15-37-58	2013-09-17_08-02-55	30	YE5S	mS_his3D_K	1	1	1	JPC_TEST_768	SPBC11B10.02C	his3	SGA0065	JPC	'2013/09/17'	SID	JPC	YE5S	PINNED	14.3160069444444	456862.177523372	30_YE5S
L000520_030_001_2013-10-01_15-37-58	1	41	4109.5	86.5	1510361.42257413	481182.757272391	148.60049019131	525645.312208056	0.00118893758205987	187	188	191	116	125	141	0.0695079179508981	95	95	0.209084898059808	L000520_030_001	2013-10-01_15-37-58	2013-09-17_08-02-55	30	YE5S	mS_his3D_K	1	1	1	JPC_TEST_768	SPBC11B10.02C	his3	SGA0065	JPC	'2013/09/17'	SID	JPC	YE5S	PINNED	14.3160069444444	481182.757272391	30_YE5S
L000520_030_001_2013-10-01_15-37-58	1	43	4298.5	86.5	1823684.9824636	617200.779634419	148.60049019131	643968.90692133	0.00132936044563698	198	197	197	116	125	139	0.0976724412796259	95	95	0.268187835374252	L000520_030_001	2013-10-01_15-37-58	2013-09-17_08-02-55	30	YE5S	mS_his3D_K	1	1	1	JPC_TEST_768	SPBC11B10.02C	his3	SGA0065	JPC	'2013/09/17'	SID	JPC	YE5S	PINNED	14.3160069444444	617200.779634419	30_YE5S
L000520_030_001_2013-10-01_15-37-58	1	45	4488.5	80.5	1185541.9943671	341792.14261988	148.60049019131	404086.591818564	0.00108303982601352	181	181	186	119	126	142	0.0451695185460729	95	95	0.148516492366468	L000520_030_001	2013-10-01_15-37-58	2013-09-17_08-02-55	30	YE5S	mS_his3D_K	1	1	1	JPC_TEST_768	SPBC11B10.02C	his3	SGA0065	JPC	'2013/09/17'	SID	JPC	YE5S	PINNED	14.3160069444444	341792.14261988	30_YE5S
L000520_030_001_2013-10-01_15-37-58	1	47	4678.5	80.5	1523324.84854926	475364.784704317	148.60049019131	522168.407654469	0.00117372807167024	188	187	189	122	127	141	0.089595068551387	95	95	0.206556856098774	L000520_030_001	2013-10-01_15-37-58	2013-09-17_08-02-55	30	YE5S	mS_his3D_K	1	1	1	JPC_TEST_768	SPBC11B10.02C	his3	SGA0065	JPC	'2013/09/17'	SID	JPC	YE5S	PINNED	14.3160069444444	475364.784704317	30_YE5S
L000520_030_001_2013-10-01_15-37-58	2	2	401.5	179.5	1585696.04899564	499514.63869417	148.60049019131	508027.842649081	0.00121503533254947	192	189	190	103	110	126	0.0922520990540971	95	95	0.217050519230534	L000520_030_001	2013-10-01_15-37-58	2013-09-17_08-02-55	30	YE5S	mS_his3D_K	1	1	1	JPC_TEST_768	SPBC11B10.02C	his3	SGA0065	JPC	'2013/09/17'	SID	JPC	YE5S	PINNED	14.3160069444444	499514.63869417	30_YE5S
L000520_030_001_2013-10-01_15-37-58	2	4	591.5	185.5	1416926.91837602	420992.066478519	148.60049019131	438175.47904683	0.00121285158336045	191	189	190	107	114	132	0.0667446062280795	95	95	0.182930668178163	L000520_030_001	2013-10-01_15-37-58	2013-09-17_08-02-55	30	YE5S	mS_his3D_K	1	1	1	JPC_TEST_768	SPBC11B10.02C	his3	SGA0065	JPC	'2013/09/17'	SID	JPC	YE5S	PINNED	14.3160069444444	420992.066478519	30_YE5S
L000520_030_001_2013-10-01_15-37-58	2	6	781.5	184.5	1403229.71357211	396287.416599519	148.60049019131	426773.62602461	0.00110962965925074	183	183	185	108	118	136	0.0837496014454246	95	95	0.172195933561249	L000520_030_001	2013-10-01_15-37-58	2013-09-17_08-02-55	30	YE5S	mS_his3D_K	1	1	1	JPC_TEST_768	SPBC11B10.02C	his3	SGA0065	JPC	'2013/09/17'	SID	JPC	YE5S	PINNED	14.3160069444444	396287.416599519	30_YE5S
L000520_030_001_2013-10-01_15-37-58	2	8	971.5	185.5	1415948.54660432	477077.54921191	148.60049019131	505586.083029745	0.00140044094202058	208	201	187	108	119	137	0.119034966521416	95	95	0.207301091396191	L000520_030_001	2013-10-01_15-37-58	2013-09-17_08-02-55	30	YE5S	mS_his3D_K	1	1	1	JPC_TEST_768	SPBC11B10.02C	his3	SGA0065	JPC	'2013/09/17'	SID	JPC	YE5S	PINNED	14.3160069444444	477077.54921191	30_YE5S
L000520_030_001_2013-10-01_15-37-58	2	10	1162.5	184.5	1421574.18429164	428706.212688806	148.60049019131	469682.259115117	0.00120540815715419	190	189	190	111	122	140	0.0739717291954512	95	95	0.186282640894598	L000520_030_001	2013-10-01_15-37-58	2013-09-17_08-02-55	30	YE5S	mS_his3D_K	1	1	1	JPC_TEST_768	SPBC11B10.02C	his3	SGA0065	JPC	'2013/09/17'	SID	JPC	YE5S	PINNED	14.3160069444444	428706.212688806	30_YE5S
L000520_030_001_2013-10-01_15-37-58	2	12	1352.5	183.5	1343304.442555	399476.850114529	148.60049019131	446816.107254202	0.00115927205565476	186	186	188	110	121	141	0.0682325433095972	95	95	0.173581815268928	L000520_030_001	2013-10-01_15-37-58	2013-09-17_08-02-55	30	YE5S	mS_his3D_K	1	1	1	JPC_TEST_768	SPBC11B10.02C	his3	SGA0065	JPC	'2013/09/17'	SID	JPC	YE5S	PINNED	14.3160069444444	399476.850114529	30_YE5S
L000520_030_001_2013-10-01_15-37-58	2	14	1546.5	186.5	1375835.30396429	410670.66709925	148.60049019131	457478.021940213	0.00115927205565476	186	186	188	109	122	142	0.0636624508449357	95	95	0.178445784411167	L000520_030_001	2013-10-01_15-37-58	2013-09-17_08-02-55	30	YE5S	mS_his3D_K	1	1	1	JPC_TEST_768	SPBC11B10.02C	his3	SGA0065	JPC	'2013/09/17'	SID	JPC	YE5S	PINNED	14.3160069444444	410670.66709925	30_YE5S
L000520_030_001_2013-10-01_15-37-58	2	16	1736.5	178.5	1500822.29779998	457603.181860881	148.60049019131	499637.206154227	0.00119002945665438	188	188	190	111	123	142	0.0735466043150175	95	95	0.198839033995277	L000520_030_001	2013-10-01_15-37-58	2013-09-17_08-02-55	30	YE5S	mS_his3D_K	1	1	1	JPC_TEST_768	SPBC11B10.02C	his3	SGA0065	JPC	'2013/09/17'	SID	JPC	YE5S	PINNED	14.3160069444444	457603.181860881	30_YE5S
L000520_030_001_2013-10-01_15-37-58	2	18	1924.5	184.5	1133932.8834095	285265.867969554	148.60049019131	336241.000258341	0.00101960268645181	175	177	181	106	120	140	0.0285896482091614	95	95	0.123954534993017	L000520_030_001	2013-10-01_15-37-58	2013-09-17_08-02-55	30	YE5S	mS_his3D_K	1	1	1	JPC_TEST_768	SPBC11B10.02C	his3	SGA0065	JPC	'2013/09/17'	SID	JPC	YE5S	PINNED	14.3160069444444	285265.867969554	30_YE5S
L000520_030_001_2013-10-01_15-37-58	2	20	2114.5	184.5	1191901.4108832	307388.975520087	148.60049019131	354855.780671108	0.00105036008745143	177	179	183	104	119	139	0.00967159102986502	95	95	0.1335675305068	L000520_030_001	2013-10-01_15-37-58	2013-09-17_08-02-55	30	YE5S	mS_his3D_K	1	1	1	JPC_TEST_768	SPBC11B10.02C	his3	SGA0065	JPC	'2013/09/17'	SID	JPC	YE5S	PINNED	14.3160069444444	307388.975520087	30_YE5S
L000520_030_001_2013-10-01_15-37-58	2	22	2301.5	182.5	1666656.31310447	544416.544027362	148.60049019131	566652.551188822	0.00130955276574824	197	196	195	104	117	137	0.125518120948028	95	95	0.236561422639666	L000520_030_001	2013-10-01_15-37-58	2013-09-17_08-02-55	30	YE5S	mS_his3D_K	1	1	1	JPC_TEST_768	SPBC11B10.02C	his3	SGA0065	JPC	'2013/09/17'	SID	JPC	YE5S	PINNED	14.3160069444444	544416.544027362	30_YE5S
L000520_030_001_2013-10-01_15-37-58	2	24	2499.5	181.5	1289249.40216814	348860.940738378	148.60049019131	390826.536738658	0.00109666537906102	181	182	184	106	119	137	0.0092464661494314	95	95	0.151588046597524	L000520_030_001	2013-10-01_15-37-58	2013-09-17_08-02-55	30	YE5S	mS_his3D_K	1	1	1	JPC_TEST_768	SPBC11B10.02C	his3	SGA0065	JPC	'2013/09/17'	SID	JPC	YE5S	PINNED	14.3160069444444	348860.940738378	30_YE5S
L000520_030_001_2013-10-01_15-37-58	2	26	2685.5	180.5	1643664.57646934	520860.60107051	148.60049019131	547150.233506026	0.00127436638535968	194	193	193	105	118	137	0.125199277287703	95	95	0.22632582741644	L000520_030_001	2013-10-01_15-37-58	2013-09-17_08-02-55	30	YE5S	mS_his3D_K	1	1	1	JPC_TEST_768	SPBC11B10.02C	his3	SGA0065	JPC	'2013/09/17'	SID	JPC	YE5S	PINNED	14.3160069444444	520860.60107051	30_YE5S
L000520_030_001_2013-10-01_15-37-58	2	28	2877.5	180.5	1560992.16176002	486730.107894067	148.60049019131	516782.037247545	0.00124803796374901	192	192	192	106	118	137	0.10543097034754	95	95	0.211495348604233	L000520_030_001	2013-10-01_15-37-58	2013-09-17_08-02-55	30	YE5S	mS_his3D_K	1	1	1	JPC_TEST_768	SPBC11B10.02C	his3	SGA0065	JPC	'2013/09/17'	SID	JPC	YE5S	PINNED	14.3160069444444	486730.107894067	30_YE5S
L000520_030_001_2013-10-01_15-37-58	2	30	3069.5	184.5	1128551.83866511	289974.663724405	148.60049019131	336641.947696809	0.00106223249304663	177	180	183	105	119	139	0.0234881496439579	95	95	0.126000614295543	L000520_030_001	2013-10-01_15-37-58	2013-09-17_08-02-55	30	YE5S	mS_his3D_K	1	1	1	JPC_TEST_768	SPBC11B10.02C	his3	SGA0065	JPC	'2013/09/17'	SID	JPC	YE5S	PINNED	14.3160069444444	289974.663724405	30_YE5S
L000520_030_001_2013-10-01_15-37-58	2	32	3248.5	177.5	1448724.00095653	435025.181968886	148.60049019131	474911.471595302	0.00121728056274939	190	190	191	107	121	140	0.0749282601764268	95	95	0.189028377369567	L000520_030_001	2013-10-01_15-37-58	2013-09-17_08-02-55	30	YE5S	mS_his3D_K	1	1	1	JPC_TEST_768	SPBC11B10.02C	his3	SGA0065	JPC	'2013/09/17'	SID	JPC	YE5S	PINNED	14.3160069444444	435025.181968886	30_YE5S
L000520_030_001_2013-10-01_15-37-58	2	34	3439.5	178.5	1375101.52513551	396510.264109997	148.60049019131	444155.902086002	0.00119002945665438	188	189	190	112	123	141	0.0395366138803273	95	95	0.172292765894301	L000520_030_001	2013-10-01_15-37-58	2013-09-17_08-02-55	30	YE5S	mS_his3D_K	1	1	1	JPC_TEST_768	SPBC11B10.02C	his3	SGA0065	JPC	'2013/09/17'	SID	JPC	YE5S	PINNED	14.3160069444444	396510.264109997	30_YE5S
L000520_030_001_2013-10-01_15-37-58	2	36	3632.5	176.5	1515497.8743756	476122.17937543	148.60049019131	514774.412450837	0.00128230165965322	195	194	195	111	122	140	0.102986502285046	95	95	0.20688596138197	L000520_030_001	2013-10-01_15-37-58	2013-09-17_08-02-55	30	YE5S	mS_his3D_K	1	1	1	JPC_TEST_768	SPBC11B10.02C	his3	SGA0065	JPC	'2013/09/17'	SID	JPC	YE5S	PINNED	14.3160069444444	476122.17937543	30_YE5S
L000520_030_001_2013-10-01_15-37-58	2	38	3823.5	180.5	1400294.59825699	437611.93983792	148.60049019131	480346.768713816	0.00126692295915342	194	193	193	111	122	139	0.0952279732171325	95	95	0.190152382744194	L000520_030_001	2013-10-01_15-37-58	2013-09-17_08-02-55	30	YE5S	mS_his3D_K	1	1	1	JPC_TEST_768	SPBC11B10.02C	his3	SGA0065	JPC	'2013/09/17'	SID	JPC	YE5S	PINNED	14.3160069444444	437611.93983792	30_YE5S
L000520_030_001_2013-10-01_15-37-58	2	40	4012.5	179.5	1370454.2592199	425459.963800849	148.60049019131	462564.809292788	0.00127436638535968	194	193	194	109	119	137	0.113933467956212	95	95	0.184872071609733	L000520_030_001	2013-10-01_15-37-58	2013-09-17_08-02-55	30	YE5S	mS_his3D_K	1	1	1	JPC_TEST_768	SPBC11B10.02C	his3	SGA0065	JPC	'2013/09/17'	SID	JPC	YE5S	PINNED	14.3160069444444	425459.963800849	30_YE5S
L000520_030_001_2013-10-01_15-37-58	2	42	4206.5	178.5	1320557.29886279	407141.783545985	148.60049019131	440741.066960992	0.00119747288286065	189	188	188	110	119	134	0.0988415347008184	95	95	0.176912403908961	L000520_030_001	2013-10-01_15-37-58	2013-09-17_08-02-55	30	YE5S	mS_his3D_K	1	1	1	JPC_TEST_768	SPBC11B10.02C	his3	SGA0065	JPC	'2013/09/17'	SID	JPC	YE5S	PINNED	14.3160069444444	407141.783545985	30_YE5S
L000520_030_001_2013-10-01_15-37-58	2	44	4391.5	181.5	1392223.0311404	427506.191266843	148.60049019131	450423.382342673	0.00115685763534467	187	186	187	108	115	131	0.119460091401849	95	95	0.185761204178738	L000520_030_001	2013-10-01_15-37-58	2013-09-17_08-02-55	30	YE5S	mS_his3D_K	1	1	1	JPC_TEST_768	SPBC11B10.02C	his3	SGA0065	JPC	'2013/09/17'	SID	JPC	YE5S	PINNED	14.3160069444444	427506.191266843	30_YE5S
L000520_030_001_2013-10-01_15-37-58	2	46	4586.5	180.5	1298543.93399936	393155.092281107	148.60049019131	408314.938766119	0.00115133678136122	187	185	186	106	113	129	0.126793495589329	95	95	0.170834867103843	L000520_030_001	2013-10-01_15-37-58	2013-09-17_08-02-55	30	YE5S	mS_his3D_K	1	1	1	JPC_TEST_768	SPBC11B10.02C	his3	SGA0065	JPC	'2013/09/17'	SID	JPC	YE5S	PINNED	14.3160069444444	393155.092281107	30_YE5S
L000520_030_001_2013-10-01_15-37-58	2	48	4777.5	180.5	1889969.66999681	667258.967245109	148.60049019131	677223.992388974	0.00144479315556225	209	203	201	106	112	130	0.103730470825805	95	95	0.289939261200417	L000520_030_001	2013-10-01_15-37-58	2013-09-17_08-02-55	30	YE5S	mS_his3D_K	1	1	1	JPC_TEST_768	SPBC11B10.02C	his3	SGA0065	JPC	'2013/09/17'	SID	JPC	YE5S	PINNED	14.3160069444444	667258.967245109	30_YE5S
L000520_030_001_2013-10-01_15-37-58	3	1	306.5	276.5	1464867.13518971	443427.106756068	148.60049019131	457227.219017436	0.00112626942445522	186	183	184	105	112	129	0.0943777234562653	95	95	0.192679205586255	L000520_030_001	2013-10-01_15-37-58	2013-09-17_08-02-55	30	YE5S	mS_his3D_K	1	1	1	JPC_TEST_768	SPBC11B10.02C	his3	SGA0065	JPC	'2013/09/17'	SID	JPC	YE5S	PINNED	14.3160069444444	443427.106756068	30_YE5S
L000520_030_001_2013-10-01_15-37-58	3	3	496.5	276.5	1605263.4844298	497544.254778772	148.60049019131	509928.763897378	0.00120299373684409	192	188	186	107	113	128	0.111170156233394	95	95	0.2161943424165	L000520_030_001	2013-10-01_15-37-58	2013-09-17_08-02-55	30	YE5S	mS_his3D_K	1	1	1	JPC_TEST_768	SPAC6F6.17	rif1	SGA0065	JPC	'2013/09/17'	SID	JPC	YE5S	PINNED	14.3160069444444	497544.254778772	30_YE5S
L000520_030_001_2013-10-01_15-37-58	3	5	686.5	273.5	1510850.60845999	479474.305825333	148.60049019131	490827.749806625	0.00129192883504851	198	194	192	103	112	130	0.117334466999681	95	95	0.208342536885702	L000520_030_001	2013-10-01_15-37-58	2013-09-17_08-02-55	30	YE5S	mS_his3D_K	1	1	1	JPC_TEST_768	SPAC688.13	scn1	SGA0065	JPC	'2013/09/17'	SID	JPC	YE5S	PINNED	14.3160069444444	479474.305825333	30_YE5S
L000520_030_001_2013-10-01_15-37-58	3	7	876.5	281.5	1379748.79105112	410667.896761803	148.60049019131	432131.531470572	0.00121285158336045	191	189	188	103	114	133	0.0899139122117122	95	95	0.178444580636273	L000520_030_001	2013-10-01_15-37-58	2013-09-17_08-02-55	30	YE5S	mS_his3D_K	1	1	1	JPC_TEST_768	SPAC1250.04C	atl1	SGA0065	JPC	'2013/09/17'	SID	JPC	YE5S	PINNED	14.3160069444444	410667.896761803	30_YE5S
L000520_030_001_2013-10-01_15-37-58	3	9	1067.5	279.5	1739300.41715379	637741.648468219	148.60049019131	659969.311223891	0.00150038700768643	213	207	202	110	118	134	0.127218620469763	95	95	0.277113312027905	L000520_030_001	2013-10-01_15-37-58	2013-09-17_08-02-55	30	YE5S	mS_his3D_K	1	1	1	JPC_TEST_768	SPAC1556.01C	rad50	SGA0065	JPC	'2013/09/17'	SID	JPC	YE5S	PINNED	14.3160069444444	637741.648468219	30_YE5S
L000520_030_001_2013-10-01_15-37-58	3	11	1257.5	282.5	1474161.66702094	470937.230643944	148.60049019131	501196.906732221	0.00129543512995311	197	195	193	107	118	136	0.115633967477947	95	95	0.204632982735949	L000520_030_001	2013-10-01_15-37-58	2013-09-17_08-02-55	30	YE5S	mS_his3D_K	1	1	1	JPC_TEST_768	SPAC17H9.10C	ddb1	SGA0065	JPC	'2013/09/17'	SID	JPC	YE5S	PINNED	14.3160069444444	470937.230643944	30_YE5S
L000520_030_001_2013-10-01_15-37-58	3	13	1447.5	276.5	1359692.16973111	405065.719185691	148.60049019131	443619.81251964	0.00118761503634428	189	188	187	107	118	137	0.077053884578595	95	95	0.17601030652792	L000520_030_001	2013-10-01_15-37-58	2013-09-17_08-02-55	30	YE5S	mS_his3D_K	1	1	1	JPC_TEST_768	SPAC19E9.01C	nup40	SGA0065	JPC	'2013/09/17'	SID	JPC	YE5S	PINNED	14.3160069444444	405065.719185691	30_YE5S
L000520_030_001_2013-10-01_15-37-58	3	15	1642.5	276.5	1488348.0577107	470397.472484119	148.60049019131	508386.191578477	0.0012326592632492	191	191	190	113	122	138	0.119672653842066	95	95	0.204398445487641	L000520_030_001	2013-10-01_15-37-58	2013-09-17_08-02-55	30	YE5S	mS_his3D_K	1	1	1	JPC_TEST_768	SPAC22G7.04	ubp13	SGA0065	JPC	'2013/09/17'	SID	JPC	YE5S	PINNED	14.3160069444444	470397.472484119	30_YE5S
L000520_030_001_2013-10-01_15-37-58	3	17	1831.5	279.5	1638528.12466787	539989.68447586	148.60049019131	570891.023500432	0.00130538519798584	197	196	193	112	122	137	0.125730683388245	95	95	0.234637851056807	L000520_030_001	2013-10-01_15-37-58	2013-09-17_08-02-55	30	YE5S	mS_his3D_K	1	1	1	JPC_TEST_768	SPAC27D7.05C	apc14	SGA0065	JPC	'2013/09/17'	SID	JPC	YE5S	PINNED	14.3160069444444	539989.68447586	30_YE5S
L000520_030_001_2013-10-01_15-37-58	3	19	2018.5	281.5	1518677.58263365	504057.337733724	148.60049019131	528725.062576865	0.00132268623604812	198	197	195	105	118	135	0.124349027526836	95	95	0.21902442571668	L000520_030_001	2013-10-01_15-37-58	2013-09-17_08-02-55	30	YE5S	mS_his3D_K	1	1	1	JPC_TEST_768	SPAC343.18	rfp2	SGA0065	JPC	'2013/09/17'	SID	JPC	YE5S	PINNED	14.3160069444444	504057.337733724	30_YE5S
L000520_030_001_2013-10-01_15-37-58	3	21	2212.5	277.5	1327650.49420767	389761.90033818	148.60049019131	425145.030548525	0.00118652316174977	188	188	188	106	118	136	0.0970347539589755	95	95	0.169360447705472	L000520_030_001	2013-10-01_15-37-58	2013-09-17_08-02-55	30	YE5S	mS_his3D_K	1	1	1	JPC_TEST_768	SPAC589.08C	dam1	SGA0065	JPC	'2013/09/17'	SID	JPC	YE5S	PINNED	14.3160069444444	389761.90033818	30_YE5S
L000520_030_001_2013-10-01_15-37-58	3	23	2402.5	274.5	1208533.73100223	322537.401460839	148.60049019131	358671.307176941	0.00108330123764006	181	182	182	104	117	134	0.0527154851737698	95	95	0.140149867562148	L000520_030_001	2013-10-01_15-37-58	2013-09-17_08-02-55	30	YE5S	mS_his3D_K	1	1	1	JPC_TEST_768	SPAC6G10.11C	ubi3	SGA0065	JPC	'2013/09/17'	SID	JPC	YE5S	PINNED	14.3160069444444	322537.401460839	30_YE5S
L000520_030_001_2013-10-01_15-37-58	3	25	2587.5	280.5	871973.841534701	198982.458245158	148.60049019131	256993.595346863	0.000882117066437875	165	169	173	104	117	135	0.0164735891168031	95	95	0.086462422788619	L000520_030_001	2013-10-01_15-37-58	2013-09-17_08-02-55	30	YE5S	mS_his3D_K	1	1	1	JPC_TEST_768	SPAPB1E7.02C	mcl1	SGA0065	JPC	'2013/09/17'	SID	JPC	YE5S	PINNED	14.3160069444444	198982.458245158	30_YE5S
L000520_030_001_2013-10-01_15-37-58	3	27	2777.5	279.5	1162305.66478903	317186.40961677	148.60049019131	347095.16363664	0.00109867993813986	182	183	183	102	115	133	0.0657880752471038	95	95	0.137824739391351	L000520_030_001	2013-10-01_15-37-58	2013-09-17_08-02-55	30	YE5S	mS_his3D_K	1	1	1	JPC_TEST_768	SPBC12D12.02C	cdm1	SGA0065	JPC	'2013/09/17'	SID	JPC	YE5S	PINNED	14.3160069444444	317186.40961677	30_YE5S
L000520_030_001_2013-10-01_15-37-58	3	29	2973.5	278.5	1612601.27271761	544821.478920832	148.60049019131	569363.48666143	0.00136882233754754	201	200	196	107	117	134	0.135189711977894	95	95	0.236737376099433	L000520_030_001	2013-10-01_15-37-58	2013-09-17_08-02-55	30	YE5S	mS_his3D_K	1	1	1	JPC_TEST_768	SPBC1703.04	mlh1	SGA0065	JPC	'2013/09/17'	SID	JPC	YE5S	PINNED	14.3160069444444	544821.478920832	30_YE5S
L000520_030_001_2013-10-01_15-37-58	3	31	3164.5	276.5	1320557.29886279	377630.693243575	148.60049019131	414812.518985532	0.00116763816634536	187	187	185	105	118	136	0.0675948559889468	95	95	0.164089161150866	L000520_030_001	2013-10-01_15-37-58	2013-09-17_08-02-55	30	YE5S	mS_his3D_K	1	1	1	JPC_TEST_768	SPBC216.05	rad3	SGA0065	JPC	'2013/09/17'	SID	JPC	YE5S	PINNED	14.3160069444444	377630.693243575	30_YE5S
L000520_030_001_2013-10-01_15-37-58	3	33	3349.5	277.5	1159370.54947391	330925.785075669	148.60049019131	372860.580992447	0.00117114446124997	187	187	186	107	119	136	0.0722712296737167	95	95	0.143794811830175	L000520_030_001	2013-10-01_15-37-58	2013-09-17_08-02-55	30	YE5S	mS_his3D_K	1	1	1	JPC_TEST_768	SPBC2G2.01C	liz1	SGA0065	JPC	'2013/09/17'	SID	JPC	YE5S	PINNED	14.3160069444444	330925.785075669	30_YE5S
L000520_030_001_2013-10-01_15-37-58	3	35	3540.5	280.5	1352598.97438623	418395.06306479	148.60049019131	457893.975718221	0.00127528906984402	194	193	192	109	120	137	0.0966096290785418	95	95	0.18180221088036	L000520_030_001	2013-10-01_15-37-58	2013-09-17_08-02-55	30	YE5S	mS_his3D_K	1	1	1	JPC_TEST_768	SPBC428.17C	wpl1	SGA0065	JPC	'2013/09/17'	SID	JPC	YE5S	PINNED	14.3160069444444	418395.06306479	30_YE5S
L000520_030_001_2013-10-01_15-37-58	3	37	3726.5	282.5	1328628.86597938	405487.38111354	148.60049019131	445843.880061153	0.0012183724373439	191	190	189	112	120	136	0.103624189605697	95	95	0.176193528266162	L000520_030_001	2013-10-01_15-37-58	2013-09-17_08-02-55	30	YE5S	mS_his3D_K	1	1	1	JPC_TEST_768	SPBC887.04C	lub1	SGA0065	JPC	'2013/09/17'	SID	JPC	YE5S	PINNED	14.3160069444444	405487.38111354	30_YE5S
L000520_030_001_2013-10-01_15-37-58	3	39	3914.5	279.5	1333276.13189499	418219.553478595	148.60049019131	455312.896286866	0.00126450853884332	194	193	191	111	119	134	0.118928685301307	95	95	0.181725947956589	L000520_030_001	2013-10-01_15-37-58	2013-09-17_08-02-55	30	YE5S	mS_his3D_K	1	1	1	JPC_TEST_768	SPCC1739.12	ppe1	SGA0065	JPC	'2013/09/17'	SID	JPC	YE5S	PINNED	14.3160069444444	418219.553478595	30_YE5S
L000520_030_001_2013-10-01_15-37-58	3	41	4111.5	278.5	1254761.79721543	382743.14232376	148.60049019131	413309.555667878	0.00119839556734498	190	188	187	106	116	133	0.102029971304071	95	95	0.166310637042533	L000520_030_001	2013-10-01_15-37-58	2013-09-17_08-02-55	30	YE5S	mS_his3D_K	1	1	1	JPC_TEST_768	SPCC306.04C	set1	SGA0065	JPC	'2013/09/17'	SID	JPC	YE5S	PINNED	14.3160069444444	382743.14232376	30_YE5S
L000520_030_001_2013-10-01_15-37-58	3	43	4295.5	277.5	1336945.0260389	414245.138668191	148.60049019131	439802.362141957	0.00114147893484486	187	184	185	110	117	130	0.112126687214369	95	95	0.179998973947397	L000520_030_001	2013-10-01_15-37-58	2013-09-17_08-02-55	30	YE5S	mS_his3D_K	1	1	1	JPC_TEST_768	SPCC622.17	apn1	SGA0065	JPC	'2013/09/17'	SID	JPC	YE5S	PINNED	14.3160069444444	414245.138668191	30_YE5S
L000520_030_001_2013-10-01_15-37-58	3	45	4491.5	279.5	1243510.52184079	371424.468873074	148.60049019131	376663.032253489	0.00112977571935983	186	184	184	100	108	127	0.120629184823042	95	95	0.16139241491416	L000520_030_001	2013-10-01_15-37-58	2013-09-17_08-02-55	30	YE5S	mS_his3D_K	1	1	1	JPC_TEST_768	SPAP8A3.14C	SPAP8A3.14c	SGA0065	JPC	'2013/09/17'	SID	JPC	YE5S	PINNED	14.3160069444444	371424.468873074	30_YE5S
L000520_030_001_2013-10-01_15-37-58	3	47	4674.5	274.5	1664699.56956106	556201.734284431	148.60049019131	565984.309492719	0.00134157123145253	202	197	194	107	111	126	0.157083643320225	95	95	0.241682356975474	L000520_030_001	2013-10-01_15-37-58	2013-09-17_08-02-55	30	YE5S	mS_his3D_K	1	1	1	JPC_TEST_768	SPBC11B10.02C	his3	SGA0065	JPC	'2013/09/17'	SID	JPC	YE5S	PINNED	14.3160069444444	556201.734284431	30_YE5S
L000520_030_001_2013-10-01_15-37-58	4	2	401.5	375.5	1482233.23413753	470747.149912127	148.60049019131	476060.932937592	0.00128382413598444	198	193	190	101	108	125	0.114996280157296	95	95	0.204550388316605	L000520_030_001	2013-10-01_15-37-58	2013-09-17_08-02-55	30	YE5S	mS_his3D_K	1	1	1	JPC_TEST_768	SPBC11B10.02C	his3	SGA0065	JPC	'2013/09/17'	SID	JPC	YE5S	PINNED	14.3160069444444	470747.149912127	30_YE5S
L000520_030_001_2013-10-01_15-37-58	4	4	591.5	373.5	1371677.22393453	411028.29229038	148.60049019131	423578.872282909	0.00118427793154985	191	187	184	102	109	127	0.12339249654586	95	95	0.178601180724732	L000520_030_001	2013-10-01_15-37-58	2013-09-17_08-02-55	30	YE5S	mS_his3D_K	1	1	1	JPC_TEST_768	SPAC6F6.17	rif1	SGA0065	JPC	'2013/09/17'	SID	JPC	YE5S	PINNED	14.3160069444444	411028.29229038	30_YE5S
L000520_030_001_2013-10-01_15-37-58	4	6	781.5	369.5	1409099.94420236	441144.13218103	148.60049019131	453929.417460744	0.00126117143404889	196	192	190	102	111	129	0.11074503135296	95	95	0.191687200991159	L000520_030_001	2013-10-01_15-37-58	2013-09-17_08-02-55	30	YE5S	mS_his3D_K	1	1	1	JPC_TEST_768	SPAC688.13	scn1	SGA0065	JPC	'2013/09/17'	SID	JPC	YE5S	PINNED	14.3160069444444	441144.13218103	30_YE5S
L000520_030_001_2013-10-01_15-37-58	4	8	971.5	371.5	1564171.87001807	465132.8219428	148.60049019131	482882.439251527	0.00119965663204966	191	188	186	105	114	131	0.0860877882878095	95	95	0.20211083458489	L000520_030_001	2013-10-01_15-37-58	2013-09-17_08-02-55	30	YE5S	mS_his3D_K	1	1	1	JPC_TEST_768	SPAC1250.04C	atl1	SGA0065	JPC	'2013/09/17'	SID	JPC	YE5S	PINNED	14.3160069444444	465132.8219428	30_YE5S
L000520_030_001_2013-10-01_15-37-58	4	10	1162.5	374.5	1415459.36071846	442684.926958514	148.60049019131	470683.105174495	0.00127638094443852	196	193	190	107	116	132	0.127006058029546	95	95	0.192356711513123	L000520_030_001	2013-10-01_15-37-58	2013-09-17_08-02-55	30	YE5S	mS_his3D_K	1	1	1	JPC_TEST_768	SPAC1556.01C	rad50	SGA0065	JPC	'2013/09/17'	SID	JPC	YE5S	PINNED	14.3160069444444	442684.926958514	30_YE5S
L000520_030_001_2013-10-01_15-37-58	4	12	1352.5	373.5	1431357.90200872	472105.125848704	148.60049019131	499705.71783671	0.00132202496319033	200	196	192	106	116	133	0.114677436496971	95	95	0.205140459876684	L000520_030_001	2013-10-01_15-37-58	2013-09-17_08-02-55	30	YE5S	mS_his3D_K	1	1	1	JPC_TEST_768	SPAC17H9.10C	ddb1	SGA0065	JPC	'2013/09/17'	SID	JPC	YE5S	PINNED	14.3160069444444	472105.125848704	30_YE5S
L000520_030_001_2013-10-01_15-37-58	4	14	1546.5	370.5	1531641.00860878	509738.767971617	148.60049019131	539505.007516753	0.00136071763848348	202	199	194.5	110	119	134	0.127006058029546	95	95	0.221493136916677	L000520_030_001	2013-10-01_15-37-58	2013-09-17_08-02-55	30	YE5S	mS_his3D_K	1	1	1	JPC_TEST_768	SPAC19E9.01C	nup40	SGA0065	JPC	'2013/09/17'	SID	JPC	YE5S	PINNED	14.3160069444444	509738.767971617	30_YE5S
L000520_030_001_2013-10-01_15-37-58	4	16	1737.5	366.5	1593767.61611223	558889.038128005	148.60049019131	582767.220292728	0.00142223244048271	207	203	198	109	118	133	0.156233393559358	95	95	0.24285005187247	L000520_030_001	2013-10-01_15-37-58	2013-09-17_08-02-55	30	YE5S	mS_his3D_K	1	1	1	JPC_TEST_768	SPAC22G7.04	ubp13	SGA0065	JPC	'2013/09/17'	SID	JPC	YE5S	PINNED	14.3160069444444	558889.038128005	30_YE5S
L000520_030_001_2013-10-01_15-37-58	4	18	1929.5	371.5	1282645.39270911	384827.350371491	148.60049019131	416375.432417451	0.00121854162745407	192	190	186	105	116	133	0.0912955680731215	95	95	0.167216273041765	L000520_030_001	2013-10-01_15-37-58	2013-09-17_08-02-55	30	YE5S	mS_his3D_K	1	1	1	JPC_TEST_768	SPAC27D7.05C	apc14	SGA0065	JPC	'2013/09/17'	SID	JPC	YE5S	PINNED	14.3160069444444	384827.350371491	30_YE5S
L000520_030_001_2013-10-01_15-37-58	4	20	2116.5	369.5	1642686.20469763	577880.462134111	148.60049019131	597932.734959235	0.00141981802017262	207	203	197	108	117	132	0.154320331597407	95	95	0.251102259359779	L000520_030_001	2013-10-01_15-37-58	2013-09-17_08-02-55	30	YE5S	mS_his3D_K	1	1	1	JPC_TEST_768	SPAC343.18	rfp2	SGA0065	JPC	'2013/09/17'	SID	JPC	YE5S	PINNED	14.3160069444444	577880.462134111	30_YE5S
L000520_030_001_2013-10-01_15-37-58	4	22	2306.5	372.5	1353332.75321501	391326.930656505	148.60049019131	417868.21583717	0.00116763816634536	187	187	184	103	115	132	0.107450313529599	95	95	0.170040489123461	L000520_030_001	2013-10-01_15-37-58	2013-09-17_08-02-55	30	YE5S	mS_his3D_K	1	1	1	JPC_TEST_768	SPAC589.08C	dam1	SGA0065	JPC	'2013/09/17'	SID	JPC	YE5S	PINNED	14.3160069444444	391326.930656505	30_YE5S
L000520_030_001_2013-10-01_15-37-58	4	24	2494.5	372.5	1237884.88415347	362859.405408664	148.60049019131	391481.865086621	0.00119002945665438	189	189	185	104	115	131	0.0918269741736635	95	95	0.157670699216192	L000520_030_001	2013-10-01_15-37-58	2013-09-17_08-02-55	30	YE5S	mS_his3D_K	1	1	1	JPC_TEST_768	SPAC6G10.11C	ubi3	SGA0065	JPC	'2013/09/17'	SID	JPC	YE5S	PINNED	14.3160069444444	362859.405408664	30_YE5S
L000520_030_001_2013-10-01_15-37-58	4	26	2690.5	377.5	1124882.9445212	292408.619104998	148.60049019131	329081.691435194	0.00103716513614063	178	178	178	105	116	132	0.0638750132851525	95	95	0.127058223498994	L000520_030_001	2013-10-01_15-37-58	2013-09-17_08-02-55	30	YE5S	mS_his3D_K	1	1	1	JPC_TEST_768	SPAPB1E7.02C	mcl1	SGA0065	JPC	'2013/09/17'	SID	JPC	YE5S	PINNED	14.3160069444444	292408.619104998	30_YE5S
L000520_030_001_2013-10-01_15-37-58	4	28	2871.5	375.5	1316888.40471889	382925.085921678	148.60049019131	414444.274931783	0.00118419333649476	189	188	185	106	116	131	0.0871506004888936	95	95	0.166389695691349	L000520_030_001	2013-10-01_15-37-58	2013-09-17_08-02-55	30	YE5S	mS_his3D_K	1	1	1	JPC_TEST_768	SPBC12D12.02C	cdm1	SGA0065	JPC	'2013/09/17'	SID	JPC	YE5S	PINNED	14.3160069444444	382925.085921678	30_YE5S
L000520_030_001_2013-10-01_15-37-58	4	30	3066.5	375.5	1493239.91656924	479358.778798197	148.60049019131	504905.522750563	0.00131107524207946	198	196	193	106	117	132	0.137102773939845	95	95	0.20829233775382	L000520_030_001	2013-10-01_15-37-58	2013-09-17_08-02-55	30	YE5S	mS_his3D_K	1	1	1	JPC_TEST_768	SPBC1703.04	mlh1	SGA0065	JPC	'2013/09/17'	SID	JPC	YE5S	PINNED	14.3160069444444	479358.778798197	30_YE5S
L000520_030_001_2013-10-01_15-37-58	4	32	3255.5	375.5	1090639.93251143	294950.035608817	148.60049019131	333593.92075613	0.00109425095875093	182	182	181	106	117	133	0.0594112020405994	95	95	0.128162527014857	L000520_030_001	2013-10-01_15-37-58	2013-09-17_08-02-55	30	YE5S	mS_his3D_K	1	1	1	JPC_TEST_768	SPBC216.05	rad3	SGA0065	JPC	'2013/09/17'	SID	JPC	YE5S	PINNED	14.3160069444444	294950.035608817	30_YE5S
L000520_030_001_2013-10-01_15-37-58	4	34	3444.5	375.5	1168420.48836221	343241.205600728	148.60049019131	383929.185072559	0.00117315902032881	188	187	185	108	118	134	0.0738654479753428	95	95	0.149146143327675	L000520_030_001	2013-10-01_15-37-58	2013-09-17_08-02-55	30	YE5S	mS_his3D_K	1	1	1	JPC_TEST_768	SPBC2G2.01C	liz1	SGA0065	JPC	'2013/09/17'	SID	JPC	YE5S	PINNED	14.3160069444444	343241.205600728	30_YE5S
L000520_030_001_2013-10-01_15-37-58	4	36	3630.5	374.5	1255984.76193007	390213.201478073	148.60049019131	426767.427153536	0.00125306673498483	194	192	188	108	118	133	0.099798065681794	95	95	0.169556548358296	L000520_030_001	2013-10-01_15-37-58	2013-09-17_08-02-55	30	YE5S	mS_his3D_K	1	1	1	JPC_TEST_768	SPBC428.17C	wpl1	SGA0065	JPC	'2013/09/17'	SID	JPC	YE5S	PINNED	14.3160069444444	390213.201478073	30_YE5S
L000520_030_001_2013-10-01_15-37-58	4	38	3825.5	372.5	1233726.80412371	380815.775904556	148.60049019131	415382.528960547	0.00123392032795388	193	191	188	107	117	133	0.0920395366138803	95	95	0.165473152313098	L000520_030_001	2013-10-01_15-37-58	2013-09-17_08-02-55	30	YE5S	mS_his3D_K	1	1	1	JPC_TEST_768	SPBC887.04C	lub1	SGA0065	JPC	'2013/09/17'	SID	JPC	YE5S	PINNED	14.3160069444444	380815.775904556	30_YE5S
L000520_030_001_2013-10-01_15-37-58	4	40	4014.5	370.5	1561481.34764587	513283.346844805	148.60049019131	543166.354114387	0.00134090995859474	201	197	193	113	119	133	0.144011053246891	95	95	0.223033337393865	L000520_030_001	2013-10-01_15-37-58	2013-09-17_08-02-55	30	YE5S	mS_his3D_K	1	1	1	JPC_TEST_768	SPCC1739.12	ppe1	SGA0065	JPC	'2013/09/17'	SID	JPC	YE5S	PINNED	14.3160069444444	513283.346844805	30_YE5S
L000520_030_001_2013-10-01_15-37-58	4	42	4206.5	374.5	1285335.91508131	399093.94038253	148.60049019131	418319.179787331	0.00123392032795388	194	190	189	102	112	129	0.106600063768732	95	95	0.173415432244867	L000520_030_001	2013-10-01_15-37-58	2013-09-17_08-02-55	30	YE5S	mS_his3D_K	1	1	1	JPC_TEST_768	SPCC306.04C	set1	SGA0065	JPC	'2013/09/17'	SID	JPC	YE5S	PINNED	14.3160069444444	399093.94038253	30_YE5S
L000520_030_001_2013-10-01_15-37-58	4	44	4396.5	370.5	1202908.09331491	369113.793018866	148.60049019131	368409.702711625	0.00122526980892274	194	189	187	97	107	126	0.115740248698055	95	95	0.160388373480578	L000520_030_001	2013-10-01_15-37-58	2013-09-17_08-02-55	30	YE5S	mS_his3D_K	1	1	1	JPC_TEST_768	SPCC622.17	apn1	SGA0065	JPC	'2013/09/17'	SID	JPC	YE5S	PINNED	14.3160069444444	369113.793018866	30_YE5S
L000520_030_001_2013-10-01_15-37-58	4	46	4580.5	373.5	1405431.05005845	446696.904695392	148.60049019131	449023.321401601	0.00125039090304819	196	191	189	103	109	124	0.155383143798491	95	95	0.19410000747179	L000520_030_001	2013-10-01_15-37-58	2013-09-17_08-02-55	30	YE5S	mS_his3D_K	1	1	1	JPC_TEST_768	SPAP8A3.14C	SPAP8A3.14c	SGA0065	JPC	'2013/09/17'	SID	JPC	YE5S	PINNED	14.3160069444444	446696.904695392	30_YE5S
L000520_030_001_2013-10-01_15-37-58	4	48	4775.5	374.5	1811455.33531725	625765.648465477	148.60049019131	635014.291403164	0.00141555823089385	208	201	198	107	111	127	0.150813051333829	95	95	0.271909466499583	L000520_030_001	2013-10-01_15-37-58	2013-09-17_08-02-55	30	YE5S	mS_his3D_K	1	1	1	JPC_TEST_768	SPBC11B10.02C	his3	SGA0065	JPC	'2013/09/17'	SID	JPC	YE5S	PINNED	14.3160069444444	625765.648465477	30_YE5S
L000520_030_001_2013-10-01_15-37-58	5	1	306.5	465.5	1528705.89329366	485012.001097147	148.60049019131	493094.666989834	0.00121411264806513	193	189	187	101	110	128	0.11871612286109	95	95	0.210748791960088	L000520_030_001	2013-10-01_15-37-58	2013-09-17_08-02-55	30	YE5S	mS_his3D_K	1	1	1	JPC_TEST_768	SPBC11B10.02C	his3	SGA0065	JPC	'2013/09/17'	SID	JPC	YE5S	PINNED	14.3160069444444	485012.001097147	30_YE5S
L000520_030_001_2013-10-01_15-37-58	5	3	496.5	468.5	1544604.43458391	503978.226185647	148.60049019131	505036.33664793	0.00129494304720549	200	194	189	99	107	124	0.121373153363801	95	95	0.218990049942164	L000520_030_001	2013-10-01_15-37-58	2013-09-17_08-02-55	30	YE5S	mS_his3D_K	1	1	1	JPC_TEST_768	SPBC1778.02	rap1	SGA0065	JPC	'2013/09/17'	SID	JPC	YE5S	PINNED	14.3160069444444	503978.226185647	30_YE5S
L000520_030_001_2013-10-01_15-37-58	5	5	686.5	466.5	1187254.14496758	316941.547562876	148.60049019131	323387.906400506	0.00108982197936199	183	181	180	98	108	126	0.0813051333829312	95	95	0.137718341236381	L000520_030_001	2013-10-01_15-37-58	2013-09-17_08-02-55	30	YE5S	mS_his3D_K	1	1	1	JPC_TEST_768	SPAC31G5.18C	sde2	SGA0065	JPC	'2013/09/17'	SID	JPC	YE5S	PINNED	14.3160069444444	316941.547562876	30_YE5S
L000520_030_001_2013-10-01_15-37-58	5	7	876.5	464.5	1208778.32394516	353614.151507881	148.60049019131	360233.138309722	0.00119965663204966	191	188	186	100	109	127	0.0880008502497609	95	95	0.153653425238338	L000520_030_001	2013-10-01_15-37-58	2013-09-17_08-02-55	30	YE5S	mS_his3D_K	1	1	1	JPC_TEST_768	SPAC12B10.12C	rhp41	SGA0065	JPC	'2013/09/17'	SID	JPC	YE5S	PINNED	14.3160069444444	353614.151507881	30_YE5S
L000520_030_001_2013-10-01_15-37-58	5	9	1067.5	466.5	1023132.28026358	253660.195916173	148.60049019131	277858.315003317	0.00101385116134728	177	177	176	101	112	130	0.0469762992879158	95	95	0.110221148624702	L000520_030_001	2013-10-01_15-37-58	2013-09-17_08-02-55	30	YE5S	mS_his3D_K	1	1	1	JPC_TEST_768	SPAC15A10.03C	rhp54	SGA0065	JPC	'2013/09/17'	SID	JPC	YE5S	PINNED	14.3160069444444	253660.195916173	30_YE5S
L000520_030_001_2013-10-01_15-37-58	5	11	1257.5	469.5	1325204.5647784	377818.534439034	148.60049019131	402275.931434023	0.00115702682545484	188	186	183	104	114	131	0.0819428207035817	95	95	0.164170782440512	L000520_030_001	2013-10-01_15-37-58	2013-09-17_08-02-55	30	YE5S	mS_his3D_K	1	1	1	JPC_TEST_768	SPAC17H9.19C	cdt2	SGA0065	JPC	'2013/09/17'	SID	JPC	YE5S	PINNED	14.3160069444444	377818.534439034	30_YE5S
L000520_030_001_2013-10-01_15-37-58	5	13	1447.5	463.5	1312730.32468913	424764.397384443	148.60049019131	450361.31225549	0.00133122130218855	201	197	192	105	115	131	0.114783717717079	95	95	0.184569832115341	L000520_030_001	2013-10-01_15-37-58	2013-09-17_08-02-55	30	YE5S	mS_his3D_K	1	1	1	JPC_TEST_768	SPAC19E9.02	fin1	SGA0065	JPC	'2013/09/17'	SID	JPC	YE5S	PINNED	14.3160069444444	424764.397384443	30_YE5S
L000520_030_001_2013-10-01_15-37-58	5	15	1637.5	469.5	1363116.47093209	439073.64948143	148.60049019131	461236.495303233	0.001265769603548	196	193	188	104	115	130	0.123286215325752	95	95	0.190787528969173	L000520_030_001	2013-10-01_15-37-58	2013-09-17_08-02-55	30	YE5S	mS_his3D_K	1	1	1	JPC_TEST_768	SPAC22H12.02	tfg3	SGA0065	JPC	'2013/09/17'	SID	JPC	YE5S	PINNED	14.3160069444444	439073.64948143	30_YE5S
L000520_030_001_2013-10-01_15-37-58	5	17	1834.5	471.5	1076208.94887873	304363.832937269	148.60049019131	336245.719893368	0.00114147893484486	187	185	182	104	116	131	0.0729089169943671	95	95	0.132253036961499	L000520_030_001	2013-10-01_15-37-58	2013-09-17_08-02-55	30	YE5S	mS_his3D_K	1	1	1	JPC_TEST_768	SPAC27E2.03C	SPAC27E2.03c	SGA0065	JPC	'2013/09/17'	SID	JPC	YE5S	PINNED	14.3160069444444	304363.832937269	30_YE5S
L000520_030_001_2013-10-01_15-37-58	5	19	2020.5	468.5	1647578.06355617	589452.163904721	148.60049019131	606566.117181454	0.00143375883939629	208	203	197	107	116	129	0.159528111382719	95	95	0.256130428072227	L000520_030_001	2013-10-01_15-37-58	2013-09-17_08-02-55	30	YE5S	mS_his3D_K	1	1	1	JPC_TEST_768	SPAC343.18	rfp2	SGA0065	JPC	'2013/09/17'	SID	JPC	YE5S	PINNED	14.3160069444444	589452.163904721	30_YE5S
L000520_030_001_2013-10-01_15-37-58	5	21	2211.5	466.5	1082323.77245191	299353.307341527	148.60049019131	322686.512095503	0.00112259393944045	185	184	181	103	114	130	0.0927835051546392	95	95	0.130075849151715	L000520_030_001	2013-10-01_15-37-58	2013-09-17_08-02-55	30	YE5S	mS_his3D_K	1	1	1	JPC_TEST_768	SPAC589.10C	SPAC589.10c	SGA0065	JPC	'2013/09/17'	SID	JPC	YE5S	PINNED	14.3160069444444	299353.307341527	30_YE5S
L000520_030_001_2013-10-01_15-37-58	5	23	2402.5	465.5	1643664.57646934	589242.171219257	148.60049019131	605109.939072806	0.00143059855117331	208	203	196	106	115	129	0.163354235306621	95	95	0.256039181454242	L000520_030_001	2013-10-01_15-37-58	2013-09-17_08-02-55	30	YE5S	mS_his3D_K	1	1	1	JPC_TEST_768	SPAC823.14	ptf1	SGA0065	JPC	'2013/09/17'	SID	JPC	YE5S	PINNED	14.3160069444444	589242.171219257	30_YE5S
L000520_030_001_2013-10-01_15-37-58	5	25	2595.5	470.5	1012614.78371772	239014.553446446	148.60049019131	272517.365938024	0.000909706552753234	169	170	170	103	115	130	0.0405994260814114	95	95	0.103857282470891	L000520_030_001	2013-10-01_15-37-58	2013-09-17_08-02-55	30	YE5S	mS_his3D_K	1	1	1	JPC_TEST_768	SPAPB1E7.06C	eme1	SGA0065	JPC	'2013/09/17'	SID	JPC	YE5S	PINNED	14.3160069444444	239014.553446446	30_YE5S
L000520_030_001_2013-10-01_15-37-58	5	27	2779.5	470.5	1485657.53533851	478333.619335602	148.60049019131	500896.327021594	0.00129000649748603	197	194	190	106	115	129	0.137102773939845	95	95	0.207846882553083	L000520_030_001	2013-10-01_15-37-58	2013-09-17_08-02-55	30	YE5S	mS_his3D_K	1	1	1	JPC_TEST_768	SPBC12D12.09	rev7	SGA0065	JPC	'2013/09/17'	SID	JPC	YE5S	PINNED	14.3160069444444	478333.619335602	30_YE5S
L000520_030_001_2013-10-01_15-37-58	5	29	2969.5	464.5	1484679.1635668	481040.83838936	148.60049019131	508768.727264313	0.00126493914058003	196	193	188	108	117	130	0.1327452439154	95	95	0.20902323106376	L000520_030_001	2013-10-01_15-37-58	2013-09-17_08-02-55	30	YE5S	mS_his3D_K	1	1	1	JPC_TEST_768	SPBC1709.05	sks2	SGA0065	JPC	'2013/09/17'	SID	JPC	YE5S	PINNED	14.3160069444444	481040.83838936	30_YE5S
L000520_030_001_2013-10-01_15-37-58	5	31	3156.5	467.5	1361648.91327452	428429.902492694	148.60049019131	459743.70514362	0.00124387039598661	193	191	187	107	117	131	0.105112126687214	95	95	0.186162577803571	L000520_030_001	2013-10-01_15-37-58	2013-09-17_08-02-55	30	YE5S	mS_his3D_K	1	1	1	JPC_TEST_768	SPBC216.06C	swi1	SGA0065	JPC	'2013/09/17'	SID	JPC	YE5S	PINNED	14.3160069444444	428429.902492694	30_YE5S
L000520_030_001_2013-10-01_15-37-58	5	33	3346.5	462.5	1605508.07737273	528295.224673394	148.60049019131	560172.913197633	0.00130538519798584	199	195	191	113	120	133	0.103517908385588	95	95	0.229556341175773	L000520_030_001	2013-10-01_15-37-58	2013-09-17_08-02-55	30	YE5S	mS_his3D_K	1	1	1	JPC_TEST_768	SPBC30B4.04C	sol1	SGA0065	JPC	'2013/09/17'	SID	JPC	YE5S	PINNED	14.3160069444444	528295.224673394	30_YE5S
L000520_030_001_2013-10-01_15-37-58	5	35	3537.5	465.5	1406898.60771602	444941.659803608	148.60049019131	478780.103031081	0.0012681840238581	196	193	188	109	118	132	0.112339249654586	95	95	0.193337313477207	L000520_030_001	2013-10-01_15-37-58	2013-09-17_08-02-55	30	YE5S	mS_his3D_K	1	1	1	JPC_TEST_768	SPBC530.13	lsc1	SGA0065	JPC	'2013/09/17'	SID	JPC	YE5S	PINNED	14.3160069444444	444941.659803608	30_YE5S
L000520_030_001_2013-10-01_15-37-58	5	37	3725.5	461.5	1573221.80890637	529130.493970198	148.60049019131	559731.595712726	0.00132754581717377	201	196	190	113	120	132	0.133064087575725	95	95	0.229919284762456	L000520_030_001	2013-10-01_15-37-58	2013-09-17_08-02-55	30	YE5S	mS_his3D_K	1	1	1	JPC_TEST_768	SPBC887.10	mcs4	SGA0065	JPC	'2013/09/17'	SID	JPC	YE5S	PINNED	14.3160069444444	529130.493970198	30_YE5S
L000520_030_001_2013-10-01_15-37-58	5	39	3920.5	468.5	1215137.74046126	335830.1178142	148.60049019131	370169.293008599	0.00112150206484594	185	183	181	107	116	132	0.059304920820491	95	95	0.145925856418098	L000520_030_001	2013-10-01_15-37-58	2013-09-17_08-02-55	30	YE5S	mS_his3D_K	1	1	1	JPC_TEST_768	SPCC1753.02C	git3	SGA0065	JPC	'2013/09/17'	SID	JPC	YE5S	PINNED	14.3160069444444	335830.1178142	30_YE5S
L000520_030_001_2013-10-01_15-37-58	5	41	4114.5	466.5	1208289.1380593	350958.072268569	148.60049019131	375849.941078248	0.00116756119775155	189	186	184	102	113	130	0.103730470825805	95	95	0.152499298145052	L000520_030_001	2013-10-01_15-37-58	2013-09-17_08-02-55	30	YE5S	mS_his3D_K	1	1	1	JPC_TEST_768	SPCC330.01C	rhp16	SGA0065	JPC	'2013/09/17'	SID	JPC	YE5S	PINNED	14.3160069444444	350958.072268569	30_YE5S
L000520_030_001_2013-10-01_15-37-58	5	43	4295.5	467.5	1616514.75980444	554450.665050356	148.60049019131	569081.365670496	0.00138896839765664	206	200	194	109	114	127	0.155914549899033	95	95	0.240921477399535	L000520_030_001	2013-10-01_15-37-58	2013-09-17_08-02-55	30	YE5S	mS_his3D_K	1	1	1	JPC_TEST_768	SPCC663.01C	ekc1	SGA0065	JPC	'2013/09/17'	SID	JPC	YE5S	PINNED	14.3160069444444	554450.665050356	30_YE5S
L000520_030_001_2013-10-01_15-37-58	5	45	4491.5	466.5	1145184.15878414	334128.035747151	148.60049019131	334201.558333517	0.00117591182085925	190	186	185	96	105	125	0.106918907429057	95	95	0.14518626288508	L000520_030_001	2013-10-01_15-37-58	2013-09-17_08-02-55	30	YE5S	mS_his3D_K	1	1	1	JPC_TEST_768	SPAC56F8.02	SPAC56F8.02	SGA0065	JPC	'2013/09/17'	SID	JPC	YE5S	PINNED	14.3160069444444	334128.035747151	30_YE5S
L000520_030_001_2013-10-01_15-37-58	5	47	4680.5	470.5	1505714.15665852	492113.43295769	148.60049019131	496595.888063062	0.00130638485106398	200	194	192	102	108	124	0.162610266765862	95	95	0.213834526297405	L000520_030_001	2013-10-01_15-37-58	2013-09-17_08-02-55	30	YE5S	mS_his3D_K	1	1	1	JPC_TEST_768	SPBC11B10.02C	his3	SGA0065	JPC	'2013/09/17'	SID	JPC	YE5S	PINNED	14.3160069444444	492113.43295769	30_YE5S
L000520_030_001_2013-10-01_15-37-58	6	2	401.5	560.5	1625075.51280689	566676.216414011	148.60049019131	569162.257026928	0.00141977190941443	209	202	196	101	109	125	0.134870868317568	95	95	0.246233758693829	L000520_030_001	2013-10-01_15-37-58	2013-09-17_08-02-55	30	YE5S	mS_his3D_K	1	1	1	JPC_TEST_768	SPBC11B10.02C	his3	SGA0065	JPC	'2013/09/17'	SID	JPC	YE5S	PINNED	14.3160069444444	566676.216414011	30_YE5S
L000520_030_001_2013-10-01_15-37-58	6	4	591.5	564.5	1459486.09044532	453854.679335873	148.60049019131	459034.345059956	0.00124487004906475	195	190	187	99	107	124	0.124880433627378	95	95	0.197210224033838	L000520_030_001	2013-10-01_15-37-58	2013-09-17_08-02-55	30	YE5S	mS_his3D_K	1	1	1	JPC_TEST_768	SPBC1778.02	rap1	SGA0065	JPC	'2013/09/17'	SID	JPC	YE5S	PINNED	14.3160069444444	453854.679335873	30_YE5S
L000520_030_001_2013-10-01_15-37-58	6	6	781.5	562.5	1358469.20501647	366281.500264616	148.60049019131	380022.088157253	0.00111072153384524	185	182	181	101	110	127	0.0801360399617388	95	95	0.159157677590404	L000520_030_001	2013-10-01_15-37-58	2013-09-17_08-02-55	30	YE5S	mS_his3D_K	1	1	1	JPC_TEST_768	SPAC31G5.18C	sde2	SGA0065	JPC	'2013/09/17'	SID	JPC	YE5S	PINNED	14.3160069444444	366281.500264616	30_YE5S
L000520_030_001_2013-10-01_15-37-58	6	8	971.5	564.5	1085014.2948241	292888.423658212	148.60049019131	307120.149954734	0.00112610023434505	186	184	182	100	110	128	0.0759910723775109	95	95	0.127266709535913	L000520_030_001	2013-10-01_15-37-58	2013-09-17_08-02-55	30	YE5S	mS_his3D_K	1	1	1	JPC_TEST_768	SPAC12B10.12C	rhp41	SGA0065	JPC	'2013/09/17'	SID	JPC	YE5S	PINNED	14.3160069444444	292888.423658212	30_YE5S
L000520_030_001_2013-10-01_15-37-58	6	10	1162.5	565.5	1256963.13370178	377512.363485333	148.60049019131	396565.416877442	0.00123325905509608	194	190	187	102	113	129	0.0965033478584334	95	95	0.164037744168305	L000520_030_001	2013-10-01_15-37-58	2013-09-17_08-02-55	30	YE5S	mS_his3D_K	1	1	1	JPC_TEST_768	SPAC15A10.03C	rhp54	SGA0065	JPC	'2013/09/17'	SID	JPC	YE5S	PINNED	14.3160069444444	377512.363485333	30_YE5S
L000520_030_001_2013-10-01_15-37-58	6	12	1352.5	562.5	1311751.95291742	417565.723114134	148.60049019131	438853.49610055	0.00126844543548464	197	193	188	104	115	130	0.102880221064938	95	95	0.181441843730002	L000520_030_001	2013-10-01_15-37-58	2013-09-17_08-02-55	30	YE5S	mS_his3D_K	1	1	1	JPC_TEST_768	SPAC17H9.19C	cdt2	SGA0065	JPC	'2013/09/17'	SID	JPC	YE5S	PINNED	14.3160069444444	417565.723114134	30_YE5S
L000520_030_001_2013-10-01_15-37-58	6	14	1542.5	561.5	1180405.54256563	322413.62596023	148.60049019131	350139.788728104	0.00110738442905081	184.5	183	180	103	114	130	0.0915081305133383	95	95	0.14009608428015	L000520_030_001	2013-10-01_15-37-58	2013-09-17_08-02-55	30	YE5S	mS_his3D_K	1	1	1	JPC_TEST_768	SPAC19E9.02	fin1	SGA0065	JPC	'2013/09/17'	SID	JPC	YE5S	PINNED	14.3160069444444	322413.62596023	30_YE5S
L000520_030_001_2013-10-01_15-37-58	6	16	1732.5	562.5	957336.778616219	248621.367475364	148.60049019131	277834.065802174	0.00104920673184601	180	179	177	103	114	130	0.0598363269210331	95	95	0.10803166258231	L000520_030_001	2013-10-01_15-37-58	2013-09-17_08-02-55	30	YE5S	mS_his3D_K	1	1	1	JPC_TEST_768	SPAC22H12.02	tfg3	SGA0065	JPC	'2013/09/17'	SID	JPC	YE5S	PINNED	14.3160069444444	248621.367475364	30_YE5S
L000520_030_001_2013-10-01_15-37-58	6	18	1927.5	561.5	1253538.8325008	405698.934083022	148.60049019131	427643.108990885	0.00126450853884332	196	193	188	105	115	128	0.115102561377405	95	95	0.176285452863189	L000520_030_001	2013-10-01_15-37-58	2013-09-17_08-02-55	30	YE5S	mS_his3D_K	1	1	1	JPC_TEST_768	SPAC27E2.03C	SPAC27E2.03c	SGA0065	JPC	'2013/09/17'	SID	JPC	YE5S	PINNED	14.3160069444444	405698.934083022	30_YE5S
L000520_030_001_2013-10-01_15-37-58	6	20	2113.5	560.5	1345994.9649272	434977.823561647	148.60049019131	450038.066020026	0.00129126756219071	198	194	189	103	114	128	0.12945052609204	95	95	0.189007799059974	L000520_030_001	2013-10-01_15-37-58	2013-09-17_08-02-55	30	YE5S	mS_his3D_K	1	1	1	JPC_TEST_768	SPAC343.18	rfp2	SGA0065	JPC	'2013/09/17'	SID	JPC	YE5S	PINNED	14.3160069444444	434977.823561647	30_YE5S
L000520_030_001_2013-10-01_15-37-58	6	22	2306.5	562.5	946819.282070358	237892.255804917	148.60049019131	269133.800948118	0.00102922986184709	178	178	175	103	114	129	0.0368795833776172	95	95	0.103369618512809	L000520_030_001	2013-10-01_15-37-58	2013-09-17_08-02-55	30	YE5S	mS_his3D_K	1	1	1	JPC_TEST_768	SPAC589.10C	SPAC589.10c	SGA0065	JPC	'2013/09/17'	SID	JPC	YE5S	PINNED	14.3160069444444	237892.255804917	30_YE5S
L000520_030_001_2013-10-01_15-37-58	6	24	2494.5	564.5	1467068.47167605	501417.393779576	148.60049019131	519782.523942113	0.00134660000268836	202	198	192	106	115	127	0.146030396428951	95	95	0.217877309773321	L000520_030_001	2013-10-01_15-37-58	2013-09-17_08-02-55	30	YE5S	mS_his3D_K	1	1	1	JPC_TEST_768	SPAC823.14	ptf1	SGA0065	JPC	'2013/09/17'	SID	JPC	YE5S	PINNED	14.3160069444444	501417.393779576	30_YE5S
L000520_030_001_2013-10-01_15-37-58	6	26	2684.5	564.5	1065691.45233287	268123.938133891	148.60049019131	295825.443858036	0.000987522739736606	175	175	173	104	115	128	0.0700393240514401	95	95	0.116505974964485	L000520_030_001	2013-10-01_15-37-58	2013-09-17_08-02-55	30	YE5S	mS_his3D_K	1	1	1	JPC_TEST_768	SPAPB1E7.06C	eme1	SGA0065	JPC	'2013/09/17'	SID	JPC	YE5S	PINNED	14.3160069444444	268123.938133891	30_YE5S
L000520_030_001_2013-10-01_15-37-58	6	28	2876.5	565.5	1118768.12094803	292895.086716449	148.60049019131	323346.395137557	0.00104920673184601	180	179	176	104	115	128	0.0610054203422255	95	95	0.127269604786899	L000520_030_001	2013-10-01_15-37-58	2013-09-17_08-02-55	30	YE5S	mS_his3D_K	1	1	1	JPC_TEST_768	SPBC12D12.09	rev7	SGA0065	JPC	'2013/09/17'	SID	JPC	YE5S	PINNED	14.3160069444444	292895.086716449	30_YE5S
L000520_030_001_2013-10-01_15-37-58	6	30	3065.5	563.5	1337434.21192475	399853.604959723	148.60049019131	430918.24295432	0.00119948744193948	191	189	184	106	116	130	0.0968221915187586	95	95	0.173745523854097	L000520_030_001	2013-10-01_15-37-58	2013-09-17_08-02-55	30	YE5S	mS_his3D_K	1	1	1	JPC_TEST_768	SPBC1709.05	sks2	SGA0065	JPC	'2013/09/17'	SID	JPC	YE5S	PINNED	14.3160069444444	399853.604959723	30_YE5S
L000520_030_001_2013-10-01_15-37-58	6	32	3251.5	562.5	1432336.27378042	458558.141474739	148.60049019131	486510.438661326	0.00129192883504851	198	194	189	108	117	130	0.121266872143692	95	95	0.199253985758401	L000520_030_001	2013-10-01_15-37-58	2013-09-17_08-02-55	30	YE5S	mS_his3D_K	1	1	1	JPC_TEST_768	SPBC216.06C	swi1	SGA0065	JPC	'2013/09/17'	SID	JPC	YE5S	PINNED	14.3160069444444	458558.141474739	30_YE5S
L000520_030_001_2013-10-01_15-37-58	6	34	3445.5	561.5	1128796.43160803	290642.549761997	148.60049019131	331845.370034638	0.0010446085623469	179	179	177	108	118	132	0.0422999256031459	95	95	0.126290826033131	L000520_030_001	2013-10-01_15-37-58	2013-09-17_08-02-55	30	YE5S	mS_his3D_K	1	1	1	JPC_TEST_768	SPBC30B4.04C	sol1	SGA0065	JPC	'2013/09/17'	SID	JPC	YE5S	PINNED	14.3160069444444	290642.549761997	30_YE5S
L000520_030_001_2013-10-01_15-37-58	6	36	3634.5	560.5	1581048.78308003	507320.857947321	148.60049019131	535813.902980432	0.00127939515659551	197	193	189	109	117	131	0.108513125730683	95	95	0.220442499787006	L000520_030_001	2013-10-01_15-37-58	2013-09-17_08-02-55	30	YE5S	mS_his3D_K	1	1	1	JPC_TEST_768	SPBC530.13	lsc1	SGA0065	JPC	'2013/09/17'	SID	JPC	YE5S	PINNED	14.3160069444444	507320.857947321	30_YE5S
L000520_030_001_2013-10-01_15-37-58	6	38	3825.5	560.5	1142982.8222978	340734.627115848	148.60049019131	368844.789696961	0.00118235559398738	190	187	183	104	114	130	0.0873631629291104	95	95	0.148056977726728	L000520_030_001	2013-10-01_15-37-58	2013-09-17_08-02-55	30	YE5S	mS_his3D_K	1	1	1	JPC_TEST_768	SPBC887.10	mcs4	SGA0065	JPC	'2013/09/17'	SID	JPC	YE5S	PINNED	14.3160069444444	340734.627115848	30_YE5S
L000520_030_001_2013-10-01_15-37-58	6	40	4016.5	563.5	980573.108194282	250508.907459092	148.60049019131	281512.142916981	0.00102830717736276	178	177	177	103	113	130	0.0412371134020619	95	95	0.108851841815911	L000520_030_001	2013-10-01_15-37-58	2013-09-17_08-02-55	30	YE5S	mS_his3D_K	1	1	1	JPC_TEST_768	SPCC1753.02C	git3	SGA0065	JPC	'2013/09/17'	SID	JPC	YE5S	PINNED	14.3160069444444	250508.907459092	30_YE5S
L000520_030_001_2013-10-01_15-37-58	6	42	4200.5	565.5	1248891.56658518	385785.977693028	148.60049019131	404802.459710996	0.00123392032795388	194	190	188	106	113	128	0.111488999893719	95	95	0.167632818507644	L000520_030_001	2013-10-01_15-37-58	2013-09-17_08-02-55	30	YE5S	mS_his3D_K	1	1	1	JPC_TEST_768	SPCC330.01C	rhp16	SGA0065	JPC	'2013/09/17'	SID	JPC	YE5S	PINNED	14.3160069444444	385785.977693028	30_YE5S
L000520_030_001_2013-10-01_15-37-58	6	44	4396.5	561.5	1562948.90530343	541380.051473908	148.60049019131	546691.809203863	0.00142992190806279	209	203	197	101	108	125	0.127962589010522	95	95	0.235241997272895	L000520_030_001	2013-10-01_15-37-58	2013-09-17_08-02-55	30	YE5S	mS_his3D_K	1	1	1	JPC_TEST_768	SPCC663.01C	ekc1	SGA0065	JPC	'2013/09/17'	SID	JPC	YE5S	PINNED	14.3160069444444	541380.051473908	30_YE5S
L000520_030_001_2013-10-01_15-37-58	6	46	4580.5	564.5	1452392.89510044	453251.96120596	148.60049019131	466971.492732775	0.00124863775559589	196	191	188	106	112	125	0.13008821341269	95	95	0.196948329240545	L000520_030_001	2013-10-01_15-37-58	2013-09-17_08-02-55	30	YE5S	mS_his3D_K	1	1	1	JPC_TEST_768	SPAC56F8.02	SPAC56F8.02	SGA0065	JPC	'2013/09/17'	SID	JPC	YE5S	PINNED	14.3160069444444	453251.96120596	30_YE5S
L000520_030_001_2013-10-01_15-37-58	6	48	4774.5	567.5	1774032.61504942	623486.26607219	148.60049019131	633965.891713005	0.00143067551976712	209	202	199	108	112	128	0.146880646189818	95	95	0.270919022789502	L000520_030_001	2013-10-01_15-37-58	2013-09-17_08-02-55	30	YE5S	mS_his3D_K	1	1	1	JPC_TEST_768	SPBC11B10.02C	his3	SGA0065	JPC	'2013/09/17'	SID	JPC	YE5S	PINNED	14.3160069444444	623486.26607219	30_YE5S
L000520_030_001_2013-10-01_15-37-58	7	1	306.5	656.5	1578847.44659369	544471.213526811	148.60049019131	548542.835522104	0.00136789965306321	204	198	195	99	109	128	0.134870868317568	95	95	0.236585177785807	L000520_030_001	2013-10-01_15-37-58	2013-09-17_08-02-55	30	YE5S	mS_his3D_K	1	1	1	JPC_TEST_768	SPBC11B10.02C	his3	SGA0065	JPC	'2013/09/17'	SID	JPC	YE5S	PINNED	14.3160069444444	544471.213526811	30_YE5S
L000520_030_001_2013-10-01_15-37-58	7	3	496.5	661.5	1504980.37782974	433160.483895081	148.60049019131	443688.706349315	0.00116889923105004	190	186	183	98	107	124	0.0748219789563184	95	95	0.188218123467528	L000520_030_001	2013-10-01_15-37-58	2013-09-17_08-02-55	30	YE5S	mS_his3D_K	1	1	1	JPC_TEST_768	SPBC216.05	rad3	SGA0065	JPC	'2013/09/17'	SID	JPC	YE5S	PINNED	14.3160069444444	433160.483895081	30_YE5S
L000520_030_001_2013-10-01_15-37-58	7	5	686.5	659.5	1455572.60335849	443808.399177781	148.60049019131	456108.652000476	0.00124929902845369	195	191	189	100	109	125	0.101498565203529	95	95	0.192844885852058	L000520_030_001	2013-10-01_15-37-58	2013-09-17_08-02-55	30	YE5S	mS_his3D_K	1	1	1	JPC_TEST_768	SPAC23A1.15C	sec20	SGA0065	JPC	'2013/09/17'	SID	JPC	YE5S	PINNED	14.3160069444444	443808.399177781	30_YE5S
L000520_030_001_2013-10-01_15-37-58	7	7	876.5	661.5	1589854.1290254	557473.11638471	148.60049019131	561472.065147873	0.00139957973854716	206	201	195	101	110	126	0.143054522265916	95	95	0.242234801535912	L000520_030_001	2013-10-01_15-37-58	2013-09-17_08-02-55	30	YE5S	mS_his3D_K	1	1	1	JPC_TEST_768	SPAC12G12.16C	SPAC12G12.16c	SGA0065	JPC	'2013/09/17'	SID	JPC	YE5S	PINNED	14.3160069444444	557473.11638471	30_YE5S
L000520_030_001_2013-10-01_15-37-58	7	9	1067.5	656.5	1473917.07407801	501244.274307715	148.60049019131	512684.528193168	0.00137232863245215	204	199	195	103	112	128	0.14677436496971	95	95	0.217802085408816	L000520_030_001	2013-10-01_15-37-58	2013-09-17_08-02-55	30	YE5S	mS_his3D_K	1	1	1	JPC_TEST_768	SPAC1687.15	gsk3	SGA0065	JPC	'2013/09/17'	SID	JPC	YE5S	PINNED	14.3160069444444	501244.274307715	30_YE5S
L000520_030_001_2013-10-01_15-37-58	7	11	1257.5	659.5	1136623.4057817	316735.467962956	148.60049019131	338469.888086971	0.00113814183005043	187	185	182	103	113	129	0.084387288766075	95	95	0.137628794943439	L000520_030_001	2013-10-01_15-37-58	2013-09-17_08-02-55	30	YE5S	mS_his3D_K	1	1	1	JPC_TEST_768	SPAC1805.04	nup132	SGA0065	JPC	'2013/09/17'	SID	JPC	YE5S	PINNED	14.3160069444444	316735.467962956	30_YE5S
L000520_030_001_2013-10-01_15-37-58	7	13	1447.5	660.5	1505224.97077266	531469.260728175	148.60049019131	543735.375892732	0.00140394723692519	207	201	194	102	113	128	0.133489212456159	95	95	0.230935532335311	L000520_030_001	2013-10-01_15-37-58	2013-09-17_08-02-55	30	YE5S	mS_his3D_K	1	1	1	JPC_TEST_768	SPAC19G12.02C	pms1	SGA0065	JPC	'2013/09/17'	SID	JPC	YE5S	PINNED	14.3160069444444	531469.260728175	30_YE5S
L000520_030_001_2013-10-01_15-37-58	7	15	1643.5	656.5	1502534.44840047	523185.81399015	148.60049019131	540511.249176996	0.001389060619173	205	200	194	106	115	128	0.142629397385482	95	95	0.227336185536973	L000520_030_001	2013-10-01_15-37-58	2013-09-17_08-02-55	30	YE5S	mS_his3D_K	1	1	1	JPC_TEST_768	SPAC23A1.06C	cmk2	SGA0065	JPC	'2013/09/17'	SID	JPC	YE5S	PINNED	14.3160069444444	523185.81399015	30_YE5S
L000520_030_001_2013-10-01_15-37-58	7	17	1831.5	658.5	1306370.90817303	422317.209350989	148.60049019131	442221.373077005	0.00131064464034274	199	195	190	104	114	128	0.128387713890955	95	95	0.183506473021993	L000520_030_001	2013-10-01_15-37-58	2013-09-17_08-02-55	30	YE5S	mS_his3D_K	1	1	1	JPC_TEST_768	SPAC27E2.09	mak2	SGA0065	JPC	'2013/09/17'	SID	JPC	YE5S	PINNED	14.3160069444444	422317.209350989	30_YE5S
L000520_030_001_2013-10-01_15-37-58	7	19	2017.5	656.5	1401517.56297162	469420.185963063	148.60049019131	483437.10663112	0.00133832634817447	201	197	191	103	113	126	0.141566585184398	95	95	0.203973792173402	L000520_030_001	2013-10-01_15-37-58	2013-09-17_08-02-55	30	YE5S	mS_his3D_K	1	1	1	JPC_TEST_768	SPAC3A11.14C	pkl1	SGA0065	JPC	'2013/09/17'	SID	JPC	YE5S	PINNED	14.3160069444444	469420.185963063	30_YE5S
L000520_030_001_2013-10-01_15-37-58	7	21	2208.5	654.5	1273595.45382081	414967.657800477	148.60049019131	433762.683271413	0.00129192883504851	198	194	189	104	114	128	0.116909342119248	95	95	0.180312925012428	L000520_030_001	2013-10-01_15-37-58	2013-09-17_08-02-55	30	YE5S	mS_his3D_K	1	1	1	JPC_TEST_768	SPAC637.10C	rpn10	SGA0065	JPC	'2013/09/17'	SID	JPC	YE5S	PINNED	14.3160069444444	414967.657800477	30_YE5S
L000520_030_001_2013-10-01_15-37-58	7	23	2400.5	661.5	847759.140184929	195453.457190224	148.60049019131	228123.644234608	0.000925085253253042	171	171	170	103	114	129	0.0394303326602189	95	95	0.084928991229254	L000520_030_001	2013-10-01_15-37-58	2013-09-17_08-02-55	30	YE5S	mS_his3D_K	1	1	1	JPC_TEST_768	SPAC8E11.02C	rad24	SGA0065	JPC	'2013/09/17'	SID	JPC	YE5S	PINNED	14.3160069444444	195453.457190224	30_YE5S
L000520_030_001_2013-10-01_15-37-58	7	25	2588.5	660.5	1341836.88489744	431204.050881668	148.60049019131	451220.769060851	0.00128031784107984	197	194	188	105	115	127	0.12945052609204	95	95	0.187368008639039	L000520_030_001	2013-10-01_15-37-58	2013-09-17_08-02-55	30	YE5S	mS_his3D_K	1	1	1	JPC_TEST_768	SPAPB24D3.04C	mag1	SGA0065	JPC	'2013/09/17'	SID	JPC	YE5S	PINNED	14.3160069444444	431204.050881668	30_YE5S
L000520_030_001_2013-10-01_15-37-58	7	27	2782.5	654.5	1713128.9722606	606120.001145747	148.60049019131	621658.887662026	0.00141981802017262	207	202	196	107	115	127	0.173132107556595	95	95	0.263372984040301	L000520_030_001	2013-10-01_15-37-58	2013-09-17_08-02-55	30	YE5S	mS_his3D_K	1	1	1	JPC_TEST_768	SPBC13G1.04C	SPBC13G1.04c	SGA0065	JPC	'2013/09/17'	SID	JPC	YE5S	PINNED	14.3160069444444	606120.001145747	30_YE5S
L000520_030_001_2013-10-01_15-37-58	7	29	2968.5	656.5	1512073.57317462	534618.087439604	148.60049019131	552677.487059768	0.00139891846568936	206	201	194	106	115	127	0.152407269635455	95	95	0.23230376945939	L000520_030_001	2013-10-01_15-37-58	2013-09-17_08-02-55	30	YE5S	mS_his3D_K	1	1	1	JPC_TEST_768	SPBC1718.07C	zfs1	SGA0065	JPC	'2013/09/17'	SID	JPC	YE5S	PINNED	14.3160069444444	534618.087439604	30_YE5S
L000520_030_001_2013-10-01_15-37-58	7	31	3159.5	657.5	1196793.26974174	326896.745196426	148.60049019131	362731.659887709	0.00110721523894064	184	183	179	107	116	129	0.0562227654373472	95	95	0.142044101980957	L000520_030_001	2013-10-01_15-37-58	2013-09-17_08-02-55	30	YE5S	mS_his3D_K	1	1	1	JPC_TEST_768	SPBC21D10.10	bdc1	SGA0065	JPC	'2013/09/17'	SID	JPC	YE5S	PINNED	14.3160069444444	326896.745196426	30_YE5S
L000520_030_001_2013-10-01_15-37-58	7	33	3352.5	657.5	1506203.34254437	497891.609942282	148.60049019131	522925.144463016	0.00134090995859474	201	197	192	109	117	130	0.141566585184398	95	95	0.2163452761685	L000520_030_001	2013-10-01_15-37-58	2013-09-17_08-02-55	30	YE5S	mS_his3D_K	1	1	1	JPC_TEST_768	SPBC31F10.13C	hip1	SGA0065	JPC	'2013/09/17'	SID	JPC	YE5S	PINNED	14.3160069444444	497891.609942282	30_YE5S
L000520_030_001_2013-10-01_15-37-58	7	35	3534.5	662.5	1017017.4566904	253589.486468372	148.60049019131	293343.199621292	0.00100197875575208	176	176	175	106	116	130	0.0444255500053141	95	95	0.110190423754656	L000520_030_001	2013-10-01_15-37-58	2013-09-17_08-02-55	30	YE5S	mS_his3D_K	1	1	1	JPC_TEST_768	SPBC530.14C	dsk1	SGA0065	JPC	'2013/09/17'	SID	JPC	YE5S	PINNED	14.3160069444444	253589.486468372	30_YE5S
L000520_030_001_2013-10-01_15-37-58	7	37	3723.5	661.5	984486.595281114	257482.792908735	148.60049019131	294135.770918818	0.0010338280313462	179	178	177	104	115	130	0.0375172706982676	95	95	0.111882154324582	L000520_030_001	2013-10-01_15-37-58	2013-09-17_08-02-55	30	YE5S	mS_his3D_K	1	1	1	JPC_TEST_768	SPBC947.08C	hip4	SGA0065	JPC	'2013/09/17'	SID	JPC	YE5S	PINNED	14.3160069444444	257482.792908735	30_YE5S
L000520_030_001_2013-10-01_15-37-58	7	39	3913.5	660.5	1043433.49452652	292393.367411285	148.60049019131	326341.389823583	0.00110729983399573	184	183	180	106	115	130	0.0696141991710065	95	95	0.127051596289733	L000520_030_001	2013-10-01_15-37-58	2013-09-17_08-02-55	30	YE5S	mS_his3D_K	1	1	1	JPC_TEST_768	SPCC1795.01C	mad3	SGA0065	JPC	'2013/09/17'	SID	JPC	YE5S	PINNED	14.3160069444444	292393.367411285	30_YE5S
L000520_030_001_2013-10-01_15-37-58	7	41	4111.5	656.5	1237884.88415347	375102.557221444	148.60049019131	396099.167631995	0.00118778422645446	191	188	185	102	112	128	0.110532468912743	95	95	0.162990628307618	L000520_030_001	2013-10-01_15-37-58	2013-09-17_08-02-55	30	YE5S	mS_his3D_K	1	1	1	JPC_TEST_768	SPCC330.02	rhp7	SGA0065	JPC	'2013/09/17'	SID	JPC	YE5S	PINNED	14.3160069444444	375102.557221444	30_YE5S
L000520_030_001_2013-10-01_15-37-58	7	43	4301.5	657.5	1524547.8132639	520077.903335176	148.60049019131	525609.046299603	0.00140242476059397	206	201	195	100	108	125	0.135295993198002	95	95	0.225985727373929	L000520_030_001	2013-10-01_15-37-58	2013-09-17_08-02-55	30	YE5S	mS_his3D_K	1	1	1	JPC_TEST_768	SPCC663.12	cid12	SGA0065	JPC	'2013/09/17'	SID	JPC	YE5S	PINNED	14.3160069444444	520077.903335176	30_YE5S
L000520_030_001_2013-10-01_15-37-58	7	45	4491.5	660.5	1168909.67424806	349604.906580445	148.60049019131	352343.34821786	0.00115702682545484	189	185	184	98	107	125	0.123605058986077	95	95	0.15191131674779	L000520_030_001	2013-10-01_15-37-58	2013-09-17_08-02-55	30	YE5S	mS_his3D_K	1	1	1	JPC_TEST_768	SPBPJ4664.03	mfm3	SGA0065	JPC	'2013/09/17'	SID	JPC	YE5S	PINNED	14.3160069444444	349604.906580445	30_YE5S
L000520_030_001_2013-10-01_15-37-58	7	47	4679.5	658.5	1506937.12137315	487932.337218101	148.60049019131	499244.854473799	0.00128131749415798	199	193	190	106	111	126	0.14273567860559	95	95	0.212017744703971	L000520_030_001	2013-10-01_15-37-58	2013-09-17_08-02-55	30	YE5S	mS_his3D_K	1	1	1	JPC_TEST_768	SPBC11B10.02C	his3	SGA0065	JPC	'2013/09/17'	SID	JPC	YE5S	PINNED	14.3160069444444	487932.337218101	30_YE5S
L000520_030_001_2013-10-01_15-37-58	8	2	407.5	757.5	1745415.24072696	586130.707281986	148.60049019131	595307.872567376	0.00135830321817339	204	198	192	103	111	126	0.121054309703475	95	95	0.254687179308885	L000520_030_001	2013-10-01_15-37-58	2013-09-17_08-02-55	30	YE5S	mS_his3D_K	1	1	1	JPC_TEST_768	SPBC11B10.02C	his3	SGA0065	JPC	'2013/09/17'	SID	JPC	YE5S	PINNED	14.3160069444444	586130.707281986	30_YE5S
L000520_030_001_2013-10-01_15-37-58	8	4	591.5	750.5	1277508.94090764	362949.238184614	148.60049019131	369106.419855424	0.00115352053055024	189	185	183	99	108	125	0.0854501009671591	95	95	0.157709733609088	L000520_030_001	2013-10-01_15-37-58	2013-09-17_08-02-55	30	YE5S	mS_his3D_K	1	1	1	JPC_TEST_768	SPBC216.05	rad3	SGA0065	JPC	'2013/09/17'	SID	JPC	YE5S	PINNED	14.3160069444444	362949.238184614	30_YE5S
L000520_030_001_2013-10-01_15-37-58	8	6	781.5	752.5	1234705.17589542	362065.717875063	148.60049019131	364986.695212839	0.00120316292695426	192	189	186	99	108	125	0.101711127643745	95	95	0.157325823855331	L000520_030_001	2013-10-01_15-37-58	2013-09-17_08-02-55	30	YE5S	mS_his3D_K	1	1	1	JPC_TEST_768	SPAC23A1.15C	sec20	SGA0065	JPC	'2013/09/17'	SID	JPC	YE5S	PINNED	14.3160069444444	362065.717875063	30_YE5S
L000520_030_001_2013-10-01_15-37-58	8	8	971.5	753.5	1451659.11627165	491261.561257601	148.60049019131	496649.277451909	0.00132728440554723	201	196	193	101	110	126	0.13540227441811	95	95	0.213464368587302	L000520_030_001	2013-10-01_15-37-58	2013-09-17_08-02-55	30	YE5S	mS_his3D_K	1	1	1	JPC_TEST_768	SPAC12G12.16C	SPAC12G12.16c	SGA0065	JPC	'2013/09/17'	SID	JPC	YE5S	PINNED	14.3160069444444	491261.561257601	30_YE5S
L000520_030_001_2013-10-01_15-37-58	8	10	1162.5	750.5	1190923.03911149	342640.954505607	148.60049019131	359854.482749862	0.00118410874143968	190	187	184	102	112	128	0.0847061324264003	95	95	0.148885320517346	L000520_030_001	2013-10-01_15-37-58	2013-09-17_08-02-55	30	YE5S	mS_his3D_K	1	1	1	JPC_TEST_768	SPAC1687.15	gsk3	SGA0065	JPC	'2013/09/17'	SID	JPC	YE5S	PINNED	14.3160069444444	342640.954505607	30_YE5S
L000520_030_001_2013-10-01_15-37-58	8	12	1352.5	750.5	1056641.51344457	283067.502620366	148.60049019131	307540.746374838	0.00109534283334543	183	182	179	102	113	129	0.0758847911574025	95	95	0.122999295038995	L000520_030_001	2013-10-01_15-37-58	2013-09-17_08-02-55	30	YE5S	mS_his3D_K	1	1	1	JPC_TEST_768	SPAC1805.04	nup132	SGA0065	JPC	'2013/09/17'	SID	JPC	YE5S	PINNED	14.3160069444444	283067.502620366	30_YE5S
L000520_030_001_2013-10-01_15-37-58	8	14	1542.5	750.5	1417171.51131895	482362.287579809	148.60049019131	495649.435557125	0.00136197870318816	204	199	192	103	113	127	0.132213837814858	95	95	0.20959743091839	L000520_030_001	2013-10-01_15-37-58	2013-09-17_08-02-55	30	YE5S	mS_his3D_K	1	1	1	JPC_TEST_768	SPAC19G12.02C	pms1	SGA0065	JPC	'2013/09/17'	SID	JPC	YE5S	PINNED	14.3160069444444	482362.287579809	30_YE5S
L000520_030_001_2013-10-01_15-37-58	8	16	1732.5	758.5	1091862.89722606	304918.669499227	148.60049019131	328465.518714953	0.00113797263994025	187	185	181	102	113	128	0.0819428207035817	95	95	0.132494126119918	L000520_030_001	2013-10-01_15-37-58	2013-09-17_08-02-55	30	YE5S	mS_his3D_K	1	1	1	JPC_TEST_768	SPAC23A1.06C	cmk2	SGA0065	JPC	'2013/09/17'	SID	JPC	YE5S	PINNED	14.3160069444444	304918.669499227	30_YE5S
L000520_030_001_2013-10-01_15-37-58	8	18	1928.5	756.5	1162550.25773196	336162.95452687	148.60049019131	358686.309067127	0.00118853772082861	190	188	183	103	114	128	0.102242533744287	95	95	0.146070481571613	L000520_030_001	2013-10-01_15-37-58	2013-09-17_08-02-55	30	YE5S	mS_his3D_K	1	1	1	JPC_TEST_768	SPAC27E2.09	mak2	SGA0065	JPC	'2013/09/17'	SID	JPC	YE5S	PINNED	14.3160069444444	336162.95452687	30_YE5S
L000520_030_001_2013-10-01_15-37-58	8	20	2113.5	754.5	1463888.763418	492562.671390186	148.60049019131	509454.634157537	0.00130664626269052	199	195	189	105	114	127	0.141566585184398	95	95	0.214029730656753	L000520_030_001	2013-10-01_15-37-58	2013-09-17_08-02-55	30	YE5S	mS_his3D_K	1	1	1	JPC_TEST_768	SPAC3A11.14C	pkl1	SGA0065	JPC	'2013/09/17'	SID	JPC	YE5S	PINNED	14.3160069444444	492562.671390186	30_YE5S
L000520_030_001_2013-10-01_15-37-58	8	22	2303.5	755.5	1434537.61026677	485306.448624606	148.60049019131	504149.354706145	0.00134292451767358	202	198	192	106	115	128	0.137102773939845	95	95	0.210876736135834	L000520_030_001	2013-10-01_15-37-58	2013-09-17_08-02-55	30	YE5S	mS_his3D_K	1	1	1	JPC_TEST_768	SPAC637.10C	rpn10	SGA0065	JPC	'2013/09/17'	SID	JPC	YE5S	PINNED	14.3160069444444	485306.448624606	30_YE5S
L000520_030_001_2013-10-01_15-37-58	8	24	2494.5	755.5	941682.830268891	229407.683439821	148.60049019131	260994.898221323	0.000986861466878811	175	175	172	104	115	128	0.0457009246466149	95	95	0.0996828780358791	L000520_030_001	2013-10-01_15-37-58	2013-09-17_08-02-55	30	YE5S	mS_his3D_K	1	1	1	JPC_TEST_768	SPAC8E11.02C	rad24	SGA0065	JPC	'2013/09/17'	SID	JPC	YE5S	PINNED	14.3160069444444	229407.683439821	30_YE5S
L000520_030_001_2013-10-01_15-37-58	8	26	2679.5	754.5	1121947.82920608	310661.910323415	148.60049019131	336307.848041754	0.00112636164597159	186	184	179	105	115	127	0.0789669465405463	95	95	0.13498969543139	L000520_030_001	2013-10-01_15-37-58	2013-09-17_08-02-55	30	YE5S	mS_his3D_K	1	1	1	JPC_TEST_768	SPAPB24D3.04C	mag1	SGA0065	JPC	'2013/09/17'	SID	JPC	YE5S	PINNED	14.3160069444444	310661.910323415	30_YE5S
L000520_030_001_2013-10-01_15-37-58	8	28	2873.5	749.5	1576401.51716442	542849.859458454	148.60049019131	560362.024221356	0.00138353976518956	205	200	193	106	115	127	0.155701987458816	95	95	0.235880662412016	L000520_030_001	2013-10-01_15-37-58	2013-09-17_08-02-55	30	YE5S	mS_his3D_K	1	1	1	JPC_TEST_768	SPBC13G1.04C	SPBC13G1.04c	SGA0065	JPC	'2013/09/17'	SID	JPC	YE5S	PINNED	14.3160069444444	542849.859458454	30_YE5S
L000520_030_001_2013-10-01_15-37-58	8	30	3060.5	750.5	1500333.11191412	511787.505914888	148.60049019131	535109.518611403	0.00134090995859474	202	198	190	107	116	128	0.148049739611011	95	95	0.222383360345397	L000520_030_001	2013-10-01_15-37-58	2013-09-17_08-02-55	30	YE5S	mS_his3D_K	1	1	1	JPC_TEST_768	SPBC1718.07C	zfs1	SGA0065	JPC	'2013/09/17'	SID	JPC	YE5S	PINNED	14.3160069444444	511787.505914888	30_YE5S
L000520_030_001_2013-10-01_15-37-58	8	32	3253.5	752.5	1447990.22212775	438796.108618226	148.60049019131	469838.492036333	0.00118736899497047	190	188	183	108	118	130	0.105643532787756	95	95	0.190666931125186	L000520_030_001	2013-10-01_15-37-58	2013-09-17_08-02-55	30	YE5S	mS_his3D_K	1	1	1	JPC_TEST_768	SPBC21D10.10	bdc1	SGA0065	JPC	'2013/09/17'	SID	JPC	YE5S	PINNED	14.3160069444444	438796.108618226	30_YE5S
L000520_030_001_2013-10-01_15-37-58	8	34	3449.5	747.5	1673260.3225635	581477.234023298	148.60049019131	602221.724071905	0.00140685373998291	207	202	196	109	117	129	0.157508768200659	95	95	0.252665138894486	L000520_030_001	2013-10-01_15-37-58	2013-09-17_08-02-55	30	YE5S	mS_his3D_K	1	1	1	JPC_TEST_768	SPBC31F10.13C	hip1	SGA0065	JPC	'2013/09/17'	SID	JPC	YE5S	PINNED	14.3160069444444	581477.234023298	30_YE5S
L000520_030_001_2013-10-01_15-37-58	8	36	3631.5	755.5	1256963.13370178	365949.910445353	148.60049019131	400859.259310796	0.00118427793154985	190	188	184	107	117	131	0.0858752258475927	95	95	0.159013594240553	L000520_030_001	2013-10-01_15-37-58	2013-09-17_08-02-55	30	YE5S	mS_his3D_K	1	1	1	JPC_TEST_768	SPBC530.14C	dsk1	SGA0065	JPC	'2013/09/17'	SID	JPC	YE5S	PINNED	14.3160069444444	365949.910445353	30_YE5S
L000520_030_001_2013-10-01_15-37-58	8	38	3820.5	749.5	1427444.41492188	449240.683102012	148.60049019131	476417.685740138	0.00126450853884332	196	192	189	108	116	130	0.122435965564885	95	95	0.195205337288365	L000520_030_001	2013-10-01_15-37-58	2013-09-17_08-02-55	30	YE5S	mS_his3D_K	1	1	1	JPC_TEST_768	SPBC947.08C	hip4	SGA0065	JPC	'2013/09/17'	SID	JPC	YE5S	PINNED	14.3160069444444	449240.683102012	30_YE5S
L000520_030_001_2013-10-01_15-37-58	8	40	4016.5	749.5	1212691.81103199	370301.679313401	148.60049019131	394598.334905721	0.00116079453198598	189	186	183	104	113	129	0.105005845467106	95	95	0.16090453720641	L000520_030_001	2013-10-01_15-37-58	2013-09-17_08-02-55	30	YE5S	mS_his3D_K	1	1	1	JPC_TEST_768	SPCC1795.01C	mad3	SGA0065	JPC	'2013/09/17'	SID	JPC	YE5S	PINNED	14.3160069444444	370301.679313401	30_YE5S
L000520_030_001_2013-10-01_15-37-58	8	42	4206.5	755.5	1212936.40397492	357808.55428551	148.60049019131	375152.027269257	0.0012069306334854	192	189	186	102	111	127	0.109788500371984	95	95	0.155475989043728	L000520_030_001	2013-10-01_15-37-58	2013-09-17_08-02-55	30	YE5S	mS_his3D_K	1	1	1	JPC_TEST_768	SPCC330.02	rhp7	SGA0065	JPC	'2013/09/17'	SID	JPC	YE5S	PINNED	14.3160069444444	357808.55428551	30_YE5S
L000520_030_001_2013-10-01_15-37-58	8	44	4389.5	752.5	1197037.86268466	355788.648884529	148.60049019131	371206.610188425	0.00119873394756533	192	188	186	105	112	127	0.12073546604315	95	95	0.154598294013157	L000520_030_001	2013-10-01_15-37-58	2013-09-17_08-02-55	30	YE5S	mS_his3D_K	1	1	1	JPC_TEST_768	SPCC663.12	cid12	SGA0065	JPC	'2013/09/17'	SID	JPC	YE5S	PINNED	14.3160069444444	355788.648884529	30_YE5S
L000520_030_001_2013-10-01_15-37-58	8	46	4581.5	757.5	1381705.53459454	449843.621897009	148.60049019131	458382.573571596	0.0012758888616909	198	192	190	107	112	126	0.140822616643639	95	95	0.195467327965677	L000520_030_001	2013-10-01_15-37-58	2013-09-17_08-02-55	30	YE5S	mS_his3D_K	1	1	1	JPC_TEST_768	SPBPJ4664.03	mfm3	SGA0065	JPC	'2013/09/17'	SID	JPC	YE5S	PINNED	14.3160069444444	449843.621897009	30_YE5S
L000520_030_001_2013-10-01_15-37-58	8	48	4774.5	751.5	1773298.83622064	612853.387760758	148.60049019131	625731.456349858	0.0013834935371012	205	199	196	107	113	130	0.158571580401743	95	95	0.266298794312426	L000520_030_001	2013-10-01_15-37-58	2013-09-17_08-02-55	30	YE5S	mS_his3D_K	1	1	1	JPC_TEST_768	SPBC11B10.02C	his3	SGA0065	JPC	'2013/09/17'	SID	JPC	YE5S	PINNED	14.3160069444444	612853.387760758	30_YE5S
L000520_030_001_2013-10-01_15-37-58	9	1	306.5	848.5	1496908.81071315	475871.617710461	148.60049019131	485801.232826964	0.00127988723934313	197	193	192	99	111	131	0.114039749176321	95	95	0.206777086615811	L000520_030_001	2013-10-01_15-37-58	2013-09-17_08-02-55	30	YE5S	mS_his3D_K	1	1	1	JPC_TEST_768	SPBC11B10.02C	his3	SGA0065	JPC	'2013/09/17'	SID	JPC	YE5S	PINNED	14.3160069444444	475871.617710461	30_YE5S
L000520_030_001_2013-10-01_15-37-58	9	3	496.5	851.5	1425487.67137847	388706.645993587	148.60049019131	410577.360619044	0.00110738442905081	185	182	180	105	113	126	0.0701456052715485	95	95	0.168901915591152	L000520_030_001	2013-10-01_15-37-58	2013-09-17_08-02-55	30	YE5S	mS_his3D_K	1	1	1	JPC_TEST_768	SPAC2G11.12	rqh1	SGA0065	JPC	'2013/09/17'	SID	JPC	YE5S	PINNED	14.3160069444444	388706.645993587	30_YE5S
L000520_030_001_2013-10-01_15-37-58	9	5	691.5	853.5	1541180.13338293	473007.400570346	148.60049019131	490656.300408824	0.0012765501345487	198	193	190	109	115	126	0.134445743437135	95	95	0.205532518850838	L000520_030_001	2013-10-01_15-37-58	2013-09-17_08-02-55	30	YE5S	mS_his3D_K	1	1	1	JPC_TEST_768	SPCC1235.03	SPCC1235.03	SGA0065	JPC	'2013/09/17'	SID	JPC	YE5S	PINNED	14.3160069444444	473007.400570346	30_YE5S
L000520_030_001_2013-10-01_15-37-58	9	7	876.5	847.5	1218562.04166224	342081.906084439	148.60049019131	356851.956822118	0.00114515441985964	188	185	183	100	110	127	0.0875757253693272	95	95	0.148642401209903	L000520_030_001	2013-10-01_15-37-58	2013-09-17_08-02-55	30	YE5S	mS_his3D_K	1	1	1	JPC_TEST_768	SPAC139.01C	SPAC139.01c	SGA0065	JPC	'2013/09/17'	SID	JPC	YE5S	PINNED	14.3160069444444	342081.906084439	30_YE5S
L000520_030_001_2013-10-01_15-37-58	9	9	1067.5	849.5	1164751.5942183	341099.917357862	148.60049019131	354009.145182449	0.00119008331120401	191	188	185	101	111	127	0.104368158146456	95	95	0.148215704679968	L000520_030_001	2013-10-01_15-37-58	2013-09-17_08-02-55	30	YE5S	mS_his3D_K	1	1	1	JPC_TEST_768	SPAC16A10.07C	taz1	SGA0065	JPC	'2013/09/17'	SID	JPC	YE5S	PINNED	14.3160069444444	341099.917357862	30_YE5S
L000520_030_001_2013-10-01_15-37-58	9	11	1257.5	846.5	1122681.60803486	312728.421830004	148.60049019131	335102.36605662	0.00114147893484486	187	185	182	102	113	129	0.0837496014454246	95	95	0.135887641879313	L000520_030_001	2013-10-01_15-37-58	2013-09-17_08-02-55	30	YE5S	mS_his3D_K	1	1	1	JPC_TEST_768	SPAC1805.12C	uep1	SGA0065	JPC	'2013/09/17'	SID	JPC	YE5S	PINNED	14.3160069444444	312728.421830004	30_YE5S
L000520_030_001_2013-10-01_15-37-58	9	13	1453.5	848.5	1295119.63279838	405850.104757376	148.60049019131	427204.777069403	0.00125306673498483	196	192	187	105	114	129	0.116271654798597	95	95	0.176351139973875	L000520_030_001	2013-10-01_15-37-58	2013-09-17_08-02-55	30	YE5S	mS_his3D_K	1	1	1	JPC_TEST_768	SPAC19G12.06C	hta2	SGA0065	JPC	'2013/09/17'	SID	JPC	YE5S	PINNED	14.3160069444444	405850.104757376	30_YE5S
L000520_030_001_2013-10-01_15-37-58	9	15	1637.5	847.5	1165485.37304708	364141.431256174	148.60049019131	384228.088787429	0.00123041403304927	194	190	186	103	114	128	0.107662875969816	95	95	0.158227768727901	L000520_030_001	2013-10-01_15-37-58	2013-09-17_08-02-55	30	YE5S	mS_his3D_K	1	1	1	JPC_TEST_768	SPAC23C11.04C	pnk1	SGA0065	JPC	'2013/09/17'	SID	JPC	YE5S	PINNED	14.3160069444444	364141.431256174	30_YE5S
L000520_030_001_2013-10-01_15-37-58	9	17	1829.5	848.5	1581537.96896588	544733.591390806	148.60049019131	561896.125386222	0.00136134817083582	203	199	193	106	115	128	0.153257519396323	95	95	0.23669918696032	L000520_030_001	2013-10-01_15-37-58	2013-09-17_08-02-55	30	YE5S	mS_his3D_K	1	1	1	JPC_TEST_768	SPAC29B12.03	spd1	SGA0065	JPC	'2013/09/17'	SID	JPC	YE5S	PINNED	14.3160069444444	544733.591390806	30_YE5S
L000520_030_001_2013-10-01_15-37-58	9	19	2018.5	849.5	825011.99649272	189704.39996777	148.60049019131	224385.946162951	0.000938049533442753	172	172	170	103	115	129	0.0255074928260176	95	95	0.0824308945598915	L000520_030_001	2013-10-01_15-37-58	2013-09-17_08-02-55	30	YE5S	mS_his3D_K	1	1	1	JPC_TEST_768	SPAC3C7.03C	rhp55	SGA0065	JPC	'2013/09/17'	SID	JPC	YE5S	PINNED	14.3160069444444	189704.39996777	30_YE5S
L000520_030_001_2013-10-01_15-37-58	9	21	2206.5	847.5	0	0	148.60049019131	63257.8395160718	NA	NA	NA	NA	103	115	130	0	95	95	0	L000520_030_001	2013-10-01_15-37-58	2013-09-17_08-02-55	30	YE5S	mS_his3D_K	1	1	1	JPC_TEST_768	SPAC644.06C	cdr1	SGA0065	JPC	'2013/09/17'	SID	JPC	YE5S	PINNED	14.3160069444444	0	30_YE5S
L000520_030_001_2013-10-01_15-37-58	9	23	2398.5	847.5	916245.164204485	218651.754749518	148.60049019131	253107.819925577	0.000967715059847862	174	174	171	103	115	129	0.0417685195026039	95	95	0.0950091813587608	L000520_030_001	2013-10-01_15-37-58	2013-09-17_08-02-55	30	YE5S	mS_his3D_K	1	1	1	JPC_TEST_768	SPAC8E11.02C	rad24	SGA0065	JPC	'2013/09/17'	SID	JPC	YE5S	PINNED	14.3160069444444	218651.754749518	30_YE5S
L000520_030_001_2013-10-01_15-37-58	9	25	2588.5	843.5	1653448.29418642	590432.473544705	148.60049019131	607479.26672969	0.00144856086209339	210	204	196	107	116	127	0.159846955043044	95	95	0.256556395000687	L000520_030_001	2013-10-01_15-37-58	2013-09-17_08-02-55	30	YE5S	mS_his3D_K	1	1	1	JPC_TEST_768	SPAPB2B4.03	cig2	SGA0065	JPC	'2013/09/17'	SID	JPC	YE5S	PINNED	14.3160069444444	590432.473544705	30_YE5S
L000520_030_001_2013-10-01_15-37-58	9	27	2780.5	851.5	1187498.73791051	352482.694146729	148.60049019131	378701.323843508	0.0012034243385808	191	189	183	105	116	128	0.10543097034754	95	95	0.153161781172876	L000520_030_001	2013-10-01_15-37-58	2013-09-17_08-02-55	30	YE5S	mS_his3D_K	1	1	1	JPC_TEST_768	SPBC13G1.13	tfb2	SGA0065	JPC	'2013/09/17'	SID	JPC	YE5S	PINNED	14.3160069444444	352482.694146729	30_YE5S
L000520_030_001_2013-10-01_15-37-58	9	29	2970.5	847.5	1065936.0452758	292874.742915128	148.60049019131	323812.480730033	0.00112084079198814	185	184	178	105	116	128	0.0705707301519821	95	95	0.12726076494058	L000520_030_001	2013-10-01_15-37-58	2013-09-17_08-02-55	30	YE5S	mS_his3D_K	1	1	1	JPC_TEST_768	SPBC1734.06	rhp18	SGA0065	JPC	'2013/09/17'	SID	JPC	YE5S	PINNED	14.3160069444444	292874.742915128	30_YE5S
L000520_030_001_2013-10-01_15-37-58	9	31	3158.5	847.5	1379748.79105112	401483.831392165	148.60049019131	434262.981847124	0.00117249774747101	189	187	182	108	118	129	0.102773939844829	95	95	0.174453894472724	L000520_030_001	2013-10-01_15-37-58	2013-09-17_08-02-55	30	YE5S	mS_his3D_K	1	1	1	JPC_TEST_768	SPBC21D10.12	hob1	SGA0065	JPC	'2013/09/17'	SID	JPC	YE5S	PINNED	14.3160069444444	401483.831392165	30_YE5S
L000520_030_001_2013-10-01_15-37-58	9	33	3354.5	846.5	1531151.82272292	522848.013449665	148.60049019131	545692.231936133	0.00135847240828356	203	199	192	108	117	129	0.139972366882772	95	95	0.2271894034869	L000520_030_001	2013-10-01_15-37-58	2013-09-17_08-02-55	30	YE5S	mS_his3D_K	1	1	1	JPC_TEST_768	SPBC31F10.14C	hip3	SGA0065	JPC	'2013/09/17'	SID	JPC	YE5S	PINNED	14.3160069444444	522848.013449665	30_YE5S
L000520_030_001_2013-10-01_15-37-58	9	35	3546.5	847.5	1466334.69284727	445074.513672556	148.60049019131	473504.908443757	0.00123325905509608	193	191	186	107	117	130	0.101179721543203	95	95	0.193395041517595	L000520_030_001	2013-10-01_15-37-58	2013-09-17_08-02-55	30	YE5S	mS_his3D_K	1	1	1	JPC_TEST_768	SPBC543.03C	pku80	SGA0065	JPC	'2013/09/17'	SID	JPC	YE5S	PINNED	14.3160069444444	445074.513672556	30_YE5S
L000520_030_001_2013-10-01_15-37-58	9	37	3728.5	848.5	1193368.96854076	336886.383942067	148.60049019131	372132.111931444	0.00115159819298776	187	185	182	106	116	131	0.0703581677117653	95	95	0.146384828175359	L000520_030_001	2013-10-01_15-37-58	2013-09-17_08-02-55	30	YE5S	mS_his3D_K	1	1	1	JPC_TEST_768	SPBP16F5.03C	tra1	SGA0065	JPC	'2013/09/17'	SID	JPC	YE5S	PINNED	14.3160069444444	336886.383942067	30_YE5S
L000520_030_001_2013-10-01_15-37-58	9	39	3918.5	846.5	1645376.72706983	577482.972184869	148.60049019131	596193.519233275	0.00140811480468759	207	202	195	109	116	129	0.167180359230524	95	95	0.250929540898319	L000520_030_001	2013-10-01_15-37-58	2013-09-17_08-02-55	30	YE5S	mS_his3D_K	1	1	1	JPC_TEST_768	SPCC18.09C	SPCC18.09c	SGA0065	JPC	'2013/09/17'	SID	JPC	YE5S	PINNED	14.3160069444444	577482.972184869	30_YE5S
L000520_030_001_2013-10-01_15-37-58	9	41	4105.5	852.5	1210245.88160272	352401.493921626	148.60049019131	385168.602658536	0.00117223633584447	189	186	184	107	115	130	0.0752471038367521	95	95	0.153126497820488	L000520_030_001	2013-10-01_15-37-58	2013-09-17_08-02-55	30	YE5S	mS_his3D_K	1	1	1	JPC_TEST_768	SPCC338.05C	mms2	SGA0065	JPC	'2013/09/17'	SID	JPC	YE5S	PINNED	14.3160069444444	352401.493921626	30_YE5S
L000520_030_001_2013-10-01_15-37-58	9	43	4294.5	848.5	1213670.1828037	378547.997051247	148.60049019131	397177.818920081	0.00126117143404889	196	192	190	104	113	128	0.1200977787225	95	95	0.164487750606158	L000520_030_001	2013-10-01_15-37-58	2013-09-17_08-02-55	30	YE5S	mS_his3D_K	1	1	1	JPC_TEST_768	SPCC736.09C	SPCC736.09c	SGA0065	JPC	'2013/09/17'	SID	JPC	YE5S	PINNED	14.3160069444444	378547.997051247	30_YE5S
L000520_030_001_2013-10-01_15-37-58	9	45	4484.5	850.5	1434782.20320969	452395.329525259	148.60049019131	466462.708301106	0.00123041403304927	194	190	187	109	114	127	0.131788712934424	95	95	0.19657610321015	L000520_030_001	2013-10-01_15-37-58	2013-09-17_08-02-55	30	YE5S	mS_his3D_K	1	1	1	JPC_TEST_768	SPBC25B2.07C	mug164	SGA0065	JPC	'2013/09/17'	SID	JPC	YE5S	PINNED	14.3160069444444	452395.329525259	30_YE5S
L000520_030_001_2013-10-01_15-37-58	9	47	4679.5	850.5	1509138.4578595	505821.124687963	148.60049019131	518618.049498423	0.00135278236418994	204	197	194	108	113	126	0.156658518439792	95	95	0.219790831432497	L000520_030_001	2013-10-01_15-37-58	2013-09-17_08-02-55	30	YE5S	mS_his3D_K	1	1	1	JPC_TEST_768	SPBC11B10.02C	his3	SGA0065	JPC	'2013/09/17'	SID	JPC	YE5S	PINNED	14.3160069444444	505821.124687963	30_YE5S
L000520_030_001_2013-10-01_15-37-58	10	2	401.5	939.5	1766939.41970454	614266.362365436	148.60049019131	621998.724069596	0.00140460850978298	207	201	195	102	111	127	0.114039749176321	95	95	0.266912764049942	L000520_030_001	2013-10-01_15-37-58	2013-09-17_08-02-55	30	YE5S	mS_his3D_K	1	1	1	JPC_TEST_768	SPBC11B10.02C	his3	SGA0065	JPC	'2013/09/17'	SID	JPC	YE5S	PINNED	14.3160069444444	614266.362365436	30_YE5S
L000520_030_001_2013-10-01_15-37-58	10	4	591.5	937.5	1165485.37304708	319097.510846796	148.60049019131	323099.176809675	0.00110738442905081	185	182	180	98	107	124	0.0819428207035817	95	95	0.138655156524598	L000520_030_001	2013-10-01_15-37-58	2013-09-17_08-02-55	30	YE5S	mS_his3D_K	1	1	1	JPC_TEST_768	SPAC2G11.12	rqh1	SGA0065	JPC	'2013/09/17'	SID	JPC	YE5S	PINNED	14.3160069444444	319097.510846796	30_YE5S
L000520_030_001_2013-10-01_15-37-58	10	6	783.5	945.5	1410567.50185992	428963.005946477	148.60049019131	440691.808655115	0.00126117143404889	196	192	188	102	111	125	0.127218620469763	95	95	0.186394223430113	L000520_030_001	2013-10-01_15-37-58	2013-09-17_08-02-55	30	YE5S	mS_his3D_K	1	1	1	JPC_TEST_768	SPCC1235.03	SPCC1235.03	SGA0065	JPC	'2013/09/17'	SID	JPC	YE5S	PINNED	14.3160069444444	428963.005946477	30_YE5S
L000520_030_001_2013-10-01_15-37-58	10	8	971.5	938.5	1123415.38686364	313118.901471769	148.60049019131	324402.195274378	0.00115225946584555	187	185	184	99.5	110	126	0.0787543841003295	95	95	0.136057314202061	L000520_030_001	2013-10-01_15-37-58	2013-09-17_08-02-55	30	YE5S	mS_his3D_K	1	1	1	JPC_TEST_768	SPAC139.01C	SPAC139.01c	SGA0065	JPC	'2013/09/17'	SID	JPC	YE5S	PINNED	14.3160069444444	313118.901471769	30_YE5S
L000520_030_001_2013-10-01_15-37-58	10	10	1162.5	942.5	1213670.1828037	371159.638452979	148.60049019131	387981.369800354	0.00122540051473601	193	190	187	103	113	128	0.111595281113827	95	95	0.161277340048006	L000520_030_001	2013-10-01_15-37-58	2013-09-17_08-02-55	30	YE5S	mS_his3D_K	1	1	1	JPC_TEST_768	SPAC16A10.07C	taz1	SGA0065	JPC	'2013/09/17'	SID	JPC	YE5S	PINNED	14.3160069444444	371159.638452979	30_YE5S
L000520_030_001_2013-10-01_15-37-58	10	12	1352.5	937.5	1048325.35338506	268765.744163357	148.60049019131	302002.451174609	0.00104920673184601	180	179	176	104	114	129	0.04336273780423	95	95	0.116784854342885	L000520_030_001	2013-10-01_15-37-58	2013-09-17_08-02-55	30	YE5S	mS_his3D_K	1	1	1	JPC_TEST_768	SPAC1805.12C	uep1	SGA0065	JPC	'2013/09/17'	SID	JPC	YE5S	PINNED	14.3160069444444	268765.744163357	30_YE5S
L000520_030_001_2013-10-01_15-37-58	10	14	1542.5	939.5	1326916.71537889	416648.174601462	148.60049019131	436845.019427339	0.0012765501345487	197	193	188	103	114	128	0.114783717717079	95	95	0.181043147944799	L000520_030_001	2013-10-01_15-37-58	2013-09-17_08-02-55	30	YE5S	mS_his3D_K	1	1	1	JPC_TEST_768	SPAC19G12.06C	hta2	SGA0065	JPC	'2013/09/17'	SID	JPC	YE5S	PINNED	14.3160069444444	416648.174601462	30_YE5S
L000520_030_001_2013-10-01_15-37-58	10	16	1732.5	945.5	949998.990328409	240922.867052457	148.60049019131	274669.851849491	0.0010338280313462	179	178	175	103	115	129	0.0363481772770751	95	95	0.104686488317835	L000520_030_001	2013-10-01_15-37-58	2013-09-17_08-02-55	30	YE5S	mS_his3D_K	1	1	1	JPC_TEST_768	SPAC23C11.04C	pnk1	SGA0065	JPC	'2013/09/17'	SID	JPC	YE5S	PINNED	14.3160069444444	240922.867052457	30_YE5S
L000520_030_001_2013-10-01_15-37-58	10	18	1923.5	938.5	1129041.02455096	319964.682379989	148.60049019131	346651.438053559	0.0011571190469712	188	186	181	104	115	129	0.08672547560846	95	95	0.139031962361627	L000520_030_001	2013-10-01_15-37-58	2013-09-17_08-02-55	30	YE5S	mS_his3D_K	1	1	1	JPC_TEST_768	SPAC29B12.03	spd1	SGA0065	JPC	'2013/09/17'	SID	JPC	YE5S	PINNED	14.3160069444444	319964.682379989	30_YE5S
L000520_030_001_2013-10-01_15-37-58	10	20	2119.5	945.5	879800.815708364	209597.931865338	148.60049019131	249107.866245887	0.000972313229346972	174	174	172	104	116	130	0.0271017111276437	95	95	0.0910750885298301	L000520_030_001	2013-10-01_15-37-58	2013-09-17_08-02-55	30	YE5S	mS_his3D_K	1	1	1	JPC_TEST_768	SPAC3C7.03C	rhp55	SGA0065	JPC	'2013/09/17'	SID	JPC	YE5S	PINNED	14.3160069444444	209597.931865338	30_YE5S
L000520_030_001_2013-10-01_15-37-58	10	22	2303.5	944.5	1587408.19959613	563184.884163853	148.60049019131	579700.89682902	0.0014120517013289	208	202	194	106	116	128	0.135614836858327	95	95	0.24471669509048	L000520_030_001	2013-10-01_15-37-58	2013-09-17_08-02-55	30	YE5S	mS_his3D_K	1	1	1	JPC_TEST_768	SPAC644.06C	cdr1	SGA0065	JPC	'2013/09/17'	SID	JPC	YE5S	PINNED	14.3160069444444	563184.884163853	30_YE5S
L000520_030_001_2013-10-01_15-37-58	10	24	2497.5	942.5	1177470.4272505	348439.62991848	148.60049019131	373051.15250345	0.0012034243385808	192	189	182	105	116	128	0.105324689127431	95	95	0.151404977423705	L000520_030_001	2013-10-01_15-37-58	2013-09-17_08-02-55	30	YE5S	mS_his3D_K	1	1	1	JPC_TEST_768	SPAC8E11.02C	rad24	SGA0065	JPC	'2013/09/17'	SID	JPC	YE5S	PINNED	14.3160069444444	348439.62991848	30_YE5S
L000520_030_001_2013-10-01_15-37-58	10	26	2686.5	940.5	1665922.53427569	595568.479942994	148.60049019131	612279.431489521	0.00141872614557811	207	203	195	107	116	127	0.166967796790307	95	95	0.25878810708511	L000520_030_001	2013-10-01_15-37-58	2013-09-17_08-02-55	30	YE5S	mS_his3D_K	1	1	1	JPC_TEST_768	SPAPB2B4.03	cig2	SGA0065	JPC	'2013/09/17'	SID	JPC	YE5S	PINNED	14.3160069444444	595568.479942994	30_YE5S
L000520_030_001_2013-10-01_15-37-58	10	28	2869.5	942.5	1125127.53746413	317292.724792033	148.60049019131	348259.307151974	0.00115335134044006	187	186	180	105	116	128	0.0681262620894888	95	95	0.137870935763199	L000520_030_001	2013-10-01_15-37-58	2013-09-17_08-02-55	30	YE5S	mS_his3D_K	1	1	1	JPC_TEST_768	SPBC13G1.13	tfb2	SGA0065	JPC	'2013/09/17'	SID	JPC	YE5S	PINNED	14.3160069444444	317292.724792033	30_YE5S
L000520_030_001_2013-10-01_15-37-58	10	30	3062.5	943.5	1090639.93251143	304125.768618041	148.60049019131	340752.139157153	0.00113797263994025	186	185	180	106	117	129	0.0519715166330109	95	95	0.132149592577499	L000520_030_001	2013-10-01_15-37-58	2013-09-17_08-02-55	30	YE5S	mS_his3D_K	1	1	1	JPC_TEST_768	SPBC1734.06	rhp18	SGA0065	JPC	'2013/09/17'	SID	JPC	YE5S	PINNED	14.3160069444444	304125.768618041	30_YE5S
L000520_030_001_2013-10-01_15-37-58	10	32	3256.5	941.5	1267725.22319056	339795.494070899	148.60049019131	376433.615120885	0.001092005728551	183	182	178	107	117	130	0.0504835795514933	95	95	0.147648902969268	L000520_030_001	2013-10-01_15-37-58	2013-09-17_08-02-55	30	YE5S	mS_his3D_K	1	1	1	JPC_TEST_768	SPBC21D10.12	hob1	SGA0065	JPC	'2013/09/17'	SID	JPC	YE5S	PINNED	14.3160069444444	339795.494070899	30_YE5S
L000520_030_001_2013-10-01_15-37-58	10	34	3445.5	943.5	1658095.56010203	554564.792210389	148.60049019131	578245.315732073	0.00134292451767358	202	198	191	109	117	129	0.142204272505048	95	95	0.240971068257189	L000520_030_001	2013-10-01_15-37-58	2013-09-17_08-02-55	30	YE5S	mS_his3D_K	1	1	1	JPC_TEST_768	SPBC31F10.14C	hip3	SGA0065	JPC	'2013/09/17'	SID	JPC	YE5S	PINNED	14.3160069444444	554564.792210389	30_YE5S
L000520_030_001_2013-10-01_15-37-58	10	36	3639.5	947.5	1337923.39781061	382682.89693406	148.60049019131	415406.078851354	0.00115685763534467	187	186	182	109	117	130	0.0886385375704113	95	95	0.166284459044727	L000520_030_001	2013-10-01_15-37-58	2013-09-17_08-02-55	30	YE5S	mS_his3D_K	1	1	1	JPC_TEST_768	SPBC543.03C	pku80	SGA0065	JPC	'2013/09/17'	SID	JPC	YE5S	PINNED	14.3160069444444	382682.89693406	30_YE5S
L000520_030_001_2013-10-01_15-37-58	10	38	3825.5	945.5	1040987.56509725	266696.45647265	148.60049019131	302824.59124723	0.0010446085623469	179	179	177	105	115	130	0.0405994260814114	95	95	0.115885701579555	L000520_030_001	2013-10-01_15-37-58	2013-09-17_08-02-55	30	YE5S	mS_his3D_K	1	1	1	JPC_TEST_768	SPBP16F5.03C	tra1	SGA0065	JPC	'2013/09/17'	SID	JPC	YE5S	PINNED	14.3160069444444	266696.45647265	30_YE5S
L000520_030_001_2013-10-01_15-37-58	10	40	4009.5	946.5	1193368.96854076	362827.5895227	148.60049019131	392100.136294093	0.00121863384897043	193	190	186	106	115	130	0.10075459666277	95	95	0.157656874487079	L000520_030_001	2013-10-01_15-37-58	2013-09-17_08-02-55	30	YE5S	mS_his3D_K	1	1	1	JPC_TEST_768	SPCC18.09C	SPCC18.09c	SGA0065	JPC	'2013/09/17'	SID	JPC	YE5S	PINNED	14.3160069444444	362827.5895227	30_YE5S
L000520_030_001_2013-10-01_15-37-58	10	42	4202.5	946.5	1346728.74375598	426812.359855	148.60049019131	451193.07304123	0.00124579273354908	195	191	188	106	115	129	0.129344244871931	95	95	0.185459718583456	L000520_030_001	2013-10-01_15-37-58	2013-09-17_08-02-55	30	YE5S	mS_his3D_K	1	1	1	JPC_TEST_768	SPCC338.05C	mms2	SGA0065	JPC	'2013/09/17'	SID	JPC	YE5S	PINNED	14.3160069444444	426812.359855	30_YE5S
L000520_030_001_2013-10-01_15-37-58	10	44	4393.5	941.5	1537511.23923903	513039.039321786	148.60049019131	531481.934879993	0.00129543512995311	199	194	192	108	114	128	0.157827611860984	95	95	0.222927180195225	L000520_030_001	2013-10-01_15-37-58	2013-09-17_08-02-55	30	YE5S	mS_his3D_K	1	1	1	JPC_TEST_768	SPCC736.09C	SPCC736.09c	SGA0065	JPC	'2013/09/17'	SID	JPC	YE5S	PINNED	14.3160069444444	513039.039321786	30_YE5S
L000520_030_001_2013-10-01_15-37-58	10	46	4584.5	942.5	1413502.61717505	456289.338729275	148.60049019131	474132.707249815	0.0012800564294533	198	193	190	108	114	128	0.146668083749601	95	95	0.198268139146934	L000520_030_001	2013-10-01_15-37-58	2013-09-17_08-02-55	30	YE5S	mS_his3D_K	1	1	1	JPC_TEST_768	SPBC25B2.07C	mug164	SGA0065	JPC	'2013/09/17'	SID	JPC	YE5S	PINNED	14.3160069444444	456289.338729275	30_YE5S
L000520_030_001_2013-10-01_15-37-58	10	48	4770.5	940.5	1719243.79583378	583749.18556164	148.60049019131	601168.268622562	0.00137166735959435	204	198	195	110	115	131	0.155489425018599	95	95	0.253652353728375	L000520_030_001	2013-10-01_15-37-58	2013-09-17_08-02-55	30	YE5S	mS_his3D_K	1	1	1	JPC_TEST_768	SPBC11B10.02C	his3	SGA0065	JPC	'2013/09/17'	SID	JPC	YE5S	PINNED	14.3160069444444	583749.18556164	30_YE5S
L000520_030_001_2013-10-01_15-37-58	11	1	310.5	1041.5	1652469.92241471	554040.406045162	148.60049019131	568055.128629965	0.00129543512995311	198	194	192	102	113	131	0.123923902646402	95	95	0.240743210491624	L000520_030_001	2013-10-01_15-37-58	2013-09-17_08-02-55	30	YE5S	mS_his3D_K	1	1	1	JPC_TEST_768	SPBC11B10.02C	his3	SGA0065	JPC	'2013/09/17'	SID	JPC	YE5S	PINNED	14.3160069444444	554040.406045162	30_YE5S
L000520_030_001_2013-10-01_15-37-58	11	3	496.5	1030.5	1430379.53023701	458847.0857603	148.60049019131	466999.113940226	0.00129920283648425	199	195	191	100	109	125	0.123498777765969	95	95	0.19937953864985	L000520_030_001	2013-10-01_15-37-58	2013-09-17_08-02-55	30	YE5S	mS_his3D_K	1	1	1	JPC_TEST_768	SPBC342.05	crb2	SGA0065	JPC	'2013/09/17'	SID	JPC	YE5S	PINNED	14.3160069444444	458847.0857603	30_YE5S
L000520_030_001_2013-10-01_15-37-58	11	5	686.5	1041.5	1712884.37931767	630200.768436867	148.60049019131	626862.494128226	0.00147948745320318	213	206	199	97	107	123	0.114996280157296	95	95	0.273836627423548	L000520_030_001	2013-10-01_15-37-58	2013-09-17_08-02-55	30	YE5S	mS_his3D_K	1	1	1	JPC_TEST_768	SPAC1006.09	win1	SGA0065	JPC	'2013/09/17'	SID	JPC	YE5S	PINNED	14.3160069444444	630200.768436867	30_YE5S
L000520_030_001_2013-10-01_15-37-58	11	7	876.5	1037.5	1266257.665533	394413.456546961	148.60049019131	402555.365210024	0.0012765501345487	197	193	190	100	110	125	0.125305558507812	95	95	0.171381655117902	L000520_030_001	2013-10-01_15-37-58	2013-09-17_08-02-55	30	YE5S	mS_his3D_K	1	1	1	JPC_TEST_768	SPAC139.06	hat1	SGA0065	JPC	'2013/09/17'	SID	JPC	YE5S	PINNED	14.3160069444444	394413.456546961	30_YE5S
L000520_030_001_2013-10-01_15-37-58	11	9	1067.5	1032.5	1408610.75831651	457065.375479023	148.60049019131	468847.965941889	0.00132553125809493	200	196	192	101	111	127	0.12073546604315	95	95	0.198605344839074	L000520_030_001	2013-10-01_15-37-58	2013-09-17_08-02-55	30	YE5S	mS_his3D_K	1	1	1	JPC_TEST_768	SPAC16A10.07C	taz1	SGA0065	JPC	'2013/09/17'	SID	JPC	YE5S	PINNED	14.3160069444444	457065.375479023	30_YE5S
L000520_030_001_2013-10-01_15-37-58	11	11	1258.5	1035.5	1761558.37496014	628744.05818575	148.60049019131	643117.317379376	0.00144535446311223	210	204	197	107	115	128	0.164629609947922	95	95	0.273203653548748	L000520_030_001	2013-10-01_15-37-58	2013-09-17_08-02-55	30	YE5S	mS_his3D_K	1	1	1	JPC_TEST_768	SPAC1834.04	hht1	SGA0065	JPC	'2013/09/17'	SID	JPC	YE5S	PINNED	14.3160069444444	628744.05818575	30_YE5S
L000520_030_001_2013-10-01_15-37-58	11	13	1447.5	1034.5	1499110.14719949	505272.067212884	148.60049019131	520473.053945618	0.00133806493654793	202	197	192	104	114	128	0.148368583271336	95	95	0.219552253419319	L000520_030_001	2013-10-01_15-37-58	2013-09-17_08-02-55	30	YE5S	mS_his3D_K	1	1	1	JPC_TEST_768	SPAC1B1.04C	SPAC1B1.04c	SGA0065	JPC	'2013/09/17'	SID	JPC	YE5S	PINNED	14.3160069444444	505272.067212884	30_YE5S
L000520_030_001_2013-10-01_15-37-58	11	15	1642.5	1034.5	1495930.43894144	503516.96353447	148.60049019131	522899.976330297	0.00131216711667396	200	196	190	106	115	129	0.136677649059411	95	95	0.21878962078517	L000520_030_001	2013-10-01_15-37-58	2013-09-17_08-02-55	30	YE5S	mS_his3D_K	1	1	1	JPC_TEST_768	SPAC23D3.01	SPAC23D3.01	SGA0065	JPC	'2013/09/17'	SID	JPC	YE5S	PINNED	14.3160069444444	503516.96353447	30_YE5S
L000520_030_001_2013-10-01_15-37-58	11	17	1834.5	1036.5	1510606.01551706	533184.151711188	148.60049019131	553725.913621709	0.00139891846568936	206	201	196	107	116	129	0.141672866404506	95	95	0.231680691634865	L000520_030_001	2013-10-01_15-37-58	2013-09-17_08-02-55	30	YE5S	mS_his3D_K	1	1	1	JPC_TEST_768	SPAC2F3.15	lsk1	SGA0065	JPC	'2013/09/17'	SID	JPC	YE5S	PINNED	14.3160069444444	533184.151711188	30_YE5S
L000520_030_001_2013-10-01_15-37-58	11	19	2021.5	1035.5	1289493.99511106	399954.333917217	148.60049019131	427008.111649741	0.00126493914058003	196	193	187	106	117	129	0.110319906472526	95	95	0.173789292886738	L000520_030_001	2013-10-01_15-37-58	2013-09-17_08-02-55	30	YE5S	mS_his3D_K	1	1	1	JPC_TEST_768	SPAC3F10.15C	spo12	SGA0065	JPC	'2013/09/17'	SID	JPC	YE5S	PINNED	14.3160069444444	399954.333917217	30_YE5S
L000520_030_001_2013-10-01_15-37-58	11	21	2211.5	1034.5	1586429.82782442	554586.121707469	148.60049019131	573390.476370103	0.00138856853642538	205	201	193	106	116	128	0.146880646189818	95	95	0.240980336410828	L000520_030_001	2013-10-01_15-37-58	2013-09-17_08-02-55	30	YE5S	mS_his3D_K	1	1	1	JPC_TEST_768	SPAC644.14C	rhp51	SGA0065	JPC	'2013/09/17'	SID	JPC	YE5S	PINNED	14.3160069444444	554586.121707469	30_YE5S
L000520_030_001_2013-10-01_15-37-58	11	23	2402.5	1039.5	1043433.49452652	281490.877187124	148.60049019131	313360.687860428	0.00109183653844083	183	182	177	105	116	129	0.0584546710596238	95	95	0.122314215278746	L000520_030_001	2013-10-01_15-37-58	2013-09-17_08-02-55	30	YE5S	mS_his3D_K	1	1	1	JPC_TEST_768	SPAC8E11.03C	dmc1	SGA0065	JPC	'2013/09/17'	SID	JPC	YE5S	PINNED	14.3160069444444	281490.877187124	30_YE5S
L000520_030_001_2013-10-01_15-37-58	11	25	2589.5	1041.5	1282889.98565204	387149.821122105	148.60049019131	415783.810210672	0.00123768803448502	194	191	185	106	117	128	0.110319906472526	95	95	0.168225439627225	L000520_030_001	2013-10-01_15-37-58	2013-09-17_08-02-55	30	YE5S	mS_his3D_K	1	1	1	JPC_TEST_768	SPAPB8E5.02C	rpn502	SGA0065	JPC	'2013/09/17'	SID	JPC	YE5S	PINNED	14.3160069444444	387149.821122105	30_YE5S
L000520_030_001_2013-10-01_15-37-58	11	27	2782.5	1037.5	1129041.02455096	315714.369959646	148.60049019131	351607.749133104	0.00115335134044006	188	186	180	106	117	129	0.0602614518014667	95	95	0.137185104539523	L000520_030_001	2013-10-01_15-37-58	2013-09-17_08-02-55	30	YE5S	mS_his3D_K	1	1	1	JPC_TEST_768	SPBC146.06C	SPBC146.06c	SGA0065	JPC	'2013/09/17'	SID	JPC	YE5S	PINNED	14.3160069444444	315714.369959646	30_YE5S
L000520_030_001_2013-10-01_15-37-58	11	29	2968.5	1035.5	1281422.42799447	388666.601667063	148.60049019131	421189.17150399	0.00121311299498699	192	190	184	108	118	129	0.0925709427144224	95	95	0.16888451541668	L000520_030_001	2013-10-01_15-37-58	2013-09-17_08-02-55	30	YE5S	mS_his3D_K	1	1	1	JPC_TEST_768	SPBC17D11.01	nep1	SGA0065	JPC	'2013/09/17'	SID	JPC	YE5S	PINNED	14.3160069444444	388666.601667063	30_YE5S
L000520_030_001_2013-10-01_15-37-58	11	31	3158.5	1035.5	1292673.70336911	377403.961927599	148.60049019131	414798.181667049	0.0011571190469712	188	186	181	108	118	130	0.0722712296737167	95	95	0.163990641215621	L000520_030_001	2013-10-01_15-37-58	2013-09-17_08-02-55	30	YE5S	mS_his3D_K	1	1	1	JPC_TEST_768	SPBC23E6.02	SPBC23E6.02	SGA0065	JPC	'2013/09/17'	SID	JPC	YE5S	PINNED	14.3160069444444	377403.961927599	30_YE5S
L000520_030_001_2013-10-01_15-37-58	11	33	3349.5	1039.5	1368008.32979063	461644.022950495	148.60049019131	488034.450064322	0.00132076389848565	200	196	190	107	117	129	0.132001275374641	95	95	0.200594871739936	L000520_030_001	2013-10-01_15-37-58	2013-09-17_08-02-55	30	YE5S	mS_his3D_K	1	1	1	JPC_TEST_768	SPBC336.01	fbh1	SGA0065	JPC	'2013/09/17'	SID	JPC	YE5S	PINNED	14.3160069444444	461644.022950495	30_YE5S
L000520_030_001_2013-10-01_15-37-58	11	35	3539.5	1037.5	1314687.06823254	373612.798860793	148.60049019131	407224.594520112	0.00114541583148617	187	185	181	108	117	129	0.0768413221383781	95	95	0.16234329427442	L000520_030_001	2013-10-01_15-37-58	2013-09-17_08-02-55	30	YE5S	mS_his3D_K	1	1	1	JPC_TEST_768	SPBC582.10C	SPBC582.10c	SGA0065	JPC	'2013/09/17'	SID	JPC	YE5S	PINNED	14.3160069444444	373612.798860793	30_YE5S
L000520_030_001_2013-10-01_15-37-58	11	37	3725.5	1034.5	1489815.61536826	462348.175898714	148.60049019131	491510.048131113	0.00125306673498483	194	192	188	110	118	130	0.129663088532256	95	95	0.200900842278514	L000520_030_001	2013-10-01_15-37-58	2013-09-17_08-02-55	30	YE5S	mS_his3D_K	1	1	1	JPC_TEST_768	SPCC1183.06	ung1	SGA0065	JPC	'2013/09/17'	SID	JPC	YE5S	PINNED	14.3160069444444	462348.175898714	30_YE5S
L000520_030_001_2013-10-01_15-37-58	11	39	3915.5	1037.5	1401028.37708577	432433.301758598	148.60049019131	465594.396862624	0.00118419333649476	190	187	184	111	119	131	0.113083218195345	95	95	0.187902146220672	L000520_030_001	2013-10-01_15-37-58	2013-09-17_08-02-55	30	YE5S	mS_his3D_K	1	1	1	JPC_TEST_768	SPCC1840.03	sal3	SGA0065	JPC	'2013/09/17'	SID	JPC	YE5S	PINNED	14.3160069444444	432433.301758598	30_YE5S
L000520_030_001_2013-10-01_15-37-58	11	41	4111.5	1034.5	907195.225316187	222379.23780371	148.60049019131	257761.087367133	0.000986600055252273	175	175	175	104	114	130	0.0285896482091614	95	95	0.0966288578800541	L000520_030_001	2013-10-01_15-37-58	2013-09-17_08-02-55	30	YE5S	mS_his3D_K	1	1	1	JPC_TEST_768	SPCC338.08	ctp1	SGA0065	JPC	'2013/09/17'	SID	JPC	YE5S	PINNED	14.3160069444444	222379.23780371	30_YE5S
L000520_030_001_2013-10-01_15-37-58	11	43	4301.5	1041.5	1053461.80518652	282852.536217724	148.60049019131	311646.003372259	0.00109425095875093	183	181	180	103	113	129	0.0516526729726857	95	95	0.122905887227299	L000520_030_001	2013-10-01_15-37-58	2013-09-17_08-02-55	30	YE5S	mS_his3D_K	1	1	1	JPC_TEST_768	SPCC74.06	mak3	SGA0065	JPC	'2013/09/17'	SID	JPC	YE5S	PINNED	14.3160069444444	282852.536217724	30_YE5S
L000520_030_001_2013-10-01_15-37-58	11	45	4484.5	1037.5	1339390.95546817	415661.881187134	148.60049019131	434795.985688271	0.00118761503634428	191	187	185	107	114	128	0.117334466999681	95	95	0.18061458092972	L000520_030_001	2013-10-01_15-37-58	2013-09-17_08-02-55	30	YE5S	mS_his3D_K	1	1	1	JPC_TEST_768	SPBP8B7.24C	atg8	SGA0065	JPC	'2013/09/17'	SID	JPC	YE5S	PINNED	14.3160069444444	415661.881187134	30_YE5S
L000520_030_001_2013-10-01_15-37-58	11	47	4677.5	1038.5	1506692.52843023	498176.917583485	148.60049019131	515636.228199197	0.00132197873510197	201	195	192	109	114	128	0.155064300138166	95	95	0.216469248854917	L000520_030_001	2013-10-01_15-37-58	2013-09-17_08-02-55	30	YE5S	mS_his3D_K	1	1	1	JPC_TEST_768	SPBC11B10.02C	his3	SGA0065	JPC	'2013/09/17'	SID	JPC	YE5S	PINNED	14.3160069444444	498176.917583485	30_YE5S
L000520_030_001_2013-10-01_15-37-58	12	2	407.5	1137.5	1689648.04973961	571201.048568713	148.60049019131	586376.804971469	0.00136071763848348	204	198	193	107	114	128	0.149006270591986	95	95	0.248199901610434	L000520_030_001	2013-10-01_15-37-58	2013-09-17_08-02-55	30	YE5S	mS_his3D_K	1	1	1	JPC_TEST_768	SPBC11B10.02C	his3	SGA0065	JPC	'2013/09/17'	SID	JPC	YE5S	PINNED	14.3160069444444	571201.048568713	30_YE5S
L000520_030_001_2013-10-01_15-37-58	12	4	591.5	1134.5	1270171.15261983	381907.211581259	148.60049019131	380748.860314903	0.00118410874143968	190	187	183	97	107	124	0.113189499415453	95	95	0.165947406042587	L000520_030_001	2013-10-01_15-37-58	2013-09-17_08-02-55	30	YE5S	mS_his3D_K	1	1	1	JPC_TEST_768	SPBC342.05	crb2	SGA0065	JPC	'2013/09/17'	SID	JPC	YE5S	PINNED	14.3160069444444	381907.211581259	30_YE5S
L000520_030_001_2013-10-01_15-37-58	12	6	781.5	1132.5	1431602.49495164	497239.651455083	148.60049019131	497913.498645196	0.00140242476059397	206	201	196	99	108	123	0.149750239132745	95	95	0.216061985315337	L000520_030_001	2013-10-01_15-37-58	2013-09-17_08-02-55	30	YE5S	mS_his3D_K	1	1	1	JPC_TEST_768	SPAC1006.09	win1	SGA0065	JPC	'2013/09/17'	SID	JPC	YE5S	PINNED	14.3160069444444	497239.651455083	30_YE5S
L000520_030_001_2013-10-01_15-37-58	12	8	971.5	1132.5	1315176.2541184	389961.857667364	148.60049019131	406788.292508646	0.00121854162745407	193	190	186	101	112	127	0.0971410351790839	95	95	0.169447333731949	L000520_030_001	2013-10-01_15-37-58	2013-09-17_08-02-55	30	YE5S	mS_his3D_K	1	1	1	JPC_TEST_768	SPAC139.06	hat1	SGA0065	JPC	'2013/09/17'	SID	JPC	YE5S	PINNED	14.3160069444444	389961.857667364	30_YE5S
L000520_030_001_2013-10-01_15-37-58	12	10	1162.5	1138.5	1180894.72845148	342470.397719056	148.60049019131	367079.957945975	0.00118427793154985	191	187	184	105	114	128	0.100329471782336	95	95	0.148811209698139	L000520_030_001	2013-10-01_15-37-58	2013-09-17_08-02-55	30	YE5S	mS_his3D_K	1	1	1	JPC_TEST_768	SPAC16A10.07C	taz1	SGA0065	JPC	'2013/09/17'	SID	JPC	YE5S	PINNED	14.3160069444444	342470.397719056	30_YE5S
L000520_030_001_2013-10-01_15-37-58	12	12	1352.5	1132.5	1519655.95440536	510040.177239957	148.60049019131	527788.299236843	0.00133122130218855	202	197	190	107	115	128	0.141247741524073	95	95	0.22162410612784	L000520_030_001	2013-10-01_15-37-58	2013-09-17_08-02-55	30	YE5S	mS_his3D_K	1	1	1	JPC_TEST_768	SPAC1834.04	hht1	SGA0065	JPC	'2013/09/17'	SID	JPC	YE5S	PINNED	14.3160069444444	510040.177239957	30_YE5S
L000520_030_001_2013-10-01_15-37-58	12	14	1547.5	1132.5	1604040.51971517	556725.648209574	148.60049019131	577246.473823283	0.0013914750394831	206	201	194	108	117	128	0.161972579445212	95	95	0.241910009541937	L000520_030_001	2013-10-01_15-37-58	2013-09-17_08-02-55	30	YE5S	mS_his3D_K	1	1	1	JPC_TEST_768	SPAC1B1.04C	SPAC1B1.04c	SGA0065	JPC	'2013/09/17'	SID	JPC	YE5S	PINNED	14.3160069444444	556725.648209574	30_YE5S
L000520_030_001_2013-10-01_15-37-58	12	16	1738.5	1134.5	1366785.36507599	441196.91510026	148.60049019131	464266.677960112	0.00127638094443852	196	194	188	106	116	129	0.125624402168137	95	95	0.191710136375106	L000520_030_001	2013-10-01_15-37-58	2013-09-17_08-02-55	30	YE5S	mS_his3D_K	1	1	1	JPC_TEST_768	SPAC23D3.01	SPAC23D3.01	SGA0065	JPC	'2013/09/17'	SID	JPC	YE5S	PINNED	14.3160069444444	441196.91510026	30_YE5S
L000520_030_001_2013-10-01_15-37-58	12	18	1924.5	1130.5	1573221.80890637	551557.663249511	148.60049019131	572969.127679111	0.00141872614557811	207	203	195	107	117	128	0.147624614730577	95	95	0.239664402042045	L000520_030_001	2013-10-01_15-37-58	2013-09-17_08-02-55	30	YE5S	mS_his3D_K	1	1	1	JPC_TEST_768	SPAC2F3.15	lsk1	SGA0065	JPC	'2013/09/17'	SID	JPC	YE5S	PINNED	14.3160069444444	551557.663249511	30_YE5S
L000520_030_001_2013-10-01_15-37-58	12	20	2115.5	1134.5	1232748.432352	374255.946916692	148.60049019131	402645.006676251	0.00123067544467581	193	191	185	106	117	129	0.110107344032309	95	95	0.162622756793957	L000520_030_001	2013-10-01_15-37-58	2013-09-17_08-02-55	30	YE5S	mS_his3D_K	1	1	1	JPC_TEST_768	SPAC3F10.15C	spo12	SGA0065	JPC	'2013/09/17'	SID	JPC	YE5S	PINNED	14.3160069444444	374255.946916692	30_YE5S
L000520_030_001_2013-10-01_15-37-58	12	22	2303.5	1132.5	1580559.59719418	551906.18569387	148.60049019131	569949.976269794	0.00137609633898329	204	200	193	107	116	128	0.138378148581146	95	95	0.239815843004234	L000520_030_001	2013-10-01_15-37-58	2013-09-17_08-02-55	30	YE5S	mS_his3D_K	1	1	1	JPC_TEST_768	SPAC644.14C	rhp51	SGA0065	JPC	'2013/09/17'	SID	JPC	YE5S	PINNED	14.3160069444444	551906.18569387	30_YE5S
L000520_030_001_2013-10-01_15-37-58	12	24	2496.5	1131.5	1127084.28100755	309425.29040069	148.60049019131	342618.36805506	0.00112084079198814	185	184	179	106	117	128	0.0738654479753428	95	95	0.134452355831053	L000520_030_001	2013-10-01_15-37-58	2013-09-17_08-02-55	30	YE5S	mS_his3D_K	1	1	1	JPC_TEST_768	SPAC8E11.03C	dmc1	SGA0065	JPC	'2013/09/17'	SID	JPC	YE5S	PINNED	14.3160069444444	309425.29040069	30_YE5S
L000520_030_001_2013-10-01_15-37-58	12	26	2684.5	1132.5	1456061.78924434	482013.975117437	148.60049019131	505689.529494102	0.00131216711667396	199	196	189	107	117	128	0.138696992241471	95	95	0.209446081198169	L000520_030_001	2013-10-01_15-37-58	2013-09-17_08-02-55	30	YE5S	mS_his3D_K	1	1	1	JPC_TEST_768	SPAPB8E5.02C	rpn502	SGA0065	JPC	'2013/09/17'	SID	JPC	YE5S	PINNED	14.3160069444444	482013.975117437	30_YE5S
L000520_030_001_2013-10-01_15-37-58	12	28	2872.5	1132.5	1251092.90307153	378446.699520328	148.60049019131	413885.3056885	0.00121929512182823	192	191	184	108	118	129	0.0971410351790839	95	95	0.164443734515378	L000520_030_001	2013-10-01_15-37-58	2013-09-17_08-02-55	30	YE5S	mS_his3D_K	1	1	1	JPC_TEST_768	SPBC146.06C	SPBC146.06c	SGA0065	JPC	'2013/09/17'	SID	JPC	YE5S	PINNED	14.3160069444444	378446.699520328	30_YE5S
L000520_030_001_2013-10-01_15-37-58	12	30	3060.5	1129.5	1189210.888511	350098.620119796	148.60049019131	384892.188262538	0.00118787644797082	190	189	182	107	118	129	0.0791795089807631	95	95	0.152125846556861	L000520_030_001	2013-10-01_15-37-58	2013-09-17_08-02-55	30	YE5S	mS_his3D_K	1	1	1	JPC_TEST_768	SPBC17D11.01	nep1	SGA0065	JPC	'2013/09/17'	SID	JPC	YE5S	PINNED	14.3160069444444	350098.620119796	30_YE5S
L000520_030_001_2013-10-01_15-37-58	12	32	3248.5	1130.5	1327895.0871506	377866.189630439	148.60049019131	413063.175385457	0.00113797263994025	186	185	180	108	118	130	0.0799234775215219	95	95	0.164191489709604	L000520_030_001	2013-10-01_15-37-58	2013-09-17_08-02-55	30	YE5S	mS_his3D_K	1	1	1	JPC_TEST_768	SPBC23E6.02	SPBC23E6.02	SGA0065	JPC	'2013/09/17'	SID	JPC	YE5S	PINNED	14.3160069444444	377866.189630439	30_YE5S
L000520_030_001_2013-10-01_15-37-58	12	34	3446.5	1134.5	1555611.11701562	526861.052626529	148.60049019131	553881.015754575	0.00133740366369013	201	197	191	109	118	130	0.148049739611011	95	95	0.228933160665484	L000520_030_001	2013-10-01_15-37-58	2013-09-17_08-02-55	30	YE5S	mS_his3D_K	1	1	1	JPC_TEST_768	SPBC336.01	fbh1	SGA0065	JPC	'2013/09/17'	SID	JPC	YE5S	PINNED	14.3160069444444	526861.052626529	30_YE5S
L000520_030_001_2013-10-01_15-37-58	12	36	3632.5	1138.5	1123415.38686364	293347.969769649	148.60049019131	333399.326373789	0.00104570043694141	180	179	176	106	116	130	0.0316718035923052	95	95	0.127466392817185	L000520_030_001	2013-10-01_15-37-58	2013-09-17_08-02-55	30	YE5S	mS_his3D_K	1	1	1	JPC_TEST_768	SPBC582.10C	SPBC582.10c	SGA0065	JPC	'2013/09/17'	SID	JPC	YE5S	PINNED	14.3160069444444	293347.969769649	30_YE5S
L000520_030_001_2013-10-01_15-37-58	12	38	3825.5	1133.5	1321535.6706345	413989.8745981	148.60049019131	439758.572053705	0.00123418173958042	194	191	186	105	114	129	0.0954405356573493	95	95	0.179888055878812	L000520_030_001	2013-10-01_15-37-58	2013-09-17_08-02-55	30	YE5S	mS_his3D_K	1	1	1	JPC_TEST_768	SPCC1183.06	ung1	SGA0065	JPC	'2013/09/17'	SID	JPC	YE5S	PINNED	14.3160069444444	413989.8745981	30_YE5S
L000520_030_001_2013-10-01_15-37-58	12	40	4012.5	1134.5	1522101.88383463	534330.118840123	148.60049019131	555795.584561036	0.0014353659107826	209	203	197	108	115	129	0.148687426931661	95	95	0.232178640525826	L000520_030_001	2013-10-01_15-37-58	2013-09-17_08-02-55	30	YE5S	mS_his3D_K	1	1	1	JPC_TEST_768	SPCC1840.03	sal3	SGA0065	JPC	'2013/09/17'	SID	JPC	YE5S	PINNED	14.3160069444444	534330.118840123	30_YE5S
L000520_030_001_2013-10-01_15-37-58	12	42	4206.5	1131.5	1006010.77425869	268618.885071393	148.60049019131	297165.541988091	0.00107887225825112	182	181	180	102	113	130	0.0460197683069402	95	95	0.116721040713223	L000520_030_001	2013-10-01_15-37-58	2013-09-17_08-02-55	30	YE5S	mS_his3D_K	1	1	1	JPC_TEST_768	SPCC338.08	ctp1	SGA0065	JPC	'2013/09/17'	SID	JPC	YE5S	PINNED	14.3160069444444	268618.885071393	30_YE5S
L000520_030_001_2013-10-01_15-37-58	12	44	4396.5	1138.5	1055173.95578701	290587.201480248	148.60049019131	312249.999361992	0.00111089072395542	185	183	181	101	111	128	0.0612179827824423	95	95	0.126266775940578	L000520_030_001	2013-10-01_15-37-58	2013-09-17_08-02-55	30	YE5S	mS_his3D_K	1	1	1	JPC_TEST_768	SPCC74.06	mak3	SGA0065	JPC	'2013/09/17'	SID	JPC	YE5S	PINNED	14.3160069444444	290587.201480248	30_YE5S
L000520_030_001_2013-10-01_15-37-58	12	46	4588.5	1129.5	1402740.52768626	461156.750393213	148.60049019131	476055.06416062	0.00134090995859474	202	197	193	104	111	127	0.137102773939845	95	95	0.200383140684683	L000520_030_001	2013-10-01_15-37-58	2013-09-17_08-02-55	30	YE5S	mS_his3D_K	1	1	1	JPC_TEST_768	SPBP8B7.24C	atg8	SGA0065	JPC	'2013/09/17'	SID	JPC	YE5S	PINNED	14.3160069444444	461156.750393213	30_YE5S
L000520_030_001_2013-10-01_15-37-58	12	48	4772.5	1136.5	1699920.95334254	584609.717404196	148.60049019131	600743.72106971	0.00134090995859474	202	197	193	107	114	132	0.147305771070252	95	95	0.254026274468175	L000520_030_001	2013-10-01_15-37-58	2013-09-17_08-02-55	30	YE5S	mS_his3D_K	1	1	1	JPC_TEST_768	SPBC11B10.02C	his3	SGA0065	JPC	'2013/09/17'	SID	JPC	YE5S	PINNED	14.3160069444444	584609.717404196	30_YE5S
L000520_030_001_2013-10-01_15-37-58	13	1	306.5	1225.5	1707014.14868743	583947.682064355	148.60049019131	596955.819203485	0.00134183264307907	201	197	195	103	114	132	0.11807843554044	95	95	0.253738604992387	L000520_030_001	2013-10-01_15-37-58	2013-09-17_08-02-55	30	YE5S	mS_his3D_K	1	1	1	JPC_TEST_768	SPBC11B10.02C	his3	SGA0065	JPC	'2013/09/17'	SID	JPC	YE5S	PINNED	14.3160069444444	583947.682064355	30_YE5S
L000520_030_001_2013-10-01_15-37-58	13	3	496.5	1224.5	1439918.65501116	446973.913912213	148.60049019131	454859.09287761	0.00126844543548464	197	193	188	100	109	125	0.118290997980657	95	95	0.194220374303281	L000520_030_001	2013-10-01_15-37-58	2013-09-17_08-02-55	30	YE5S	mS_his3D_K	1	1	1	JPC_TEST_768	SPCC1322.12C	bub1	SGA0065	JPC	'2013/09/17'	SID	JPC	YE5S	PINNED	14.3160069444444	446973.913912213	30_YE5S
L000520_030_001_2013-10-01_15-37-58	13	5	686.5	1233.5	1251826.68190031	333651.032243594	148.60049019131	348575.607441259	0.00109534283334543	184	182	179	100	109	125	0.0792857902008715	95	95	0.144978993968212	L000520_030_001	2013-10-01_15-37-58	2013-09-17_08-02-55	30	YE5S	mS_his3D_K	1	1	1	JPC_TEST_768	SPAC1071.02	mms19	SGA0065	JPC	'2013/09/17'	SID	JPC	YE5S	PINNED	14.3160069444444	333651.032243594	30_YE5S
L000520_030_001_2013-10-01_15-37-58	13	7	876.5	1232.5	1339146.36252524	404501.497865674	148.60049019131	425385.685867763	0.00124579273354908	195	191	188	104	113	127	0.102773939844829	95	95	0.175765139477779	L000520_030_001	2013-10-01_15-37-58	2013-09-17_08-02-55	30	YE5S	mS_his3D_K	1	1	1	JPC_TEST_768	SPAC13A11.03	mcp7	SGA0065	JPC	'2013/09/17'	SID	JPC	YE5S	PINNED	14.3160069444444	404501.497865674	30_YE5S
L000520_030_001_2013-10-01_15-37-58	13	9	1069.5	1225.5	1657850.9671591	578764.130235347	148.60049019131	596893.121588448	0.00138480082989424	206	200	194	109	116	128	0.157827611860984	95	95	0.251486233332398	L000520_030_001	2013-10-01_15-37-58	2013-09-17_08-02-55	30	YE5S	mS_his3D_K	1	1	1	JPC_TEST_768	SPAC1782.01	ecm29	SGA0065	JPC	'2013/09/17'	SID	JPC	YE5S	PINNED	14.3160069444444	578764.130235347	30_YE5S
L000520_030_001_2013-10-01_15-37-58	13	11	1257.5	1221.5	1229813.31703688	356977.814245802	148.60049019131	381758.837657966	0.0011915519329856	191	188	184	106	115	129	0.100542034222553	95	95	0.155115013522699	L000520_030_001	2013-10-01_15-37-58	2013-09-17_08-02-55	30	YE5S	mS_his3D_K	1	1	1	JPC_TEST_768	SPAC1834.08	mak1	SGA0065	JPC	'2013/09/17'	SID	JPC	YE5S	PINNED	14.3160069444444	356977.814245802	30_YE5S
L000520_030_001_2013-10-01_15-37-58	13	13	1453.5	1225.5	1462665.79870337	488916.666720204	148.60049019131	514499.860784627	0.00133806493654793	201	197	192	109	117	129	0.135189711977894	95	95	0.212445458354333	L000520_030_001	2013-10-01_15-37-58	2013-09-17_08-02-55	30	YE5S	mS_his3D_K	1	1	1	JPC_TEST_768	SPAC1B3.03C	wis2	SGA0065	JPC	'2013/09/17'	SID	JPC	YE5S	PINNED	14.3160069444444	488916.666720204	30_YE5S
L000520_030_001_2013-10-01_15-37-58	13	15	1637.5	1222.5	1193368.96854076	361014.555646918	148.60049019131	386912.53068685	0.00123418173958042	194	191	186	105	115	128	0.0948028483366989	95	95	0.15686906985907	L000520_030_001	2013-10-01_15-37-58	2013-09-17_08-02-55	30	YE5S	mS_his3D_K	1	1	1	JPC_TEST_768	SPAC23G3.04	ies4	SGA0065	JPC	'2013/09/17'	SID	JPC	YE5S	PINNED	14.3160069444444	361014.555646918	30_YE5S
L000520_030_001_2013-10-01_15-37-58	13	17	1828.5	1233.5	935078.820809863	230825.250663144	148.60049019131	269287.300938719	0.00100399331483092	177	177	173	105	116	129	0.025613774046126	95	95	0.100298843371091	L000520_030_001	2013-10-01_15-37-58	2013-09-17_08-02-55	30	YE5S	mS_his3D_K	1	1	1	JPC_TEST_768	SPAC2F7.03C	pom1	SGA0065	JPC	'2013/09/17'	SID	JPC	YE5S	PINNED	14.3160069444444	230825.250663144	30_YE5S
L000520_030_001_2013-10-01_15-37-58	13	19	2022.5	1226.5	1045879.42395579	275132.833887188	148.60049019131	312485.86799114	0.00106134054906775	181	180	176	106	117	129	0.0499521734509512	95	95	0.119551500249715	L000520_030_001	2013-10-01_15-37-58	2013-09-17_08-02-55	30	YE5S	mS_his3D_K	1	1	1	JPC_TEST_768	SPAC3G6.06C	rad2	SGA0065	JPC	'2013/09/17'	SID	JPC	YE5S	PINNED	14.3160069444444	275132.833887188	30_YE5S
L000520_030_001_2013-10-01_15-37-58	13	21	2212.5	1227.5	1500577.70485705	511997.177758088	148.60049019131	534193.614046757	0.00132403952226917	200	197	189	108	117	129	0.145392709108301	95	95	0.22247446755009	L000520_030_001	2013-10-01_15-37-58	2013-09-17_08-02-55	30	YE5S	mS_his3D_K	1	1	1	JPC_TEST_768	SPAC664.07C	rad9	SGA0065	JPC	'2013/09/17'	SID	JPC	YE5S	PINNED	14.3160069444444	511997.177758088	30_YE5S
L000520_030_001_2013-10-01_15-37-58	13	23	2401.5	1222.5	1476118.41056435	487132.178806678	148.60049019131	508910.106785357	0.00134292451767358	201	198	191	107	117	128	0.143054522265916	95	95	0.211670057598904	L000520_030_001	2013-10-01_15-37-58	2013-09-17_08-02-55	30	YE5S	mS_his3D_K	1	1	1	JPC_TEST_768	SPAC8F11.03	msh3	SGA0065	JPC	'2013/09/17'	SID	JPC	YE5S	PINNED	14.3160069444444	487132.178806678	30_YE5S
L000520_030_001_2013-10-01_15-37-58	13	25	2592.5	1224.5	1710683.04283133	616429.947117753	148.60049019131	632596.105026449	0.00145057542117223	211	205	192	107	117	126	0.150813051333829	95	95	0.267852891040249	L000520_030_001	2013-10-01_15-37-58	2013-09-17_08-02-55	30	YE5S	mS_his3D_K	1	1	1	JPC_TEST_768	SPAPYUG7.02C	sin1	SGA0065	JPC	'2013/09/17'	SID	JPC	YE5S	PINNED	14.3160069444444	616429.947117753	30_YE5S
L000520_030_001_2013-10-01_15-37-58	13	27	2777.5	1229.5	1269437.37379105	380476.451647926	148.60049019131	413441.534199454	0.00121989491367512	193	191	184	108	118	128	0.0835370390052078	95	95	0.16532570817356	L000520_030_001	2013-10-01_15-37-58	2013-09-17_08-02-55	30	YE5S	mS_his3D_K	1	1	1	JPC_TEST_768	SPBC15D4.03	slm9	SGA0065	JPC	'2013/09/17'	SID	JPC	YE5S	PINNED	14.3160069444444	380476.451647926	30_YE5S
L000520_030_001_2013-10-01_15-37-58	13	29	2963.5	1231.5	1232014.65352322	368844.195357079	148.60049019131	402443.864411643	0.00116079453198598	188	187	181	107	118	129	0.0887448187905197	95	95	0.160271227139027	L000520_030_001	2013-10-01_15-37-58	2013-09-17_08-02-55	30	YE5S	mS_his3D_K	1	1	1	JPC_TEST_768	SPBC17D11.04C	nto1	SGA0065	JPC	'2013/09/17'	SID	JPC	YE5S	PINNED	14.3160069444444	368844.195357079	30_YE5S
L000520_030_001_2013-10-01_15-37-58	13	31	3158.5	1232.5	1255006.39015836	363641.45707985	148.60049019131	406229.912820026	0.00114240161932919	186	186	180	109	119	130	0.0437878626846636	95	95	0.158010518529075	L000520_030_001	2013-10-01_15-37-58	2013-09-17_08-02-55	30	YE5S	mS_his3D_K	1	1	1	JPC_TEST_768	SPBC23G7.04C	nif1	SGA0065	JPC	'2013/09/17'	SID	JPC	YE5S	PINNED	14.3160069444444	363641.45707985	30_YE5S
L000520_030_001_2013-10-01_15-37-58	13	33	3344.5	1227.5	1202908.09331491	342679.058539448	148.60049019131	381095.307056752	0.00115159819298776	187	185	181	107	118	130	0.0534594537145286	95	95	0.148901877590331	L000520_030_001	2013-10-01_15-37-58	2013-09-17_08-02-55	30	YE5S	mS_his3D_K	1	1	1	JPC_TEST_768	SPBC336.14C	ppk26	SGA0065	JPC	'2013/09/17'	SID	JPC	YE5S	PINNED	14.3160069444444	342679.058539448	30_YE5S
L000520_030_001_2013-10-01_15-37-58	13	35	3540.5	1225.5	1535799.08863854	511319.385569462	148.60049019131	539404.317429963	0.00131216711667396	199	196	190	108	117	129	0.131576150494208	95	95	0.222179951363625	L000520_030_001	2013-10-01_15-37-58	2013-09-17_08-02-55	30	YE5S	mS_his3D_K	1	1	1	JPC_TEST_768	SPBC609.05	pob3	SGA0065	JPC	'2013/09/17'	SID	JPC	YE5S	PINNED	14.3160069444444	511319.385569462	30_YE5S
L000520_030_001_2013-10-01_15-37-58	13	37	3728.5	1227.5	1388798.72993942	435062.28374786	148.60049019131	462675.782081134	0.00126021026526765	195	193	188	106	116	129	0.109469656711659	95	95	0.189044498939921	L000520_030_001	2013-10-01_15-37-58	2013-09-17_08-02-55	30	YE5S	mS_his3D_K	1	1	1	JPC_TEST_768	SPCC1259.04	iec3	SGA0065	JPC	'2013/09/17'	SID	JPC	YE5S	PINNED	14.3160069444444	435062.28374786	30_YE5S
L000520_030_001_2013-10-01_15-37-58	13	39	3920.5	1224.5	1337678.80486768	427046.143878925	148.60049019131	449094.114704843	0.00124579273354908	194	191	187	104	114	129	0.125518120948028	95	95	0.185561303081386	L000520_030_001	2013-10-01_15-37-58	2013-09-17_08-02-55	30	YE5S	mS_his3D_K	1	1	1	JPC_TEST_768	SPCC18B5.03	wee1	SGA0065	JPC	'2013/09/17'	SID	JPC	YE5S	PINNED	14.3160069444444	427046.143878925	30_YE5S
L000520_030_001_2013-10-01_15-37-58	13	41	4111.5	1226.5	1135155.84812414	326400.183373809	148.60049019131	352974.262013913	0.00109074466384632	183	181	180	103	113	130	0.0864066319481348	95	95	0.141828334527754	L000520_030_001	2013-10-01_15-37-58	2013-09-17_08-02-55	30	YE5S	mS_his3D_K	1	1	1	JPC_TEST_768	SPCC338.11C	rrg1	SGA0065	JPC	'2013/09/17'	SID	JPC	YE5S	PINNED	14.3160069444444	326400.183373809	30_YE5S
L000520_030_001_2013-10-01_15-37-58	13	43	4301.5	1229.5	1212202.62514614	368298.55447709	148.60049019131	385640.677650989	0.00117240552595465	189	187	185	102	111	128	0.113083218195345	95	95	0.160034133714449	L000520_030_001	2013-10-01_15-37-58	2013-09-17_08-02-55	30	YE5S	mS_his3D_K	1	1	1	JPC_TEST_768	SPCC777.10C	ubc12	SGA0065	JPC	'2013/09/17'	SID	JPC	YE5S	PINNED	14.3160069444444	368298.55447709	30_YE5S
L000520_030_001_2013-10-01_15-37-58	13	45	4491.5	1221.5	1194591.93325539	348449.3251546	148.60049019131	365813.014286827	0.00113814183005043	187	184	183	101	110	128	0.0960782229779998	95	95	0.151409190225235	L000520_030_001	2013-10-01_15-37-58	2013-09-17_08-02-55	30	YE5S	mS_his3D_K	1	1	1	JPC_TEST_768	SPBC23G7.15C	rpp202	SGA0065	JPC	'2013/09/17'	SID	JPC	YE5S	PINNED	14.3160069444444	348449.3251546	30_YE5S
L000520_030_001_2013-10-01_15-37-58	13	47	4681.5	1230.5	1513785.72377511	487253.498337103	148.60049019131	505233.338023433	0.0012905138331562	199	193	190	105	112	129	0.139972366882772	95	95	0.211722773705764	L000520_030_001	2013-10-01_15-37-58	2013-09-17_08-02-55	30	YE5S	mS_his3D_K	1	1	1	JPC_TEST_768	SPBC11B10.02C	his3	SGA0065	JPC	'2013/09/17'	SID	JPC	YE5S	PINNED	14.3160069444444	487253.498337103	30_YE5S
L000520_030_001_2013-10-01_15-37-58	14	2	401.5	1323.5	1670569.80019131	580469.532547948	148.60049019131	589098.440148577	0.00139273610418778	206	201	195	102	111	128	0.118503560420874	95	95	0.252227269587941	L000520_030_001	2013-10-01_15-37-58	2013-09-17_08-02-55	30	YE5S	mS_his3D_K	1	1	1	JPC_TEST_768	SPBC11B10.02C	his3	SGA0065	JPC	'2013/09/17'	SID	JPC	YE5S	PINNED	14.3160069444444	580469.532547948	30_YE5S
L000520_030_001_2013-10-01_15-37-58	14	4	591.5	1320.5	1245956.45127006	339447.117216147	148.60049019131	354749.778862636	0.00110738442905081	185	182	180	100	110	125	0.0572855776384313	95	95	0.147497525269088	L000520_030_001	2013-10-01_15-37-58	2013-09-17_08-02-55	30	YE5S	mS_his3D_K	1	1	1	JPC_TEST_768	SPCC1322.12C	bub1	SGA0065	JPC	'2013/09/17'	SID	JPC	YE5S	PINNED	14.3160069444444	339447.117216147	30_YE5S
L000520_030_001_2013-10-01_15-37-58	14	6	787.5	1324.5	1191167.63205442	323742.492216102	148.60049019131	349651.717999307	0.00111072153384524	184	183	181	106	115	127	0.0734403230949091	95	95	0.140673507019109	L000520_030_001	2013-10-01_15-37-58	2013-09-17_08-02-55	30	YE5S	mS_his3D_K	1	1	1	JPC_TEST_768	SPAC1071.02	mms19	SGA0065	JPC	'2013/09/17'	SID	JPC	YE5S	PINNED	14.3160069444444	323742.492216102	30_YE5S
L000520_030_001_2013-10-01_15-37-58	14	8	971.5	1324.5	1522835.66266341	454191.851963008	148.60049019131	479067.945933564	0.00121361282152606	192	189	186	108	116	129	0.0821553831437985	95	95	0.197356733241218	L000520_030_001	2013-10-01_15-37-58	2013-09-17_08-02-55	30	YE5S	mS_his3D_K	1	1	1	JPC_TEST_768	SPAC13A11.03	mcp7	SGA0065	JPC	'2013/09/17'	SID	JPC	YE5S	PINNED	14.3160069444444	454191.851963008	30_YE5S
L000520_030_001_2013-10-01_15-37-58	14	10	1162.5	1318.5	1527238.33563609	519656.502240896	148.60049019131	533163.163858933	0.00136882233754754	204	199	193	104	113	128	0.131257306833882	95	95	0.225802618973829	L000520_030_001	2013-10-01_15-37-58	2013-09-17_08-02-55	30	YE5S	mS_his3D_K	1	1	1	JPC_TEST_768	SPAC1782.01	ecm29	SGA0065	JPC	'2013/09/17'	SID	JPC	YE5S	PINNED	14.3160069444444	519656.502240896	30_YE5S
L000520_030_001_2013-10-01_15-37-58	14	12	1352.5	1317.5	1265034.70081837	385656.884613476	148.60049019131	409103.236410941	0.0012605101611911	195	192	187	104	115	129	0.113083218195345	95	95	0.167576724616143	L000520_030_001	2013-10-01_15-37-58	2013-09-17_08-02-55	30	YE5S	mS_his3D_K	1	1	1	JPC_TEST_768	SPAC1834.08	mak1	SGA0065	JPC	'2013/09/17'	SID	JPC	YE5S	PINNED	14.3160069444444	385656.884613476	30_YE5S
L000520_030_001_2013-10-01_15-37-58	14	14	1545.5	1322.5	1605263.4844298	550608.29176774	148.60049019131	571311.88124716	0.00135344363704774	202	198	192	108	117	129	0.152300988415347	95	95	0.239251878449944	L000520_030_001	2013-10-01_15-37-58	2013-09-17_08-02-55	30	YE5S	mS_his3D_K	1	1	1	JPC_TEST_768	SPAC1B3.03C	wis2	SGA0065	JPC	'2013/09/17'	SID	JPC	YE5S	PINNED	14.3160069444444	550608.29176774	30_YE5S
L000520_030_001_2013-10-01_15-37-58	14	16	1737.5	1321.5	1224921.45817834	367485.317788743	148.60049019131	400211.14160924	0.00123768803448502	194	191	185	106	117	129	0.0792857902008715	95	95	0.159680763799356	L000520_030_001	2013-10-01_15-37-58	2013-09-17_08-02-55	30	YE5S	mS_his3D_K	1	1	1	JPC_TEST_768	SPAC23G3.04	ies4	SGA0065	JPC	'2013/09/17'	SID	JPC	YE5S	PINNED	14.3160069444444	367485.317788743	30_YE5S
L000520_030_001_2013-10-01_15-37-58	14	18	1923.5	1318.5	1258675.28430226	385900.274993645	148.60049019131	418477.271098715	0.00120325514847063	191	189	183	106	117	129	0.0905515995323626	95	95	0.167682483295267	L000520_030_001	2013-10-01_15-37-58	2013-09-17_08-02-55	30	YE5S	mS_his3D_K	1	1	1	JPC_TEST_768	SPAC2F7.03C	pom1	SGA0065	JPC	'2013/09/17'	SID	JPC	YE5S	PINNED	14.3160069444444	385900.274993645	30_YE5S
L000520_030_001_2013-10-01_15-37-58	14	20	2116.5	1319.5	1199728.38505686	358682.66923818	148.60049019131	394536.509965005	0.00122230933398521	193	191	184	108	118	129	0.0817302582633649	95	95	0.155855811955105	L000520_030_001	2013-10-01_15-37-58	2013-09-17_08-02-55	30	YE5S	mS_his3D_K	1	1	1	JPC_TEST_768	SPAC3G6.06C	rad2	SGA0065	JPC	'2013/09/17'	SID	JPC	YE5S	PINNED	14.3160069444444	358682.66923818	30_YE5S
L000520_030_001_2013-10-01_15-37-58	14	22	2303.5	1320.5	1124393.75863535	307860.122262618	148.60049019131	345526.135329919	0.00110989107087727	184	183	178	107	117	129	0.0437878626846636	95	95	0.133772254527236	L000520_030_001	2013-10-01_15-37-58	2013-09-17_08-02-55	30	YE5S	mS_his3D_K	1	1	1	JPC_TEST_768	SPAC664.07C	rad9	SGA0065	JPC	'2013/09/17'	SID	JPC	YE5S	PINNED	14.3160069444444	307860.122262618	30_YE5S
L000520_030_001_2013-10-01_15-37-58	14	24	2498.5	1323.5	1319334.33414816	389906.878730915	148.60049019131	419821.488822448	0.00118804563808099	190	189	181	107	117	128	0.103943033266022	95	95	0.169423444128365	L000520_030_001	2013-10-01_15-37-58	2013-09-17_08-02-55	30	YE5S	mS_his3D_K	1	1	1	JPC_TEST_768	SPAC8F11.03	msh3	SGA0065	JPC	'2013/09/17'	SID	JPC	YE5S	PINNED	14.3160069444444	389906.878730915	30_YE5S
L000520_030_001_2013-10-01_15-37-58	14	26	2684.5	1321.5	1651736.14358593	579202.257835808	148.60049019131	598715.777370193	0.00138922980928317	206	201	191	108	117	127	0.155808268678924	95	95	0.25167660978146	L000520_030_001	2013-10-01_15-37-58	2013-09-17_08-02-55	30	YE5S	mS_his3D_K	1	1	1	JPC_TEST_768	SPAPYUG7.02C	sin1	SGA0065	JPC	'2013/09/17'	SID	JPC	YE5S	PINNED	14.3160069444444	579202.257835808	30_YE5S
L000520_030_001_2013-10-01_15-37-58	14	28	2874.5	1321.5	1308816.8376023	373572.449710279	148.60049019131	411543.506929519	0.00115159819298776	187	186	181	108	118	129	0.0606865766819003	95	95	0.162325761646963	L000520_030_001	2013-10-01_15-37-58	2013-09-17_08-02-55	30	YE5S	mS_his3D_K	1	1	1	JPC_TEST_768	SPBC15D4.03	slm9	SGA0065	JPC	'2013/09/17'	SID	JPC	YE5S	PINNED	14.3160069444444	373572.449710279	30_YE5S
L000520_030_001_2013-10-01_15-37-58	14	30	3062.5	1321.5	1195570.3050271	342272.718204157	148.60049019131	383261.266291556	0.00115159819298776	187	186	180	107	118	129	0.0481453927091083	95	95	0.148725313433994	L000520_030_001	2013-10-01_15-37-58	2013-09-17_08-02-55	30	YE5S	mS_his3D_K	1	1	1	JPC_TEST_768	SPBC17D11.04C	nto1	SGA0065	JPC	'2013/09/17'	SID	JPC	YE5S	PINNED	14.3160069444444	342272.718204157	30_YE5S
L000520_030_001_2013-10-01_15-37-58	14	32	3253.5	1323.5	1335477.46838134	375463.293423868	148.60049019131	413059.812255908	0.00113621949248795	186	185	180	108	119	130	0.0632373259645021	95	95	0.163147376426644	L000520_030_001	2013-10-01_15-37-58	2013-09-17_08-02-55	30	YE5S	mS_his3D_K	1	1	1	JPC_TEST_768	SPBC23G7.04C	nif1	SGA0065	JPC	'2013/09/17'	SID	JPC	YE5S	PINNED	14.3160069444444	375463.293423868	30_YE5S
L000520_030_001_2013-10-01_15-37-58	14	34	3443.5	1321.5	1247913.19481348	341390.994438483	148.60049019131	381247.160316373	0.00109626551782977	183	183	178	108	118	130	0.0454883622063981	95	95	0.148342184319584	L000520_030_001	2013-10-01_15-37-58	2013-09-17_08-02-55	30	YE5S	mS_his3D_K	1	1	1	JPC_TEST_768	SPBC336.14C	ppk26	SGA0065	JPC	'2013/09/17'	SID	JPC	YE5S	PINNED	14.3160069444444	341390.994438483	30_YE5S
L000520_030_001_2013-10-01_15-37-58	14	36	3632.5	1324.5	1552920.59464343	539162.138495466	148.60049019131	560011.266029214	0.00135804180654685	203	199	192	107	116	128	0.153576363056648	95	95	0.234278263427501	L000520_030_001	2013-10-01_15-37-58	2013-09-17_08-02-55	30	YE5S	mS_his3D_K	1	1	1	JPC_TEST_768	SPBC609.05	pob3	SGA0065	JPC	'2013/09/17'	SID	JPC	YE5S	PINNED	14.3160069444444	539162.138495466	30_YE5S
L000520_030_001_2013-10-01_15-37-58	14	38	3827.5	1323.5	1492261.54479753	478427.074410943	148.60049019131	506741.508349192	0.00124956044008022	195	192	187	108	117	130	0.117865873100223	95	95	0.207887490917796	L000520_030_001	2013-10-01_15-37-58	2013-09-17_08-02-55	30	YE5S	mS_his3D_K	1	1	1	JPC_TEST_768	SPCC1259.04	iec3	SGA0065	JPC	'2013/09/17'	SID	JPC	YE5S	PINNED	14.3160069444444	478427.074410943	30_YE5S
L000520_030_001_2013-10-01_15-37-58	14	40	4015.5	1322.5	1431113.30906579	470267.49172142	148.60049019131	498988.461363914	0.00130730753554831	199	195	192	110	118	130	0.125624402168137	95	95	0.204341965877538	L000520_030_001	2013-10-01_15-37-58	2013-09-17_08-02-55	30	YE5S	mS_his3D_K	1	1	1	JPC_TEST_768	SPCC18B5.03	wee1	SGA0065	JPC	'2013/09/17'	SID	JPC	YE5S	PINNED	14.3160069444444	470267.49172142	30_YE5S
L000520_030_001_2013-10-01_15-37-58	14	42	4206.5	1322.5	1122926.20097779	333247.907755692	148.60049019131	358838.638664235	0.00111313595415534	185	183	181	104	113	129	0.0975661600595175	95	95	0.144803827171014	L000520_030_001	2013-10-01_15-37-58	2013-09-17_08-02-55	30	YE5S	mS_his3D_K	1	1	1	JPC_TEST_768	SPCC338.11C	rrg1	SGA0065	JPC	'2013/09/17'	SID	JPC	YE5S	PINNED	14.3160069444444	333247.907755692	30_YE5S
L000520_030_001_2013-10-01_15-37-58	14	44	4390.5	1320.5	1405186.45711553	455181.5099748	148.60049019131	474901.696252335	0.0012640164560957	196	192	190	105	113	129	0.128600276331172	95	95	0.197786762250741	L000520_030_001	2013-10-01_15-37-58	2013-09-17_08-02-55	30	YE5S	mS_his3D_K	1	1	1	JPC_TEST_768	SPCC777.10C	ubc12	SGA0065	JPC	'2013/09/17'	SID	JPC	YE5S	PINNED	14.3160069444444	455181.5099748	30_YE5S
L000520_030_001_2013-10-01_15-37-58	14	46	4586.5	1320.5	1086726.44542459	318235.694225887	148.60049019131	331886.448107192	0.00112626942445522	187	183	182	101	109	128	0.100116909342119	95	95	0.13828067751926	L000520_030_001	2013-10-01_15-37-58	2013-09-17_08-02-55	30	YE5S	mS_his3D_K	1	1	1	JPC_TEST_768	SPBC23G7.15C	rpp202	SGA0065	JPC	'2013/09/17'	SID	JPC	YE5S	PINNED	14.3160069444444	318235.694225887	30_YE5S
L000520_030_001_2013-10-01_15-37-58	14	48	4777.5	1323.5	1785528.48336699	622776.221449907	148.60049019131	637551.02488382	0.00137735740368797	205	199	196	109	114	132	0.146561802529493	95	95	0.27061049218398	L000520_030_001	2013-10-01_15-37-58	2013-09-17_08-02-55	30	YE5S	mS_his3D_K	1	1	1	JPC_TEST_768	SPBC11B10.02C	his3	SGA0065	JPC	'2013/09/17'	SID	JPC	YE5S	PINNED	14.3160069444444	622776.221449907	30_YE5S
L000520_030_001_2013-10-01_15-37-58	15	1	306.5	1423.5	1557323.26761611	524107.190106178	148.60049019131	537492.183403202	0.00130604647084363	199	195	192	101	113	132	0.11340206185567	95	95	0.227736544503255	L000520_030_001	2013-10-01_15-37-58	2013-09-17_08-02-55	30	YE5S	mS_his3D_K	1	1	1	JPC_TEST_768	SPBC11B10.02C	his3	SGA0065	JPC	'2013/09/17'	SID	JPC	YE5S	PINNED	14.3160069444444	524107.190106178	30_YE5S
L000520_030_001_2013-10-01_15-37-58	15	3	496.5	1414.5	1531885.60155171	485739.581863107	148.60049019131	493735.460557062	0.00129494304720549	199	194	190	99	109	125	0.116590498458922	95	95	0.211064942420556	L000520_030_001	2013-10-01_15-37-58	2013-09-17_08-02-55	30	YE5S	mS_his3D_K	1	1	1	JPC_TEST_768	SPAC688.06C	slx4	SGA0065	JPC	'2013/09/17'	SID	JPC	YE5S	PINNED	14.3160069444444	485739.581863107	30_YE5S
L000520_030_001_2013-10-01_15-37-58	15	5	686.5	1412.5	1427933.60080774	413567.223215885	148.60049019131	431639.633327517	0.00118761503634428	190	188	185	102	111	126	0.0790732277606547	95	95	0.179704404200048	L000520_030_001	2013-10-01_15-37-58	2013-09-17_08-02-55	30	YE5S	mS_his3D_K	1	1	1	JPC_TEST_768	SPAC1071.12C	stp1	SGA0065	JPC	'2013/09/17'	SID	JPC	YE5S	PINNED	14.3160069444444	413567.223215885	30_YE5S
L000520_030_001_2013-10-01_15-37-58	15	7	876.5	1416.5	1350397.63789988	350160.182828004	148.60049019131	372493.270089144	0.00106458543234582	181	180	178	101	111	127	0.0470825805080242	95	95	0.152152596959645	L000520_030_001	2013-10-01_15-37-58	2013-09-17_08-02-55	30	YE5S	mS_his3D_K	1	1	1	JPC_TEST_768	SPAC13C5.07	rad32	SGA0065	JPC	'2013/09/17'	SID	JPC	YE5S	PINNED	14.3160069444444	350160.182828004	30_YE5S
L000520_030_001_2013-10-01_15-37-58	15	9	1067.5	1417.5	1490060.20831119	491567.605073266	148.60049019131	508317.936275647	0.00131107524207946	200	195	191	104	113	128	0.127006058029546	95	95	0.213597351615128	L000520_030_001	2013-10-01_15-37-58	2013-09-17_08-02-55	30	YE5S	mS_his3D_K	1	1	1	JPC_TEST_768	SPAC1782.09C	clp1	SGA0065	JPC	'2013/09/17'	SID	JPC	YE5S	PINNED	14.3160069444444	491567.605073266	30_YE5S
L000520_030_001_2013-10-01_15-37-58	15	11	1263.5	1413.5	1350642.23084281	383676.277209899	148.60049019131	417341.122756496	0.00114541583148617	187	185	182	109	117	130	0.0918269741736635	95	95	0.166716105462994	L000520_030_001	2013-10-01_15-37-58	2013-09-17_08-02-55	30	YE5S	mS_his3D_K	1	1	1	JPC_TEST_768	SPAC18B11.07C	rhp6	SGA0065	JPC	'2013/09/17'	SID	JPC	YE5S	PINNED	14.3160069444444	383676.277209899	30_YE5S
L000520_030_001_2013-10-01_15-37-58	15	13	1447.5	1412.5	923338.359549368	225905.660130186	148.60049019131	262377.820079952	0.00100307063034659	177	176	174	103	115	129	0.030821553831438	95	95	0.0981611689230075	L000520_030_001	2013-10-01_15-37-58	2013-09-17_08-02-55	30	YE5S	mS_his3D_K	1	1	1	JPC_TEST_768	SPAC1D4.06C	csk1	SGA0065	JPC	'2013/09/17'	SID	JPC	YE5S	PINNED	14.3160069444444	225905.660130186	30_YE5S
L000520_030_001_2013-10-01_15-37-58	15	15	1637.5	1416.5	1250603.71718567	370214.277606786	148.60049019131	400325.159193091	0.00121437405969167	192	190	185	104	116	129	0.0900201934318206	95	95	0.160866559168665	L000520_030_001	2013-10-01_15-37-58	2013-09-17_08-02-55	30	YE5S	mS_his3D_K	1	1	1	JPC_TEST_768	SPAC23H3.08C	bub3	SGA0065	JPC	'2013/09/17'	SID	JPC	YE5S	PINNED	14.3160069444444	370214.277606786	30_YE5S
L000520_030_001_2013-10-01_15-37-58	15	17	1828.5	1417.5	1379504.19810819	460914.156948569	148.60049019131	485394.536136797	0.00132645394257926	200	197	189	106	117	129	0.130407057073015	95	95	0.200277728292247	L000520_030_001	2013-10-01_15-37-58	2013-09-17_08-02-55	30	YE5S	mS_his3D_K	1	1	1	JPC_TEST_768	SPAC2F7.06C	pol4	SGA0065	JPC	'2013/09/17'	SID	JPC	YE5S	PINNED	14.3160069444444	460914.156948569	30_YE5S
L000520_030_001_2013-10-01_15-37-58	15	19	2018.5	1419.5	1069360.34647678	280305.999528794	148.60049019131	318741.428255529	0.00106375496937785	181	181	175	106	118	129	0.0466574556275906	95	95	0.121799358874062	L000520_030_001	2013-10-01_15-37-58	2013-09-17_08-02-55	30	YE5S	mS_his3D_K	1	1	1	JPC_TEST_768	SPAC3G9.08	png1	SGA0065	JPC	'2013/09/17'	SID	JPC	YE5S	PINNED	14.3160069444444	280305.999528794	30_YE5S
L000520_030_001_2013-10-01_15-37-58	15	21	2208.5	1417.5	1234460.58295249	361649.238226429	148.60049019131	398804.177444618	0.00118804563808099	190	188	182	106	118	129	0.0562227654373472	95	95	0.157144853935768	L000520_030_001	2013-10-01_15-37-58	2013-09-17_08-02-55	30	YE5S	mS_his3D_K	1	1	1	JPC_TEST_768	SPAC664.07C	rad9	SGA0065	JPC	'2013/09/17'	SID	JPC	YE5S	PINNED	14.3160069444444	361649.238226429	30_YE5S
L000520_030_001_2013-10-01_15-37-58	15	23	2401.5	1416.5	1379259.60516527	451433.097622017	148.60049019131	476017.828211529	0.00129219024667504	198	195	188	106	117	128	0.132213837814858	95	95	0.196157991471193	L000520_030_001	2013-10-01_15-37-58	2013-09-17_08-02-55	30	YE5S	mS_his3D_K	1	1	1	JPC_TEST_768	SPAC9.05	fml1	SGA0065	JPC	'2013/09/17'	SID	JPC	YE5S	PINNED	14.3160069444444	451433.097622017	30_YE5S
L000520_030_001_2013-10-01_15-37-58	15	25	2591.5	1415.5	1622384.99043469	559323.45177484	148.60049019131	579401.085810923	0.0013570421534687	202	199	191	107	117	128	0.150919332553938	95	95	0.243038814523856	L000520_030_001	2013-10-01_15-37-58	2013-09-17_08-02-55	30	YE5S	mS_his3D_K	1	1	1	JPC_TEST_768	SPAPYUG7.04C	rpb9	SGA0065	JPC	'2013/09/17'	SID	JPC	YE5S	PINNED	14.3160069444444	559323.45177484	30_YE5S
L000520_030_001_2013-10-01_15-37-58	15	27	2776.5	1418.5	1319089.74120523	369707.188072905	148.60049019131	405480.479830958	0.00112176347647248	185	184	178	107	118	129	0.0731214794345839	95	95	0.160646217184468	L000520_030_001	2013-10-01_15-37-58	2013-09-17_08-02-55	30	YE5S	mS_his3D_K	1	1	1	JPC_TEST_768	SPBC1685.11	rlp1	SGA0065	JPC	'2013/09/17'	SID	JPC	YE5S	PINNED	14.3160069444444	369707.188072905	30_YE5S
L000520_030_001_2013-10-01_15-37-58	15	29	2966.5	1415.5	1431602.49495164	433593.096517988	148.60049019131	468054.294203862	0.00121754197437593	192	190	183	108	118	130	0.0759910723775109	95	95	0.188406103532883	L000520_030_001	2013-10-01_15-37-58	2013-09-17_08-02-55	30	YE5S	mS_his3D_K	1	1	1	JPC_TEST_768	SPBC19C7.09C	uve1	SGA0065	JPC	'2013/09/17'	SID	JPC	YE5S	PINNED	14.3160069444444	433593.096517988	30_YE5S
L000520_030_001_2013-10-01_15-37-58	15	31	3159.5	1418.5	1253538.8325008	367222.559659551	148.60049019131	404736.388274767	0.00115159819298776	187	186	180	107	118	129	0.0623870762036348	95	95	0.15956658939093	L000520_030_001	2013-10-01_15-37-58	2013-09-17_08-02-55	30	YE5S	mS_his3D_K	1	1	1	JPC_TEST_768	SPBC23G7.11	mag2	SGA0065	JPC	'2013/09/17'	SID	JPC	YE5S	PINNED	14.3160069444444	367222.559659551	30_YE5S
L000520_030_001_2013-10-01_15-37-58	15	33	3346.5	1419.5	1414970.17483261	413129.118589016	148.60049019131	448695.153063351	0.00116873004093987	188	187	182	109	119	130	0.0698267616112233	95	95	0.179514037733536	L000520_030_001	2013-10-01_15-37-58	2013-09-17_08-02-55	30	YE5S	mS_his3D_K	1	1	1	JPC_TEST_768	SPBC342.05	crb2	SGA0065	JPC	'2013/09/17'	SID	JPC	YE5S	PINNED	14.3160069444444	413129.118589016	30_YE5S
L000520_030_001_2013-10-01_15-37-58	15	35	3536.5	1417.5	1417905.29014773	425800.525542105	148.60049019131	454727.254383738	0.00119965663204966	191	189	184	107	117	129	0.121585715804017	95	95	0.185020053464605	L000520_030_001	2013-10-01_15-37-58	2013-09-17_08-02-55	30	YE5S	mS_his3D_K	1	1	1	JPC_TEST_768	SPBC646.13	sds23	SGA0065	JPC	'2013/09/17'	SID	JPC	YE5S	PINNED	14.3160069444444	425800.525542105	30_YE5S
L000520_030_001_2013-10-01_15-37-58	15	37	3727.5	1416.5	1313953.28940376	386201.728885051	148.60049019131	416944.486270699	0.00116697689348757	188	187	182	106	116	129	0.0851312573068339	95	95	0.167813471896171	L000520_030_001	2013-10-01_15-37-58	2013-09-17_08-02-55	30	YE5S	mS_his3D_K	1	1	1	JPC_TEST_768	SPCC126.02C	pku70	SGA0065	JPC	'2013/09/17'	SID	JPC	YE5S	PINNED	14.3160069444444	386201.728885051	30_YE5S
L000520_030_001_2013-10-01_15-37-58	15	39	3920.5	1418.5	1208778.32394516	360623.609385169	148.60049019131	387309.180703683	0.00117617323248579	189	187	184	104	114	130	0.0993729408013604	95	95	0.156699194779282	L000520_030_001	2013-10-01_15-37-58	2013-09-17_08-02-55	30	YE5S	mS_his3D_K	1	1	1	JPC_TEST_768	SPCC18B5.07C	nup61	SGA0065	JPC	'2013/09/17'	SID	JPC	YE5S	PINNED	14.3160069444444	360623.609385169	30_YE5S
L000520_030_001_2013-10-01_15-37-58	15	41	4111.5	1417.5	1066425.23116165	291406.463036675	148.60049019131	321321.5080668	0.00111072153384524	184	183	180	104	113	129	0.0622807949835264	95	95	0.126622763798457	L000520_030_001	2013-10-01_15-37-58	2013-09-17_08-02-55	30	YE5S	mS_his3D_K	1	1	1	JPC_TEST_768	SPCC338.16	pof3	SGA0065	JPC	'2013/09/17'	SID	JPC	YE5S	PINNED	14.3160069444444	291406.463036675	30_YE5S
L000520_030_001_2013-10-01_15-37-58	15	43	4301.5	1415.5	1216849.89106175	349607.591646496	148.60049019131	374361.678770223	0.00113595808086141	187	184	182	103	113	129	0.0970347539589755	95	95	0.151912483470315	L000520_030_001	2013-10-01_15-37-58	2013-09-17_08-02-55	30	YE5S	mS_his3D_K	1	1	1	JPC_TEST_768	SPCC895.07	alp14	SGA0065	JPC	'2013/09/17'	SID	JPC	YE5S	PINNED	14.3160069444444	349607.591646496	30_YE5S
L000520_030_001_2013-10-01_15-37-58	15	45	4485.5	1418.5	1237884.88415347	376023.287203147	148.60049019131	397591.952390901	0.00118352420251535	191	187	185	105	112	129	0.121054309703475	95	95	0.163390706513779	L000520_030_001	2013-10-01_15-37-58	2013-09-17_08-02-55	30	YE5S	mS_his3D_K	1	1	1	JPC_TEST_768	SPBC106.08C	mug2	SGA0065	JPC	'2013/09/17'	SID	JPC	YE5S	PINNED	14.3160069444444	376023.287203147	30_YE5S
L000520_030_001_2013-10-01_15-37-58	15	47	4678.5	1418.5	1625320.10574981	538374.116047403	148.60049019131	558919.548878042	0.00132127123415582	201	195	192	111	115	130	0.148049739611011	95	95	0.233935849675695	L000520_030_001	2013-10-01_15-37-58	2013-09-17_08-02-55	30	YE5S	mS_his3D_K	1	1	1	JPC_TEST_768	SPBC11B10.02C	his3	SGA0065	JPC	'2013/09/17'	SID	JPC	YE5S	PINNED	14.3160069444444	538374.116047403	30_YE5S
L000520_030_001_2013-10-01_15-37-58	16	2	401.5	1511.5	1767428.60559039	611309.643814574	148.60049019131	621100.208958934	0.00137609633898329	205	200	194	103	112	129	0.119353810181741	95	95	0.265628002309304	L000520_030_001	2013-10-01_15-37-58	2013-09-17_08-02-55	30	YE5S	mS_his3D_K	1	1	1	JPC_TEST_768	SPBC11B10.02C	his3	SGA0065	JPC	'2013/09/17'	SID	JPC	YE5S	PINNED	14.3160069444444	611309.643814574	30_YE5S
L000520_030_001_2013-10-01_15-37-58	16	4	591.5	1517.5	1525281.59209268	454266.413993593	148.60049019131	470641.997807888	0.00121503533254947	192	189	185	103	111	125	0.0985226910404931	95	95	0.197389132146474	L000520_030_001	2013-10-01_15-37-58	2013-09-17_08-02-55	30	YE5S	mS_his3D_K	1	1	1	JPC_TEST_768	SPAC688.06C	slx4	SGA0065	JPC	'2013/09/17'	SID	JPC	YE5S	PINNED	14.3160069444444	454266.413993593	30_YE5S
L000520_030_001_2013-10-01_15-37-58	16	6	781.5	1514.5	1426466.04315018	392761.331718944	148.60049019131	415933.002614889	0.00112610023434505	186	184	181	104	112	127	0.0534594537145286	95	95	0.170663769146247	L000520_030_001	2013-10-01_15-37-58	2013-09-17_08-02-55	30	YE5S	mS_his3D_K	1	1	1	JPC_TEST_768	SPAC1071.12C	stp1	SGA0065	JPC	'2013/09/17'	SID	JPC	YE5S	PINNED	14.3160069444444	392761.331718944	30_YE5S
L000520_030_001_2013-10-01_15-37-58	16	8	971.5	1514.5	1179671.76373685	284519.980947289	148.60049019131	314091.345252025	0.000952336359348054	173	173	172	103	113	128	0.0349665214156658	95	95	0.123630430046077	L000520_030_001	2013-10-01_15-37-58	2013-09-17_08-02-55	30	YE5S	mS_his3D_K	1	1	1	JPC_TEST_768	SPAC13C5.07	rad32	SGA0065	JPC	'2013/09/17'	SID	JPC	YE5S	PINNED	14.3160069444444	284519.980947289	30_YE5S
L000520_030_001_2013-10-01_15-37-58	16	10	1162.5	1510.5	1462176.61281752	485862.881912315	148.60049019131	497959.743118124	0.00130664626269052	199	195	189	102	113	128	0.132532681475183	95	95	0.211118519108061	L000520_030_001	2013-10-01_15-37-58	2013-09-17_08-02-55	30	YE5S	mS_his3D_K	1	1	1	JPC_TEST_768	SPAC1782.09C	clp1	SGA0065	JPC	'2013/09/17'	SID	JPC	YE5S	PINNED	14.3160069444444	485862.881912315	30_YE5S
L000520_030_001_2013-10-01_15-37-58	16	12	1352.5	1515.5	1295364.22574131	379546.080630054	148.60049019131	409406.096220198	0.00116079453198598	188	186	183	105	115	129	0.0801360399617388	95	95	0.164921440716986	L000520_030_001	2013-10-01_15-37-58	2013-09-17_08-02-55	30	YE5S	mS_his3D_K	1	1	1	JPC_TEST_768	SPAC18B11.07C	rhp6	SGA0065	JPC	'2013/09/17'	SID	JPC	YE5S	PINNED	14.3160069444444	379546.080630054	30_YE5S
L000520_030_001_2013-10-01_15-37-58	16	14	1547.5	1506.5	1467557.65756191	501324.453906604	148.60049019131	524061.678340672	0.00137215944234197	203	200	193	107	117	129	0.136996492719736	95	95	0.217836925275804	L000520_030_001	2013-10-01_15-37-58	2013-09-17_08-02-55	30	YE5S	mS_his3D_K	1	1	1	JPC_TEST_768	SPAC1D4.06C	csk1	SGA0065	JPC	'2013/09/17'	SID	JPC	YE5S	PINNED	14.3160069444444	501324.453906604	30_YE5S
L000520_030_001_2013-10-01_15-37-58	16	16	1735.5	1508.5	1218806.63460517	371528.565970985	148.60049019131	400849.555581992	0.00124387039598661	194	192	186	105	117	129	0.105218407907323	95	95	0.161437647480739	L000520_030_001	2013-10-01_15-37-58	2013-09-17_08-02-55	30	YE5S	mS_his3D_K	1	1	1	JPC_TEST_768	SPAC23H3.08C	bub3	SGA0065	JPC	'2013/09/17'	SID	JPC	YE5S	PINNED	14.3160069444444	371528.565970985	30_YE5S
L000520_030_001_2013-10-01_15-37-58	16	18	1928.5	1509.5	1515987.06026145	529141.269262189	148.60049019131	553225.448348728	0.001389060619173	205	201	193	108	118	129	0.143479647146349	95	95	0.22992396687293	L000520_030_001	2013-10-01_15-37-58	2013-09-17_08-02-55	30	YE5S	mS_his3D_K	1	1	1	JPC_TEST_768	SPAC2F7.06C	pol4	SGA0065	JPC	'2013/09/17'	SID	JPC	YE5S	PINNED	14.3160069444444	529141.269262189	30_YE5S
L000520_030_001_2013-10-01_15-37-58	16	20	2117.5	1507.5	1179427.17079392	346517.967394454	148.60049019131	380052.289180308	0.0011999180436762	191	189	182	106	118	129	0.0912955680731215	95	95	0.150569971167	L000520_030_001	2013-10-01_15-37-58	2013-09-17_08-02-55	30	YE5S	mS_his3D_K	1	1	1	JPC_TEST_768	SPAC3G9.08	png1	SGA0065	JPC	'2013/09/17'	SID	JPC	YE5S	PINNED	14.3160069444444	346517.967394454	30_YE5S
L000520_030_001_2013-10-01_15-37-58	16	22	2308.5	1509.5	1233971.39706664	355421.844835755	148.60049019131	388990.006532689	0.00115728823708138	188	187	180	106	118	129	0.0807737272823892	95	95	0.154438909276304	L000520_030_001	2013-10-01_15-37-58	2013-09-17_08-02-55	30	YE5S	mS_his3D_K	1	1	1	JPC_TEST_768	SPAC664.07C	rad9	SGA0065	JPC	'2013/09/17'	SID	JPC	YE5S	PINNED	14.3160069444444	355421.844835755	30_YE5S
L000520_030_001_2013-10-01_15-37-58	16	24	2496.5	1511.5	1339390.95546817	372081.758800608	148.60049019131	407256.66247349	0.00112526977137708	185	185	178	106	118	129	0.0699330428313317	95	95	0.161678022399917	L000520_030_001	2013-10-01_15-37-58	2013-09-17_08-02-55	30	YE5S	mS_his3D_K	1	1	1	JPC_TEST_768	SPAC9.05	fml1	SGA0065	JPC	'2013/09/17'	SID	JPC	YE5S	PINNED	14.3160069444444	372081.758800608	30_YE5S
L000520_030_001_2013-10-01_15-37-58	16	26	2689.5	1509.5	1008456.70368796	244202.373969059	148.60049019131	288995.704840526	0.000957857213331498	173	174	170	106	117	129	0.0294398979700287	95	95	0.106111508975747	L000520_030_001	2013-10-01_15-37-58	2013-09-17_08-02-55	30	YE5S	mS_his3D_K	1	1	1	JPC_TEST_768	SPAPYUG7.04C	rpb9	SGA0065	JPC	'2013/09/17'	SID	JPC	YE5S	PINNED	14.3160069444444	244202.373969059	30_YE5S
L000520_030_001_2013-10-01_15-37-58	16	28	2873.5	1512.5	1230302.50292273	337222.675960828	148.60049019131	376591.100609682	0.00111098294547178	184	184	178	107	118	129	0.0464448931873738	95	95	0.146530954738288	L000520_030_001	2013-10-01_15-37-58	2013-09-17_08-02-55	30	YE5S	mS_his3D_K	1	1	1	JPC_TEST_768	SPBC1685.11	rlp1	SGA0065	JPC	'2013/09/17'	SID	JPC	YE5S	PINNED	14.3160069444444	337222.675960828	30_YE5S
L000520_030_001_2013-10-01_15-37-58	16	30	3063.5	1516.5	1452148.30215751	458603.451543117	148.60049019131	490086.587121138	0.00126143284567543	195	193	186	107	118	128	0.110213625252418	95	95	0.199273674017975	L000520_030_001	2013-10-01_15-37-58	2013-09-17_08-02-55	30	YE5S	mS_his3D_K	1	1	1	JPC_TEST_768	SPBC19C7.09C	uve1	SGA0065	JPC	'2013/09/17'	SID	JPC	YE5S	PINNED	14.3160069444444	458603.451543117	30_YE5S
L000520_030_001_2013-10-01_15-37-58	16	32	3249.5	1513.5	1306126.3152301	373354.918247362	148.60049019131	411625.599071192	0.00111164421832958	184	184	179	108	118	130	0.0583483898395154	95	95	0.162231239257992	L000520_030_001	2013-10-01_15-37-58	2013-09-17_08-02-55	30	YE5S	mS_his3D_K	1	1	1	JPC_TEST_768	SPBC23G7.11	mag2	SGA0065	JPC	'2013/09/17'	SID	JPC	YE5S	PINNED	14.3160069444444	373354.918247362	30_YE5S
L000520_030_001_2013-10-01_15-37-58	16	34	3445.5	1514.5	1282156.20682325	357848.978425985	148.60049019131	398117.079411292	0.00113688076534575	186	185	181	107	118	131	0.0460197683069402	95	95	0.155493554256036	L000520_030_001	2013-10-01_15-37-58	2013-09-17_08-02-55	30	YE5S	mS_his3D_K	1	1	1	JPC_TEST_768	SPBC342.05	crb2	SGA0065	JPC	'2013/09/17'	SID	JPC	YE5S	PINNED	14.3160069444444	357848.978425985	30_YE5S
L000520_030_001_2013-10-01_15-37-58	16	36	3635.5	1514.5	1140781.48581146	334131.836613831	148.60049019131	363330.160729482	0.00116079453198598	188	186	181	104	115	129	0.0918269741736635	95	95	0.145187914448463	L000520_030_001	2013-10-01_15-37-58	2013-09-17_08-02-55	30	YE5S	mS_his3D_K	1	1	1	JPC_TEST_768	SPBC646.13	sds23	SGA0065	JPC	'2013/09/17'	SID	JPC	YE5S	PINNED	14.3160069444444	334131.836613831	30_YE5S
L000520_030_001_2013-10-01_15-37-58	16	38	3821.5	1508.5	1339390.95546817	419114.888668224	148.60049019131	446064.043259952	0.00124956044008022	194	192	187	107	116	130	0.114996280157296	95	95	0.182114991545587	L000520_030_001	2013-10-01_15-37-58	2013-09-17_08-02-55	30	YE5S	mS_his3D_K	1	1	1	JPC_TEST_768	SPCC126.02C	pku70	SGA0065	JPC	'2013/09/17'	SID	JPC	YE5S	PINNED	14.3160069444444	419114.888668224	30_YE5S
L000520_030_001_2013-10-01_15-37-58	16	40	4011.5	1512.5	1113631.66914656	311671.295688909	148.60049019131	345403.074988504	0.00110721523894064	184	183	180	105	115	130	0.0624933574237432	95	95	0.135428296426662	L000520_030_001	2013-10-01_15-37-58	2013-09-17_08-02-55	30	YE5S	mS_his3D_K	1	1	1	JPC_TEST_768	SPCC18B5.07C	nup61	SGA0065	JPC	'2013/09/17'	SID	JPC	YE5S	PINNED	14.3160069444444	311671.295688909	30_YE5S
L000520_030_001_2013-10-01_15-37-58	16	42	4206.5	1507.5	1050771.28281433	292129.12055067	148.60049019131	318154.882847228	0.00111072153384524	185	183	181	103	113	129	0.0635561696248273	95	95	0.126936774993502	L000520_030_001	2013-10-01_15-37-58	2013-09-17_08-02-55	30	YE5S	mS_his3D_K	1	1	1	JPC_TEST_768	SPCC338.16	pof3	SGA0065	JPC	'2013/09/17'	SID	JPC	YE5S	PINNED	14.3160069444444	292129.12055067	30_YE5S
L000520_030_001_2013-10-01_15-37-58	16	44	4396.5	1512.5	1196793.26974174	360558.894836135	148.60049019131	375952.146442358	0.00116889923105004	190	186	184	102	110	127	0.111488999893719	95	95	0.156671074829671	L000520_030_001	2013-10-01_15-37-58	2013-09-17_08-02-55	30	YE5S	mS_his3D_K	1	1	1	JPC_TEST_768	SPCC895.07	alp14	SGA0065	JPC	'2013/09/17'	SID	JPC	YE5S	PINNED	14.3160069444444	360558.894836135	30_YE5S
L000520_030_001_2013-10-01_15-37-58	16	46	4586.5	1514.5	1498376.36837071	479971.245756429	148.60049019131	490321.1982211	0.00124503900451458	196	190	188	101	109	127	0.110213625252418	95	95	0.208558468635676	L000520_030_001	2013-10-01_15-37-58	2013-09-17_08-02-55	30	YE5S	mS_his3D_K	1	1	1	JPC_TEST_768	SPBC106.08C	mug2	SGA0065	JPC	'2013/09/17'	SID	JPC	YE5S	PINNED	14.3160069444444	479971.245756429	30_YE5S
L000520_030_001_2013-10-01_15-37-58	16	48	4774.5	1512.5	1906357.39717292	687211.353419327	148.60049019131	701022.294249187	0.00144631563189347	210	203	200	114	117	132	0.127856307790413	95	95	0.298609028697768	L000520_030_001	2013-10-01_15-37-58	2013-09-17_08-02-55	30	YE5S	mS_his3D_K	1	1	1	JPC_TEST_768	SPBC11B10.02C	his3	SGA0065	JPC	'2013/09/17'	SID	JPC	YE5S	PINNED	14.3160069444444	687211.353419327	30_YE5S
L000520_030_001_2013-10-01_15-37-58	17	1	306.5	1606.5	1426710.6360931	443571.112544838	148.60049019131	465029.702173183	0.00124360898436007	193	191	190	103	114	133	0.109363375491551	95	95	0.192741779390511	L000520_030_001	2013-10-01_15-37-58	2013-09-17_08-02-55	30	YE5S	mS_his3D_K	1	1	1	JPC_TEST_768	SPBC11B10.02C	his3	SGA0065	JPC	'2013/09/17'	SID	JPC	YE5S	PINNED	14.3160069444444	443571.112544838	30_YE5S
L000520_030_001_2013-10-01_15-37-58	17	3	496.5	1608.5	1729516.69943671	582834.805365432	148.60049019131	592412.231272534	0.00136197870318816	204	198	193	101	110	125	0.111488999893719	95	95	0.253255034649039	L000520_030_001	2013-10-01_15-37-58	2013-09-17_08-02-55	30	YE5S	mS_his3D_K	1	1	1	JPC_TEST_768	SPAC1556.01C	rad50	SGA0065	JPC	'2013/09/17'	SID	JPC	YE5S	PINNED	14.3160069444444	582834.805365432	30_YE5S
L000520_030_001_2013-10-01_15-37-58	17	5	686.5	1608.5	1321535.6706345	367116.466073125	148.60049019131	386511.512666047	0.00113797263994025	186	185	181	104	112	126	0.0911892868530131	95	95	0.159520489304492	L000520_030_001	2013-10-01_15-37-58	2013-09-17_08-02-55	30	YE5S	mS_his3D_K	1	1	1	JPC_TEST_768	SPAC1142.08	fhl1	SGA0065	JPC	'2013/09/17'	SID	JPC	YE5S	PINNED	14.3160069444444	367116.466073125	30_YE5S
L000520_030_001_2013-10-01_15-37-58	17	7	876.5	1610.5	1429890.34435115	413482.904252257	148.60049019131	436463.212367849	0.00117617323248579	190	187	185	106	114	127	0.100329471782336	95	95	0.179667765684539	L000520_030_001	2013-10-01_15-37-58	2013-09-17_08-02-55	30	YE5S	mS_his3D_K	1	1	1	JPC_TEST_768	SPAC13F5.01C	msh1	SGA0065	JPC	'2013/09/17'	SID	JPC	YE5S	PINNED	14.3160069444444	413482.904252257	30_YE5S
L000520_030_001_2013-10-01_15-37-58	17	9	1067.5	1610.5	1369720.48039112	375378.685572268	148.60049019131	403033.734749394	0.00110721523894064	184	182	180	105	114	129	0.0620682325433096	95	95	0.163110612382714	L000520_030_001	2013-10-01_15-37-58	2013-09-17_08-02-55	30	YE5S	mS_his3D_K	1	1	1	JPC_TEST_768	SPAC17A2.12	SPAC17A2.12	SGA0065	JPC	'2013/09/17'	SID	JPC	YE5S	PINNED	14.3160069444444	375378.685572268	30_YE5S
L000520_030_001_2013-10-01_15-37-58	17	11	1262.5	1610.5	1402251.3418004	412489.370732333	148.60049019131	447882.849614849	0.00116889923105004	189	187	183	110	118.5	131	0.0892762248910618	95	95	0.179236052678218	L000520_030_001	2013-10-01_15-37-58	2013-09-17_08-02-55	30	YE5S	mS_his3D_K	1	1	1	JPC_TEST_768	SPAC18G6.15	mal3	SGA0065	JPC	'2013/09/17'	SID	JPC	YE5S	PINNED	14.3160069444444	412489.370732333	30_YE5S
L000520_030_001_2013-10-01_15-37-58	17	13	1447.5	1607.5	1312241.13880327	376418.278132781	148.60049019131	410473.324636665	0.00113814183005043	186	185	181	106	116	129	0.0532468912743118	95	95	0.163562339094142	L000520_030_001	2013-10-01_15-37-58	2013-09-17_08-02-55	30	YE5S	mS_his3D_K	1	1	1	JPC_TEST_768	SPAC1D4.11C	lkh1	SGA0065	JPC	'2013/09/17'	SID	JPC	YE5S	PINNED	14.3160069444444	376418.278132781	30_YE5S
L000520_030_001_2013-10-01_15-37-58	17	15	1637.5	1607.5	1026311.98852163	267596.974343558	148.60049019131	300977.025761457	0.00106550811683015	181	181	176	104	116	129	0.0567541715378893	95	95	0.116276997161939	L000520_030_001	2013-10-01_15-37-58	2013-09-17_08-02-55	30	YE5S	mS_his3D_K	1	1	1	JPC_TEST_768	SPAC23H3.13C	gpa2	SGA0065	JPC	'2013/09/17'	SID	JPC	YE5S	PINNED	14.3160069444444	267596.974343558	30_YE5S
L000520_030_001_2013-10-01_15-37-58	17	17	1828.5	1608.5	1211468.84631736	358396.078868081	148.60049019131	392065.201512217	0.00120451621317531	191	190	183	106	117	130	0.0972473163991923	95	95	0.155731281893686	L000520_030_001	2013-10-01_15-37-58	2013-09-17_08-02-55	30	YE5S	mS_his3D_K	1	1	1	JPC_TEST_768	SPAC2F7.08C	snf5	SGA0065	JPC	'2013/09/17'	SID	JPC	YE5S	PINNED	14.3160069444444	358396.078868081	30_YE5S
L000520_030_001_2013-10-01_15-37-58	17	19	2018.5	1605.5	1272127.89616325	404980.434200299	148.60049019131	433582.604240435	0.00128140971567435	197	195	186	106	118	128	0.116165373578489	95	95	0.175973248253891	L000520_030_001	2013-10-01_15-37-58	2013-09-17_08-02-55	30	YE5S	mS_his3D_K	1	1	1	JPC_TEST_768	SPAC3H8.05C	mms1	SGA0065	JPC	'2013/09/17'	SID	JPC	YE5S	PINNED	14.3160069444444	404980.434200299	30_YE5S
L000520_030_001_2013-10-01_15-37-58	17	21	2208.5	1609.5	1330830.20246572	408241.409668115	148.60049019131	461360.327015582	0.00125924909648641	195	193	185	116	124	132	0.121585715804017	95	95	0.177390216574055	L000520_030_001	2013-10-01_15-37-58	2013-09-17_08-02-55	30	YE5S	mS_his3D_K	1	1	1	JPC_TEST_768	SPAC688.06C	slx4	SGA0065	JPC	'2013/09/17'	SID	JPC	YE5S	PINNED	14.3160069444444	408241.409668115	30_YE5S
L000520_030_001_2013-10-01_15-37-58	17	23	2400.5	1607.5	1386841.986396	392673.791152948	148.60049019131	433001.280981221	0.0011417403464714	186	186	179	109	120	130	0.0667446062280795	95	95	0.170625730770929	L000520_030_001	2013-10-01_15-37-58	2013-09-17_08-02-55	30	YE5S	mS_his3D_K	1	1	1	JPC_TEST_768	SPAC9E9.08	rad26	SGA0065	JPC	'2013/09/17'	SID	JPC	YE5S	PINNED	14.3160069444444	392673.791152948	30_YE5S
L000520_030_001_2013-10-01_15-37-58	17	25	2589.5	1606.5	1277753.53385057	349734.302443555	148.60049019131	390183.579465974	0.00111098294547178	184	184	177	107	118	129	0.0466574556275906	95	95	0.151967542205662	L000520_030_001	2013-10-01_15-37-58	2013-09-17_08-02-55	30	YE5S	mS_his3D_K	1	1	1	JPC_TEST_768	SPBC106.01	mph1	SGA0065	JPC	'2013/09/17'	SID	JPC	YE5S	PINNED	14.3160069444444	349734.302443555	30_YE5S
L000520_030_001_2013-10-01_15-37-58	17	27	2778.5	1605.5	1263322.55021788	360227.325722547	148.60049019131	397201.409184406	0.00115159819298776	187	186	180	107	118	129	0.0514401105324689	95	95	0.156527000476909	L000520_030_001	2013-10-01_15-37-58	2013-09-17_08-02-55	30	YE5S	mS_his3D_K	1	1	1	JPC_TEST_768	SPBC16A3.19	eaf7	SGA0065	JPC	'2013/09/17'	SID	JPC	YE5S	PINNED	14.3160069444444	360227.325722547	30_YE5S
L000520_030_001_2013-10-01_15-37-58	17	29	2971.5	1607.5	1430134.93729408	424151.688467074	148.60049019131	458403.49680412	0.00118235559398738	189	188	181	108	118	129	0.0752471038367521	95	95	0.184303596096714	L000520_030_001	2013-10-01_15-37-58	2013-09-17_08-02-55	30	YE5S	mS_his3D_K	1	1	1	JPC_TEST_768	SPBC19F5.01C	puc1	SGA0065	JPC	'2013/09/17'	SID	JPC	YE5S	PINNED	14.3160069444444	424151.688467074	30_YE5S
L000520_030_001_2013-10-01_15-37-58	17	31	3157.5	1606.5	1367274.55096185	416187.009371658	148.60049019131	447134.991874315	0.0012284916954868	193	191	184	107	118	128	0.112658093314911	95	95	0.180842761119617	L000520_030_001	2013-10-01_15-37-58	2013-09-17_08-02-55	30	YE5S	mS_his3D_K	1	1	1	JPC_TEST_768	SPBC23G7.12C	rpt6	SGA0065	JPC	'2013/09/17'	SID	JPC	YE5S	PINNED	14.3160069444444	416187.009371658	30_YE5S
L000520_030_001_2013-10-01_15-37-58	17	33	3348.5	1606.5	1320068.11297694	401131.224370478	148.60049019131	433922.880256328	0.0011915519329856	190	189	183	107	117	129	0.0938463173557232	95	95	0.174300678668395	L000520_030_001	2013-10-01_15-37-58	2013-09-17_08-02-55	30	YE5S	mS_his3D_K	1	1	1	JPC_TEST_768	SPBC342.06C	rtt109	SGA0065	JPC	'2013/09/17'	SID	JPC	YE5S	PINNED	14.3160069444444	401131.224370478	30_YE5S
L000520_030_001_2013-10-01_15-37-58	17	35	3535.5	1604.5	996960.83537039	250921.141094369	148.60049019131	293218.247248718	0.00101385116134728	177	177	174	106	117	130	0.0272079923477522	95	95	0.109030966745693	L000520_030_001	2013-10-01_15-37-58	2013-09-17_08-02-55	30	YE5S	mS_his3D_K	1	1	1	JPC_TEST_768	SPBC649.03	rhp14	SGA0065	JPC	'2013/09/17'	SID	JPC	YE5S	PINNED	14.3160069444444	250921.141094369	30_YE5S
L000520_030_001_2013-10-01_15-37-58	17	37	3723.5	1606.5	1276530.56913593	388607.238553489	148.60049019131	420976.328173084	0.00118235559398738	189	188	183	107	116	130	0.0712084174726326	95	95	0.168858720788002	L000520_030_001	2013-10-01_15-37-58	2013-09-17_08-02-55	30	YE5S	mS_his3D_K	1	1	1	JPC_TEST_768	SPCC126.04C	sgf73	SGA0065	JPC	'2013/09/17'	SID	JPC	YE5S	PINNED	14.3160069444444	388607.238553489	30_YE5S
L000520_030_001_2013-10-01_15-37-58	17	39	3920.5	1608.5	1126839.68806462	317559.138029489	148.60049019131	347868.953789646	0.00111072153384524	185	183	180	105	114	130	0.0819428207035817	95	95	0.137986698399648	L000520_030_001	2013-10-01_15-37-58	2013-09-17_08-02-55	30	YE5S	mS_his3D_K	1	1	1	JPC_TEST_768	SPCC18B5.11C	cds1	SGA0065	JPC	'2013/09/17'	SID	JPC	YE5S	PINNED	14.3160069444444	317559.138029489	30_YE5S
L000520_030_001_2013-10-01_15-37-58	17	41	4107.5	1606.5	1349663.8590711	400249.170727096	148.60049019131	429505.993756839	0.00112610023434505	186	184	182	107	115	130	0.0883196939100861	95	95	0.173917406214587	L000520_030_001	2013-10-01_15-37-58	2013-09-17_08-02-55	30	YE5S	mS_his3D_K	1	1	1	JPC_TEST_768	SPCC364.06	nap1	SGA0065	JPC	'2013/09/17'	SID	JPC	YE5S	PINNED	14.3160069444444	400249.170727096	30_YE5S
L000520_030_001_2013-10-01_15-37-58	17	43	4301.5	1605.5	1151543.57530024	336801.019647677	148.60049019131	358814.397029914	0.00113721914556609	187	184	182	103	112	128	0.0911892868530131	95	95	0.14634773543976	L000520_030_001	2013-10-01_15-37-58	2013-09-17_08-02-55	30	YE5S	mS_his3D_K	1	1	1	JPC_TEST_768	SPCC965.05C	thp1	SGA0065	JPC	'2013/09/17'	SID	JPC	YE5S	PINNED	14.3160069444444	336801.019647677	30_YE5S
L000520_030_001_2013-10-01_15-37-58	17	45	4491.5	1603.5	1299522.30577107	406592.289739298	148.60049019131	421841.898404266	0.00118778422645446	191	187	185	102	110	127	0.119460091401849	95	95	0.176673636299733	L000520_030_001	2013-10-01_15-37-58	2013-09-17_08-02-55	30	YE5S	mS_his3D_K	1	1	1	JPC_TEST_768	SPBC146.11C	mug97	SGA0065	JPC	'2013/09/17'	SID	JPC	YE5S	PINNED	14.3160069444444	406592.289739298	30_YE5S
L000520_030_001_2013-10-01_15-37-58	17	47	4676.5	1607.5	1456550.97513019	471205.242237801	148.60049019131	493302.970409066	0.00128114830404781	199	193	190	110	115	129	0.140822616643639	95	95	0.204749439894759	L000520_030_001	2013-10-01_15-37-58	2013-09-17_08-02-55	30	YE5S	mS_his3D_K	1	1	1	JPC_TEST_768	SPBC11B10.02C	his3	SGA0065	JPC	'2013/09/17'	SID	JPC	YE5S	PINNED	14.3160069444444	471205.242237801	30_YE5S
L000520_030_001_2013-10-01_15-37-58	18	2	401.5	1701.5	1561481.34764587	526067.512295284	148.60049019131	533638.498225994	0.00135278236418994	203	198	192	100	111	127	0.115740248698055	95	95	0.228588349267409	L000520_030_001	2013-10-01_15-37-58	2013-09-17_08-02-55	30	YE5S	mS_his3D_K	1	1	1	JPC_TEST_768	SPBC11B10.02C	his3	SGA0065	JPC	'2013/09/17'	SID	JPC	YE5S	PINNED	14.3160069444444	526067.512295284	30_YE5S
L000520_030_001_2013-10-01_15-37-58	18	4	591.5	1702.5	1879207.58050802	710115.565881858	148.60049019131	712219.012102755	0.00153858783489232	217	210	201	101	109	122	0.110957593793177	95	95	0.308561432135944	L000520_030_001	2013-10-01_15-37-58	2013-09-17_08-02-55	30	YE5S	mS_his3D_K	1	1	1	JPC_TEST_768	SPAC1556.01C	rad50	SGA0065	JPC	'2013/09/17'	SID	JPC	YE5S	PINNED	14.3160069444444	710115.565881858	30_YE5S
L000520_030_001_2013-10-01_15-37-58	18	6	781.5	1703.5	1247668.60187055	329704.138260826	148.60049019131	359825.733308041	0.00107996413284563	182	181	179	105	114	127	0.0461260495270486	95	95	0.143263978387193	L000520_030_001	2013-10-01_15-37-58	2013-09-17_08-02-55	30	YE5S	mS_his3D_K	1	1	1	JPC_TEST_768	SPAC1142.08	fhl1	SGA0065	JPC	'2013/09/17'	SID	JPC	YE5S	PINNED	14.3160069444444	329704.138260826	30_YE5S
L000520_030_001_2013-10-01_15-37-58	18	8	971.5	1706.5	1557078.67467319	500408.131159527	148.60049019131	520516.191397887	0.0012765501345487	197	193	189	107	114	127	0.09873525348071	95	95	0.217438762113748	L000520_030_001	2013-10-01_15-37-58	2013-09-17_08-02-55	30	YE5S	mS_his3D_K	1	1	1	JPC_TEST_768	SPAC13F5.01C	msh1	SGA0065	JPC	'2013/09/17'	SID	JPC	YE5S	PINNED	14.3160069444444	500408.131159527	30_YE5S
L000520_030_001_2013-10-01_15-37-58	18	10	1162.5	1704.5	1398827.04059943	398180.934307839	148.60049019131	432900.952016949	0.00112610023434505	186	184	181	109	117	130	0.0721649484536082	95	95	0.173018710252714	L000520_030_001	2013-10-01_15-37-58	2013-09-17_08-02-55	30	YE5S	mS_his3D_K	1	1	1	JPC_TEST_768	SPAC17A2.12	SPAC17A2.12	SGA0065	JPC	'2013/09/17'	SID	JPC	YE5S	PINNED	14.3160069444444	398180.934307839	30_YE5S
L000520_030_001_2013-10-01_15-37-58	18	12	1352.5	1702.5	1330341.01657987	375245.999997987	148.60049019131	413009.107476763	0.00112276312955062	186	184	180	110	119	130	0.0810925709427144	95	95	0.163052957470202	L000520_030_001	2013-10-01_15-37-58	2013-09-17_08-02-55	30	YE5S	mS_his3D_K	1	1	1	JPC_TEST_768	SPAC18G6.15	mal3	SGA0065	JPC	'2013/09/17'	SID	JPC	YE5S	PINNED	14.3160069444444	375245.999997987	30_YE5S
L000520_030_001_2013-10-01_15-37-58	18	14	1548.5	1699.5	1216360.7051759	364023.757427797	148.60049019131	395954.804289203	0.00121437405969167	192	190	185	107	117	129	0.0835370390052078	95	95	0.158176636761848	L000520_030_001	2013-10-01_15-37-58	2013-09-17_08-02-55	30	YE5S	mS_his3D_K	1	1	1	JPC_TEST_768	SPAC1D4.11C	lkh1	SGA0065	JPC	'2013/09/17'	SID	JPC	YE5S	PINNED	14.3160069444444	364023.757427797	30_YE5S
L000520_030_001_2013-10-01_15-37-58	18	16	1732.5	1699.5	1009924.26134552	254526.444842182	148.60049019131	295387.31490925	0.0010285685889893	178	178	174	107	117	129	0.0340099904346902	95	95	0.110597553567838	L000520_030_001	2013-10-01_15-37-58	2013-09-17_08-02-55	30	YE5S	mS_his3D_K	1	1	1	JPC_TEST_768	SPAC23H3.13C	gpa2	SGA0065	JPC	'2013/09/17'	SID	JPC	YE5S	PINNED	14.3160069444444	254526.444842182	30_YE5S
L000520_030_001_2013-10-01_15-37-58	18	18	1924.5	1703.5	1215382.33340419	368549.435910883	148.60049019131	416702.711484099	0.00124387039598661	194	192	185	113	121	130	0.0700393240514401	95	95	0.160143147427465	L000520_030_001	2013-10-01_15-37-58	2013-09-17_08-02-55	30	YE5S	mS_his3D_K	1	1	1	JPC_TEST_768	SPAC2F7.08C	snf5	SGA0065	JPC	'2013/09/17'	SID	JPC	YE5S	PINNED	14.3160069444444	368549.435910883	30_YE5S
L000520_030_001_2013-10-01_15-37-58	18	20	2113.5	1701.5	1192390.59676905	334824.338291317	148.60049019131	386843.908648573	0.0011571190469712	187	187	180	110	120	130	0.0772664470188118	95	95	0.145488822243796	L000520_030_001	2013-10-01_15-37-58	2013-09-17_08-02-55	30	YE5S	mS_his3D_K	1	1	1	JPC_TEST_768	SPAC3H8.05C	mms1	SGA0065	JPC	'2013/09/17'	SID	JPC	YE5S	PINNED	14.3160069444444	334824.338291317	30_YE5S
L000520_030_001_2013-10-01_15-37-58	18	22	2309.5	1702.5	1500088.5189712	443701.284255905	148.60049019131	518776.502312871	0.00121863384897043	192	191	183	131	136	140	0.0495270485705176	95	95	0.192798341972041	L000520_030_001	2013-10-01_15-37-58	2013-09-17_08-02-55	30	YE5S	mS_his3D_K	1	1	1	JPC_TEST_768	SPAC688.06C	slx4	SGA0065	JPC	'2013/09/17'	SID	JPC	YE5S	PINNED	14.3160069444444	443701.284255905	30_YE5S
L000520_030_001_2013-10-01_15-37-58	18	24	2498.5	1708.5	1317622.18354767	354524.592890855	148.60049019131	446360.063036806	0.00110747665056718	184	183	176	133	138	141	0.0474014241683494	95	95	0.154049032813364	L000520_030_001	2013-10-01_15-37-58	2013-09-17_08-02-55	30	YE5S	mS_his3D_K	1	1	1	JPC_TEST_768	SPAC9E9.08	rad26	SGA0065	JPC	'2013/09/17'	SID	JPC	YE5S	PINNED	14.3160069444444	354524.592890855	30_YE5S
L000520_030_001_2013-10-01_15-37-58	18	26	2681.5	1703.5	1349663.8590711	374721.145261742	148.60049019131	440610.63936745	0.00113840324167697	186	186	178	125	131	135	0.0543097034753959	95	95	0.162824896099828	L000520_030_001	2013-10-01_15-37-58	2013-09-17_08-02-55	30	YE5S	mS_his3D_K	1	1	1	JPC_TEST_768	SPBC106.01	mph1	SGA0065	JPC	'2013/09/17'	SID	JPC	YE5S	PINNED	14.3160069444444	374721.145261742	30_YE5S
L000520_030_001_2013-10-01_15-37-58	18	28	2867.5	1703.5	1320068.11297694	391899.333534745	148.60049019131	452687.73439024	0.00118804563808099	190	188	182	121	127	133	0.0949091295568073	95	95	0.170289211247513	L000520_030_001	2013-10-01_15-37-58	2013-09-17_08-02-55	30	YE5S	mS_his3D_K	1	1	1	JPC_TEST_768	SPBC16A3.19	eaf7	SGA0065	JPC	'2013/09/17'	SID	JPC	YE5S	PINNED	14.3160069444444	391899.333534745	30_YE5S
L000520_030_001_2013-10-01_15-37-58	18	30	3065.5	1701.5	1413013.43128919	425095.26208818	148.60049019131	457232.547329098	0.0012034243385808	191	189	182	107	117	128	0.0925709427144224	95	95	0.184713600385934	L000520_030_001	2013-10-01_15-37-58	2013-09-17_08-02-55	30	YE5S	mS_his3D_K	1	1	1	JPC_TEST_768	SPBC19F5.01C	puc1	SGA0065	JPC	'2013/09/17'	SID	JPC	YE5S	PINNED	14.3160069444444	425095.26208818	30_YE5S
L000520_030_001_2013-10-01_15-37-58	18	32	3251.5	1700.5	1277753.53385057	375115.554535989	148.60049019131	406056.84552424	0.00117266693758119	189	188	181	106	116	128	0.0702518864916569	95	95	0.162996275937641	L000520_030_001	2013-10-01_15-37-58	2013-09-17_08-02-55	30	YE5S	mS_his3D_K	1	1	1	JPC_TEST_768	SPBC23G7.12C	rpt6	SGA0065	JPC	'2013/09/17'	SID	JPC	YE5S	PINNED	14.3160069444444	375115.554535989	30_YE5S
L000520_030_001_2013-10-01_15-37-58	18	34	3440.5	1701.5	1230791.68880859	367770.283373043	148.60049019131	400856.331589022	0.00115335134044006	187	186	181	106	116	129	0.0797109150813051	95	95	0.159804587854236	L000520_030_001	2013-10-01_15-37-58	2013-09-17_08-02-55	30	YE5S	mS_his3D_K	1	1	1	JPC_TEST_768	SPBC342.06C	rtt109	SGA0065	JPC	'2013/09/17'	SID	JPC	YE5S	PINNED	14.3160069444444	367770.283373043	30_YE5S
L000520_030_001_2013-10-01_15-37-58	18	36	3635.5	1700.5	655509.087044319	136199.652111929	148.60049019131	187196.723038196	0.000817434349754388	164	164	164	103	115	130	0.00425124880433627	95	95	0.0591818595891279	L000520_030_001	2013-10-01_15-37-58	2013-09-17_08-02-55	30	YE5S	mS_his3D_K	1	1	1	JPC_TEST_768	SPBC649.03	rhp14	SGA0065	JPC	'2013/09/17'	SID	JPC	YE5S	PINNED	14.3160069444444	136199.652111929	30_YE5S
L000520_030_001_2013-10-01_15-37-58	18	38	3819.5	1697.5	1242532.15006908	367538.383931589	148.60049019131	400024.590488762	0.00115335134044006	187	185	182	106	115	130	0.0932086300350728	95	95	0.159703822250433	L000520_030_001	2013-10-01_15-37-58	2013-09-17_08-02-55	30	YE5S	mS_his3D_K	1	1	1	JPC_TEST_768	SPCC126.04C	sgf73	SGA0065	JPC	'2013/09/17'	SID	JPC	YE5S	PINNED	14.3160069444444	367538.383931589	30_YE5S
L000520_030_001_2013-10-01_15-37-58	18	40	4012.5	1700.5	1324226.1930067	406102.710938715	148.60049019131	435374.667631212	0.00117240552595465	189.5	187	184	109	116	130	0.112870655755128	95	95	0.176460903129092	L000520_030_001	2013-10-01_15-37-58	2013-09-17_08-02-55	30	YE5S	mS_his3D_K	1	1	1	JPC_TEST_768	SPCC18B5.11C	cds1	SGA0065	JPC	'2013/09/17'	SID	JPC	YE5S	PINNED	14.3160069444444	406102.710938715	30_YE5S
L000520_030_001_2013-10-01_15-37-58	18	42	4203.5	1701.5	1385374.42873844	460566.547494188	148.60049019131	478312.13580637	0.00128031784107984	198	193	190	105	113	128	0.146136677649059	95	95	0.200126684045055	L000520_030_001	2013-10-01_15-37-58	2013-09-17_08-02-55	30	YE5S	mS_his3D_K	1	1	1	JPC_TEST_768	SPCC364.06	nap1	SGA0065	JPC	'2013/09/17'	SID	JPC	YE5S	PINNED	14.3160069444444	460566.547494188	30_YE5S
L000520_030_001_2013-10-01_15-37-58	18	44	4389.5	1703.5	1442609.17738336	445218.686351332	148.60049019131	467813.114731172	0.00119965663204966	192	188	185	108	114	128	0.117972154320332	95	95	0.193457687839371	L000520_030_001	2013-10-01_15-37-58	2013-09-17_08-02-55	30	YE5S	mS_his3D_K	1	1	1	JPC_TEST_768	SPCC965.05C	thp1	SGA0065	JPC	'2013/09/17'	SID	JPC	YE5S	PINNED	14.3160069444444	445218.686351332	30_YE5S
L000520_030_001_2013-10-01_15-37-58	18	46	4580.5	1704.5	1484189.97768094	481726.27841243	148.60049019131	499432.639171582	0.0013114136222998	201	194	192	107	112	128	0.149643957912637	95	95	0.209321070408964	L000520_030_001	2013-10-01_15-37-58	2013-09-17_08-02-55	30	YE5S	mS_his3D_K	1	1	1	JPC_TEST_768	SPBC146.11C	mug97	SGA0065	JPC	'2013/09/17'	SID	JPC	YE5S	PINNED	14.3160069444444	481726.27841243	30_YE5S
L000520_030_001_2013-10-01_15-37-58	18	48	4779.5	1705.5	1836403.8154958	644496.305630035	148.60049019131	658488.523384339	0.00137358969715683	206	198	195	110	115	132	0.12743118290998	95	95	0.280048364838427	L000520_030_001	2013-10-01_15-37-58	2013-09-17_08-02-55	30	YE5S	mS_his3D_K	1	1	1	JPC_TEST_768	SPBC11B10.02C	his3	SGA0065	JPC	'2013/09/17'	SID	JPC	YE5S	PINNED	14.3160069444444	644496.305630035	30_YE5S
L000520_030_001_2013-10-01_15-37-58	19	1	312.5	1792.5	1592055.46551174	530366.335340661	148.60049019131	551222.030266762	0.00132202496319033	199	196	193	107	115	132	0.156445955999575	95	95	0.230456286064053	L000520_030_001	2013-10-01_15-37-58	2013-09-17_08-02-55	30	YE5S	mS_his3D_K	1	1	1	JPC_TEST_768	SPBC11B10.02C	his3	SGA0065	JPC	'2013/09/17'	SID	JPC	YE5S	PINNED	14.3160069444444	530366.335340661	30_YE5S
L000520_030_001_2013-10-01_15-37-58	19	3	496.5	1792.5	1614068.83037517	524718.886345559	148.60049019131	534900.887498388	0.00132202496319033	201	196	191	103	111	124	0.134020618556701	95	95	0.228002340490168	L000520_030_001	2013-10-01_15-37-58	2013-09-17_08-02-55	30	YE5S	mS_his3D_K	1	1	1	JPC_TEST_768	SPCC4G3.05C	mus81	SGA0065	JPC	'2013/09/17'	SID	JPC	YE5S	PINNED	14.3160069444444	524718.886345559	30_YE5S
L000520_030_001_2013-10-01_15-37-58	19	5	686.5	1798.5	1481499.45530875	417435.890182897	148.60049019131	434252.569894629	0.00115685763534467	188	186	184	101	110	124	0.0686576681900308	95	95	0.181385428356047	L000520_030_001	2013-10-01_15-37-58	2013-09-17_08-02-55	30	YE5S	mS_his3D_K	1	1	1	JPC_TEST_768	SPAC11E3.04C	ubc13	SGA0065	JPC	'2013/09/17'	SID	JPC	YE5S	PINNED	14.3160069444444	417435.890182897	30_YE5S
L000520_030_001_2013-10-01_15-37-58	19	7	880.5	1800.5	1412279.65246041	403806.942116936	148.60049019131	432610.818755979	0.00115352053055024	187	186	183	108	116	128	0.0858752258475927	95	95	0.175463339141572	L000520_030_001	2013-10-01_15-37-58	2013-09-17_08-02-55	30	YE5S	mS_his3D_K	1	1	1	JPC_TEST_768	SPAC13G6.01C	rad8	SGA0065	JPC	'2013/09/17'	SID	JPC	YE5S	PINNED	14.3160069444444	403806.942116936	30_YE5S
L000520_030_001_2013-10-01_15-37-58	19	9	1067.5	1794.5	1568819.13593368	483882.526262535	148.60049019131	503316.361711558	0.00123768803448502	194	191	187	106	114	127	0.105643532787756	95	95	0.210258009347688	L000520_030_001	2013-10-01_15-37-58	2013-09-17_08-02-55	30	YE5S	mS_his3D_K	1	1	1	JPC_TEST_768	SPAC17A2.13C	rad25	SGA0065	JPC	'2013/09/17'	SID	JPC	YE5S	PINNED	14.3160069444444	483882.526262535	30_YE5S
L000520_030_001_2013-10-01_15-37-58	19	11	1263.5	1797.5	1331563.98129451	376592.195770723	148.60049019131	417105.445991285	0.00114541583148617	187	185	181	112	120	131	0.0750345413965352	95	95	0.163637910280038	L000520_030_001	2013-10-01_15-37-58	2013-09-17_08-02-55	30	YE5S	mS_his3D_K	1	1	1	JPC_TEST_768	SPAC1952.07	rad1	SGA0065	JPC	'2013/09/17'	SID	JPC	YE5S	PINNED	14.3160069444444	376592.195770723	30_YE5S
L000520_030_001_2013-10-01_15-37-58	19	13	1450.5	1795.5	1282156.20682325	369725.483797405	148.60049019131	410702.854540012	0.00118301686684517	189	188	182	110	119	130	0.0859815070677011	95	95	0.160654167094631	L000520_030_001	2013-10-01_15-37-58	2013-09-17_08-02-55	30	YE5S	mS_his3D_K	1	1	1	JPC_TEST_768	SPAC20G4.04C	hus1	SGA0065	JPC	'2013/09/17'	SID	JPC	YE5S	PINNED	14.3160069444444	369725.483797405	30_YE5S
L000520_030_001_2013-10-01_15-37-58	19	15	1637.5	1795.5	1223209.30757785	341527.451120341	148.60049019131	373132.212415908	0.00113621949248795	186	185	180	106	116	128	0.068445105749814	95	95	0.148401477864468	L000520_030_001	2013-10-01_15-37-58	2013-09-17_08-02-55	30	YE5S	mS_his3D_K	1	1	1	JPC_TEST_768	SPAC23H4.12	alp13	SGA0065	JPC	'2013/09/17'	SID	JPC	YE5S	PINNED	14.3160069444444	341527.451120341	30_YE5S
L000520_030_001_2013-10-01_15-37-58	19	17	1833.5	1792.5	1180650.13550856	319973.871959843	148.60049019131	358266.98049463	0.00109626551782977	183	183	177	107	117	129	0.0431501753640132	95	95	0.13903595544396	L000520_030_001	2013-10-01_15-37-58	2013-09-17_08-02-55	30	YE5S	mS_his3D_K	1	1	1	JPC_TEST_768	SPAC2G11.12	rqh1	SGA0065	JPC	'2013/09/17'	SID	JPC	YE5S	PINNED	14.3160069444444	319973.871959843	30_YE5S
L000520_030_001_2013-10-01_15-37-58	19	19	2018.5	1794.5	1842518.63906898	679929.929058484	148.60049019131	693550.681458295	0.00147897988287266	212	207	197	108	117	127	0.136890211499628	95	95	0.295445083508113	L000520_030_001	2013-10-01_15-37-58	2013-09-17_08-02-55	30	YE5S	mS_his3D_K	1	1	1	JPC_TEST_768	SPAC4D7.03	pop2	SGA0065	JPC	'2013/09/17'	SID	JPC	YE5S	PINNED	14.3160069444444	679929.929058484	30_YE5S
L000520_030_001_2013-10-01_15-37-58	19	21	2208.5	1798.5	1257941.50547348	381457.116408662	148.60049019131	416289.833515396	0.00125065231467473	194	193	185	107	117	128	0.11138271867361	95	95	0.165751829410097	L000520_030_001	2013-10-01_15-37-58	2013-09-17_08-02-55	30	YE5S	mS_his3D_K	1	1	1	JPC_TEST_768	SPAC688.10	rev3	SGA0065	JPC	'2013/09/17'	SID	JPC	YE5S	PINNED	14.3160069444444	381457.116408662	30_YE5S
L000520_030_001_2013-10-01_15-37-58	19	23	2403.5	1794.5	1483700.79179509	431337.387315598	148.60049019131	493925.290144868	0.00117266693758119	189	188	180	127	133	138	0.0776915718992454	95	95	0.187425946364933	L000520_030_001	2013-10-01_15-37-58	2013-09-17_08-02-55	30	YE5S	mS_his3D_K	1	1	1	JPC_TEST_768	SPAC9E9.08	rad26	SGA0065	JPC	'2013/09/17'	SID	JPC	YE5S	PINNED	14.3160069444444	431337.387315598	30_YE5S
L000520_030_001_2013-10-01_15-37-58	19	25	2590.5	1796.5	1603551.33382931	477562.052685083	148.60049019131	562032.846487511	0.00123067544467581	193	191	183	140	143	144	0.036560739717292	95	95	0.207511619221154	L000520_030_001	2013-10-01_15-37-58	2013-09-17_08-02-55	30	YE5S	mS_his3D_K	1	1	1	JPC_TEST_768	SPBC106.10	pka1	SGA0065	JPC	'2013/09/17'	SID	JPC	YE5S	PINNED	14.3160069444444	477562.052685083	30_YE5S
L000520_030_001_2013-10-01_15-37-58	19	27	2778.5	1794.5	1852057.76384313	670196.157353756	148.60049019131	714300.959422118	0.00146486224707753	211	206	196	134	137	139	0.143054522265916	95	95	0.291215537386891	L000520_030_001	2013-10-01_15-37-58	2013-09-17_08-02-55	30	YE5S	mS_his3D_K	1	1	1	JPC_TEST_768	SPBC16D10.07C	sir2	SGA0065	JPC	'2013/09/17'	SID	JPC	YE5S	PINNED	14.3160069444444	670196.157353756	30_YE5S
L000520_030_001_2013-10-01_15-37-58	19	29	2969.5	1798.5	1204131.05802955	329766.59408351	148.60049019131	371650.684277763	0.00111164421832958	185	184	177	107	117	128	0.0811988521628228	95	95	0.143291116868616	L000520_030_001	2013-10-01_15-37-58	2013-09-17_08-02-55	30	YE5S	mS_his3D_K	1	1	1	JPC_TEST_768	SPBC19F8.02	SPBC19F8.02	SGA0065	JPC	'2013/09/17'	SID	JPC	YE5S	PINNED	14.3160069444444	329766.59408351	30_YE5S
L000520_030_001_2013-10-01_15-37-58	19	31	3159.5	1792.5	1797758.13051334	647326.189002537	148.60049019131	660806.500614791	0.00146244782676744	210	206	195	106	116	126	0.150706770113721	95	95	0.281278013797202	L000520_030_001	2013-10-01_15-37-58	2013-09-17_08-02-55	30	YE5S	mS_his3D_K	1	1	1	JPC_TEST_768	SPBC28F2.02	mep33	SGA0065	JPC	'2013/09/17'	SID	JPC	YE5S	PINNED	14.3160069444444	647326.189002537	30_YE5S
L000520_030_001_2013-10-01_15-37-58	19	33	3346.5	1796.5	1245956.45127006	358412.570346544	148.60049019131	388868.545142873	0.00116697689348757	189	187	180	105	116	127	0.0586672334998406	95	95	0.155738447817737	L000520_030_001	2013-10-01_15-37-58	2013-09-17_08-02-55	30	YE5S	mS_his3D_K	1	1	1	JPC_TEST_768	SPBC354.10	def1	SGA0065	JPC	'2013/09/17'	SID	JPC	YE5S	PINNED	14.3160069444444	358412.570346544	30_YE5S
L000520_030_001_2013-10-01_15-37-58	19	35	3535.5	1793.5	1384640.64990966	422527.05144277	148.60049019131	451056.948644263	0.00122230933398521	193	190	185	107	116	129	0.102136252524179	95	95	0.183597654203583	L000520_030_001	2013-10-01_15-37-58	2013-09-17_08-02-55	30	YE5S	mS_his3D_K	1	1	1	JPC_TEST_768	SPBC651.10	nse5	SGA0065	JPC	'2013/09/17'	SID	JPC	YE5S	PINNED	14.3160069444444	422527.05144277	30_YE5S
L000520_030_001_2013-10-01_15-37-58	19	37	3723.5	1798.5	1114365.44797534	347023.416220802	148.60049019131	376552.897752077	0.00121863384897043	193	190	185	105	115	129	0.0927835051546392	95	95	0.1507896002263	L000520_030_001	2013-10-01_15-37-58	2013-09-17_08-02-55	30	YE5S	mS_his3D_K	1	1	1	JPC_TEST_768	SPCC1322.06	kap113	SGA0065	JPC	'2013/09/17'	SID	JPC	YE5S	PINNED	14.3160069444444	347023.416220802	30_YE5S
L000520_030_001_2013-10-01_15-37-58	19	39	3915.5	1793.5	999162.171856733	269662.810059367	148.60049019131	308420.775520792	0.00107887225825112	182	181	180	106	115	130	0.0466574556275906	95	95	0.117174649963334	L000520_030_001	2013-10-01_15-37-58	2013-09-17_08-02-55	30	YE5S	mS_his3D_K	1	1	1	JPC_TEST_768	SPCC1919.05	SPCC1919.05	SGA0065	JPC	'2013/09/17'	SID	JPC	YE5S	PINNED	14.3160069444444	269662.810059367	30_YE5S
L000520_030_001_2013-10-01_15-37-58	19	41	4111.5	1799.5	1166708.33776172	335922.297115016	148.60049019131	358302.230075938	0.00112626942445522	187	184	181	103	112	129	0.0914018492932299	95	95	0.145965910429641	L000520_030_001	2013-10-01_15-37-58	2013-09-17_08-02-55	30	YE5S	mS_his3D_K	1	1	1	JPC_TEST_768	SPCC4B3.12	set9	SGA0065	JPC	'2013/09/17'	SID	JPC	YE5S	PINNED	14.3160069444444	335922.297115016	30_YE5S
L000520_030_001_2013-10-01_15-37-58	19	43	4295.5	1796.5	1296587.19045595	373152.798102005	148.60049019131	401929.671828674	0.00115352053055024	189	185	183	108	115	129	0.078116696779679	95	95	0.16214341343849	L000520_030_001	2013-10-01_15-37-58	2013-09-17_08-02-55	30	YE5S	mS_his3D_K	1	1	1	JPC_TEST_768	SPCP25A2.02C	rhp26	SGA0065	JPC	'2013/09/17'	SID	JPC	YE5S	PINNED	14.3160069444444	373152.798102005	30_YE5S
L000520_030_001_2013-10-01_15-37-58	19	45	4486.5	1793.5	1351620.60261452	423839.415589347	148.60049019131	446106.857226295	0.00121411264806513	193	188	187	109	114	128	0.134020618556701	95	95	0.184167906399151	L000520_030_001	2013-10-01_15-37-58	2013-09-17_08-02-55	30	YE5S	mS_his3D_K	1	1	1	JPC_TEST_768	SPAPB1E7.07	glt1	SGA0065	JPC	'2013/09/17'	SID	JPC	YE5S	PINNED	14.3160069444444	423839.415589347	30_YE5S
L000520_030_001_2013-10-01_15-37-58	19	47	4678.5	1798.5	1835425.44372409	638428.772936944	148.60049019131	651584.267199402	0.00137358969715683	206	198	195	111	115	128	0.138696992241471	95	95	0.277411883303218	L000520_030_001	2013-10-01_15-37-58	2013-09-17_08-02-55	30	YE5S	mS_his3D_K	1	1	1	JPC_TEST_768	SPBC11B10.02C	his3	SGA0065	JPC	'2013/09/17'	SID	JPC	YE5S	PINNED	14.3160069444444	638428.772936944	30_YE5S
L000520_030_001_2013-10-01_15-37-58	20	2	401.5	1889.5	1674727.88022106	575661.15239202	148.60049019131	584868.990755374	0.00134090995859474	202	197	192	102	112	128	0.121160590923584	95	95	0.250137918588679	L000520_030_001	2013-10-01_15-37-58	2013-09-17_08-02-55	30	YE5S	mS_his3D_K	1	1	1	JPC_TEST_768	SPBC11B10.02C	his3	SGA0065	JPC	'2013/09/17'	SID	JPC	YE5S	PINNED	14.3160069444444	575661.15239202	30_YE5S
L000520_030_001_2013-10-01_15-37-58	20	4	596.5	1888.5	1445544.29269848	484333.93954304	148.60049019131	489953.087026043	0.00133789574643775	201	197	192	102	110	123	0.154320331597407	95	95	0.210454158728169	L000520_030_001	2013-10-01_15-37-58	2013-09-17_08-02-55	30	YE5S	mS_his3D_K	1	1	1	JPC_TEST_768	SPCC4G3.05C	mus81	SGA0065	JPC	'2013/09/17'	SID	JPC	YE5S	PINNED	14.3160069444444	484333.93954304	30_YE5S
L000520_030_001_2013-10-01_15-37-58	20	6	781.5	1891.5	1175269.09076416	325036.157622659	148.60049019131	337212.731706497	0.00112626942445522	186	184	182	99	109	125	0.0755659474970773	95	95	0.141235634185067	L000520_030_001	2013-10-01_15-37-58	2013-09-17_08-02-55	30	YE5S	mS_his3D_K	1	1	1	JPC_TEST_768	SPAC11E3.04C	ubc13	SGA0065	JPC	'2013/09/17'	SID	JPC	YE5S	PINNED	14.3160069444444	325036.157622659	30_YE5S
L000520_030_001_2013-10-01_15-37-58	20	8	974.5	1896.5	1353088.16027208	379243.171668208	148.60049019131	408533.983295231	0.00112259393944045	186	184	181	107	115	128	0.0694016367307897	95	95	0.164789819854743	L000520_030_001	2013-10-01_15-37-58	2013-09-17_08-02-55	30	YE5S	mS_his3D_K	1	1	1	JPC_TEST_768	SPAC13G6.01C	rad8	SGA0065	JPC	'2013/09/17'	SID	JPC	YE5S	PINNED	14.3160069444444	379243.171668208	30_YE5S
L000520_030_001_2013-10-01_15-37-58	20	10	1164.5	1891.5	1520389.73323414	427744.018232037	148.60049019131	457872.720679176	0.00112150206484594	185	183	180	109	118	129	0.0805611648421724	95	95	0.185864545426989	L000520_030_001	2013-10-01_15-37-58	2013-09-17_08-02-55	30	YE5S	mS_his3D_K	1	1	1	JPC_TEST_768	SPAC17A2.13C	rad25	SGA0065	JPC	'2013/09/17'	SID	JPC	YE5S	PINNED	14.3160069444444	427744.018232037	30_YE5S
L000520_030_001_2013-10-01_15-37-58	20	12	1352.5	1894.5	1402251.3418004	398634.919702412	148.60049019131	432238.522814901	0.00114240161932919	187	185	181	109	118	129	0.0674885747688383	95	95	0.173215977275504	L000520_030_001	2013-10-01_15-37-58	2013-09-17_08-02-55	30	YE5S	mS_his3D_K	1	1	1	JPC_TEST_768	SPAC1952.07	rad1	SGA0065	JPC	'2013/09/17'	SID	JPC	YE5S	PINNED	14.3160069444444	398634.919702412	30_YE5S
L000520_030_001_2013-10-01_15-37-58	20	14	1542.5	1896.5	1314687.06823254	362558.698957437	148.60049019131	397308.428725086	0.00112084079198814	185	184	179	108	117	129	0.0637687320650441	95	95	0.157540035395117	L000520_030_001	2013-10-01_15-37-58	2013-09-17_08-02-55	30	YE5S	mS_his3D_K	1	1	1	JPC_TEST_768	SPAC20G4.04C	hus1	SGA0065	JPC	'2013/09/17'	SID	JPC	YE5S	PINNED	14.3160069444444	362558.698957437	30_YE5S
L000520_030_001_2013-10-01_15-37-58	20	16	1737.5	1894.5	1238374.07003932	349653.979466204	148.60049019131	384945.182412245	0.00115352053055024	188	186	180	107	117	128	0.0681262620894888	95	95	0.151932640037458	L000520_030_001	2013-10-01_15-37-58	2013-09-17_08-02-55	30	YE5S	mS_his3D_K	1	1	1	JPC_TEST_768	SPAC23H4.12	alp13	SGA0065	JPC	'2013/09/17'	SID	JPC	YE5S	PINNED	14.3160069444444	349653.979466204	30_YE5S
L000520_030_001_2013-10-01_15-37-58	20	18	1928.5	1891.5	1089661.56073972	279180.208633937	148.60049019131	317406.23401369	0.0010303217364416	178	178	173	105	117	128	0.0230630247635243	95	95	0.121310177017625	L000520_030_001	2013-10-01_15-37-58	2013-09-17_08-02-55	30	YE5S	mS_his3D_K	1	1	1	JPC_TEST_768	SPAC2G11.12	rqh1	SGA0065	JPC	'2013/09/17'	SID	JPC	YE5S	PINNED	14.3160069444444	279180.208633937	30_YE5S
L000520_030_001_2013-10-01_15-37-58	20	20	2115.5	1894.5	1770363.72090552	636697.778375151	148.60049019131	649847.906893129	0.0014033474450783	206	202	192	107	116	125	0.147093208630035	95	95	0.276659726630884	L000520_030_001	2013-10-01_15-37-58	2013-09-17_08-02-55	30	YE5S	mS_his3D_K	1	1	1	JPC_TEST_768	SPAC4D7.03	pop2	SGA0065	JPC	'2013/09/17'	SID	JPC	YE5S	PINNED	14.3160069444444	636697.778375151	30_YE5S
L000520_030_001_2013-10-01_15-37-58	20	22	2303.5	1891.5	1291695.33159741	371164.232929921	148.60049019131	402202.210730997	0.0011560271723767	187	186	180	106	116	127	0.0716335423530662	95	95	0.161279336453173	L000520_030_001	2013-10-01_15-37-58	2013-09-17_08-02-55	30	YE5S	mS_his3D_K	1	1	1	JPC_TEST_768	SPAC688.10	rev3	SGA0065	JPC	'2013/09/17'	SID	JPC	YE5S	PINNED	14.3160069444444	371164.232929921	30_YE5S
L000520_030_001_2013-10-01_15-37-58	20	24	2494.5	1887.5	1355289.49675842	386590.014450582	148.60049019131	441325.983062521	0.00115728823708138	188	187	178	116	125	133	0.0407057073015198	95	95	0.167982190842684	L000520_030_001	2013-10-01_15-37-58	2013-09-17_08-02-55	30	YE5S	mS_his3D_K	1	1	1	JPC_TEST_768	SPAC9E9.08	rad26	SGA0065	JPC	'2013/09/17'	SID	JPC	YE5S	PINNED	14.3160069444444	386590.014450582	30_YE5S
L000520_030_001_2013-10-01_15-37-58	20	26	2679.5	1889.5	1450436.15155702	422509.542147328	148.60049019131	508742.68846971	0.00120325514847063	191	189	181	134	139	141	0.0600488893612499	95	95	0.183590046014808	L000520_030_001	2013-10-01_15-37-58	2013-09-17_08-02-55	30	YE5S	mS_his3D_K	1	1	1	JPC_TEST_768	SPBC106.10	pka1	SGA0065	JPC	'2013/09/17'	SID	JPC	YE5S	PINNED	14.3160069444444	422509.542147328	30_YE5S
L000520_030_001_2013-10-01_15-37-58	20	28	2872.5	1889.5	1689648.04973961	595308.752917322	148.60049019131	632721.804620461	0.00141429716618917	207	202	193	124	129	133	0.160059517483261	95	95	0.258675249760392	L000520_030_001	2013-10-01_15-37-58	2013-09-17_08-02-55	30	YE5S	mS_his3D_K	1	1	1	JPC_TEST_768	SPBC16D10.07C	sir2	SGA0065	JPC	'2013/09/17'	SID	JPC	YE5S	PINNED	14.3160069444444	595308.752917322	30_YE5S
L000520_030_001_2013-10-01_15-37-58	20	30	3066.5	1891.5	1485902.12828143	444842.619652245	148.60049019131	472926.019312917	0.00117266693758119	190	187	181	107	116	127	0.10404931448613	95	95	0.193294278269402	L000520_030_001	2013-10-01_15-37-58	2013-09-17_08-02-55	30	YE5S	mS_his3D_K	1	1	1	JPC_TEST_768	SPBC19F8.02	SPBC19F8.02	SGA0065	JPC	'2013/09/17'	SID	JPC	YE5S	PINNED	14.3160069444444	444842.619652245	30_YE5S
L000520_030_001_2013-10-01_15-37-58	20	32	3253.5	1890.5	1607220.22797322	551844.037653835	148.60049019131	566892.438986416	0.00135678074184217	203	199	190	106	115	125	0.146136677649059	95	95	0.239788838261402	L000520_030_001	2013-10-01_15-37-58	2013-09-17_08-02-55	30	YE5S	mS_his3D_K	1	1	1	JPC_TEST_768	SPBC28F2.02	mep33	SGA0065	JPC	'2013/09/17'	SID	JPC	YE5S	PINNED	14.3160069444444	551844.037653835	30_YE5S
L000520_030_001_2013-10-01_15-37-58	20	34	3440.5	1888.5	1463888.763418	483643.125049409	148.60049019131	501757.022614675	0.00130883001187953	199	196	189	105	115	126	0.126687214369221	95	95	0.210153984052755	L000520_030_001	2013-10-01_15-37-58	2013-09-17_08-02-55	30	YE5S	mS_his3D_K	1	1	1	JPC_TEST_768	SPBC354.10	def1	SGA0065	JPC	'2013/09/17'	SID	JPC	YE5S	PINNED	14.3160069444444	483643.125049409	30_YE5S
L000520_030_001_2013-10-01_15-37-58	20	36	3630.5	1890.5	1172089.38250611	337688.663311397	148.60049019131	367208.441308896	0.00112610023434505	186	184	180	105	115	128	0.0910830056329047	95	95	0.146733436885078	L000520_030_001	2013-10-01_15-37-58	2013-09-17_08-02-55	30	YE5S	mS_his3D_K	1	1	1	JPC_TEST_768	SPBC651.10	nse5	SGA0065	JPC	'2013/09/17'	SID	JPC	YE5S	PINNED	14.3160069444444	337688.663311397	30_YE5S
L000520_030_001_2013-10-01_15-37-58	20	38	3823.5	1888.5	1358958.39090233	423517.362458823	148.60049019131	449926.194988181	0.00124880694570606	195	191	187	107	115	129	0.119460091401849	95	95	0.184027966958372	L000520_030_001	2013-10-01_15-37-58	2013-09-17_08-02-55	30	YE5S	mS_his3D_K	1	1	1	JPC_TEST_768	SPCC1322.06	kap113	SGA0065	JPC	'2013/09/17'	SID	JPC	YE5S	PINNED	14.3160069444444	423517.362458823	30_YE5S
L000520_030_001_2013-10-01_15-37-58	20	40	4010.5	1891.5	1058842.84993092	284278.874142589	148.60049019131	318846.800838368	0.00107887225825112	182	181	179	106	114	130	0.0455946434265065	95	95	0.12352566363265	L000520_030_001	2013-10-01_15-37-58	2013-09-17_08-02-55	30	YE5S	mS_his3D_K	1	1	1	JPC_TEST_768	SPCC1919.05	SPCC1919.05	SGA0065	JPC	'2013/09/17'	SID	JPC	YE5S	PINNED	14.3160069444444	284278.874142589	30_YE5S
L000520_030_001_2013-10-01_15-37-58	20	42	4206.5	1894.5	1116322.19151876	313545.728677994	148.60049019131	336699.180445877	0.00114164812495503	188	184	183	104	112	128	0.0814114146030396	95	95	0.136242780371732	L000520_030_001	2013-10-01_15-37-58	2013-09-17_08-02-55	30	YE5S	mS_his3D_K	1	1	1	JPC_TEST_768	SPCC4B3.12	set9	SGA0065	JPC	'2013/09/17'	SID	JPC	YE5S	PINNED	14.3160069444444	313545.728677994	30_YE5S
L000520_030_001_2013-10-01_15-37-58	20	44	4396.5	1888.5	1196548.67679881	350669.783411644	148.60049019131	369110.767698249	0.0011525978460659	189	185	182	102	110	127	0.104155595706239	95	95	0.152374030052314	L000520_030_001	2013-10-01_15-37-58	2013-09-17_08-02-55	30	YE5S	mS_his3D_K	1	1	1	JPC_TEST_768	SPCP25A2.02C	rhp26	SGA0065	JPC	'2013/09/17'	SID	JPC	YE5S	PINNED	14.3160069444444	350669.783411644	30_YE5S
L000520_030_001_2013-10-01_15-37-58	20	46	4580.5	1890.5	1397359.48294186	439174.511775739	148.60049019131	457733.038207842	0.00123425870817423	196	189	187	109	113	127	0.144223615687108	95	95	0.190831355939705	L000520_030_001	2013-10-01_15-37-58	2013-09-17_08-02-55	30	YE5S	mS_his3D_K	1	1	1	JPC_TEST_768	SPAPB1E7.07	glt1	SGA0065	JPC	'2013/09/17'	SID	JPC	YE5S	PINNED	14.3160069444444	439174.511775739	30_YE5S
L000520_030_001_2013-10-01_15-37-58	20	48	4777.5	1895.5	1806563.47645871	627959.585837057	148.60049019131	644107.014166091	0.00137292842429903	206	198	195	112	115	132	0.150813051333829	95	95	0.272862782396201	L000520_030_001	2013-10-01_15-37-58	2013-09-17_08-02-55	30	YE5S	mS_his3D_K	1	1	1	JPC_TEST_768	SPBC11B10.02C	his3	SGA0065	JPC	'2013/09/17'	SID	JPC	YE5S	PINNED	14.3160069444444	627959.585837057	30_YE5S
L000520_030_001_2013-10-01_15-37-58	21	1	306.5	1984.5	1381216.34870868	435328.229182895	148.60049019131	453147.54715569	0.00126100224393872	195	192	190	101	113	132	0.114146030396429	95	95	0.189160058305533	L000520_030_001	2013-10-01_15-37-58	2013-09-17_08-02-55	30	YE5S	mS_his3D_K	1	1	1	JPC_TEST_768	SPBC11B10.02C	his3	SGA0065	JPC	'2013/09/17'	SID	JPC	YE5S	PINNED	14.3160069444444	435328.229182895	30_YE5S
L000520_030_001_2013-10-01_15-37-58	21	3	496.5	1986.5	1273595.45382081	381877.696052831	148.60049019131	387756.015480876	0.00121854162745407	193	189	185	100	109	124	0.116696779679031	95	95	0.165934580871362	L000520_030_001	2013-10-01_15-37-58	2013-09-17_08-02-55	30	YE5S	mS_his3D_K	1	1	1	JPC_TEST_768	SPAC24C9.07C	bgs2	SGA0065	JPC	'2013/09/17'	SID	JPC	YE5S	PINNED	14.3160069444444	381877.696052831	30_YE5S
L000520_030_001_2013-10-01_15-37-58	21	5	686.5	1985.5	1533108.56626634	486750.955743065	148.60049019131	492498.507037505	0.00126117143404889	196	192	188	99	108	123	0.130619619513232	95	95	0.21150440747078	L000520_030_001	2013-10-01_15-37-58	2013-09-17_08-02-55	30	YE5S	mS_his3D_K	1	1	1	JPC_TEST_768	SPAC11E3.08C	nse6	SGA0065	JPC	'2013/09/17'	SID	JPC	YE5S	PINNED	14.3160069444444	486750.955743065	30_YE5S
L000520_030_001_2013-10-01_15-37-58	21	7	876.5	1986.5	1311996.54586035	395585.914475326	148.60049019131	409543.010173366	0.00121486614243929	192	189	186	102	111	125	0.120310341162717	95	95	0.171891114866254	L000520_030_001	2013-10-01_15-37-58	2013-09-17_08-02-55	30	YE5S	mS_his3D_K	1	1	1	JPC_TEST_768	SPAC1420.03	rpn501	SGA0065	JPC	'2013/09/17'	SID	JPC	YE5S	PINNED	14.3160069444444	395585.914475326	30_YE5S
L000520_030_001_2013-10-01_15-37-58	21	9	1067.5	1989.5	1397604.07588479	394400.446095509	148.60049019131	423478.68469555	0.00112626942445522	186	184	181	107	114	128	0.0494207673504092	95	95	0.171376001779592	L000520_030_001	2013-10-01_15-37-58	2013-09-17_08-02-55	30	YE5S	mS_his3D_K	1	1	1	JPC_TEST_768	SPAC17A2.13C	rad25	SGA0065	JPC	'2013/09/17'	SID	JPC	YE5S	PINNED	14.3160069444444	394400.446095509	30_YE5S
L000520_030_001_2013-10-01_15-37-58	21	11	1261.5	1991.5	1385374.42873844	395051.063952386	148.60049019131	428644.934977542	0.00116079453198598	188	186	182	110	118	129	0.0704644489318737	95	95	0.171658710098261	L000520_030_001	2013-10-01_15-37-58	2013-09-17_08-02-55	30	YE5S	mS_his3D_K	1	1	1	JPC_TEST_768	SPAC1952.07	rad1	SGA0065	JPC	'2013/09/17'	SID	JPC	YE5S	PINNED	14.3160069444444	395051.063952386	30_YE5S
L000520_030_001_2013-10-01_15-37-58	21	13	1448.5	1987.5	1400783.78414284	404600.218150837	148.60049019131	436088.192702235	0.001157780319829	188	186	182	107	117	128	0.0745031352959932	95	95	0.175808035696415	L000520_030_001	2013-10-01_15-37-58	2013-09-17_08-02-55	30	YE5S	mS_his3D_K	1	1	1	JPC_TEST_768	SPAC20G4.04C	hus1	SGA0065	JPC	'2013/09/17'	SID	JPC	YE5S	PINNED	14.3160069444444	404600.218150837	30_YE5S
L000520_030_001_2013-10-01_15-37-58	21	15	1640.5	1984.5	1724869.4335211	634357.558627178	148.60049019131	648746.764632285	0.00149912594298175	213	208	199	106	116	126	0.155383143798491	95	95	0.275642847700691	L000520_030_001	2013-10-01_15-37-58	2013-09-17_08-02-55	30	YE5S	mS_his3D_K	1	1	1	JPC_TEST_768	SPAC24B11.06C	sty1	SGA0065	JPC	'2013/09/17'	SID	JPC	YE5S	PINNED	14.3160069444444	634357.558627178	30_YE5S
L000520_030_001_2013-10-01_15-37-58	21	17	1834.5	1986.5	1171355.60367733	311121.584136128	148.60049019131	347157.667682625	0.00107913366987766	182	182	176	106	116	128	0.0583483898395154	95	95	0.135189434201783	L000520_030_001	2013-10-01_15-37-58	2013-09-17_08-02-55	30	YE5S	mS_his3D_K	1	1	1	JPC_TEST_768	SPAC30.03C	tsn1	SGA0065	JPC	'2013/09/17'	SID	JPC	YE5S	PINNED	14.3160069444444	311121.584136128	30_YE5S
L000520_030_001_2013-10-01_15-37-58	21	19	2024.5	1985.5	1240575.40652567	353352.536098692	148.60049019131	381289.238404193	0.00115791102564227	188	187	180	105	116	126	0.0754596662769689	95	95	0.153539747367853	L000520_030_001	2013-10-01_15-37-58	2013-09-17_08-02-55	30	YE5S	mS_his3D_K	1	1	1	JPC_TEST_768	SPAC4G9.11C	cmb1	SGA0065	JPC	'2013/09/17'	SID	JPC	YE5S	PINNED	14.3160069444444	353352.536098692	30_YE5S
L000520_030_001_2013-10-01_15-37-58	21	21	2214.5	1989.5	1295608.81868424	407486.610448548	148.60049019131	429173.929675959	0.00126493914058003	196	194	186	104	115	125	0.119034966521416	95	95	0.177062239073836	L000520_030_001	2013-10-01_15-37-58	2013-09-17_08-02-55	30	YE5S	mS_his3D_K	1	1	1	JPC_TEST_768	SPAC688.13	scn1	SGA0065	JPC	'2013/09/17'	SID	JPC	YE5S	PINNED	14.3160069444444	407486.610448548	30_YE5S
L000520_030_001_2013-10-01_15-37-58	21	23	2404.5	1987.5	1399071.63354235	429908.842431858	148.60049019131	458784.248926568	0.00121880303908061	192	191	184	106	116	127	0.0873631629291104	95	95	0.186805210985545	L000520_030_001	2013-10-01_15-37-58	2013-09-17_08-02-55	30	YE5S	mS_his3D_K	1	1	1	JPC_TEST_768	SPAC9E9.13	wos2	SGA0065	JPC	'2013/09/17'	SID	JPC	YE5S	PINNED	14.3160069444444	429908.842431858	30_YE5S
L000520_030_001_2013-10-01_15-37-58	21	25	2589.5	1985.5	1222475.52874907	331185.748105242	148.60049019131	389263.733150277	0.00108031013952725	182	182	175	117	125	132	0.0494207673504092	95	95	0.143907771703978	L000520_030_001	2013-10-01_15-37-58	2013-09-17_08-02-55	30	YE5S	mS_his3D_K	1	1	1	JPC_TEST_768	SPBC106.16	pre6	SGA0065	JPC	'2013/09/17'	SID	JPC	YE5S	PINNED	14.3160069444444	331185.748105242	30_YE5S
L000520_030_001_2013-10-01_15-37-58	21	27	2779.5	1987.5	1531151.82272292	484708.765057305	148.60049019131	517637.441302062	0.00123768803448502	194	192	184	111	120	128	0.113614624295887	95	95	0.210617028974984	L000520_030_001	2013-10-01_15-37-58	2013-09-17_08-02-55	30	YE5S	mS_his3D_K	1	1	1	JPC_TEST_768	SPBC16E9.12C	pab2	SGA0065	JPC	'2013/09/17'	SID	JPC	YE5S	PINNED	14.3160069444444	484708.765057305	30_YE5S
L000520_030_001_2013-10-01_15-37-58	21	29	2964.5	1982.5	1187009.55202466	337029.24648336	148.60049019131	364453.78021983	0.00116697689348757	189	187	180	104	115	126	0.0827930704644489	95	95	0.146446905212475	L000520_030_001	2013-10-01_15-37-58	2013-09-17_08-02-55	30	YE5S	mS_his3D_K	1	1	1	JPC_TEST_768	SPBC19G7.01C	msh2	SGA0065	JPC	'2013/09/17'	SID	JPC	YE5S	PINNED	14.3160069444444	337029.24648336	30_YE5S
L000520_030_001_2013-10-01_15-37-58	21	31	3160.5	1983.5	1344282.81432671	391630.772888184	148.60049019131	418994.463105452	0.00112636164597159	186	184	177	105	115	126	0.0875757253693272	95	95	0.170172515512763	L000520_030_001	2013-10-01_15-37-58	2013-09-17_08-02-55	30	YE5S	mS_his3D_K	1	1	1	JPC_TEST_768	SPBC28F2.07	sfr1	SGA0065	JPC	'2013/09/17'	SID	JPC	YE5S	PINNED	14.3160069444444	391630.772888184	30_YE5S
L000520_030_001_2013-10-01_15-37-58	21	33	3348.5	1984.5	1256229.35487299	376817.070941595	148.60049019131	401813.674082723	0.00115846470673097	189	186	180	105	115	126	0.102242533744287	95	95	0.163735623677843	L000520_030_001	2013-10-01_15-37-58	2013-09-17_08-02-55	30	YE5S	mS_his3D_K	1	1	1	JPC_TEST_768	SPBC365.10	arp5	SGA0065	JPC	'2013/09/17'	SID	JPC	YE5S	PINNED	14.3160069444444	376817.070941595	30_YE5S
L000520_030_001_2013-10-01_15-37-58	21	35	3538.5	1990.5	1290472.36688277	386806.705428642	148.60049019131	413215.242733863	0.00113797263994025	187	184	180	105	115	128	0.0938463173557232	95	95	0.168076348021788	L000520_030_001	2013-10-01_15-37-58	2013-09-17_08-02-55	30	YE5S	mS_his3D_K	1	1	1	JPC_TEST_768	SPBC660.14	mik1	SGA0065	JPC	'2013/09/17'	SID	JPC	YE5S	PINNED	14.3160069444444	386806.705428642	30_YE5S
L000520_030_001_2013-10-01_15-37-58	21	37	3727.5	1987.5	1337923.39781061	401260.108032495	148.60049019131	429225.788024456	0.00117617323248579	190	187	183	106	115	128	0.0955468168774578	95	95	0.174356681563194	L000520_030_001	2013-10-01_15-37-58	2013-09-17_08-02-55	30	YE5S	mS_his3D_K	1	1	1	JPC_TEST_768	SPCC1322.08	srk1	SGA0065	JPC	'2013/09/17'	SID	JPC	YE5S	PINNED	14.3160069444444	401260.108032495	30_YE5S
L000520_030_001_2013-10-01_15-37-58	21	39	3917.5	1986.5	1449457.77978531	465852.943174902	148.60049019131	492718.732022398	0.0012605101611911	196	192	188	109	116	128	0.130832181953449	95	95	0.202423743707524	L000520_030_001	2013-10-01_15-37-58	2013-09-17_08-02-55	30	YE5S	mS_his3D_K	1	1	1	JPC_TEST_768	SPCC23B6.03C	tel1	SGA0065	JPC	'2013/09/17'	SID	JPC	YE5S	PINNED	14.3160069444444	465852.943174902	30_YE5S
L000520_030_001_2013-10-01_15-37-58	21	41	4111.5	1989.5	1333520.72483792	413511.866736248	148.60049019131	434100.306247551	0.00121963350204858	194	189	186	105	112	128	0.123817621426294	95	95	0.179680350545325	L000520_030_001	2013-10-01_15-37-58	2013-09-17_08-02-55	30	YE5S	mS_his3D_K	1	1	1	JPC_TEST_768	SPCC4E9.02	cig1	SGA0065	JPC	'2013/09/17'	SID	JPC	YE5S	PINNED	14.3160069444444	413511.866736248	30_YE5S
L000520_030_001_2013-10-01_15-37-58	21	43	4301.5	1982.5	1291939.92454033	378491.566100971	148.60049019131	396071.611972065	0.00118887610104896	192	187	185	103	111	127	0.109894781592093	95	95	0.164463230069402	L000520_030_001	2013-10-01_15-37-58	2013-09-17_08-02-55	30	YE5S	mS_his3D_K	1	1	1	JPC_TEST_768	SPCP31B10.05	tdp1	SGA0065	JPC	'2013/09/17'	SID	JPC	YE5S	PINNED	14.3160069444444	378491.566100971	30_YE5S
L000520_030_001_2013-10-01_15-37-58	21	45	4484.5	1989.5	1270171.15261983	372159.88147867	148.60049019131	398162.695822161	0.00114098685209724	188	184	181	108	113	127	0.0570730151982145	95	95	0.161711968487826	L000520_030_001	2013-10-01_15-37-58	2013-09-17_08-02-55	30	YE5S	mS_his3D_K	1	1	1	JPC_TEST_768	SPAC3C7.05C	mug191	SGA0065	JPC	'2013/09/17'	SID	JPC	YE5S	PINNED	14.3160069444444	372159.88147867	30_YE5S
L000520_030_001_2013-10-01_15-37-58	21	47	4676.5	1988.5	1601349.99734297	531043.051035277	148.60049019131	549942.850030324	0.00134090995859474	204	196	192	113	115	128	0.146242958869168	95	95	0.230750334489285	L000520_030_001	2013-10-01_15-37-58	2013-09-17_08-02-55	30	YE5S	mS_his3D_K	1	1	1	JPC_TEST_768	SPBC11B10.02C	his3	SGA0065	JPC	'2013/09/17'	SID	JPC	YE5S	PINNED	14.3160069444444	531043.051035277	30_YE5S
L000520_030_001_2013-10-01_15-37-58	22	2	401.5	2079.5	1549985.4793283	521440.703991658	148.60049019131	527806.974299278	0.00133806493654793	202	197	192	101	111	127	0.12743118290998	95	95	0.226577895385002	L000520_030_001	2013-10-01_15-37-58	2013-09-17_08-02-55	30	YE5S	mS_his3D_K	1	1	1	JPC_TEST_768	SPBC11B10.02C	his3	SGA0065	JPC	'2013/09/17'	SID	JPC	YE5S	PINNED	14.3160069444444	521440.703991658	30_YE5S
L000520_030_001_2013-10-01_15-37-58	22	4	591.5	2084.5	1461687.42693166	464813.245826057	148.60049019131	466430.730791193	0.0012765501345487	197	193	189	99	108	123	0.131576150494208	95	95	0.201971971463172	L000520_030_001	2013-10-01_15-37-58	2013-09-17_08-02-55	30	YE5S	mS_his3D_K	1	1	1	JPC_TEST_768	SPAC24C9.07C	bgs2	SGA0065	JPC	'2013/09/17'	SID	JPC	YE5S	PINNED	14.3160069444444	464813.245826057	30_YE5S
L000520_030_001_2013-10-01_15-37-58	22	6	781.5	2077.5	983508.223509406	253446.797738077	148.60049019131	267568.316152907	0.00104570043694141	180	179	177	99	109	124	0.0552662344563716	95	95	0.110128422242388	L000520_030_001	2013-10-01_15-37-58	2013-09-17_08-02-55	30	YE5S	mS_his3D_K	1	1	1	JPC_TEST_768	SPAC11E3.08C	nse6	SGA0065	JPC	'2013/09/17'	SID	JPC	YE5S	PINNED	14.3160069444444	253446.797738077	30_YE5S
L000520_030_001_2013-10-01_15-37-58	22	8	971.5	2084.5	1334988.28249548	418212.930707689	148.60049019131	433581.897268109	0.00126844543548464	196	193	189	102	111	125	0.103943033266022	95	95	0.181723070211369	L000520_030_001	2013-10-01_15-37-58	2013-09-17_08-02-55	30	YE5S	mS_his3D_K	1	1	1	JPC_TEST_768	SPAC1420.03	rpn501	SGA0065	JPC	'2013/09/17'	SID	JPC	YE5S	PINNED	14.3160069444444	418212.930707689	30_YE5S
L000520_030_001_2013-10-01_15-37-58	22	10	1166.5	2084.5	1326427.52949304	375255.289684725	148.60049019131	409309.367174778	0.00113814183005043	187	185	182	109	117	128	0.068976511850356	95	95	0.163056994051263	L000520_030_001	2013-10-01_15-37-58	2013-09-17_08-02-55	30	YE5S	mS_his3D_K	1	1	1	JPC_TEST_768	SPAC17A2.13C	rad25	SGA0065	JPC	'2013/09/17'	SID	JPC	YE5S	PINNED	14.3160069444444	375255.289684725	30_YE5S
L000520_030_001_2013-10-01_15-37-58	22	12	1358.5	2086.5	1403963.49240089	417829.895209917	148.60049019131	451949.131981232	0.00118427793154985	190	188	184	111	118	128	0.0866191943883516	95	95	0.181556632539207	L000520_030_001	2013-10-01_15-37-58	2013-09-17_08-02-55	30	YE5S	mS_his3D_K	1	1	1	JPC_TEST_768	SPAC1952.07	rad1	SGA0065	JPC	'2013/09/17'	SID	JPC	YE5S	PINNED	14.3160069444444	417829.895209917	30_YE5S
L000520_030_001_2013-10-01_15-37-58	22	14	1542.5	2086.5	1390266.28759698	406217.736905589	148.60049019131	436582.521600062	0.0011571190469712	188	186	181	106	116	127	0.099798065681794	95	95	0.176510884538847	L000520_030_001	2013-10-01_15-37-58	2013-09-17_08-02-55	30	YE5S	mS_his3D_K	1	1	1	JPC_TEST_768	SPAC20G4.04C	hus1	SGA0065	JPC	'2013/09/17'	SID	JPC	YE5S	PINNED	14.3160069444444	406217.736905589	30_YE5S
L000520_030_001_2013-10-01_15-37-58	22	16	1738.5	2078.5	1509872.23668828	529044.235199746	148.60049019131	547259.49823835	0.00141631172526801	206	203	195	106	115	125	0.156871080880009	95	95	0.229881803356579	L000520_030_001	2013-10-01_15-37-58	2013-09-17_08-02-55	30	YE5S	mS_his3D_K	1	1	1	JPC_TEST_768	SPAC24B11.06C	sty1	SGA0065	JPC	'2013/09/17'	SID	JPC	YE5S	PINNED	14.3160069444444	529044.235199746	30_YE5S
L000520_030_001_2013-10-01_15-37-58	22	18	1928.5	2080.5	1199483.79211393	329690.963117624	148.60049019131	364132.250192658	0.00111098294547178	184	184	178	106	116	127	0.0688702306302476	95	95	0.143258253486557	L000520_030_001	2013-10-01_15-37-58	2013-09-17_08-02-55	30	YE5S	mS_his3D_K	1	1	1	JPC_TEST_768	SPAC30.03C	tsn1	SGA0065	JPC	'2013/09/17'	SID	JPC	YE5S	PINNED	14.3160069444444	329690.963117624	30_YE5S
L000520_030_001_2013-10-01_15-37-58	22	20	2113.5	2078.5	1264056.32904666	376236.79079929	148.60049019131	405782.161094434	0.00119974885356602	191	189	182	105	116	126	0.0762036348177277	95	95	0.163483478702641	L000520_030_001	2013-10-01_15-37-58	2013-09-17_08-02-55	30	YE5S	mS_his3D_K	1	1	1	JPC_TEST_768	SPAC4G9.11C	cmb1	SGA0065	JPC	'2013/09/17'	SID	JPC	YE5S	PINNED	14.3160069444444	376236.79079929	30_YE5S
L000520_030_001_2013-10-01_15-37-58	22	22	2308.5	2081.5	1207310.7662876	343953.508388472	148.60049019131	371454.131782514	0.00116079453198598	188	187	181	105	115	126	0.071314698692741	95	95	0.149455655157665	L000520_030_001	2013-10-01_15-37-58	2013-09-17_08-02-55	30	YE5S	mS_his3D_K	1	1	1	JPC_TEST_768	SPAC688.13	scn1	SGA0065	JPC	'2013/09/17'	SID	JPC	YE5S	PINNED	14.3160069444444	343953.508388472	30_YE5S
L000520_030_001_2013-10-01_15-37-58	22	24	2494.5	2081.5	1346973.33669891	414245.942052847	148.60049019131	436998.651757071	0.00123418173958042	194	191	184	105	115	125	0.121054309703475	95	95	0.179999323036379	L000520_030_001	2013-10-01_15-37-58	2013-09-17_08-02-55	30	YE5S	mS_his3D_K	1	1	1	JPC_TEST_768	SPAC9E9.13	wos2	SGA0065	JPC	'2013/09/17'	SID	JPC	YE5S	PINNED	14.3160069444444	414245.942052847	30_YE5S
L000520_030_001_2013-10-01_15-37-58	22	26	2684.5	2084.5	1299522.30577107	352783.746752488	148.60049019131	390083.859873559	0.00110546209148834	184	183	177	107	117	127	0.0479328302688915	95	95	0.153292595406002	L000520_030_001	2013-10-01_15-37-58	2013-09-17_08-02-55	30	YE5S	mS_his3D_K	1	1	1	JPC_TEST_768	SPBC106.16	pre6	SGA0065	JPC	'2013/09/17'	SID	JPC	YE5S	PINNED	14.3160069444444	352783.746752488	30_YE5S
L000520_030_001_2013-10-01_15-37-58	22	28	2876.5	2081.5	1536043.68158146	509448.486276941	148.60049019131	525223.80478179	0.00130664626269052	199	195	188	105	115	124	0.140184929322989	95	95	0.22136700289042	L000520_030_001	2013-10-01_15-37-58	2013-09-17_08-02-55	30	YE5S	mS_his3D_K	1	1	1	JPC_TEST_768	SPBC16E9.12C	pab2	SGA0065	JPC	'2013/09/17'	SID	JPC	YE5S	PINNED	14.3160069444444	509448.486276941	30_YE5S
L000520_030_001_2013-10-01_15-37-58	22	30	3067.5	2084.5	1077676.50653629	286786.4276477	148.60049019131	314229.394325832	0.00108088681732996	182	181	177	104	114	126	0.0637687320650441	95	95	0.124615252902156	L000520_030_001	2013-10-01_15-37-58	2013-09-17_08-02-55	30	YE5S	mS_his3D_K	1	1	1	JPC_TEST_768	SPBC19G7.01C	msh2	SGA0065	JPC	'2013/09/17'	SID	JPC	YE5S	PINNED	14.3160069444444	286786.4276477	30_YE5S
L000520_030_001_2013-10-01_15-37-58	22	32	3249.5	2077.5	1243755.11478372	356723.106535605	148.60049019131	382506.462941474	0.0011417403464714	187	185	179	105	114	126	0.0740780104155596	95	95	0.155004337205195	L000520_030_001	2013-10-01_15-37-58	2013-09-17_08-02-55	30	YE5S	mS_his3D_K	1	1	1	JPC_TEST_768	SPBC28F2.07	sfr1	SGA0065	JPC	'2013/09/17'	SID	JPC	YE5S	PINNED	14.3160069444444	356723.106535605	30_YE5S
L000520_030_001_2013-10-01_15-37-58	22	34	3442.5	2080.5	1011636.41194601	265471.235670012	148.60049019131	294846.714864302	0.00106107913744122	181	180	175	104	114	127	0.0479328302688915	95	95	0.115353315157248	L000520_030_001	2013-10-01_15-37-58	2013-09-17_08-02-55	30	YE5S	mS_his3D_K	1	1	1	JPC_TEST_768	SPBC365.10	arp5	SGA0065	JPC	'2013/09/17'	SID	JPC	YE5S	PINNED	14.3160069444444	265471.235670012	30_YE5S
L000520_030_001_2013-10-01_15-37-58	22	36	3628.5	2079.5	1166219.15187586	329497.191241836	148.60049019131	358144.246178489	0.00114850701223697	188	185	181	106	114	127	0.0830056329046657	95	95	0.143174055180853	L000520_030_001	2013-10-01_15-37-58	2013-09-17_08-02-55	30	YE5S	mS_his3D_K	1	1	1	JPC_TEST_768	SPBC660.14	mik1	SGA0065	JPC	'2013/09/17'	SID	JPC	YE5S	PINNED	14.3160069444444	329497.191241836	30_YE5S
L000520_030_001_2013-10-01_15-37-58	22	38	3822.5	2084.5	1118768.12094803	292558.209571332	148.60049019131	324621.224033167	0.0010338280313462	179	178	176	105	113	127	0.0712084174726326	95	95	0.127123223973204	L000520_030_001	2013-10-01_15-37-58	2013-09-17_08-02-55	30	YE5S	mS_his3D_K	1	1	1	JPC_TEST_768	SPCC1322.08	srk1	SGA0065	JPC	'2013/09/17'	SID	JPC	YE5S	PINNED	14.3160069444444	292558.209571332	30_YE5S
L000520_030_001_2013-10-01_15-37-58	22	40	4010.5	2080.5	1318845.1482623	386501.276329859	148.60049019131	418675.782826514	0.00118887610104896	191	187	185	110	117	129	0.0785418216601127	95	95	0.167943632102486	L000520_030_001	2013-10-01_15-37-58	2013-09-17_08-02-55	30	YE5S	mS_his3D_K	1	1	1	JPC_TEST_768	SPCC23B6.03C	tel1	SGA0065	JPC	'2013/09/17'	SID	JPC	YE5S	PINNED	14.3160069444444	386501.276329859	30_YE5S
L000520_030_001_2013-10-01_15-37-58	22	42	4206.5	2082.5	1167686.70953343	326827.526436797	148.60049019131	352445.404279635	0.00109781110820516	186	181	180	104	112	127	0.0605802954617919	95	95	0.142014024848969	L000520_030_001	2013-10-01_15-37-58	2013-09-17_08-02-55	30	YE5S	mS_his3D_K	1	1	1	JPC_TEST_768	SPCC4E9.02	cig1	SGA0065	JPC	'2013/09/17'	SID	JPC	YE5S	PINNED	14.3160069444444	326827.526436797	30_YE5S
L000520_030_001_2013-10-01_15-37-58	22	44	4396.5	2079.5	1206332.39451589	346886.277262706	148.60049019131	363849.95266173	0.00114273999954954	189	184	182	102	110	126	0.0835370390052078	95	95	0.150730010216808	L000520_030_001	2013-10-01_15-37-58	2013-09-17_08-02-55	30	YE5S	mS_his3D_K	1	1	1	JPC_TEST_768	SPCP31B10.05	tdp1	SGA0065	JPC	'2013/09/17'	SID	JPC	YE5S	PINNED	14.3160069444444	346886.277262706	30_YE5S
L000520_030_001_2013-10-01_15-37-58	22	46	4583.5	2078.5	1536043.68158146	511650.357476644	148.60049019131	522682.522973727	0.00131584260168874	203	195	191	104	109	125	0.160272079923478	95	95	0.222323766216564	L000520_030_001	2013-10-01_15-37-58	2013-09-17_08-02-55	30	YE5S	mS_his3D_K	1	1	1	JPC_TEST_768	SPAC3C7.05C	mug191	SGA0065	JPC	'2013/09/17'	SID	JPC	YE5S	PINNED	14.3160069444444	511650.357476644	30_YE5S
L000520_030_001_2013-10-01_15-37-58	22	48	4772.5	2082.5	1813412.07886067	632106.115158068	148.60049019131	647869.044337469	0.00137358969715683	206	198	196	113	116	131	0.133489212456159	95	95	0.274664544091279	L000520_030_001	2013-10-01_15-37-58	2013-09-17_08-02-55	30	YE5S	mS_his3D_K	1	1	1	JPC_TEST_768	SPBC11B10.02C	his3	SGA0065	JPC	'2013/09/17'	SID	JPC	YE5S	PINNED	14.3160069444444	632106.115158068	30_YE5S
L000520_030_001_2013-10-01_15-37-58	23	1	306.5	2175.5	1583250.11956637	522915.939810299	148.60049019131	538108.750674693	0.0012800564294533	197	193	191	103	113	131	0.133808056116484	95	95	0.227218919042007	L000520_030_001	2013-10-01_15-37-58	2013-09-17_08-02-55	30	YE5S	mS_his3D_K	1	1	1	JPC_TEST_768	SPBC11B10.02C	his3	SGA0065	JPC	'2013/09/17'	SID	JPC	YE5S	PINNED	14.3160069444444	522915.939810299	30_YE5S
L000520_030_001_2013-10-01_15-37-58	23	3	496.5	2173.5	1438940.28323945	469159.596145229	148.60049019131	473041.872000997	0.00129669619465779	199	194	190	100	109	124	0.124136465086619	95	95	0.203860559945784	L000520_030_001	2013-10-01_15-37-58	2013-09-17_08-02-55	30	YE5S	mS_his3D_K	1	1	1	JPC_TEST_768	SPAC6G9.13C	bqt1	SGA0065	JPC	'2013/09/17'	SID	JPC	YE5S	PINNED	14.3160069444444	469159.596145229	30_YE5S
L000520_030_001_2013-10-01_15-37-58	23	5	686.5	2176.5	1384396.05696673	413336.216171918	148.60049019131	424325.150325564	0.0012284916954868	193	190	187	99	109	124	0.114358592836646	95	95	0.179604026363334	L000520_030_001	2013-10-01_15-37-58	2013-09-17_08-02-55	30	YE5S	mS_his3D_K	1	1	1	JPC_TEST_768	SPAC11E3.09	pyp3	SGA0065	JPC	'2013/09/17'	SID	JPC	YE5S	PINNED	14.3160069444444	413336.216171918	30_YE5S
L000520_030_001_2013-10-01_15-37-58	23	7	878.5	2172.5	1559524.60410245	501545.834051223	148.60049019131	514929.863763202	0.00127613490306471	197	193	187	104	112	125	0.123605058986077	95	95	0.217933120004876	L000520_030_001	2013-10-01_15-37-58	2013-09-17_08-02-55	30	YE5S	mS_his3D_K	1	1	1	JPC_TEST_768	SPAC144.02	iec1	SGA0065	JPC	'2013/09/17'	SID	JPC	YE5S	PINNED	14.3160069444444	501545.834051223	30_YE5S
L000520_030_001_2013-10-01_15-37-58	23	9	1067.5	2176.5	1172578.56839197	335350.167954452	148.60049019131	358012.294313783	0.00116873004093987	188	186	183	103	113	126	0.095865660537783	95	95	0.145717307242171	L000520_030_001	2013-10-01_15-37-58	2013-09-17_08-02-55	30	YE5S	mS_his3D_K	1	1	1	JPC_TEST_768	SPAC17G8.07	yaf9	SGA0065	JPC	'2013/09/17'	SID	JPC	YE5S	PINNED	14.3160069444444	335350.167954452	30_YE5S
L000520_030_001_2013-10-01_15-37-58	23	11	1263.5	2175.5	1267480.63024764	366353.126843978	148.60049019131	394540.007226608	0.00116873004093987	189	187	183	106	115	128	0.0847061324264003	95	95	0.15918880097506	L000520_030_001	2013-10-01_15-37-58	2013-09-17_08-02-55	30	YE5S	mS_his3D_K	1	1	1	JPC_TEST_768	SPAC19A8.10	rfp1	SGA0065	JPC	'2013/09/17'	SID	JPC	YE5S	PINNED	14.3160069444444	366353.126843978	30_YE5S
L000520_030_001_2013-10-01_15-37-58	23	13	1447.5	2177.5	1212691.81103199	339787.006910847	148.60049019131	370984.908506845	0.00110721523894064	184	183	179	105	115	127	0.074184291635668	95	95	0.147645215104382	L000520_030_001	2013-10-01_15-37-58	2013-09-17_08-02-55	30	YE5S	mS_his3D_K	1	1	1	JPC_TEST_768	SPAC20H4.04	fml2	SGA0065	JPC	'2013/09/17'	SID	JPC	YE5S	PINNED	14.3160069444444	339787.006910847	30_YE5S
L000520_030_001_2013-10-01_15-37-58	23	15	1641.5	2177.5	1378770.41927941	384912.469850574	148.60049019131	414614.358017947	0.00113003713098637	186	184	180	106	116	126	0.0721649484536082	95	95	0.167253259399521	L000520_030_001	2013-10-01_15-37-58	2013-09-17_08-02-55	30	YE5S	mS_his3D_K	1	1	1	JPC_TEST_768	SPAC24H6.03	cul3	SGA0065	JPC	'2013/09/17'	SID	JPC	YE5S	PINNED	14.3160069444444	384912.469850574	30_YE5S
L000520_030_001_2013-10-01_15-37-58	23	17	1831.5	2179.5	1417171.51131895	431399.923467641	148.60049019131	456982.456362237	0.00121486614243929	192	190	184	106	115	126	0.106812626208949	95	95	0.187453119751297	L000520_030_001	2013-10-01_15-37-58	2013-09-17_08-02-55	30	YE5S	mS_his3D_K	1	1	1	JPC_TEST_768	SPAC30D11.07	nth1	SGA0065	JPC	'2013/09/17'	SID	JPC	YE5S	PINNED	14.3160069444444	431399.923467641	30_YE5S
L000520_030_001_2013-10-01_15-37-58	23	19	2021.5	2177.5	1305392.53640132	391153.722069015	148.60049019131	416405.223031109	0.001215296744176	192	190	183	105	115	125	0.104793283026889	95	95	0.169965226036181	L000520_030_001	2013-10-01_15-37-58	2013-09-17_08-02-55	30	YE5S	mS_his3D_K	1	1	1	JPC_TEST_768	SPAC4H3.05	srs2	SGA0065	JPC	'2013/09/17'	SID	JPC	YE5S	PINNED	14.3160069444444	391153.722069015	30_YE5S
L000520_030_001_2013-10-01_15-37-58	23	21	2213.5	2175.5	1227856.57349346	348819.357750736	148.60049019131	378263.853370502	0.00114190953658157	187	185	179	105	115	126	0.0604740142416835	95	95	0.151569977839655	L000520_030_001	2013-10-01_15-37-58	2013-09-17_08-02-55	30	YE5S	mS_his3D_K	1	1	1	JPC_TEST_768	SPAC694.06C	mrc1	SGA0065	JPC	'2013/09/17'	SID	JPC	YE5S	PINNED	14.3160069444444	348819.357750736	30_YE5S
L000520_030_001_2013-10-01_15-37-58	23	23	2404.5	2182.5	1411301.2806887	437771.797517111	148.60049019131	460261.630409008	0.00124956044008022	195	192	184	105	115	125	0.110638750132852	95	95	0.190221844556889	L000520_030_001	2013-10-01_15-37-58	2013-09-17_08-02-55	30	YE5S	mS_his3D_K	1	1	1	JPC_TEST_768	SPAC9G1.02	wis4	SGA0065	JPC	'2013/09/17'	SID	JPC	YE5S	PINNED	14.3160069444444	437771.797517111	30_YE5S
L000520_030_001_2013-10-01_15-37-58	23	25	2585.5	2177.5	1270415.74556276	362223.800513649	148.60049019131	392895.156063323	0.00115728823708138	188	186	180	105	115	125	0.0723775108938251	95	95	0.157394514372342	L000520_030_001	2013-10-01_15-37-58	2013-09-17_08-02-55	30	YE5S	mS_his3D_K	1	1	1	JPC_TEST_768	SPBC1105.11C	hht3	SGA0065	JPC	'2013/09/17'	SID	JPC	YE5S	PINNED	14.3160069444444	362223.800513649	30_YE5S
L000520_030_001_2013-10-01_15-37-58	23	27	2785.5	2174.5	1464377.94930386	455652.547024489	148.60049019131	478846.156772312	0.00120451621317531	193	190	181	106	115	125	0.11542140503773	95	95	0.197991438607132	L000520_030_001	2013-10-01_15-37-58	2013-09-17_08-02-55	30	YE5S	mS_his3D_K	1	1	1	JPC_TEST_768	SPBC16G5.13	ptf2	SGA0065	JPC	'2013/09/17'	SID	JPC	YE5S	PINNED	14.3160069444444	455652.547024489	30_YE5S
L000520_030_001_2013-10-01_15-37-58	23	29	2969.5	2172.5	1384151.46402381	422745.538028921	148.60049019131	442710.877201742	0.00112653083608176	187	184	178	105	114	125	0.111063875013285	95	95	0.183692591615413	L000520_030_001	2013-10-01_15-37-58	2013-09-17_08-02-55	30	YE5S	mS_his3D_K	1	1	1	JPC_TEST_768	SPBC19G7.09	ulp1	SGA0065	JPC	'2013/09/17'	SID	JPC	YE5S	PINNED	14.3160069444444	422745.538028921	30_YE5S
L000520_030_001_2013-10-01_15-37-58	23	31	3157.5	2179.5	1230057.90997981	337000.024270593	148.60049019131	363323.115236241	0.00110546209148834	185	183	177	104	114	125	0.0528217663938782	95	95	0.146434207493604	L000520_030_001	2013-10-01_15-37-58	2013-09-17_08-02-55	30	YE5S	mS_his3D_K	1	1	1	JPC_TEST_768	SPBC29A10.05	exo1	SGA0065	JPC	'2013/09/17'	SID	JPC	YE5S	PINNED	14.3160069444444	337000.024270593	30_YE5S
L000520_030_001_2013-10-01_15-37-58	23	33	3348.5	2172.5	1516720.83909023	498054.533219935	148.60049019131	512363.309921132	0.00131216711667396	200	196	188	105	114	125	0.132001275374641	95	95	0.216416070053744	L000520_030_001	2013-10-01_15-37-58	2013-09-17_08-02-55	30	YE5S	mS_his3D_K	1	1	1	JPC_TEST_768	SPBC3D6.04C	mad1	SGA0065	JPC	'2013/09/17'	SID	JPC	YE5S	PINNED	14.3160069444444	498054.533219935	30_YE5S
L000520_030_001_2013-10-01_15-37-58	23	35	3536.5	2173.5	1450925.33744287	485783.266893216	148.60049019131	502686.493492775	0.00131107524207946	200	195	189	106	114	126	0.150387926453396	95	95	0.211083924563887	L000520_030_001	2013-10-01_15-37-58	2013-09-17_08-02-55	30	YE5S	mS_his3D_K	1	1	1	JPC_TEST_768	SPBC6B1.09C	nbs1	SGA0065	JPC	'2013/09/17'	SID	JPC	YE5S	PINNED	14.3160069444444	485783.266893216	30_YE5S
L000520_030_001_2013-10-01_15-37-58	23	37	3727.5	2179.5	1113876.26208949	281780.229952617	148.60049019131	311971.407788067	0.00102922986184709	179	177	175	105	113	127	0.0435753002444468	95	95	0.122439945664056	L000520_030_001	2013-10-01_15-37-58	2013-09-17_08-02-55	30	YE5S	mS_his3D_K	1	1	1	JPC_TEST_768	SPCC1322.12C	bub1	SGA0065	JPC	'2013/09/17'	SID	JPC	YE5S	PINNED	14.3160069444444	281780.229952617	30_YE5S
L000520_030_001_2013-10-01_15-37-58	23	39	3918.5	2175.5	1289004.80922521	359714.142699225	148.60049019131	387820.996451055	0.00111465843048656	186	183	179	106	114	128	0.0767350409182697	95	95	0.156304010732378	L000520_030_001	2013-10-01_15-37-58	2013-09-17_08-02-55	30	YE5S	mS_his3D_K	1	1	1	JPC_TEST_768	SPCC23B6.05C	ssb3	SGA0065	JPC	'2013/09/17'	SID	JPC	YE5S	PINNED	14.3160069444444	359714.142699225	30_YE5S
L000520_030_001_2013-10-01_15-37-58	23	41	4108.5	2179.5	1648801.0282708	563902.134475596	148.60049019131	577935.707021757	0.00135754972379923	204	198	193	106	112	126	0.165798703369115	95	95	0.245028356732647	L000520_030_001	2013-10-01_15-37-58	2013-09-17_08-02-55	30	YE5S	mS_his3D_K	1	1	1	JPC_TEST_768	SPCC4G3.05C	mus81	SGA0065	JPC	'2013/09/17'	SID	JPC	YE5S	PINNED	14.3160069444444	563902.134475596	30_YE5S
L000520_030_001_2013-10-01_15-37-58	23	43	4301.5	2176.5	1318355.96237645	391057.77583581	148.60049019131	411426.101166529	0.00115702682545484	189	185	183	104	111	127	0.102880221064938	95	95	0.169923535206479	L000520_030_001	2013-10-01_15-37-58	2013-09-17_08-02-55	30	YE5S	mS_his3D_K	1	1	1	JPC_TEST_768	SPBC1105.08	SPBC1105.08	SGA0065	JPC	'2013/09/17'	SID	JPC	YE5S	PINNED	14.3160069444444	391057.77583581	30_YE5S
L000520_030_001_2013-10-01_15-37-58	23	45	4485.5	2177.5	1346973.33669891	436592.881700725	148.60049019131	454305.989981746	0.00129494304720549	200	193	191	110	114	126	0.13008821341269	95	95	0.189709578708696	L000520_030_001	2013-10-01_15-37-58	2013-09-17_08-02-55	30	YE5S	mS_his3D_K	1	1	1	JPC_TEST_768	SPAC25G10.02	cce1	SGA0065	JPC	'2013/09/17'	SID	JPC	YE5S	PINNED	14.3160069444444	436592.881700725	30_YE5S
L000520_030_001_2013-10-01_15-37-58	23	47	4677.5	2177.5	1660541.4895313	551119.357380026	148.60049019131	570378.868079648	0.00135202863515544	205	196	193	113	115	128	0.159953236263152	95	95	0.23947394813102	L000520_030_001	2013-10-01_15-37-58	2013-09-17_08-02-55	30	YE5S	mS_his3D_K	1	1	1	JPC_TEST_768	SPBC11B10.02C	his3	SGA0065	JPC	'2013/09/17'	SID	JPC	YE5S	PINNED	14.3160069444444	551119.357380026	30_YE5S
L000520_030_001_2013-10-01_15-37-58	24	2	401.5	2268.5	1593278.43022638	537532.922767211	148.60049019131	543834.730315771	0.00133122130218855	202	197	191	100	110	127	0.122967371665427	95	95	0.233570331982928	L000520_030_001	2013-10-01_15-37-58	2013-09-17_08-02-55	30	YE5S	mS_his3D_K	1	1	1	JPC_TEST_768	SPBC11B10.02C	his3	SGA0065	JPC	'2013/09/17'	SID	JPC	YE5S	PINNED	14.3160069444444	537532.922767211	30_YE5S
L000520_030_001_2013-10-01_15-37-58	24	4	591.5	2267.5	1210979.6604315	359273.505356689	148.60049019131	364315.191178322	0.00114273999954954	188	185	181	99	108	123	0.121479434583909	95	95	0.156112543743062	L000520_030_001	2013-10-01_15-37-58	2013-09-17_08-02-55	30	YE5S	mS_his3D_K	1	1	1	JPC_TEST_768	SPAC6G9.13C	bqt1	SGA0065	JPC	'2013/09/17'	SID	JPC	YE5S	PINNED	14.3160069444444	359273.505356689	30_YE5S
L000520_030_001_2013-10-01_15-37-58	24	6	781.5	2269.5	988155.489425019	256593.852881469	148.60049019131	268661.349640925	0.00106107913744122	181	180	177	98	108	124	0.0561164842172388	95	95	0.111495889579694	L000520_030_001	2013-10-01_15-37-58	2013-09-17_08-02-55	30	YE5S	mS_his3D_K	1	1	1	JPC_TEST_768	SPAC11E3.09	pyp3	SGA0065	JPC	'2013/09/17'	SID	JPC	YE5S	PINNED	14.3160069444444	256593.852881469	30_YE5S
L000520_030_001_2013-10-01_15-37-58	24	8	976.5	2269.5	1569063.72887661	519914.883512327	148.60049019131	537204.409597491	0.00134533893798367	203	198	191	108	115	125	0.132426400255075	95	95	0.225914891537593	L000520_030_001	2013-10-01_15-37-58	2013-09-17_08-02-55	30	YE5S	mS_his3D_K	1	1	1	JPC_TEST_768	SPAC144.02	iec1	SGA0065	JPC	'2013/09/17'	SID	JPC	YE5S	PINNED	14.3160069444444	519914.883512327	30_YE5S
L000520_030_001_2013-10-01_15-37-58	24	10	1162.5	2273.5	1162305.66478903	321286.95428986	148.60049019131	347324.340518507	0.00111072153384524	185	183	180	103	113	127	0.058773514719949	95	95	0.139606519706636	L000520_030_001	2013-10-01_15-37-58	2013-09-17_08-02-55	30	YE5S	mS_his3D_K	1	1	1	JPC_TEST_768	SPAC17G8.07	yaf9	SGA0065	JPC	'2013/09/17'	SID	JPC	YE5S	PINNED	14.3160069444444	321286.95428986	30_YE5S
L000520_030_001_2013-10-01_15-37-58	24	12	1352.5	2269.5	1277264.34796471	367294.658644814	148.60049019131	387096.241243211	0.00116873004093987	189	187	183	103	113	126	0.0868317568285684	95	95	0.159597918046739	L000520_030_001	2013-10-01_15-37-58	2013-09-17_08-02-55	30	YE5S	mS_his3D_K	1	1	1	JPC_TEST_768	SPAC19A8.10	rfp1	SGA0065	JPC	'2013/09/17'	SID	JPC	YE5S	PINNED	14.3160069444444	367294.658644814	30_YE5S
L000520_030_001_2013-10-01_15-37-58	24	14	1543.5	2273.5	1368252.92273355	416635.268569981	148.60049019131	447986.604453399	0.00123325905509608	194	191	185	108	116	127	0.0725900733340419	95	95	0.181037539979352	L000520_030_001	2013-10-01_15-37-58	2013-09-17_08-02-55	30	YE5S	mS_his3D_K	1	1	1	JPC_TEST_768	SPAC20H4.04	fml2	SGA0065	JPC	'2013/09/17'	SID	JPC	YE5S	PINNED	14.3160069444444	416635.268569981	30_YE5S
L000520_030_001_2013-10-01_15-37-58	24	16	1735.5	2269.5	1112897.89031778	288599.104737406	148.60049019131	323671.162343745	0.00100399331483092	177	177	173	106	115	126	0.0692953555106813	95	95	0.125402902498466	L000520_030_001	2013-10-01_15-37-58	2013-09-17_08-02-55	30	YE5S	mS_his3D_K	1	1	1	JPC_TEST_768	SPAC24H6.03	cul3	SGA0065	JPC	'2013/09/17'	SID	JPC	YE5S	PINNED	14.3160069444444	288599.104737406	30_YE5S
L000520_030_001_2013-10-01_15-37-58	24	18	1917.5	2269.5	1225655.23700712	352607.395667444	148.60049019131	377123.374031555	0.00118787644797082	190	188	182	104	114	125	0.0854501009671591	95	95	0.153215966831761	L000520_030_001	2013-10-01_15-37-58	2013-09-17_08-02-55	30	YE5S	mS_his3D_K	1	1	1	JPC_TEST_768	SPAC30D11.07	nth1	SGA0065	JPC	'2013/09/17'	SID	JPC	YE5S	PINNED	14.3160069444444	352607.395667444	30_YE5S
L000520_030_001_2013-10-01_15-37-58	24	20	2119.5	2272.5	1167197.52364757	332370.540318507	148.60049019131	358951.316076428	0.00117266693758119	189	187	180	104	114	125	0.0993729408013604	95	95	0.14442259098083	L000520_030_001	2013-10-01_15-37-58	2013-09-17_08-02-55	30	YE5S	mS_his3D_K	1	1	1	JPC_TEST_768	SPAC4H3.05	srs2	SGA0065	JPC	'2013/09/17'	SID	JPC	YE5S	PINNED	14.3160069444444	332370.540318507	30_YE5S
L000520_030_001_2013-10-01_15-37-58	24	22	2306.5	2269.5	1080367.02890849	288318.461998827	148.60049019131	313973.964970381	0.00109008339098853	183	182	176	104	114	125	0.0719523860133914	95	95	0.125280956818783	L000520_030_001	2013-10-01_15-37-58	2013-09-17_08-02-55	30	YE5S	mS_his3D_K	1	1	1	JPC_TEST_768	SPAC694.06C	mrc1	SGA0065	JPC	'2013/09/17'	SID	JPC	YE5S	PINNED	14.3160069444444	288318.461998827	30_YE5S
L000520_030_001_2013-10-01_15-37-58	24	24	2497.5	2269.5	1311507.35997449	367377.884911646	148.60049019131	393596.529753461	0.00112598489878451	186	184	177	105	115	124	0.0850249760867255	95	95	0.159634081760533	L000520_030_001	2013-10-01_15-37-58	2013-09-17_08-02-55	30	YE5S	mS_his3D_K	1	1	1	JPC_TEST_768	SPAC9G1.02	wis4	SGA0065	JPC	'2013/09/17'	SID	JPC	YE5S	PINNED	14.3160069444444	367377.884911646	30_YE5S
L000520_030_001_2013-10-01_15-37-58	24	26	2685.5	2274.5	1392956.80996918	414161.90001029	148.60049019131	438638.139511474	0.00115728823708138	189	186	179	105	114	124	0.0873631629291104	95	95	0.179962804849401	L000520_030_001	2013-10-01_15-37-58	2013-09-17_08-02-55	30	YE5S	mS_his3D_K	1	1	1	JPC_TEST_768	SPBC1105.11C	hht3	SGA0065	JPC	'2013/09/17'	SID	JPC	YE5S	PINNED	14.3160069444444	414161.90001029	30_YE5S
L000520_030_001_2013-10-01_15-37-58	24	28	2868.5	2269.5	1202174.31448613	330366.656524243	148.60049019131	356063.469267257	0.00110672315619302	185	183	176	104	114	124	0.0759910723775109	95	95	0.143551857704304	L000520_030_001	2013-10-01_15-37-58	2013-09-17_08-02-55	30	YE5S	mS_his3D_K	1	1	1	JPC_TEST_768	SPBC16G5.13	ptf2	SGA0065	JPC	'2013/09/17'	SID	JPC	YE5S	PINNED	14.3160069444444	330366.656524243	30_YE5S
L000520_030_001_2013-10-01_15-37-58	24	30	3064.5	2267.5	1146162.53055585	320054.320293205	148.60049019131	346118.598970397	0.00106375496937785	182	180	175	105	114	125	0.0569667339781061	95	95	0.139070912082214	L000520_030_001	2013-10-01_15-37-58	2013-09-17_08-02-55	30	YE5S	mS_his3D_K	1	1	1	JPC_TEST_768	SPBC19G7.09	ulp1	SGA0065	JPC	'2013/09/17'	SID	JPC	YE5S	PINNED	14.3160069444444	320054.320293205	30_YE5S
L000520_030_001_2013-10-01_15-37-58	24	32	3250.5	2271.5	1007478.33191625	257349.242758952	148.60049019131	287344.970051998	0.00101494303594179	178	177	173	105	114	125	0.0408119885216282	95	95	0.111824123734268	L000520_030_001	2013-10-01_15-37-58	2013-09-17_08-02-55	30	YE5S	mS_his3D_K	1	1	1	JPC_TEST_768	SPBC29A10.05	exo1	SGA0065	JPC	'2013/09/17'	SID	JPC	YE5S	PINNED	14.3160069444444	257349.242758952	30_YE5S
L000520_030_001_2013-10-01_15-37-58	24	34	3440.5	2272.5	1590098.72196833	544938.415687922	148.60049019131	557586.03821343	0.00135496611337896	204	198	189	106	113	124	0.131788712934424	95	95	0.236788187795523	L000520_030_001	2013-10-01_15-37-58	2013-09-17_08-02-55	30	YE5S	mS_his3D_K	1	1	1	JPC_TEST_768	SPBC3D6.04C	mad1	SGA0065	JPC	'2013/09/17'	SID	JPC	YE5S	PINNED	14.3160069444444	544938.415687922	30_YE5S
L000520_030_001_2013-10-01_15-37-58	24	36	3630.5	2274.5	1161816.47890318	330619.616835423	148.60049019131	356192.446596809	0.00113003713098637	187	184	180	106	114	126	0.0683388245297056	95	95	0.143661774737026	L000520_030_001	2013-10-01_15-37-58	2013-09-17_08-02-55	30	YE5S	mS_his3D_K	1	1	1	JPC_TEST_768	SPBC6B1.09C	nbs1	SGA0065	JPC	'2013/09/17'	SID	JPC	YE5S	PINNED	14.3160069444444	330619.616835423	30_YE5S
L000520_030_001_2013-10-01_15-37-58	24	38	3822.5	2272.5	1319578.92709108	361157.950005008	148.60049019131	392706.676087426	0.00112184044506629	186	183	180	110	116	127	0.0690827930704644	95	95	0.156931377982731	L000520_030_001	2013-10-01_15-37-58	2013-09-17_08-02-55	30	YE5S	mS_his3D_K	1	1	1	JPC_TEST_768	SPCC1322.12C	bub1	SGA0065	JPC	'2013/09/17'	SID	JPC	YE5S	PINNED	14.3160069444444	361157.950005008	30_YE5S
L000520_030_001_2013-10-01_15-37-58	24	40	4012.5	2268.5	1146896.30938463	291974.131527881	148.60049019131	321080.015660767	0.00103399722145638	181	178	175	107	114	126	0.055903921777022	95	95	0.126869428723212	L000520_030_001	2013-10-01_15-37-58	2013-09-17_08-02-55	30	YE5S	mS_his3D_K	1	1	1	JPC_TEST_768	SPCC23B6.05C	ssb3	SGA0065	JPC	'2013/09/17'	SID	JPC	YE5S	PINNED	14.3160069444444	291974.131527881	30_YE5S
L000520_030_001_2013-10-01_15-37-58	24	42	4199.5	2270.5	1510361.42257413	451402.223203848	148.60049019131	477657.525019912	0.00118904529115914	192	187	185	113	117	128	0.110426187692635	95	95	0.196144575831339	L000520_030_001	2013-10-01_15-37-58	2013-09-17_08-02-55	30	YE5S	mS_his3D_K	1	1	1	JPC_TEST_768	SPCC4G3.05C	mus81	SGA0065	JPC	'2013/09/17'	SID	JPC	YE5S	PINNED	14.3160069444444	451402.223203848	30_YE5S
L000520_030_001_2013-10-01_15-37-58	24	44	4390.5	2269.5	1587408.19959613	530152.498446453	148.60049019131	547042.1604846	0.0013371422520636	203	196	193	113	115	126	0.148899989371878	95	95	0.230363369049569	L000520_030_001	2013-10-01_15-37-58	2013-09-17_08-02-55	30	YE5S	mS_his3D_K	1	1	1	JPC_TEST_768	SPBC1105.08	SPBC1105.08	SGA0065	JPC	'2013/09/17'	SID	JPC	YE5S	PINNED	14.3160069444444	530152.498446453	30_YE5S
L000520_030_001_2013-10-01_15-37-58	24	46	4580.5	2272.5	1443342.95621214	460601.136111587	148.60049019131	475774.294084192	0.00129669619465779	201	193	191	109	113	125	0.142523116165374	95	95	0.200141713589305	L000520_030_001	2013-10-01_15-37-58	2013-09-17_08-02-55	30	YE5S	mS_his3D_K	1	1	1	JPC_TEST_768	SPAC25G10.02	cce1	SGA0065	JPC	'2013/09/17'	SID	JPC	YE5S	PINNED	14.3160069444444	460601.136111587	30_YE5S
L000520_030_001_2013-10-01_15-37-58	24	48	4773.5	2270.5	1902199.31714316	688791.86623703	148.60049019131	697937.13550222	0.00146278620698778	213	204	199	110	113	129	0.124136465086619	95	95	0.299295797615352	L000520_030_001	2013-10-01_15-37-58	2013-09-17_08-02-55	30	YE5S	mS_his3D_K	1	1	1	JPC_TEST_768	SPBC11B10.02C	his3	SGA0065	JPC	'2013/09/17'	SID	JPC	YE5S	PINNED	14.3160069444444	688791.86623703	30_YE5S
L000520_030_001_2013-10-01_15-37-58	25	1	306.5	2368.5	1377058.26867892	430145.439991212	148.60049019131	447490.12784732	0.00123392032795388	194	190	188	102	113	131	0.131363588053991	95	95	0.186908018028879	L000520_030_001	2013-10-01_15-37-58	2013-09-17_08-02-55	30	YE5S	mS_his3D_K	1	1	1	JPC_TEST_768	SPBC11B10.02C	his3	SGA0065	JPC	'2013/09/17'	SID	JPC	YE5S	PINNED	14.3160069444444	430145.439991212	30_YE5S
L000520_030_001_2013-10-01_15-37-58	25	3	496.5	2367.5	1443587.54915506	460977.07642594	148.60049019131	465705.403555375	0.00129192883504851	199	194	189	100	109	124	0.125730683388245	95	95	0.200305068242221	L000520_030_001	2013-10-01_15-37-58	2013-09-17_08-02-55	30	YE5S	mS_his3D_K	1	1	1	JPC_TEST_768	SPAC19G12.13C	poz1	SGA0065	JPC	'2013/09/17'	SID	JPC	YE5S	PINNED	14.3160069444444	460977.07642594	30_YE5S
L000520_030_001_2013-10-01_15-37-58	25	5	690.5	2367.5	1731228.8500372	568933.352480409	148.60049019131	586519.224961815	0.00130730753554831	200	195	190	110	115	124	0.146668083749601	95	95	0.247214535866779	L000520_030_001	2013-10-01_15-37-58	2013-09-17_08-02-55	30	YE5S	mS_his3D_K	1	1	1	JPC_TEST_768	SPAC11G7.02	pub1	SGA0065	JPC	'2013/09/17'	SID	JPC	YE5S	PINNED	14.3160069444444	568933.352480409	30_YE5S
L000520_030_001_2013-10-01_15-37-58	25	7	876.5	2363.5	1315420.84706132	410835.023198826	148.60049019131	420620.053310672	0.00124513146069129	195	191	186	100	110	124	0.110851312573068	95	95	0.178517200890262	L000520_030_001	2013-10-01_15-37-58	2013-09-17_08-02-55	30	YE5S	mS_his3D_K	1	1	1	JPC_TEST_768	SPAC144.05	SPAC144.05	SGA0065	JPC	'2013/09/17'	SID	JPC	YE5S	PINNED	14.3160069444444	410835.023198826	30_YE5S
L000520_030_001_2013-10-01_15-37-58	25	9	1073.5	2365.5	1314931.66117547	385069.247425979	148.60049019131	411110.630309362	0.00116079453198598	189	186	182	108	115	126	0.101604846423637	95	95	0.167321382836773	L000520_030_001	2013-10-01_15-37-58	2013-09-17_08-02-55	30	YE5S	mS_his3D_K	1	1	1	JPC_TEST_768	SPAC17G8.10C	dma1	SGA0065	JPC	'2013/09/17'	SID	JPC	YE5S	PINNED	14.3160069444444	385069.247425979	30_YE5S
L000520_030_001_2013-10-01_15-37-58	25	11	1257.5	2366.5	1217583.66989053	345171.42688145	148.60049019131	372829.66123699	0.00115159819298776	187	185	181	105	114	126	0.0667446062280795	95	95	0.149984868559644	L000520_030_001	2013-10-01_15-37-58	2013-09-17_08-02-55	30	YE5S	mS_his3D_K	1	1	1	JPC_TEST_768	SPAC19A8.10	rfp1	SGA0065	JPC	'2013/09/17'	SID	JPC	YE5S	PINNED	14.3160069444444	345171.42688145	30_YE5S
L000520_030_001_2013-10-01_15-37-58	25	13	1453.5	2367.5	1391000.06642576	413377.019339576	148.60049019131	445844.889297124	0.0012069306334854	192	189	184	110	118	127	0.0742905728557764	95	95	0.17962175627161	L000520_030_001	2013-10-01_15-37-58	2013-09-17_08-02-55	30	YE5S	mS_his3D_K	1	1	1	JPC_TEST_768	SPAC20H4.07	rhp57	SGA0065	JPC	'2013/09/17'	SID	JPC	YE5S	PINNED	14.3160069444444	413377.019339576	30_YE5S
L000520_030_001_2013-10-01_15-37-58	25	15	1639.5	2368.5	1276041.38325008	350403.170565806	148.60049019131	384600.217665337	0.00111465843048656	185	183	178	108	116	127	0.046232330747157	95	95	0.152258180681465	L000520_030_001	2013-10-01_15-37-58	2013-09-17_08-02-55	30	YE5S	mS_his3D_K	1	1	1	JPC_TEST_768	SPAC26A3.02	myh1	SGA0065	JPC	'2013/09/17'	SID	JPC	YE5S	PINNED	14.3160069444444	350403.170565806	30_YE5S
L000520_030_001_2013-10-01_15-37-58	25	17	1826.5	2369.5	1709215.48517377	572595.331907945	148.60049019131	591585.172456116	0.00133941822276897	202	198	189	108	116	125	0.136146242958869	95	95	0.248805749566214	L000520_030_001	2013-10-01_15-37-58	2013-09-17_08-02-55	30	YE5S	mS_his3D_K	1	1	1	JPC_TEST_768	SPAC30D11.10	rad22	SGA0065	JPC	'2013/09/17'	SID	JPC	YE5S	PINNED	14.3160069444444	572595.331907945	30_YE5S
L000520_030_001_2013-10-01_15-37-58	25	19	2021.5	2364.5	1063979.30173238	285684.973006852	148.60049019131	314114.289795896	0.00104394728948911	179	179	174	104	114	125	0.0749282601764268	95	95	0.124136645703917	L000520_030_001	2013-10-01_15-37-58	2013-09-17_08-02-55	30	YE5S	mS_his3D_K	1	1	1	JPC_TEST_768	SPAC521.02	SPAC521.02	SGA0065	JPC	'2013/09/17'	SID	JPC	YE5S	PINNED	14.3160069444444	285684.973006852	30_YE5S
L000520_030_001_2013-10-01_15-37-58	25	21	2208.5	2365.5	1008701.29663089	270665.767158875	148.60049019131	294574.725574833	0.00109183653844083	183	182	177	103	113	124	0.0615368264427676	95	95	0.117610457730216	L000520_030_001	2013-10-01_15-37-58	2013-09-17_08-02-55	30	YE5S	mS_his3D_K	1	1	1	JPC_TEST_768	SPAC6B12.02C	mus7	SGA0065	JPC	'2013/09/17'	SID	JPC	YE5S	PINNED	14.3160069444444	270665.767158875	30_YE5S
L000520_030_001_2013-10-01_15-37-58	25	23	2398.5	2365.5	1196793.26974174	323213.979504289	148.60049019131	347552.453235309	0.00110672315619302	185	183	177	104	113	125	0.074184291635668	95	95	0.140443856174804	L000520_030_001	2013-10-01_15-37-58	2013-09-17_08-02-55	30	YE5S	mS_his3D_K	1	1	1	JPC_TEST_768	SPACUNK12.02C	cmk1	SGA0065	JPC	'2013/09/17'	SID	JPC	YE5S	PINNED	14.3160069444444	323213.979504289	30_YE5S
L000520_030_001_2013-10-01_15-37-58	25	25	2590.5	2369.5	1215626.92634711	357506.911113426	148.60049019131	376900.757516501	0.00118361665869206	191	187	180	104	112	124	0.0925709427144224	95	95	0.155344918196046	L000520_030_001	2013-10-01_15-37-58	2013-09-17_08-02-55	30	YE5S	mS_his3D_K	1	1	1	JPC_TEST_768	SPBC119.04	mei3	SGA0065	JPC	'2013/09/17'	SID	JPC	YE5S	PINNED	14.3160069444444	357506.911113426	30_YE5S
L000520_030_001_2013-10-01_15-37-58	25	27	2776.5	2367.5	1424020.11372091	481391.732102895	148.60049019131	494626.398893279	0.00133148271381509	202	197	187	104	113	123	0.147305771070252	95	95	0.209175702396565	L000520_030_001	2013-10-01_15-37-58	2013-09-17_08-02-55	30	YE5S	mS_his3D_K	1	1	1	JPC_TEST_768	SPBC16G5.15C	fkh2	SGA0065	JPC	'2013/09/17'	SID	JPC	YE5S	PINNED	14.3160069444444	481391.732102895	30_YE5S
L000520_030_001_2013-10-01_15-37-58	25	29	2969.5	2366.5	1632902.48698055	556328.948962028	148.60049019131	567724.858101569	0.00134292451767358	203	197	190	105	113	123	0.152513550855564	95	95	0.241737634658423	L000520_030_001	2013-10-01_15-37-58	2013-09-17_08-02-55	30	YE5S	mS_his3D_K	1	1	1	JPC_TEST_768	SPBC20F10.06	mad2	SGA0065	JPC	'2013/09/17'	SID	JPC	YE5S	PINNED	14.3160069444444	556328.948962028	30_YE5S
L000520_030_001_2013-10-01_15-37-58	25	31	3155.5	2368.5	1357490.83324477	409875.489291912	148.60049019131	432376.617297037	0.00115335134044006	189	186	180	105	114	124	0.106493782548624	95	95	0.17810026149233	L000520_030_001	2013-10-01_15-37-58	2013-09-17_08-02-55	30	YE5S	mS_his3D_K	1	1	1	JPC_TEST_768	SPBC29A3.13	pdp1	SGA0065	JPC	'2013/09/17'	SID	JPC	YE5S	PINNED	14.3160069444444	409875.489291912	30_YE5S
L000520_030_001_2013-10-01_15-37-58	25	33	3346.5	2364.5	1086237.25953874	281163.750860185	148.60049019131	311899.662366013	0.00106484684397236	182	180	176	105	113	125	0.0518652354129025	95	95	0.122172071418254	L000520_030_001	2013-10-01_15-37-58	2013-09-17_08-02-55	30	YE5S	mS_his3D_K	1	1	1	JPC_TEST_768	SPBC3D6.10	apn2	SGA0065	JPC	'2013/09/17'	SID	JPC	YE5S	PINNED	14.3160069444444	281163.750860185	30_YE5S
L000520_030_001_2013-10-01_15-37-58	25	35	3537.5	2369.5	1113142.48326071	279772.801754992	148.60049019131	304888.487936486	0.00101292847686295	178	176	174	104	112	125	0.0581358273992985	95	95	0.121567672263317	L000520_030_001	2013-10-01_15-37-58	2013-09-17_08-02-55	30	YE5S	mS_his3D_K	1	1	1	JPC_TEST_768	SPBC725.02	mpr1	SGA0065	JPC	'2013/09/17'	SID	JPC	YE5S	PINNED	14.3160069444444	279772.801754992	30_YE5S
L000520_030_001_2013-10-01_15-37-58	25	37	3723.5	2369.5	1334499.09660963	416032.869712067	148.60049019131	430080.100390834	0.00126620020528471	198	192	187	104	112	124	0.123286215325752	95	95	0.180775783917035	L000520_030_001	2013-10-01_15-37-58	2013-09-17_08-02-55	30	YE5S	mS_his3D_K	1	1	1	JPC_TEST_768	SPCC1450.11C	cek1	SGA0065	JPC	'2013/09/17'	SID	JPC	YE5S	PINNED	14.3160069444444	416032.869712067	30_YE5S
L000520_030_001_2013-10-01_15-37-58	25	39	3918.5	2362.5	1766450.23381868	643206.726731789	148.60049019131	651914.640582611	0.00148828393097015	215	206	197	105	111	124	0.155489425018599	95	95	0.279488013353664	L000520_030_001	2013-10-01_15-37-58	2013-09-17_08-02-55	30	YE5S	mS_his3D_K	1	1	1	JPC_TEST_768	SPCC24B10.07	gad8	SGA0065	JPC	'2013/09/17'	SID	JPC	YE5S	PINNED	14.3160069444444	643206.726731789	30_YE5S
L000520_030_001_2013-10-01_15-37-58	25	41	4111.5	2362.5	1382928.49930917	435082.922509806	148.60049019131	450664.765373513	0.00128114830404781	198.5	193	190	104	111	125	0.128175151450739	95	95	0.189053466953368	L000520_030_001	2013-10-01_15-37-58	2013-09-17_08-02-55	30	YE5S	mS_his3D_K	1	1	1	JPC_TEST_768	SPCC4G3.05C	mus81	SGA0065	JPC	'2013/09/17'	SID	JPC	YE5S	PINNED	14.3160069444444	435082.922509806	30_YE5S
L000520_030_001_2013-10-01_15-37-58	25	43	4295.5	2362.5	1216116.11223297	317419.782338462	148.60049019131	345674.661596391	0.0010801333229558	184	180	179	110	114	127	0.0601551705813583	95	95	0.137926145169067	L000520_030_001	2013-10-01_15-37-58	2013-09-17_08-02-55	30	YE5S	mS_his3D_K	1	1	1	JPC_TEST_768	SPCC132.01C	SPCC132.01c	SGA0065	JPC	'2013/09/17'	SID	JPC	YE5S	PINNED	14.3160069444444	317419.782338462	30_YE5S
L000520_030_001_2013-10-01_15-37-58	25	45	4491.5	2367.5	1099689.87139972	309685.964636622	148.60049019131	320857.510679717	0.00113721914556609	188	183	182	101	108	125	0.0848124136465087	95	95	0.134565624740263	L000520_030_001	2013-10-01_15-37-58	2013-09-17_08-02-55	30	YE5S	mS_his3D_K	1	1	1	JPC_TEST_768	SPAC13G7.06	met16	SGA0065	JPC	'2013/09/17'	SID	JPC	YE5S	PINNED	14.3160069444444	309685.964636622	30_YE5S
L000520_030_001_2013-10-01_15-37-58	25	47	4674.5	2370.5	1554632.74524392	498622.934661981	148.60049019131	519119.124326191	0.00128039480967365	201	192	189	113	114	127	0.140610054203422	95	95	0.216663053462378	L000520_030_001	2013-10-01_15-37-58	2013-09-17_08-02-55	30	YE5S	mS_his3D_K	1	1	1	JPC_TEST_768	SPBC11B10.02C	his3	SGA0065	JPC	'2013/09/17'	SID	JPC	YE5S	PINNED	14.3160069444444	498622.934661981	30_YE5S
L000520_030_001_2013-10-01_15-37-58	26	2	401.5	2465.5	1488592.65065363	490608.102680224	148.60049019131	499982.674922716	0.0013079073273952	201	195	190	103	111	126	0.110426187692635	95	95	0.213180425910694	L000520_030_001	2013-10-01_15-37-58	2013-09-17_08-02-55	30	YE5S	mS_his3D_K	1	1	1	JPC_TEST_768	SPBC11B10.02C	his3	SGA0065	JPC	'2013/09/17'	SID	JPC	YE5S	PINNED	14.3160069444444	490608.102680224	30_YE5S
L000520_030_001_2013-10-01_15-37-58	26	4	591.5	2458.5	1317377.59060474	354138.09118996	148.60049019131	368155.611559287	0.00107947205009801	183	181	178	100	109	124	0.0670634498884047	95	95	0.153881088996778	L000520_030_001	2013-10-01_15-37-58	2013-09-17_08-02-55	30	YE5S	mS_his3D_K	1	1	1	JPC_TEST_768	SPAC19G12.13C	poz1	SGA0065	JPC	'2013/09/17'	SID	JPC	YE5S	PINNED	14.3160069444444	354138.09118996	30_YE5S
L000520_030_001_2013-10-01_15-37-58	26	6	781.5	2464.5	1569308.32181953	530480.336997346	148.60049019131	535964.372789616	0.00135496611337896	203	198	193	100	109	122	0.146455521309385	95	95	0.230505822387636	L000520_030_001	2013-10-01_15-37-58	2013-09-17_08-02-55	30	YE5S	mS_his3D_K	1	1	1	JPC_TEST_768	SPAC11G7.02	pub1	SGA0065	JPC	'2013/09/17'	SID	JPC	YE5S	PINNED	14.3160069444444	530480.336997346	30_YE5S
L000520_030_001_2013-10-01_15-37-58	26	8	971.5	2460.5	1357246.24030184	418607.901897642	148.60049019131	437517.633276746	0.00125306673498483	196	192	187	104	112	125	0.124030183866511	95	95	0.18189469421439	L000520_030_001	2013-10-01_15-37-58	2013-09-17_08-02-55	30	YE5S	mS_his3D_K	1	1	1	JPC_TEST_768	SPAC144.05	SPAC144.05	SGA0065	JPC	'2013/09/17'	SID	JPC	YE5S	PINNED	14.3160069444444	418607.901897642	30_YE5S
L000520_030_001_2013-10-01_15-37-58	26	10	1162.5	2465.5	1257207.7266447	373649.184164977	148.60049019131	388423.203637713	0.00118361665869206	190	187	183	102	111	125	0.0925709427144224	95	95	0.162359104520114	L000520_030_001	2013-10-01_15-37-58	2013-09-17_08-02-55	30	YE5S	mS_his3D_K	1	1	1	JPC_TEST_768	SPAC17G8.10C	dma1	SGA0065	JPC	'2013/09/17'	SID	JPC	YE5S	PINNED	14.3160069444444	373649.184164977	30_YE5S
L000520_030_001_2013-10-01_15-37-58	26	12	1352.5	2465.5	1229079.5382081	347328.237478155	148.60049019131	368397.182809718	0.00115335134044006	188	185	181	102	112	126	0.0712084174726326	95	95	0.150922052024618	L000520_030_001	2013-10-01_15-37-58	2013-09-17_08-02-55	30	YE5S	mS_his3D_K	1	1	1	JPC_TEST_768	SPAC19A8.10	rfp1	SGA0065	JPC	'2013/09/17'	SID	JPC	YE5S	PINNED	14.3160069444444	347328.237478155	30_YE5S
L000520_030_001_2013-10-01_15-37-58	26	14	1548.5	2465.5	1294630.44691253	355764.045807663	148.60049019131	380984.701274636	0.00110546209148834	184	183	178	104	113	125	0.077585290679137	95	95	0.154587603414334	L000520_030_001	2013-10-01_15-37-58	2013-09-17_08-02-55	30	YE5S	mS_his3D_K	1	1	1	JPC_TEST_768	SPAC20H4.07	rhp57	SGA0065	JPC	'2013/09/17'	SID	JPC	YE5S	PINNED	14.3160069444444	355764.045807663	30_YE5S
L000520_030_001_2013-10-01_15-37-58	26	16	1736.5	2465.5	1171355.60367733	302655.340746899	148.60049019131	338457.560575896	0.00104394728948911	180	179	174	107	115	126	0.0421936443830375	95	95	0.131510658083493	L000520_030_001	2013-10-01_15-37-58	2013-09-17_08-02-55	30	YE5S	mS_his3D_K	1	1	1	JPC_TEST_768	SPAC26A3.02	myh1	SGA0065	JPC	'2013/09/17'	SID	JPC	YE5S	PINNED	14.3160069444444	302655.340746899	30_YE5S
L000520_030_001_2013-10-01_15-37-58	26	18	1925.5	2467.5	1553654.37347221	522592.597426068	148.60049019131	536408.853856198	0.00132754581717377	202	197	189	104	113	123	0.154532894037624	95	95	0.227078419391046	L000520_030_001	2013-10-01_15-37-58	2013-09-17_08-02-55	30	YE5S	mS_his3D_K	1	1	1	JPC_TEST_768	SPAC30D11.10	rad22	SGA0065	JPC	'2013/09/17'	SID	JPC	YE5S	PINNED	14.3160069444444	522592.597426068	30_YE5S
L000520_030_001_2013-10-01_15-37-58	26	20	2109.5	2463.5	1356512.46147306	426833.144184054	148.60049019131	447227.844730854	0.00128031784107984	198	194	186	105	113	124	0.129556807312148	95	95	0.185468749849135	L000520_030_001	2013-10-01_15-37-58	2013-09-17_08-02-55	30	YE5S	mS_his3D_K	1	1	1	JPC_TEST_768	SPAC521.02	SPAC521.02	SGA0065	JPC	'2013/09/17'	SID	JPC	YE5S	PINNED	14.3160069444444	426833.144184054	30_YE5S
L000520_030_001_2013-10-01_15-37-58	26	22	2305.5	2465.5	1262344.17844617	384804.858462517	148.60049019131	397464.442895945	0.00123418173958042	195	191	184	102	112	123	0.121585715804017	95	95	0.167206499793609	L000520_030_001	2013-10-01_15-37-58	2013-09-17_08-02-55	30	YE5S	mS_his3D_K	1	1	1	JPC_TEST_768	SPAC6B12.02C	mus7	SGA0065	JPC	'2013/09/17'	SID	JPC	YE5S	PINNED	14.3160069444444	384804.858462517	30_YE5S
L000520_030_001_2013-10-01_15-37-58	26	24	2494.5	2462.5	1283379.17153789	370195.356220195	148.60049019131	392024.698138704	0.00115378194217677	189	186	179	104	113	124	0.0820491019236901	95	95	0.160858337394034	L000520_030_001	2013-10-01_15-37-58	2013-09-17_08-02-55	30	YE5S	mS_his3D_K	1	1	1	JPC_TEST_768	SPACUNK12.02C	cmk1	SGA0065	JPC	'2013/09/17'	SID	JPC	YE5S	PINNED	14.3160069444444	370195.356220195	30_YE5S
L000520_030_001_2013-10-01_15-37-58	26	26	2685.5	2460.5	1307104.68700181	383942.054311956	148.60049019131	402731.328086811	0.00114190953658157	188	185	179	104	113	123	0.0984164098203847	95	95	0.166831591684083	L000520_030_001	2013-10-01_15-37-58	2013-09-17_08-02-55	30	YE5S	mS_his3D_K	1	1	1	JPC_TEST_768	SPBC119.04	mei3	SGA0065	JPC	'2013/09/17'	SID	JPC	YE5S	PINNED	14.3160069444444	383942.054311956	30_YE5S
L000520_030_001_2013-10-01_15-37-58	26	28	2876.5	2465.5	1430624.12317993	463348.516061269	148.60049019131	477000.913712626	0.00128382413598444	199	194	186	103	111	122	0.13072590073334	95	95	0.201335512926519	L000520_030_001	2013-10-01_15-37-58	2013-09-17_08-02-55	30	YE5S	mS_his3D_K	1	1	1	JPC_TEST_768	SPBC16G5.15C	fkh2	SGA0065	JPC	'2013/09/17'	SID	JPC	YE5S	PINNED	14.3160069444444	463348.516061269	30_YE5S
L000520_030_001_2013-10-01_15-37-58	26	30	3059.5	2459.5	1411301.2806887	444035.385726743	148.60049019131	460287.35437489	0.0012605101611911	197	192	185	105	113	123	0.110107344032309	95	95	0.192943516691866	L000520_030_001	2013-10-01_15-37-58	2013-09-17_08-02-55	30	YE5S	mS_his3D_K	1	1	1	JPC_TEST_768	SPBC20F10.06	mad2	SGA0065	JPC	'2013/09/17'	SID	JPC	YE5S	PINNED	14.3160069444444	444035.385726743	30_YE5S
L000520_030_001_2013-10-01_15-37-58	26	32	3251.5	2461.5	1396136.51822723	405326.735748498	148.60049019131	420076.208351529	0.00116889923105004	190	186	181	104	112	123	0.119672653842066	95	95	0.176123724185975	L000520_030_001	2013-10-01_15-37-58	2013-09-17_08-02-55	30	YE5S	mS_his3D_K	1	1	1	JPC_TEST_768	SPBC29A3.13	pdp1	SGA0065	JPC	'2013/09/17'	SID	JPC	YE5S	PINNED	14.3160069444444	405326.735748498	30_YE5S
L000520_030_001_2013-10-01_15-37-58	26	34	3438.5	2458.5	1088194.00308216	282104.071873544	148.60049019131	315001.089548172	0.00106475462245599	182	180	175	105	114	126	0.037623551918376	95	95	0.122580662375121	L000520_030_001	2013-10-01_15-37-58	2013-09-17_08-02-55	30	YE5S	mS_his3D_K	1	1	1	JPC_TEST_768	SPBC3D6.10	apn2	SGA0065	JPC	'2013/09/17'	SID	JPC	YE5S	PINNED	14.3160069444444	282104.071873544	30_YE5S
L000520_030_001_2013-10-01_15-37-58	26	36	3633.5	2465.5	984486.595281114	238104.025889587	148.60049019131	265226.279843577	0.000983093760347669	176	174	172	104	112	125	0.0420873631629291	95	95	0.103461637451344	L000520_030_001	2013-10-01_15-37-58	2013-09-17_08-02-55	30	YE5S	mS_his3D_K	1	1	1	JPC_TEST_768	SPBC725.02	mpr1	SGA0065	JPC	'2013/09/17'	SID	JPC	YE5S	PINNED	14.3160069444444	238104.025889587	30_YE5S
L000520_030_001_2013-10-01_15-37-58	26	38	3818.5	2465.5	1250114.53129982	365502.227251645	148.60049019131	379029.970568302	0.0012069306334854	193	188	184	103	110	125	0.0863003507280264	95	95	0.158819065667979	L000520_030_001	2013-10-01_15-37-58	2013-09-17_08-02-55	30	YE5S	mS_his3D_K	1	1	1	JPC_TEST_768	SPCC1450.11C	cek1	SGA0065	JPC	'2013/09/17'	SID	JPC	YE5S	PINNED	14.3160069444444	365502.227251645	30_YE5S
L000520_030_001_2013-10-01_15-37-58	26	40	4012.5	2464.5	1523569.44149219	544507.142982862	148.60049019131	555353.029400716	0.00144565435903567	211	203	196	107	111	123	0.15612711233925	95	95	0.236600789955076	L000520_030_001	2013-10-01_15-37-58	2013-09-17_08-02-55	30	YE5S	mS_his3D_K	1	1	1	JPC_TEST_768	SPCC24B10.07	gad8	SGA0065	JPC	'2013/09/17'	SID	JPC	YE5S	PINNED	14.3160069444444	544507.142982862	30_YE5S
L000520_030_001_2013-10-01_15-37-58	26	42	4206.5	2465.5	1190678.44616856	359478.874183011	148.60049019131	365837.215935481	0.00121854162745407	194	189	186	101	108	124	0.0986289722606015	95	95	0.156201781188642	L000520_030_001	2013-10-01_15-37-58	2013-09-17_08-02-55	30	YE5S	mS_his3D_K	1	1	1	JPC_TEST_768	SPCC4G3.05C	mus81	SGA0065	JPC	'2013/09/17'	SID	JPC	YE5S	PINNED	14.3160069444444	359478.874183011	30_YE5S
L000520_030_001_2013-10-01_15-37-58	26	44	4391.5	2461.5	1380237.97693698	429761.266659334	148.60049019131	444702.921033051	0.00121963350204858	195	189	186	108	112	126	0.145286427888192	95	95	0.186741085941811	L000520_030_001	2013-10-01_15-37-58	2013-09-17_08-02-55	30	YE5S	mS_his3D_K	1	1	1	JPC_TEST_768	SPCC132.01C	SPCC132.01c	SGA0065	JPC	'2013/09/17'	SID	JPC	YE5S	PINNED	14.3160069444444	429761.266659334	30_YE5S
L000520_030_001_2013-10-01_15-37-58	26	46	4579.5	2460.5	1281177.83505155	352123.889669419	148.60049019131	372313.048034724	0.00111089072395542	187	181	181	110	113	126	0.0934211924752896	95	95	0.153005872432532	L000520_030_001	2013-10-01_15-37-58	2013-09-17_08-02-55	30	YE5S	mS_his3D_K	1	1	1	JPC_TEST_768	SPAC13G7.06	met16	SGA0065	JPC	'2013/09/17'	SID	JPC	YE5S	PINNED	14.3160069444444	352123.889669419	30_YE5S
L000520_030_001_2013-10-01_15-37-58	26	48	4770.5	2460.5	1832001.14252312	626647.309015415	148.60049019131	640599.53448476	0.00135378201726808	206	196	194	114	114	128	0.148687426931661	95	95	0.272292568145311	L000520_030_001	2013-10-01_15-37-58	2013-09-17_08-02-55	30	YE5S	mS_his3D_K	1	1	1	JPC_TEST_768	SPBC11B10.02C	his3	SGA0065	JPC	'2013/09/17'	SID	JPC	YE5S	PINNED	14.3160069444444	626647.309015415	30_YE5S
L000520_030_001_2013-10-01_15-37-58	27	1	306.5	2560.5	1434048.42438091	478242.519408415	148.60049019131	485118.26719386	0.00131584260168874	201	195	191	101	111	128	0.0966096290785418	95	95	0.207807297554034	L000520_030_001	2013-10-01_15-37-58	2013-09-17_08-02-55	30	YE5S	mS_his3D_K	1	1	1	JPC_TEST_768	SPBC11B10.02C	his3	SGA0065	JPC	'2013/09/17'	SID	JPC	YE5S	PINNED	14.3160069444444	478242.519408415	30_YE5S
L000520_030_001_2013-10-01_15-37-58	27	3	496.5	2560.5	1576646.11010734	528362.981840713	148.60049019131	530735.740921447	0.00134300911272866	204	197	190	101	109	123	0.099266659581252	95	95	0.22958578321252	L000520_030_001	2013-10-01_15-37-58	2013-09-17_08-02-55	30	YE5S	mS_his3D_K	1	1	1	JPC_TEST_768	SPBC16G5.13	ptf2	SGA0065	JPC	'2013/09/17'	SID	JPC	YE5S	PINNED	14.3160069444444	528362.981840713	30_YE5S
L000520_030_001_2013-10-01_15-37-58	27	5	687.5	2560.5	1798002.72345627	588290.628398587	148.60049019131	603172.773709155	0.00129192883504851	199	194	189	111	116	125	0.100967159102987	95	95	0.255625714365798	L000520_030_001	2013-10-01_15-37-58	2013-09-17_08-02-55	30	YE5S	mS_his3D_K	1	1	1	JPC_TEST_768	SPAC11G7.04	ubi1	SGA0065	JPC	'2013/09/17'	SID	JPC	YE5S	PINNED	14.3160069444444	588290.628398587	30_YE5S
L000520_030_001_2013-10-01_15-37-58	27	7	876.5	2560.5	1255984.76193007	378439.601337279	148.60049019131	384349.907428538	0.00122230933398521	194	190	185	99	109	123	0.0835370390052078	95	95	0.164440650192723	L000520_030_001	2013-10-01_15-37-58	2013-09-17_08-02-55	30	YE5S	mS_his3D_K	1	1	1	JPC_TEST_768	SPAC14C4.13	rad17	SGA0065	JPC	'2013/09/17'	SID	JPC	YE5S	PINNED	14.3160069444444	378439.601337279	30_YE5S
L000520_030_001_2013-10-01_15-37-58	27	9	1072.5	2557.5	1755932.73727282	627400.862892796	148.60049019131	638515.005351976	0.0014347046379248	209	203	195	107	113	124	0.155170581358274	95	95	0.272620004515907	L000520_030_001	2013-10-01_15-37-58	2013-09-17_08-02-55	30	YE5S	mS_his3D_K	1	1	1	JPC_TEST_768	SPAC17G8.13C	mst2	SGA0065	JPC	'2013/09/17'	SID	JPC	YE5S	PINNED	14.3160069444444	627400.862892796	30_YE5S
L000520_030_001_2013-10-01_15-37-58	27	11	1260.5	2560.5	1020441.75789138	269749.906598899	148.60049019131	302915.395386433	0.00106124832755139	182	180	177	107	114	126	0.050164735891168	95	95	0.117212495399011	L000520_030_001	2013-10-01_15-37-58	2013-09-17_08-02-55	30	YE5S	mS_his3D_K	1	1	1	JPC_TEST_768	SPAC19D5.01	pyp2	SGA0065	JPC	'2013/09/17'	SID	JPC	YE5S	PINNED	14.3160069444444	269749.906598899	30_YE5S
L000520_030_001_2013-10-01_15-37-58	27	13	1447.5	2554.5	1297320.96928473	373635.257911342	148.60049019131	399093.5499092	0.00116889923105004	190	186	181	105	114	126	0.0871506004888936	95	95	0.162353053244839	L000520_030_001	2013-10-01_15-37-58	2013-09-17_08-02-55	30	YE5S	mS_his3D_K	1	1	1	JPC_TEST_768	SPAC22A12.01C	pso2	SGA0065	JPC	'2013/09/17'	SID	JPC	YE5S	PINNED	14.3160069444444	373635.257911342	30_YE5S
L000520_030_001_2013-10-01_15-37-58	27	15	1637.5	2553.5	1520878.91911999	457248.152440372	148.60049019131	481614.911877542	0.00121486614243929	193	190	184	105	114	126	0.0882134126899777	95	95	0.198684765603334	L000520_030_001	2013-10-01_15-37-58	2013-09-17_08-02-55	30	YE5S	mS_his3D_K	1	1	1	JPC_TEST_768	SPAC26F1.10C	pyp1	SGA0065	JPC	'2013/09/17'	SID	JPC	YE5S	PINNED	14.3160069444444	457248.152440372	30_YE5S
L000520_030_001_2013-10-01_15-37-58	27	17	1831.5	2555.5	1077187.32065044	263636.327051357	148.60049019131	300871.459646155	0.000982432487489874	175	175	171	106	115	126	0.0277393984482942	95	95	0.114556005453851	L000520_030_001	2013-10-01_15-37-58	2013-09-17_08-02-55	30	YE5S	mS_his3D_K	1	1	1	JPC_TEST_768	SPAC30D11.13	hus5	SGA0065	JPC	'2013/09/17'	SID	JPC	YE5S	PINNED	14.3160069444444	263636.327051357	30_YE5S
L000520_030_001_2013-10-01_15-37-58	27	19	2021.5	2556.5	1486880.50005314	486379.935993536	148.60049019131	505823.63886589	0.00130664626269052	200	195	186	107	114	124	0.136146242958869	95	95	0.211343190915664	L000520_030_001	2013-10-01_15-37-58	2013-09-17_08-02-55	30	YE5S	mS_his3D_K	1	1	1	JPC_TEST_768	SPAC57A10.02	cdr2	SGA0065	JPC	'2013/09/17'	SID	JPC	YE5S	PINNED	14.3160069444444	486379.935993536	30_YE5S
L000520_030_001_2013-10-01_15-37-58	27	21	2209.5	2556.5	1506447.9354873	493966.297585098	148.60049019131	505209.268918843	0.00131233630678414	200	196	188	104	112	122	0.148049739611011	95	95	0.214639638296713	L000520_030_001	2013-10-01_15-37-58	2013-09-17_08-02-55	30	YE5S	mS_his3D_K	1	1	1	JPC_TEST_768	SPAC6B12.05C	ies2	SGA0065	JPC	'2013/09/17'	SID	JPC	YE5S	PINNED	14.3160069444444	493966.297585098	30_YE5S
L000520_030_001_2013-10-01_15-37-58	27	23	2401.5	2554.5	1252805.05367202	353243.365208971	148.60049019131	377693.200638836	0.00115636555259704	189	185.5	180	104	113	124	0.071846104793283	95	95	0.153492310122849	L000520_030_001	2013-10-01_15-37-58	2013-09-17_08-02-55	30	YE5S	mS_his3D_K	1	1	1	JPC_TEST_768	SPAP27G11.15	slx1	SGA0065	JPC	'2013/09/17'	SID	JPC	YE5S	PINNED	14.3160069444444	353243.365208971	30_YE5S
L000520_030_001_2013-10-01_15-37-58	27	25	2589.5	2560.5	1327650.49420767	385106.527281659	148.60049019131	404502.420992597	0.00117266693758119	190	187	180	103	112	123	0.080986289722606	95	95	0.167337581785523	L000520_030_001	2013-10-01_15-37-58	2013-09-17_08-02-55	30	YE5S	mS_his3D_K	1	1	1	JPC_TEST_768	SPBC119.14	rti1	SGA0065	JPC	'2013/09/17'	SID	JPC	YE5S	PINNED	14.3160069444444	385106.527281659	30_YE5S
L000520_030_001_2013-10-01_15-37-58	27	27	2780.5	2558.5	1160348.92124562	320487.374753692	148.60049019131	342483.006723076	0.00112762271067627	188	184	177	103	112	123	0.0624933574237432	95	95	0.139259084136089	L000520_030_001	2013-10-01_15-37-58	2013-09-17_08-02-55	30	YE5S	mS_his3D_K	1	1	1	JPC_TEST_768	SPBC16H5.07C	ppa2	SGA0065	JPC	'2013/09/17'	SID	JPC	YE5S	PINNED	14.3160069444444	320487.374753692	30_YE5S
L000520_030_001_2013-10-01_15-37-58	27	29	2969.5	2558.5	1569063.72887661	509561.677888058	148.60049019131	522109.098723513	0.00130883001187953	201	195	187	105	111	122	0.158040174301201	95	95	0.221416187230703	L000520_030_001	2013-10-01_15-37-58	2013-09-17_08-02-55	30	YE5S	mS_his3D_K	1	1	1	JPC_TEST_768	SPBC211.06	gfh1	SGA0065	JPC	'2013/09/17'	SID	JPC	YE5S	PINNED	14.3160069444444	509561.677888058	30_YE5S
L000520_030_001_2013-10-01_15-37-58	27	31	3157.5	2560.5	652084.785843341	124214.141738787	148.60049019131	162897.854162524	0.00075149056836622	160	159	159.5	103	111	124	0.00690827930704644	95	95	0.053973881587654	L000520_030_001	2013-10-01_15-37-58	2013-09-17_08-02-55	30	YE5S	mS_his3D_K	1	1	1	JPC_TEST_768	SPBC2D10.12	rhp23	SGA0065	JPC	'2013/09/17'	SID	JPC	YE5S	PINNED	14.3160069444444	124214.141738787	30_YE5S
L000520_030_001_2013-10-01_15-37-58	27	33	3350.5	2556.5	1377792.04750771	415823.542574598	148.60049019131	430720.004393719	0.00122230933398521	194	190	184	103	111	124	0.124030183866511	95	95	0.180684826494856	L000520_030_001	2013-10-01_15-37-58	2013-09-17_08-02-55	30	YE5S	mS_his3D_K	1	1	1	JPC_TEST_768	SPBC3E7.08C	rad13	SGA0065	JPC	'2013/09/17'	SID	JPC	YE5S	PINNED	14.3160069444444	415823.542574598	30_YE5S
L000520_030_001_2013-10-01_15-37-58	27	35	3533.5	2560.5	1045145.64512701	280074.97962218	148.60049019131	299225.892289859	0.00109577343508215	185	182	177	103	111	124	0.0569667339781061	95	95	0.121698975448234	L000520_030_001	2013-10-01_15-37-58	2013-09-17_08-02-55	30	YE5S	mS_his3D_K	1	1	1	JPC_TEST_768	SPBC776.02C	dis2	SGA0065	JPC	'2013/09/17'	SID	JPC	YE5S	PINNED	14.3160069444444	280074.97962218	30_YE5S
L000520_030_001_2013-10-01_15-37-58	27	37	3724.5	2560.5	1357490.83324477	435148.838909463	148.60049019131	447724.828300364	0.00133789574643775	202	197	192	103	111	124	0.134658305877351	95	95	0.189082109134523	L000520_030_001	2013-10-01_15-37-58	2013-09-17_08-02-55	30	YE5S	mS_his3D_K	1	1	1	JPC_TEST_768	SPCC1620.14C	snf22	SGA0065	JPC	'2013/09/17'	SID	JPC	YE5S	PINNED	14.3160069444444	435148.838909463	30_YE5S
L000520_030_001_2013-10-01_15-37-58	27	39	3920.5	2560.5	1192635.18971198	349352.997414202	148.60049019131	360218.119302707	0.00120307833189918	194	188	184	102	109	124	0.0979912849399511	95	95	0.151801856461551	L000520_030_001	2013-10-01_15-37-58	2013-09-17_08-02-55	30	YE5S	mS_his3D_K	1	1	1	JPC_TEST_768	SPCC24B10.14C	xlf1	SGA0065	JPC	'2013/09/17'	SID	JPC	YE5S	PINNED	14.3160069444444	349352.997414202	30_YE5S
L000520_030_001_2013-10-01_15-37-58	27	41	4104.5	2560.5	1226878.20172176	380928.349853125	148.60049019131	393587.050446531	0.00126418564620587	198	191	188	103	109	125	0.120416622382825	95	95	0.165522068264896	L000520_030_001	2013-10-01_15-37-58	2013-09-17_08-02-55	30	YE5S	mS_his3D_K	1	1	1	JPC_TEST_768	SPCC4G3.10C	rhp42	SGA0065	JPC	'2013/09/17'	SID	JPC	YE5S	PINNED	14.3160069444444	380928.349853125	30_YE5S
L000520_030_001_2013-10-01_15-37-58	27	43	4301.5	2560.5	1425976.85726432	484872.757012658	148.60049019131	479761.915876621	0.00137292842429903	207	198	193	100	106	123	0.11542140503773	95	95	0.210688287225097	L000520_030_001	2013-10-01_15-37-58	2013-09-17_08-02-55	30	YE5S	mS_his3D_K	1	1	1	JPC_TEST_768	SPCC14G10.04	SPCC14G10.04	SGA0065	JPC	'2013/09/17'	SID	JPC	YE5S	PINNED	14.3160069444444	484872.757012658	30_YE5S
L000520_030_001_2013-10-01_15-37-58	27	45	4491.5	2560.5	1414725.58188968	450162.337556562	148.60049019131	459299.993252562	0.00124508523260293	198	190	187	104	108	124	0.1200977787225	95	95	0.195605817199093	L000520_030_001	2013-10-01_15-37-58	2013-09-17_08-02-55	30	YE5S	mS_his3D_K	1	1	1	JPC_TEST_768	SPCC1281.04	SPCC1281.04	SGA0065	JPC	'2013/09/17'	SID	JPC	YE5S	PINNED	14.3160069444444	450162.337556562	30_YE5S
L000520_030_001_2013-10-01_15-37-58	27	47	4675.5	2559.5	1569063.72887661	506680.86020171	148.60049019131	521698.182834063	0.001291175106014	202	192	189	111	112	126	0.119247528961632	95	95	0.220164406149241	L000520_030_001	2013-10-01_15-37-58	2013-09-17_08-02-55	30	YE5S	mS_his3D_K	1	1	1	JPC_TEST_768	SPBC11B10.02C	his3	SGA0065	JPC	'2013/09/17'	SID	JPC	YE5S	PINNED	14.3160069444444	506680.86020171	30_YE5S
L000520_030_001_2013-10-01_15-37-58	28	2	401.5	2655.5	1511339.79434584	500941.831965507	148.60049019131	509382.476364859	0.00128508520068912	200	193	188	103	111	126	0.102242533744287	95	95	0.217670667303463	L000520_030_001	2013-10-01_15-37-58	2013-09-17_08-02-55	30	YE5S	mS_his3D_K	1	1	1	JPC_TEST_768	SPBC11B10.02C	his3	SGA0065	JPC	'2013/09/17'	SID	JPC	YE5S	PINNED	14.3160069444444	500941.831965507	30_YE5S
L000520_030_001_2013-10-01_15-37-58	28	4	591.5	2649.5	1182851.4719949	331342.823651032	148.60049019131	337166.624263575	0.00111072153384524	186	182	179	99	107	123	0.100223190562228	95	95	0.143976024616167	L000520_030_001	2013-10-01_15-37-58	2013-09-17_08-02-55	30	YE5S	mS_his3D_K	1	1	1	JPC_TEST_768	SPBC16G5.13	ptf2	SGA0065	JPC	'2013/09/17'	SID	JPC	YE5S	PINNED	14.3160069444444	331342.823651032	30_YE5S
L000520_030_001_2013-10-01_15-37-58	28	6	781.5	2655.5	1494707.4742268	469920.762942535	148.60049019131	477373.987896262	0.00120250165409647	193	188	184	100	109	123	0.0938463173557232	95	95	0.204191304303964	L000520_030_001	2013-10-01_15-37-58	2013-09-17_08-02-55	30	YE5S	mS_his3D_K	1	1	1	JPC_TEST_768	SPAC11G7.04	ubi1	SGA0065	JPC	'2013/09/17'	SID	JPC	YE5S	PINNED	14.3160069444444	469920.762942535	30_YE5S
L000520_030_001_2013-10-01_15-37-58	28	8	971.5	2649.5	1163773.22244659	340071.913456595	148.60049019131	354635.88766837	0.00115352053055024	189	185	181	101	110	125	0.0749282601764268	95	95	0.147769013505663	L000520_030_001	2013-10-01_15-37-58	2013-09-17_08-02-55	30	YE5S	mS_his3D_K	1	1	1	JPC_TEST_768	SPAC14C4.13	rad17	SGA0065	JPC	'2013/09/17'	SID	JPC	YE5S	PINNED	14.3160069444444	340071.913456595	30_YE5S
L000520_030_001_2013-10-01_15-37-58	28	10	1168.5	2651.5	1729516.69943671	616731.669699041	148.60049019131	629316.586695925	0.00140460850978298	208	201	194	108	114	124	0.149537676692528	95	95	0.267983996393044	L000520_030_001	2013-10-01_15-37-58	2013-09-17_08-02-55	30	YE5S	mS_his3D_K	1	1	1	JPC_TEST_768	SPAC17G8.13C	mst2	SGA0065	JPC	'2013/09/17'	SID	JPC	YE5S	PINNED	14.3160069444444	616731.669699041	30_YE5S
L000520_030_001_2013-10-01_15-37-58	28	12	1358.5	2650.5	1270171.15261983	381519.153861043	148.60049019131	406016.315776571	0.00122975276019148	194	190	185	106	114	126	0.116271654798597	95	95	0.165778786100068	L000520_030_001	2013-10-01_15-37-58	2013-09-17_08-02-55	30	YE5S	mS_his3D_K	1	1	1	JPC_TEST_768	SPAC19D5.01	pyp2	SGA0065	JPC	'2013/09/17'	SID	JPC	YE5S	PINNED	14.3160069444444	381519.153861043	30_YE5S
L000520_030_001_2013-10-01_15-37-58	28	14	1544.5	2650.5	1343304.442555	395092.061879669	148.60049019131	429813.798003485	0.00114541583148617	189	185	180	110	118	127	0.0523966415134446	95	95	0.171676524634042	L000520_030_001	2013-10-01_15-37-58	2013-09-17_08-02-55	30	YE5S	mS_his3D_K	1	1	1	JPC_TEST_768	SPAC22A12.01C	pso2	SGA0065	JPC	'2013/09/17'	SID	JPC	YE5S	PINNED	14.3160069444444	395092.061879669	30_YE5S
L000520_030_001_2013-10-01_15-37-58	28	16	1735.5	2651.5	1313219.51057498	368734.926429561	148.60049019131	398062.46922972	0.00114541583148617	188	185	179	108	116	126	0.0827930704644489	95	95	0.160223747294361	L000520_030_001	2013-10-01_15-37-58	2013-09-17_08-02-55	30	YE5S	mS_his3D_K	1	1	1	JPC_TEST_768	SPAC26F1.10C	pyp1	SGA0065	JPC	'2013/09/17'	SID	JPC	YE5S	PINNED	14.3160069444444	368734.926429561	30_YE5S
L000520_030_001_2013-10-01_15-37-58	28	18	1921.5	2649.5	1628255.22106494	585115.284617542	148.60049019131	602584.787886913	0.00146261701687761	212	205	195	109	116	125	0.147093208630035	95	95	0.25424595496933	L000520_030_001	2013-10-01_15-37-58	2013-09-17_08-02-55	30	YE5S	mS_his3D_K	1	1	1	JPC_TEST_768	SPAC30D11.13	hus5	SGA0065	JPC	'2013/09/17'	SID	JPC	YE5S	PINNED	14.3160069444444	585115.284617542	30_YE5S
L000520_030_001_2013-10-01_15-37-58	28	20	2114.5	2651.5	1630211.96460835	556904.072361153	148.60049019131	570419.037092652	0.00138572351437857	206	200	191	107	114	123	0.130513338293124	95	95	0.241987538910935	L000520_030_001	2013-10-01_15-37-58	2013-09-17_08-02-55	30	YE5S	mS_his3D_K	1	1	1	JPC_TEST_768	SPAC57A10.02	cdr2	SGA0065	JPC	'2013/09/17'	SID	JPC	YE5S	PINNED	14.3160069444444	556904.072361153	30_YE5S
L000520_030_001_2013-10-01_15-37-58	28	22	2304.5	2652.5	1235438.9547242	342152.445304695	148.60049019131	368304.631141061	0.00112653083608176	187	184	178	104	112	124	0.0581358273992985	95	95	0.148673052112191	L000520_030_001	2013-10-01_15-37-58	2013-09-17_08-02-55	30	YE5S	mS_his3D_K	1	1	1	JPC_TEST_768	SPAC6B12.05C	ies2	SGA0065	JPC	'2013/09/17'	SID	JPC	YE5S	PINNED	14.3160069444444	342152.445304695	30_YE5S
L000520_030_001_2013-10-01_15-37-58	28	24	2499.5	2652.5	1296098.00457009	386623.234141981	148.60049019131	406405.674143781	0.00120451621317531	193	189	183	104	112	124	0.116165373578489	95	95	0.167996625557322	L000520_030_001	2013-10-01_15-37-58	2013-09-17_08-02-55	30	YE5S	mS_his3D_K	1	1	1	JPC_TEST_768	SPAP27G11.15	slx1	SGA0065	JPC	'2013/09/17'	SID	JPC	YE5S	PINNED	14.3160069444444	386623.234141981	30_YE5S
L000520_030_001_2013-10-01_15-37-58	28	26	2687.5	2655.5	1225410.64406419	355902.444881376	148.60049019131	373440.673521067	0.0011891375126755	192	188	181	103	111	123	0.0934211924752896	95	95	0.154647740972843	L000520_030_001	2013-10-01_15-37-58	2013-09-17_08-02-55	30	YE5S	mS_his3D_K	1	1	1	JPC_TEST_768	SPBC119.14	rti1	SGA0065	JPC	'2013/09/17'	SID	JPC	YE5S	PINNED	14.3160069444444	355902.444881376	30_YE5S
L000520_030_001_2013-10-01_15-37-58	28	28	2874.5	2649.5	929697.776065469	231730.967365655	148.60049019131	258458.102178869	0.00098435482505235	177	175	171	103	111	123	0.0335848655542566	95	95	0.100692397964545	L000520_030_001	2013-10-01_15-37-58	2013-09-17_08-02-55	30	YE5S	mS_his3D_K	1	1	1	JPC_TEST_768	SPBC16H5.07C	ppa2	SGA0065	JPC	'2013/09/17'	SID	JPC	YE5S	PINNED	14.3160069444444	231730.967365655	30_YE5S
L000520_030_001_2013-10-01_15-37-58	28	30	3060.5	2655.5	1496175.03188437	502575.383797958	148.60049019131	509305.106090209	0.00136071763848348	205	198	191	102	110	122	0.136039961738761	95	95	0.218380482884344	L000520_030_001	2013-10-01_15-37-58	2013-09-17_08-02-55	30	YE5S	mS_his3D_K	1	1	1	JPC_TEST_768	SPBC211.06	gfh1	SGA0065	JPC	'2013/09/17'	SID	JPC	YE5S	PINNED	14.3160069444444	502575.383797958	30_YE5S
L000520_030_001_2013-10-01_15-37-58	28	32	3249.5	2655.5	920892.430120098	206743.889519244	148.60049019131	236023.01031185	0.000864662325848318	168	167	165	103	111	124	0.0174301200977787	95	95	0.0898349419452473	L000520_030_001	2013-10-01_15-37-58	2013-09-17_08-02-55	30	YE5S	mS_his3D_K	1	1	1	JPC_TEST_768	SPBC2D10.12	rhp23	SGA0065	JPC	'2013/09/17'	SID	JPC	YE5S	PINNED	14.3160069444444	206743.889519244	30_YE5S
L000520_030_001_2013-10-01_15-37-58	28	34	3442.5	2648.5	1300011.49165692	403679.472744828	148.60049019131	420444.494908384	0.00127939515659551	198	193	187	105	112	124	0.122435965564885	95	95	0.175407950788041	L000520_030_001	2013-10-01_15-37-58	2013-09-17_08-02-55	30	YE5S	mS_his3D_K	1	1	1	JPC_TEST_768	SPBC3E7.08C	rad13	SGA0065	JPC	'2013/09/17'	SID	JPC	YE5S	PINNED	14.3160069444444	403679.472744828	30_YE5S
L000520_030_001_2013-10-01_15-37-58	28	36	3629.5	2655.5	1075719.76299288	275830.93229535	148.60049019131	293390.754049755	0.00103049092655177	180.5	177	174	103	110	125	0.0622807949835264	95	95	0.119854839952355	L000520_030_001	2013-10-01_15-37-58	2013-09-17_08-02-55	30	YE5S	mS_his3D_K	1	1	1	JPC_TEST_768	SPBC776.02C	dis2	SGA0065	JPC	'2013/09/17'	SID	JPC	YE5S	PINNED	14.3160069444444	275830.93229535	30_YE5S
L000520_030_001_2013-10-01_15-37-58	28	38	3819.5	2649.5	1241798.3712403	368087.181788135	148.60049019131	390656.295670983	0.00121804954470645	194	189	185	107	113	126	0.119460091401849	95	95	0.159942287453429	L000520_030_001	2013-10-01_15-37-58	2013-09-17_08-02-55	30	YE5S	mS_his3D_K	1	1	1	JPC_TEST_768	SPCC1620.14C	snf22	SGA0065	JPC	'2013/09/17'	SID	JPC	YE5S	PINNED	14.3160069444444	368087.181788135	30_YE5S
L000520_030_001_2013-10-01_15-37-58	28	40	4010.5	2655.5	1246690.23009884	365681.882795193	148.60049019131	382848.364517333	0.00120819169819009	194	188	185	104	111	125	0.10670634498884	95	95	0.158897130104913	L000520_030_001	2013-10-01_15-37-58	2013-09-17_08-02-55	30	YE5S	mS_his3D_K	1	1	1	JPC_TEST_768	SPCC24B10.14C	xlf1	SGA0065	JPC	'2013/09/17'	SID	JPC	YE5S	PINNED	14.3160069444444	365681.882795193	30_YE5S
L000520_030_001_2013-10-01_15-37-58	28	42	4200.5	2655.5	1296098.00457009	397938.730795443	148.60049019131	406270.437137728	0.001265769603548	198	192	189	102	109	124	0.12339249654586	95	95	0.172913467294744	L000520_030_001	2013-10-01_15-37-58	2013-09-17_08-02-55	30	YE5S	mS_his3D_K	1	1	1	JPC_TEST_768	SPCC4G3.10C	rhp42	SGA0065	JPC	'2013/09/17'	SID	JPC	YE5S	PINNED	14.3160069444444	397938.730795443	30_YE5S
L000520_030_001_2013-10-01_15-37-58	28	44	4392.5	2655.5	1345750.37198427	417048.410413595	148.60049019131	423635.843200426	0.00125432779968951	198	191	188	102	108	124	0.119778935062175	95	95	0.181217059546399	L000520_030_001	2013-10-01_15-37-58	2013-09-17_08-02-55	30	YE5S	mS_his3D_K	1	1	1	JPC_TEST_768	SPCC14G10.04	SPCC14G10.04	SGA0065	JPC	'2013/09/17'	SID	JPC	YE5S	PINNED	14.3160069444444	417048.410413595	30_YE5S
L000520_030_001_2013-10-01_15-37-58	28	46	4579.5	2651.5	1413991.8030609	451904.723926455	148.60049019131	462541.786233847	0.00129468163557895	201	193	190	108	111	124	0.148262302051228	95	95	0.196362923872231	L000520_030_001	2013-10-01_15-37-58	2013-09-17_08-02-55	30	YE5S	mS_his3D_K	1	1	1	JPC_TEST_768	SPCC1281.04	SPCC1281.04	SGA0065	JPC	'2013/09/17'	SID	JPC	YE5S	PINNED	14.3160069444444	451904.723926455	30_YE5S
L000520_030_001_2013-10-01_15-37-58	28	48	4771.5	2652.5	1807786.44117334	604424.514976796	148.60049019131	616829.397875856	0.00132302461626847	205	194	192	113	112	127	0.151663301094697	95	95	0.262636256575654	L000520_030_001	2013-10-01_15-37-58	2013-09-17_08-02-55	30	YE5S	mS_his3D_K	1	1	1	JPC_TEST_768	SPBC11B10.02C	his3	SGA0065	JPC	'2013/09/17'	SID	JPC	YE5S	PINNED	14.3160069444444	604424.514976796	30_YE5S
L000520_030_001_2013-10-01_15-37-58	29	1	306.5	2750.5	1177715.02019343	363484.523528592	148.60049019131	382466.77156127	0.00125280532335829	197	191	189	103	111	129	0.0697204803911149	95	95	0.157942327316753	L000520_030_001	2013-10-01_15-37-58	2013-09-17_08-02-55	30	YE5S	mS_his3D_K	1	1	1	JPC_TEST_768	SPBC11B10.02C	his3	SGA0065	JPC	'2013/09/17'	SID	JPC	YE5S	PINNED	14.3160069444444	363484.523528592	30_YE5S
L000520_030_001_2013-10-01_15-37-58	29	3	496.5	2750.5	1587163.6066532	555716.164724536	148.60049019131	559993.660964306	0.00139273610418778	208	200	193	103	110	124	0.116165373578489	95	95	0.241471365911482	L000520_030_001	2013-10-01_15-37-58	2013-09-17_08-02-55	30	YE5S	mS_his3D_K	1	1	1	JPC_TEST_768	SPAC644.14C	rhp51	SGA0065	JPC	'2013/09/17'	SID	JPC	YE5S	PINNED	14.3160069444444	555716.164724536	30_YE5S
L000520_030_001_2013-10-01_15-37-58	29	5	686.5	2745.5	1398582.4476565	438613.244777276	148.60049019131	446671.934692284	0.00123325905509608	195	190	186	100	109	124	0.140716335423531	95	95	0.190587472609756	L000520_030_001	2013-10-01_15-37-58	2013-09-17_08-02-55	30	YE5S	mS_his3D_K	1	1	1	JPC_TEST_768	SPAC11H11.03C	SPAC11H11.03c	SGA0065	JPC	'2013/09/17'	SID	JPC	YE5S	PINNED	14.3160069444444	438613.244777276	30_YE5S
L000520_030_001_2013-10-01_15-37-58	29	7	876.5	2746.5	1630456.55755128	582623.535057156	148.60049019131	588216.396072594	0.00140368582529865	208	201	194	102	110	125	0.137846742480604	95	95	0.253163232874762	L000520_030_001	2013-10-01_15-37-58	2013-09-17_08-02-55	30	YE5S	mS_his3D_K	1	1	1	JPC_TEST_768	SPAC14C4.13	rad17	SGA0065	JPC	'2013/09/17'	SID	JPC	YE5S	PINNED	14.3160069444444	582623.535057156	30_YE5S
L000520_030_001_2013-10-01_15-37-58	29	9	1067.5	2744.5	1233971.39706664	370779.171608559	148.60049019131	389112.967539257	0.00121503533254947	193	189	185	103	112	127	0.103836752045913	95	95	0.161112018514392	L000520_030_001	2013-10-01_15-37-58	2013-09-17_08-02-55	30	YE5S	mS_his3D_K	1	1	1	JPC_TEST_768	SPAC17H9.03C	rdl1	SGA0065	JPC	'2013/09/17'	SID	JPC	YE5S	PINNED	14.3160069444444	370779.171608559	30_YE5S
L000520_030_001_2013-10-01_15-37-58	29	11	1257.5	2748.5	1194102.74736954	349384.266143508	148.60049019131	377478.895496097	0.00119899535919186	192	188	183	105	114	128	0.0889573812307365	95	95	0.1518154434386	L000520_030_001	2013-10-01_15-37-58	2013-09-17_08-02-55	30	YE5S	mS_his3D_K	1	1	1	JPC_TEST_768	SPAC19D5.03	cid1	SGA0065	JPC	'2013/09/17'	SID	JPC	YE5S	PINNED	14.3160069444444	349384.266143508	30_YE5S
L000520_030_001_2013-10-01_15-37-58	29	13	1452.5	2747.5	1652714.51535764	582425.171725212	148.60049019131	596127.480435438	0.00140460850978298	208	201	194	106	114	126	0.151131894994155	95	95	0.253077039476492	L000520_030_001	2013-10-01_15-37-58	2013-09-17_08-02-55	30	YE5S	mS_his3D_K	1	1	1	JPC_TEST_768	SPAC22F3.03C	rdh54	SGA0065	JPC	'2013/09/17'	SID	JPC	YE5S	PINNED	14.3160069444444	582425.171725212	30_YE5S
L000520_030_001_2013-10-01_15-37-58	29	15	1640.5	2749.5	1571265.06536295	540655.785886434	148.60049019131	562725.620014165	0.0013730591301123	205	199	191	111	117	127	0.155808268678924	95	95	0.234927287333196	L000520_030_001	2013-10-01_15-37-58	2013-09-17_08-02-55	30	YE5S	mS_his3D_K	1	1	1	JPC_TEST_768	SPAC26H5.02C	SPAC26H5.02c	SGA0065	JPC	'2013/09/17'	SID	JPC	YE5S	PINNED	14.3160069444444	540655.785886434	30_YE5S
L000520_030_001_2013-10-01_15-37-58	29	17	1832.5	2744.5	1005766.18131576	243439.776439602	148.60049019131	285965.280564443	0.000936957658848246	172	172	169	108	116	127	0.0312466787118716	95	95	0.10578014293177	L000520_030_001	2013-10-01_15-37-58	2013-09-17_08-02-55	30	YE5S	mS_his3D_K	1	1	1	JPC_TEST_768	SPAC30D11.13	hus5	SGA0065	JPC	'2013/09/17'	SID	JPC	YE5S	PINNED	14.3160069444444	243439.776439602	30_YE5S
L000520_030_001_2013-10-01_15-37-58	29	19	2020.5	2745.5	1597436.51025614	534385.43038209	148.60049019131	553381.561649524	0.00132771500728394	203	197	187	110	117	126	0.127537464130088	95	95	0.232202674654105	L000520_030_001	2013-10-01_15-37-58	2013-09-17_08-02-55	30	YE5S	mS_his3D_K	1	1	1	JPC_TEST_768	SPAC57A10.09C	nhp6	SGA0065	JPC	'2013/09/17'	SID	JPC	YE5S	PINNED	14.3160069444444	534385.43038209	30_YE5S
L000520_030_001_2013-10-01_15-37-58	29	21	2210.5	2749.5	1549251.70049952	503201.663506728	148.60049019131	521774.070623454	0.00127807261087992	199	193	186	106	113	124	0.142948241045807	95	95	0.218652615721787	L000520_030_001	2013-10-01_15-37-58	2013-09-17_08-02-55	30	YE5S	mS_his3D_K	1	1	1	JPC_TEST_768	SPAC6F6.09	eaf6	SGA0065	JPC	'2013/09/17'	SID	JPC	YE5S	PINNED	14.3160069444444	503201.663506728	30_YE5S
L000520_030_001_2013-10-01_15-37-58	29	23	2401.5	2748.5	1273840.04676374	346202.715864469	148.60049019131	375345.98851814	0.00109134445569321	185	181	176	106	114	126	0.0660006376873206	95	95	0.150432987177	L000520_030_001	2013-10-01_15-37-58	2013-09-17_08-02-55	30	YE5S	mS_his3D_K	1	1	1	JPC_TEST_768	SPAPB1A10.09	ase1	SGA0065	JPC	'2013/09/17'	SID	JPC	YE5S	PINNED	14.3160069444444	346202.715864469	30_YE5S
L000520_030_001_2013-10-01_15-37-58	29	25	2594.5	2750.5	1412035.05951748	416100.761630996	148.60049019131	431632.926556333	0.00119899535919186	193	188	182	102	111	124	0.102880221064938	95	95	0.180805284506435	L000520_030_001	2013-10-01_15-37-58	2013-09-17_08-02-55	30	YE5S	mS_his3D_K	1	1	1	JPC_TEST_768	SPBC11B10.06	sws1	SGA0065	JPC	'2013/09/17'	SID	JPC	YE5S	PINNED	14.3160069444444	416100.761630996	30_YE5S
L000520_030_001_2013-10-01_15-37-58	29	27	2783.5	2744.5	1214403.96163248	332701.253670837	148.60049019131	356752.574722312	0.00111115213558195	186	183	177	105	112	124	0.0699330428313317	95	95	0.14456629348578	L000520_030_001	2013-10-01_15-37-58	2013-09-17_08-02-55	30	YE5S	mS_his3D_K	1	1	1	JPC_TEST_768	SPBC16H5.11C	skb1	SGA0065	JPC	'2013/09/17'	SID	JPC	YE5S	PINNED	14.3160069444444	332701.253670837	30_YE5S
L000520_030_001_2013-10-01_15-37-58	29	29	2968.5	2746.5	1167686.70953343	327384.5635608	148.60049019131	360421.516426068	0.00114667689619085	189	185	180	106	113	125	0.0688702306302476	95	95	0.142256070201857	L000520_030_001	2013-10-01_15-37-58	2013-09-17_08-02-55	30	YE5S	mS_his3D_K	1	1	1	JPC_TEST_768	SPBC216.05	rad3	SGA0065	JPC	'2013/09/17'	SID	JPC	YE5S	PINNED	14.3160069444444	327384.5635608	30_YE5S
L000520_030_001_2013-10-01_15-37-58	29	31	3155.5	2745.5	1042699.71569774	251576.390462636	148.60049019131	277535.441130856	0.000941555828347357	173	172	170	103	112	124	0.0421936443830375	95	95	0.109315687561843	L000520_030_001	2013-10-01_15-37-58	2013-09-17_08-02-55	30	YE5S	mS_his3D_K	1	1	1	JPC_TEST_768	SPBC2D10.12	rhp23	SGA0065	JPC	'2013/09/17'	SID	JPC	YE5S	PINNED	14.3160069444444	251576.390462636	30_YE5S
L000520_030_001_2013-10-01_15-37-58	29	33	3351.5	2745.5	1600371.62557126	587024.108160063	148.60049019131	597430.365770646	0.00150366263146995	215	207	198	105	111	123	0.161547454564778	95	95	0.255075382395335	L000520_030_001	2013-10-01_15-37-58	2013-09-17_08-02-55	30	YE5S	mS_his3D_K	1	1	1	JPC_TEST_768	SPBC409.07C	wis1	SGA0065	JPC	'2013/09/17'	SID	JPC	YE5S	PINNED	14.3160069444444	587024.108160063	30_YE5S
L000520_030_001_2013-10-01_15-37-58	29	35	3540.5	2748.5	1408121.57243065	462448.485506575	148.60049019131	474048.385064803	0.00132202496319033	202	195	189	103	111	124	0.13678393027952	95	95	0.200944429094161	L000520_030_001	2013-10-01_15-37-58	2013-09-17_08-02-55	30	YE5S	mS_his3D_K	1	1	1	JPC_TEST_768	SPBC83.04	apc15	SGA0065	JPC	'2013/09/17'	SID	JPC	YE5S	PINNED	14.3160069444444	462448.485506575	30_YE5S
L000520_030_001_2013-10-01_15-37-58	29	37	3724.5	2746.5	1233726.80412371	361838.492120306	148.60049019131	381050.057132523	0.00119899535919186	193	188	183	106	112	125	0.101817408863854	95	95	0.157227089075143	L000520_030_001	2013-10-01_15-37-58	2013-09-17_08-02-55	30	YE5S	mS_his3D_K	1	1	1	JPC_TEST_768	SPCC16C4.11	pef1	SGA0065	JPC	'2013/09/17'	SID	JPC	YE5S	PINNED	14.3160069444444	361838.492120306	30_YE5S
L000520_030_001_2013-10-01_15-37-58	29	39	3914.5	2746.5	1379993.38399405	437805.306739361	148.60049019131	454237.925474422	0.0012905138331562	200	193	190	106	112	127	0.135295993198002	95	95	0.190236405079294	L000520_030_001	2013-10-01_15-37-58	2013-09-17_08-02-55	30	YE5S	mS_his3D_K	1	1	1	JPC_TEST_768	SPCC285.16C	msh6	SGA0065	JPC	'2013/09/17'	SID	JPC	YE5S	PINNED	14.3160069444444	437805.306739361	30_YE5S
L000520_030_001_2013-10-01_15-37-58	29	41	4107.5	2750.5	1306370.90817303	399752.344063251	148.60049019131	414202.781750047	0.0012640164560957	198	191	188	103	110	126	0.120841747263259	95	95	0.173701523681821	L000520_030_001	2013-10-01_15-37-58	2013-09-17_08-02-55	30	YE5S	mS_his3D_K	1	1	1	JPC_TEST_768	SPCC622.08C	hta1	SGA0065	JPC	'2013/09/17'	SID	JPC	YE5S	PINNED	14.3160069444444	399752.344063251	30_YE5S
L000520_030_001_2013-10-01_15-37-58	29	43	4301.5	2744.5	1267725.22319056	384612.51597729	148.60049019131	392994.670275413	0.00121963350204858	195	188	187	102	108	125	0.123286215325752	95	95	0.167122922590751	L000520_030_001	2013-10-01_15-37-58	2013-09-17_08-02-55	30	YE5S	mS_his3D_K	1	1	1	JPC_TEST_768	SPAC13G6.13	SPAC13G6.13	SGA0065	JPC	'2013/09/17'	SID	JPC	YE5S	PINNED	14.3160069444444	384612.51597729	30_YE5S
L000520_030_001_2013-10-01_15-37-58	29	45	4491.5	2748.5	1188232.51673929	322866.121622483	148.60049019131	334715.929578715	0.00109183653844083	186	180	180	105	109	124	0.0948028483366989	95	95	0.140292703980222	L000520_030_001	2013-10-01_15-37-58	2013-09-17_08-02-55	30	YE5S	mS_his3D_K	1	1	1	JPC_TEST_768	SPBC776.02C	dis2	SGA0065	JPC	'2013/09/17'	SID	JPC	YE5S	PINNED	14.3160069444444	322866.121622483	30_YE5S
L000520_030_001_2013-10-01_15-37-58	29	47	4676.5	2747.5	1547050.36401318	505374.578202246	148.60049019131	515317.92611573	0.0013114136222998	204	194	191	110	111	124	0.141991710064832	95	95	0.219596796785507	L000520_030_001	2013-10-01_15-37-58	2013-09-17_08-02-55	30	YE5S	mS_his3D_K	1	1	1	JPC_TEST_768	SPBC11B10.02C	his3	SGA0065	JPC	'2013/09/17'	SID	JPC	YE5S	PINNED	14.3160069444444	505374.578202246	30_YE5S
L000520_030_001_2013-10-01_15-37-58	30	2	401.5	2840.5	1482722.42002338	493746.862456249	148.60049019131	507028.654831942	0.0013120748951576	202	195	190	107	113	127	0.125624402168137	95	95	0.214544288721416	L000520_030_001	2013-10-01_15-37-58	2013-09-17_08-02-55	30	YE5S	mS_his3D_K	1	1	1	JPC_TEST_768	SPBC11B10.02C	his3	SGA0065	JPC	'2013/09/17'	SID	JPC	YE5S	PINNED	14.3160069444444	493746.862456249	30_YE5S
L000520_030_001_2013-10-01_15-37-58	30	4	591.5	2845.5	1222475.52874907	380872.31077109	148.60049019131	392792.89776797	0.00122357039868989	195	189	185.5	102	110	126	0.131151025613774	95	95	0.165497718003841	L000520_030_001	2013-10-01_15-37-58	2013-09-17_08-02-55	30	YE5S	mS_his3D_K	1	1	1	JPC_TEST_768	SPAC644.14C	rhp51	SGA0065	JPC	'2013/09/17'	SID	JPC	YE5S	PINNED	14.3160069444444	380872.31077109	30_YE5S
L000520_030_001_2013-10-01_15-37-58	30	6	781.5	2839.5	1062511.74407482	287001.777677728	148.60049019131	309528.595566145	0.00109534283334543	184	181	180	103	111	128	0.0742905728557764	95	95	0.124708827408714	L000520_030_001	2013-10-01_15-37-58	2013-09-17_08-02-55	30	YE5S	mS_his3D_K	1	1	1	JPC_TEST_768	SPAC11H11.03C	SPAC11H11.03c	SGA0065	JPC	'2013/09/17'	SID	JPC	YE5S	PINNED	14.3160069444444	287001.777677728	30_YE5S
L000520_030_001_2013-10-01_15-37-58	30	8	971.5	2838.5	1272861.67499203	399277.533161596	148.60049019131	421044.953884998	0.00125039090304819	196	191	187	104	113	128	0.122542246784993	95	95	0.173495207500558	L000520_030_001	2013-10-01_15-37-58	2013-09-17_08-02-55	30	YE5S	mS_his3D_K	1	1	1	JPC_TEST_768	SPAC14C4.13	rad17	SGA0065	JPC	'2013/09/17'	SID	JPC	YE5S	PINNED	14.3160069444444	399277.533161596	30_YE5S
L000520_030_001_2013-10-01_15-37-58	30	10	1162.5	2841.5	1197527.04857052	356560.926806711	148.60049019131	385571.259982521	0.00118570044257326	191	187	184	105	114	129	0.0876820065894356	95	95	0.154933866408869	L000520_030_001	2013-10-01_15-37-58	2013-09-17_08-02-55	30	YE5S	mS_his3D_K	1	1	1	JPC_TEST_768	SPAC17H9.03C	rdl1	SGA0065	JPC	'2013/09/17'	SID	JPC	YE5S	PINNED	14.3160069444444	356560.926806711	30_YE5S
L000520_030_001_2013-10-01_15-37-58	30	12	1352.5	2845.5	1225899.82995005	371585.785217158	148.60049019131	395872.814168105	0.00119965663204966	192	188	184	103	113	129	0.107556594749708	95	95	0.161462510550066	L000520_030_001	2013-10-01_15-37-58	2013-09-17_08-02-55	30	YE5S	mS_his3D_K	1	1	1	JPC_TEST_768	SPAC19D5.03	cid1	SGA0065	JPC	'2013/09/17'	SID	JPC	YE5S	PINNED	14.3160069444444	371585.785217158	30_YE5S
L000520_030_001_2013-10-01_15-37-58	30	14	1542.5	2844.5	1264056.32904666	382402.753747087	148.60049019131	409939.345493218	0.00121788035459628	193	189	184	104	114	129	0.0870443192687852	95	95	0.166162730431628	L000520_030_001	2013-10-01_15-37-58	2013-09-17_08-02-55	30	YE5S	mS_his3D_K	1	1	1	JPC_TEST_768	SPAC22F3.03C	rdh54	SGA0065	JPC	'2013/09/17'	SID	JPC	YE5S	PINNED	14.3160069444444	382402.753747087	30_YE5S
L000520_030_001_2013-10-01_15-37-58	30	16	1737.5	2841.5	1380727.16282283	434601.66399872	148.60049019131	470052.582270668	0.0012640164560957	197	192	186	111	119	130	0.124030183866511	95	95	0.188844349138546	L000520_030_001	2013-10-01_15-37-58	2013-09-17_08-02-55	30	YE5S	mS_his3D_K	1	1	1	JPC_TEST_768	SPAC26H5.02C	SPAC26H5.02c	SGA0065	JPC	'2013/09/17'	SID	JPC	YE5S	PINNED	14.3160069444444	434601.66399872	30_YE5S
L000520_030_001_2013-10-01_15-37-58	30	18	1920.5	2840.5	1132709.91869487	298160.073517108	148.60049019131	335572.235711381	0.00106458543234582	182	180	176	108	116	129	0.0535657349346371	95	95	0.129557361802013	L000520_030_001	2013-10-01_15-37-58	2013-09-17_08-02-55	30	YE5S	mS_his3D_K	1	1	1	JPC_TEST_768	SPAC30D11.13	hus5	SGA0065	JPC	'2013/09/17'	SID	JPC	YE5S	PINNED	14.3160069444444	298160.073517108	30_YE5S
L000520_030_001_2013-10-01_15-37-58	30	20	2115.5	2844.5	1620917.43277713	545606.785594889	148.60049019131	560834.047365604	0.00133958741287915	203	197	188	108	115	125	0.140822616643639	95	95	0.237078609785406	L000520_030_001	2013-10-01_15-37-58	2013-09-17_08-02-55	30	YE5S	mS_his3D_K	1	1	1	JPC_TEST_768	SPAC57A10.09C	nhp6	SGA0065	JPC	'2013/09/17'	SID	JPC	YE5S	PINNED	14.3160069444444	545606.785594889	30_YE5S
L000520_030_001_2013-10-01_15-37-58	30	22	2305.5	2840.5	1504491.19194388	465335.572719656	148.60049019131	487528.036606487	0.0012034243385808	193	188	183	106	114	125	0.134339462217026	95	95	0.202198934428181	L000520_030_001	2013-10-01_15-37-58	2013-09-17_08-02-55	30	YE5S	mS_his3D_K	1	1	1	JPC_TEST_768	SPAC6F6.09	eaf6	SGA0065	JPC	'2013/09/17'	SID	JPC	YE5S	PINNED	14.3160069444444	465335.572719656	30_YE5S
L000520_030_001_2013-10-01_15-37-58	30	24	2495.5	2841.5	992558.162397704	250940.748409401	148.60049019131	284034.464449935	0.00100307063034659	178	176	173	104	112	126	0.0471888617281326	95	95	0.109039486571898	L000520_030_001	2013-10-01_15-37-58	2013-09-17_08-02-55	30	YE5S	mS_his3D_K	1	1	1	JPC_TEST_768	SPAPB1A10.09	ase1	SGA0065	JPC	'2013/09/17'	SID	JPC	YE5S	PINNED	14.3160069444444	250940.748409401	30_YE5S
L000520_030_001_2013-10-01_15-37-58	30	26	2681.5	2840.5	1334009.91072377	387756.008338963	148.60049019131	407175.846690289	0.00117174425309685	191	186	180	104	112	124	0.104155595706239	95	95	0.168488841818028	L000520_030_001	2013-10-01_15-37-58	2013-09-17_08-02-55	30	YE5S	mS_his3D_K	1	1	1	JPC_TEST_768	SPBC11B10.06	sws1	SGA0065	JPC	'2013/09/17'	SID	JPC	YE5S	PINNED	14.3160069444444	387756.008338963	30_YE5S
L000520_030_001_2013-10-01_15-37-58	30	28	2873.5	2842.5	1141515.26464024	307377.611684012	148.60049019131	331939.506099329	0.00109551202345561	185	181	177	104	112	125	0.0451695185460729	95	95	0.13356259266048	L000520_030_001	2013-10-01_15-37-58	2013-09-17_08-02-55	30	YE5S	mS_his3D_K	1	1	1	JPC_TEST_768	SPBC16H5.11C	skb1	SGA0065	JPC	'2013/09/17'	SID	JPC	YE5S	PINNED	14.3160069444444	307377.611684012	30_YE5S
L000520_030_001_2013-10-01_15-37-58	30	30	3065.5	2841.5	1197282.45562759	324037.722687329	148.60049019131	347489.777032807	0.001092005728551	185	181	178	104	112	126	0.0623870762036348	95	95	0.140801791401805	L000520_030_001	2013-10-01_15-37-58	2013-09-17_08-02-55	30	YE5S	mS_his3D_K	1	1	1	JPC_TEST_768	SPBC216.05	rad3	SGA0065	JPC	'2013/09/17'	SID	JPC	YE5S	PINNED	14.3160069444444	324037.722687329	30_YE5S
L000520_030_001_2013-10-01_15-37-58	30	32	3255.5	2843.5	931654.519608885	206329.744248772	148.60049019131	238788.787910795	0.000874520172364682	168	167	167	104	112	126	0.0143479647146349	95	95	0.0896549863663125	L000520_030_001	2013-10-01_15-37-58	2013-09-17_08-02-55	30	YE5S	mS_his3D_K	1	1	1	JPC_TEST_768	SPBC2D10.12	rhp23	SGA0065	JPC	'2013/09/17'	SID	JPC	YE5S	PINNED	14.3160069444444	206329.744248772	30_YE5S
L000520_030_001_2013-10-01_15-37-58	30	34	3439.5	2841.5	1326182.93655011	383398.579569321	148.60049019131	411614.901730407	0.00116823795819225	190	186	182	109	115	127	0.0640875757253693	95	95	0.166595439495658	L000520_030_001	2013-10-01_15-37-58	2013-09-17_08-02-55	30	YE5S	mS_his3D_K	1	1	1	JPC_TEST_768	SPBC409.07C	wis1	SGA0065	JPC	'2013/09/17'	SID	JPC	YE5S	PINNED	14.3160069444444	383398.579569321	30_YE5S
L000520_030_001_2013-10-01_15-37-58	30	36	3631.5	2844.5	1228101.16643639	348963.197925445	148.60049019131	380736.902276212	0.00114541583148617	189	184	181	109	115	128	0.065575512806887	95	95	0.151632479680819	L000520_030_001	2013-10-01_15-37-58	2013-09-17_08-02-55	30	YE5S	mS_his3D_K	1	1	1	JPC_TEST_768	SPBC83.04	apc15	SGA0065	JPC	'2013/09/17'	SID	JPC	YE5S	PINNED	14.3160069444444	348963.197925445	30_YE5S
L000520_030_001_2013-10-01_15-37-58	30	38	3820.5	2842.5	1435271.38909555	464438.53427721	148.60049019131	486128.361164265	0.00127956434670568	199	192	187	110	114	127	0.154426612817515	95	95	0.201809150736934	L000520_030_001	2013-10-01_15-37-58	2013-09-17_08-02-55	30	YE5S	mS_his3D_K	1	1	1	JPC_TEST_768	SPCC16C4.11	pef1	SGA0065	JPC	'2013/09/17'	SID	JPC	YE5S	PINNED	14.3160069444444	464438.53427721	30_YE5S
L000520_030_001_2013-10-01_15-37-58	30	40	4016.5	2843.5	1138824.74226804	310268.182626455	148.60049019131	335302.252189774	0.00112184044506629	187	182	181	106	112	128	0.0668508874481879	95	95	0.134818611754475	L000520_030_001	2013-10-01_15-37-58	2013-09-17_08-02-55	30	YE5S	mS_his3D_K	1	1	1	JPC_TEST_768	SPCC285.16C	msh6	SGA0065	JPC	'2013/09/17'	SID	JPC	YE5S	PINNED	14.3160069444444	310268.182626455	30_YE5S
L000520_030_001_2013-10-01_15-37-58	30	42	4206.5	2844.5	1334254.5036667	408718.566721425	148.60049019131	424467.169229672	0.00124503900451458	197	190	188	102	109	127	0.0917206929535551	95	95	0.177597552211797	L000520_030_001	2013-10-01_15-37-58	2013-09-17_08-02-55	30	YE5S	mS_his3D_K	1	1	1	JPC_TEST_768	SPCC622.08C	hta1	SGA0065	JPC	'2013/09/17'	SID	JPC	YE5S	PINNED	14.3160069444444	408718.566721425	30_YE5S
L000520_030_001_2013-10-01_15-37-58	30	44	4396.5	2844.5	1431357.90200872	452852.991171556	148.60049019131	467889.654161315	0.00126593879365817	199	191	189	107	110	126	0.113614624295887	95	95	0.196774967648278	L000520_030_001	2013-10-01_15-37-58	2013-09-17_08-02-55	30	YE5S	mS_his3D_K	1	1	1	JPC_TEST_768	SPAC13G6.13	SPAC13G6.13	SGA0065	JPC	'2013/09/17'	SID	JPC	YE5S	PINNED	14.3160069444444	452852.991171556	30_YE5S
L000520_030_001_2013-10-01_15-37-58	30	46	4581.5	2843.5	1662253.64013179	554749.234525561	148.60049019131	560215.53914199	0.0013525209525634	205	196	193	103	107	123	0.150281645233287	95	95	0.241051212655722	L000520_030_001	2013-10-01_15-37-58	2013-09-17_08-02-55	30	YE5S	mS_his3D_K	1	1	1	JPC_TEST_768	SPBC776.02C	dis2	SGA0065	JPC	'2013/09/17'	SID	JPC	YE5S	PINNED	14.3160069444444	554749.234525561	30_YE5S
L000520_030_001_2013-10-01_15-37-58	30	48	4771.5	2845.5	1762292.15378893	621649.130554502	148.60049019131	630469.551556741	0.00143001401224898	212	201	196	106	110	127	0.132532681475183	95	95	0.270120745447614	L000520_030_001	2013-10-01_15-37-58	2013-09-17_08-02-55	30	YE5S	mS_his3D_K	1	1	1	JPC_TEST_768	SPBC11B10.02C	his3	SGA0065	JPC	'2013/09/17'	SID	JPC	YE5S	PINNED	14.3160069444444	621649.130554502	30_YE5S
L000520_030_001_2013-10-01_15-37-58	31	1	311.5	2937.5	1547294.95695611	513307.280824361	148.60049019131	541057.862771399	0.0013525209525634	203	197	196	112	116	132	0.117228185779573	95	95	0.223043737254624	L000520_030_001	2013-10-01_15-37-58	2013-09-17_08-02-55	30	YE5S	mS_his3D_K	1	1	1	JPC_TEST_768	SPBC11B10.02C	his3	SGA0065	JPC	'2013/09/17'	SID	JPC	YE5S	PINNED	14.3160069444444	513307.280824361	30_YE5S
L000520_030_001_2013-10-01_15-37-58	31	3	496.5	2942.5	1195325.71208417	366452.493248896	148.60049019131	381848.692151866	0.00118712295359666	191	187	185	103	112	129	0.109575937931767	95	95	0.159231977947486	L000520_030_001	2013-10-01_15-37-58	2013-09-17_08-02-55	30	YE5S	mS_his3D_K	1	1	1	JPC_TEST_768	SPBC11B10.02C	his3	SGA0065	JPC	'2013/09/17'	SID	JPC	YE5S	PINNED	14.3160069444444	366452.493248896	30_YE5S
L000520_030_001_2013-10-01_15-37-58	31	5	686.5	2936.5	1540935.54044	512232.620684754	148.60049019131	528617.075520252	0.00134211716874979	203	197	194	107	113	129	0.148156020831119	95	95	0.22257677287915	L000520_030_001	2013-10-01_15-37-58	2013-09-17_08-02-55	30	YE5S	mS_his3D_K	1	1	1	JPC_TEST_768	SPBC11B10.02C	his3	SGA0065	JPC	'2013/09/17'	SID	JPC	YE5S	PINNED	14.3160069444444	512232.620684754	30_YE5S
L000520_030_001_2013-10-01_15-37-58	31	7	876.5	2939.5	1350153.04495696	434605.884945371	148.60049019131	456999.597383943	0.00122230933398521	194	190	188	104	114	131	0.119991497502391	95	95	0.18884618323627	L000520_030_001	2013-10-01_15-37-58	2013-09-17_08-02-55	30	YE5S	mS_his3D_K	1	1	1	JPC_TEST_768	SPBC11B10.02C	his3	SGA0065	JPC	'2013/09/17'	SID	JPC	YE5S	PINNED	14.3160069444444	434605.884945371	30_YE5S
L000520_030_001_2013-10-01_15-37-58	31	9	1067.5	2937.5	1318111.36943352	428282.504850902	148.60049019131	452079.033503987	0.00129477385709531	198	194	191	105	114	131	0.135083430757785	95	95	0.186098530161709	L000520_030_001	2013-10-01_15-37-58	2013-09-17_08-02-55	30	YE5S	mS_his3D_K	1	1	1	JPC_TEST_768	SPBC11B10.02C	his3	SGA0065	JPC	'2013/09/17'	SID	JPC	YE5S	PINNED	14.3160069444444	428282.504850902	30_YE5S
L000520_030_001_2013-10-01_15-37-58	31	11	1257.5	2940.5	1348440.89435647	442542.876096279	148.60049019131	470240.474733673	0.00128114830404781	198	193	190	107	116	132	0.126049527048571	95	95	0.192294987169096	L000520_030_001	2013-10-01_15-37-58	2013-09-17_08-02-55	30	YE5S	mS_his3D_K	1	1	1	JPC_TEST_768	SPBC11B10.02C	his3	SGA0065	JPC	'2013/09/17'	SID	JPC	YE5S	PINNED	14.3160069444444	442542.876096279	30_YE5S
L000520_030_001_2013-10-01_15-37-58	31	13	1453.5	2938.5	1245956.45127006	387626.00677936	148.60049019131	422791.95410752	0.00119965663204966	192	188	185	109	117	132	0.116909342119248	95	95	0.168432353171195	L000520_030_001	2013-10-01_15-37-58	2013-09-17_08-02-55	30	YE5S	mS_his3D_K	1	1	1	JPC_TEST_768	SPBC11B10.02C	his3	SGA0065	JPC	'2013/09/17'	SID	JPC	YE5S	PINNED	14.3160069444444	387626.00677936	30_YE5S
L000520_030_001_2013-10-01_15-37-58	31	15	1637.5	2940.5	1200217.57094271	380612.785355794	148.60049019131	412663.507679085	0.0012069306334854	193	189	185	105	116	131	0.112658093314911	95	95	0.165384948283437	L000520_030_001	2013-10-01_15-37-58	2013-09-17_08-02-55	30	YE5S	mS_his3D_K	1	1	1	JPC_TEST_768	SPBC11B10.02C	his3	SGA0065	JPC	'2013/09/17'	SID	JPC	YE5S	PINNED	14.3160069444444	380612.785355794	30_YE5S
L000520_030_001_2013-10-01_15-37-58	31	17	1833.5	2941.5	1228834.94526517	359444.8492025	148.60049019131	395753.464891661	0.00117308216906517	190	187	183	108	117	131	0.0721649484536082	95	95	0.156186996557493	L000520_030_001	2013-10-01_15-37-58	2013-09-17_08-02-55	30	YE5S	mS_his3D_K	1	1	1	JPC_TEST_768	SPBC11B10.02C	his3	SGA0065	JPC	'2013/09/17'	SID	JPC	YE5S	PINNED	14.3160069444444	359444.8492025	30_YE5S
L000520_030_001_2013-10-01_15-37-58	31	19	2018.5	2935.5	1166708.33776172	333412.883273376	148.60049019131	366729.509862387	0.00110596191802741	185	182	179	107	115	129	0.0643001381655861	95	95	0.144875512801423	L000520_030_001	2013-10-01_15-37-58	2013-09-17_08-02-55	30	YE5S	mS_his3D_K	1	1	1	JPC_TEST_768	SPBC11B10.02C	his3	SGA0065	JPC	'2013/09/17'	SID	JPC	YE5S	PINNED	14.3160069444444	333412.883273376	30_YE5S
L000520_030_001_2013-10-01_15-37-58	31	21	2201.5	2933.5	1252071.27484324	378688.930385198	148.60049019131	403723.976547177	0.00115159819298776	189	185	181	106	114	127	0.0915081305133383	95	95	0.164548989358622	L000520_030_001	2013-10-01_15-37-58	2013-09-17_08-02-55	30	YE5S	mS_his3D_K	1	1	1	JPC_TEST_768	SPBC11B10.02C	his3	SGA0065	JPC	'2013/09/17'	SID	JPC	YE5S	PINNED	14.3160069444444	378688.930385198	30_YE5S
L000520_030_001_2013-10-01_15-37-58	31	23	2402.5	2935.5	1325693.75066426	409913.846314859	148.60049019131	425124.548797734	0.00119965663204966	192	188	184	102	111	126	0.122117121904559	95	95	0.17811692849486	L000520_030_001	2013-10-01_15-37-58	2013-09-17_08-02-55	30	YE5S	mS_his3D_K	1	1	1	JPC_TEST_768	SPBC11B10.02C	his3	SGA0065	JPC	'2013/09/17'	SID	JPC	YE5S	PINNED	14.3160069444444	409913.846314859	30_YE5S
L000520_030_001_2013-10-01_15-37-58	31	25	2583.5	2936.5	1457284.75395898	502185.560733912	148.60049019131	508547.135938518	0.00138353976518956	206	200	193	102	110	125	0.128919119991497	95	95	0.218211095859611	L000520_030_001	2013-10-01_15-37-58	2013-09-17_08-02-55	30	YE5S	mS_his3D_K	1	1	1	JPC_TEST_768	SPBC11B10.02C	his3	SGA0065	JPC	'2013/09/17'	SID	JPC	YE5S	PINNED	14.3160069444444	502185.560733912	30_YE5S
L000520_030_001_2013-10-01_15-37-58	31	27	2781.5	2933.5	1448479.4080136	486855.318000796	148.60049019131	498349.624819175	0.00131107524207946	201	195	188	104	112	126	0.127324901689871	95	95	0.211549755255357	L000520_030_001	2013-10-01_15-37-58	2013-09-17_08-02-55	30	YE5S	mS_his3D_K	1	1	1	JPC_TEST_768	SPBC11B10.02C	his3	SGA0065	JPC	'2013/09/17'	SID	JPC	YE5S	PINNED	14.3160069444444	486855.318000796	30_YE5S
L000520_030_001_2013-10-01_15-37-58	31	29	2963.5	2936.5	1371432.6309916	448822.301673509	148.60049019131	463539.523852849	0.00128157890578452	199	193	188	104	111	126	0.139547242002338	95	95	0.195023541002014	L000520_030_001	2013-10-01_15-37-58	2013-09-17_08-02-55	30	YE5S	mS_his3D_K	1	1	1	JPC_TEST_768	SPBC11B10.02C	his3	SGA0065	JPC	'2013/09/17'	SID	JPC	YE5S	PINNED	14.3160069444444	448822.301673509	30_YE5S
L000520_030_001_2013-10-01_15-37-58	31	31	3155.5	2941.5	1184808.21553831	355525.977843362	148.60049019131	373431.757123806	0.0011483763064237	188	185	182	103	112	127	0.122117121904559	95	95	0.154484157446467	L000520_030_001	2013-10-01_15-37-58	2013-09-17_08-02-55	30	YE5S	mS_his3D_K	1	1	1	JPC_TEST_768	SPBC11B10.02C	his3	SGA0065	JPC	'2013/09/17'	SID	JPC	YE5S	PINNED	14.3160069444444	355525.977843362	30_YE5S
L000520_030_001_2013-10-01_15-37-58	31	33	3349.5	2940.5	1398827.04059943	449109.356957417	148.60049019131	471528.029262808	0.00124513146069129	196	191	186	106	113	128	0.14475502178765	95	95	0.195148273079101	L000520_030_001	2013-10-01_15-37-58	2013-09-17_08-02-55	30	YE5S	mS_his3D_K	1	1	1	JPC_TEST_768	SPBC11B10.02C	his3	SGA0065	JPC	'2013/09/17'	SID	JPC	YE5S	PINNED	14.3160069444444	449109.356957417	30_YE5S
L000520_030_001_2013-10-01_15-37-58	31	35	3537.5	2940.5	1228101.16643639	388898.211647999	148.60049019131	410065.961450183	0.00123325905509608	195	190	186	106	113	128	0.122967371665427	95	95	0.168985155243278	L000520_030_001	2013-10-01_15-37-58	2013-09-17_08-02-55	30	YE5S	mS_his3D_K	1	1	1	JPC_TEST_768	SPBC11B10.02C	his3	SGA0065	JPC	'2013/09/17'	SID	JPC	YE5S	PINNED	14.3160069444444	388898.211647999	30_YE5S
L000520_030_001_2013-10-01_15-37-58	31	37	3728.5	2936.5	1430134.93729408	476723.263159224	148.60049019131	499926.494139546	0.00131584260168874	202	195	191	109	114	129	0.150494207673504	95	95	0.207147146014545	L000520_030_001	2013-10-01_15-37-58	2013-09-17_08-02-55	30	YE5S	mS_his3D_K	1	1	1	JPC_TEST_768	SPBC11B10.02C	his3	SGA0065	JPC	'2013/09/17'	SID	JPC	YE5S	PINNED	14.3160069444444	476723.263159224	30_YE5S
L000520_030_001_2013-10-01_15-37-58	31	39	3919.5	2940.5	1538245.01806781	519840.459753048	148.60049019131	541917.440258265	0.00134090995859474	204	196	191	111	115	129	0.143479647146349	95	95	0.225882552714376	L000520_030_001	2013-10-01_15-37-58	2013-09-17_08-02-55	30	YE5S	mS_his3D_K	1	1	1	JPC_TEST_768	SPBC11B10.02C	his3	SGA0065	JPC	'2013/09/17'	SID	JPC	YE5S	PINNED	14.3160069444444	519840.459753048	30_YE5S
L000520_030_001_2013-10-01_15-37-58	31	41	4108.5	2940.5	1456550.97513019	517173.08394586	148.60049019131	532147.090704528	0.00143202880598817	210	202	197	108	113	128	0.143054522265916	95	95	0.224723517004339	L000520_030_001	2013-10-01_15-37-58	2013-09-17_08-02-55	30	YE5S	mS_his3D_K	1	1	1	JPC_TEST_768	SPBC11B10.02C	his3	SGA0065	JPC	'2013/09/17'	SID	JPC	YE5S	PINNED	14.3160069444444	517173.08394586	30_YE5S
L000520_030_001_2013-10-01_15-37-58	31	43	4294.5	2937.5	1330341.01657987	409107.402066573	148.60049019131	432212.799419818	0.00118335524706552	192	186	185	110	114.5	129	0.121904559464343	95	95	0.17776651005011	L000520_030_001	2013-10-01_15-37-58	2013-09-17_08-02-55	30	YE5S	mS_his3D_K	1	1	1	JPC_TEST_768	SPBC11B10.02C	his3	SGA0065	JPC	'2013/09/17'	SID	JPC	YE5S	PINNED	14.3160069444444	409107.402066573	30_YE5S
L000520_030_001_2013-10-01_15-37-58	31	45	4484.5	2934.5	1798981.09522797	632087.138517387	148.60049019131	643279.547011257	0.00140434709815644	209	200	197	112	114	127	0.129663088532256	95	95	0.274656298307485	L000520_030_001	2013-10-01_15-37-58	2013-09-17_08-02-55	30	YE5S	mS_his3D_K	1	1	1	JPC_TEST_768	SPBC11B10.02C	his3	SGA0065	JPC	'2013/09/17'	SID	JPC	YE5S	PINNED	14.3160069444444	632087.138517387	30_YE5S
L000520_030_001_2013-10-01_15-37-58	31	47	4679.5	2939.5	1687202.12031034	571719.461262063	148.60049019131	587777.821434223	0.00135728831217269	206	196	194	113	114	128	0.14677436496971	95	95	0.248425163766037	L000520_030_001	2013-10-01_15-37-58	2013-09-17_08-02-55	30	YE5S	mS_his3D_K	1	1	1	JPC_TEST_768	SPBC11B10.02C	his3	SGA0065	JPC	'2013/09/17'	SID	JPC	YE5S	PINNED	14.3160069444444	571719.461262063	30_YE5S
L000520_030_001_2013-10-01_15-37-58	32	2	401.5	3036.5	1318845.1482623	415630.385740443	148.60049019131	454687.025004348	0.00122957582628986	194	189	190	114	119	135	0.0873631629291104	95	95	0.180600895438789	L000520_030_001	2013-10-01_15-37-58	2013-09-17_08-02-55	30	YE5S	mS_his3D_K	1	1	1	JPC_TEST_768	SPBC11B10.02C	his3	SGA0065	JPC	'2013/09/17'	SID	JPC	YE5S	PINNED	14.3160069444444	415630.385740443	30_YE5S
L000520_030_001_2013-10-01_15-37-58	32	4	591.5	3036.5	1430624.12317993	473278.704477805	148.60049019131	496811.02494311	0.00132969882585733	201	196	195	107	115	133	0.0859815070677011	95	95	0.205650406595103	L000520_030_001	2013-10-01_15-37-58	2013-09-17_08-02-55	30	YE5S	mS_his3D_K	1	1	1	JPC_TEST_768	SPBC11B10.02C	his3	SGA0065	JPC	'2013/09/17'	SID	JPC	YE5S	PINNED	14.3160069444444	473278.704477805	30_YE5S
L000520_030_001_2013-10-01_15-37-58	32	6	781.5	3040.5	1192879.7826549	355063.094826228	148.60049019131	391006.398197473	0.00110962965925074	184	182	184	108	117	136	0.0989478159209268	95	95	0.154283024203456	L000520_030_001	2013-10-01_15-37-58	2013-09-17_08-02-55	30	YE5S	mS_his3D_K	1	1	1	JPC_TEST_768	SPBC11B10.02C	his3	SGA0065	JPC	'2013/09/17'	SID	JPC	YE5S	PINNED	14.3160069444444	355063.094826228	30_YE5S
L000520_030_001_2013-10-01_15-37-58	32	8	971.5	3033.5	1181383.91433734	355949.37247746	148.60049019131	392909.709234241	0.00117223633584447	189	186	186	106	117	136	0.0893825061111702	95	95	0.154668132085149	L000520_030_001	2013-10-01_15-37-58	2013-09-17_08-02-55	30	YE5S	mS_his3D_K	1	1	1	JPC_TEST_768	SPBC11B10.02C	his3	SGA0065	JPC	'2013/09/17'	SID	JPC	YE5S	PINNED	14.3160069444444	355949.37247746	30_YE5S
L000520_030_001_2013-10-01_15-37-58	32	10	1166.5	3032.5	1733674.77946647	619718.489135657	148.60049019131	642921.981337272	0.00143510449915606	208	203	200	113	120	135	0.114358592836646	95	95	0.269281837656035	L000520_030_001	2013-10-01_15-37-58	2013-09-17_08-02-55	30	YE5S	mS_his3D_K	1	1	1	JPC_TEST_768	SPBC11B10.02C	his3	SGA0065	JPC	'2013/09/17'	SID	JPC	YE5S	PINNED	14.3160069444444	619718.489135657	30_YE5S
L000520_030_001_2013-10-01_15-37-58	32	12	1352.5	3031.5	1556100.30290148	529621.574598619	148.60049019131	559030.580847243	0.00136882233754754	203	198	197	109	119	137	0.107769157189925	95	95	0.230132670511594	L000520_030_001	2013-10-01_15-37-58	2013-09-17_08-02-55	30	YE5S	mS_his3D_K	1	1	1	JPC_TEST_768	SPBC11B10.02C	his3	SGA0065	JPC	'2013/09/17'	SID	JPC	YE5S	PINNED	14.3160069444444	529621.574598619	30_YE5S
L000520_030_001_2013-10-01_15-37-58	32	14	1547.5	3036.5	1393690.58879796	450778.682653716	148.60049019131	488219.356868765	0.00127939515659551	197	193	191	109	120	137	0.0783292592198958	95	95	0.195873633220886	L000520_030_001	2013-10-01_15-37-58	2013-09-17_08-02-55	30	YE5S	mS_his3D_K	1	1	1	JPC_TEST_768	SPBC11B10.02C	his3	SGA0065	JPC	'2013/09/17'	SID	JPC	YE5S	PINNED	14.3160069444444	450778.682653716	30_YE5S
L000520_030_001_2013-10-01_15-37-58	32	16	1737.5	3036.5	1656383.40950154	595623.242424775	148.60049019131	619074.057999628	0.0014758119681884	211	206	200	109	119	136	0.119141247741524	95	95	0.258811902634197	L000520_030_001	2013-10-01_15-37-58	2013-09-17_08-02-55	30	YE5S	mS_his3D_K	1	1	1	JPC_TEST_768	SPBC11B10.02C	his3	SGA0065	JPC	'2013/09/17'	SID	JPC	YE5S	PINNED	14.3160069444444	595623.242424775	30_YE5S
L000520_030_001_2013-10-01_15-37-58	32	18	1925.5	3030.5	1924212.68200659	714413.285554675	148.60049019131	726600.921009507	0.00148057932779769	212	206	200	109	117	133	0.11138271867361	95	95	0.31042888949201	L000520_030_001	2013-10-01_15-37-58	2013-09-17_08-02-55	30	YE5S	mS_his3D_K	1	1	1	JPC_TEST_768	SPBC11B10.02C	his3	SGA0065	JPC	'2013/09/17'	SID	JPC	YE5S	PINNED	14.3160069444444	714413.285554675	30_YE5S
L000520_030_001_2013-10-01_15-37-58	32	20	2116.5	3031.5	1888012.9264534	654116.574994285	148.60049019131	668829.658235755	0.00135278236418994	203	198	193	108	117	132	0.105749814007865	95	95	0.284228591600363	L000520_030_001	2013-10-01_15-37-58	2013-09-17_08-02-55	30	YE5S	mS_his3D_K	1	1	1	JPC_TEST_768	SPBC11B10.02C	his3	SGA0065	JPC	'2013/09/17'	SID	JPC	YE5S	PINNED	14.3160069444444	654116.574994285	30_YE5S
L000520_030_001_2013-10-01_15-37-58	32	22	2303.5	3033.5	1867222.5263046	671095.549912208	148.60049019131	685028.423441649	0.00141998721028279	208	202	196	109	117	131	0.115952811138272	95	95	0.29160634399531	L000520_030_001	2013-10-01_15-37-58	2013-09-17_08-02-55	30	YE5S	mS_his3D_K	1	1	1	JPC_TEST_768	SPBC11B10.02C	his3	SGA0065	JPC	'2013/09/17'	SID	JPC	YE5S	PINNED	14.3160069444444	671095.549912208	30_YE5S
L000520_030_001_2013-10-01_15-37-58	32	24	2497.5	3036.5	1489081.83653948	451850.129818822	148.60049019131	480334.271256274	0.00113814183005043	187	184	182	107	116	132	0.0740780104155596	95	95	0.196339201485556	L000520_030_001	2013-10-01_15-37-58	2013-09-17_08-02-55	30	YE5S	mS_his3D_K	1	1	1	JPC_TEST_768	SPBC11B10.02C	his3	SGA0065	JPC	'2013/09/17'	SID	JPC	YE5S	PINNED	14.3160069444444	451850.129818822	30_YE5S
L000520_030_001_2013-10-01_15-37-58	32	26	2685.5	3034.5	1883365.66053778	667467.191084155	148.60049019131	681425.844753465	0.00141429716618917	208	201	196	109	116	131	0.112976936975236	95	95	0.290029739214233	L000520_030_001	2013-10-01_15-37-58	2013-09-17_08-02-55	30	YE5S	mS_his3D_K	1	1	1	JPC_TEST_768	SPBC11B10.02C	his3	SGA0065	JPC	'2013/09/17'	SID	JPC	YE5S	PINNED	14.3160069444444	667467.191084155	30_YE5S
L000520_030_001_2013-10-01_15-37-58	32	28	2872.5	3033.5	1839828.11669678	646638.660170068	148.60049019131	661258.431510064	0.00138901450841482	207	200	194	110	117	131	0.115102561377405	95	95	0.280979266816607	L000520_030_001	2013-10-01_15-37-58	2013-09-17_08-02-55	30	YE5S	mS_his3D_K	1	1	1	JPC_TEST_768	SPBC11B10.02C	his3	SGA0065	JPC	'2013/09/17'	SID	JPC	YE5S	PINNED	14.3160069444444	646638.660170068	30_YE5S
L000520_030_001_2013-10-01_15-37-58	32	30	3063.5	3037.5	1769385.34913381	624873.426608162	148.60049019131	642120.565146909	0.00141964120360117	209	202	197	109	116	132	0.120204059942608	95	95	0.271521775724583	L000520_030_001	2013-10-01_15-37-58	2013-09-17_08-02-55	30	YE5S	mS_his3D_K	1	1	1	JPC_TEST_768	SPBC11B10.02C	his3	SGA0065	JPC	'2013/09/17'	SID	JPC	YE5S	PINNED	14.3160069444444	624873.426608162	30_YE5S
L000520_030_001_2013-10-01_15-37-58	32	32	3255.5	3034.5	1571020.47242002	516264.063812831	148.60049019131	542783.677878578	0.00129100615056417	198	193	190	109	117	133	0.136996492719736	95	95	0.224328526994875	L000520_030_001	2013-10-01_15-37-58	2013-09-17_08-02-55	30	YE5S	mS_his3D_K	1	1	1	JPC_TEST_768	SPBC11B10.02C	his3	SGA0065	JPC	'2013/09/17'	SID	JPC	YE5S	PINNED	14.3160069444444	516264.063812831	30_YE5S
L000520_030_001_2013-10-01_15-37-58	32	34	3446.5	3040.5	1605752.67031566	528623.901267777	148.60049019131	556760.07528571	0.001265769603548	197	192	190	111	119	135	0.120310341162717	95	95	0.229699158662876	L000520_030_001	2013-10-01_15-37-58	2013-09-17_08-02-55	30	YE5S	mS_his3D_K	1	1	1	JPC_TEST_768	SPBC11B10.02C	his3	SGA0065	JPC	'2013/09/17'	SID	JPC	YE5S	PINNED	14.3160069444444	528623.901267777	30_YE5S
L000520_030_001_2013-10-01_15-37-58	32	36	3635.5	3036.5	1730250.47826549	623689.476942246	148.60049019131	644372.668315572	0.0014607714132486	212	204	198	111	117	134	0.121691997024126	95	95	0.271007322553798	L000520_030_001	2013-10-01_15-37-58	2013-09-17_08-02-55	30	YE5S	mS_his3D_K	1	1	1	JPC_TEST_768	SPBC11B10.02C	his3	SGA0065	JPC	'2013/09/17'	SID	JPC	YE5S	PINNED	14.3160069444444	623689.476942246	30_YE5S
L000520_030_001_2013-10-01_15-37-58	32	38	3821.5	3042.5	1618960.68923371	539261.183669383	148.60049019131	564826.171981947	0.0013120748951576	201	195	193	111	118	134	0.0973535976193007	95	95	0.234321300817721	L000520_030_001	2013-10-01_15-37-58	2013-09-17_08-02-55	30	YE5S	mS_his3D_K	1	1	1	JPC_TEST_768	SPBC11B10.02C	his3	SGA0065	JPC	'2013/09/17'	SID	JPC	YE5S	PINNED	14.3160069444444	539261.183669383	30_YE5S
L000520_030_001_2013-10-01_15-37-58	32	40	4014.5	3038.5	1398582.4476565	454401.770952367	148.60049019131	487244.286982058	0.00126383963952425	197	191	190	111	117	135	0.112232968434478	95	95	0.197447947836562	L000520_030_001	2013-10-01_15-37-58	2013-09-17_08-02-55	30	YE5S	mS_his3D_K	1	1	1	JPC_TEST_768	SPBC11B10.02C	his3	SGA0065	JPC	'2013/09/17'	SID	JPC	YE5S	PINNED	14.3160069444444	454401.770952367	30_YE5S
L000520_030_001_2013-10-01_15-37-58	32	42	4201.5	3030.5	1822217.42480604	650168.006722706	148.60049019131	664814.280320799	0.00143510449915606	210	202	200	109	115	132	0.124242746306728	95	95	0.282512848502615	L000520_030_001	2013-10-01_15-37-58	2013-09-17_08-02-55	30	YE5S	mS_his3D_K	1	1	1	JPC_TEST_768	SPBC11B10.02C	his3	SGA0065	JPC	'2013/09/17'	SID	JPC	YE5S	PINNED	14.3160069444444	650168.006722706	30_YE5S
L000520_030_001_2013-10-01_15-37-58	32	44	4389.5	3038.5	1429645.75140823	440498.387235861	148.60049019131	475269.554185216	0.00118778422645446	192	186	188	113	118	135	0.121479434583909	95	95	0.191406610063923	L000520_030_001	2013-10-01_15-37-58	2013-09-17_08-02-55	30	YE5S	mS_his3D_K	1	1	1	JPC_TEST_768	SPBC11B10.02C	his3	SGA0065	JPC	'2013/09/17'	SID	JPC	YE5S	PINNED	14.3160069444444	440498.387235861	30_YE5S
L000520_030_001_2013-10-01_15-37-58	32	46	4586.5	3037.5	1525526.1850356	501884.106602076	148.60049019131	525031.817189279	0.00130655380651381	201	193	193	112	116	134	0.108938250611117	95	95	0.218080107154234	L000520_030_001	2013-10-01_15-37-58	2013-09-17_08-02-55	30	YE5S	mS_his3D_K	1	1	1	JPC_TEST_768	SPBC11B10.02C	his3	SGA0065	JPC	'2013/09/17'	SID	JPC	YE5S	PINNED	14.3160069444444	501884.106602076	30_YE5S
L000520_030_001_2013-10-01_15-37-58	32	48	4773.5	3038.5	1533108.56626634	509884.310159472	148.60049019131	544078.778629419	0.00133731120751342	203	195	195.5	116	119	136	0.122542246784993	95	95	0.221556378321426	L000520_030_001	2013-10-01_15-37-58	2013-09-17_08-02-55	30	YE5S	mS_his3D_K	1	1	1	JPC_TEST_768	SPBC11B10.02C	his3	SGA0065	JPC	'2013/09/17'	SID	JPC	YE5S	PINNED	14.3160069444444	509884.310159472	30_YE5S
L000520_030_002_2013-10-01_15-38-23	1	1	306.5	88.5	1715819.4946328	575587.633180237	149.51383662365	611387.595328901	0.00135347138685294	202	197	196	123	125	139	0.0933149112551812	95	95	0.250105972812009	L000520_030_002	2013-10-01_15-38-23	2013-09-17_08-02-56	30	YE5S	mS_his3D_K	2	1	1	JPC_TEST_768	SPBC11B10.02C	his3	SGA0065	JPC	'2013/09/17'	SID	JPC	YE5S	PINNED	14.3162847222222	575587.633180237	30_YE5S
L000520_030_002_2013-10-01_15-38-23	1	3	496.5	89.5	1096020.97725582	280388.633313182	149.51383662365	331620.923913142	0.00101077247747914	175	175	180	112	119	137	0.041024550961845	95	95	0.121835265140701	L000520_030_002	2013-10-01_15-38-23	2013-09-17_08-02-56	30	YE5S	mS_his3D_K	2	1	1	JPC_TEST_768	SPBC11B10.02C	his3	SGA0065	JPC	'2013/09/17'	SID	JPC	YE5S	PINNED	14.3162847222222	280388.633313182	30_YE5S
L000520_030_002_2013-10-01_15-38-23	1	5	686.5	90.5	1743213.90424062	595370.357174697	149.51383662365	621924.625421888	0.00135019576306942	199	197	197	113	122	141	0.087788287809544	95	95	0.258702018217238	L000520_030_002	2013-10-01_15-38-23	2013-09-17_08-02-56	30	YE5S	mS_his3D_K	2	1	1	JPC_TEST_768	SPBC11B10.02C	his3	SGA0065	JPC	'2013/09/17'	SID	JPC	YE5S	PINNED	14.3162847222222	595370.357174697	30_YE5S
L000520_030_002_2013-10-01_15-38-23	1	7	876.5	83.5	1453615.85981507	461546.688014287	149.51383662365	514506.066558563	0.00119707003092913	188	188	192	117	127	147	0.0683388245297056	95	95	0.200552577487062	L000520_030_002	2013-10-01_15-38-23	2013-09-17_08-02-56	30	YE5S	mS_his3D_K	2	1	1	JPC_TEST_768	SPBC11B10.02C	his3	SGA0065	JPC	'2013/09/17'	SID	JPC	YE5S	PINNED	14.3162847222222	461546.688014287	30_YE5S
L000520_030_002_2013-10-01_15-38-23	1	9	1067.5	83.5	1703589.84748645	594448.761193066	149.51383662365	634721.561160475	0.00138095316406903	201	199	200	118	128	148	0.0771601657987034	95	95	0.25830156371433	L000520_030_002	2013-10-01_15-38-23	2013-09-17_08-02-56	30	YE5S	mS_his3D_K	2	1	1	JPC_TEST_768	SPBC11B10.02C	his3	SGA0065	JPC	'2013/09/17'	SID	JPC	YE5S	PINNED	14.3162847222222	594448.761193066	30_YE5S
L000520_030_002_2013-10-01_15-38-23	1	11	1257.5	90.5	1624341.73397811	532299.602409739	149.51383662365	579554.733561704	0.00129201806586461	194	194	196	118	129	149	0.0603677330215751	95	95	0.231296334760628	L000520_030_002	2013-10-01_15-38-23	2013-09-17_08-02-56	30	YE5S	mS_his3D_K	2	1	1	JPC_TEST_768	SPBC11B10.02C	his3	SGA0065	JPC	'2013/09/17'	SID	JPC	YE5S	PINNED	14.3162847222222	532299.602409739	30_YE5S
L000520_030_002_2013-10-01_15-38-23	1	13	1452.5	88.5	1675950.8449357	561094.41001803	149.51383662365	609377.603927215	0.00133924604195854	197	197	198	120	131	150	0.0926772239345308	95	95	0.243808336328512	L000520_030_002	2013-10-01_15-38-23	2013-09-17_08-02-56	30	YE5S	mS_his3D_K	2	1	1	JPC_TEST_768	SPBC11B10.02C	his3	SGA0065	JPC	'2013/09/17'	SID	JPC	YE5S	PINNED	14.3162847222222	561094.41001803	30_YE5S
L000520_030_002_2013-10-01_15-38-23	1	15	1640.5	87.5	1848388.86969922	679509.670311172	149.51383662365	711580.436052375	0.00144491312688381	206	204	202	118	129	149	0.117972154320332	95	95	0.295262471483862	L000520_030_002	2013-10-01_15-38-23	2013-09-17_08-02-56	30	YE5S	mS_his3D_K	2	1	1	JPC_TEST_768	SPBC11B10.02C	his3	SGA0065	JPC	'2013/09/17'	SID	JPC	YE5S	PINNED	14.3162847222222	679509.670311172	30_YE5S
L000520_030_002_2013-10-01_15-38-23	1	17	1833.5	90.5	1794823.01519821	639404.720359952	149.51383662365	674114.637330189	0.00141372512414749	203	202	200	118	128	147	0.130619619513232	95	95	0.277835954748771	L000520_030_002	2013-10-01_15-38-23	2013-09-17_08-02-56	30	YE5S	mS_his3D_K	2	1	1	JPC_TEST_768	SPBC11B10.02C	his3	SGA0065	JPC	'2013/09/17'	SID	JPC	YE5S	PINNED	14.3162847222222	639404.720359952	30_YE5S
L000520_030_002_2013-10-01_15-38-23	1	19	2021.5	88.5	1612112.08683176	532607.016927646	149.51383662365	577867.825335278	0.00133464787245943	197	197	198	115	128	148	0.0600488893612499	95	95	0.231429913389885	L000520_030_002	2013-10-01_15-38-23	2013-09-17_08-02-56	30	YE5S	mS_his3D_K	2	1	1	JPC_TEST_768	SPBC11B10.02C	his3	SGA0065	JPC	'2013/09/17'	SID	JPC	YE5S	PINNED	14.3162847222222	532607.016927646	30_YE5S
L000520_030_002_2013-10-01_15-38-23	1	21	2213.5	86.5	1727315.36295037	575612.130144271	149.51383662365	612695.185867987	0.00132036104655413	196	196	197	115	126	146	0.0791795089807631	95	95	0.250116617302383	L000520_030_002	2013-10-01_15-38-23	2013-09-17_08-02-56	30	YE5S	mS_his3D_K	2	1	1	JPC_TEST_768	SPBC11B10.02C	his3	SGA0065	JPC	'2013/09/17'	SID	JPC	YE5S	PINNED	14.3162847222222	575612.130144271	30_YE5S
L000520_030_002_2013-10-01_15-38-23	1	23	2397.5	80.5	1622140.39749176	517767.641439964	149.51383662365	561093.28464204	0.00125775436996039	191	192	194	115	127	147	0.0820491019236901	95	95	0.224981865814986	L000520_030_002	2013-10-01_15-38-23	2013-09-17_08-02-56	30	YE5S	mS_his3D_K	2	1	1	JPC_TEST_768	SPBC11B10.02C	his3	SGA0065	JPC	'2013/09/17'	SID	JPC	YE5S	PINNED	14.3162847222222	517767.641439964	30_YE5S
L000520_030_002_2013-10-01_15-38-23	1	25	2594.5	83.5	1730984.25709427	560362.51790781	149.51383662365	598199.347757156	0.0012588462445549	192	192	194	115	127	147	0.0763099160378361	95	95	0.243490312490494	L000520_030_002	2013-10-01_15-38-23	2013-09-17_08-02-56	30	YE5S	mS_his3D_K	2	1	1	JPC_TEST_768	SPBC11B10.02C	his3	SGA0065	JPC	'2013/09/17'	SID	JPC	YE5S	PINNED	14.3162847222222	560362.51790781	30_YE5S
L000520_030_002_2013-10-01_15-38-23	1	27	2782.5	81.5	1804606.73291529	632582.749625263	149.51383662365	661542.644564961	0.00139374825414857	201	200	200	115	126	145	0.111595281113827	95	95	0.274871652653419	L000520_030_002	2013-10-01_15-38-23	2013-09-17_08-02-56	30	YE5S	mS_his3D_K	2	1	1	JPC_TEST_768	SPBC11B10.02C	his3	SGA0065	JPC	'2013/09/17'	SID	JPC	YE5S	PINNED	14.3162847222222	632582.749625263	30_YE5S
L000520_030_002_2013-10-01_15-38-23	1	29	2969.5	83.5	1733674.77946647	569982.194538888	149.51383662365	605908.078180922	0.00130055336666539	194	195	196	115	127	146	0.101286002763312	95	95	0.247670281696328	L000520_030_002	2013-10-01_15-38-23	2013-09-17_08-02-56	30	YE5S	mS_his3D_K	2	1	1	JPC_TEST_768	SPBC11B10.02C	his3	SGA0065	JPC	'2013/09/17'	SID	JPC	YE5S	PINNED	14.3162847222222	569982.194538888	30_YE5S
L000520_030_002_2013-10-01_15-38-23	1	31	3164.5	83.5	1681821.07556595	558071.892572776	149.51383662365	600753.214707321	0.00132036104655413	196	196	197	116	129	149	0.0584546710596238	95	95	0.24249498346544	L000520_030_002	2013-10-01_15-38-23	2013-09-17_08-02-56	30	YE5S	mS_his3D_K	2	1	1	JPC_TEST_768	SPBC11B10.02C	his3	SGA0065	JPC	'2013/09/17'	SID	JPC	YE5S	PINNED	14.3162847222222	558071.892572776	30_YE5S
L000520_030_002_2013-10-01_15-38-23	1	33	3355.5	83.5	1843007.82495483	661195.657985768	149.51383662365	694062.91461309	0.00141389431425766	203	202	201	118	130	149	0.107025188649166	95	95	0.287304614843634	L000520_030_002	2013-10-01_15-38-23	2013-09-17_08-02-56	30	YE5S	mS_his3D_K	2	1	1	JPC_TEST_768	SPBC11B10.02C	his3	SGA0065	JPC	'2013/09/17'	SID	JPC	YE5S	PINNED	14.3162847222222	661195.657985768	30_YE5S
L000520_030_002_2013-10-01_15-38-23	1	35	3543.5	85.5	1755443.55138697	606773.231295476	149.51383662365	648712.051859273	0.00140076084395778	202	201	200	120	132	150	0.0709958550324158	95	95	0.263656827459878	L000520_030_002	2013-10-01_15-38-23	2013-09-17_08-02-56	30	YE5S	mS_his3D_K	2	1	1	JPC_TEST_768	SPBC11B10.02C	his3	SGA0065	JPC	'2013/09/17'	SID	JPC	YE5S	PINNED	14.3162847222222	606773.231295476	30_YE5S
L000520_030_002_2013-10-01_15-38-23	1	37	3728.5	85.5	1835425.44372409	677034.525468652	149.51383662365	711814.6653564	0.00150047647316289	209	207	203	120	130	147	0.106493782548624	95	95	0.294186964518452	L000520_030_002	2013-10-01_15-38-23	2013-09-17_08-02-56	30	YE5S	mS_his3D_K	2	1	1	JPC_TEST_768	SPBC11B10.02C	his3	SGA0065	JPC	'2013/09/17'	SID	JPC	YE5S	PINNED	14.3162847222222	677034.525468652	30_YE5S
L000520_030_002_2013-10-01_15-38-23	1	39	3919.5	84.5	1720466.76054841	596087.119835322	149.51383662365	639446.85150889	0.00139725454905317	202	201	201	120	130	147	0.0959719417578914	95	95	0.259013467963857	L000520_030_002	2013-10-01_15-38-23	2013-09-17_08-02-56	30	YE5S	mS_his3D_K	2	1	1	JPC_TEST_768	SPBC11B10.02C	his3	SGA0065	JPC	'2013/09/17'	SID	JPC	YE5S	PINNED	14.3162847222222	596087.119835322	30_YE5S
L000520_030_002_2013-10-01_15-38-23	1	41	4107.5	86.5	1789197.37751089	645722.818979536	149.51383662365	679425.547510571	0.00145434037166347	206	204	202	119	127	144	0.130407057073015	95	95	0.280581312901868	L000520_030_002	2013-10-01_15-38-23	2013-09-17_08-02-56	30	YE5S	mS_his3D_K	2	1	1	JPC_TEST_768	SPBC11B10.02C	his3	SGA0065	JPC	'2013/09/17'	SID	JPC	YE5S	PINNED	14.3162847222222	645722.818979536	30_YE5S
L000520_030_002_2013-10-01_15-38-23	1	43	4298.5	91.5	1905134.43245828	689955.908179896	149.51383662365	710549.642071111	0.00147190282135229	209	205	201	115	124	139	0.101179721543203	95	95	0.299801600425787	L000520_030_002	2013-10-01_15-38-23	2013-09-17_08-02-56	30	YE5S	mS_his3D_K	2	1	1	JPC_TEST_768	SPBC11B10.02C	his3	SGA0065	JPC	'2013/09/17'	SID	JPC	YE5S	PINNED	14.3162847222222	689955.908179896	30_YE5S
L000520_030_002_2013-10-01_15-38-23	1	45	4490.5	91.5	1881408.91699437	679429.131549021	149.51383662365	701064.419071876	0.00147540911625689	210	205	201	115	122	138	0.0985226910404931	95	95	0.295227475552233	L000520_030_002	2013-10-01_15-38-23	2013-09-17_08-02-56	30	YE5S	mS_his3D_K	2	1	1	JPC_TEST_768	SPBC11B10.02C	his3	SGA0065	JPC	'2013/09/17'	SID	JPC	YE5S	PINNED	14.3162847222222	679429.131549021	30_YE5S
L000520_030_002_2013-10-01_15-38-23	1	47	4679.5	83.5	1637794.34583909	510296.242915333	149.51383662365	554098.304450256	0.00123285620316457	192	189	190	122	127	142	0.0792857902008715	95	95	0.22173537251223	L000520_030_002	2013-10-01_15-38-23	2013-09-17_08-02-56	30	YE5S	mS_his3D_K	2	1	1	JPC_TEST_768	SPBC11B10.02C	his3	SGA0065	JPC	'2013/09/17'	SID	JPC	YE5S	PINNED	14.3162847222222	510296.242915333	30_YE5S
L000520_030_002_2013-10-01_15-38-23	2	2	401.5	185.5	1594745.98788394	539193.192762511	149.51383662365	547705.405348239	0.00135347138685294	202	197	195	103	109	127	0.11871612286109	95	95	0.2342917572158	L000520_030_002	2013-10-01_15-38-23	2013-09-17_08-02-56	30	YE5S	mS_his3D_K	2	1	1	JPC_TEST_768	SPBC11B10.02C	his3	SGA0065	JPC	'2013/09/17'	SID	JPC	YE5S	PINNED	14.3162847222222	539193.192762511	30_YE5S
L000520_030_002_2013-10-01_15-38-23	2	4	591.5	183.5	1109228.99617388	302729.254101105	149.51383662365	326042.052942204	0.00109318683396162	182	181	183	101	111	132	0.0835370390052078	95	95	0.131542775124047	L000520_030_002	2013-10-01_15-38-23	2013-09-17_08-02-56	30	YE5S	mS_his3D_K	2	1	1	JPC_TEST_768	SPBC11B10.02C	his3	SGA0065	JPC	'2013/09/17'	SID	JPC	YE5S	PINNED	14.3162847222222	302729.254101105	30_YE5S
L000520_030_002_2013-10-01_15-38-23	2	6	781.5	181.5	1271638.71027739	375588.00476214	149.51383662365	403320.649201522	0.00116455948247722	186	185	187	104	115	136	0.106812626208949	95	95	0.163201566351481	L000520_030_002	2013-10-01_15-38-23	2013-09-17_08-02-56	30	YE5S	mS_his3D_K	2	1	1	JPC_TEST_768	SPBC11B10.02C	his3	SGA0065	JPC	'2013/09/17'	SID	JPC	YE5S	PINNED	14.3162847222222	375588.00476214	30_YE5S
L000520_030_002_2013-10-01_15-38-23	2	8	971.5	180.5	1172089.38250611	362902.072780339	149.51383662365	403533.537143079	0.00129112612188574	198	194	189	105	118	140	0.179190137102774	95	95	0.157689239163691	L000520_030_002	2013-10-01_15-38-23	2013-09-17_08-02-56	30	YE5S	mS_his3D_K	2	1	1	JPC_TEST_768	SPBC11B10.02C	his3	SGA0065	JPC	'2013/09/17'	SID	JPC	YE5S	PINNED	14.3162847222222	362902.072780339	30_YE5S
L000520_030_002_2013-10-01_15-38-23	2	10	1162.5	183.5	1407632.3865448	445552.576655143	149.51383662365	486244.789519343	0.00123903856466616	192	190	192	109	120	140	0.110532468912743	95	95	0.1936027708023	L000520_030_002	2013-10-01_15-38-23	2013-09-17_08-02-56	30	YE5S	mS_his3D_K	2	1	1	JPC_TEST_768	SPBC11B10.02C	his3	SGA0065	JPC	'2013/09/17'	SID	JPC	YE5S	PINNED	14.3162847222222	445552.576655143	30_YE5S
L000520_030_002_2013-10-01_15-38-23	2	12	1354.5	181.5	1284602.13625252	382656.939910468	149.51383662365	430199.429705639	0.00120920384815087	189	189	189	108	120	142	0.077053884578595	95	95	0.166273180125129	L000520_030_002	2013-10-01_15-38-23	2013-09-17_08-02-56	30	YE5S	mS_his3D_K	2	1	1	JPC_TEST_768	SPBC11B10.02C	his3	SGA0065	JPC	'2013/09/17'	SID	JPC	YE5S	PINNED	14.3162847222222	382656.939910468	30_YE5S
L000520_030_002_2013-10-01_15-38-23	2	14	1542.5	187.5	1377302.86162185	444169.716239633	149.51383662365	487432.032808466	0.00124346754405509	192	191	191	108	120	141	0.108513125730683	95	95	0.193001886367773	L000520_030_002	2013-10-01_15-38-23	2013-09-17_08-02-56	30	YE5S	mS_his3D_K	2	1	1	JPC_TEST_768	SPBC11B10.02C	his3	SGA0065	JPC	'2013/09/17'	SID	JPC	YE5S	PINNED	14.3162847222222	444169.716239633	30_YE5S
L000520_030_002_2013-10-01_15-38-23	2	16	1734.5	186.5	1331319.38835158	408633.157175118	149.51383662365	454952.740107606	0.00124346754405509	191	191	191	108	120	140	0.0805611648421724	95	95	0.177560439813207	L000520_030_002	2013-10-01_15-38-23	2013-09-17_08-02-56	30	YE5S	mS_his3D_K	2	1	1	JPC_TEST_768	SPBC11B10.02C	his3	SGA0065	JPC	'2013/09/17'	SID	JPC	YE5S	PINNED	14.3162847222222	408633.157175118	30_YE5S
L000520_030_002_2013-10-01_15-38-23	2	18	1926.5	186.5	1570531.28653417	544879.996205946	149.51383662365	578386.163805565	0.00139282556966423	202	200	197	112	121	138	0.139228398342013	95	95	0.236762803196326	L000520_030_002	2013-10-01_15-38-23	2013-09-17_08-02-56	30	YE5S	mS_his3D_K	2	1	1	JPC_TEST_768	SPBC11B10.02C	his3	SGA0065	JPC	'2013/09/17'	SID	JPC	YE5S	PINNED	14.3162847222222	544879.996205946	30_YE5S
L000520_030_002_2013-10-01_15-38-23	2	20	2112.5	181.5	1406898.60771602	487375.3306176	149.51383662365	507993.413251882	0.00139484012874307	203	200	197	101	115	137	0.111595281113827	95	95	0.211775712614241	L000520_030_002	2013-10-01_15-38-23	2013-09-17_08-02-56	30	YE5S	mS_his3D_K	2	1	1	JPC_TEST_768	SPBC11B10.02C	his3	SGA0065	JPC	'2013/09/17'	SID	JPC	YE5S	PINNED	14.3162847222222	487375.3306176	30_YE5S
L000520_030_002_2013-10-01_15-38-23	2	22	2299.5	181.5	1326672.12243597	450557.898083823	149.51383662365	468307.689311635	0.00136206816866462	200	198	196	100	114	135	0.105537251567648	95	95	0.195777697282634	L000520_030_002	2013-10-01_15-38-23	2013-09-17_08-02-56	30	YE5S	mS_his3D_K	2	1	1	JPC_TEST_768	SPBC11B10.02C	his3	SGA0065	JPC	'2013/09/17'	SID	JPC	YE5S	PINNED	14.3162847222222	450557.898083823	30_YE5S
L000520_030_002_2013-10-01_15-38-23	2	24	2496.5	185.5	1525281.59209268	520631.43829997	149.51383662365	540230.37238381	0.00131794662624404	196	196	194	102	114	134	0.136252524178978	95	95	0.226226250958653	L000520_030_002	2013-10-01_15-38-23	2013-09-17_08-02-56	30	YE5S	mS_his3D_K	2	1	1	JPC_TEST_768	SPBC11B10.02C	his3	SGA0065	JPC	'2013/09/17'	SID	JPC	YE5S	PINNED	14.3162847222222	520631.43829997	30_YE5S
L000520_030_002_2013-10-01_15-38-23	2	26	2685.5	180.5	1550719.25815708	523315.220308746	149.51383662365	549445.539595952	0.00134668946816481	198	197	197	107	117	135	0.147837177170794	95	95	0.227392415537992	L000520_030_002	2013-10-01_15-38-23	2013-09-17_08-02-56	30	YE5S	mS_his3D_K	2	1	1	JPC_TEST_768	SPBC11B10.02C	his3	SGA0065	JPC	'2013/09/17'	SID	JPC	YE5S	PINNED	14.3162847222222	523315.220308746	30_YE5S
L000520_030_002_2013-10-01_15-38-23	2	28	2876.5	183.5	1673504.91550643	590207.421842919	149.51383662365	607058.430456002	0.00138296772314787	202	200	197	104	116	135	0.13678393027952	95	95	0.256458604896168	L000520_030_002	2013-10-01_15-38-23	2013-09-17_08-02-56	30	YE5S	mS_his3D_K	2	1	1	JPC_TEST_768	SPBC11B10.02C	his3	SGA0065	JPC	'2013/09/17'	SID	JPC	YE5S	PINNED	14.3162847222222	590207.421842919	30_YE5S
L000520_030_002_2013-10-01_15-38-23	2	30	3059.5	182.5	1441141.61972579	479497.332477667	149.51383662365	515417.972050076	0.00129069552014902	195	194	193	107	119	138	0.132213837814858	95	95	0.208352542492061	L000520_030_002	2013-10-01_15-38-23	2013-09-17_08-02-56	30	YE5S	mS_his3D_K	2	1	1	JPC_TEST_768	SPBC11B10.02C	his3	SGA0065	JPC	'2013/09/17'	SID	JPC	YE5S	PINNED	14.3162847222222	479497.332477667	30_YE5S
L000520_030_002_2013-10-01_15-38-23	2	32	3248.5	182.5	1560258.38293124	565877.702483001	149.51383662365	593606.506555112	0.00146379812228823	208	205	201	106	119	138	0.13742161760017	95	95	0.245886786153061	L000520_030_002	2013-10-01_15-38-23	2013-09-17_08-02-56	30	YE5S	mS_his3D_K	2	1	1	JPC_TEST_768	SPBC11B10.02C	his3	SGA0065	JPC	'2013/09/17'	SID	JPC	YE5S	PINNED	14.3162847222222	565877.702483001	30_YE5S
L000520_030_002_2013-10-01_15-38-23	2	34	3445.5	176.5	1502779.04134339	491806.067441531	149.51383662365	531975.963323679	0.00131926917195963	196	196	195	110	122	141	0.113720905515995	95	95	0.213700968960526	L000520_030_002	2013-10-01_15-38-23	2013-09-17_08-02-56	30	YE5S	mS_his3D_K	2	1	1	JPC_TEST_768	SPBC11B10.02C	his3	SGA0065	JPC	'2013/09/17'	SID	JPC	YE5S	PINNED	14.3162847222222	491806.067441531	30_YE5S
L000520_030_002_2013-10-01_15-38-23	2	36	3633.5	175.5	1463644.17047508	455458.89663962	149.51383662365	507911.452710241	0.00124346754405509	191	191	191	116	126	143	0.0638750132851525	95	95	0.197907293092008	L000520_030_002	2013-10-01_15-38-23	2013-09-17_08-02-56	30	YE5S	mS_his3D_K	2	1	1	JPC_TEST_768	SPBC11B10.02C	his3	SGA0065	JPC	'2013/09/17'	SID	JPC	YE5S	PINNED	14.3162847222222	455458.89663962	30_YE5S
L000520_030_002_2013-10-01_15-38-23	2	38	3820.5	178.5	1368008.32979063	409723.252410931	149.51383662365	465015.290432355	0.00118195274205586	187	187	188	116	125	142	0.0729089169943671	95	95	0.178034111090514	L000520_030_002	2013-10-01_15-38-23	2013-09-17_08-02-56	30	YE5S	mS_his3D_K	2	1	1	JPC_TEST_768	SPBC11B10.02C	his3	SGA0065	JPC	'2013/09/17'	SID	JPC	YE5S	PINNED	14.3162847222222	409723.252410931	30_YE5S
L000520_030_002_2013-10-01_15-38-23	2	40	4016.5	184.5	1076453.54182166	290816.648951623	149.51383662365	350002.31109148	0.00110856553446143	182	182	184	110	121	139	0.0463386119672654	95	95	0.126366476107381	L000520_030_002	2013-10-01_15-38-23	2013-09-17_08-02-56	30	YE5S	mS_his3D_K	2	1	1	JPC_TEST_768	SPBC11B10.02C	his3	SGA0065	JPC	'2013/09/17'	SID	JPC	YE5S	PINNED	14.3162847222222	290816.648951623	30_YE5S
L000520_030_002_2013-10-01_15-38-23	2	42	4206.5	182.5	1242776.74301201	366688.910139696	149.51383662365	412268.957980947	0.00117752376266693	188	186	187	112	119	135	0.0720586672334998	95	95	0.159334706486207	L000520_030_002	2013-10-01_15-38-23	2013-09-17_08-02-56	30	YE5S	mS_his3D_K	2	1	1	JPC_TEST_768	SPBC11B10.02C	his3	SGA0065	JPC	'2013/09/17'	SID	JPC	YE5S	PINNED	14.3162847222222	366688.910139696	30_YE5S
L000520_030_002_2013-10-01_15-38-23	2	44	4396.5	185.5	1130753.17515145	317306.796455153	149.51383662365	354494.996524925	0.00110856553446143	183	182	183	109	115	132	0.0594112020405994	95	95	0.137877050222216	L000520_030_002	2013-10-01_15-38-23	2013-09-17_08-02-56	30	YE5S	mS_his3D_K	2	1	1	JPC_TEST_768	SPBC11B10.02C	his3	SGA0065	JPC	'2013/09/17'	SID	JPC	YE5S	PINNED	14.3162847222222	317306.796455153	30_YE5S
L000520_030_002_2013-10-01_15-38-23	2	46	4586.5	178.5	1389777.10171113	444861.496755611	149.51383662365	472040.724009254	0.00123044178285447	193	189	188	110	116	132	0.114146030396429	95	95	0.19330248080196	L000520_030_002	2013-10-01_15-38-23	2013-09-17_08-02-56	30	YE5S	mS_his3D_K	2	1	1	JPC_TEST_768	SPBC11B10.02C	his3	SGA0065	JPC	'2013/09/17'	SID	JPC	YE5S	PINNED	14.3162847222222	444861.496755611	30_YE5S
L000520_030_002_2013-10-01_15-38-23	2	48	4773.5	184.5	1648556.43532788	561084.612736057	149.51383662365	582912.157202237	0.00135237951225843	202	197	195	109	116	133	0.131044744393666	95	95	0.243804079185729	L000520_030_002	2013-10-01_15-38-23	2013-09-17_08-02-56	30	YE5S	mS_his3D_K	2	1	1	JPC_TEST_768	SPBC11B10.02C	his3	SGA0065	JPC	'2013/09/17'	SID	JPC	YE5S	PINNED	14.3162847222222	561084.612736057	30_YE5S
L000520_030_002_2013-10-01_15-38-23	3	1	306.5	276.5	1597681.10319906	566291.146563111	149.51383662365	571019.343000121	0.00146003041575708	211	203	198	102	109	128	0.0886385375704113	95	95	0.246066437048769	L000520_030_002	2013-10-01_15-38-23	2013-09-17_08-02-56	30	YE5S	mS_his3D_K	2	1	1	JPC_TEST_768	SPBC11B10.02C	his3	SGA0065	JPC	'2013/09/17'	SID	JPC	YE5S	PINNED	14.3162847222222	566291.146563111	30_YE5S
L000520_030_002_2013-10-01_15-38-23	3	3	496.5	278.5	1146162.53055585	330231.935247759	149.51383662365	333062.113047926	0.00116766591615056	189	185	185	97	106	126	0.092464661494314	95	95	0.143493318232691	L000520_030_002	2013-10-01_15-38-23	2013-09-17_08-02-56	30	YE5S	mS_his3D_K	2	1	1	JPC_TEST_768	SPAC6F6.17	rif1	SGA0065	JPC	'2013/09/17'	SID	JPC	YE5S	PINNED	14.3162847222222	330231.935247759	30_YE5S
L000520_030_002_2013-10-01_15-38-23	3	5	686.5	279.5	1320557.29886279	401626.63851586	149.51383662365	407764.493763792	0.0012445594186496	193	190	189	97	108	129	0.128493995111064	95	95	0.174515947429628	L000520_030_002	2013-10-01_15-38-23	2013-09-17_08-02-56	30	YE5S	mS_his3D_K	2	1	1	JPC_TEST_768	SPAC688.13	scn1	SGA0065	JPC	'2013/09/17'	SID	JPC	YE5S	PINNED	14.3162847222222	401626.63851586	30_YE5S
L000520_030_002_2013-10-01_15-38-23	3	7	876.5	275.5	1145428.75172707	373719.164554367	149.51383662365	387400.229888856	0.0013159320671652	198	195	193	100	111	132	0.113189499415453	95	95	0.162389512597629	L000520_030_002	2013-10-01_15-38-23	2013-09-17_08-02-56	30	YE5S	mS_his3D_K	2	1	1	JPC_TEST_768	SPAC1250.04C	atl1	SGA0065	JPC	'2013/09/17'	SID	JPC	YE5S	PINNED	14.3162847222222	373719.164554367	30_YE5S
L000520_030_002_2013-10-01_15-38-23	3	9	1067.5	282.5	1622629.58337762	586949.531029201	149.51383662365	612353.473426481	0.00141389431425766	206	201	198	111	118	133	0.139972366882772	95	95	0.255042976928663	L000520_030_002	2013-10-01_15-38-23	2013-09-17_08-02-56	30	YE5S	mS_his3D_K	2	1	1	JPC_TEST_768	SPAC1556.01C	rad50	SGA0065	JPC	'2013/09/17'	SID	JPC	YE5S	PINNED	14.3162847222222	586949.531029201	30_YE5S
L000520_030_002_2013-10-01_15-38-23	3	11	1257.5	276.5	1154967.87650122	354979.697459016	149.51383662365	390243.154255371	0.00127181052474461	194	192	191	104	116	136	0.105218407907323	95	95	0.154246786142639	L000520_030_002	2013-10-01_15-38-23	2013-09-17_08-02-56	30	YE5S	mS_his3D_K	2	1	1	JPC_TEST_768	SPAC17H9.10C	ddb1	SGA0065	JPC	'2013/09/17'	SID	JPC	YE5S	PINNED	14.3162847222222	354979.697459016	30_YE5S
L000520_030_002_2013-10-01_15-38-23	3	13	1447.5	281.5	1237640.29121054	388562.999389294	149.51383662365	420668.173373118	0.00129069552014902	195	194	192	104	116	135	0.0982038473801679	95	95	0.168839497860755	L000520_030_002	2013-10-01_15-38-23	2013-09-17_08-02-56	30	YE5S	mS_his3D_K	2	1	1	JPC_TEST_768	SPAC19E9.01C	nup40	SGA0065	JPC	'2013/09/17'	SID	JPC	YE5S	PINNED	14.3162847222222	388562.999389294	30_YE5S
L000520_030_002_2013-10-01_15-38-23	3	15	1641.5	276.5	1269926.5596769	409983.780114728	149.51383662365	445047.198004769	0.0013027371158544	196	195	192	105	117	136	0.111063875013285	95	95	0.178147316328164	L000520_030_002	2013-10-01_15-38-23	2013-09-17_08-02-56	30	YE5S	mS_his3D_K	2	1	1	JPC_TEST_768	SPAC22G7.04	ubp13	SGA0065	JPC	'2013/09/17'	SID	JPC	YE5S	PINNED	14.3162847222222	409983.780114728	30_YE5S
L000520_030_002_2013-10-01_15-38-23	3	17	1832.5	276.5	1296587.19045595	439249.77955192	149.51383662365	469658.96395937	0.00135111844755375	200	198	194	103	116	135	0.120948028483367	95	95	0.190864061507542	L000520_030_002	2013-10-01_15-38-23	2013-09-17_08-02-56	30	YE5S	mS_his3D_K	2	1	1	JPC_TEST_768	SPAC27D7.05C	apc14	SGA0065	JPC	'2013/09/17'	SID	JPC	YE5S	PINNED	14.3162847222222	439249.77955192	30_YE5S
L000520_030_002_2013-10-01_15-38-23	3	19	2021.5	276.5	1364339.43564672	477904.715075319	149.51383662365	496108.625626579	0.00138247564040025	203	199.5	195	101	114	133	0.123179934105644	95	95	0.207660513855986	L000520_030_002	2013-10-01_15-38-23	2013-09-17_08-02-56	30	YE5S	mS_his3D_K	2	1	1	JPC_TEST_768	SPAC343.18	rfp2	SGA0065	JPC	'2013/09/17'	SID	JPC	YE5S	PINNED	14.3162847222222	477904.715075319	30_YE5S
L000520_030_002_2013-10-01_15-38-23	3	21	2205.5	282.5	1150320.61058561	351079.145717999	149.51383662365	375915.305083099	0.0012445594186496	192	191	189	101	113	133	0.099798065681794	95	95	0.152551907324099	L000520_030_002	2013-10-01_15-38-23	2013-09-17_08-02-56	30	YE5S	mS_his3D_K	2	1	1	JPC_TEST_768	SPAC589.08C	dam1	SGA0065	JPC	'2013/09/17'	SID	JPC	YE5S	PINNED	14.3162847222222	351079.145717999	30_YE5S
L000520_030_002_2013-10-01_15-38-23	3	23	2401.5	280.5	1135889.62695292	350406.264984278	149.51383662365	374487.077602754	0.00125993811914941	193	192	190	101	113	132	0.115633967477947	95	95	0.152259525276966	L000520_030_002	2013-10-01_15-38-23	2013-09-17_08-02-56	30	YE5S	mS_his3D_K	2	1	1	JPC_TEST_768	SPAC6G10.11C	ubi3	SGA0065	JPC	'2013/09/17'	SID	JPC	YE5S	PINNED	14.3162847222222	350406.264984278	30_YE5S
L000520_030_002_2013-10-01_15-38-23	3	25	2586.5	276.5	1361404.3203316	470000.443837081	149.51383662365	490806.729348796	0.00136425191785363	201	198	195	102	113	132	0.123498777765969	95	95	0.204225927472524	L000520_030_002	2013-10-01_15-38-23	2013-09-17_08-02-56	30	YE5S	mS_his3D_K	2	1	1	JPC_TEST_768	SPAPB1E7.02C	mcl1	SGA0065	JPC	'2013/09/17'	SID	JPC	YE5S	PINNED	14.3162847222222	470000.443837081	30_YE5S
L000520_030_002_2013-10-01_15-38-23	3	27	2773.5	279.5	1201685.12860028	359447.775610128	149.51383662365	384551.809115717	0.00123159513845989	191	190	189	101	113	132	0.0923583802742056	95	95	0.156188268148445	L000520_030_002	2013-10-01_15-38-23	2013-09-17_08-02-56	30	YE5S	mS_his3D_K	2	1	1	JPC_TEST_768	SPBC12D12.02C	cdm1	SGA0065	JPC	'2013/09/17'	SID	JPC	YE5S	PINNED	14.3162847222222	359447.775610128	30_YE5S
L000520_030_002_2013-10-01_15-38-23	3	29	2968.5	279.5	1411790.46657456	480688.152749314	149.51383662365	506191.343466196	0.00136758902264806	201	199	195	105	116	133	0.133595493676267	95	95	0.208869981097958	L000520_030_002	2013-10-01_15-38-23	2013-09-17_08-02-56	30	YE5S	mS_his3D_K	2	1	1	JPC_TEST_768	SPBC1703.04	mlh1	SGA0065	JPC	'2013/09/17'	SID	JPC	YE5S	PINNED	14.3162847222222	480688.152749314	30_YE5S
L000520_030_002_2013-10-01_15-38-23	3	31	3154.5	282.5	1312241.13880327	433047.32390465	149.51383662365	469333.963337499	0.00132188352288535	198	196	193	106	118	135	0.116909342119248	95	95	0.188168952867156	L000520_030_002	2013-10-01_15-38-23	2013-09-17_08-02-56	30	YE5S	mS_his3D_K	2	1	1	JPC_TEST_768	SPBC216.05	rad3	SGA0065	JPC	'2013/09/17'	SID	JPC	YE5S	PINNED	14.3162847222222	433047.32390465	30_YE5S
L000520_030_002_2013-10-01_15-38-23	3	33	3350.5	281.5	971523.169305984	255318.558977311	149.51383662365	305293.287577309	0.00107430183855721	180	180	181	106	118	136	0.0398554575406526	95	95	0.110941745251126	L000520_030_002	2013-10-01_15-38-23	2013-09-17_08-02-56	30	YE5S	mS_his3D_K	2	1	1	JPC_TEST_768	SPBC2G2.01C	liz1	SGA0065	JPC	'2013/09/17'	SID	JPC	YE5S	PINNED	14.3162847222222	255318.558977311	30_YE5S
L000520_030_002_2013-10-01_15-38-23	3	35	3537.5	282.5	1163039.44361781	342655.822569863	149.51383662365	395107.428825903	0.00121069558397664	189	189	188	109	120	138	0.0732277606546923	95	95	0.148891781030846	L000520_030_002	2013-10-01_15-38-23	2013-09-17_08-02-56	30	YE5S	mS_his3D_K	2	1	1	JPC_TEST_768	SPBC428.17C	wpl1	SGA0065	JPC	'2013/09/17'	SID	JPC	YE5S	PINNED	14.3162847222222	342655.822569863	30_YE5S
L000520_030_002_2013-10-01_15-38-23	3	37	3730.5	280.5	1126595.09512169	306664.793916253	149.51383662365	362972.467870203	0.00107430183855721	180	180	181	108	120	139	0.0658943564672122	95	95	0.133252857059911	L000520_030_002	2013-10-01_15-38-23	2013-09-17_08-02-56	30	YE5S	mS_his3D_K	2	1	1	JPC_TEST_768	SPBC887.04C	lub1	SGA0065	JPC	'2013/09/17'	SID	JPC	YE5S	PINNED	14.3162847222222	306664.793916253	30_YE5S
L000520_030_002_2013-10-01_15-38-23	3	39	3913.5	281.5	1385129.83579551	436559.268786013	149.51383662365	485096.832045585	0.00127531681964922	195	193	191	116	124	138	0.103092783505155	95	95	0.189694973129548	L000520_030_002	2013-10-01_15-38-23	2013-09-17_08-02-56	30	YE5S	mS_his3D_K	2	1	1	JPC_TEST_768	SPCC1739.12	ppe1	SGA0065	JPC	'2013/09/17'	SID	JPC	YE5S	PINNED	14.3162847222222	436559.268786013	30_YE5S
L000520_030_002_2013-10-01_15-38-23	3	41	4111.5	278.5	1472938.7023063	488096.451367363	149.51383662365	519755.012097158	0.0013027371158544	198	194	191	107	116	134	0.110319906472526	95	95	0.212089056050128	L000520_030_002	2013-10-01_15-38-23	2013-09-17_08-02-56	30	YE5S	mS_his3D_K	2	1	1	JPC_TEST_768	SPCC306.04C	set1	SGA0065	JPC	'2013/09/17'	SID	JPC	YE5S	PINNED	14.3162847222222	488096.451367363	30_YE5S
L000520_030_002_2013-10-01_15-38-23	3	43	4301.5	279.5	1339635.5484111	421885.451420903	149.51383662365	451874.259364696	0.00121397120776016	192	188	187	105	114	132	0.111276437453502	95	95	0.183318864340189	L000520_030_002	2013-10-01_15-38-23	2013-09-17_08-02-56	30	YE5S	mS_his3D_K	2	1	1	JPC_TEST_768	SPCC622.17	apn1	SGA0065	JPC	'2013/09/17'	SID	JPC	YE5S	PINNED	14.3162847222222	421885.451420903	30_YE5S
L000520_030_002_2013-10-01_15-38-23	3	45	4488.5	281.5	1745170.64778404	623504.114768489	149.51383662365	634062.75433628	0.00142636651169975	208	201	196	110	114	127	0.130938463173557	95	95	0.270926778455701	L000520_030_002	2013-10-01_15-38-23	2013-09-17_08-02-56	30	YE5S	mS_his3D_K	2	1	1	JPC_TEST_768	SPAP8A3.14C	SPAP8A3.14c	SGA0065	JPC	'2013/09/17'	SID	JPC	YE5S	PINNED	14.3162847222222	623504.114768489	30_YE5S
L000520_030_002_2013-10-01_15-38-23	3	47	4680.5	278.5	1696741.24508449	556177.582484021	149.51383662365	577272.759617776	0.0012748247369016	198	191	188	113	117	131	0.116909342119248	95	95	0.241671862466578	L000520_030_002	2013-10-01_15-38-23	2013-09-17_08-02-56	30	YE5S	mS_his3D_K	2	1	1	JPC_TEST_768	SPBC11B10.02C	his3	SGA0065	JPC	'2013/09/17'	SID	JPC	YE5S	PINNED	14.3162847222222	556177.582484021	30_YE5S
L000520_030_002_2013-10-01_15-38-23	4	2	401.5	367.5	1237395.69826762	382974.540510748	149.51383662365	378259.016641737	0.00124582048335428	195	190	187	99	105	123	0.111595281113827	95	95	0.166411184839823	L000520_030_002	2013-10-01_15-38-23	2013-09-17_08-02-56	30	YE5S	mS_his3D_K	2	1	1	JPC_TEST_768	SPBC11B10.02C	his3	SGA0065	JPC	'2013/09/17'	SID	JPC	YE5S	PINNED	14.3162847222222	382974.540510748	30_YE5S
L000520_030_002_2013-10-01_15-38-23	4	4	591.5	364.5	983997.40939526	277985.096073284	149.51383662365	265727.908018322	0.00115245640576093	188	184	183	93	104	125	0.087788287809544	95	95	0.12079087331412	L000520_030_002	2013-10-01_15-38-23	2013-09-17_08-02-56	30	YE5S	mS_his3D_K	2	1	1	JPC_TEST_768	SPAC6F6.17	rif1	SGA0065	JPC	'2013/09/17'	SID	JPC	YE5S	PINNED	14.3162847222222	277985.096073284	30_YE5S
L000520_030_002_2013-10-01_15-38-23	4	6	781.5	365.5	1104826.32320119	334124.976485508	149.51383662365	338592.37398742	0.001241053123745	193	190	188	97	108	128	0.102455096184504	95	95	0.145184933566024	L000520_030_002	2013-10-01_15-38-23	2013-09-17_08-02-56	30	YE5S	mS_his3D_K	2	1	1	JPC_TEST_768	SPAC688.13	scn1	SGA0065	JPC	'2013/09/17'	SID	JPC	YE5S	PINNED	14.3162847222222	334124.976485508	30_YE5S
L000520_030_002_2013-10-01_15-38-23	4	8	971.5	372.5	1171355.60367733	364370.032032893	149.51383662365	375542.775250645	0.00126979596566577	196	192	190	98	110	129	0.105856095227973	95	95	0.158327100986538	L000520_030_002	2013-10-01_15-38-23	2013-09-17_08-02-56	30	YE5S	mS_his3D_K	2	1	1	JPC_TEST_768	SPAC1250.04C	atl1	SGA0065	JPC	'2013/09/17'	SID	JPC	YE5S	PINNED	14.3162847222222	364370.032032893	30_YE5S
L000520_030_002_2013-10-01_15-38-23	4	10	1162.5	375.5	1446522.66447019	521906.978920367	149.51383662365	536720.414929406	0.00144399044239948	209	203	199	104	113	130	0.13072590073334	95	95	0.226780502491062	L000520_030_002	2013-10-01_15-38-23	2013-09-17_08-02-56	30	YE5S	mS_his3D_K	2	1	1	JPC_TEST_768	SPAC1556.01C	rad50	SGA0065	JPC	'2013/09/17'	SID	JPC	YE5S	PINNED	14.3162847222222	521906.978920367	30_YE5S
L000520_030_002_2013-10-01_15-38-23	4	12	1352.5	371.5	1346239.55787012	440626.56961296	149.51383662365	457721.71199464	0.00131811581635421	199	195	190	102	113	132	0.109257094271442	95	95	0.191462308234408	L000520_030_002	2013-10-01_15-38-23	2013-09-17_08-02-56	30	YE5S	mS_his3D_K	2	1	1	JPC_TEST_768	SPAC17H9.10C	ddb1	SGA0065	JPC	'2013/09/17'	SID	JPC	YE5S	PINNED	14.3162847222222	440626.56961296	30_YE5S
L000520_030_002_2013-10-01_15-38-23	4	14	1546.5	372.5	1001118.91540015	274844.883608199	149.51383662365	312029.358971434	0.00111600896066769	183	182	182	103	115	133	0.078116696779679	95	95	0.119426379276823	L000520_030_002	2013-10-01_15-38-23	2013-09-17_08-02-56	30	YE5S	mS_his3D_K	2	1	1	JPC_TEST_768	SPAC19E9.01C	nup40	SGA0065	JPC	'2013/09/17'	SID	JPC	YE5S	PINNED	14.3162847222222	274844.883608199	30_YE5S
L000520_030_002_2013-10-01_15-38-23	4	16	1738.5	377.5	957825.964502073	254334.469319174	149.51383662365	292273.421921974	0.00108617424415241	181	181	180	103	114	133	0.0589860771601658	95	95	0.110514135818445	L000520_030_002	2013-10-01_15-38-23	2013-09-17_08-02-56	30	YE5S	mS_his3D_K	2	1	1	JPC_TEST_768	SPAC22G7.04	ubp13	SGA0065	JPC	'2013/09/17'	SID	JPC	YE5S	PINNED	14.3162847222222	254334.469319174	30_YE5S
L000520_030_002_2013-10-01_15-38-23	4	18	1927.5	375.5	1373389.37453502	486068.028592	149.51383662365	506399.738228995	0.00139653179518447	205	200	195	104	114	131	0.123923902646402	95	95	0.211207660025854	L000520_030_002	2013-10-01_15-38-23	2013-09-17_08-02-56	30	YE5S	mS_his3D_K	2	1	1	JPC_TEST_768	SPAC27D7.05C	apc14	SGA0065	JPC	'2013/09/17'	SID	JPC	YE5S	PINNED	14.3162847222222	486068.028592	30_YE5S
L000520_030_002_2013-10-01_15-38-23	4	20	2115.5	375.5	1433070.0526092	508291.414115419	149.51383662365	524934.58610745	0.00139785434090006	204	200	195	103	113	130	0.129981932192582	95	95	0.220864228609166	L000520_030_002	2013-10-01_15-38-23	2013-09-17_08-02-56	30	YE5S	mS_his3D_K	2	1	1	JPC_TEST_768	SPAC343.18	rfp2	SGA0065	JPC	'2013/09/17'	SID	JPC	YE5S	PINNED	14.3162847222222	508291.414115419	30_YE5S
L000520_030_002_2013-10-01_15-38-23	4	22	2305.5	373.5	1346728.74375598	455343.788322119	149.51383662365	473619.32177367	0.00137896934549565	203	199	195	102	113	130	0.131469869274099	95	95	0.197857275899025	L000520_030_002	2013-10-01_15-38-23	2013-09-17_08-02-56	30	YE5S	mS_his3D_K	2	1	1	JPC_TEST_768	SPAC589.08C	dam1	SGA0065	JPC	'2013/09/17'	SID	JPC	YE5S	PINNED	14.3162847222222	455343.788322119	30_YE5S
L000520_030_002_2013-10-01_15-38-23	4	24	2493.5	371.5	993291.941226485	264563.076230683	149.51383662365	299310.790610187	0.00107873081794615	181	181	179	102	114	131	0.0612179827824423	95	95	0.114958699138855	L000520_030_002	2013-10-01_15-38-23	2013-09-17_08-02-56	30	YE5S	mS_his3D_K	2	1	1	JPC_TEST_768	SPAC6G10.11C	ubi3	SGA0065	JPC	'2013/09/17'	SID	JPC	YE5S	PINNED	14.3162847222222	264563.076230683	30_YE5S
L000520_030_002_2013-10-01_15-38-23	4	26	2681.5	371.5	1332542.35306621	460206.841658693	149.51383662365	474663.190948475	0.00137946142824327	203	199	194	100	112	130	0.14209799128494	95	95	0.199970383643992	L000520_030_002	2013-10-01_15-38-23	2013-09-17_08-02-56	30	YE5S	mS_his3D_K	2	1	1	JPC_TEST_768	SPAPB1E7.02C	mcl1	SGA0065	JPC	'2013/09/17'	SID	JPC	YE5S	PINNED	14.3162847222222	460206.841658693	30_YE5S
L000520_030_002_2013-10-01_15-38-23	4	28	2874.5	371.5	1029980.88266553	272222.62454403	149.51383662365	303733.501619927	0.00107522452304154	181	180	179	101	113	131	0.0618556701030928	95	95	0.118286947822076	L000520_030_002	2013-10-01_15-38-23	2013-09-17_08-02-56	30	YE5S	mS_his3D_K	2	1	1	JPC_TEST_768	SPBC12D12.02C	cdm1	SGA0065	JPC	'2013/09/17'	SID	JPC	YE5S	PINNED	14.3162847222222	272222.62454403	30_YE5S
L000520_030_002_2013-10-01_15-38-23	4	30	3059.5	371.5	952444.919757679	251607.018665734	149.51383662365	294698.33305026	0.00108571290191025	181	181	180	102	115	133	0.040493144861303	95	95	0.109328996215625	L000520_030_002	2013-10-01_15-38-23	2013-09-17_08-02-56	30	YE5S	mS_his3D_K	2	1	1	JPC_TEST_768	SPBC1703.04	mlh1	SGA0065	JPC	'2013/09/17'	SID	JPC	YE5S	PINNED	14.3162847222222	251607.018665734	30_YE5S
L000520_030_002_2013-10-01_15-38-23	4	32	3253.5	376.5	996960.83537039	269971.461802723	149.51383662365	313364.44269648	0.00109364817620379	182	181	180	105	116	133	0.039961738760761	95	95	0.117308766195306	L000520_030_002	2013-10-01_15-38-23	2013-09-17_08-02-56	30	YE5S	mS_his3D_K	2	1	1	JPC_TEST_768	SPBC216.05	rad3	SGA0065	JPC	'2013/09/17'	SID	JPC	YE5S	PINNED	14.3162847222222	269971.461802723	30_YE5S
L000520_030_002_2013-10-01_15-38-23	4	34	3439.5	376.5	976659.62110745	248030.74262977	149.51383662365	297283.45910728	0.00101278703655798	176	176	177	107	117	134	0.0349665214156658	95	95	0.10777502259726	L000520_030_002	2013-10-01_15-38-23	2013-09-17_08-02-56	30	YE5S	mS_his3D_K	2	1	1	JPC_TEST_768	SPBC2G2.01C	liz1	SGA0065	JPC	'2013/09/17'	SID	JPC	YE5S	PINNED	14.3162847222222	248030.74262977	30_YE5S
L000520_030_002_2013-10-01_15-38-23	4	36	3628.5	371.5	1032426.8120948	282819.437707145	149.51383662365	338551.881708041	0.00108968053905702	181	181	181	108	119	137	0.0596237644808162	95	95	0.122891505168495	L000520_030_002	2013-10-01_15-38-23	2013-09-17_08-02-56	30	YE5S	mS_his3D_K	2	1	1	JPC_TEST_768	SPBC428.17C	wpl1	SGA0065	JPC	'2013/09/17'	SID	JPC	YE5S	PINNED	14.3162847222222	282819.437707145	30_YE5S
L000520_030_002_2013-10-01_15-38-23	4	38	3818.5	374.5	1227856.57349346	367176.162751701	149.51383662365	418395.542079355	0.00121397120776016	191	189	187	114	122	136	0.0912955680731215	95	95	0.159546428874782	L000520_030_002	2013-10-01_15-38-23	2013-09-17_08-02-56	30	YE5S	mS_his3D_K	2	1	1	JPC_TEST_768	SPBC887.04C	lub1	SGA0065	JPC	'2013/09/17'	SID	JPC	YE5S	PINNED	14.3162847222222	367176.162751701	30_YE5S
L000520_030_002_2013-10-01_15-38-23	4	40	4016.5	375.5	1188721.70262515	323740.632179378	149.51383662365	373587.93694009	0.00110615111415133	183	181	180	110	118	135	0.0523966415134446	95	95	0.14067269879067	L000520_030_002	2013-10-01_15-38-23	2013-09-17_08-02-56	30	YE5S	mS_his3D_K	2	1	1	JPC_TEST_768	SPCC1739.12	ppe1	SGA0065	JPC	'2013/09/17'	SID	JPC	YE5S	PINNED	14.3162847222222	323740.632179378	30_YE5S
L000520_030_002_2013-10-01_15-38-23	4	42	4200.5	371.5	1469269.8081624	489706.561871051	149.51383662365	522735.728740693	0.00131811581635421	199	195	191	113	119	132	0.142310553725157	95	95	0.212788685838271	L000520_030_002	2013-10-01_15-38-23	2013-09-17_08-02-56	30	YE5S	mS_his3D_K	2	1	1	JPC_TEST_768	SPCC306.04C	set1	SGA0065	JPC	'2013/09/17'	SID	JPC	YE5S	PINNED	14.3162847222222	489706.561871051	30_YE5S
L000520_030_002_2013-10-01_15-38-23	4	44	4396.5	366.5	815962.057604421	191893.672996511	149.51383662365	230632.103537141	0.000935893534058938	171	171	172	103	112	130	0.0340099904346902	95	95	0.0833821836930142	L000520_030_002	2013-10-01_15-38-23	2013-09-17_08-02-56	30	YE5S	mS_his3D_K	2	1	1	JPC_TEST_768	SPCC622.17	apn1	SGA0065	JPC	'2013/09/17'	SID	JPC	YE5S	PINNED	14.3162847222222	191893.672996511	30_YE5S
L000520_030_002_2013-10-01_15-38-23	4	46	4586.5	374.5	1297565.56222765	407281.060485697	149.51383662365	432827.183016955	0.00125944603640179	197	191	187	109	115	129	0.110957593793177	95	95	0.176972922920296	L000520_030_002	2013-10-01_15-38-23	2013-09-17_08-02-56	30	YE5S	mS_his3D_K	2	1	1	JPC_TEST_768	SPAP8A3.14C	SPAP8A3.14c	SGA0065	JPC	'2013/09/17'	SID	JPC	YE5S	PINNED	14.3162847222222	407281.060485697	30_YE5S
L000520_030_002_2013-10-01_15-38-23	4	48	4775.5	366.5	2050667.23349984	755463.679353848	149.51383662365	763334.155630966	0.00147425576065147	213	204	198	109	114	131	0.0787543841003295	95	95	0.328266223172602	L000520_030_002	2013-10-01_15-38-23	2013-09-17_08-02-56	30	YE5S	mS_his3D_K	2	1	1	JPC_TEST_768	SPBC11B10.02C	his3	SGA0065	JPC	'2013/09/17'	SID	JPC	YE5S	PINNED	14.3162847222222	755463.679353848	30_YE5S
L000520_030_002_2013-10-01_15-38-23	5	1	306.5	471.5	1694539.90859815	606613.070345335	149.51383662365	604729.541810613	0.00145548598347743	210	203	198	97	106	126	0.110957593793177	95	95	0.263587233869028	L000520_030_002	2013-10-01_15-38-23	2013-09-17_08-02-56	30	YE5S	mS_his3D_K	2	1	1	JPC_TEST_768	SPBC11B10.02C	his3	SGA0065	JPC	'2013/09/17'	SID	JPC	YE5S	PINNED	14.3162847222222	606613.070345335	30_YE5S
L000520_030_002_2013-10-01_15-38-23	5	3	496.5	462.5	1160838.10713147	341254.341811851	149.51383662365	340127.911775493	0.00119508621235575	191	187	185	95	103	123	0.115527686257838	95	95	0.14828280563222	L000520_030_002	2013-10-01_15-38-23	2013-09-17_08-02-56	30	YE5S	mS_his3D_K	2	1	1	JPC_TEST_768	SPBC1778.02	rap1	SGA0065	JPC	'2013/09/17'	SID	JPC	YE5S	PINNED	14.3162847222222	341254.341811851	30_YE5S
L000520_030_002_2013-10-01_15-38-23	5	5	686.5	466.5	1141026.07875438	314783.912595935	149.51383662365	311516.974298911	0.00114895011085632	187	184	182	94	105	125	0.0899139122117122	95	95	0.136780799563711	L000520_030_002	2013-10-01_15-38-23	2013-09-17_08-02-56	30	YE5S	mS_his3D_K	2	1	1	JPC_TEST_768	SPAC31G5.18C	sde2	SGA0065	JPC	'2013/09/17'	SID	JPC	YE5S	PINNED	14.3162847222222	314783.912595935	30_YE5S
L000520_030_002_2013-10-01_15-38-23	5	7	876.5	464.5	1089172.37485386	328840.91349801	149.51383662365	328850.098385316	0.00122584361335536	193	189	187	97	108	127	0.0911892868530131	95	95	0.142888887512035	L000520_030_002	2013-10-01_15-38-23	2013-09-17_08-02-56	30	YE5S	mS_his3D_K	2	1	1	JPC_TEST_768	SPAC12B10.12C	rhp41	SGA0065	JPC	'2013/09/17'	SID	JPC	YE5S	PINNED	14.3162847222222	328840.91349801	30_YE5S
L000520_030_002_2013-10-01_15-38-23	5	9	1067.5	470.5	1391978.43819747	481965.662551881	149.51383662365	487761.677660456	0.00140354438499368	206	200	194	100	109.5	127	0.122648528005101	95	95	0.209425088284995	L000520_030_002	2013-10-01_15-38-23	2013-09-17_08-02-56	30	YE5S	mS_his3D_K	2	1	1	JPC_TEST_768	SPAC15A10.03C	rhp54	SGA0065	JPC	'2013/09/17'	SID	JPC	YE5S	PINNED	14.3162847222222	481965.662551881	30_YE5S
L000520_030_002_2013-10-01_15-38-23	5	11	1257.5	470.5	1294385.8539696	429641.718207597	149.51383662365	441667.25779304	0.00134202958299444	202	197	191	101	111	129	0.113720905515995	95	95	0.186689139409091	L000520_030_002	2013-10-01_15-38-23	2013-09-17_08-02-56	30	YE5S	mS_his3D_K	2	1	1	JPC_TEST_768	SPAC17H9.19C	cdt2	SGA0065	JPC	'2013/09/17'	SID	JPC	YE5S	PINNED	14.3162847222222	429641.718207597	30_YE5S
L000520_030_002_2013-10-01_15-38-23	5	13	1447.5	468.5	1170377.23190562	383460.343011567	149.51383662365	404557.365317086	0.00133633953890083	200	196	192	102	113	130	0.10808800085025	95	95	0.166622277121967	L000520_030_002	2013-10-01_15-38-23	2013-09-17_08-02-56	30	YE5S	mS_his3D_K	2	1	1	JPC_TEST_768	SPAC19E9.02	fin1	SGA0065	JPC	'2013/09/17'	SID	JPC	YE5S	PINNED	14.3162847222222	383460.343011567	30_YE5S
L000520_030_002_2013-10-01_15-38-23	5	15	1637.5	468.5	1467068.47167605	530294.503626532	149.51383662365	545873.038600178	0.00147342529768351	211	205	198	102	113	130	0.139866085662663	95	95	0.230425073543656	L000520_030_002	2013-10-01_15-38-23	2013-09-17_08-02-56	30	YE5S	mS_his3D_K	2	1	1	JPC_TEST_768	SPAC22H12.02	tfg3	SGA0065	JPC	'2013/09/17'	SID	JPC	YE5S	PINNED	14.3162847222222	530294.503626532	30_YE5S
L000520_030_002_2013-10-01_15-38-23	5	17	1831.5	466.5	1192879.7826549	391868.758504198	149.51383662365	413956.403372258	0.00131001111729015	199	195	190	102	113	130	0.118822404081199	95	95	0.170275925698419	L000520_030_002	2013-10-01_15-38-23	2013-09-17_08-02-56	30	YE5S	mS_his3D_K	2	1	1	JPC_TEST_768	SPAC27E2.03C	SPAC27E2.03c	SGA0065	JPC	'2013/09/17'	SID	JPC	YE5S	PINNED	14.3162847222222	391868.758504198	30_YE5S
L000520_030_002_2013-10-01_15-38-23	5	19	2019.5	471.5	994759.498884047	271506.126971762	149.51383662365	299593.613450827	0.00111819270985671	184	183	180	101	113	130	0.0841747263258582	95	95	0.117975613262403	L000520_030_002	2013-10-01_15-38-23	2013-09-17_08-02-56	30	YE5S	mS_his3D_K	2	1	1	JPC_TEST_768	SPAC343.18	rfp2	SGA0065	JPC	'2013/09/17'	SID	JPC	YE5S	PINNED	14.3162847222222	271506.126971762	30_YE5S
L000520_030_002_2013-10-01_15-38-23	5	21	2203.5	466.5	763374.57487512	175414.711692864	149.51383662365	208050.211988945	0.000920514833559131	170	170	171	100	112	130	0.0262514613667765	95	95	0.0762216986335838	L000520_030_002	2013-10-01_15-38-23	2013-09-17_08-02-56	30	YE5S	mS_his3D_K	2	1	1	JPC_TEST_768	SPAC589.10C	SPAC589.10c	SGA0065	JPC	'2013/09/17'	SID	JPC	YE5S	PINNED	14.3162847222222	175414.711692864	30_YE5S
L000520_030_002_2013-10-01_15-38-23	5	23	2398.5	466.5	1090395.3395685	316841.024934461	149.51383662365	348833.251591232	0.00119491702224557	189	188	184	104	115	131	0.0993729408013604	95	95	0.137674661858437	L000520_030_002	2013-10-01_15-38-23	2013-09-17_08-02-56	30	YE5S	mS_his3D_K	2	1	1	JPC_TEST_768	SPAC823.14	ptf1	SGA0065	JPC	'2013/09/17'	SID	JPC	YE5S	PINNED	14.3162847222222	316841.024934461	30_YE5S
L000520_030_002_2013-10-01_15-38-23	5	25	2585.5	466.5	916978.943033266	232352.744555367	149.51383662365	263921.356982223	0.00104096082713732	178	178	176	101	113	130	0.0528217663938782	95	95	0.100962574354622	L000520_030_002	2013-10-01_15-38-23	2013-09-17_08-02-56	30	YE5S	mS_his3D_K	2	1	1	JPC_TEST_768	SPAPB1E7.06C	eme1	SGA0065	JPC	'2013/09/17'	SID	JPC	YE5S	PINNED	14.3162847222222	232352.744555367	30_YE5S
L000520_030_002_2013-10-01_15-38-23	5	27	2774.5	471.5	1004054.03071527	271907.712908441	149.51383662365	302436.462024572	0.00110707379863566	183	182	180	102	113	130	0.0722712296737167	95	95	0.118150111523955	L000520_030_002	2013-10-01_15-38-23	2013-09-17_08-02-56	30	YE5S	mS_his3D_K	2	1	1	JPC_TEST_768	SPBC12D12.09	rev7	SGA0065	JPC	'2013/09/17'	SID	JPC	YE5S	PINNED	14.3162847222222	271907.712908441	30_YE5S
L000520_030_002_2013-10-01_15-38-23	5	29	2963.5	466.5	1065446.85938995	295889.198150731	149.51383662365	329530.166037119	0.00113340222024634	185	184	181	103	114	131	0.0865129131682432	95	95	0.128570614589422	L000520_030_002	2013-10-01_15-38-23	2013-09-17_08-02-56	30	YE5S	mS_his3D_K	2	1	1	JPC_TEST_768	SPBC1709.05	sks2	SGA0065	JPC	'2013/09/17'	SID	JPC	YE5S	PINNED	14.3162847222222	295889.198150731	30_YE5S
L000520_030_002_2013-10-01_15-38-23	5	31	3158.5	468.5	1325204.5647784	419350.931156148	149.51383662365	455922.925352495	0.00125660101435498	194	192	187	108	117	132	0.121904559464343	95	95	0.182217557397707	L000520_030_002	2013-10-01_15-38-23	2013-09-17_08-02-56	30	YE5S	mS_his3D_K	2	1	1	JPC_TEST_768	SPBC216.06C	swi1	SGA0065	JPC	'2013/09/17'	SID	JPC	YE5S	PINNED	14.3162847222222	419350.931156148	30_YE5S
L000520_030_002_2013-10-01_15-38-23	5	33	3344.5	469.5	1335966.65426719	431825.896396071	149.51383662365	465651.894430996	0.00126387501579072	195	192	188	108	117	131	0.101073440323095	95	95	0.187638214717754	L000520_030_002	2013-10-01_15-38-23	2013-09-17_08-02-56	30	YE5S	mS_his3D_K	2	1	1	JPC_TEST_768	SPBC30B4.04C	sol1	SGA0065	JPC	'2013/09/17'	SID	JPC	YE5S	PINNED	14.3162847222222	431825.896396071	30_YE5S
L000520_030_002_2013-10-01_15-38-23	5	35	3535.5	470.5	1176002.86959294	322834.134931875	149.51383662365	369147.014874521	0.00110615111415133	183	182	180	109	118	133	0.0652566691465618	95	95	0.140278805032589	L000520_030_002	2013-10-01_15-38-23	2013-09-17_08-02-56	30	YE5S	mS_his3D_K	2	1	1	JPC_TEST_768	SPBC530.13	lsc1	SGA0065	JPC	'2013/09/17'	SID	JPC	YE5S	PINNED	14.3162847222222	322834.134931875	30_YE5S
L000520_030_002_2013-10-01_15-38-23	5	37	3730.5	469.5	1187009.55202466	351741.572658986	149.51383662365	398195.655229889	0.00120236021379149	191	188	184	108	118	134	0.0779041343394622	95	95	0.152839746959529	L000520_030_002	2013-10-01_15-38-23	2013-09-17_08-02-56	30	YE5S	mS_his3D_K	2	1	1	JPC_TEST_768	SPBC887.10	mcs4	SGA0065	JPC	'2013/09/17'	SID	JPC	YE5S	PINNED	14.3162847222222	351741.572658986	30_YE5S
L000520_030_002_2013-10-01_15-38-23	5	39	3916.5	470.5	1460464.46221703	446358.36392013	149.51383662365	487747.944247246	0.00123044178285447	193	190	187	116	122.5	135	0.104580720586672	95	95	0.193952903772801	L000520_030_002	2013-10-01_15-38-23	2013-09-17_08-02-56	30	YE5S	mS_his3D_K	2	1	1	JPC_TEST_768	SPCC1753.02C	git3	SGA0065	JPC	'2013/09/17'	SID	JPC	YE5S	PINNED	14.3162847222222	446358.36392013	30_YE5S
L000520_030_002_2013-10-01_15-38-23	5	41	4106.5	464.5	1623363.3622064	555004.279371156	149.51383662365	583415.296049342	0.00136928068908946	204	198	193	113	119	132	0.148368583271336	95	95	0.241162035466257	L000520_030_002	2013-10-01_15-38-23	2013-09-17_08-02-56	30	YE5S	mS_his3D_K	2	1	1	JPC_TEST_768	SPCC330.01C	rhp16	SGA0065	JPC	'2013/09/17'	SID	JPC	YE5S	PINNED	14.3162847222222	555004.279371156	30_YE5S
L000520_030_002_2013-10-01_15-38-23	5	43	4298.5	468.5	1637794.34583909	562553.994037475	149.51383662365	585371.721397767	0.00135188742951081	203	197	192	109	115	130	0.153788925496865	95	95	0.244442558921286	L000520_030_002	2013-10-01_15-38-23	2013-09-17_08-02-56	30	YE5S	mS_his3D_K	2	1	1	JPC_TEST_768	SPCC663.01C	ekc1	SGA0065	JPC	'2013/09/17'	SID	JPC	YE5S	PINNED	14.3162847222222	562553.994037475	30_YE5S
L000520_030_002_2013-10-01_15-38-23	5	45	4491.5	466.5	1642686.20469763	562789.766589791	149.51383662365	572159.28965281	0.00137278698399406	205	198	194	102	110	128	0.114358592836646	95	95	0.24454500748022	L000520_030_002	2013-10-01_15-38-23	2013-09-17_08-02-56	30	YE5S	mS_his3D_K	2	1	1	JPC_TEST_768	SPAC56F8.02	SPAC56F8.02	SGA0065	JPC	'2013/09/17'	SID	JPC	YE5S	PINNED	14.3162847222222	562789.766589791	30_YE5S
L000520_030_002_2013-10-01_15-38-23	5	47	4679.5	465.5	1723891.06174939	576788.264408082	149.51383662365	597098.525096362	0.00133852328808984	203	196	191	113	116	129	0.135721118078436	95	95	0.250627674502453	L000520_030_002	2013-10-01_15-38-23	2013-09-17_08-02-56	30	YE5S	mS_his3D_K	2	1	1	JPC_TEST_768	SPBC11B10.02C	his3	SGA0065	JPC	'2013/09/17'	SID	JPC	YE5S	PINNED	14.3162847222222	576788.264408082	30_YE5S
L000520_030_002_2013-10-01_15-38-23	6	2	401.5	560.5	1230302.50292273	376598.066642496	149.51383662365	375110.416944152	0.00121046491285556	192	188	184	97	105	124	0.118397279200765	95	95	0.163640461307912	L000520_030_002	2013-10-01_15-38-23	2013-09-17_08-02-56	30	YE5S	mS_his3D_K	2	1	1	JPC_TEST_768	SPBC11B10.02C	his3	SGA0065	JPC	'2013/09/17'	SID	JPC	YE5S	PINNED	14.3162847222222	376598.066642496	30_YE5S
L000520_030_002_2013-10-01_15-38-23	6	4	591.5	565.5	1303191.19991498	417720.605205875	149.51383662365	408854.945848196	0.00127105703037045	196	191	189	94	103	122	0.131257306833882	95	95	0.18150914353631	L000520_030_002	2013-10-01_15-38-23	2013-09-17_08-02-56	30	YE5S	mS_his3D_K	2	1	1	JPC_TEST_768	SPBC1778.02	rap1	SGA0065	JPC	'2013/09/17'	SID	JPC	YE5S	PINNED	14.3162847222222	417720.605205875	30_YE5S
L000520_030_002_2013-10-01_15-38-23	6	6	781.5	560.5	1025822.80263577	255848.745171184	149.51383662365	266638.295583401	0.000985535930462966	175	174	174	97	107	126	0.0723775108938251	95	95	0.111172123261609	L000520_030_002	2013-10-01_15-38-23	2013-09-17_08-02-56	30	YE5S	mS_his3D_K	2	1	1	JPC_TEST_768	SPAC31G5.18C	sde2	SGA0065	JPC	'2013/09/17'	SID	JPC	YE5S	PINNED	14.3162847222222	255848.745171184	30_YE5S
L000520_030_002_2013-10-01_15-38-23	6	8	971.5	562.5	1305881.72228717	442873.494720475	149.51383662365	443122.032202275	0.00136726613001062	203	198	193	98	108	126	0.119991497502391	95	95	0.192438648512509	L000520_030_002	2013-10-01_15-38-23	2013-09-17_08-02-56	30	YE5S	mS_his3D_K	2	1	1	JPC_TEST_768	SPAC12B10.12C	rhp41	SGA0065	JPC	'2013/09/17'	SID	JPC	YE5S	PINNED	14.3162847222222	442873.494720475	30_YE5S
L000520_030_002_2013-10-01_15-38-23	6	10	1162.5	565.5	1569063.72887661	568824.198435718	149.51383662365	577952.676284099	0.00144048414749488	209	202	197	101	110	127	0.153363800616431	95	95	0.247167105941325	L000520_030_002	2013-10-01_15-38-23	2013-09-17_08-02-56	30	YE5S	mS_his3D_K	2	1	1	JPC_TEST_768	SPAC15A10.03C	rhp54	SGA0065	JPC	'2013/09/17'	SID	JPC	YE5S	PINNED	14.3162847222222	568824.198435718	30_YE5S
L000520_030_002_2013-10-01_15-38-23	6	12	1352.5	562.5	1059332.03581677	293330.135484153	149.51383662365	319448.466076076	0.00113690851515095	185	184	181	102	112	129	0.0805611648421724	95	95	0.127458643412809	L000520_030_002	2013-10-01_15-38-23	2013-09-17_08-02-56	30	YE5S	mS_his3D_K	2	1	1	JPC_TEST_768	SPAC17H9.19C	cdt2	SGA0065	JPC	'2013/09/17'	SID	JPC	YE5S	PINNED	14.3162847222222	293330.135484153	30_YE5S
L000520_030_002_2013-10-01_15-38-23	6	14	1542.5	561.5	930186.961951323	242728.346630237	149.51383662365	272635.78369052	0.0010446363121521	179	178	177	101	112	129	0.0620682325433096	95	95	0.105471010430824	L000520_030_002	2013-10-01_15-38-23	2013-09-17_08-02-56	30	YE5S	mS_his3D_K	2	1	1	JPC_TEST_768	SPAC19E9.02	fin1	SGA0065	JPC	'2013/09/17'	SID	JPC	YE5S	PINNED	14.3162847222222	242728.346630237	30_YE5S
L000520_030_002_2013-10-01_15-38-23	6	16	1732.5	563.5	867326.575619088	213404.011568717	149.51383662365	246356.015338449	0.000997408336058169	175	175	175	102	113	130	0.0414496758422787	95	95	0.092728917090312	L000520_030_002	2013-10-01_15-38-23	2013-09-17_08-02-56	30	YE5S	mS_his3D_K	2	1	1	JPC_TEST_768	SPAC22H12.02	tfg3	SGA0065	JPC	'2013/09/17'	SID	JPC	YE5S	PINNED	14.3162847222222	213404.011568717	30_YE5S
L000520_030_002_2013-10-01_15-38-23	6	18	1928.5	565.5	1220029.5993198	407741.209281787	149.51383662365	426300.74639547	0.00131745454349641	199	195	190	102	113	128	0.115952811138272	95	95	0.177172868081815	L000520_030_002	2013-10-01_15-38-23	2013-09-17_08-02-56	30	YE5S	mS_his3D_K	2	1	1	JPC_TEST_768	SPAC27E2.03C	SPAC27E2.03c	SGA0065	JPC	'2013/09/17'	SID	JPC	YE5S	PINNED	14.3162847222222	407741.209281787	30_YE5S
L000520_030_002_2013-10-01_15-38-23	6	20	2118.5	561.5	1086237.25953874	308385.599291491	149.51383662365	333568.091646833	0.00116415962124596	187	185	183	102	113	129	0.083324476564991	95	95	0.13400058629797	L000520_030_002	2013-10-01_15-38-23	2013-09-17_08-02-56	30	YE5S	mS_his3D_K	2	1	1	JPC_TEST_768	SPAC343.18	rfp2	SGA0065	JPC	'2013/09/17'	SID	JPC	YE5S	PINNED	14.3162847222222	308385.599291491	30_YE5S
L000520_030_002_2013-10-01_15-38-23	6	22	2306.5	563.5	1221007.97109151	385231.228474475	149.51383662365	408577.160061882	0.00128718922524442	197	193	188	103	114	129	0.11744074821979	95	95	0.167391767301928	L000520_030_002	2013-10-01_15-38-23	2013-09-17_08-02-56	30	YE5S	mS_his3D_K	2	1	1	JPC_TEST_768	SPAC589.10C	SPAC589.10c	SGA0065	JPC	'2013/09/17'	SID	JPC	YE5S	PINNED	14.3162847222222	385231.228474475	30_YE5S
L000520_030_002_2013-10-01_15-38-23	6	24	2487.5	566.5	1185786.58731002	378908.13320522	149.51383662365	400226.727772419	0.00129463241679034	197	194	188	102	113	128	0.114889998937188	95	95	0.164644237990428	L000520_030_002	2013-10-01_15-38-23	2013-09-17_08-02-56	30	YE5S	mS_his3D_K	2	1	1	JPC_TEST_768	SPAC823.14	ptf1	SGA0065	JPC	'2013/09/17'	SID	JPC	YE5S	PINNED	14.3162847222222	378908.13320522	30_YE5S
L000520_030_002_2013-10-01_15-38-23	6	26	2684.5	561.5	1273106.26793496	414189.98065927	149.51383662365	434145.218856752	0.00130207584299661	198	194	188	102	113	129	0.12275480922521	95	95	0.179975006532734	L000520_030_002	2013-10-01_15-38-23	2013-09-17_08-02-56	30	YE5S	mS_his3D_K	2	1	1	JPC_TEST_768	SPAPB1E7.06C	eme1	SGA0065	JPC	'2013/09/17'	SID	JPC	YE5S	PINNED	14.3162847222222	414189.98065927	30_YE5S
L000520_030_002_2013-10-01_15-38-23	6	28	2872.5	565.5	1478319.7470507	523246.667481304	149.51383662365	542648.136005609	0.00139434804599545	205	200	194	105	114	129	0.150494207673504	95	95	0.227362627768749	L000520_030_002	2013-10-01_15-38-23	2013-09-17_08-02-56	30	YE5S	mS_his3D_K	2	1	1	JPC_TEST_768	SPBC12D12.09	rev7	SGA0065	JPC	'2013/09/17'	SID	JPC	YE5S	PINNED	14.3162847222222	523246.667481304	30_YE5S
L000520_030_002_2013-10-01_15-38-23	6	30	3058.5	561.5	1287537.25156765	405906.065433063	149.51383662365	432820.236302368	0.00124406733590198	194	190.5	186	103	114	130	0.109363375491551	95	95	0.176375456165581	L000520_030_002	2013-10-01_15-38-23	2013-09-17_08-02-56	30	YE5S	mS_his3D_K	2	1	1	JPC_TEST_768	SPBC1709.05	sks2	SGA0065	JPC	'2013/09/17'	SID	JPC	YE5S	PINNED	14.3162847222222	405906.065433063	30_YE5S
L000520_030_002_2013-10-01_15-38-23	6	32	3248.5	563.5	1255740.16898714	381109.527429399	149.51383662365	421340.803666122	0.00124499002038631	194	191	185	109	117	131	0.0864066319481348	95	95	0.165600794059812	L000520_030_002	2013-10-01_15-38-23	2013-09-17_08-02-56	30	YE5S	mS_his3D_K	2	1	1	JPC_TEST_768	SPBC216.06C	swi1	SGA0065	JPC	'2013/09/17'	SID	JPC	YE5S	PINNED	14.3162847222222	381109.527429399	30_YE5S
L000520_030_002_2013-10-01_15-38-23	6	34	3444.5	560.5	1441875.39855458	466176.747487327	149.51383662365	503641.837128801	0.00124849631529092	194	191	187	110	118	133	0.131151025613774	95	95	0.202564444076835	L000520_030_002	2013-10-01_15-38-23	2013-09-17_08-02-56	30	YE5S	mS_his3D_K	2	1	1	JPC_TEST_768	SPBC30B4.04C	sol1	SGA0065	JPC	'2013/09/17'	SID	JPC	YE5S	PINNED	14.3162847222222	466176.747487327	30_YE5S
L000520_030_002_2013-10-01_15-38-23	6	36	3635.5	565.5	1207555.35923052	352562.166765812	149.51383662365	399346.629690673	0.00117160281279188	188	186	183	110	119	133	0.0772664470188118	95	95	0.153196313840991	L000520_030_002	2013-10-01_15-38-23	2013-09-17_08-02-56	30	YE5S	mS_his3D_K	2	1	1	JPC_TEST_768	SPBC530.13	lsc1	SGA0065	JPC	'2013/09/17'	SID	JPC	YE5S	PINNED	14.3162847222222	352562.166765812	30_YE5S
L000520_030_002_2013-10-01_15-38-23	6	38	3825.5	566.5	1197037.86268466	352709.668334144	149.51383662365	394461.226192624	0.00117970751185594	189	187	183	107	116	132	0.0819428207035817	95	95	0.15326040664131	L000520_030_002	2013-10-01_15-38-23	2013-09-17_08-02-56	30	YE5S	mS_his3D_K	2	1	1	JPC_TEST_768	SPBC887.10	mcs4	SGA0065	JPC	'2013/09/17'	SID	JPC	YE5S	PINNED	14.3162847222222	352709.668334144	30_YE5S
L000520_030_002_2013-10-01_15-38-23	6	40	4011.5	565.5	1356757.05441598	386909.897454313	149.51383662365	430435.663350524	0.00113357141035652	186	183	181	115	122	133	0.0828993516845573	95	95	0.168121187313807	L000520_030_002	2013-10-01_15-38-23	2013-09-17_08-02-56	30	YE5S	mS_his3D_K	2	1	1	JPC_TEST_768	SPCC1753.02C	git3	SGA0065	JPC	'2013/09/17'	SID	JPC	YE5S	PINNED	14.3162847222222	386909.897454313	30_YE5S
L000520_030_002_2013-10-01_15-38-23	6	42	4206.5	563.5	1405186.45711553	441782.758243289	149.51383662365	470007.652007007	0.00125567832987065	195	191	187	106	114	130	0.126049527048571	95	95	0.191964698601179	L000520_030_002	2013-10-01_15-38-23	2013-09-17_08-02-56	30	YE5S	mS_his3D_K	2	1	1	JPC_TEST_768	SPCC330.01C	rhp16	SGA0065	JPC	'2013/09/17'	SID	JPC	YE5S	PINNED	14.3162847222222	441782.758243289	30_YE5S
L000520_030_002_2013-10-01_15-38-23	6	44	4396.5	563.5	1480031.89765118	499052.291438497	149.51383662365	519140.824800676	0.00133349451685402	201	196	192	108	113	128	0.122010840684451	95	95	0.216849618788114	L000520_030_002	2013-10-01_15-38-23	2013-09-17_08-02-56	30	YE5S	mS_his3D_K	2	1	1	JPC_TEST_768	SPCC663.01C	ekc1	SGA0065	JPC	'2013/09/17'	SID	JPC	YE5S	PINNED	14.3162847222222	499052.291438497	30_YE5S
L000520_030_002_2013-10-01_15-38-23	6	46	4582.5	560.5	1521123.51206292	487746.643256359	149.51383662365	511418.189275528	0.00130548991638485	199	194	190	112	116	129	0.139972366882772	95	95	0.211937056436417	L000520_030_002	2013-10-01_15-38-23	2013-09-17_08-02-56	30	YE5S	mS_his3D_K	2	1	1	JPC_TEST_768	SPAC56F8.02	SPAC56F8.02	SGA0065	JPC	'2013/09/17'	SID	JPC	YE5S	PINNED	14.3162847222222	487746.643256359	30_YE5S
L000520_030_002_2013-10-01_15-38-23	6	48	4774.5	561.5	1842763.2320119	653401.913302996	149.51383662365	671363.9763827	0.00144562825429124	210	202	197	114	118	131	0.109363375491551	95	95	0.283918054772906	L000520_030_002	2013-10-01_15-38-23	2013-09-17_08-02-56	30	YE5S	mS_his3D_K	2	1	1	JPC_TEST_768	SPBC11B10.02C	his3	SGA0065	JPC	'2013/09/17'	SID	JPC	YE5S	PINNED	14.3162847222222	653401.913302996	30_YE5S
L000520_030_002_2013-10-01_15-38-23	7	1	306.5	656.5	1752508.43607185	638086.363846439	149.51383662365	639616.17732596	0.00148788131369898	213	205	199	97	108	128	0.112020405994261	95	95	0.277263098732905	L000520_030_002	2013-10-01_15-38-23	2013-09-17_08-02-56	30	YE5S	mS_his3D_K	2	1	1	JPC_TEST_768	SPBC11B10.02C	his3	SGA0065	JPC	'2013/09/17'	SID	JPC	YE5S	PINNED	14.3162847222222	638086.363846439	30_YE5S
L000520_030_002_2013-10-01_15-38-23	7	3	496.5	663.5	1577379.88893613	558166.205211139	149.51383662365	549604.99076447	0.00141191049568427	207	200	195	94	103	122	0.126687214369221	95	95	0.242535964460872	L000520_030_002	2013-10-01_15-38-23	2013-09-17_08-02-56	30	YE5S	mS_his3D_K	2	1	1	JPC_TEST_768	SPBC216.05	rad3	SGA0065	JPC	'2013/09/17'	SID	JPC	YE5S	PINNED	14.3162847222222	558166.205211139	30_YE5S
L000520_030_002_2013-10-01_15-38-23	7	5	686.5	653.5	1204620.2439154	333342.742572412	149.51383662365	340620.174612259	0.00112245249913547	185	183	182	97	106	125	0.113827186736104	95	95	0.144845035064868	L000520_030_002	2013-10-01_15-38-23	2013-09-17_08-02-56	30	YE5S	mS_his3D_K	2	1	1	JPC_TEST_768	SPAC23A1.15C	sec20	SGA0065	JPC	'2013/09/17'	SID	JPC	YE5S	PINNED	14.3162847222222	333342.742572412	30_YE5S
L000520_030_002_2013-10-01_15-38-23	7	7	876.5	654.5	1146407.12349878	342267.464057702	149.51383662365	343173.85996566	0.00119859250726035	191	188	186	97	107	125	0.112339249654586	95	95	0.148723030387356	L000520_030_002	2013-10-01_15-38-23	2013-09-17_08-02-56	30	YE5S	mS_his3D_K	2	1	1	JPC_TEST_768	SPAC12G12.16C	SPAC12G12.16c	SGA0065	JPC	'2013/09/17'	SID	JPC	YE5S	PINNED	14.3162847222222	342267.464057702	30_YE5S
L000520_030_002_2013-10-01_15-38-23	7	9	1067.5	657.5	1004054.03071527	273887.774675976	149.51383662365	292770.341744152	0.00111600896066769	184	182	181	100	110	128	0.0746094165161016	95	95	0.119010493585781	L000520_030_002	2013-10-01_15-38-23	2013-09-17_08-02-56	30	YE5S	mS_his3D_K	2	1	1	JPC_TEST_768	SPAC1687.15	gsk3	SGA0065	JPC	'2013/09/17'	SID	JPC	YE5S	PINNED	14.3162847222222	273887.774675976	30_YE5S
L000520_030_002_2013-10-01_15-38-23	7	11	1257.5	659.5	1383417.68519503	468750.225897541	149.51383662365	479506.529465297	0.00137921538686946	203	199	194	100	110	127	0.131257306833882	95	95	0.203682679223308	L000520_030_002	2013-10-01_15-38-23	2013-09-17_08-02-56	30	YE5S	mS_his3D_K	2	1	1	JPC_TEST_768	SPAC1805.04	nup132	SGA0065	JPC	'2013/09/17'	SID	JPC	YE5S	PINNED	14.3162847222222	468750.225897541	30_YE5S
L000520_030_002_2013-10-01_15-38-23	7	13	1447.5	662.5	1306860.09405888	442038.739887092	149.51383662365	454878.473326342	0.00134821194449603	201	197	192	101	112	128	0.122861090445318	95	95	0.192075928471932	L000520_030_002	2013-10-01_15-38-23	2013-09-17_08-02-56	30	YE5S	mS_his3D_K	2	1	1	JPC_TEST_768	SPAC19G12.02C	pms1	SGA0065	JPC	'2013/09/17'	SID	JPC	YE5S	PINNED	14.3162847222222	442038.739887092	30_YE5S
L000520_030_002_2013-10-01_15-38-23	7	15	1637.5	658.5	1126105.90923584	336766.095874024	149.51383662365	356817.177616085	0.00122868863540217	193	189	185	101	112	129	0.102667658624721	95	95	0.146332560262462	L000520_030_002	2013-10-01_15-38-23	2013-09-17_08-02-56	30	YE5S	mS_his3D_K	2	1	1	JPC_TEST_768	SPAC23A1.06C	cmk2	SGA0065	JPC	'2013/09/17'	SID	JPC	YE5S	PINNED	14.3162847222222	336766.095874024	30_YE5S
L000520_030_002_2013-10-01_15-38-23	7	17	1831.5	661.5	1319089.74120523	439639.963909869	149.51383662365	457068.211213368	0.00131837722798075	199	195	190	103	113	128	0.124986714847486	95	95	0.191033605522728	L000520_030_002	2013-10-01_15-38-23	2013-09-17_08-02-56	30	YE5S	mS_his3D_K	2	1	1	JPC_TEST_768	SPAC27E2.09	mak2	SGA0065	JPC	'2013/09/17'	SID	JPC	YE5S	PINNED	14.3162847222222	439639.963909869	30_YE5S
L000520_030_002_2013-10-01_15-38-23	7	19	2023.5	659.5	898634.472313742	221538.785821438	149.51383662365	252171.932276885	0.000978523340653758	174	174	173	101	113	129	0.0435753002444468	95	95	0.0962636622981646	L000520_030_002	2013-10-01_15-38-23	2013-09-17_08-02-56	30	YE5S	mS_his3D_K	2	1	1	JPC_TEST_768	SPAC3A11.14C	pkl1	SGA0065	JPC	'2013/09/17'	SID	JPC	YE5S	PINNED	14.3162847222222	221538.785821438	30_YE5S
L000520_030_002_2013-10-01_15-38-23	7	21	2214.5	659.5	1258919.87724519	421890.6911928	149.51383662365	441822.145961537	0.00132096083840102	200	195	191	104	114	128	0.122010840684451	95	95	0.183321141140753	L000520_030_002	2013-10-01_15-38-23	2013-09-17_08-02-56	30	YE5S	mS_his3D_K	2	1	1	JPC_TEST_768	SPAC637.10C	rpn10	SGA0065	JPC	'2013/09/17'	SID	JPC	YE5S	PINNED	14.3162847222222	421890.6911928	30_YE5S
L000520_030_002_2013-10-01_15-38-23	7	23	2400.5	660.5	1378525.82633649	470073.356931872	149.51383662365	489025.416420358	0.00137946142824327	204	199	193	104	114	128	0.135508555638219	95	95	0.204257609877518	L000520_030_002	2013-10-01_15-38-23	2013-09-17_08-02-56	30	YE5S	mS_his3D_K	2	1	1	JPC_TEST_768	SPAC8E11.02C	rad24	SGA0065	JPC	'2013/09/17'	SID	JPC	YE5S	PINNED	14.3162847222222	470073.356931872	30_YE5S
L000520_030_002_2013-10-01_15-38-23	7	25	2588.5	657.5	1039764.60038261	285677.575336212	149.51383662365	316542.641085225	0.00111802351974653	184	183	179	102	114	129	0.0765224784780529	95	95	0.124133431247064	L000520_030_002	2013-10-01_15-38-23	2013-09-17_08-02-56	30	YE5S	mS_his3D_K	2	1	1	JPC_TEST_768	SPAPB24D3.04C	mag1	SGA0065	JPC	'2013/09/17'	SID	JPC	YE5S	PINNED	14.3162847222222	285677.575336212	30_YE5S
L000520_030_002_2013-10-01_15-38-23	7	27	2777.5	663.5	893498.020512275	218013.023021041	149.51383662365	257794.101572228	0.000983121510152869	175	174	173	103	114	129	0.0412371134020619	95	95	0.0947316378343561	L000520_030_002	2013-10-01_15-38-23	2013-09-17_08-02-56	30	YE5S	mS_his3D_K	2	1	1	JPC_TEST_768	SPBC13G1.04C	SPBC13G1.04c	SGA0065	JPC	'2013/09/17'	SID	JPC	YE5S	PINNED	14.3162847222222	218013.023021041	30_YE5S
L000520_030_002_2013-10-01_15-38-23	7	29	2967.5	658.5	1528461.30035073	539368.79466013	149.51383662365	558497.220510536	0.00137278698399406	204	199	192	106	115	128	0.146561802529493	95	95	0.234368060250993	L000520_030_002	2013-10-01_15-38-23	2013-09-17_08-02-56	30	YE5S	mS_his3D_K	2	1	1	JPC_TEST_768	SPBC1718.07C	zfs1	SGA0065	JPC	'2013/09/17'	SID	JPC	YE5S	PINNED	14.3162847222222	539368.79466013	30_YE5S
L000520_030_002_2013-10-01_15-38-23	7	31	3157.5	661.5	1419128.25486237	476859.688868838	149.51383662365	502237.423456468	0.00131745454349641	200	195	189	107	115	129	0.128600276331172	95	95	0.207206426101282	L000520_030_002	2013-10-01_15-38-23	2013-09-17_08-02-56	30	YE5S	mS_his3D_K	2	1	1	JPC_TEST_768	SPBC21D10.10	bdc1	SGA0065	JPC	'2013/09/17'	SID	JPC	YE5S	PINNED	14.3162847222222	476859.688868838	30_YE5S
L000520_030_002_2013-10-01_15-38-23	7	33	3345.5	657.5	1436005.16792433	492851.720262218	149.51383662365	516867.578558727	0.00135373279847947	202	197	191	106	115	131	0.132532681475183	95	95	0.214155328993414	L000520_030_002	2013-10-01_15-38-23	2013-09-17_08-02-56	30	YE5S	mS_his3D_K	2	1	1	JPC_TEST_768	SPBC31F10.13C	hip1	SGA0065	JPC	'2013/09/17'	SID	JPC	YE5S	PINNED	14.3162847222222	492851.720262218	30_YE5S
L000520_030_002_2013-10-01_15-38-23	7	35	3540.5	659.5	1165974.55893294	337888.868472246	149.51383662365	381232.189127272	0.00116415962124596	187	185	182	107	117	132	0.0649378254862366	95	95	0.146820430600074	L000520_030_002	2013-10-01_15-38-23	2013-09-17_08-02-56	30	YE5S	mS_his3D_K	2	1	1	JPC_TEST_768	SPBC530.14C	dsk1	SGA0065	JPC	'2013/09/17'	SID	JPC	YE5S	PINNED	14.3162847222222	337888.868472246	30_YE5S
L000520_030_002_2013-10-01_15-38-23	7	37	3730.5	663.5	973235.319906473	247106.007447977	149.51383662365	296150.668654903	0.00102816573705778	177	177	176	106	116	132	0.0424062068232543	95	95	0.107373204040183	L000520_030_002	2013-10-01_15-38-23	2013-09-17_08-02-56	30	YE5S	mS_his3D_K	2	1	1	JPC_TEST_768	SPBC947.08C	hip4	SGA0065	JPC	'2013/09/17'	SID	JPC	YE5S	PINNED	14.3162847222222	247106.007447977	30_YE5S
L000520_030_002_2013-10-01_15-38-23	7	39	3920.5	654.5	1606731.04208736	553853.350758568	149.51383662365	581831.808681484	0.00136758902264806	204	198	193	109	117	132	0.15878414284196	95	95	0.24066193069733	L000520_030_002	2013-10-01_15-38-23	2013-09-17_08-02-56	30	YE5S	mS_his3D_K	2	1	1	JPC_TEST_768	SPCC1795.01C	mad3	SGA0065	JPC	'2013/09/17'	SID	JPC	YE5S	PINNED	14.3162847222222	553853.350758568	30_YE5S
L000520_030_002_2013-10-01_15-38-23	7	41	4106.5	656.5	1401762.15591455	429160.898903579	149.51383662365	466873.617877065	0.00122918071814979	193	189	186	113	120	132	0.121904559464343	95	95	0.186480212439772	L000520_030_002	2013-10-01_15-38-23	2013-09-17_08-02-56	30	YE5S	mS_his3D_K	2	1	1	JPC_TEST_768	SPCC330.02	rhp7	SGA0065	JPC	'2013/09/17'	SID	JPC	YE5S	PINNED	14.3162847222222	429160.898903579	30_YE5S
L000520_030_002_2013-10-01_15-38-23	7	43	4299.5	652.5	1688669.6779679	564144.703989754	149.51383662365	589161.615259319	0.00133809268635313	201	196	192	114	119	130	0.140928897863747	95	95	0.245133758726741	L000520_030_002	2013-10-01_15-38-23	2013-09-17_08-02-56	30	YE5S	mS_his3D_K	2	1	1	JPC_TEST_768	SPCC663.12	cid12	SGA0065	JPC	'2013/09/17'	SID	JPC	YE5S	PINNED	14.3162847222222	564144.703989754	30_YE5S
L000520_030_002_2013-10-01_15-38-23	7	45	4489.5	659.5	1695029.094484	564210.684332424	149.51383662365	585079.49630165	0.00131719313186988	200	194	191	113	117	129	0.145286427888192	95	95	0.245162428692596	L000520_030_002	2013-10-01_15-38-23	2013-09-17_08-02-56	30	YE5S	mS_his3D_K	2	1	1	JPC_TEST_768	SPBPJ4664.03	mfm3	SGA0065	JPC	'2013/09/17'	SID	JPC	YE5S	PINNED	14.3162847222222	564210.684332424	30_YE5S
L000520_030_002_2013-10-01_15-38-23	7	47	4675.5	657.5	1777701.50919333	622196.528841991	149.51383662365	642003.892315244	0.00142590505212741	209	201	195	114	117	130	0.118503560420874	95	95	0.270358602505889	L000520_030_002	2013-10-01_15-38-23	2013-09-17_08-02-56	30	YE5S	mS_his3D_K	2	1	1	JPC_TEST_768	SPBC11B10.02C	his3	SGA0065	JPC	'2013/09/17'	SID	JPC	YE5S	PINNED	14.3162847222222	622196.528841991	30_YE5S
L000520_030_002_2013-10-01_15-38-23	8	2	401.5	752.5	1313464.10351791	404060.474745133	149.51383662365	407319.492473543	0.00122868863540217	193	189	186	96	106	125	0.129131682431714	95	95	0.175573504859109	L000520_030_002	2013-10-01_15-38-23	2013-09-17_08-02-56	30	YE5S	mS_his3D_K	2	1	1	JPC_TEST_768	SPBC11B10.02C	his3	SGA0065	JPC	'2013/09/17'	SID	JPC	YE5S	PINNED	14.3162847222222	404060.474745133	30_YE5S
L000520_030_002_2013-10-01_15-38-23	8	4	591.5	753.5	1075719.76299288	303672.189470086	149.51383662365	302749.091380903	0.00115354828035543	188	185	183	96	104	123	0.0937400361356148	95	95	0.131952502078143	L000520_030_002	2013-10-01_15-38-23	2013-09-17_08-02-56	30	YE5S	mS_his3D_K	2	1	1	JPC_TEST_768	SPBC216.05	rad3	SGA0065	JPC	'2013/09/17'	SID	JPC	YE5S	PINNED	14.3162847222222	303672.189470086	30_YE5S
L000520_030_002_2013-10-01_15-38-23	8	6	781.5	758.5	1708726.29928792	616941.48826649	149.51383662365	615040.702892883	0.00144174521219956	209	202	197	97	106	124	0.137209055159953	95	95	0.268075167352774	L000520_030_002	2013-10-01_15-38-23	2013-09-17_08-02-56	30	YE5S	mS_his3D_K	2	1	1	JPC_TEST_768	SPAC23A1.15C	sec20	SGA0065	JPC	'2013/09/17'	SID	JPC	YE5S	PINNED	14.3162847222222	616941.48826649	30_YE5S
L000520_030_002_2013-10-01_15-38-23	8	8	971.5	753.5	1185541.9943671	365919.674172287	149.51383662365	367842.771621454	0.00122584361335536	193	189	187	98	108	126	0.105324689127431	95	95	0.159000455889322	L000520_030_002	2013-10-01_15-38-23	2013-09-17_08-02-56	30	YE5S	mS_his3D_K	2	1	1	JPC_TEST_768	SPAC12G12.16C	SPAC12G12.16c	SGA0065	JPC	'2013/09/17'	SID	JPC	YE5S	PINNED	14.3162847222222	365919.674172287	30_YE5S
L000520_030_002_2013-10-01_15-38-23	8	10	1162.5	750.5	1301968.23520034	431004.703712875	149.51383662365	440718.994998279	0.00133700081175862	200	196	192	99	110	127	0.134020618556701	95	95	0.187281387741187	L000520_030_002	2013-10-01_15-38-23	2013-09-17_08-02-56	30	YE5S	mS_his3D_K	2	1	1	JPC_TEST_768	SPAC1687.15	gsk3	SGA0065	JPC	'2013/09/17'	SID	JPC	YE5S	PINNED	14.3162847222222	431004.703712875	30_YE5S
L000520_030_002_2013-10-01_15-38-23	8	12	1352.5	749.5	1000385.13657137	267541.469421031	149.51383662365	290381.149611786	0.00109077241365152	182	181	179	100	111	128	0.0644064193856946	95	95	0.116252879005391	L000520_030_002	2013-10-01_15-38-23	2013-09-17_08-02-56	30	YE5S	mS_his3D_K	2	1	1	JPC_TEST_768	SPAC1805.04	nup132	SGA0065	JPC	'2013/09/17'	SID	JPC	YE5S	PINNED	14.3162847222222	267541.469421031	30_YE5S
L000520_030_002_2013-10-01_15-38-23	8	14	1542.5	752.5	1396381.11117016	479268.717595769	149.51383662365	490467.196273328	0.00135171823940063	202	197	192	101	111	127	0.129769369752365	95	95	0.208253204104402	L000520_030_002	2013-10-01_15-38-23	2013-09-17_08-02-56	30	YE5S	mS_his3D_K	2	1	1	JPC_TEST_768	SPAC19G12.02C	pms1	SGA0065	JPC	'2013/09/17'	SID	JPC	YE5S	PINNED	14.3162847222222	479268.717595769	30_YE5S
L000520_030_002_2013-10-01_15-38-23	8	16	1732.5	755.5	1287537.25156765	418809.281621196	149.51383662365	431486.955028553	0.00128735841535459	197	193	189	101	111	127	0.1200977787225	95	95	0.181982198303708	L000520_030_002	2013-10-01_15-38-23	2013-09-17_08-02-56	30	YE5S	mS_his3D_K	2	1	1	JPC_TEST_768	SPAC23A1.06C	cmk2	SGA0065	JPC	'2013/09/17'	SID	JPC	YE5S	PINNED	14.3162847222222	418809.281621196	30_YE5S
L000520_030_002_2013-10-01_15-38-23	8	18	1923.5	757.5	1357735.42618769	452103.382817707	149.51383662365	466818.14488586	0.00133283324399622	200	196	190	102	112	127	0.128281432670847	95	95	0.196449245697771	L000520_030_002	2013-10-01_15-38-23	2013-09-17_08-02-56	30	YE5S	mS_his3D_K	2	1	1	JPC_TEST_768	SPAC27E2.09	mak2	SGA0065	JPC	'2013/09/17'	SID	JPC	YE5S	PINNED	14.3162847222222	452103.382817707	30_YE5S
L000520_030_002_2013-10-01_15-38-23	8	20	2116.5	757.5	1342081.47784037	447621.263591542	149.51383662365	465492.089450655	0.00132538981778996	200	196	190	103	113	128	0.128812838771389	95	95	0.194501662524162	L000520_030_002	2013-10-01_15-38-23	2013-09-17_08-02-56	30	YE5S	mS_his3D_K	2	1	1	JPC_TEST_768	SPAC3A11.14C	pkl1	SGA0065	JPC	'2013/09/17'	SID	JPC	YE5S	PINNED	14.3162847222222	447621.263591542	30_YE5S
L000520_030_002_2013-10-01_15-38-23	8	22	2299.5	757.5	1330830.20246572	438964.067836705	149.51383662365	457922.172336545	0.00131001111729015	199	195	189	103	113	128	0.130194494632798	95	95	0.190739913241738	L000520_030_002	2013-10-01_15-38-23	2013-09-17_08-02-56	30	YE5S	mS_his3D_K	2	1	1	JPC_TEST_768	SPAC637.10C	rpn10	SGA0065	JPC	'2013/09/17'	SID	JPC	YE5S	PINNED	14.3162847222222	438964.067836705	30_YE5S
L000520_030_002_2013-10-01_15-38-23	8	24	2495.5	755.5	1523569.44149219	530099.5625016	149.51383662365	547702.386787841	0.00137152591928938	203	199	193	105	114	128	0.147518333510469	95	95	0.230340367172495	L000520_030_002	2013-10-01_15-38-23	2013-09-17_08-02-56	30	YE5S	mS_his3D_K	2	1	1	JPC_TEST_768	SPAC8E11.02C	rad24	SGA0065	JPC	'2013/09/17'	SID	JPC	YE5S	PINNED	14.3162847222222	530099.5625016	30_YE5S
L000520_030_002_2013-10-01_15-38-23	8	26	2677.5	754.5	1043433.49452652	288627.15648459	149.51383662365	319424.126738836	0.00111802351974653	184	183	179	103	114	129	0.0787543841003295	95	95	0.125415091623308	L000520_030_002	2013-10-01_15-38-23	2013-09-17_08-02-56	30	YE5S	mS_his3D_K	2	1	1	JPC_TEST_768	SPAPB24D3.04C	mag1	SGA0065	JPC	'2013/09/17'	SID	JPC	YE5S	PINNED	14.3162847222222	288627.15648459	30_YE5S
L000520_030_002_2013-10-01_15-38-23	8	28	2867.5	757.5	1099200.68551387	308702.456522567	149.51383662365	341700.520074098	0.00114895011085632	187	185	181	104	115	129	0.0743968540758848	95	95	0.134138268001767	L000520_030_002	2013-10-01_15-38-23	2013-09-17_08-02-56	30	YE5S	mS_his3D_K	2	1	1	JPC_TEST_768	SPBC13G1.04C	SPBC13G1.04c	SGA0065	JPC	'2013/09/17'	SID	JPC	YE5S	PINNED	14.3162847222222	308702.456522567	30_YE5S
L000520_030_002_2013-10-01_15-38-23	8	30	3060.5	752.5	1514274.90966096	537438.431002265	149.51383662365	558559.125400658	0.00140003809008907	206	201	193	107	115	128	0.145605271548517	95	95	0.233529273152904	L000520_030_002	2013-10-01_15-38-23	2013-09-17_08-02-56	30	YE5S	mS_his3D_K	2	1	1	JPC_TEST_768	SPBC1718.07C	zfs1	SGA0065	JPC	'2013/09/17'	SID	JPC	YE5S	PINNED	14.3162847222222	537438.431002265	30_YE5S
L000520_030_002_2013-10-01_15-38-23	8	32	3249.5	752.5	968832.646933787	248837.330049485	149.51383662365	290079.458776331	0.0010446363121521	179	178	176	105	115	130	0.0469762992879158	95	95	0.108125503253266	L000520_030_002	2013-10-01_15-38-23	2013-09-17_08-02-56	30	YE5S	mS_his3D_K	2	1	1	JPC_TEST_768	SPBC21D10.10	bdc1	SGA0065	JPC	'2013/09/17'	SID	JPC	YE5S	PINNED	14.3162847222222	248837.330049485	30_YE5S
L000520_030_002_2013-10-01_15-38-23	8	34	3443.5	755.5	1235194.36178127	371691.427375252	149.51383662365	410460.357956725	0.0012177389142913	192	189	184	108	117	131	0.0851312573068339	95	95	0.161508414480583	L000520_030_002	2013-10-01_15-38-23	2013-09-17_08-02-56	30	YE5S	mS_his3D_K	2	1	1	JPC_TEST_768	SPBC31F10.13C	hip1	SGA0065	JPC	'2013/09/17'	SID	JPC	YE5S	PINNED	14.3162847222222	371691.427375252	30_YE5S
L000520_030_002_2013-10-01_15-38-23	8	36	3633.5	751.5	1391978.43819747	441697.758148387	149.51383662365	483130.760224579	0.0012445594186496	193	191	186	112	120	132	0.117334466999681	95	95	0.191927764118575	L000520_030_002	2013-10-01_15-38-23	2013-09-17_08-02-56	30	YE5S	mS_his3D_K	2	1	1	JPC_TEST_768	SPBC530.14C	dsk1	SGA0065	JPC	'2013/09/17'	SID	JPC	YE5S	PINNED	14.3162847222222	441697.758148387	30_YE5S
L000520_030_002_2013-10-01_15-38-23	8	38	3825.5	751.5	1018240.42140504	257329.130409913	149.51383662365	303808.184357671	0.000998500210652676	176	175	174	106	116	132	0.0393240514401105	95	95	0.111815384459253	L000520_030_002	2013-10-01_15-38-23	2013-09-17_08-02-56	30	YE5S	mS_his3D_K	2	1	1	JPC_TEST_768	SPBC947.08C	hip4	SGA0065	JPC	'2013/09/17'	SID	JPC	YE5S	PINNED	14.3162847222222	257329.130409913	30_YE5S
L000520_030_002_2013-10-01_15-38-23	8	40	4009.5	753.5	1410812.09480285	423296.686278913	149.51383662365	465633.366182731	0.00117970751185594	189	186	183	116	122	133	0.107662875969816	95	95	0.183932078118044	L000520_030_002	2013-10-01_15-38-23	2013-09-17_08-02-56	30	YE5S	mS_his3D_K	2	1	1	JPC_TEST_768	SPCC1795.01C	mad3	SGA0065	JPC	'2013/09/17'	SID	JPC	YE5S	PINNED	14.3162847222222	423296.686278913	30_YE5S
L000520_030_002_2013-10-01_15-38-23	8	42	4206.5	748.5	1567596.17121905	498812.602035058	149.51383662365	517323.467429122	0.00125944603640179	195	191	187	104	113	129	0.110001062812201	95	95	0.216745468267908	L000520_030_002	2013-10-01_15-38-23	2013-09-17_08-02-56	30	YE5S	mS_his3D_K	2	1	1	JPC_TEST_768	SPCC330.02	rhp7	SGA0065	JPC	'2013/09/17'	SID	JPC	YE5S	PINNED	14.3162847222222	498812.602035058	30_YE5S
L000520_030_002_2013-10-01_15-38-23	8	44	4389.5	754.5	1495196.66011266	483274.910217928	149.51383662365	514883.276816057	0.0012908647102592	198	193	189	115	119	131	0.117865873100223	95	95	0.209993986298594	L000520_030_002	2013-10-01_15-38-23	2013-09-17_08-02-56	30	YE5S	mS_his3D_K	2	1	1	JPC_TEST_768	SPCC663.12	cid12	SGA0065	JPC	'2013/09/17'	SID	JPC	YE5S	PINNED	14.3162847222222	483274.910217928	30_YE5S
L000520_030_002_2013-10-01_15-38-23	8	46	4580.5	755.5	1251092.90307153	351692.956685084	149.51383662365	388407.272887362	0.0011634061268718	189	185	182	112	118	130	0.0853438197470507	95	95	0.152818622208499	L000520_030_002	2013-10-01_15-38-23	2013-09-17_08-02-56	30	YE5S	mS_his3D_K	2	1	1	JPC_TEST_768	SPBPJ4664.03	mfm3	SGA0065	JPC	'2013/09/17'	SID	JPC	YE5S	PINNED	14.3162847222222	351692.956685084	30_YE5S
L000520_030_002_2013-10-01_15-38-23	8	48	4771.5	754.5	1543626.0628122	497407.651478113	149.51383662365	531592.560532529	0.00130207584299661	199	194	191	115	120	134	0.121691997024126	95	95	0.216134985162398	L000520_030_002	2013-10-01_15-38-23	2013-09-17_08-02-56	30	YE5S	mS_his3D_K	2	1	1	JPC_TEST_768	SPBC11B10.02C	his3	SGA0065	JPC	'2013/09/17'	SID	JPC	YE5S	PINNED	14.3162847222222	497407.651478113	30_YE5S
L000520_030_002_2013-10-01_15-38-23	9	1	306.5	848.5	1694539.90859815	593977.430671024	149.51383662365	601265.50024987	0.00141498618885217	206	201	197	99	110	130	0.112445530874694	95	95	0.258096759837499	L000520_030_002	2013-10-01_15-38-23	2013-09-17_08-02-56	30	YE5S	mS_his3D_K	2	1	1	JPC_TEST_768	SPBC11B10.02C	his3	SGA0065	JPC	'2013/09/17'	SID	JPC	YE5S	PINNED	14.3162847222222	593977.430671024	30_YE5S
L000520_030_002_2013-10-01_15-38-23	9	3	496.5	845.5	1337678.80486768	411468.241985462	149.51383662365	418540.820460506	0.00124122231385517	194	190	187	97	106	124	0.123179934105644	95	95	0.178792348915523	L000520_030_002	2013-10-01_15-38-23	2013-09-17_08-02-56	30	YE5S	mS_his3D_K	2	1	1	JPC_TEST_768	SPAC2G11.12	rqh1	SGA0065	JPC	'2013/09/17'	SID	JPC	YE5S	PINNED	14.3162847222222	411468.241985462	30_YE5S
L000520_030_002_2013-10-01_15-38-23	9	5	691.5	849.5	1231036.28175151	338791.579551925	149.51383662365	361658.436592031	0.00114878092074615	187	184	183	108	114	127	0.0946965671165905	95	95	0.147212679181761	L000520_030_002	2013-10-01_15-38-23	2013-09-17_08-02-56	30	YE5S	mS_his3D_K	2	1	1	JPC_TEST_768	SPCC1235.03	SPCC1235.03	SGA0065	JPC	'2013/09/17'	SID	JPC	YE5S	PINNED	14.3162847222222	338791.579551925	30_YE5S
L000520_030_002_2013-10-01_15-38-23	9	7	876.5	847.5	982529.851737698	259178.028753792	149.51383662365	275244.345462525	0.00107430183855721	181	179	179	99	108	126	0.0832181953448826	95	95	0.112618773017779	L000520_030_002	2013-10-01_15-38-23	2013-09-17_08-02-56	30	YE5S	mS_his3D_K	2	1	1	JPC_TEST_768	SPAC139.01C	SPAC139.01c	SGA0065	JPC	'2013/09/17'	SID	JPC	YE5S	PINNED	14.3162847222222	259178.028753792	30_YE5S
L000520_030_002_2013-10-01_15-38-23	9	9	1067.5	844.5	928474.811350834	242203.232444765	149.51383662365	259844.815361227	0.00104003814265299	179	178	178	99	109	127	0.0691890742905729	95	95	0.105242836323835	L000520_030_002	2013-10-01_15-38-23	2013-09-17_08-02-56	30	YE5S	mS_his3D_K	2	1	1	JPC_TEST_768	SPAC16A10.07C	taz1	SGA0065	JPC	'2013/09/17'	SID	JPC	YE5S	PINNED	14.3162847222222	242203.232444765	30_YE5S
L000520_030_002_2013-10-01_15-38-23	9	11	1257.5	848.5	1098956.09257094	329938.449337268	149.51383662365	351786.840540197	0.00121397120776016	192	189	186	101	111	128	0.113508343075779	95	95	0.14336579190148	L000520_030_002	2013-10-01_15-38-23	2013-09-17_08-02-56	30	YE5S	mS_his3D_K	2	1	1	JPC_TEST_768	SPAC1805.12C	uep1	SGA0065	JPC	'2013/09/17'	SID	JPC	YE5S	PINNED	14.3162847222222	329938.449337268	30_YE5S
L000520_030_002_2013-10-01_15-38-23	9	13	1447.5	847.5	1360181.35561696	459128.085204028	149.51383662365	472390.118787712	0.00133683162164845	201	196	192	101	111	128	0.137527898820278	95	95	0.199501639326067	L000520_030_002	2013-10-01_15-38-23	2013-09-17_08-02-56	30	YE5S	mS_his3D_K	2	1	1	JPC_TEST_768	SPAC19G12.06C	hta2	SGA0065	JPC	'2013/09/17'	SID	JPC	YE5S	PINNED	14.3162847222222	459128.085204028	30_YE5S
L000520_030_002_2013-10-01_15-38-23	9	15	1637.5	850.5	1399316.22648528	473254.543837723	149.51383662365	486471.215395092	0.00131745454349641	199	195	190	102	112	127	0.129556807312148	95	95	0.205639908245168	L000520_030_002	2013-10-01_15-38-23	2013-09-17_08-02-56	30	YE5S	mS_his3D_K	2	1	1	JPC_TEST_768	SPAC23C11.04C	pnk1	SGA0065	JPC	'2013/09/17'	SID	JPC	YE5S	PINNED	14.3162847222222	473254.543837723	30_YE5S
L000520_030_002_2013-10-01_15-38-23	9	17	1833.5	848.5	1201440.53565735	372315.171300165	149.51383662365	391438.851025524	0.00125944603640179	195	192	186	102	113	127	0.112126687214369	95	95	0.161779445462024	L000520_030_002	2013-10-01_15-38-23	2013-09-17_08-02-56	30	YE5S	mS_his3D_K	2	1	1	JPC_TEST_768	SPAC29B12.03	spd1	SGA0065	JPC	'2013/09/17'	SID	JPC	YE5S	PINNED	14.3162847222222	372315.171300165	30_YE5S
L000520_030_002_2013-10-01_15-38-23	9	19	2022.5	847.5	1078410.28536508	309063.109812634	149.51383662365	333175.6825126	0.00118304461665037	189	187	182	101	113	127	0.105218407907323	95	95	0.13429498009348	L000520_030_002	2013-10-01_15-38-23	2013-09-17_08-02-56	30	YE5S	mS_his3D_K	2	1	1	JPC_TEST_768	SPAC3C7.03C	rhp55	SGA0065	JPC	'2013/09/17'	SID	JPC	YE5S	PINNED	14.3162847222222	309063.109812634	30_YE5S
L000520_030_002_2013-10-01_15-38-23	9	21	2214.5	849.5	1449946.96567117	501205.742482383	149.51383662365	519921.092217019	0.00136359064499584	203	198	192	105	114	127	0.137634180040387	95	95	0.217785342450658	L000520_030_002	2013-10-01_15-38-23	2013-09-17_08-02-56	30	YE5S	mS_his3D_K	2	1	1	JPC_TEST_768	SPAC644.06C	cdr1	SGA0065	JPC	'2013/09/17'	SID	JPC	YE5S	PINNED	14.3162847222222	501205.742482383	30_YE5S
L000520_030_002_2013-10-01_15-38-23	9	23	2404.5	847.5	1067892.78881922	295245.461688554	149.51383662365	330881.256746312	0.00114878092074615	186	185	180	104	114	129	0.0798171963014135	95	95	0.128290896393918	L000520_030_002	2013-10-01_15-38-23	2013-09-17_08-02-56	30	YE5S	mS_his3D_K	2	1	1	JPC_TEST_768	SPAC8E11.02C	rad24	SGA0065	JPC	'2013/09/17'	SID	JPC	YE5S	PINNED	14.3162847222222	295245.461688554	30_YE5S
[truncated: 11,316 more rows]
