# Supplementary material for: Quantitative Fitness Analysis Identifies exo1∆ and Other Suppressors or Enhancers of Telomere Defects in Schizosaccharomyces pombe
Source: PLoS One. 2015 Jul 13;10(7):e0132240. doi: 10.1371/journal.pone.0132240 (PMC4500466; doi:10.1371/journal.pone.0132240)
Supplement: S19 Supporting Information — (ZIP) [file pone.0132240.s025.zip]

Archive with 1 entries (1 files):
- SGA0067_FIT.txt
