# Supplementary material for: Quantitative Fitness Analysis Identifies exo1∆ and Other Suppressors or Enhancers of Telomere Defects in Schizosaccharomyces pombe
Source: PLoS One. 2015 Jul 13;10(7):e0132240. doi: 10.1371/journal.pone.0132240 (PMC4500466; doi:10.1371/journal.pone.0132240)
Supplement: S19 Supporting Information — (ZIP) [file pone.0132240.s025.zip › SGA0067_FIT.txt]

Image.Name	Row	Col	X.Offset	Y.Offset	Area	Trimmed	Threshold	Intensity	Edge.Pixels	Colony.Color.R	Colony.Color.G	Colony.Color.B	Background.Color.R	Background.Color.G	Background.Color.B	Edge.length	Tile.Dimensions.X	Tile.Dimensions.Y	Growth	Barcode	Date.Time	Inoc.Time	Treatments	Medium	Screen.Name	RepQuad	MasterPlate.Number	Timeseries.order	Library.Name	ORF	Gene	ScreenID	Client	ExptDate	User	PI	Condition	Inoc	Expt.Time	fit	TrtMed
L000528_030_001_2013-10-01_16-00-45	1	1	306.5	90.5	1323003.22829206	414973.504404224	154.438273228808	467229.892021564	0.00125151176122812	194	191	193	119	122	136	0.000850249760867255	95	95	0.18031546549529	L000528_030_001	2013-10-01_16-00-45	2013-09-17_08-02-55	30	YE5S	mS_his3D_B	1	1	1	JPC_TEST_768	SPBC11B10.02C	his3	SGA0067	JPC	'2013/09/17'	SID	JPC	YE5S	PINNED	14.3318287037037	414973.504404224	30_YE5S
L000528_030_001_2013-10-01_16-00-45	1	3	496.5	86.5	1342326.07078329	430200.077802453	154.438273228808	465169.457679642	0.00130733651913373	198	195	196	111	118	133	0.0207248379211393	95	95	0.18693175940577	L000528_030_001	2013-10-01_16-00-45	2013-09-17_08-02-55	30	YE5S	mS_his3D_B	1	1	1	JPC_TEST_768	SPBC11B10.02C	his3	SGA0067	JPC	'2013/09/17'	SID	JPC	YE5S	PINNED	14.3318287037037	430200.077802453	30_YE5S
L000528_030_001_2013-10-01_16-00-45	1	5	686.5	87.5	1336455.84015305	431195.583788532	154.438273228808	474226.796912146	0.00128845152372932	196	194	195	113	121	138	0.028483366989053	95	95	0.187364329493686	L000528_030_001	2013-10-01_16-00-45	2013-09-17_08-02-55	30	YE5S	mS_his3D_B	1	1	1	JPC_TEST_768	SPBC11B10.02C	his3	SGA0067	JPC	'2013/09/17'	SID	JPC	YE5S	PINNED	14.3318287037037	431195.583788532	30_YE5S
L000528_030_001_2013-10-01_16-00-45	1	7	882.5	90.5	1510116.8296312	502721.883517765	154.438273228808	549531.794023955	0.00132162334503904	198	196	199	116	125	142	0.0227441811031991	95	95	0.218444140358597	L000528_030_001	2013-10-01_16-00-45	2013-09-17_08-02-55	30	YE5S	mS_his3D_B	1	1	1	JPC_TEST_768	SPBC11B10.02C	his3	SGA0067	JPC	'2013/09/17'	SID	JPC	YE5S	PINNED	14.3318287037037	502721.883517765	30_YE5S
L000528_030_001_2013-10-01_16-00-45	1	9	1070.5	86.5	1345750.37198427	409586.599538863	154.438273228808	481819.720751384	0.00121397244154038	190	189	192	119	129	148	0.00701456052715485	95	95	0.177974732296502	L000528_030_001	2013-10-01_16-00-45	2013-09-17_08-02-55	30	YE5S	mS_his3D_B	1	1	1	JPC_TEST_768	SPBC11B10.02C	his3	SGA0067	JPC	'2013/09/17'	SID	JPC	YE5S	PINNED	14.3318287037037	409586.599538863	30_YE5S
L000528_030_001_2013-10-01_16-00-45	1	11	1263.5	90.5	1714596.52991816	575529.612100935	154.438273228808	634757.02484454	0.00135439530511749	200	199	199	128	136	151	0.00329471782336061	95	95	0.250080761327873	L000528_030_001	2013-10-01_16-00-45	2013-09-17_08-02-55	30	YE5S	mS_his3D_B	1	1	1	JPC_TEST_768	SPBC11B10.02C	his3	SGA0067	JPC	'2013/09/17'	SID	JPC	YE5S	PINNED	14.3318287037037	575529.612100935	30_YE5S
L000528_030_001_2013-10-01_16-00-45	1	13	1452.5	86.5	1699431.76745669	555509.894741334	154.438273228808	630340.031304315	0.00134252289952229	198	198	200	139	145	156	0.0160484642363694	95	95	0.241381736892655	L000528_030_001	2013-10-01_16-00-45	2013-09-17_08-02-55	30	YE5S	mS_his3D_B	1	1	1	JPC_TEST_768	SPBC11B10.02C	his3	SGA0067	JPC	'2013/09/17'	SID	JPC	YE5S	PINNED	14.3318287037037	555509.894741334	30_YE5S
L000528_030_001_2013-10-01_16-00-45	1	15	1635.5	86.5	1683288.63322351	563398.560041308	154.438273228808	623370.57283019	0.00135347262063316	199	198	200	125	135	152	0.0221064937825486	95	95	0.244809542139507	L000528_030_001	2013-10-01_16-00-45	2013-09-17_08-02-55	30	YE5S	mS_his3D_B	1	1	1	JPC_TEST_768	SPBC11B10.02C	his3	SGA0067	JPC	'2013/09/17'	SID	JPC	YE5S	PINNED	14.3318287037037	563398.560041308	30_YE5S
L000528_030_001_2013-10-01_16-00-45	1	17	1833.5	85.5	1866977.93336167	632878.769989799	154.438273228808	675919.817194866	0.00138313814703827	201	200	201	129	137	150	0.0247635242852588	95	95	0.275000280262799	L000528_030_001	2013-10-01_16-00-45	2013-09-17_08-02-55	30	YE5S	mS_his3D_B	1	1	1	JPC_TEST_768	SPBC11B10.02C	his3	SGA0067	JPC	'2013/09/17'	SID	JPC	YE5S	PINNED	14.3318287037037	632878.769989799	30_YE5S
L000528_030_001_2013-10-01_16-00-45	1	19	2024.5	83.5	1864042.81804655	593368.859623213	154.438273228808	633044.339559962	0.00126562939702325	193	193	195	125	134	148	0.0190243383994048	95	95	0.257832321817701	L000528_030_001	2013-10-01_16-00-45	2013-09-17_08-02-55	30	YE5S	mS_his3D_B	1	1	1	JPC_TEST_768	SPBC11B10.02C	his3	SGA0067	JPC	'2013/09/17'	SID	JPC	YE5S	PINNED	14.3318287037037	593368.859623213	30_YE5S
L000528_030_001_2013-10-01_16-00-45	1	21	2208.5	84.5	1733185.59358061	576854.568269068	154.438273228808	620786.503861716	0.00131176549852267	196	196	198	117	128	146	0.0230630247635243	95	95	0.250656485044405	L000528_030_001	2013-10-01_16-00-45	2013-09-17_08-02-55	30	YE5S	mS_his3D_B	1	1	1	JPC_TEST_768	SPBC11B10.02C	his3	SGA0067	JPC	'2013/09/17'	SID	JPC	YE5S	PINNED	14.3318287037037	576854.568269068	30_YE5S
L000528_030_001_2013-10-01_16-00-45	1	23	2400.5	81.5	1866488.74747582	592084.826737558	154.438273228808	630444.477710745	0.00123027382652452	190	191	195	124	134	149	0.0247635242852588	95	95	0.257274380202079	L000528_030_001	2013-10-01_16-00-45	2013-09-17_08-02-55	30	YE5S	mS_his3D_B	1	1	1	JPC_TEST_768	SPBC11B10.02C	his3	SGA0067	JPC	'2013/09/17'	SID	JPC	YE5S	PINNED	14.3318287037037	592084.826737558	30_YE5S
L000528_030_001_2013-10-01_16-00-45	1	25	2592.5	82.5	1948671.97629929	633133.704219917	154.438273228808	677740.232614849	0.00132254602952337	196	197	199	141	147	155	0.0481453927091083	95	95	0.275111055008383	L000528_030_001	2013-10-01_16-00-45	2013-09-17_08-02-55	30	YE5S	mS_his3D_B	1	1	1	JPC_TEST_768	SPBC11B10.02C	his3	SGA0067	JPC	'2013/09/17'	SID	JPC	YE5S	PINNED	14.3318287037037	633133.704219917	30_YE5S
L000528_030_001_2013-10-01_16-00-45	1	27	2776.5	79.5	1723646.46880646	436801.927005155	154.438273228808	506961.313683219	0.000988212996179822	172	176	183	139	145	156	0.0840684451057498	95	95	0.189800413667983	L000528_030_001	2013-10-01_16-00-45	2013-09-17_08-02-55	30	YE5S	mS_his3D_B	1	1	1	JPC_TEST_768	SPBC11B10.02C	his3	SGA0067	JPC	'2013/09/17'	SID	JPC	YE5S	PINNED	14.3318287037037	436801.927005155	30_YE5S
L000528_030_001_2013-10-01_16-00-45	1	29	2967.5	83.5	1959189.47284515	609353.137817553	154.438273228808	652821.842152206	0.00125025069652344	192	192	194	141	146	155	0.0415559570623871	95	95	0.264777855767771	L000528_030_001	2013-10-01_16-00-45	2013-09-17_08-02-55	30	YE5S	mS_his3D_B	1	1	1	JPC_TEST_768	SPBC11B10.02C	his3	SGA0067	JPC	'2013/09/17'	SID	JPC	YE5S	PINNED	14.3318287037037	609353.137817553	30_YE5S
L000528_030_001_2013-10-01_16-00-45	1	31	3156.5	87.5	1887768.33351047	588415.580163343	154.438273228808	632481.204187707	0.00125025069652344	192	192	194	130	138	152	0.0198745881602721	95	95	0.255680008761433	L000528_030_001	2013-10-01_16-00-45	2013-09-17_08-02-55	30	YE5S	mS_his3D_B	1	1	1	JPC_TEST_768	SPBC11B10.02C	his3	SGA0067	JPC	'2013/09/17'	SID	JPC	YE5S	PINNED	14.3318287037037	588415.580163343	30_YE5S
L000528_030_001_2013-10-01_16-00-45	1	33	3352.5	85.5	1834202.47900946	636701.535151507	154.438273228808	682681.350306184	0.00137086588021181	201	200	200	127	137	151	0.0471888617281326	95	95	0.276661359036014	L000528_030_001	2013-10-01_16-00-45	2013-09-17_08-02-55	30	YE5S	mS_his3D_B	1	1	1	JPC_TEST_768	SPBC11B10.02C	his3	SGA0067	JPC	'2013/09/17'	SID	JPC	YE5S	PINNED	14.3318287037037	636701.535151507	30_YE5S
L000528_030_001_2013-10-01_16-00-45	1	35	3540.5	84.5	1709460.0781167	598568.536113041	154.438273228808	652364.583369734	0.00140162328121142	203	202	202	123	134	149	0.0461260495270486	95	95	0.260091700011098	L000528_030_001	2013-10-01_16-00-45	2013-09-17_08-02-55	30	YE5S	mS_his3D_B	1	1	1	JPC_TEST_768	SPBC11B10.02C	his3	SGA0067	JPC	'2013/09/17'	SID	JPC	YE5S	PINNED	14.3318287037037	598568.536113041	30_YE5S
L000528_030_001_2013-10-01_16-00-45	1	37	3729.5	85.5	1541913.91221171	500243.536954392	154.438273228808	567046.980018411	0.00132363790411787	197	197	197	122	133	149	0.00371984270379424	95	95	0.21736724217235	L000528_030_001	2013-10-01_16-00-45	2013-09-17_08-02-55	30	YE5S	mS_his3D_B	1	1	1	JPC_TEST_768	SPBC11B10.02C	his3	SGA0067	JPC	'2013/09/17'	SID	JPC	YE5S	PINNED	14.3318287037037	500243.536954392	30_YE5S
L000528_030_001_2013-10-01_16-00-45	1	39	3919.5	80.5	1669346.83547667	569987.463514844	154.438273228808	623152.999114084	0.00137086588021181	201	200	200	122	132	148	0.0092464661494314	95	95	0.247672571186723	L000528_030_001	2013-10-01_16-00-45	2013-09-17_08-02-55	30	YE5S	mS_his3D_B	1	1	1	JPC_TEST_768	SPBC11B10.02C	his3	SGA0067	JPC	'2013/09/17'	SID	JPC	YE5S	PINNED	14.3318287037037	569987.463514844	30_YE5S
L000528_030_001_2013-10-01_16-00-45	1	41	4108.5	82.5	1518432.98969072	542312.171346206	154.438273228808	590806.491449583	0.00144442227791641	206	204	203	118	127	142	0.0822616643639069	95	95	0.235647024646659	L000528_030_001	2013-10-01_16-00-45	2013-09-17_08-02-55	30	YE5S	mS_his3D_B	1	1	1	JPC_TEST_768	SPBC11B10.02C	his3	SGA0067	JPC	'2013/09/17'	SID	JPC	YE5S	PINNED	14.3318287037037	542312.171346206	30_YE5S
L000528_030_001_2013-10-01_16-00-45	1	43	4297.5	84.5	1561725.9405888	507547.418150368	154.438273228808	556959.434844424	0.00129397237771277	196	195	195	119	127	140	0.021149962801573	95	95	0.220540945369776	L000528_030_001	2013-10-01_16-00-45	2013-09-17_08-02-55	30	YE5S	mS_his3D_B	1	1	1	JPC_TEST_768	SPBC11B10.02C	his3	SGA0067	JPC	'2013/09/17'	SID	JPC	YE5S	PINNED	14.3318287037037	507547.418150368	30_YE5S
L000528_030_001_2013-10-01_16-00-45	1	45	4489.5	83.5	1643664.57646934	582846.813983374	154.438273228808	621239.877439513	0.00143364174691572	207	203	202	118	125	137	0.0722712296737167	95	95	0.253260252667807	L000528_030_001	2013-10-01_16-00-45	2013-09-17_08-02-55	30	YE5S	mS_his3D_B	1	1	1	JPC_TEST_768	SPBC11B10.02C	his3	SGA0067	JPC	'2013/09/17'	SID	JPC	YE5S	PINNED	14.3318287037037	582846.813983374	30_YE5S
L000528_030_001_2013-10-01_16-00-45	1	47	4682.5	84.5	1553898.96641513	533196.344601385	154.438273228808	577642.23219875	0.00136752877541738	203	199	197	120	125	138	0.0442129875650972	95	95	0.231685989724137	L000528_030_001	2013-10-01_16-00-45	2013-09-17_08-02-55	30	YE5S	mS_his3D_B	1	1	1	JPC_TEST_768	SPBC11B10.02C	his3	SGA0067	JPC	'2013/09/17'	SID	JPC	YE5S	PINNED	14.3318287037037	533196.344601385	30_YE5S
L000528_030_001_2013-10-01_16-00-45	2	2	401.5	181.5	1266257.665533	377618.188486636	154.438273228808	391207.78323147	0.0011555640732145	188	185	186	103	109	125	0.00265703050271017	95	95	0.164083727548373	L000528_030_001	2013-10-01_16-00-45	2013-09-17_08-02-55	30	YE5S	mS_his3D_B	1	1	1	JPC_TEST_768	SPBC11B10.02C	his3	SGA0067	JPC	'2013/09/17'	SID	JPC	YE5S	PINNED	14.3318287037037	377618.188486636	30_YE5S
L000528_030_001_2013-10-01_16-00-45	2	4	591.5	186.5	1400539.19119992	431529.11615051	154.438273228808	445406.156832158	0.00118649066432429	190	187	187	102	110	127	0.021681368902115	95	95	0.187509256922714	L000528_030_001	2013-10-01_16-00-45	2013-09-17_08-02-55	30	YE5S	mS_his3D_B	1	1	1	JPC_TEST_768	SPBC11B10.02C	his3	SGA0067	JPC	'2013/09/17'	SID	JPC	YE5S	PINNED	14.3318287037037	431529.11615051	30_YE5S
L000528_030_001_2013-10-01_16-00-45	2	6	781.5	185.5	1345750.37198427	443277.974511463	154.438273228808	485469.291368116	0.00134010847921219	200	197	197	111	118	133	0.0466574556275906	95	95	0.192614404219852	L000528_030_001	2013-10-01_16-00-45	2013-09-17_08-02-55	30	YE5S	mS_his3D_B	1	1	1	JPC_TEST_768	SPBC11B10.02C	his3	SGA0067	JPC	'2013/09/17'	SID	JPC	YE5S	PINNED	14.3318287037037	443277.974511463	30_YE5S
L000528_030_001_2013-10-01_16-00-45	2	8	971.5	182.5	1442609.17738336	465620.216057975	154.438273228808	502924.049491128	0.00131920892472894	200	196	189	113	120	136	0.110957593793177	95	95	0.202322618459823	L000528_030_001	2013-10-01_16-00-45	2013-09-17_08-02-55	30	YE5S	mS_his3D_B	1	1	1	JPC_TEST_768	SPBC11B10.02C	his3	SGA0067	JPC	'2013/09/17'	SID	JPC	YE5S	PINNED	14.3318287037037	465620.216057975	30_YE5S
L000528_030_001_2013-10-01_16-00-45	2	10	1162.5	184.5	1596458.13848443	552482.243466116	154.438273228808	594167.855465366	0.00138423002163277	203	200	199	113	122	140	0.0163673078966947	95	95	0.240066153263208	L000528_030_001	2013-10-01_16-00-45	2013-09-17_08-02-55	30	YE5S	mS_his3D_B	1	1	1	JPC_TEST_768	SPBC11B10.02C	his3	SGA0067	JPC	'2013/09/17'	SID	JPC	YE5S	PINNED	14.3318287037037	552482.243466116	30_YE5S
L000528_030_001_2013-10-01_16-00-45	2	12	1352.5	181.5	1692338.57211181	568141.619729628	154.438273228808	643062.872740125	0.00135916266472678	201	199	198	141	145	153	0.00860877882878095	95	95	0.2468705099037	L000528_030_001	2013-10-01_16-00-45	2013-09-17_08-02-55	30	YE5S	mS_his3D_B	1	1	1	JPC_TEST_768	SPBC11B10.02C	his3	SGA0067	JPC	'2013/09/17'	SID	JPC	YE5S	PINNED	14.3318287037037	568141.619729628	30_YE5S
L000528_030_001_2013-10-01_16-00-45	2	14	1548.5	181.5	1621406.61866298	548997.881904243	154.438273228808	613591.597821868	0.00137086588021181	201	200	198	130	136	147	0.0489956424699756	95	95	0.238552118583127	L000528_030_001	2013-10-01_16-00-45	2013-09-17_08-02-55	30	YE5S	mS_his3D_B	1	1	1	JPC_TEST_768	SPBC11B10.02C	his3	SGA0067	JPC	'2013/09/17'	SID	JPC	YE5S	PINNED	14.3318287037037	548997.881904243	30_YE5S
L000528_030_001_2013-10-01_16-00-45	2	16	1734.5	175.5	1498865.55425656	493470.901662541	154.438273228808	545848.715925384	0.00130935107821257	197	196	195	115	125	141	0.0286959294292698	95	95	0.214424377453714	L000528_030_001	2013-10-01_16-00-45	2013-09-17_08-02-55	30	YE5S	mS_his3D_B	1	1	1	JPC_TEST_768	SPBC11B10.02C	his3	SGA0067	JPC	'2013/09/17'	SID	JPC	YE5S	PINNED	14.3318287037037	493470.901662541	30_YE5S
L000528_030_001_2013-10-01_16-00-45	2	18	1928.5	179.5	1424998.48549261	464787.944893901	154.438273228808	515084.375815791	0.00129288050311826	196	195	194	113	123	139	0.0298650228504623	95	95	0.201960977630287	L000528_030_001	2013-10-01_16-00-45	2013-09-17_08-02-55	30	YE5S	mS_his3D_B	1	1	1	JPC_TEST_768	SPBC11B10.02C	his3	SGA0067	JPC	'2013/09/17'	SID	JPC	YE5S	PINNED	14.3318287037037	464787.944893901	30_YE5S
L000528_030_001_2013-10-01_16-00-45	2	20	2119.5	185.5	1568819.13593368	528925.356650553	154.438273228808	570361.085180734	0.001355487179712	200	199	198	113	122	137	0.0229567435434159	95	95	0.229830147911815	L000528_030_001	2013-10-01_16-00-45	2013-09-17_08-02-55	30	YE5S	mS_his3D_B	1	1	1	JPC_TEST_768	SPBC11B10.02C	his3	SGA0067	JPC	'2013/09/17'	SID	JPC	YE5S	PINNED	14.3318287037037	528925.356650553	30_YE5S
L000528_030_001_2013-10-01_16-00-45	2	22	2297.5	181.5	1361404.3203316	429425.383615178	154.438273228808	473177.767015735	0.00126212310211864	193	193	194	108	119	137	0.0015942183016261	95	95	0.186595137087688	L000528_030_001	2013-10-01_16-00-45	2013-09-17_08-02-55	30	YE5S	mS_his3D_B	1	1	1	JPC_TEST_768	SPBC11B10.02C	his3	SGA0067	JPC	'2013/09/17'	SID	JPC	YE5S	PINNED	14.3318287037037	429425.383615178	30_YE5S
L000528_030_001_2013-10-01_16-00-45	2	24	2496.5	185.5	1512807.3520034	472754.343392348	154.438273228808	520339.558469475	0.00123487199602363	191	191	192	112	121	137	0.00690827930704644	95	95	0.205422559727271	L000528_030_001	2013-10-01_16-00-45	2013-09-17_08-02-55	30	YE5S	mS_his3D_B	1	1	1	JPC_TEST_768	SPBC11B10.02C	his3	SGA0067	JPC	'2013/09/17'	SID	JPC	YE5S	PINNED	14.3318287037037	472754.343392348	30_YE5S
L000528_030_001_2013-10-01_16-00-45	2	26	2689.5	180.5	1592300.05845467	487894.462361813	154.438273228808	562261.389183412	0.00123136570111903	190	191	191	137	142	151	0.0738654479753428	95	95	0.212001287213867	L000528_030_001	2013-10-01_16-00-45	2013-09-17_08-02-55	30	YE5S	mS_his3D_B	1	1	1	JPC_TEST_768	SPBC11B10.02C	his3	SGA0067	JPC	'2013/09/17'	SID	JPC	YE5S	PINNED	14.3318287037037	487894.462361813	30_YE5S
L000528_030_001_2013-10-01_16-00-45	2	28	2868.5	174.5	1179182.57785099	295655.999659845	154.438273228808	444667.303297853	0.00092620611143297	169	172	175	144	148	156	0.121266872143692	95	95	0.12846928451897	L000528_030_001	2013-10-01_16-00-45	2013-09-17_08-02-55	30	YE5S	mS_his3D_B	1	1	1	JPC_TEST_768	SPBC11B10.02C	his3	SGA0067	JPC	'2013/09/17'	SID	JPC	YE5S	PINNED	14.3318287037037	295655.999659845	30_YE5S
L000528_030_001_2013-10-01_16-00-45	2	30	3064.5	177.5	1729516.69943671	528221.035091351	154.438273228808	597157.233114441	0.00121598700061922	190	190	190	141	145	152	0.0790732277606547	95	95	0.229524104107914	L000528_030_001	2013-10-01_16-00-45	2013-09-17_08-02-55	30	YE5S	mS_his3D_B	1	1	1	JPC_TEST_768	SPBC11B10.02C	his3	SGA0067	JPC	'2013/09/17'	SID	JPC	YE5S	PINNED	14.3318287037037	528221.035091351	30_YE5S
L000528_030_001_2013-10-01_16-00-45	2	32	3256.5	181.5	1439429.46912531	455682.974436581	154.438273228808	514971.33097293	0.00126212310211864	193	193	192	116	126	141	0.0149856520352854	95	95	0.198004660012636	L000528_030_001	2013-10-01_16-00-45	2013-09-17_08-02-55	30	YE5S	mS_his3D_B	1	1	1	JPC_TEST_768	SPBC11B10.02C	his3	SGA0067	JPC	'2013/09/17'	SID	JPC	YE5S	PINNED	14.3318287037037	455682.974436581	30_YE5S
L000528_030_001_2013-10-01_16-00-45	2	34	3444.5	179.5	1466579.2857902	472012.73202641	154.438273228808	535866.65730513	0.00130825920361807	196	196	194	119	128	142	0.0175364013178871	95	95	0.205100312650659	L000528_030_001	2013-10-01_16-00-45	2013-09-17_08-02-55	30	YE5S	mS_his3D_B	1	1	1	JPC_TEST_768	SPBC11B10.02C	his3	SGA0067	JPC	'2013/09/17'	SID	JPC	YE5S	PINNED	14.3318287037037	472012.73202641	30_YE5S
L000528_030_001_2013-10-01_16-00-45	2	36	3640.5	181.5	1536777.46041025	511655.881225841	154.438273228808	566529.478583687	0.00134010847921219	200	198	196	117	127	142	0.00403868636411946	95	95	0.22232616641175	L000528_030_001	2013-10-01_16-00-45	2013-09-17_08-02-55	30	YE5S	mS_his3D_B	1	1	1	JPC_TEST_768	SPBC11B10.02C	his3	SGA0067	JPC	'2013/09/17'	SID	JPC	YE5S	PINNED	14.3318287037037	511655.881225841	30_YE5S
L000528_030_001_2013-10-01_16-00-45	2	38	3824.5	185.5	1373633.96747795	448513.245766641	154.438273228808	502738.345658757	0.00127859367721296	195	194	193	116	124	138	0.00552662344563716	95	95	0.194889249151764	L000528_030_001	2013-10-01_16-00-45	2013-09-17_08-02-55	30	YE5S	mS_his3D_B	1	1	1	JPC_TEST_768	SPBC11B10.02C	his3	SGA0067	JPC	'2013/09/17'	SID	JPC	YE5S	PINNED	14.3318287037037	448513.245766641	30_YE5S
L000528_030_001_2013-10-01_16-00-45	2	40	4015.5	185.5	1534331.53098098	542100.987113132	154.438273228808	581051.209362844	0.0014011311984638	204	201	200	115	122	135	0.0529280476139866	95	95	0.235555260274024	L000528_030_001	2013-10-01_16-00-45	2013-09-17_08-02-55	30	YE5S	mS_his3D_B	1	1	1	JPC_TEST_768	SPBC11B10.02C	his3	SGA0067	JPC	'2013/09/17'	SID	JPC	YE5S	PINNED	14.3318287037037	542100.987113132	30_YE5S
L000528_030_001_2013-10-01_16-00-45	2	42	4205.5	183.5	1609666.15740249	571082.880718436	154.438273228808	598358.69666296	0.00141826304641591	206	202	200	114	120	132	0.0975661600595175	95	95	0.248148554980582	L000528_030_001	2013-10-01_16-00-45	2013-09-17_08-02-55	30	YE5S	mS_his3D_B	1	1	1	JPC_TEST_768	SPBC11B10.02C	his3	SGA0067	JPC	'2013/09/17'	SID	JPC	YE5S	PINNED	14.3318287037037	571082.880718436	30_YE5S
L000528_030_001_2013-10-01_16-00-45	2	44	4394.5	181.5	1390266.28759698	468257.903479782	154.438273228808	533750.267662985	0.00133677137441776	201	197	195	127	130	139	0.0488893612498671	95	95	0.203468753888342	L000528_030_001	2013-10-01_16-00-45	2013-09-17_08-02-55	30	YE5S	mS_his3D_B	1	1	1	JPC_TEST_768	SPBC11B10.02C	his3	SGA0067	JPC	'2013/09/17'	SID	JPC	YE5S	PINNED	14.3318287037037	468257.903479782	30_YE5S
L000528_030_001_2013-10-01_16-00-45	2	46	4583.5	185.5	1747371.98427038	636299.28241286	154.438273228808	655138.037202397	0.00146439914791533	211	205	200	112	117	129	0.101179721543203	95	95	0.276486571033777	L000528_030_001	2013-10-01_16-00-45	2013-09-17_08-02-55	30	YE5S	mS_his3D_B	1	1	1	JPC_TEST_768	SPBC11B10.02C	his3	SGA0067	JPC	'2013/09/17'	SID	JPC	YE5S	PINNED	14.3318287037037	636299.28241286	30_YE5S
L000528_030_001_2013-10-01_16-00-45	2	48	4775.5	185.5	1801916.2105431	662161.437593286	154.438273228808	681032.492766382	0.00148020845015185	213	206	201	111	117	131	0.0783292592198958	95	95	0.287724268141127	L000528_030_001	2013-10-01_16-00-45	2013-09-17_08-02-55	30	YE5S	mS_his3D_B	1	1	1	JPC_TEST_768	SPBC11B10.02C	his3	SGA0067	JPC	'2013/09/17'	SID	JPC	YE5S	PINNED	14.3318287037037	662161.437593286	30_YE5S
L000528_030_001_2013-10-01_16-00-45	3	1	306.5	281.5	1405186.45711553	461430.453424609	154.438273228808	470368.305527697	0.00132489896882256	200	196	195	101	108	125	0.0441067063449888	95	95	0.200502070903095	L000528_030_001	2013-10-01_16-00-45	2013-09-17_08-02-55	30	YE5S	mS_his3D_B	1	1	1	JPC_TEST_768	SPBC11B10.02C	his3	SGA0067	JPC	'2013/09/17'	SID	JPC	YE5S	PINNED	14.3318287037037	461430.453424609	30_YE5S
L000528_030_001_2013-10-01_16-00-45	3	3	496.5	276.5	1375590.71102136	443915.603102408	154.438273228808	446636.798629419	0.00126447604141783	197	192	189	99	107	124	0.0382612392390265	95	95	0.192891468405804	L000528_030_001	2013-10-01_16-00-45	2013-09-17_08-02-55	30	YE5S	mS_his3D_B	1	1	1	JPC_TEST_768	SPAC6F6.17	rif1	SGA0067	JPC	'2013/09/17'	SID	JPC	YE5S	PINNED	14.3318287037037	443915.603102408	30_YE5S
L000528_030_001_2013-10-01_16-00-45	3	5	686.5	276.5	1796045.97991285	626481.31454761	154.438273228808	633560.088671947	0.00140130038857397	206	201	198	109	115	126	0.0730151982144755	95	95	0.272220439757802	L000528_030_001	2013-10-01_16-00-45	2013-09-17_08-02-55	30	YE5S	mS_his3D_B	1	1	1	JPC_TEST_768	SPAC688.13	scn1	SGA0067	JPC	'2013/09/17'	SID	JPC	YE5S	PINNED	14.3318287037037	626481.31454761	30_YE5S
L000528_030_001_2013-10-01_16-00-45	3	7	876.5	279.5	1516720.83909023	477324.008902025	154.438273228808	504054.611788228	0.0012172480653239	192	190	189	105	114	130	0.0276331172281858	95	95	0.207408183760589	L000528_030_001	2013-10-01_16-00-45	2013-09-17_08-02-55	30	YE5S	mS_his3D_B	1	1	1	JPC_TEST_768	SPAC1250.04C	atl1	SGA0067	JPC	'2013/09/17'	SID	JPC	YE5S	PINNED	14.3318287037037	477324.008902025	30_YE5S
L000528_030_001_2013-10-01_16-00-45	3	9	1067.5	276.5	218910.683919651	45757.0735835235	154.438273228808	130717.975295473	0.000820308355386618	162	165	170	112	120	137	0.00297587416303539	95	95	0.019882493545608	L000528_030_001	2013-10-01_16-00-45	2013-09-17_08-02-55	30	YE5S	mS_his3D_B	1	1	1	JPC_TEST_768	SPAC1556.01C	rad50	SGA0067	JPC	'2013/09/17'	SID	JPC	YE5S	PINNED	14.3318287037037	45757.0735835235	30_YE5S
L000528_030_001_2013-10-01_16-00-45	3	11	1257.5	276.5	513155.994260814	109828.823460944	154.438273228808	243294.152202406	0.000801753996411103	160	163	169	125	132	144	0.0103092783505155	95	95	0.0477231322409188	L000528_030_001	2013-10-01_16-00-45	2013-09-17_08-02-55	30	YE5S	mS_his3D_B	1	1	1	JPC_TEST_768	SPAC17H9.10C	ddb1	SGA0067	JPC	'2013/09/17'	SID	JPC	YE5S	PINNED	14.3318287037037	109828.823460944	30_YE5S
L000528_030_001_2013-10-01_16-00-45	3	13	1447.5	271.5	1531641.00860878	495931.632237885	154.438273228808	557490.406558192	0.00129414156782294	197	195	193	127	132	142	0.0437878626846636	95	95	0.21549362109082	L000528_030_001	2013-10-01_16-00-45	2013-09-17_08-02-55	30	YE5S	mS_his3D_B	1	1	1	JPC_TEST_768	SPAC19E9.01C	nup40	SGA0067	JPC	'2013/09/17'	SID	JPC	YE5S	PINNED	14.3318287037037	495931.632237885	30_YE5S
L000528_030_001_2013-10-01_16-00-45	3	15	1639.5	279.5	1711661.41460304	602970.444440649	154.438273228808	633161.921636111	0.0014011311984638	205	201	198	113	121	135	0.0820491019236901	95	95	0.262004429717299	L000528_030_001	2013-10-01_16-00-45	2013-09-17_08-02-55	30	YE5S	mS_his3D_B	1	1	1	JPC_TEST_768	SPAC22G7.04	ubp13	SGA0067	JPC	'2013/09/17'	SID	JPC	YE5S	PINNED	14.3318287037037	602970.444440649	30_YE5S
L000528_030_001_2013-10-01_16-00-45	3	17	1834.5	276.5	1417416.10426188	457131.604839371	154.438273228808	503995.460802174	0.00129046608280816	196	194	192	111	120	135	0.0177489637581039	95	95	0.198634123008798	L000528_030_001	2013-10-01_16-00-45	2013-09-17_08-02-55	30	YE5S	mS_his3D_B	1	1	1	JPC_TEST_768	SPAC27D7.05C	apc14	SGA0067	JPC	'2013/09/17'	SID	JPC	YE5S	PINNED	14.3318287037037	457131.604839371	30_YE5S
L000528_030_001_2013-10-01_16-00-45	3	19	2018.5	277.5	1424998.48549261	432392.120386652	154.438273228808	483524.042771521	0.00120060830011941	190	189	189	114	122	136	0.0179615261983208	95	95	0.187884251973995	L000528_030_001	2013-10-01_16-00-45	2013-09-17_08-02-55	30	YE5S	mS_his3D_B	1	1	1	JPC_TEST_768	SPAC343.18	rfp2	SGA0067	JPC	'2013/09/17'	SID	JPC	YE5S	PINNED	14.3318287037037	432392.120386652	30_YE5S
L000528_030_001_2013-10-01_16-00-45	3	21	2212.5	272.5	1616759.35274737	537280.194122681	154.438273228808	582111.718106419	0.00131920892472894	198	196	195	119	125	137	0.0743968540758848	95	95	0.233460515614657	L000528_030_001	2013-10-01_16-00-45	2013-09-17_08-02-55	30	YE5S	mS_his3D_B	1	1	1	JPC_TEST_768	SPAC589.08C	dam1	SGA0067	JPC	'2013/09/17'	SID	JPC	YE5S	PINNED	14.3318287037037	537280.194122681	30_YE5S
L000528_030_001_2013-10-01_16-00-45	3	23	2401.5	276.5	1388554.13699649	427620.617108406	154.438273228808	474717.621786501	0.00118632147421411	189	188	187	111	120	133	0.000318843660325221	95	95	0.185810924820338	L000528_030_001	2013-10-01_16-00-45	2013-09-17_08-02-55	30	YE5S	mS_his3D_B	1	1	1	JPC_TEST_768	SPAC6G10.11C	ubi3	SGA0067	JPC	'2013/09/17'	SID	JPC	YE5S	PINNED	14.3318287037037	427620.617108406	30_YE5S
L000528_030_001_2013-10-01_16-00-45	3	25	2589.5	281.5	97592.5842278669	18741.532518474	154.438273228808	118183.205167843	0.000749597214389165	156	160	166	110	121	136	0.0269954299075353	95	95	0.00814362392850969	L000528_030_001	2013-10-01_16-00-45	2013-09-17_08-02-55	30	YE5S	mS_his3D_B	1	1	1	JPC_TEST_768	SPAPB1E7.02C	mcl1	SGA0067	JPC	'2013/09/17'	SID	JPC	YE5S	PINNED	14.3318287037037	18741.532518474	30_YE5S
L000528_030_001_2013-10-01_16-00-45	3	27	2776.5	272.5	1787974.41279626	606230.728083352	154.438273228808	652174.611343921	0.0013673595853072	201	199	196	132	136	142	0.112870655755128	95	95	0.26342109742365	L000528_030_001	2013-10-01_16-00-45	2013-09-17_08-02-55	30	YE5S	mS_his3D_B	1	1	1	JPC_TEST_768	SPBC12D12.02C	cdm1	SGA0067	JPC	'2013/09/17'	SID	JPC	YE5S	PINNED	14.3318287037037	606230.728083352	30_YE5S
L000528_030_001_2013-10-01_16-00-45	3	29	2975.5	271.5	1777212.32330747	574166.659482339	154.438273228808	627958.549917462	0.0012948950621971	197	195	192	135	139	145	0.074184291635668	95	95	0.249488527285792	L000528_030_001	2013-10-01_16-00-45	2013-09-17_08-02-55	30	YE5S	mS_his3D_B	1	1	1	JPC_TEST_768	SPBC1703.04	mlh1	SGA0067	JPC	'2013/09/17'	SID	JPC	YE5S	PINNED	14.3318287037037	574166.659482339	30_YE5S
L000528_030_001_2013-10-01_16-00-45	3	31	3158.5	272.5	1541180.13338293	484305.24499309	154.438273228808	546756.513451563	0.00127399550771385	194	194	191	124	131	140	0.0432564565841216	95	95	0.210441690290843	L000528_030_001	2013-10-01_16-00-45	2013-09-17_08-02-55	30	YE5S	mS_his3D_B	1	1	1	JPC_TEST_768	SPBC216.05	rad3	SGA0067	JPC	'2013/09/17'	SID	JPC	YE5S	PINNED	14.3318287037037	484305.24499309	30_YE5S
L000528_030_001_2013-10-01_16-00-45	3	33	3350.5	277.5	1360915.13444574	435778.633749656	154.438273228808	489934.131501556	0.00126321497671315	195	193	190	114	123	135	0.0357104899564247	95	95	0.189355769376853	L000528_030_001	2013-10-01_16-00-45	2013-09-17_08-02-55	30	YE5S	mS_his3D_B	1	1	1	JPC_TEST_768	SPBC2G2.01C	liz1	SGA0067	JPC	'2013/09/17'	SID	JPC	YE5S	PINNED	14.3318287037037	435778.633749656	30_YE5S
L000528_030_001_2013-10-01_16-00-45	3	35	3536.5	273.5	1317866.77649059	434933.365846597	154.438273228808	492432.812100196	0.00127810159446534	196	194	190	115	123	137	0.033691146774365	95	95	0.188988481167388	L000528_030_001	2013-10-01_16-00-45	2013-09-17_08-02-55	30	YE5S	mS_his3D_B	1	1	1	JPC_TEST_768	SPBC428.17C	wpl1	SGA0067	JPC	'2013/09/17'	SID	JPC	YE5S	PINNED	14.3318287037037	434933.365846597	30_YE5S
L000528_030_001_2013-10-01_16-00-45	3	37	3731.5	278.5	1338412.58369646	432357.895488386	154.438273228808	487738.847716088	0.00127525657241853	196	194	190	115	123	137	0.00478265490487831	95	95	0.187869380474015	L000528_030_001	2013-10-01_16-00-45	2013-09-17_08-02-55	30	YE5S	mS_his3D_B	1	1	1	JPC_TEST_768	SPBC887.04C	lub1	SGA0067	JPC	'2013/09/17'	SID	JPC	YE5S	PINNED	14.3318287037037	432357.895488386	30_YE5S
L000528_030_001_2013-10-01_16-00-45	3	39	3918.5	280.5	1382683.90636624	448276.022651762	154.438273228808	492070.731673892	0.00129790927435408	198	195	193	113	120	134	0.0326283345732809	95	95	0.194786170290266	L000528_030_001	2013-10-01_16-00-45	2013-09-17_08-02-55	30	YE5S	mS_his3D_B	1	1	1	JPC_TEST_768	SPCC1739.12	ppe1	SGA0067	JPC	'2013/09/17'	SID	JPC	YE5S	PINNED	14.3318287037037	448276.022651762	30_YE5S
L000528_030_001_2013-10-01_16-00-45	3	41	4109.5	281.5	1169398.86013391	334973.691176051	154.438273228808	398562.31906547	0.00114018537271469	186	185	184	117	123	134	0.00499521734509512	95	95	0.145553719483375	L000528_030_001	2013-10-01_16-00-45	2013-09-17_08-02-55	30	YE5S	mS_his3D_B	1	1	1	JPC_TEST_768	SPCC306.04C	set1	SGA0067	JPC	'2013/09/17'	SID	JPC	YE5S	PINNED	14.3318287037037	334973.691176051	30_YE5S
L000528_030_001_2013-10-01_16-00-45	3	43	4298.5	272.5	1420840.40546285	455510.151801745	154.438273228808	500391.358779525	0.00122719813335663	193	190	188	116	121	131	0.0386863641194601	95	95	0.197929564630599	L000528_030_001	2013-10-01_16-00-45	2013-09-17_08-02-55	30	YE5S	mS_his3D_B	1	1	1	JPC_TEST_768	SPCC622.17	apn1	SGA0067	JPC	'2013/09/17'	SID	JPC	YE5S	PINNED	14.3318287037037	455510.151801745	30_YE5S
L000528_030_001_2013-10-01_16-00-45	3	45	4491.5	276.5	1461442.83398873	494154.326550143	154.438273228808	515757.566874335	0.00131061214291726	200	195	191	112	116	127	0.103092783505155	95	95	0.214721341176533	L000528_030_001	2013-10-01_16-00-45	2013-09-17_08-02-55	30	YE5S	mS_his3D_B	1	1	1	JPC_TEST_768	SPAP8A3.14C	SPAP8A3.14c	SGA0067	JPC	'2013/09/17'	SID	JPC	YE5S	PINNED	14.3318287037037	494154.326550143	30_YE5S
L000528_030_001_2013-10-01_16-00-45	3	47	4680.5	275.5	1820260.68126262	635562.662883424	154.438273228808	653574.84201925	0.00138350726776407	206	199	194	113	116	128	0.0669571686682963	95	95	0.276166493024137	L000528_030_001	2013-10-01_16-00-45	2013-09-17_08-02-55	30	YE5S	mS_his3D_B	1	1	1	JPC_TEST_768	SPBC11B10.02C	his3	SGA0067	JPC	'2013/09/17'	SID	JPC	YE5S	PINNED	14.3318287037037	635562.662883424	30_YE5S
L000528_030_001_2013-10-01_16-00-45	4	2	401.5	373.5	1343304.442555	415187.141287556	154.438273228808	420590.621325331	0.00121632538083957	194	189	186	100	106	122	0.0354979275162079	95	95	0.18040829560048	L000528_030_001	2013-10-01_16-00-45	2013-09-17_08-02-55	30	YE5S	mS_his3D_B	1	1	1	JPC_TEST_768	SPBC11B10.02C	his3	SGA0067	JPC	'2013/09/17'	SID	JPC	YE5S	PINNED	14.3318287037037	415187.141287556	30_YE5S
L000528_030_001_2013-10-01_16-00-45	4	4	591.5	370.5	1235928.14061005	380165.358722185	154.438273228808	377282.874437015	0.00118632147421411	191	187	184	97	105	122	0.0495270485705176	95	95	0.165190531192085	L000528_030_001	2013-10-01_16-00-45	2013-09-17_08-02-55	30	YE5S	mS_his3D_B	1	1	1	JPC_TEST_768	SPAC6F6.17	rif1	SGA0067	JPC	'2013/09/17'	SID	JPC	YE5S	PINNED	14.3318287037037	380165.358722185	30_YE5S
L000528_030_001_2013-10-01_16-00-45	4	6	781.5	373.5	1452637.48804336	459460.855751031	154.438273228808	473514.410423167	0.00123245757571354	194	190	188	101	109	124	0.0367733021575088	95	95	0.199646235729088	L000528_030_001	2013-10-01_16-00-45	2013-09-17_08-02-55	30	YE5S	mS_his3D_B	1	1	1	JPC_TEST_768	SPAC688.13	scn1	SGA0067	JPC	'2013/09/17'	SID	JPC	YE5S	PINNED	14.3318287037037	459460.855751031	30_YE5S
L000528_030_001_2013-10-01_16-00-45	4	8	977.5	375.5	1601105.40440004	538897.936997031	154.438273228808	560061.176350355	0.00135499509696438	202	198	195	110	116	128	0.0583483898395154	95	95	0.234163461842173	L000528_030_001	2013-10-01_16-00-45	2013-09-17_08-02-55	30	YE5S	mS_his3D_B	1	1	1	JPC_TEST_768	SPAC1250.04C	atl1	SGA0067	JPC	'2013/09/17'	SID	JPC	YE5S	PINNED	14.3318287037037	538897.936997031	30_YE5S
L000528_030_001_2013-10-01_16-00-45	4	10	1162.5	373.5	610014.7996599	146642.316856295	154.438273228808	214207.823409915	0.000942676686527285	172	172	174	108	116	132	0.000106281220108407	95	95	0.063719435926911	L000528_030_001	2013-10-01_16-00-45	2013-09-17_08-02-55	30	YE5S	mS_his3D_B	1	1	1	JPC_TEST_768	SPAC1556.01C	rad50	SGA0067	JPC	'2013/09/17'	SID	JPC	YE5S	PINNED	14.3318287037037	146642.316856295	30_YE5S
L000528_030_001_2013-10-01_16-00-45	4	12	1349.5	366.5	11495.8683175683	2040.72046959146	154.438273228808	60920.787272606	0.000696017686683475	153	157	162	102	113	131	0.00276331172281858	95	95	0.000886739653290514	L000528_030_001	2013-10-01_16-00-45	2013-09-17_08-02-55	30	YE5S	mS_his3D_B	1	1	1	JPC_TEST_768	SPAC17H9.10C	ddb1	SGA0067	JPC	'2013/09/17'	SID	JPC	YE5S	PINNED	14.3318287037037	2040.72046959146	30_YE5S
L000528_030_001_2013-10-01_16-00-45	4	14	1546.5	371.5	1456795.56807312	449767.609996974	154.438273228808	509323.384282807	0.00121181943285682	191	189	187	122	128	138	0.0440004251248804	95	95	0.19543429905903	L000528_030_001	2013-10-01_16-00-45	2013-09-17_08-02-55	30	YE5S	mS_his3D_B	1	1	1	JPC_TEST_768	SPAC19E9.01C	nup40	SGA0067	JPC	'2013/09/17'	SID	JPC	YE5S	PINNED	14.3318287037037	449767.609996974	30_YE5S
L000528_030_001_2013-10-01_16-00-45	4	16	1730.5	377.5	1333765.31778085	411522.204757618	154.438273228808	464812.837077175	0.00122912047091911	193	190	188	114	121	133	0.0411308321819535	95	95	0.178815796972513	L000528_030_001	2013-10-01_16-00-45	2013-09-17_08-02-55	30	YE5S	mS_his3D_B	1	1	1	JPC_TEST_768	SPAC22G7.04	ubp13	SGA0067	JPC	'2013/09/17'	SID	JPC	YE5S	PINNED	14.3318287037037	411522.204757618	30_YE5S
L000528_030_001_2013-10-01_16-00-45	4	18	1928.5	373.5	1531396.41566585	502583.994143592	154.438273228808	547969.354104766	0.0013286666753537	200	197	193	116	123	134	0.0865129131682432	95	95	0.218384224276179	L000528_030_001	2013-10-01_16-00-45	2013-09-17_08-02-55	30	YE5S	mS_his3D_B	1	1	1	JPC_TEST_768	SPAC27D7.05C	apc14	SGA0067	JPC	'2013/09/17'	SID	JPC	YE5S	PINNED	14.3318287037037	502583.994143592	30_YE5S
L000528_030_001_2013-10-01_16-00-45	4	20	2111.5	369.5	1362871.87798916	414373.485483272	154.438273228808	468135.480697416	0.00124432998130874	193	191	188	115	122	134	0.0369858645977256	95	95	0.180054743569941	L000528_030_001	2013-10-01_16-00-45	2013-09-17_08-02-55	30	YE5S	mS_his3D_B	1	1	1	JPC_TEST_768	SPAC343.18	rfp2	SGA0067	JPC	'2013/09/17'	SID	JPC	YE5S	PINNED	14.3318287037037	414373.485483272	30_YE5S
L000528_030_001_2013-10-01_16-00-45	4	22	2303.5	374.5	1786996.04102455	622896.976575221	154.438273228808	658027.533106273	0.00140179247132159	205	201	197	123	126	134	0.105856095227973	95	95	0.270662963043928	L000528_030_001	2013-10-01_16-00-45	2013-09-17_08-02-55	30	YE5S	mS_his3D_B	1	1	1	JPC_TEST_768	SPAC589.08C	dam1	SGA0067	JPC	'2013/09/17'	SID	JPC	YE5S	PINNED	14.3318287037037	622896.976575221	30_YE5S
L000528_030_001_2013-10-01_16-00-45	4	24	2496.5	373.5	1637060.56701031	549006.716304798	154.438273228808	582533.821980872	0.00135215007491757	201	198	194	111	119	132	0.0499521734509512	95	95	0.238555957331942	L000528_030_001	2013-10-01_16-00-45	2013-09-17_08-02-55	30	YE5S	mS_his3D_B	1	1	1	JPC_TEST_768	SPAC6G10.11C	ubi3	SGA0067	JPC	'2013/09/17'	SID	JPC	YE5S	PINNED	14.3318287037037	549006.716304798	30_YE5S
L000528_030_001_2013-10-01_16-00-45	4	26	2689.5	368.5	571124.52173451	122377.708535205	154.438273228808	244679.874537012	0.000833933908434123	164	165	168	124	131	141	0.115740248698055	95	95	0.0531759094172855	L000528_030_001	2013-10-01_16-00-45	2013-09-17_08-02-55	30	YE5S	mS_his3D_B	1	1	1	JPC_TEST_768	SPAPB1E7.02C	mcl1	SGA0067	JPC	'2013/09/17'	SID	JPC	YE5S	PINNED	14.3318287037037	122377.708535205	30_YE5S
L000528_030_001_2013-10-01_16-00-45	4	28	2878.5	374.5	1673504.91550643	545040.502041992	154.438273228808	598733.760419664	0.00130535270056035	199	195	191	129	132	139	0.0996917844616856	95	95	0.236832546647979	L000528_030_001	2013-10-01_16-00-45	2013-09-17_08-02-55	30	YE5S	mS_his3D_B	1	1	1	JPC_TEST_768	SPBC12D12.02C	cdm1	SGA0067	JPC	'2013/09/17'	SID	JPC	YE5S	PINNED	14.3318287037037	545040.502041992	30_YE5S
L000528_030_001_2013-10-01_16-00-45	4	30	3068.5	372.5	1717287.05229036	561015.020657229	154.438273228808	614270.385112233	0.0012942337893393	198	195	190	133	137	142	0.0702518864916569	95	95	0.243773839838023	L000528_030_001	2013-10-01_16-00-45	2013-09-17_08-02-55	30	YE5S	mS_his3D_B	1	1	1	JPC_TEST_768	SPBC1703.04	mlh1	SGA0067	JPC	'2013/09/17'	SID	JPC	YE5S	PINNED	14.3318287037037	561015.020657229	30_YE5S
L000528_030_001_2013-10-01_16-00-45	4	32	3255.5	370.5	1248157.7877564	393206.755106859	154.438273228808	453407.518707254	0.00129414156782294	198	195	191	113	121	133	0.0300775852906791	95	95	0.170857315781591	L000528_030_001	2013-10-01_16-00-45	2013-09-17_08-02-55	30	YE5S	mS_his3D_B	1	1	1	JPC_TEST_768	SPBC216.05	rad3	SGA0067	JPC	'2013/09/17'	SID	JPC	YE5S	PINNED	14.3318287037037	393206.755106859	30_YE5S
L000528_030_001_2013-10-01_16-00-45	4	34	3441.5	365.5	1414480.98894675	472855.742357018	154.438273228808	526619.03713837	0.00133611010155996	201	197	192	117	124	135	0.0384738016792433	95	95	0.205466619893333	L000528_030_001	2013-10-01_16-00-45	2013-09-17_08-02-55	30	YE5S	mS_his3D_B	1	1	1	JPC_TEST_768	SPBC2G2.01C	liz1	SGA0067	JPC	'2013/09/17'	SID	JPC	YE5S	PINNED	14.3318287037037	472855.742357018	30_YE5S
L000528_030_001_2013-10-01_16-00-45	4	36	3632.5	371.5	1320312.70591986	436887.328590422	154.438273228808	493062.051188467	0.00127867827226805	197	194	188	116	123	135	0.0230630247635243	95	95	0.189837522607321	L000528_030_001	2013-10-01_16-00-45	2013-09-17_08-02-55	30	YE5S	mS_his3D_B	1	1	1	JPC_TEST_768	SPBC428.17C	wpl1	SGA0067	JPC	'2013/09/17'	SID	JPC	YE5S	PINNED	14.3318287037037	436887.328590422	30_YE5S
L000528_030_001_2013-10-01_16-00-45	4	38	3825.5	371.5	1231770.0605803	392888.936545216	154.438273228808	437387.492814416	0.00129063527291834	198	194	191	111	119	132	0.0258263364863429	95	95	0.170719216357706	L000528_030_001	2013-10-01_16-00-45	2013-09-17_08-02-55	30	YE5S	mS_his3D_B	1	1	1	JPC_TEST_768	SPBC887.04C	lub1	SGA0067	JPC	'2013/09/17'	SID	JPC	YE5S	PINNED	14.3318287037037	392888.936545216	30_YE5S
L000528_030_001_2013-10-01_16-00-45	4	40	4016.5	372.5	1395647.33234138	459870.923573556	154.438273228808	499604.349641086	0.00129364948507532	199	194	190	115	119	131	0.0697204803911149	95	95	0.199824419563763	L000528_030_001	2013-10-01_16-00-45	2013-09-17_08-02-55	30	YE5S	mS_his3D_B	1	1	1	JPC_TEST_768	SPCC1739.12	ppe1	SGA0067	JPC	'2013/09/17'	SID	JPC	YE5S	PINNED	14.3318287037037	459870.923573556	30_YE5S
L000528_030_001_2013-10-01_16-00-45	4	42	4203.5	377.5	1188477.10968222	349553.351429129	154.438273228808	396151.950109088	0.00120170017471392	191	188	186	111	118	131	0.000956530980975662	95	95	0.151888914857044	L000528_030_001	2013-10-01_16-00-45	2013-09-17_08-02-55	30	YE5S	mS_his3D_B	1	1	1	JPC_TEST_768	SPCC306.04C	set1	SGA0067	JPC	'2013/09/17'	SID	JPC	YE5S	PINNED	14.3318287037037	349553.351429129	30_YE5S
L000528_030_001_2013-10-01_16-00-45	4	44	4396.5	372.5	1411790.46657456	493074.509733917	154.438273228808	504523.477878499	0.00138750564541629	206	200	196	104	111	126	0.0863003507280264	95	95	0.214252136107291	L000528_030_001	2013-10-01_16-00-45	2013-09-17_08-02-55	30	YE5S	mS_his3D_B	1	1	1	JPC_TEST_768	SPCC622.17	apn1	SGA0067	JPC	'2013/09/17'	SID	JPC	YE5S	PINNED	14.3318287037037	493074.509733917	30_YE5S
L000528_030_001_2013-10-01_16-00-45	4	46	4583.5	374.5	1355044.9038155	438221.683564268	154.438273228808	468721.239857221	0.00128997400006054	199	193	189	113	116	126	0.0421936443830375	95	95	0.190417330319599	L000528_030_001	2013-10-01_16-00-45	2013-09-17_08-02-55	30	YE5S	mS_his3D_B	1	1	1	JPC_TEST_768	SPAP8A3.14C	SPAP8A3.14c	SGA0067	JPC	'2013/09/17'	SID	JPC	YE5S	PINNED	14.3318287037037	438221.683564268	30_YE5S
L000528_030_001_2013-10-01_16-00-45	4	48	4771.5	373.5	1914428.96428951	711587.155645108	154.438273228808	723679.723889045	0.00149225004585723	215	206	199	112	115	127	0.0847061324264003	95	95	0.309200871498608	L000528_030_001	2013-10-01_16-00-45	2013-09-17_08-02-55	30	YE5S	mS_his3D_B	1	1	1	JPC_TEST_768	SPBC11B10.02C	his3	SGA0067	JPC	'2013/09/17'	SID	JPC	YE5S	PINNED	14.3318287037037	711587.155645108	30_YE5S
L000528_030_001_2013-10-01_16-00-45	5	1	306.5	465.5	1250848.3101286	379621.508963982	154.438273228808	383520.472487636	0.00119025837085543	191	188	185	96	106	125	0.0113720905515995	95	95	0.164954216050831	L000528_030_001	2013-10-01_16-00-45	2013-09-17_08-02-55	30	YE5S	mS_his3D_B	1	1	1	JPC_TEST_768	SPBC11B10.02C	his3	SGA0067	JPC	'2013/09/17'	SID	JPC	YE5S	PINNED	14.3318287037037	379621.508963982	30_YE5S
L000528_030_001_2013-10-01_16-00-45	5	3	496.5	467.5	1674483.28727814	587241.816606997	154.438273228808	583969.854155527	0.00138767483552647	207	200	195	97	104	120	0.0683388245297056	95	95	0.255169981687903	L000528_030_001	2013-10-01_16-00-45	2013-09-17_08-02-55	30	YE5S	mS_his3D_B	1	1	1	JPC_TEST_768	SPBC1778.02	rap1	SGA0067	JPC	'2013/09/17'	SID	JPC	YE5S	PINNED	14.3318287037037	587241.816606997	30_YE5S
L000528_030_001_2013-10-01_16-00-45	5	5	686.5	467.5	889829.126368371	224278.029323385	154.438273228808	269675.293127371	0.000985306493122104	176	175	175	110	117	129	0	95	95	0.0974539261630049	L000528_030_001	2013-10-01_16-00-45	2013-09-17_08-02-55	30	YE5S	mS_his3D_B	1	1	1	JPC_TEST_768	SPAC31G5.18C	sde2	SGA0067	JPC	'2013/09/17'	SID	JPC	YE5S	PINNED	14.3318287037037	224278.029323385	30_YE5S
L000528_030_001_2013-10-01_16-00-45	5	7	876.5	464.5	748209.812413647	194775.930990031	154.438273228808	235936.655642323	0.00104791316971584	180	179	179	104	112	126	0.0131788712934424	95	95	0.0846345906208379	L000528_030_001	2013-10-01_16-00-45	2013-09-17_08-02-55	30	YE5S	mS_his3D_B	1	1	1	JPC_TEST_768	SPAC12B10.12C	rhp41	SGA0067	JPC	'2013/09/17'	SID	JPC	YE5S	PINNED	14.3318287037037	194775.930990031	30_YE5S
L000528_030_001_2013-10-01_16-00-45	5	9	1067.5	463.5	3913.48708683176	698.003855895752	154.438273228808	35087.8951470741	0.000694879701330786	152	156	166	101	111	127	0.000425124880433627	95	95	0.000303298617520288	L000528_030_001	2013-10-01_16-00-45	2013-09-17_08-02-55	30	YE5S	mS_his3D_B	1	1	1	JPC_TEST_768	SPAC15A10.03C	rhp54	SGA0067	JPC	'2013/09/17'	SID	JPC	YE5S	PINNED	14.3318287037037	698.003855895752	30_YE5S
L000528_030_001_2013-10-01_16-00-45	5	11	1257.5	472.5	805689.154001488	195685.175953814	154.438273228808	259751.784573653	0.000953626407638156	173	173	174	108	117	130	0	95	95	0.085029678324399	L000528_030_001	2013-10-01_16-00-45	2013-09-17_08-02-55	30	YE5S	mS_his3D_B	1	1	1	JPC_TEST_768	SPAC17H9.19C	cdt2	SGA0067	JPC	'2013/09/17'	SID	JPC	YE5S	PINNED	14.3318287037037	195685.175953814	30_YE5S
L000528_030_001_2013-10-01_16-00-45	5	13	1447.5	464.5	1344527.40726964	419624.658674606	154.438273228808	450333.323633248	0.00122895128080893	193	190	187	103	112	128	0.00318843660325221	95	95	0.182336498256306	L000528_030_001	2013-10-01_16-00-45	2013-09-17_08-02-55	30	YE5S	mS_his3D_B	1	1	1	JPC_TEST_768	SPAC19E9.02	fin1	SGA0067	JPC	'2013/09/17'	SID	JPC	YE5S	PINNED	14.3318287037037	419624.658674606	30_YE5S
L000528_030_001_2013-10-01_16-00-45	5	15	1633.5	467.5	1417905.29014773	440934.409871736	154.438273228808	496449.267711231	0.00124800546632352	195	192	188	120	125	135	0.0662132001275375	95	95	0.191596071857796	L000528_030_001	2013-10-01_16-00-45	2013-09-17_08-02-55	30	YE5S	mS_his3D_B	1	1	1	JPC_TEST_768	SPAC22H12.02	tfg3	SGA0067	JPC	'2013/09/17'	SID	JPC	YE5S	PINNED	14.3318287037037	440934.409871736	30_YE5S
L000528_030_001_2013-10-01_16-00-45	5	17	1830.5	464.5	1288515.62333936	404907.031104531	154.438273228808	453020.108837058	0.00125987787191872	196	192	188	113	120	131	0.0572855776384313	95	95	0.175941352932282	L000528_030_001	2013-10-01_16-00-45	2013-09-17_08-02-55	30	YE5S	mS_his3D_B	1	1	1	JPC_TEST_768	SPAC27E2.03C	SPAC27E2.03c	SGA0067	JPC	'2013/09/17'	SID	JPC	YE5S	PINNED	14.3318287037037	404907.031104531	30_YE5S
L000528_030_001_2013-10-01_16-00-45	5	19	2019.5	462.5	1453615.85981507	430389.978685482	154.438273228808	485163.841022359	0.00118632147421411	190	188	184	119	124	133.5	0.0837496014454246	95	95	0.187014275676707	L000528_030_001	2013-10-01_16-00-45	2013-09-17_08-02-55	30	YE5S	mS_his3D_B	1	1	1	JPC_TEST_768	SPAC343.18	rfp2	SGA0067	JPC	'2013/09/17'	SID	JPC	YE5S	PINNED	14.3318287037037	430389.978685482	30_YE5S
L000528_030_001_2013-10-01_16-00-45	5	21	2206.5	466.5	1489815.61536826	486349.644865214	154.438273228808	527154.897123695	0.00130935107821257	199	195	192	115	120	131	0.0931023488149644	95	95	0.21133002872857	L000528_030_001	2013-10-01_16-00-45	2013-09-17_08-02-55	30	YE5S	mS_his3D_B	1	1	1	JPC_TEST_768	SPAC589.10C	SPAC589.10c	SGA0067	JPC	'2013/09/17'	SID	JPC	YE5S	PINNED	14.3318287037037	486349.644865214	30_YE5S
L000528_030_001_2013-10-01_16-00-45	5	23	2402.5	466.5	1504735.78488681	462447.385539273	154.438273228808	516429.43093366	0.00120412996527674	191	189	185	121	127	135	0.0311403974917632	95	95	0.200943951133246	L000528_030_001	2013-10-01_16-00-45	2013-09-17_08-02-55	30	YE5S	mS_his3D_B	1	1	1	JPC_TEST_768	SPAC823.14	ptf1	SGA0067	JPC	'2013/09/17'	SID	JPC	YE5S	PINNED	14.3318287037037	462447.385539273	30_YE5S
L000528_030_001_2013-10-01_16-00-45	5	25	2582.5	465.5	1142738.22935487	292144.859417631	154.438273228808	362416.667367122	0.00101364947381162	177	177	175	116	122	133	0.0519715166330109	95	95	0.126943613890666	L000528_030_001	2013-10-01_16-00-45	2013-09-17_08-02-55	30	YE5S	mS_his3D_B	1	1	1	JPC_TEST_768	SPAPB1E7.06C	eme1	SGA0067	JPC	'2013/09/17'	SID	JPC	YE5S	PINNED	14.3318287037037	292144.859417631	30_YE5S
L000528_030_001_2013-10-01_16-00-45	5	27	2774.5	463.5	1645865.91295568	509118.683243391	154.438273228808	571461.031178856	0.00122912047091911	193	191	186	136	138	141	0.151769582314805	95	95	0.221223695939771	L000528_030_001	2013-10-01_16-00-45	2013-09-17_08-02-55	30	YE5S	mS_his3D_B	1	1	1	JPC_TEST_768	SPBC12D12.09	rev7	SGA0067	JPC	'2013/09/17'	SID	JPC	YE5S	PINNED	14.3318287037037	509118.683243391	30_YE5S
L000528_030_001_2013-10-01_16-00-45	5	29	2968.5	463.5	1627766.03517908	527101.149022068	154.438273228808	583915.264113161	0.00127459529956073	197	193	188	130.5	134	140	0.0549473907960463	95	95	0.229037488033053	L000528_030_001	2013-10-01_16-00-45	2013-09-17_08-02-55	30	YE5S	mS_his3D_B	1	1	1	JPC_TEST_768	SPBC1709.05	sks2	SGA0067	JPC	'2013/09/17'	SID	JPC	YE5S	PINNED	14.3318287037037	527101.149022068	30_YE5S
L000528_030_001_2013-10-01_16-00-45	5	31	3164.5	460.5	1569308.32181953	519860.318888869	154.438273228808	566000.578148748	0.00129063527291834	198	194	189	118	123	133	0.0209374003613561	95	95	0.225891181962465	L000528_030_001	2013-10-01_16-00-45	2013-09-17_08-02-55	30	YE5S	mS_his3D_B	1	1	1	JPC_TEST_768	SPBC216.06C	swi1	SGA0067	JPC	'2013/09/17'	SID	JPC	YE5S	PINNED	14.3318287037037	519860.318888869	30_YE5S
L000528_030_001_2013-10-01_16-00-45	5	33	3348.5	463.5	1644642.94824105	579505.237338192	154.438273228808	615813.434376021	0.00139636383885451	206	201	196	116	121	131	0.0649378254862366	95	95	0.251808261295179	L000528_030_001	2013-10-01_16-00-45	2013-09-17_08-02-55	30	YE5S	mS_his3D_B	1	1	1	JPC_TEST_768	SPBC30B4.04C	sol1	SGA0067	JPC	'2013/09/17'	SID	JPC	YE5S	PINNED	14.3318287037037	579505.237338192	30_YE5S
L000528_030_001_2013-10-01_16-00-45	5	35	3540.5	460.5	1508649.27197364	506248.060405483	154.438273228808	551007.132504426	0.00137212694491649	204	200	194	115	122	132	0.0394303326602189	95	95	0.219976344752803	L000528_030_001	2013-10-01_16-00-45	2013-09-17_08-02-55	30	YE5S	mS_his3D_B	1	1	1	JPC_TEST_768	SPBC530.13	lsc1	SGA0067	JPC	'2013/09/17'	SID	JPC	YE5S	PINNED	14.3318287037037	506248.060405483	30_YE5S
L000528_030_001_2013-10-01_16-00-45	5	37	3723.5	464.5	747476.033584866	199809.313168591	154.438273228808	285287.050718574	0.00104791316971584	180	179	177	115	122	133	0.0103092783505155	95	95	0.0868217101378919	L000528_030_001	2013-10-01_16-00-45	2013-09-17_08-02-55	30	YE5S	mS_his3D_B	1	1	1	JPC_TEST_768	SPBC887.10	mcs4	SGA0067	JPC	'2013/09/17'	SID	JPC	YE5S	PINNED	14.3318287037037	199809.313168591	30_YE5S
L000528_030_001_2013-10-01_16-00-45	5	39	3916.5	466.5	1329851.83069402	434885.6038944	154.438273228808	480247.728001031	0.00132423769596476	201	196	192	115	120	131	0.0326283345732809	95	95	0.188967727508294	L000528_030_001	2013-10-01_16-00-45	2013-09-17_08-02-55	30	YE5S	mS_his3D_B	1	1	1	JPC_TEST_768	SPCC1753.02C	git3	SGA0067	JPC	'2013/09/17'	SID	JPC	YE5S	PINNED	14.3318287037037	434885.6038944	30_YE5S
L000528_030_001_2013-10-01_16-00-45	5	41	4110.5	466.5	1355044.9038155	447725.962587624	154.438273228808	485392.472557765	0.00134136954391687	202	197	193	112	118	129	0.0412371134020619	95	95	0.194547156629243	L000528_030_001	2013-10-01_16-00-45	2013-09-17_08-02-55	30	YE5S	mS_his3D_B	1	1	1	JPC_TEST_768	SPCC330.01C	rhp16	SGA0067	JPC	'2013/09/17'	SID	JPC	YE5S	PINNED	14.3318287037037	447725.962587624	30_YE5S
L000528_030_001_2013-10-01_16-00-45	5	43	4301.5	464.5	0	0	154.438273228808	33476.3433483401	NA	NA	NA	NA	104	114	129	0	95	95	0	L000528_030_001	2013-10-01_16-00-45	2013-09-17_08-02-55	30	YE5S	mS_his3D_B	1	1	1	JPC_TEST_768	SPCC663.01C	ekc1	SGA0067	JPC	'2013/09/17'	SID	JPC	YE5S	PINNED	14.3318287037037	0	30_YE5S
L000528_030_001_2013-10-01_16-00-45	5	45	4484.5	468.5	1413991.8030609	449558.354296214	154.438273228808	482379.663079569	0.00128002393202781	199	193	190	115	118	128	0.0309278350515464	95	95	0.195343372677731	L000528_030_001	2013-10-01_16-00-45	2013-09-17_08-02-55	30	YE5S	mS_his3D_B	1	1	1	JPC_TEST_768	SPAC56F8.02	SPAC56F8.02	SGA0067	JPC	'2013/09/17'	SID	JPC	YE5S	PINNED	14.3318287037037	449558.354296214	30_YE5S
L000528_030_001_2013-10-01_16-00-45	5	47	4682.5	464.5	1715574.90168987	595808.323255669	154.438273228808	619055.41688681	0.00140682124255742	209	201	195	115	117	127	0.0563290466574556	95	95	0.258892324482394	L000528_030_001	2013-10-01_16-00-45	2013-09-17_08-02-55	30	YE5S	mS_his3D_B	1	1	1	JPC_TEST_768	SPBC11B10.02C	his3	SGA0067	JPC	'2013/09/17'	SID	JPC	YE5S	PINNED	14.3318287037037	595808.323255669	30_YE5S
L000528_030_001_2013-10-01_16-00-45	6	2	401.5	566.5	1442609.17738336	463400.527446256	154.438273228808	473991.881945868	0.00126447604141783	198	192	188	100	107	123	0.0315655223721968	95	95	0.201358113061216	L000528_030_001	2013-10-01_16-00-45	2013-09-17_08-02-55	30	YE5S	mS_his3D_B	1	1	1	JPC_TEST_768	SPBC11B10.02C	his3	SGA0067	JPC	'2013/09/17'	SID	JPC	YE5S	PINNED	14.3318287037037	463400.527446256	30_YE5S
L000528_030_001_2013-10-01_16-00-45	6	4	591.5	561.5	1509138.4578595	491227.650422104	154.438273228808	501591.240932366	0.00127993933697273	198	193	190	104	110	121	0.0435753002444468	95	95	0.213449633554768	L000528_030_001	2013-10-01_16-00-45	2013-09-17_08-02-55	30	YE5S	mS_his3D_B	1	1	1	JPC_TEST_768	SPBC1778.02	rap1	SGA0067	JPC	'2013/09/17'	SID	JPC	YE5S	PINNED	14.3318287037037	491227.650422104	30_YE5S
L000528_030_001_2013-10-01_16-00-45	6	6	781.5	562.5	949998.990328409	248309.78280275	154.438273228808	283562.71572559	0.00103253446921603	179	178	177	105	112	125	0.000743968540758848	95	95	0.107896271925588	L000528_030_001	2013-10-01_16-00-45	2013-09-17_08-02-55	30	YE5S	mS_his3D_B	1	1	1	JPC_TEST_768	SPAC31G5.18C	sde2	SGA0067	JPC	'2013/09/17'	SID	JPC	YE5S	PINNED	14.3318287037037	248309.78280275	30_YE5S
L000528_030_001_2013-10-01_16-00-45	6	8	971.5	567.5	670429.256562865	167464.558845312	154.438273228808	216538.693900556	0.000939170391622681	173	172	173	101	110	126	0.0229567435434159	95	95	0.0727671756429577	L000528_030_001	2013-10-01_16-00-45	2013-09-17_08-02-55	30	YE5S	mS_his3D_B	1	1	1	JPC_TEST_768	SPAC12B10.12C	rhp41	SGA0067	JPC	'2013/09/17'	SID	JPC	YE5S	PINNED	14.3318287037037	167464.558845312	30_YE5S
L000528_030_001_2013-10-01_16-00-45	6	10	1162.5	567.5	465949.556275906	99217.2097791996	154.438273228808	157000.994511236	0.000784291512030096	161	162	165	101	111	127	0.0181740886385376	95	95	0.0431121437311171	L000528_030_001	2013-10-01_16-00-45	2013-09-17_08-02-55	30	YE5S	mS_his3D_B	1	1	1	JPC_TEST_768	SPAC15A10.03C	rhp54	SGA0067	JPC	'2013/09/17'	SID	JPC	YE5S	PINNED	14.3318287037037	99217.2097791996	30_YE5S
L000528_030_001_2013-10-01_16-00-45	6	12	1352.5	558.5	619798.51737698	162900.753015963	154.438273228808	213382.578995041	0.0010423923157324	179	178	178	103	112	127	0.00223190562227654	95	95	0.0707840977745753	L000528_030_001	2013-10-01_16-00-45	2013-09-17_08-02-55	30	YE5S	mS_his3D_B	1	1	1	JPC_TEST_768	SPAC17H9.19C	cdt2	SGA0067	JPC	'2013/09/17'	SID	JPC	YE5S	PINNED	14.3318287037037	162900.753015963	30_YE5S
L000528_030_001_2013-10-01_16-00-45	6	14	1542.5	566.5	1462421.20576044	481686.923637069	154.438273228808	504354.758637733	0.00132489896882256	200	196	192	101	110	126	0.0834307577850994	95	95	0.209303969860222	L000528_030_001	2013-10-01_16-00-45	2013-09-17_08-02-55	30	YE5S	mS_his3D_B	1	1	1	JPC_TEST_768	SPAC19E9.02	fin1	SGA0067	JPC	'2013/09/17'	SID	JPC	YE5S	PINNED	14.3318287037037	481686.923637069	30_YE5S
L000528_030_001_2013-10-01_16-00-45	6	16	1732.5	560.5	1234949.76883835	389694.098644655	154.438273228808	440683.543058259	0.00126364557844986	196	193	189	113	119	130	0.0893825061111702	95	95	0.169330986321071	L000528_030_001	2013-10-01_16-00-45	2013-09-17_08-02-55	30	YE5S	mS_his3D_B	1	1	1	JPC_TEST_768	SPAC22H12.02	tfg3	SGA0067	JPC	'2013/09/17'	SID	JPC	YE5S	PINNED	14.3318287037037	389694.098644655	30_YE5S
L000528_030_001_2013-10-01_16-00-45	6	18	1928.5	561.5	1498620.96131364	470005.548890795	154.438273228808	524562.29483454	0.00124783627621334	195	192	187	123	126	133	0.156658518439792	95	95	0.20422814573496	L000528_030_001	2013-10-01_16-00-45	2013-09-17_08-02-55	30	YE5S	mS_his3D_B	1	1	1	JPC_TEST_768	SPAC27E2.03C	SPAC27E2.03c	SGA0067	JPC	'2013/09/17'	SID	JPC	YE5S	PINNED	14.3318287037037	470005.548890795	30_YE5S
L000528_030_001_2013-10-01_16-00-45	6	20	2117.5	557.5	1397604.07588479	427620.409459469	154.438273228808	481749.455231317	0.00122101577185504	193	190	186	118	123	132	0.0943777234562653	95	95	0.185810834592133	L000528_030_001	2013-10-01_16-00-45	2013-09-17_08-02-55	30	YE5S	mS_his3D_B	1	1	1	JPC_TEST_768	SPAC343.18	rfp2	SGA0067	JPC	'2013/09/17'	SID	JPC	YE5S	PINNED	14.3318287037037	427620.409459469	30_YE5S
L000528_030_001_2013-10-01_16-00-45	6	22	2299.5	556.5	1317622.18354767	407259.980610019	154.438273228808	468267.422624233	0.00124449917141891	194	191	188	119	124	132	0.124561589967053	95	95	0.176963763232858	L000528_030_001	2013-10-01_16-00-45	2013-09-17_08-02-55	30	YE5S	mS_his3D_B	1	1	1	JPC_TEST_768	SPAC589.10C	SPAC589.10c	SGA0067	JPC	'2013/09/17'	SID	JPC	YE5S	PINNED	14.3318287037037	407259.980610019	30_YE5S
L000528_030_001_2013-10-01_16-00-45	6	24	2495.5	561.5	1568574.54299075	510405.726612206	154.438273228808	556597.097950668	0.00129440297944948	198	195	189	118	123	131	0.0578169837389733	95	95	0.221782945679086	L000528_030_001	2013-10-01_16-00-45	2013-09-17_08-02-55	30	YE5S	mS_his3D_B	1	1	1	JPC_TEST_768	SPAC823.14	ptf1	SGA0067	JPC	'2013/09/17'	SID	JPC	YE5S	PINNED	14.3318287037037	510405.726612206	30_YE5S
L000528_030_001_2013-10-01_16-00-45	6	26	2679.5	558.5	1380237.97693698	364473.665622805	154.438273228808	449499.969186831	0.00100194625832659	177	176	174	135	136	140	0.206185567010309	95	95	0.158372132148305	L000528_030_001	2013-10-01_16-00-45	2013-09-17_08-02-55	30	YE5S	mS_his3D_B	1	1	1	JPC_TEST_768	SPAPB1E7.06C	eme1	SGA0067	JPC	'2013/09/17'	SID	JPC	YE5S	PINNED	14.3318287037037	364473.665622805	30_YE5S
L000528_030_001_2013-10-01_16-00-45	6	28	2873.5	563.5	1613335.05154639	473355.8699273	154.438273228808	537999.595823754	0.00113667907781008	187	185	181	135	137	140	0.176320544159847	95	95	0.205683936745337	L000528_030_001	2013-10-01_16-00-45	2013-09-17_08-02-55	30	YE5S	mS_his3D_B	1	1	1	JPC_TEST_768	SPBC12D12.09	rev7	SGA0067	JPC	'2013/09/17'	SID	JPC	YE5S	PINNED	14.3318287037037	473355.8699273	30_YE5S
L000528_030_001_2013-10-01_16-00-45	6	30	3066.5	565.5	1586674.42076735	515625.120397435	154.438273228808	573003.825175352	0.00127459529956073	197	193	188	127	131	137	0.053034328834095	95	95	0.224050891487669	L000528_030_001	2013-10-01_16-00-45	2013-09-17_08-02-55	30	YE5S	mS_his3D_B	1	1	1	JPC_TEST_768	SPBC1709.05	sks2	SGA0067	JPC	'2013/09/17'	SID	JPC	YE5S	PINNED	14.3318287037037	515625.120397435	30_YE5S
L000528_030_001_2013-10-01_16-00-45	6	32	3254.5	564.5	1540201.76161122	519550.32135438	154.438273228808	563438.591156007	0.00132423769596476	201	196	191	115	121	130	0.037092145817834	95	95	0.225756480953508	L000528_030_001	2013-10-01_16-00-45	2013-09-17_08-02-55	30	YE5S	mS_his3D_B	1	1	1	JPC_TEST_768	SPBC216.06C	swi1	SGA0067	JPC	'2013/09/17'	SID	JPC	YE5S	PINNED	14.3318287037037	519550.32135438	30_YE5S
L000528_030_001_2013-10-01_16-00-45	6	34	3443.5	560.5	1389287.91582527	444360.37001711	154.438273228808	490697.242484436	0.00127810159446534	197	193	188	113	120	130	0.0093527473695398	95	95	0.193084729788544	L000528_030_001	2013-10-01_16-00-45	2013-09-17_08-02-55	30	YE5S	mS_his3D_B	1	1	1	JPC_TEST_768	SPBC30B4.04C	sol1	SGA0067	JPC	'2013/09/17'	SID	JPC	YE5S	PINNED	14.3318287037037	444360.37001711	30_YE5S
L000528_030_001_2013-10-01_16-00-45	6	36	3635.5	559.5	1557567.86055904	539398.423914796	154.438273228808	581560.575109034	0.00138793624715301	206	200	194	117	122	131	0.0480391114889999	95	95	0.234380934838866	L000528_030_001	2013-10-01_16-00-45	2013-09-17_08-02-55	30	YE5S	mS_his3D_B	1	1	1	JPC_TEST_768	SPBC530.13	lsc1	SGA0067	JPC	'2013/09/17'	SID	JPC	YE5S	PINNED	14.3318287037037	539398.423914796	30_YE5S
L000528_030_001_2013-10-01_16-00-45	6	38	3825.5	566.5	447605.085556382	108775.564719565	154.438273228808	191737.179654082	0.000954549092122488	173	173	172	109	117	130	0.00828993516845573	95	95	0.0472654672617737	L000528_030_001	2013-10-01_16-00-45	2013-09-17_08-02-55	30	YE5S	mS_his3D_B	1	1	1	JPC_TEST_768	SPBC887.10	mcs4	SGA0067	JPC	'2013/09/17'	SID	JPC	YE5S	PINNED	14.3318287037037	108775.564719565	30_YE5S
L000528_030_001_2013-10-01_16-00-45	6	40	4014.5	564.5	1301968.23520034	427884.231825814	154.438273228808	463031.171676098	0.00132440688607493	201	196	192	111	117	128	0.046763736847699	95	95	0.185925471435908	L000528_030_001	2013-10-01_16-00-45	2013-09-17_08-02-55	30	YE5S	mS_his3D_B	1	1	1	JPC_TEST_768	SPCC1753.02C	git3	SGA0067	JPC	'2013/09/17'	SID	JPC	YE5S	PINNED	14.3318287037037	427884.231825814	30_YE5S
L000528_030_001_2013-10-01_16-00-45	6	42	4204.5	561.5	1272372.48910618	419603.17763074	154.438273228808	454078.990835182	0.00135148880205977	202	198	194	109	116	128	0.0595174832607078	95	95	0.182327164252128	L000528_030_001	2013-10-01_16-00-45	2013-09-17_08-02-55	30	YE5S	mS_his3D_B	1	1	1	JPC_TEST_768	SPCC330.01C	rhp16	SGA0067	JPC	'2013/09/17'	SID	JPC	YE5S	PINNED	14.3318287037037	419603.17763074	30_YE5S
L000528_030_001_2013-10-01_16-00-45	6	44	4396.5	560.5	0	0	154.438273228808	26577.5947080856	NA	NA	NA	NA	103	112	128	0	95	95	0	L000528_030_001	2013-10-01_16-00-45	2013-09-17_08-02-55	30	YE5S	mS_his3D_B	1	1	1	JPC_TEST_768	SPCC663.01C	ekc1	SGA0067	JPC	'2013/09/17'	SID	JPC	YE5S	PINNED	14.3318287037037	0	30_YE5S
L000528_030_001_2013-10-01_16-00-45	6	46	4584.5	559.5	1741990.93952599	603252.203370737	154.438273228808	617044.362161625	0.00135717884615339	205	198	192	112	115	125	0.0984164098203847	95	95	0.262126860407685	L000528_030_001	2013-10-01_16-00-45	2013-09-17_08-02-55	30	YE5S	mS_his3D_B	1	1	1	JPC_TEST_768	SPAC56F8.02	SPAC56F8.02	SGA0067	JPC	'2013/09/17'	SID	JPC	YE5S	PINNED	14.3318287037037	603252.203370737	30_YE5S
L000528_030_001_2013-10-01_16-00-45	6	48	4773.5	562.5	1834936.25783824	673023.554215999	154.438273228808	687915.609237028	0.00145295734405684	212	204	198	112	116	129	0.0855563821872675	95	95	0.292444105900168	L000528_030_001	2013-10-01_16-00-45	2013-09-17_08-02-55	30	YE5S	mS_his3D_B	1	1	1	JPC_TEST_768	SPBC11B10.02C	his3	SGA0067	JPC	'2013/09/17'	SID	JPC	YE5S	PINNED	14.3318287037037	673023.554215999	30_YE5S
L000528_030_001_2013-10-01_16-00-45	7	1	306.5	657.5	1491772.35891168	512142.708305405	154.438273228808	516460.659143812	0.00139144254205761	206	200	196	97	106	125	0.0658943564672122	95	95	0.222537703896759	L000528_030_001	2013-10-01_16-00-45	2013-09-17_08-02-55	30	YE5S	mS_his3D_B	1	1	1	JPC_TEST_768	SPBC11B10.02C	his3	SGA0067	JPC	'2013/09/17'	SID	JPC	YE5S	PINNED	14.3318287037037	512142.708305405	30_YE5S
L000528_030_001_2013-10-01_16-00-45	7	3	496.5	657.5	1322269.44946328	405397.210728529	154.438273228808	432649.152775755	0.00123371864041822	195	190	187	107	112	124	0.0476139866085663	95	95	0.176154347174419	L000528_030_001	2013-10-01_16-00-45	2013-09-17_08-02-55	30	YE5S	mS_his3D_B	1	1	1	JPC_TEST_768	SPBC216.05	rad3	SGA0067	JPC	'2013/09/17'	SID	JPC	YE5S	PINNED	14.3318287037037	405397.210728529	30_YE5S
L000528_030_001_2013-10-01_16-00-45	7	5	692.5	656.5	1398582.4476565	406735.117833489	154.438273228808	439586.060314249	0.00116760566891987	189	186	184	110	115	125	0.0145605271548517	95	95	0.176735698368797	L000528_030_001	2013-10-01_16-00-45	2013-09-17_08-02-55	30	YE5S	mS_his3D_B	1	1	1	JPC_TEST_768	SPAC23A1.15C	sec20	SGA0067	JPC	'2013/09/17'	SID	JPC	YE5S	PINNED	14.3318287037037	406735.117833489	30_YE5S
L000528_030_001_2013-10-01_16-00-45	7	7	876.5	660.5	1509138.4578595	527138.030444472	154.438273228808	526564.742495351	0.00138750564541629	205	200	197	98	107	122	0.0912955680731215	95	95	0.229053513853445	L000528_030_001	2013-10-01_16-00-45	2013-09-17_08-02-55	30	YE5S	mS_his3D_B	1	1	1	JPC_TEST_768	SPAC12G12.16C	SPAC12G12.16c	SGA0067	JPC	'2013/09/17'	SID	JPC	YE5S	PINNED	14.3318287037037	527138.030444472	30_YE5S
L000528_030_001_2013-10-01_16-00-45	7	9	1069.5	660.5	1288026.4374535	408050.545153572	154.438273228808	439981.976040567	0.0012788935731364	197	193	190	110	116	127	0.0285896482091614	95	95	0.177307281583215	L000528_030_001	2013-10-01_16-00-45	2013-09-17_08-02-55	30	YE5S	mS_his3D_B	1	1	1	JPC_TEST_768	SPAC1687.15	gsk3	SGA0067	JPC	'2013/09/17'	SID	JPC	YE5S	PINNED	14.3318287037037	408050.545153572	30_YE5S
L000528_030_001_2013-10-01_16-00-45	7	11	1261.5	662.5	1555855.70995855	521620.60496773	154.438273228808	551836.478122786	0.00134136954391687	202	197	193	113	118	128	0.0641938569454777	95	95	0.226656066467973	L000528_030_001	2013-10-01_16-00-45	2013-09-17_08-02-55	30	YE5S	mS_his3D_B	1	1	1	JPC_TEST_768	SPAC1805.04	nup132	SGA0067	JPC	'2013/09/17'	SID	JPC	YE5S	PINNED	14.3318287037037	521620.60496773	30_YE5S
L000528_030_001_2013-10-01_16-00-45	7	13	1447.5	658.5	1046613.20278457	305284.994345525	154.438273228808	338018.838173246	0.00118632147421411	190	188	184	100	111	126	0.025613774046126	95	95	0.13265330263235	L000528_030_001	2013-10-01_16-00-45	2013-09-17_08-02-55	30	YE5S	mS_his3D_B	1	1	1	JPC_TEST_768	SPAC19G12.02C	pms1	SGA0067	JPC	'2013/09/17'	SID	JPC	YE5S	PINNED	14.3318287037037	305284.994345525	30_YE5S
L000528_030_001_2013-10-01_16-00-45	7	15	1635.5	659.5	1767428.60559039	598847.887123124	154.438273228808	638728.411989081	0.00137238835654302	204	199	195	127	128	133	0.190987352534807	95	95	0.260213084405247	L000528_030_001	2013-10-01_16-00-45	2013-09-17_08-02-55	30	YE5S	mS_his3D_B	1	1	1	JPC_TEST_768	SPAC23A1.06C	cmk2	SGA0067	JPC	'2013/09/17'	SID	JPC	YE5S	PINNED	14.3318287037037	598847.887123124	30_YE5S
L000528_030_001_2013-10-01_16-00-45	7	17	1832.5	655.5	1424509.29960676	478251.336764808	154.438273228808	520179.728651758	0.0013286666753537	201	197	192	114	120	129	0.101286002763312	95	95	0.207811128896772	L000528_030_001	2013-10-01_16-00-45	2013-09-17_08-02-55	30	YE5S	mS_his3D_B	1	1	1	JPC_TEST_768	SPAC27E2.09	mak2	SGA0067	JPC	'2013/09/17'	SID	JPC	YE5S	PINNED	14.3318287037037	478251.336764808	30_YE5S
L000528_030_001_2013-10-01_16-00-45	7	19	2016.5	659.5	1342081.47784037	414986.687931615	154.438273228808	477886.563438669	0.00122101577185504	193	190	186	120	125	133	0.119672653842066	95	95	0.180321194039049	L000528_030_001	2013-10-01_16-00-45	2013-09-17_08-02-55	30	YE5S	mS_his3D_B	1	1	1	JPC_TEST_768	SPAC3A11.14C	pkl1	SGA0067	JPC	'2013/09/17'	SID	JPC	YE5S	PINNED	14.3318287037037	414986.687931615	30_YE5S
L000528_030_001_2013-10-01_16-00-45	7	21	2211.5	661.5	1481254.86236582	431073.113572386	154.438273228808	486220.378442754	0.00118758253891879	191	188	184	121	124	131	0.164948453608247	95	95	0.187311113387599	L000528_030_001	2013-10-01_16-00-45	2013-09-17_08-02-55	30	YE5S	mS_his3D_B	1	1	1	JPC_TEST_768	SPAC637.10C	rpn10	SGA0067	JPC	'2013/09/17'	SID	JPC	YE5S	PINNED	14.3318287037037	431073.113572386	30_YE5S
L000528_030_001_2013-10-01_16-00-45	7	23	2398.5	651.5	1218562.04166224	306489.189155944	154.438273228808	384122.149937181	0.00100177706821642	177	176	173	122	127	135	0.144861303007759	95	95	0.133176552780813	L000528_030_001	2013-10-01_16-00-45	2013-09-17_08-02-55	30	YE5S	mS_his3D_B	1	1	1	JPC_TEST_768	SPAC8E11.02C	rad24	SGA0067	JPC	'2013/09/17'	SID	JPC	YE5S	PINNED	14.3318287037037	306489.189155944	30_YE5S
L000528_030_001_2013-10-01_16-00-45	7	25	2592.5	660.5	1684756.19088107	546727.178521826	154.438273228808	598876.196956077	0.00129348029496515	198	195	189	131	133	137	0.143798490806674	95	95	0.237565446101494	L000528_030_001	2013-10-01_16-00-45	2013-09-17_08-02-55	30	YE5S	mS_his3D_B	1	1	1	JPC_TEST_768	SPAPB24D3.04C	mag1	SGA0067	JPC	'2013/09/17'	SID	JPC	YE5S	PINNED	14.3318287037037	546727.178521826	30_YE5S
L000528_030_001_2013-10-01_16-00-45	7	27	2781.5	656.5	1723646.46880646	547408.026051216	154.438273228808	605316.584309653	0.00123639447235485	195	191	185	139	140	142	0.138590711021363	95	95	0.237861289903304	L000528_030_001	2013-10-01_16-00-45	2013-09-17_08-02-55	30	YE5S	mS_his3D_B	1	1	1	JPC_TEST_768	SPBC13G1.04C	SPBC13G1.04c	SGA0067	JPC	'2013/09/17'	SID	JPC	YE5S	PINNED	14.3318287037037	547408.026051216	30_YE5S
L000528_030_001_2013-10-01_16-00-45	7	29	2969.5	662.5	155316.518758635	33658.2956832054	154.438273228808	177261.914220478	0.000816863541492923	161	165	169	124	129	137	0.233393559358061	95	95	0.0146252982165902	L000528_030_001	2013-10-01_16-00-45	2013-09-17_08-02-55	30	YE5S	mS_his3D_B	1	1	1	JPC_TEST_768	SPBC1718.07C	zfs1	SGA0067	JPC	'2013/09/17'	SID	JPC	YE5S	PINNED	14.3318287037037	33658.2956832054	30_YE5S
L000528_030_001_2013-10-01_16-00-45	7	31	3153.5	661.5	1353821.93910086	377103.055097651	154.438273228808	443201.574026558	0.00110609086692064	185	183	179	121	126	134	0.0604740142416835	95	95	0.163859890325415	L000528_030_001	2013-10-01_16-00-45	2013-09-17_08-02-55	30	YE5S	mS_his3D_B	1	1	1	JPC_TEST_768	SPBC21D10.10	bdc1	SGA0067	JPC	'2013/09/17'	SID	JPC	YE5S	PINNED	14.3318287037037	377103.055097651	30_YE5S
L000528_030_001_2013-10-01_16-00-45	7	33	3350.5	658.5	908662.782973749	230998.74978705	154.438273228808	287065.594601957	0.000969927792622296	174	174	173	109	116	128	0.00350728026357743	95	95	0.10037423270308	L000528_030_001	2013-10-01_16-00-45	2013-09-17_08-02-55	30	YE5S	mS_his3D_B	1	1	1	JPC_TEST_768	SPBC31F10.13C	hip1	SGA0067	JPC	'2013/09/17'	SID	JPC	YE5S	PINNED	14.3318287037037	230998.74978705	30_YE5S
L000528_030_001_2013-10-01_16-00-45	7	35	3540.5	662.5	1319823.52003401	409697.191609814	154.438273228808	464903.728476489	0.00125177317285466	195	192	187	115	122	131	0.0344351153151238	95	95	0.17802278707721	L000528_030_001	2013-10-01_16-00-45	2013-09-17_08-02-55	30	YE5S	mS_his3D_B	1	1	1	JPC_TEST_768	SPBC530.14C	dsk1	SGA0067	JPC	'2013/09/17'	SID	JPC	YE5S	PINNED	14.3318287037037	409697.191609814	30_YE5S
L000528_030_001_2013-10-01_16-00-45	7	37	3728.5	659.5	1385619.02168137	470827.026827549	154.438273228808	503110.94452943	0.00138224620305939	204	200	195	109	116	128	0.0551599532362632	95	95	0.204585096660713	L000528_030_001	2013-10-01_16-00-45	2013-09-17_08-02-55	30	YE5S	mS_his3D_B	1	1	1	JPC_TEST_768	SPBC947.08C	hip4	SGA0067	JPC	'2013/09/17'	SID	JPC	YE5S	PINNED	14.3318287037037	470827.026827549	30_YE5S
L000528_030_001_2013-10-01_16-00-45	7	39	3917.5	657.5	1403474.30651504	480610.174655881	154.438273228808	512426.463684493	0.00137037379746418	204	199	195	112	118	128	0.0666383250079711	95	95	0.208836097835373	L000528_030_001	2013-10-01_16-00-45	2013-09-17_08-02-55	30	YE5S	mS_his3D_B	1	1	1	JPC_TEST_768	SPCC1795.01C	mad3	SGA0067	JPC	'2013/09/17'	SID	JPC	YE5S	PINNED	14.3318287037037	480610.174655881	30_YE5S
L000528_030_001_2013-10-01_16-00-45	7	41	4106.5	655.5	1286314.28685301	408076.410073892	154.438273228808	450634.533396432	0.00126338416682332	196	192	188	114	119	129	0.030290147730896	95	95	0.177318520481839	L000528_030_001	2013-10-01_16-00-45	2013-09-17_08-02-55	30	YE5S	mS_his3D_B	1	1	1	JPC_TEST_768	SPCC330.02	rhp7	SGA0067	JPC	'2013/09/17'	SID	JPC	YE5S	PINNED	14.3318287037037	408076.410073892	30_YE5S
L000528_030_001_2013-10-01_16-00-45	7	43	4296.5	657.5	1156924.62004464	343615.617538929	154.438273228808	392035.651392025	0.00119025837085543	191	188	185	115	120	130	0.0117972154320332	95	95	0.149308833866245	L000528_030_001	2013-10-01_16-00-45	2013-09-17_08-02-55	30	YE5S	mS_his3D_B	1	1	1	JPC_TEST_768	SPCC663.12	cid12	SGA0067	JPC	'2013/09/17'	SID	JPC	YE5S	PINNED	14.3318287037037	343615.617538929	30_YE5S
L000528_030_001_2013-10-01_16-00-45	7	45	4487.5	654.5	1369965.07333404	440306.140374588	154.438273228808	478375.85925588	0.0012743338879342	198	192	189	114	118	128	0.00945902858964821	95	95	0.191323074411857	L000528_030_001	2013-10-01_16-00-45	2013-09-17_08-02-55	30	YE5S	mS_his3D_B	1	1	1	JPC_TEST_768	SPBPJ4664.03	mfm3	SGA0067	JPC	'2013/09/17'	SID	JPC	YE5S	PINNED	14.3318287037037	440306.140374588	30_YE5S
L000528_030_001_2013-10-01_16-00-45	7	47	4681.5	651.5	1771586.68562015	610751.651163345	154.438273228808	633386.222913924	0.00138350726776407	207	199	194	115	118	128	0.0548411095759379	95	95	0.265385541758012	L000528_030_001	2013-10-01_16-00-45	2013-09-17_08-02-55	30	YE5S	mS_his3D_B	1	1	1	JPC_TEST_768	SPBC11B10.02C	his3	SGA0067	JPC	'2013/09/17'	SID	JPC	YE5S	PINNED	14.3318287037037	610751.651163345	30_YE5S
L000528_030_001_2013-10-01_16-00-45	8	2	401.5	753.5	1615780.98097566	539487.838623283	154.438273228808	549535.451638097	0.00131104274465397	201	195	190	100	108	123	0.0504835795514933	95	95	0.234419787571901	L000528_030_001	2013-10-01_16-00-45	2013-09-17_08-02-55	30	YE5S	mS_his3D_B	1	1	1	JPC_TEST_768	SPBC11B10.02C	his3	SGA0067	JPC	'2013/09/17'	SID	JPC	YE5S	PINNED	14.3318287037037	539487.838623283	30_YE5S
L000528_030_001_2013-10-01_16-00-45	8	4	591.5	755.5	1228101.16643639	365113.137779999	154.438273228808	379883.881103211	0.00116542191973086	189	186	183	104	111	123	0.014879370815177	95	95	0.158649997405898	L000528_030_001	2013-10-01_16-00-45	2013-09-17_08-02-55	30	YE5S	mS_his3D_B	1	1	1	JPC_TEST_768	SPBC216.05	rad3	SGA0067	JPC	'2013/09/17'	SID	JPC	YE5S	PINNED	14.3318287037037	365113.137779999	30_YE5S
L000528_030_001_2013-10-01_16-00-45	8	6	785.5	753.5	1232259.24646615	353487.574113912	154.438273228808	367891.782804297	0.00115222696842007	188	185	183	99	107	123	0.0483579551493251	95	95	0.153598424469681	L000528_030_001	2013-10-01_16-00-45	2013-09-17_08-02-55	30	YE5S	mS_his3D_B	1	1	1	JPC_TEST_768	SPAC23A1.15C	sec20	SGA0067	JPC	'2013/09/17'	SID	JPC	YE5S	PINNED	14.3318287037037	353487.574113912	30_YE5S
L000528_030_001_2013-10-01_16-00-45	8	8	971.5	755.5	1335477.46838134	427493.012225827	154.438273228808	441516.890406182	0.00127827078457551	198	193	190	102	110	125	0.0544159846955043	95	95	0.185755477584412	L000528_030_001	2013-10-01_16-00-45	2013-09-17_08-02-55	30	YE5S	mS_his3D_B	1	1	1	JPC_TEST_768	SPAC12G12.16C	SPAC12G12.16c	SGA0067	JPC	'2013/09/17'	SID	JPC	YE5S	PINNED	14.3318287037037	427493.012225827	30_YE5S
L000528_030_001_2013-10-01_16-00-45	8	10	1162.5	746.5	1374367.74630673	432528.383161158	154.438273228808	455859.283345742	0.00124449917141891	195	191	188	103	112	126	0.0636624508449357	95	95	0.187943461261706	L000528_030_001	2013-10-01_16-00-45	2013-09-17_08-02-55	30	YE5S	mS_his3D_B	1	1	1	JPC_TEST_768	SPAC1687.15	gsk3	SGA0067	JPC	'2013/09/17'	SID	JPC	YE5S	PINNED	14.3318287037037	432528.383161158	30_YE5S
L000528_030_001_2013-10-01_16-00-45	8	12	1357.5	753.5	1389777.10171113	459043.781908216	154.438273228808	478662.790720461	0.00129790927435408	199	195	192	107	114	125	0.0641938569454777	95	95	0.199465007618583	L000528_030_001	2013-10-01_16-00-45	2013-09-17_08-02-55	30	YE5S	mS_his3D_B	1	1	1	JPC_TEST_768	SPAC1805.04	nup132	SGA0067	JPC	'2013/09/17'	SID	JPC	YE5S	PINNED	14.3318287037037	459043.781908216	30_YE5S
L000528_030_001_2013-10-01_16-00-45	8	14	1542.5	749.5	1308327.65171644	361578.522417285	154.438273228808	419000.619899144	0.00107999311643105	183	181	179	119	122	129	0.20948028483367	95	95	0.157114126301574	L000528_030_001	2013-10-01_16-00-45	2013-09-17_08-02-55	30	YE5S	mS_his3D_B	1	1	1	JPC_TEST_768	SPAC19G12.02C	pms1	SGA0067	JPC	'2013/09/17'	SID	JPC	YE5S	PINNED	14.3318287037037	361578.522417285	30_YE5S
L000528_030_001_2013-10-01_16-00-45	8	16	1731.5	754.5	1536288.27452439	519573.900460118	154.438273228808	555569.420503509	0.00133961639646457	201	197	193	114	119	129	0.123073652885535	95	95	0.225766726613489	L000528_030_001	2013-10-01_16-00-45	2013-09-17_08-02-55	30	YE5S	mS_his3D_B	1	1	1	JPC_TEST_768	SPAC23A1.06C	cmk2	SGA0067	JPC	'2013/09/17'	SID	JPC	YE5S	PINNED	14.3318287037037	519573.900460118	30_YE5S
L000528_030_001_2013-10-01_16-00-45	8	18	1927.5	756.5	1549496.29344245	512195.423963691	154.438273228808	559704.091580293	0.00133660218430759	201	197	192	120	124	131	0.102348814964396	95	95	0.22256061005429	L000528_030_001	2013-10-01_16-00-45	2013-09-17_08-02-55	30	YE5S	mS_his3D_B	1	1	1	JPC_TEST_768	SPAC27E2.09	mak2	SGA0067	JPC	'2013/09/17'	SID	JPC	YE5S	PINNED	14.3318287037037	512195.423963691	30_YE5S
L000528_030_001_2013-10-01_16-00-45	8	20	2111.5	752.5	1562948.90530343	500553.839589756	154.438273228808	553925.122926761	0.00127525657241853	197	193	189	125	127	133	0.165267297268573	95	95	0.217502075754606	L000528_030_001	2013-10-01_16-00-45	2013-09-17_08-02-55	30	YE5S	mS_his3D_B	1	1	1	JPC_TEST_768	SPAC3A11.14C	pkl1	SGA0067	JPC	'2013/09/17'	SID	JPC	YE5S	PINNED	14.3318287037037	500553.839589756	30_YE5S
L000528_030_001_2013-10-01_16-00-45	8	22	2302.5	752.5	1635837.60229567	457931.959706592	154.438273228808	509265.880547312	0.00112431458946726	186	184	180	129	130	133	0.260282708045488	95	95	0.198981895478395	L000528_030_001	2013-10-01_16-00-45	2013-09-17_08-02-55	30	YE5S	mS_his3D_B	1	1	1	JPC_TEST_768	SPAC637.10C	rpn10	SGA0067	JPC	'2013/09/17'	SID	JPC	YE5S	PINNED	14.3318287037037	457931.959706592	30_YE5S
L000528_030_001_2013-10-01_16-00-45	8	24	2489.5	752.5	1528216.7074078	445571.671205177	154.438273228808	501583.518090153	0.00117120418534084	189	187	182	125	128	133	0.179934105643533	95	95	0.193611067820402	L000528_030_001	2013-10-01_16-00-45	2013-09-17_08-02-55	30	YE5S	mS_his3D_B	1	1	1	JPC_TEST_768	SPAC8E11.02C	rad24	SGA0067	JPC	'2013/09/17'	SID	JPC	YE5S	PINNED	14.3318287037037	445571.671205177	30_YE5S
L000528_030_001_2013-10-01_16-00-45	8	26	2683.5	750.5	1668857.64959082	510097.822218486	154.438273228808	568420.255192251	0.00119770179706169	192	188	183	134	136	138	0.173769794877245	95	95	0.221649154187599	L000528_030_001	2013-10-01_16-00-45	2013-09-17_08-02-55	30	YE5S	mS_his3D_B	1	1	1	JPC_TEST_768	SPAPB24D3.04C	mag1	SGA0067	JPC	'2013/09/17'	SID	JPC	YE5S	PINNED	14.3318287037037	510097.822218486	30_YE5S
L000528_030_001_2013-10-01_16-00-45	8	28	2873.5	754.5	1805340.51174407	623103.191025581	154.438273228808	665938.6877441	0.00138650599233815	205	200	194	131	133	137	0.146561802529493	95	95	0.270752567932467	L000528_030_001	2013-10-01_16-00-45	2013-09-17_08-02-55	30	YE5S	mS_his3D_B	1	1	1	JPC_TEST_768	SPBC13G1.04C	SPBC13G1.04c	SGA0067	JPC	'2013/09/17'	SID	JPC	YE5S	PINNED	14.3318287037037	623103.191025581	30_YE5S
L000528_030_001_2013-10-01_16-00-45	8	30	3063.5	750.5	120584.320863004	26177.2279109042	154.438273228808	158098.448414923	0.000816140787624219	161	165	170	119	126	135	0.181953448825593	95	95	0.0113746034048794	L000528_030_001	2013-10-01_16-00-45	2013-09-17_08-02-55	30	YE5S	mS_his3D_B	1	1	1	JPC_TEST_768	SPBC1718.07C	zfs1	SGA0067	JPC	'2013/09/17'	SID	JPC	YE5S	PINNED	14.3318287037037	26177.2279109042	30_YE5S
L000528_030_001_2013-10-01_16-00-45	8	32	3249.5	748.5	1139069.33521097	327497.293606699	154.438273228808	392699.386656415	0.00113667907781008	186	185	181	114	121	130	0.0469762992879158	95	95	0.142305053981511	L000528_030_001	2013-10-01_16-00-45	2013-09-17_08-02-55	30	YE5S	mS_his3D_B	1	1	1	JPC_TEST_768	SPBC21D10.10	bdc1	SGA0067	JPC	'2013/09/17'	SID	JPC	YE5S	PINNED	14.3318287037037	327497.293606699	30_YE5S
L000528_030_001_2013-10-01_16-00-45	8	34	3445.5	747.5	548621.970985227	135265.837372111	154.438273228808	221846.958220167	0.000955471776606821	173	173	172	114	122	132	0.0251886491656924	95	95	0.0587760957567153	L000528_030_001	2013-10-01_16-00-45	2013-09-17_08-02-55	30	YE5S	mS_his3D_B	1	1	1	JPC_TEST_768	SPBC31F10.13C	hip1	SGA0067	JPC	'2013/09/17'	SID	JPC	YE5S	PINNED	14.3318287037037	135265.837372111	30_YE5S
L000528_030_001_2013-10-01_16-00-45	8	36	3629.5	746.5	1184319.02965246	358549.084489696	154.438273228808	411888.183245067	0.00122101577185504	193	190	185	113	120	129	0.00265703050271017	95	95	0.155797766330866	L000528_030_001	2013-10-01_16-00-45	2013-09-17_08-02-55	30	YE5S	mS_his3D_B	1	1	1	JPC_TEST_768	SPBC530.14C	dsk1	SGA0067	JPC	'2013/09/17'	SID	JPC	YE5S	PINNED	14.3318287037037	358549.084489696	30_YE5S
L000528_030_001_2013-10-01_16-00-45	8	38	3822.5	746.5	1502779.04134339	513976.472462332	154.438273228808	546533.265193481	0.00137212694491649	204	200	194	112	118	128	0.0613242640025507	95	95	0.223334516305397	L000528_030_001	2013-10-01_16-00-45	2013-09-17_08-02-55	30	YE5S	mS_his3D_B	1	1	1	JPC_TEST_768	SPBC947.08C	hip4	SGA0067	JPC	'2013/09/17'	SID	JPC	YE5S	PINNED	14.3318287037037	513976.472462332	30_YE5S
L000528_030_001_2013-10-01_16-00-45	8	40	4010.5	751.5	1276530.56913593	416113.104179863	154.438273228808	458157.962076654	0.00129348029496515	199	194	190	113	119	129	0.0291210543097035	95	95	0.180810647625816	L000528_030_001	2013-10-01_16-00-45	2013-09-17_08-02-55	30	YE5S	mS_his3D_B	1	1	1	JPC_TEST_768	SPCC1795.01C	mad3	SGA0067	JPC	'2013/09/17'	SID	JPC	YE5S	PINNED	14.3318287037037	416113.104179863	30_YE5S
L000528_030_001_2013-10-01_16-00-45	8	42	4199.5	750.5	1260632.02784568	399030.376895801	154.438273228808	443435.596171963	0.00128253057385427	198	194	190	113	120	129	0.0330534594537145	95	95	0.173387812458118	L000528_030_001	2013-10-01_16-00-45	2013-09-17_08-02-55	30	YE5S	mS_his3D_B	1	1	1	JPC_TEST_768	SPCC330.02	rhp7	SGA0067	JPC	'2013/09/17'	SID	JPC	YE5S	PINNED	14.3318287037037	399030.376895801	30_YE5S
L000528_030_001_2013-10-01_16-00-45	8	44	4392.5	754.5	1247179.4159847	391726.925264655	154.438273228808	428370.265631405	0.00127525657241853	197	193	190	112	118	128	0.027420554787969	95	95	0.170214295916422	L000528_030_001	2013-10-01_16-00-45	2013-09-17_08-02-55	30	YE5S	mS_his3D_B	1	1	1	JPC_TEST_768	SPCC663.12	cid12	SGA0067	JPC	'2013/09/17'	SID	JPC	YE5S	PINNED	14.3318287037037	391726.925264655	30_YE5S
L000528_030_001_2013-10-01_16-00-45	8	46	4580.5	749.5	1332053.16718036	435792.465592298	154.438273228808	468107.125945877	0.00132992774005838	202	196	191	113	117	127	0.0495270485705176	95	95	0.189361779628395	L000528_030_001	2013-10-01_16-00-45	2013-09-17_08-02-55	30	YE5S	mS_his3D_B	1	1	1	JPC_TEST_768	SPBPJ4664.03	mfm3	SGA0067	JPC	'2013/09/17'	SID	JPC	YE5S	PINNED	14.3318287037037	435792.465592298	30_YE5S
L000528_030_001_2013-10-01_16-00-45	8	48	4775.5	748.5	1837871.37315336	659989.364869127	154.438273228808	680708.170576523	0.0014450220697633	211	203	197	112	117	131	0.059304920820491	95	95	0.286780452933193	L000528_030_001	2013-10-01_16-00-45	2013-09-17_08-02-55	30	YE5S	mS_his3D_B	1	1	1	JPC_TEST_768	SPBC11B10.02C	his3	SGA0067	JPC	'2013/09/17'	SID	JPC	YE5S	PINNED	14.3318287037037	659989.364869127	30_YE5S
L000528_030_001_2013-10-01_16-00-45	9	1	306.5	850.5	1095042.60548411	308328.8487011	154.438273228808	338363.695813575	0.00110833609712057	184	183	182	99	110	128	0.000850249760867255	95	95	0.133975926870284	L000528_030_001	2013-10-01_16-00-45	2013-09-17_08-02-55	30	YE5S	mS_his3D_B	1	1	1	JPC_TEST_768	SPBC11B10.02C	his3	SGA0067	JPC	'2013/09/17'	SID	JPC	YE5S	PINNED	14.3318287037037	308328.8487011	30_YE5S
L000528_030_001_2013-10-01_16-00-45	9	3	496.5	847.5	1506447.9354873	447056.245433176	154.438273228808	461184.058788169	0.00119025837085543	192	188	184	100	107	122	0.00733340418748007	95	95	0.194256149229559	L000528_030_001	2013-10-01_16-00-45	2013-09-17_08-02-55	30	YE5S	mS_his3D_B	1	1	1	JPC_TEST_768	SPAC2G11.12	rqh1	SGA0067	JPC	'2013/09/17'	SID	JPC	YE5S	PINNED	14.3318287037037	447056.245433176	30_YE5S
L000528_030_001_2013-10-01_16-00-45	9	5	690.5	848.5	1721689.72526305	610429.353366953	154.438273228808	616281.855567018	0.00141650989896361	207	202	198	107	111	121	0.0977787224997343	95	95	0.265245496004325	L000528_030_001	2013-10-01_16-00-45	2013-09-17_08-02-55	30	YE5S	mS_his3D_B	1	1	1	JPC_TEST_768	SPCC1235.03	SPCC1235.03	SGA0067	JPC	'2013/09/17'	SID	JPC	YE5S	PINNED	14.3318287037037	610429.353366953	30_YE5S
L000528_030_001_2013-10-01_16-00-45	9	7	876.5	849.5	934834.227866936	248194.016541333	154.438273228808	270662.553590271	0.00103253446921603	179	178	177	99	109	124	0.0209374003613561	95	95	0.107845968840946	L000528_030_001	2013-10-01_16-00-45	2013-09-17_08-02-55	30	YE5S	mS_his3D_B	1	1	1	JPC_TEST_768	SPAC139.01C	SPAC139.01c	SGA0067	JPC	'2013/09/17'	SID	JPC	YE5S	PINNED	14.3318287037037	248194.016541333	30_YE5S
L000528_030_001_2013-10-01_16-00-45	9	9	1072.5	847.5	1497642.58954193	510007.577410873	154.438273228808	537942.343535575	0.00135674824441668	203	198	195	112	117	127	0.0820491019236901	95	95	0.221609940757535	L000528_030_001	2013-10-01_16-00-45	2013-09-17_08-02-55	30	YE5S	mS_his3D_B	1	1	1	JPC_TEST_768	SPAC16A10.07C	taz1	SGA0067	JPC	'2013/09/17'	SID	JPC	YE5S	PINNED	14.3318287037037	510007.577410873	30_YE5S
L000528_030_001_2013-10-01_16-00-45	9	11	1257.5	845.5	1190923.03911149	372421.162152521	154.438273228808	393587.572896109	0.00125987787191872	196	192	189	101	111	125	0.0397491763205442	95	95	0.161825500908162	L000528_030_001	2013-10-01_16-00-45	2013-09-17_08-02-55	30	YE5S	mS_his3D_B	1	1	1	JPC_TEST_768	SPAC1805.12C	uep1	SGA0067	JPC	'2013/09/17'	SID	JPC	YE5S	PINNED	14.3318287037037	372421.162152521	30_YE5S
L000528_030_001_2013-10-01_16-00-45	9	13	1447.5	851.5	1361893.50621745	439554.717173619	154.438273228808	460989.758180549	0.00126447604141783	196	193	189	104	112	125	0.0570730151982145	95	95	0.190996563868826	L000528_030_001	2013-10-01_16-00-45	2013-09-17_08-02-55	30	YE5S	mS_his3D_B	1	1	1	JPC_TEST_768	SPAC19G12.06C	hta2	SGA0067	JPC	'2013/09/17'	SID	JPC	YE5S	PINNED	14.3318287037037	439554.717173619	30_YE5S
L000528_030_001_2013-10-01_16-00-45	9	15	1637.5	847.5	617352.58794771	160766.281658529	154.438273228808	241568.474827739	0.00103253446921603	179	178	177	111	118	129	0.0773727282389202	95	95	0.0698566212192837	L000528_030_001	2013-10-01_16-00-45	2013-09-17_08-02-55	30	YE5S	mS_his3D_B	1	1	1	JPC_TEST_768	SPAC23C11.04C	pnk1	SGA0067	JPC	'2013/09/17'	SID	JPC	YE5S	PINNED	14.3318287037037	160766.281658529	30_YE5S
L000528_030_001_2013-10-01_16-00-45	9	17	1825.5	849.5	1527727.52152195	522238.218528563	154.438273228808	562153.008958667	0.00137480277685312	204	200	195	116	120	129	0.148156020831119	95	95	0.226924433666205	L000528_030_001	2013-10-01_16-00-45	2013-09-17_08-02-55	30	YE5S	mS_his3D_B	1	1	1	JPC_TEST_768	SPAC29B12.03	spd1	SGA0067	JPC	'2013/09/17'	SID	JPC	YE5S	PINNED	14.3318287037037	522238.218528563	30_YE5S
L000528_030_001_2013-10-01_16-00-45	9	19	2018.5	848.5	1561725.9405888	482557.488465642	154.438273228808	532682.716448485	0.0012137417704193	192	190	185	122	125	131	0.178233606121798	95	95	0.209682250161596	L000528_030_001	2013-10-01_16-00-45	2013-09-17_08-02-55	30	YE5S	mS_his3D_B	1	1	1	JPC_TEST_768	SPAC3C7.03C	rhp55	SGA0067	JPC	'2013/09/17'	SID	JPC	YE5S	PINNED	14.3318287037037	482557.488465642	30_YE5S
L000528_030_001_2013-10-01_16-00-45	9	21	2211.5	847.5	402355.39111489	98792.5126044656	154.438273228808	200386.523583845	0.000927297986027477	170	172	174	115	121	131	0.436603252205335	95	95	0.0429276031087787	L000528_030_001	2013-10-01_16-00-45	2013-09-17_08-02-55	30	YE5S	mS_his3D_B	1	1	1	JPC_TEST_768	SPAC644.06C	cdr1	SGA0067	JPC	'2013/09/17'	SID	JPC	YE5S	PINNED	14.3318287037037	98792.5126044656	30_YE5S
L000528_030_001_2013-10-01_16-00-45	9	23	2392.5	844.5	1829555.21309385	583970.6736841	154.438273228808	622115.722124846	0.00132165408554449	200	197	191	132	132	133	0.24880433627378	95	95	0.253748595376286	L000528_030_001	2013-10-01_16-00-45	2013-09-17_08-02-55	30	YE5S	mS_his3D_B	1	1	1	JPC_TEST_768	SPAC8E11.02C	rad24	SGA0067	JPC	'2013/09/17'	SID	JPC	YE5S	PINNED	14.3318287037037	583970.6736841	30_YE5S
L000528_030_001_2013-10-01_16-00-45	9	25	2582.5	849.5	1783571.73982357	597764.227435136	154.438273228808	639267.710955275	0.00135700965604322	203	199	192	132	132	133	0.242321181847168	95	95	0.259742209520454	L000528_030_001	2013-10-01_16-00-45	2013-09-17_08-02-55	30	YE5S	mS_his3D_B	1	1	1	JPC_TEST_768	SPAPB2B4.03	cig2	SGA0067	JPC	'2013/09/17'	SID	JPC	YE5S	PINNED	14.3318287037037	597764.227435136	30_YE5S
L000528_030_001_2013-10-01_16-00-45	9	27	2773.5	844.5	1613824.23743225	512397.51136347	154.438273228808	566074.176728578	0.00126321497671315	196	193	187	127	130	134	0.179296418322882	95	95	0.22264842164509	L000528_030_001	2013-10-01_16-00-45	2013-09-17_08-02-55	30	YE5S	mS_his3D_B	1	1	1	JPC_TEST_768	SPBC13G1.13	tfb2	SGA0067	JPC	'2013/09/17'	SID	JPC	YE5S	PINNED	14.3318287037037	512397.51136347	30_YE5S
L000528_030_001_2013-10-01_16-00-45	9	29	2967.5	849.5	1230057.90997981	338639.527568301	154.438273228808	418133.348995799	0.00107516427581085	182	181	177	123	128	134	0.109894781592093	95	95	0.147146609122069	L000528_030_001	2013-10-01_16-00-45	2013-09-17_08-02-55	30	YE5S	mS_his3D_B	1	1	1	JPC_TEST_768	SPBC1734.06	rhp18	SGA0067	JPC	'2013/09/17'	SID	JPC	YE5S	PINNED	14.3318287037037	338639.527568301	30_YE5S
L000528_030_001_2013-10-01_16-00-45	9	31	3153.5	844.5	1400539.19119992	436053.259375145	154.438273228808	487880.597741364	0.00122912047091911	193	190	186	115	122	131	0.0207248379211393	95	95	0.189475100483469	L000528_030_001	2013-10-01_16-00-45	2013-09-17_08-02-55	30	YE5S	mS_his3D_B	1	1	1	JPC_TEST_768	SPBC21D10.12	hob1	SGA0067	JPC	'2013/09/17'	SID	JPC	YE5S	PINNED	14.3318287037037	436053.259375145	30_YE5S
L000528_030_001_2013-10-01_16-00-45	9	33	3350.5	850.5	16632.320119035	3578.26879092853	154.438273228808	102381.872443825	0.000813787848325031	159	165	169	114	122	134	0.0480391114889999	95	95	0.0015548395159105	L000528_030_001	2013-10-01_16-00-45	2013-09-17_08-02-55	30	YE5S	mS_his3D_B	1	1	1	JPC_TEST_768	SPBC31F10.14C	hip3	SGA0067	JPC	'2013/09/17'	SID	JPC	YE5S	PINNED	14.3318287037037	3578.26879092853	30_YE5S
L000528_030_001_2013-10-01_16-00-45	9	35	3544.5	848.5	1416437.73249017	454065.84031386	154.438273228808	492719.106011214	0.00127333423485605	196	193	188	110	119	129	0.0121160590923584	95	95	0.197301978301607	L000528_030_001	2013-10-01_16-00-45	2013-09-17_08-02-55	30	YE5S	mS_his3D_B	1	1	1	JPC_TEST_768	SPBC543.03C	pku80	SGA0067	JPC	'2013/09/17'	SID	JPC	YE5S	PINNED	14.3318287037037	454065.84031386	30_YE5S
L000528_030_001_2013-10-01_16-00-45	9	37	3732.5	845.5	1629722.7787225	579949.75786199	154.438273228808	606409.35302426	0.00138316888754372	205	200	195	111	117	127	0.0782229779997874	95	95	0.252001415615443	L000528_030_001	2013-10-01_16-00-45	2013-09-17_08-02-55	30	YE5S	mS_his3D_B	1	1	1	JPC_TEST_768	SPBP16F5.03C	tra1	SGA0067	JPC	'2013/09/17'	SID	JPC	YE5S	PINNED	14.3318287037037	579949.75786199	30_YE5S
L000528_030_001_2013-10-01_16-00-45	9	39	3916.5	842.5	1455328.01041556	481163.318322192	154.438273228808	525745.512156802	0.00135565636982217	203	198	194	117	121	130	0.0554787968965884	95	95	0.209076451391969	L000528_030_001	2013-10-01_16-00-45	2013-09-17_08-02-55	30	YE5S	mS_his3D_B	1	1	1	JPC_TEST_768	SPCC18.09C	SPCC18.09c	SGA0067	JPC	'2013/09/17'	SID	JPC	YE5S	PINNED	14.3318287037037	481163.318322192	30_YE5S
L000528_030_001_2013-10-01_16-00-45	9	41	4111.5	849.5	997694.614199171	255846.315383312	154.438273228808	310343.70666357	0.000998270773311815	177	176	174	110	118	130	0.00648315442661282	95	95	0.111171067463282	L000528_030_001	2013-10-01_16-00-45	2013-09-17_08-02-55	30	YE5S	mS_his3D_B	1	1	1	JPC_TEST_768	SPCC338.05C	mms2	SGA0067	JPC	'2013/09/17'	SID	JPC	YE5S	PINNED	14.3318287037037	255846.315383312	30_YE5S
L000528_030_001_2013-10-01_16-00-45	9	43	4295.5	845.5	1334743.68955256	443337.26885464	154.438273228808	479729.06070267	0.00132013160921327	200	196	191	114	119	128	0.0291210543097035	95	95	0.192640168966222	L000528_030_001	2013-10-01_16-00-45	2013-09-17_08-02-55	30	YE5S	mS_his3D_B	1	1	1	JPC_TEST_768	SPCC736.09C	SPCC736.09c	SGA0067	JPC	'2013/09/17'	SID	JPC	YE5S	PINNED	14.3318287037037	443337.26885464	30_YE5S
L000528_030_001_2013-10-01_16-00-45	9	45	4486.5	850.5	1637305.15995324	557915.360931973	154.438273228808	590701.309676916	0.0014011311984638	207	200	196	116	120	128	0.0246572430651504	95	95	0.242426966892389	L000528_030_001	2013-10-01_16-00-45	2013-09-17_08-02-55	30	YE5S	mS_his3D_B	1	1	1	JPC_TEST_768	SPBC25B2.07C	mug164	SGA0067	JPC	'2013/09/17'	SID	JPC	YE5S	PINNED	14.3318287037037	557915.360931973	30_YE5S
L000528_030_001_2013-10-01_16-00-45	9	47	4676.5	846.5	1486146.72122436	498174.486041621	154.438273228808	541610.26191616	0.00137234224578484	206	199	193	117	120	130	0.0318843660325221	95	95	0.216468192294442	L000528_030_001	2013-10-01_16-00-45	2013-09-17_08-02-55	30	YE5S	mS_his3D_B	1	1	1	JPC_TEST_768	SPBC11B10.02C	his3	SGA0067	JPC	'2013/09/17'	SID	JPC	YE5S	PINNED	14.3318287037037	498174.486041621	30_YE5S
L000528_030_001_2013-10-01_16-00-45	10	2	401.5	937.5	1621162.02572006	546125.346064359	154.438273228808	555931.905945826	0.00134404537585351	203	197	192	102	110	124	0.041024550961845	95	95	0.237303936153108	L000528_030_001	2013-10-01_16-00-45	2013-09-17_08-02-55	30	YE5S	mS_his3D_B	1	1	1	JPC_TEST_768	SPBC11B10.02C	his3	SGA0067	JPC	'2013/09/17'	SID	JPC	YE5S	PINNED	14.3318287037037	546125.346064359	30_YE5S
L000528_030_001_2013-10-01_16-00-45	10	4	591.5	945.5	1271394.11733447	398879.904157426	154.438273228808	411483.760133171	0.00127827078457551	198	193	190	103	110	122	0.0337974279944734	95	95	0.173322428616556	L000528_030_001	2013-10-01_16-00-45	2013-09-17_08-02-55	30	YE5S	mS_his3D_B	1	1	1	JPC_TEST_768	SPAC2G11.12	rqh1	SGA0067	JPC	'2013/09/17'	SID	JPC	YE5S	PINNED	14.3318287037037	398879.904157426	30_YE5S
L000528_030_001_2013-10-01_16-00-45	10	6	786.5	942.5	1390266.28759698	449535.786114379	154.438273228808	460766.546036918	0.00127985474191764	198	193	190	103	110	122	0.0479328302688915	95	95	0.195333566287276	L000528_030_001	2013-10-01_16-00-45	2013-09-17_08-02-55	30	YE5S	mS_his3D_B	1	1	1	JPC_TEST_768	SPCC1235.03	SPCC1235.03	SGA0067	JPC	'2013/09/17'	SID	JPC	YE5S	PINNED	14.3318287037037	449535.786114379	30_YE5S
L000528_030_001_2013-10-01_16-00-45	10	8	971.5	945.5	1002831.06600064	271966.241222646	154.438273228808	329066.530035323	0.00106329187021565	181	180	179	112	119	129	0.0174301200977787	95	95	0.11817554341324	L000528_030_001	2013-10-01_16-00-45	2013-09-17_08-02-55	30	YE5S	mS_his3D_B	1	1	1	JPC_TEST_768	SPAC139.01C	SPAC139.01c	SGA0067	JPC	'2013/09/17'	SID	JPC	YE5S	PINNED	14.3318287037037	271966.241222646	30_YE5S
L000528_030_001_2013-10-01_16-00-45	10	10	1162.5	945.5	1353577.34615793	439678.218082237	154.438273228808	454491.06510927	0.00131061214291726	199	196	193	102	110	124	0.0715272611329578	95	95	0.191050227834333	L000528_030_001	2013-10-01_16-00-45	2013-09-17_08-02-55	30	YE5S	mS_his3D_B	1	1	1	JPC_TEST_768	SPAC16A10.07C	taz1	SGA0067	JPC	'2013/09/17'	SID	JPC	YE5S	PINNED	14.3318287037037	439678.218082237	30_YE5S
L000528_030_001_2013-10-01_16-00-45	10	12	1352.5	945.5	1065936.0452758	301368.947775313	154.438273228808	327494.474101168	0.00113667907781008	186	184	182	102	112	125	0.00839621638856414	95	95	0.130951690956629	L000528_030_001	2013-10-01_16-00-45	2013-09-17_08-02-55	30	YE5S	mS_his3D_B	1	1	1	JPC_TEST_768	SPAC1805.12C	uep1	SGA0067	JPC	'2013/09/17'	SID	JPC	YE5S	PINNED	14.3318287037037	301368.947775313	30_YE5S
L000528_030_001_2013-10-01_16-00-45	10	14	1542.5	937.5	1375590.71102136	452268.345304123	154.438273228808	461870.526051746	0.00129046608280816	197	194	191	99	110	123	0.0742905728557764	95	95	0.196520925665797	L000528_030_001	2013-10-01_16-00-45	2013-09-17_08-02-55	30	YE5S	mS_his3D_B	1	1	1	JPC_TEST_768	SPAC19G12.06C	hta2	SGA0067	JPC	'2013/09/17'	SID	JPC	YE5S	PINNED	14.3318287037037	452268.345304123	30_YE5S
L000528_030_001_2013-10-01_16-00-45	10	16	1736.5	942.5	891785.869911787	246336.102668065	154.438273228808	310942.00260799	0.00110592167681047	184	182	180	111	118	128	0.0880008502497609	95	95	0.107038662828989	L000528_030_001	2013-10-01_16-00-45	2013-09-17_08-02-55	30	YE5S	mS_his3D_B	1	1	1	JPC_TEST_768	SPAC23C11.04C	pnk1	SGA0067	JPC	'2013/09/17'	SID	JPC	YE5S	PINNED	14.3318287037037	246336.102668065	30_YE5S
L000528_030_001_2013-10-01_16-00-45	10	18	1923.5	939.5	1627521.44223616	530406.83235619	154.438273228808	583618.516375899	0.00132139267391795	200	196	192	129	130	135	0.165479859708789	95	95	0.230473882942237	L000528_030_001	2013-10-01_16-00-45	2013-09-17_08-02-55	30	YE5S	mS_his3D_B	1	1	1	JPC_TEST_768	SPAC29B12.03	spd1	SGA0067	JPC	'2013/09/17'	SID	JPC	YE5S	PINNED	14.3318287037037	530406.83235619	30_YE5S
L000528_030_001_2013-10-01_16-00-45	10	20	2116.5	940.5	1606731.04208736	481105.332162235	154.438273228808	539920.367123717	0.001181723304715	189	188	183	132	133	136	0.17547029439898	95	95	0.209051255081086	L000528_030_001	2013-10-01_16-00-45	2013-09-17_08-02-55	30	YE5S	mS_his3D_B	1	1	1	JPC_TEST_768	SPAC3C7.03C	rhp55	SGA0067	JPC	'2013/09/17'	SID	JPC	YE5S	PINNED	14.3318287037037	481105.332162235	30_YE5S
L000528_030_001_2013-10-01_16-00-45	10	22	2303.5	942.5	953912.477415241	224418.336746765	154.438273228808	330433.476252904	0.000889527995218653	169	169	168	128	131	136	0.271973642257413	95	95	0.0975148929430297	L000528_030_001	2013-10-01_16-00-45	2013-09-17_08-02-55	30	YE5S	mS_his3D_B	1	1	1	JPC_TEST_768	SPAC644.06C	cdr1	SGA0067	JPC	'2013/09/17'	SID	JPC	YE5S	PINNED	14.3318287037037	224418.336746765	30_YE5S
L000528_030_001_2013-10-01_16-00-45	10	24	2491.5	936.5	1645376.72706983	492767.364616064	154.438273228808	551438.129285265	0.00120086971174595	191	189	183	135	136	137	0.217663938782017	95	95	0.21411867453851	L000528_030_001	2013-10-01_16-00-45	2013-09-17_08-02-55	30	YE5S	mS_his3D_B	1	1	1	JPC_TEST_768	SPAC8E11.02C	rad24	SGA0067	JPC	'2013/09/17'	SID	JPC	YE5S	PINNED	14.3318287037037	492767.364616064	30_YE5S
L000528_030_001_2013-10-01_16-00-45	10	26	2683.5	944.5	1681576.48262302	558733.632230989	154.438273228808	606319.044227461	0.00135241148654411	202	198	192	127	130	132	0.179190137102774	95	95	0.242782524460807	L000528_030_001	2013-10-01_16-00-45	2013-09-17_08-02-55	30	YE5S	mS_his3D_B	1	1	1	JPC_TEST_768	SPAPB2B4.03	cig2	SGA0067	JPC	'2013/09/17'	SID	JPC	YE5S	PINNED	14.3318287037037	558733.632230989	30_YE5S
L000528_030_001_2013-10-01_16-00-45	10	28	2878.5	942.5	1504491.19194388	492149.780291721	154.438273228808	541854.289527123	0.00127902427894967	197	194	187	119	124	131	0.0921458178339887	95	95	0.2138503200442	L000528_030_001	2013-10-01_16-00-45	2013-09-17_08-02-55	30	YE5S	mS_his3D_B	1	1	1	JPC_TEST_768	SPBC13G1.13	tfb2	SGA0067	JPC	'2013/09/17'	SID	JPC	YE5S	PINNED	14.3318287037037	492149.780291721	30_YE5S
L000528_030_001_2013-10-01_16-00-45	10	30	3060.5	942.5	1023132.28026358	274022.384400423	154.438273228808	327587.200875469	0.00105803242785874	180	180	176	110	118	128	0.0238069933042831	95	95	0.119068984585486	L000528_030_001	2013-10-01_16-00-45	2013-09-17_08-02-55	30	YE5S	mS_his3D_B	1	1	1	JPC_TEST_768	SPBC1734.06	rhp18	SGA0067	JPC	'2013/09/17'	SID	JPC	YE5S	PINNED	14.3318287037037	274022.384400423	30_YE5S
L000528_030_001_2013-10-01_16-00-45	10	32	3249.5	943.5	1276775.16207886	406216.469170704	154.438273228808	451712.083834209	0.00126594466319942	196	193	188	110	119	129	0.00233818684238495	95	95	0.176510333679085	L000528_030_001	2013-10-01_16-00-45	2013-09-17_08-02-55	30	YE5S	mS_his3D_B	1	1	1	JPC_TEST_768	SPBC21D10.12	hob1	SGA0067	JPC	'2013/09/17'	SID	JPC	YE5S	PINNED	14.3318287037037	406216.469170704	30_YE5S
L000528_030_001_2013-10-01_16-00-45	10	34	3445.5	942.5	0	0	154.438273228808	23615.5341294047	NA	NA	NA	NA	102	114	128	0	95	95	0	L000528_030_001	2013-10-01_16-00-45	2013-09-17_08-02-55	30	YE5S	mS_his3D_B	1	1	1	JPC_TEST_768	SPBC31F10.14C	hip3	SGA0067	JPC	'2013/09/17'	SID	JPC	YE5S	PINNED	14.3318287037037	0	30_YE5S
L000528_030_001_2013-10-01_16-00-45	10	36	3634.5	941.5	1436983.53969604	464731.388111461	154.438273228808	499761.788770201	0.00127459529956073	197	193	188	110	118	128	0.0367733021575088	95	95	0.201936402416582	L000528_030_001	2013-10-01_16-00-45	2013-09-17_08-02-55	30	YE5S	mS_his3D_B	1	1	1	JPC_TEST_768	SPBC543.03C	pku80	SGA0067	JPC	'2013/09/17'	SID	JPC	YE5S	PINNED	14.3318287037037	464731.388111461	30_YE5S
L000528_030_001_2013-10-01_16-00-45	10	38	3820.5	941.5	1413013.43128919	474374.349596653	154.438273228808	511942.24310704	0.00134136954391687	201	198	193	110	118	128	0.0388989265596769	95	95	0.206126489423346	L000528_030_001	2013-10-01_16-00-45	2013-09-17_08-02-55	30	YE5S	mS_his3D_B	1	1	1	JPC_TEST_768	SPBP16F5.03C	tra1	SGA0067	JPC	'2013/09/17'	SID	JPC	YE5S	PINNED	14.3318287037037	474374.349596653	30_YE5S
L000528_030_001_2013-10-01_16-00-45	10	40	4012.5	943.5	1511584.38728877	519272.199472812	154.438273228808	553826.211017306	0.00137037379746418	204	199	194	114	121	129	0.0464448931873738	95	95	0.225635630643773	L000528_030_001	2013-10-01_16-00-45	2013-09-17_08-02-55	30	YE5S	mS_his3D_B	1	1	1	JPC_TEST_768	SPCC18.09C	SPCC18.09c	SGA0067	JPC	'2013/09/17'	SID	JPC	YE5S	PINNED	14.3318287037037	519272.199472812	30_YE5S
L000528_030_001_2013-10-01_16-00-45	10	42	4199.5	941.5	834061.935381018	199826.334036961	154.438273228808	264408.26305426	0.000908412990623065	170	170	170	112	119	131	0.000318843660325221	95	95	0.0868291060939488	L000528_030_001	2013-10-01_16-00-45	2013-09-17_08-02-55	30	YE5S	mS_his3D_B	1	1	1	JPC_TEST_768	SPCC338.05C	mms2	SGA0067	JPC	'2013/09/17'	SID	JPC	YE5S	PINNED	14.3318287037037	199826.334036961	30_YE5S
L000528_030_001_2013-10-01_16-00-45	10	44	4390.5	939.5	1402006.74885748	478673.595224039	154.438273228808	507380.353157217	0.00135674824441668	204	198	195	113	118	127	0.0756722287171857	95	95	0.207994609841525	L000528_030_001	2013-10-01_16-00-45	2013-09-17_08-02-55	30	YE5S	mS_his3D_B	1	1	1	JPC_TEST_768	SPCC736.09C	SPCC736.09c	SGA0067	JPC	'2013/09/17'	SID	JPC	YE5S	PINNED	14.3318287037037	478673.595224039	30_YE5S
L000528_030_001_2013-10-01_16-00-45	10	46	4585.5	939.5	1730005.88532256	601939.864472602	154.438273228808	623952.250508629	0.0013760638415578	206	199	194	114	118	127	0.0768413221383781	95	95	0.261556619183141	L000528_030_001	2013-10-01_16-00-45	2013-09-17_08-02-55	30	YE5S	mS_his3D_B	1	1	1	JPC_TEST_768	SPBC25B2.07C	mug164	SGA0067	JPC	'2013/09/17'	SID	JPC	YE5S	PINNED	14.3318287037037	601939.864472602	30_YE5S
L000528_030_001_2013-10-01_16-00-45	10	48	4771.5	939.5	1839338.93081093	691044.140884251	154.438273228808	711415.394893675	0.00150895129207263	216	207	201	115	119	131	0.0973535976193007	95	95	0.300274462390636	L000528_030_001	2013-10-01_16-00-45	2013-09-17_08-02-55	30	YE5S	mS_his3D_B	1	1	1	JPC_TEST_768	SPBC11B10.02C	his3	SGA0067	JPC	'2013/09/17'	SID	JPC	YE5S	PINNED	14.3318287037037	691044.140884251	30_YE5S
L000528_030_001_2013-10-01_16-00-45	11	1	306.5	1038.5	1302946.60697205	416354.43077388	154.438273228808	435163.676881211	0.00127902427894967	197	194	190	97	109	128	0.00244446806249336	95	95	0.180915509542721	L000528_030_001	2013-10-01_16-00-45	2013-09-17_08-02-55	30	YE5S	mS_his3D_B	1	1	1	JPC_TEST_768	SPBC11B10.02C	his3	SGA0067	JPC	'2013/09/17'	SID	JPC	YE5S	PINNED	14.3318287037037	416354.43077388	30_YE5S
L000528_030_001_2013-10-01_16-00-45	11	3	496.5	1035.5	1488348.0577107	518271.235569947	154.438273228808	518946.611210987	0.00139018147735293	206	200	195	97	106	121	0.0712084174726326	95	95	0.225200688966356	L000528_030_001	2013-10-01_16-00-45	2013-09-17_08-02-55	30	YE5S	mS_his3D_B	1	1	1	JPC_TEST_768	SPBC342.05	crb2	SGA0067	JPC	'2013/09/17'	SID	JPC	YE5S	PINNED	14.3318287037037	518271.235569947	30_YE5S
L000528_030_001_2013-10-01_16-00-45	11	5	686.5	1030.5	0	0	154.438273228808	-24808.5201412411	NA	NA	NA	NA	96	107	123	0	95	95	0	L000528_030_001	2013-10-01_16-00-45	2013-09-17_08-02-55	30	YE5S	mS_his3D_B	1	1	1	JPC_TEST_768	SPAC1006.09	win1	SGA0067	JPC	'2013/09/17'	SID	JPC	YE5S	PINNED	14.3318287037037	0	30_YE5S
L000528_030_001_2013-10-01_16-00-45	11	7	882.5	1038.5	1402251.3418004	439615.50892998	154.438273228808	458825.285236387	0.00126272289396553	196	192	189	108	114	125	0.0665320437878627	95	95	0.191022979275425	L000528_030_001	2013-10-01_16-00-45	2013-09-17_08-02-55	30	YE5S	mS_his3D_B	1	1	1	JPC_TEST_768	SPAC139.06	hat1	SGA0067	JPC	'2013/09/17'	SID	JPC	YE5S	PINNED	14.3318287037037	439615.50892998	30_YE5S
L000528_030_001_2013-10-01_16-00-45	11	9	1071.5	1043.5	1471715.73759167	500863.540126537	154.438273228808	524351.99772223	0.00136752877541738	204	199	196	110	116	126	0.0737591667552343	95	95	0.217636647711276	L000528_030_001	2013-10-01_16-00-45	2013-09-17_08-02-55	30	YE5S	mS_his3D_B	1	1	1	JPC_TEST_768	SPAC16A10.07C	taz1	SGA0067	JPC	'2013/09/17'	SID	JPC	YE5S	PINNED	14.3318287037037	500863.540126537	30_YE5S
L000528_030_001_2013-10-01_16-00-45	11	11	1263.5	1034.5	1310039.80231693	433074.557471472	154.438273228808	453950.696408997	0.00127484134093454	197	193	190	107	115	125	0.0520777978531194	95	95	0.188180786473943	L000528_030_001	2013-10-01_16-00-45	2013-09-17_08-02-55	30	YE5S	mS_his3D_B	1	1	1	JPC_TEST_768	SPAC1834.04	hht1	SGA0067	JPC	'2013/09/17'	SID	JPC	YE5S	PINNED	14.3318287037037	433074.557471472	30_YE5S
L000528_030_001_2013-10-01_16-00-45	11	13	1447.5	1037.5	1380971.75576576	447069.911135627	154.438273228808	463208.649757036	0.00130885899546495	199	195	192	99	110	124	0.0459134870868318	95	95	0.194262087289393	L000528_030_001	2013-10-01_16-00-45	2013-09-17_08-02-55	30	YE5S	mS_his3D_B	1	1	1	JPC_TEST_768	SPAC1B1.04C	SPAC1B1.04c	SGA0067	JPC	'2013/09/17'	SID	JPC	YE5S	PINNED	14.3318287037037	447069.911135627	30_YE5S
L000528_030_001_2013-10-01_16-00-45	11	15	1637.5	1038.5	1204375.65097247	371821.78011209	154.438273228808	393119.532176486	0.00122912047091911	193	190.5	187	102	111	124	0.0377298331384844	95	95	0.161565055721944	L000528_030_001	2013-10-01_16-00-45	2013-09-17_08-02-55	30	YE5S	mS_his3D_B	1	1	1	JPC_TEST_768	SPAC23D3.01	SPAC23D3.01	SGA0067	JPC	'2013/09/17'	SID	JPC	YE5S	PINNED	14.3318287037037	371821.78011209	30_YE5S
L000528_030_001_2013-10-01_16-00-45	11	17	1828.5	1037.5	1081589.99362313	311094.462258044	154.438273228808	351784.976229032	0.00116634460421519	188	187	184	107	115	127	0.0617493888829844	95	95	0.135177649126302	L000528_030_001	2013-10-01_16-00-45	2013-09-17_08-02-55	30	YE5S	mS_his3D_B	1	1	1	JPC_TEST_768	SPAC2F3.15	lsk1	SGA0067	JPC	'2013/09/17'	SID	JPC	YE5S	PINNED	14.3318287037037	311094.462258044	30_YE5S
L000528_030_001_2013-10-01_16-00-45	11	19	2015.5	1037.5	1570775.8794771	509559.734890689	154.438273228808	549840.632958696	0.00132122348380778	199	196	192	115	120	127	0.118928685301307	95	95	0.221415342953968	L000528_030_001	2013-10-01_16-00-45	2013-09-17_08-02-55	30	YE5S	mS_his3D_B	1	1	1	JPC_TEST_768	SPAC3F10.15C	spo12	SGA0067	JPC	'2013/09/17'	SID	JPC	YE5S	PINNED	14.3318287037037	509559.734890689	30_YE5S
L000528_030_001_2013-10-01_16-00-45	11	21	2208.5	1037.5	1156435.43415878	330422.768449816	154.438273228808	375846.917630658	0.00115222696842007	188	186	182	108	116	127	0.024550961845042	95	95	0.14357623961754	L000528_030_001	2013-10-01_16-00-45	2013-09-17_08-02-55	30	YE5S	mS_his3D_B	1	1	1	JPC_TEST_768	SPAC644.14C	rhp51	SGA0067	JPC	'2013/09/17'	SID	JPC	YE5S	PINNED	14.3318287037037	330422.768449816	30_YE5S
L000528_030_001_2013-10-01_16-00-45	11	23	2401.5	1033.5	1414480.98894675	458969.204076091	154.438273228808	499447.053191481	0.00128253057385427	198	194	189	112	119	129	0.0441067063449888	95	95	0.199432601847196	L000528_030_001	2013-10-01_16-00-45	2013-09-17_08-02-55	30	YE5S	mS_his3D_B	1	1	1	JPC_TEST_768	SPAC8E11.03C	dmc1	SGA0067	JPC	'2013/09/17'	SID	JPC	YE5S	PINNED	14.3318287037037	458969.204076091	30_YE5S
L000528_030_001_2013-10-01_16-00-45	11	25	2589.5	1033.5	1935953.14326708	683445.682971607	154.438273228808	712202.502591247	0.00143407234865243	208	204	197	130	131	132	0.181953448825593	95	95	0.296972758881802	L000528_030_001	2013-10-01_16-00-45	2013-09-17_08-02-55	30	YE5S	mS_his3D_B	1	1	1	JPC_TEST_768	SPAPB8E5.02C	rpn502	SGA0067	JPC	'2013/09/17'	SID	JPC	YE5S	PINNED	14.3318287037037	683445.682971607	30_YE5S
L000528_030_001_2013-10-01_16-00-45	11	27	2778.5	1040.5	1710683.04283133	534898.676880765	154.438273228808	583868.260585535	0.00124826687795005	195	192	186	130	131	134	0.184929322988628	95	95	0.232425691980127	L000528_030_001	2013-10-01_16-00-45	2013-09-17_08-02-55	30	YE5S	mS_his3D_B	1	1	1	JPC_TEST_768	SPBC146.06C	SPBC146.06c	SGA0067	JPC	'2013/09/17'	SID	JPC	YE5S	PINNED	14.3318287037037	534898.676880765	30_YE5S
L000528_030_001_2013-10-01_16-00-45	11	29	2963.5	1034.5	1210490.47454565	354297.763384382	154.438273228808	399835.078233678	0.00110592167681047	184	183	178	109	117	127	0.0258263364863429	95	95	0.153950470212105	L000528_030_001	2013-10-01_16-00-45	2013-09-17_08-02-55	30	YE5S	mS_his3D_B	1	1	1	JPC_TEST_768	SPBC17D11.01	nep1	SGA0067	JPC	'2013/09/17'	SID	JPC	YE5S	PINNED	14.3318287037037	354297.763384382	30_YE5S
L000528_030_001_2013-10-01_16-00-45	11	31	3159.5	1037.5	1308816.8376023	395508.417041584	154.438273228808	452431.03246097	0.00115030463085759	188	186	180	115	122	130	0.0232755872037411	95	95	0.171857440461283	L000528_030_001	2013-10-01_16-00-45	2013-09-17_08-02-55	30	YE5S	mS_his3D_B	1	1	1	JPC_TEST_768	SPBC23E6.02	SPBC23E6.02	SGA0067	JPC	'2013/09/17'	SID	JPC	YE5S	PINNED	14.3318287037037	395508.417041584	30_YE5S
L000528_030_001_2013-10-01_16-00-45	11	33	3350.5	1037.5	62860.3863322351	12808.605612816	154.438273228808	85728.623823292	0.0007522730463258	156	161	162	107	117	130	0.040493144861303	95	95	0.00556563168228387	L000528_030_001	2013-10-01_16-00-45	2013-09-17_08-02-55	30	YE5S	mS_his3D_B	1	1	1	JPC_TEST_768	SPBC336.01	fbh1	SGA0067	JPC	'2013/09/17'	SID	JPC	YE5S	PINNED	14.3318287037037	12808.605612816	30_YE5S
L000528_030_001_2013-10-01_16-00-45	11	35	3533.5	1037.5	1191412.22499734	368195.786508139	154.438273228808	419204.102511631	0.00124826687795005	195	192	187	112	119.5	129	0	95	95	0.15998947868476	L000528_030_001	2013-10-01_16-00-45	2013-09-17_08-02-55	30	YE5S	mS_his3D_B	1	1	1	JPC_TEST_768	SPBC582.10C	SPBC582.10c	SGA0067	JPC	'2013/09/17'	SID	JPC	YE5S	PINNED	14.3318287037037	368195.786508139	30_YE5S
L000528_030_001_2013-10-01_16-00-45	11	37	3727.5	1034.5	1315420.84706132	440976.972397418	154.438273228808	480357.428331415	0.0013405390809489	201	198	192	112	119	128	0.0332660218939313	95	95	0.191614566247317	L000528_030_001	2013-10-01_16-00-45	2013-09-17_08-02-55	30	YE5S	mS_his3D_B	1	1	1	JPC_TEST_768	SPCC1183.06	ung1	SGA0067	JPC	'2013/09/17'	SID	JPC	YE5S	PINNED	14.3318287037037	440976.972397418	30_YE5S
L000528_030_001_2013-10-01_16-00-45	11	39	3920.5	1031.5	0	0	154.438273228808	43700.8648762826	NA	NA	NA	NA	105	116	130	0.0014879370815177	95	95	0	L000528_030_001	2013-10-01_16-00-45	2013-09-17_08-02-55	30	YE5S	mS_his3D_B	1	1	1	JPC_TEST_768	SPCC1840.03	sal3	SGA0067	JPC	'2013/09/17'	SID	JPC	YE5S	PINNED	14.3318287037037	0	30_YE5S
L000528_030_001_2013-10-01_16-00-45	11	41	4111.5	1036.5	843111.874269316	220220.829473051	154.438273228808	296067.050316765	0.00103253446921603	179	178	176	111	119	131	0.00340099904346902	95	95	0.0956909801631854	L000528_030_001	2013-10-01_16-00-45	2013-09-17_08-02-55	30	YE5S	mS_his3D_B	1	1	1	JPC_TEST_768	SPCC338.08	ctp1	SGA0067	JPC	'2013/09/17'	SID	JPC	YE5S	PINNED	14.3318287037037	220220.829473051	30_YE5S
L000528_030_001_2013-10-01_16-00-45	11	43	4298.5	1038.5	1318111.36943352	420707.664509049	154.438273228808	463294.818037929	0.00129790927435408	199	195	191	113	120	129	0.0385800828993517	95	95	0.182807089026799	L000528_030_001	2013-10-01_16-00-45	2013-09-17_08-02-55	30	YE5S	mS_his3D_B	1	1	1	JPC_TEST_768	SPCC74.06	mak3	SGA0067	JPC	'2013/09/17'	SID	JPC	YE5S	PINNED	14.3318287037037	420707.664509049	30_YE5S
L000528_030_001_2013-10-01_16-00-45	11	45	4491.5	1040.5	1610644.52917419	540100.458551381	154.438273228808	573652.102607409	0.00135499509696438	204	197	193	115	119	129	0.0142416834945265	95	95	0.234685984922658	L000528_030_001	2013-10-01_16-00-45	2013-09-17_08-02-55	30	YE5S	mS_his3D_B	1	1	1	JPC_TEST_768	SPBP8B7.24C	atg8	SGA0067	JPC	'2013/09/17'	SID	JPC	YE5S	PINNED	14.3318287037037	540100.458551381	30_YE5S
L000528_030_001_2013-10-01_16-00-45	11	47	4678.5	1038.5	1709460.0781167	599649.722547514	154.438273228808	628165.552792155	0.00142613683969854	210	202	196	116	119	129	0.0566478903177808	95	95	0.26056150021075	L000528_030_001	2013-10-01_16-00-45	2013-09-17_08-02-55	30	YE5S	mS_his3D_B	1	1	1	JPC_TEST_768	SPBC11B10.02C	his3	SGA0067	JPC	'2013/09/17'	SID	JPC	YE5S	PINNED	14.3318287037037	599649.722547514	30_YE5S
L000528_030_001_2013-10-01_16-00-45	12	2	406.5	1136.5	1549251.70049952	511990.94069429	154.438273228808	535629.100642072	0.00130568333698925	199	195	190	108	115	125	0.0392177702200021	95	95	0.222471757403418	L000528_030_001	2013-10-01_16-00-45	2013-09-17_08-02-55	30	YE5S	mS_his3D_B	1	1	1	JPC_TEST_768	SPBC11B10.02C	his3	SGA0067	JPC	'2013/09/17'	SID	JPC	YE5S	PINNED	14.3318287037037	511990.94069429	30_YE5S
L000528_030_001_2013-10-01_16-00-45	12	4	591.5	1129.5	1343793.62844085	451789.627384141	154.438273228808	449380.472583955	0.00133677137441776	201	197	193	96	105	121	0.080986289722606	95	95	0.196312911795835	L000528_030_001	2013-10-01_16-00-45	2013-09-17_08-02-55	30	YE5S	mS_his3D_B	1	1	1	JPC_TEST_768	SPBC342.05	crb2	SGA0067	JPC	'2013/09/17'	SID	JPC	YE5S	PINNED	14.3318287037037	451789.627384141	30_YE5S
L000528_030_001_2013-10-01_16-00-45	12	6	781.5	1126.5	0	0	154.438273228808	-46775.7538659741	NA	NA	NA	NA	94	105	122	0	95	95	0	L000528_030_001	2013-10-01_16-00-45	2013-09-17_08-02-55	30	YE5S	mS_his3D_B	1	1	1	JPC_TEST_768	SPAC1006.09	win1	SGA0067	JPC	'2013/09/17'	SID	JPC	YE5S	PINNED	14.3318287037037	0	30_YE5S
L000528_030_001_2013-10-01_16-00-45	12	8	971.5	1136.5	895699.356998618	226098.608419878	154.438273228808	263345.045258769	0.00100177706821642	177	176	175	104	113	126	0.0104155595706239	95	95	0.0982450093617417	L000528_030_001	2013-10-01_16-00-45	2013-09-17_08-02-55	30	YE5S	mS_his3D_B	1	1	1	JPC_TEST_768	SPAC139.06	hat1	SGA0067	JPC	'2013/09/17'	SID	JPC	YE5S	PINNED	14.3318287037037	226098.608419878	30_YE5S
L000528_030_001_2013-10-01_16-00-45	12	10	1163.5	1134.5	1398582.4476565	447842.905707092	154.438273228808	469554.910954522	0.00129523344241745	199	195	192	105	112	125	0.0822616643639069	95	95	0.194597971085587	L000528_030_001	2013-10-01_16-00-45	2013-09-17_08-02-55	30	YE5S	mS_his3D_B	1	1	1	JPC_TEST_768	SPAC16A10.07C	taz1	SGA0067	JPC	'2013/09/17'	SID	JPC	YE5S	PINNED	14.3318287037037	447842.905707092	30_YE5S
L000528_030_001_2013-10-01_16-00-45	12	12	1356.5	1130.5	1412279.65246041	467402.704401708	154.438273228808	484481.953875674	0.00130885899546495	199	195	192	107	114	124	0.0752471038367521	95	95	0.203097150356508	L000528_030_001	2013-10-01_16-00-45	2013-09-17_08-02-55	30	YE5S	mS_his3D_B	1	1	1	JPC_TEST_768	SPAC1834.04	hht1	SGA0067	JPC	'2013/09/17'	SID	JPC	YE5S	PINNED	14.3318287037037	467402.704401708	30_YE5S
L000528_030_001_2013-10-01_16-00-45	12	14	1544.5	1135.5	1443098.36326921	496654.388816007	154.438273228808	508954.378883816	0.00135215007491757	202	198	194	102	112	124	0.0934211924752896	95	95	0.215807675331489	L000528_030_001	2013-10-01_16-00-45	2013-09-17_08-02-55	30	YE5S	mS_his3D_B	1	1	1	JPC_TEST_768	SPAC1B1.04C	SPAC1B1.04c	SGA0067	JPC	'2013/09/17'	SID	JPC	YE5S	PINNED	14.3318287037037	496654.388816007	30_YE5S
L000528_030_001_2013-10-01_16-00-45	12	16	1732.5	1136.5	1239107.84886811	384649.258588413	154.438273228808	413159.15717406	0.00124432998130874	194	191	188	104	113	125	0.0276331172281858	95	95	0.167138888094471	L000528_030_001	2013-10-01_16-00-45	2013-09-17_08-02-55	30	YE5S	mS_his3D_B	1	1	1	JPC_TEST_768	SPAC23D3.01	SPAC23D3.01	SGA0067	JPC	'2013/09/17'	SID	JPC	YE5S	PINNED	14.3318287037037	384649.258588413	30_YE5S
L000528_030_001_2013-10-01_16-00-45	12	18	1928.5	1129.5	1062511.74407482	304209.288641897	154.438273228808	348141.226961169	0.00113667907781008	186	185	181	107	116	127	0.0243383994048252	95	95	0.132185883935428	L000528_030_001	2013-10-01_16-00-45	2013-09-17_08-02-55	30	YE5S	mS_his3D_B	1	1	1	JPC_TEST_768	SPAC2F3.15	lsk1	SGA0067	JPC	'2013/09/17'	SID	JPC	YE5S	PINNED	14.3318287037037	304209.288641897	30_YE5S
L000528_030_001_2013-10-01_16-00-45	12	20	2113.5	1131.5	1227122.79466468	389084.844335632	154.438273228808	423245.251008298	0.00126321497671315	195	193	188	105	115	126	0.0397491763205442	95	95	0.169066251408672	L000528_030_001	2013-10-01_16-00-45	2013-09-17_08-02-55	30	YE5S	mS_his3D_B	1	1	1	JPC_TEST_768	SPAC3F10.15C	spo12	SGA0067	JPC	'2013/09/17'	SID	JPC	YE5S	PINNED	14.3318287037037	389084.844335632	30_YE5S
L000528_030_001_2013-10-01_16-00-45	12	22	2304.5	1133.5	1204131.05802955	368960.250638499	154.438273228808	405669.104141486	0.00124449917141891	194	192	188	105	115	126	0.00212562440216814	95	95	0.160321655809461	L000528_030_001	2013-10-01_16-00-45	2013-09-17_08-02-55	30	YE5S	mS_his3D_B	1	1	1	JPC_TEST_768	SPAC644.14C	rhp51	SGA0067	JPC	'2013/09/17'	SID	JPC	YE5S	PINNED	14.3318287037037	368960.250638499	30_YE5S
L000528_030_001_2013-10-01_16-00-45	12	24	2497.5	1130.5	1352109.78850037	434930.236985942	154.438273228808	471360.696657079	0.00123639447235485	194	191	185	107	116	126	0.00488893612498671	95	95	0.188987121605971	L000528_030_001	2013-10-01_16-00-45	2013-09-17_08-02-55	30	YE5S	mS_his3D_B	1	1	1	JPC_TEST_768	SPAC8E11.03C	dmc1	SGA0067	JPC	'2013/09/17'	SID	JPC	YE5S	PINNED	14.3318287037037	434930.236985942	30_YE5S
L000528_030_001_2013-10-01_16-00-45	12	26	2679.5	1128.5	1731473.44298013	599090.128043563	154.438273228808	640963.312049915	0.00138224620305939	204	200	194	122	127	131	0.123179934105644	95	95	0.260318343617864	L000528_030_001	2013-10-01_16-00-45	2013-09-17_08-02-55	30	YE5S	mS_his3D_B	1	1	1	JPC_TEST_768	SPAPB8E5.02C	rpn502	SGA0067	JPC	'2013/09/17'	SID	JPC	YE5S	PINNED	14.3318287037037	599090.128043563	30_YE5S
L000528_030_001_2013-10-01_16-00-45	12	28	2873.5	1132.5	1373144.78159209	427495.419065652	154.438273228808	474545.557821051	0.00122938188254564	193	191	184	112	120	129	0.021681368902115	95	95	0.185756523411288	L000528_030_001	2013-10-01_16-00-45	2013-09-17_08-02-55	30	YE5S	mS_his3D_B	1	1	1	JPC_TEST_768	SPBC146.06C	SPBC146.06c	SGA0067	JPC	'2013/09/17'	SID	JPC	YE5S	PINNED	14.3318287037037	427495.419065652	30_YE5S
L000528_030_001_2013-10-01_16-00-45	12	30	3061.5	1130.5	1073518.42650654	302434.85072896	154.438273228808	351081.346340944	0.00107407240121635	181	181	177	108	117	127	0.0191306196195132	95	95	0.131414850134793	L000528_030_001	2013-10-01_16-00-45	2013-09-17_08-02-55	30	YE5S	mS_his3D_B	1	1	1	JPC_TEST_768	SPBC17D11.01	nep1	SGA0067	JPC	'2013/09/17'	SID	JPC	YE5S	PINNED	14.3318287037037	302434.85072896	30_YE5S
L000528_030_001_2013-10-01_16-00-45	12	32	3256.5	1128.5	1275552.19736423	405913.270117056	154.438273228808	444608.048000685	0.00128253057385427	197	194	188	107	117	128	0.00797109150813051	95	95	0.176378586765328	L000528_030_001	2013-10-01_16-00-45	2013-09-17_08-02-55	30	YE5S	mS_his3D_B	1	1	1	JPC_TEST_768	SPBC23E6.02	SPBC23E6.02	SGA0067	JPC	'2013/09/17'	SID	JPC	YE5S	PINNED	14.3318287037037	405913.270117056	30_YE5S
L000528_030_001_2013-10-01_16-00-45	12	34	3445.5	1138.5	0	0	154.438273228808	27904.4526524153	NA	NA	NA	NA	102	114	128	0	95	95	0	L000528_030_001	2013-10-01_16-00-45	2013-09-17_08-02-55	30	YE5S	mS_his3D_B	1	1	1	JPC_TEST_768	SPBC336.01	fbh1	SGA0067	JPC	'2013/09/17'	SID	JPC	YE5S	PINNED	14.3318287037037	0	30_YE5S
L000528_030_001_2013-10-01_16-00-45	12	36	3635.5	1127.5	1465845.50696142	507058.729854639	154.438273228808	538219.580536004	0.00138316888754372	204	200	194	107	117	127	0.0397491763205442	95	95	0.220328599143833	L000528_030_001	2013-10-01_16-00-45	2013-09-17_08-02-55	30	YE5S	mS_his3D_B	1	1	1	JPC_TEST_768	SPBC582.10C	SPBC582.10c	SGA0067	JPC	'2013/09/17'	SID	JPC	YE5S	PINNED	14.3318287037037	507058.729854639	30_YE5S
L000528_030_001_2013-10-01_16-00-45	12	38	3826.5	1136.5	1396870.29705601	473949.361260251	154.438273228808	512773.575517618	0.00135148880205977	202	198	193	111	119	129	0.036560739717292	95	95	0.205941822284613	L000528_030_001	2013-10-01_16-00-45	2013-09-17_08-02-55	30	YE5S	mS_his3D_B	1	1	1	JPC_TEST_768	SPCC1183.06	ung1	SGA0067	JPC	'2013/09/17'	SID	JPC	YE5S	PINNED	14.3318287037037	473949.361260251	30_YE5S
L000528_030_001_2013-10-01_16-00-45	12	40	4016.5	1135.5	0	0	154.438273228808	40358.827344138	NA	NA	NA	NA	104	115	130	0	95	95	0	L000528_030_001	2013-10-01_16-00-45	2013-09-17_08-02-55	30	YE5S	mS_his3D_B	1	1	1	JPC_TEST_768	SPCC1840.03	sal3	SGA0067	JPC	'2013/09/17'	SID	JPC	YE5S	PINNED	14.3318287037037	0	30_YE5S
L000528_030_001_2013-10-01_16-00-45	12	42	4206.5	1129.5	609770.206716973	141636.437928145	154.438273228808	237214.681658105	0.00087765558962345	168	168	168	112	120	131	0.000637687320650441	95	95	0.0615442672003238	L000528_030_001	2013-10-01_16-00-45	2013-09-17_08-02-55	30	YE5S	mS_his3D_B	1	1	1	JPC_TEST_768	SPCC338.08	ctp1	SGA0067	JPC	'2013/09/17'	SID	JPC	YE5S	PINNED	14.3318287037037	141636.437928145	30_YE5S
L000528_030_001_2013-10-01_16-00-45	12	44	4396.5	1138.5	286907.522053353	66310.9712439439	154.438273228808	137600.678414863	0.000908412990623065	171	170	170	108	116	130	0.000637687320650441	95	95	0.0288136315220005	L000528_030_001	2013-10-01_16-00-45	2013-09-17_08-02-55	30	YE5S	mS_his3D_B	1	1	1	JPC_TEST_768	SPCC74.06	mak3	SGA0067	JPC	'2013/09/17'	SID	JPC	YE5S	PINNED	14.3318287037037	66310.9712439439	30_YE5S
L000528_030_001_2013-10-01_16-00-45	12	46	4584.5	1133.5	1463644.17047508	500285.833695947	154.438273228808	536947.939232509	0.00140682124255742	208	201	196	115	119	129	0.0502710171112764	95	95	0.217385621072597	L000528_030_001	2013-10-01_16-00-45	2013-09-17_08-02-55	30	YE5S	mS_his3D_B	1	1	1	JPC_TEST_768	SPBP8B7.24C	atg8	SGA0067	JPC	'2013/09/17'	SID	JPC	YE5S	PINNED	14.3318287037037	500285.833695947	30_YE5S
L000528_030_001_2013-10-01_16-00-45	12	48	4771.5	1131.5	1966038.0752471	718415.55392425	154.438273228808	736198.789771848	0.00147819389107301	214	205	199	117	121	132	0.0493144861303008	95	95	0.312167966508826	L000528_030_001	2013-10-01_16-00-45	2013-09-17_08-02-55	30	YE5S	mS_his3D_B	1	1	1	JPC_TEST_768	SPBC11B10.02C	his3	SGA0067	JPC	'2013/09/17'	SID	JPC	YE5S	PINNED	14.3318287037037	718415.55392425	30_YE5S
L000528_030_001_2013-10-01_16-00-45	13	1	306.5	1229.5	1397114.88999894	478815.869157522	154.438273228808	488234.839766543	0.00141274219243247	206	202	196	97	109	128	0.0375172706982676	95	95	0.208056431115104	L000528_030_001	2013-10-01_16-00-45	2013-09-17_08-02-55	30	YE5S	mS_his3D_B	1	1	1	JPC_TEST_768	SPBC11B10.02C	his3	SGA0067	JPC	'2013/09/17'	SID	JPC	YE5S	PINNED	14.3318287037037	478815.869157522	30_YE5S
L000528_030_001_2013-10-01_16-00-45	13	3	496.5	1223.5	1321535.6706345	423507.752899972	154.438273228808	436001.875434909	0.00128253057385427	198	194	189	101	109	122	0.0381549580189181	95	95	0.184023791385572	L000528_030_001	2013-10-01_16-00-45	2013-09-17_08-02-55	30	YE5S	mS_his3D_B	1	1	1	JPC_TEST_768	SPCC1322.12C	bub1	SGA0067	JPC	'2013/09/17'	SID	JPC	YE5S	PINNED	14.3318287037037	423507.752899972	30_YE5S
L000528_030_001_2013-10-01_16-00-45	13	5	688.5	1228.5	1565884.02061856	527614.955016249	154.438273228808	534058.837909138	0.00136580636847053	203	198	195	104	110	122	0.0763099160378361	95	95	0.229260748472652	L000528_030_001	2013-10-01_16-00-45	2013-09-17_08-02-55	30	YE5S	mS_his3D_B	1	1	1	JPC_TEST_768	SPAC1071.02	mms19	SGA0067	JPC	'2013/09/17'	SID	JPC	YE5S	PINNED	14.3318287037037	527614.955016249	30_YE5S
L000528_030_001_2013-10-01_16-00-45	13	7	882.5	1229.5	1406898.60771602	455298.611792497	154.438273228808	472674.305026652	0.00132423769596476	200	196	193	106	113	125	0.0753533850568605	95	95	0.19783764566509	L000528_030_001	2013-10-01_16-00-45	2013-09-17_08-02-55	30	YE5S	mS_his3D_B	1	1	1	JPC_TEST_768	SPAC13A11.03	mcp7	SGA0067	JPC	'2013/09/17'	SID	JPC	YE5S	PINNED	14.3318287037037	455298.611792497	30_YE5S
L000528_030_001_2013-10-01_16-00-45	13	9	1071.5	1221.5	1387575.76522478	449334.606239281	154.438273228808	479192.749970999	0.00130601397341814	199	195	191	109	116	126	0.0686576681900308	95	95	0.195246149036676	L000528_030_001	2013-10-01_16-00-45	2013-09-17_08-02-55	30	YE5S	mS_his3D_B	1	1	1	JPC_TEST_768	SPAC1782.01	ecm29	SGA0067	JPC	'2013/09/17'	SID	JPC	YE5S	PINNED	14.3318287037037	449334.606239281	30_YE5S
L000528_030_001_2013-10-01_16-00-45	13	11	1261.5	1222.5	1485168.34945265	487436.465674241	154.438273228808	505746.789357692	0.00130509128893381	199	195	191	108	114	125	0.077585290679137	95	95	0.211802277192653	L000528_030_001	2013-10-01_16-00-45	2013-09-17_08-02-55	30	YE5S	mS_his3D_B	1	1	1	JPC_TEST_768	SPAC1834.08	mak1	SGA0067	JPC	'2013/09/17'	SID	JPC	YE5S	PINNED	14.3318287037037	487436.465674241	30_YE5S
L000528_030_001_2013-10-01_16-00-45	13	13	1447.5	1229.5	1070338.71824849	300637.011084568	154.438273228808	326544.25839665	0.00113667907781008	186	184	182	101	111	124	0.0343288340950154	95	95	0.130633647747354	L000528_030_001	2013-10-01_16-00-45	2013-09-17_08-02-55	30	YE5S	mS_his3D_B	1	1	1	JPC_TEST_768	SPAC1B3.03C	wis2	SGA0067	JPC	'2013/09/17'	SID	JPC	YE5S	PINNED	14.3318287037037	300637.011084568	30_YE5S
L000528_030_001_2013-10-01_16-00-45	13	15	1642.5	1224.5	1327405.90126475	425502.416277999	154.438273228808	447791.166355362	0.00132122348380778	199	196	192	104	113	124	0.0562227654373472	95	95	0.184890518180653	L000528_030_001	2013-10-01_16-00-45	2013-09-17_08-02-55	30	YE5S	mS_his3D_B	1	1	1	JPC_TEST_768	SPAC23G3.04	ies4	SGA0067	JPC	'2013/09/17'	SID	JPC	YE5S	PINNED	14.3318287037037	425502.416277999	30_YE5S
L000528_030_001_2013-10-01_16-00-45	13	17	1834.5	1223.5	1083791.33010947	326838.614996518	154.438273228808	358881.299838801	0.00123262676582371	193	191	187	102	113	125	0.022212775002657	95	95	0.142018843081426	L000528_030_001	2013-10-01_16-00-45	2013-09-17_08-02-55	30	YE5S	mS_his3D_B	1	1	1	JPC_TEST_768	SPAC2F7.03C	pom1	SGA0067	JPC	'2013/09/17'	SID	JPC	YE5S	PINNED	14.3318287037037	326838.614996518	30_YE5S
L000528_030_001_2013-10-01_16-00-45	13	19	2023.5	1227.5	1269681.96673398	401476.499689206	154.438273228808	436913.247742527	0.00122895128080893	193	191	186	106	115	126	0.0142416834945265	95	95	0.174450708680335	L000528_030_001	2013-10-01_16-00-45	2013-09-17_08-02-55	30	YE5S	mS_his3D_B	1	1	1	JPC_TEST_768	SPAC3G6.06C	rad2	SGA0067	JPC	'2013/09/17'	SID	JPC	YE5S	PINNED	14.3318287037037	401476.499689206	30_YE5S
L000528_030_001_2013-10-01_16-00-45	13	21	2209.5	1223.5	1103603.35848656	328617.805652175	154.438273228808	370204.966451085	0.00119819387980932	190	189	184	105	115	126	0.000212562440216814	95	95	0.142791942057324	L000528_030_001	2013-10-01_16-00-45	2013-09-17_08-02-55	30	YE5S	mS_his3D_B	1	1	1	JPC_TEST_768	SPAC664.07C	rad9	SGA0067	JPC	'2013/09/17'	SID	JPC	YE5S	PINNED	14.3318287037037	328617.805652175	30_YE5S
L000528_030_001_2013-10-01_16-00-45	13	23	2397.5	1228.5	1245956.45127006	391162.205961938	154.438273228808	423311.396202885	0.00122912047091911	193	191	186	104	114	125	0	95	95	0.169968912481424	L000528_030_001	2013-10-01_16-00-45	2013-09-17_08-02-55	30	YE5S	mS_his3D_B	1	1	1	JPC_TEST_768	SPAC8F11.03	msh3	SGA0067	JPC	'2013/09/17'	SID	JPC	YE5S	PINNED	14.3318287037037	391162.205961938	30_YE5S
L000528_030_001_2013-10-01_16-00-45	13	25	2589.5	1228.5	1467.55765756191	306.381257319696	154.438273228808	24037.7888283317	0.000815540995777333	160	165	169	103	115	126	0.00265703050271017	95	95	0.000133129653932843	L000528_030_001	2013-10-01_16-00-45	2013-09-17_08-02-55	30	YE5S	mS_his3D_B	1	1	1	JPC_TEST_768	SPAPYUG7.02C	sin1	SGA0067	JPC	'2013/09/17'	SID	JPC	YE5S	PINNED	14.3318287037037	306.381257319696	30_YE5S
L000528_030_001_2013-10-01_16-00-45	13	27	2773.5	1224.5	1322024.85652035	386299.745274293	154.438273228808	454918.705829773	0.00115599467495121	188	187	181	121	127	134	0.0414496758422787	95	95	0.167856062255953	L000528_030_001	2013-10-01_16-00-45	2013-09-17_08-02-55	30	YE5S	mS_his3D_B	1	1	1	JPC_TEST_768	SPBC15D4.03	slm9	SGA0067	JPC	'2013/09/17'	SID	JPC	YE5S	PINNED	14.3318287037037	386299.745274293	30_YE5S
L000528_030_001_2013-10-01_16-00-45	13	29	2968.5	1234.5	1443832.14209799	455825.002979702	154.438273228808	508581.952440381	0.00122101577185504	192	191	184	120	125	130	0.134020618556701	95	95	0.198066374658499	L000528_030_001	2013-10-01_16-00-45	2013-09-17_08-02-55	30	YE5S	mS_his3D_B	1	1	1	JPC_TEST_768	SPBC17D11.04C	nto1	SGA0067	JPC	'2013/09/17'	SID	JPC	YE5S	PINNED	14.3318287037037	455825.002979702	30_YE5S
L000528_030_001_2013-10-01_16-00-45	13	31	3158.5	1228.5	1357490.83324477	448861.652585597	154.438273228808	482476.582071613	0.00129917033905876	198	196	188	107	116	126	0.024550961845042	95	95	0.195040639872075	L000528_030_001	2013-10-01_16-00-45	2013-09-17_08-02-55	30	YE5S	mS_his3D_B	1	1	1	JPC_TEST_768	SPBC23G7.04C	nif1	SGA0067	JPC	'2013/09/17'	SID	JPC	YE5S	PINNED	14.3318287037037	448861.652585597	30_YE5S
L000528_030_001_2013-10-01_16-00-45	13	33	3348.5	1224.5	1588141.97842491	555928.867545053	154.438273228808	581067.423483652	0.00142887438730643	207	203	196	108	116	126	0.068976511850356	95	95	0.241563790145045	L000528_030_001	2013-10-01_16-00-45	2013-09-17_08-02-55	30	YE5S	mS_his3D_B	1	1	1	JPC_TEST_768	SPBC336.14C	ppk26	SGA0067	JPC	'2013/09/17'	SID	JPC	YE5S	PINNED	14.3318287037037	555928.867545053	30_YE5S
L000528_030_001_2013-10-01_16-00-45	13	35	3535.5	1228.5	0	0	154.438273228808	23132.7877751563	NA	NA	NA	NA	102	115	128	0.000318843660325221	95	95	0	L000528_030_001	2013-10-01_16-00-45	2013-09-17_08-02-55	30	YE5S	mS_his3D_B	1	1	1	JPC_TEST_768	SPBC609.05	pob3	SGA0067	JPC	'2013/09/17'	SID	JPC	YE5S	PINNED	14.3318287037037	0	30_YE5S
L000528_030_001_2013-10-01_16-00-45	13	37	3725.5	1228.5	1366051.58624721	442672.097921916	154.438273228808	483626.396523184	0.00129397237771277	198	195	189	111	119	129	0.0324157721330641	95	95	0.192351137003711	L000528_030_001	2013-10-01_16-00-45	2013-09-17_08-02-55	30	YE5S	mS_his3D_B	1	1	1	JPC_TEST_768	SPCC1259.04	iec3	SGA0067	JPC	'2013/09/17'	SID	JPC	YE5S	PINNED	14.3318287037037	442672.097921916	30_YE5S
L000528_030_001_2013-10-01_16-00-45	13	39	3920.5	1223.5	22991.7366351366	4142.12591473798	154.438273228808	72607.4938358456	0.000706136944826376	153.5	158	160	105	116	131	0	95	95	0.00179984831448068	L000528_030_001	2013-10-01_16-00-45	2013-09-17_08-02-55	30	YE5S	mS_his3D_B	1	1	1	JPC_TEST_768	SPCC18B5.03	wee1	SGA0067	JPC	'2013/09/17'	SID	JPC	YE5S	PINNED	14.3318287037037	4142.12591473798	30_YE5S
L000528_030_001_2013-10-01_16-00-45	13	41	4108.5	1224.5	1544849.02752684	510113.151410587	154.438273228808	548785.87281546	0.00132472977871238	200	196	192	114	121	131	0.0207248379211393	95	95	0.22165581507168	L000528_030_001	2013-10-01_16-00-45	2013-09-17_08-02-55	30	YE5S	mS_his3D_B	1	1	1	JPC_TEST_768	SPCC338.11C	rrg1	SGA0067	JPC	'2013/09/17'	SID	JPC	YE5S	PINNED	14.3318287037037	510113.151410587	30_YE5S
L000528_030_001_2013-10-01_16-00-45	13	43	4299.5	1225.5	1605018.89148687	553445.876881735	154.438273228808	583066.791200457	0.00135674824441668	204	198	194	113	119	129	0.065044106706345	95	95	0.240484873991303	L000528_030_001	2013-10-01_16-00-45	2013-09-17_08-02-55	30	YE5S	mS_his3D_B	1	1	1	JPC_TEST_768	SPCC777.10C	ubc12	SGA0067	JPC	'2013/09/17'	SID	JPC	YE5S	PINNED	14.3318287037037	553445.876881735	30_YE5S
L000528_030_001_2013-10-01_16-00-45	13	45	4489.5	1227.5	1375101.52513551	443123.036046757	154.438273228808	495087.7977245	0.00132423769596476	202	195	191	118	121	131	0.0478265490487831	95	95	0.192547079918204	L000528_030_001	2013-10-01_16-00-45	2013-09-17_08-02-55	30	YE5S	mS_his3D_B	1	1	1	JPC_TEST_768	SPBC23G7.15C	rpp202	SGA0067	JPC	'2013/09/17'	SID	JPC	YE5S	PINNED	14.3318287037037	443123.036046757	30_YE5S
L000528_030_001_2013-10-01_16-00-45	13	47	4680.5	1227.5	1892660.19236901	678359.576059204	154.438273228808	698003.792850039	0.00142964336926349	210	202	196	116	119	129	0.0584546710596238	95	95	0.294762729263681	L000528_030_001	2013-10-01_16-00-45	2013-09-17_08-02-55	30	YE5S	mS_his3D_B	1	1	1	JPC_TEST_768	SPBC11B10.02C	his3	SGA0067	JPC	'2013/09/17'	SID	JPC	YE5S	PINNED	14.3318287037037	678359.576059204	30_YE5S
L000528_030_001_2013-10-01_16-00-45	14	2	401.5	1325.5	1428178.19375066	470157.744095443	154.438273228808	478252.411403145	0.00131087355454379	200	195	190	98	108	124	0.0231693059836327	95	95	0.204294278027459	L000528_030_001	2013-10-01_16-00-45	2013-09-17_08-02-55	30	YE5S	mS_his3D_B	1	1	1	JPC_TEST_768	SPBC11B10.02C	his3	SGA0067	JPC	'2013/09/17'	SID	JPC	YE5S	PINNED	14.3318287037037	470157.744095443	30_YE5S
L000528_030_001_2013-10-01_16-00-45	14	4	591.5	1322.5	1175758.27665002	374430.753142026	154.438273228808	376073.622206039	0.00126715187335447	197	193	189	95	105	121	0.0419810819428207	95	95	0.16269871409137	L000528_030_001	2013-10-01_16-00-45	2013-09-17_08-02-55	30	YE5S	mS_his3D_B	1	1	1	JPC_TEST_768	SPCC1322.12C	bub1	SGA0067	JPC	'2013/09/17'	SID	JPC	YE5S	PINNED	14.3318287037037	374430.753142026	30_YE5S
L000528_030_001_2013-10-01_16-00-45	14	6	781.5	1325.5	1230547.09586566	363243.541557523	154.438273228808	379511.028655701	0.00118632147421411	191	187	185	101	109	123	0.0162610266765862	95	95	0.15783761514639	L000528_030_001	2013-10-01_16-00-45	2013-09-17_08-02-55	30	YE5S	mS_his3D_B	1	1	1	JPC_TEST_768	SPAC1071.02	mms19	SGA0067	JPC	'2013/09/17'	SID	JPC	YE5S	PINNED	14.3318287037037	363243.541557523	30_YE5S
L000528_030_001_2013-10-01_16-00-45	14	8	971.5	1322.5	1366540.77213306	408399.475163455	154.438273228808	477694.960788856	0.00121833993991841	193	190	186	129	132	138	0.065575512806887	95	95	0.177458899641934	L000528_030_001	2013-10-01_16-00-45	2013-09-17_08-02-55	30	YE5S	mS_his3D_B	1	1	1	JPC_TEST_768	SPAC13A11.03	mcp7	SGA0067	JPC	'2013/09/17'	SID	JPC	YE5S	PINNED	14.3318287037037	408399.475163455	30_YE5S
L000528_030_001_2013-10-01_16-00-45	14	10	1164.5	1322.5	1626053.88457859	499005.833611235	154.438273228808	578755.214392691	0.00123271898734007	195	191	186	144	144	146	0.0767350409182697	95	95	0.216829431801091	L000528_030_001	2013-10-01_16-00-45	2013-09-17_08-02-55	30	YE5S	mS_his3D_B	1	1	1	JPC_TEST_768	SPAC1782.01	ecm29	SGA0067	JPC	'2013/09/17'	SID	JPC	YE5S	PINNED	14.3318287037037	499005.833611235	30_YE5S
L000528_030_001_2013-10-01_16-00-45	14	12	1352.5	1319.5	1623363.3622064	555159.70796885	154.438273228808	566207.56491644	0.00135215007491757	202	198	194	102	111	123	0.0842810075459666	95	95	0.241229572741882	L000528_030_001	2013-10-01_16-00-45	2013-09-17_08-02-55	30	YE5S	mS_his3D_B	1	1	1	JPC_TEST_768	SPAC1834.08	mak1	SGA0067	JPC	'2013/09/17'	SID	JPC	YE5S	PINNED	14.3318287037037	555159.70796885	30_YE5S
L000528_030_001_2013-10-01_16-00-45	14	14	1543.5	1326.5	1402740.52768626	454440.918437051	154.438273228808	479512.958597239	0.00129790927435408	198	195	191	106	115	125	0.0678074184291636	95	95	0.19746495831277	L000528_030_001	2013-10-01_16-00-45	2013-09-17_08-02-55	30	YE5S	mS_his3D_B	1	1	1	JPC_TEST_768	SPAC1B3.03C	wis2	SGA0067	JPC	'2013/09/17'	SID	JPC	YE5S	PINNED	14.3318287037037	454440.918437051	30_YE5S
L000528_030_001_2013-10-01_16-00-45	14	16	1733.5	1320.5	1604774.29854395	567300.243442083	154.438273228808	591025.802193755	0.00144376100505862	208	204	198	108	116	125	0.108194282070358	95	95	0.246504912690059	L000528_030_001	2013-10-01_16-00-45	2013-09-17_08-02-55	30	YE5S	mS_his3D_B	1	1	1	JPC_TEST_768	SPAC23G3.04	ies4	SGA0067	JPC	'2013/09/17'	SID	JPC	YE5S	PINNED	14.3318287037037	567300.243442083	30_YE5S
L000528_030_001_2013-10-01_16-00-45	14	18	1922.5	1327.5	564031.326389627	129332.986943504	154.438273228808	212492.144651131	0.000866705868512579	166	168	167	108	117	128	0.0881071314698693	95	95	0.0561981367415151	L000528_030_001	2013-10-01_16-00-45	2013-09-17_08-02-55	30	YE5S	mS_his3D_B	1	1	1	JPC_TEST_768	SPAC2F7.03C	pom1	SGA0067	JPC	'2013/09/17'	SID	JPC	YE5S	PINNED	14.3318287037037	129332.986943504	30_YE5S
L000528_030_001_2013-10-01_16-00-45	14	20	2118.5	1318.5	1012859.37666064	293244.081218535	154.438273228808	335563.3363225	0.00115950096985581	188	187	182	103	115	126	0.0136039961738761	95	95	0.127421250868952	L000528_030_001	2013-10-01_16-00-45	2013-09-17_08-02-55	30	YE5S	mS_his3D_B	1	1	1	JPC_TEST_768	SPAC3G6.06C	rad2	SGA0067	JPC	'2013/09/17'	SID	JPC	YE5S	PINNED	14.3318287037037	293244.081218535	30_YE5S
L000528_030_001_2013-10-01_16-00-45	14	22	2306.5	1328.5	1216849.89106175	379321.649354839	154.438273228808	417835.464491368	0.00123639447235485	193	191	186	106	115	126	0.00531406100542034	95	95	0.164823920201983	L000528_030_001	2013-10-01_16-00-45	2013-09-17_08-02-55	30	YE5S	mS_his3D_B	1	1	1	JPC_TEST_768	SPAC664.07C	rad9	SGA0067	JPC	'2013/09/17'	SID	JPC	YE5S	PINNED	14.3318287037037	379321.649354839	30_YE5S
L000528_030_001_2013-10-01_16-00-45	14	24	2494.5	1328.5	1285825.10096716	395227.252527267	154.438273228808	447411.513524474	0.00123288817745025	193	192	186	113	120	127	0.0622807949835264	95	95	0.171735268058125	L000528_030_001	2013-10-01_16-00-45	2013-09-17_08-02-55	30	YE5S	mS_his3D_B	1	1	1	JPC_TEST_768	SPAC8F11.03	msh3	SGA0067	JPC	'2013/09/17'	SID	JPC	YE5S	PINNED	14.3318287037037	395227.252527267	30_YE5S
L000528_030_001_2013-10-01_16-00-45	14	26	2682.5	1327.5	427059.278350515	103394.824984885	154.438273228808	289295.91287742	0.000891942415528751	167	170	171	138	142	144	0.322669784249123	95	95	0.0449274129530759	L000528_030_001	2013-10-01_16-00-45	2013-09-17_08-02-55	30	YE5S	mS_his3D_B	1	1	1	JPC_TEST_768	SPAPYUG7.02C	sin1	SGA0067	JPC	'2013/09/17'	SID	JPC	YE5S	PINNED	14.3318287037037	103394.824984885	30_YE5S
L000528_030_001_2013-10-01_16-00-45	14	28	2870.5	1321.5	1732941.00063769	453469.367093578	154.438273228808	501061.824715771	0.00101189632635932	177	177	173	131	133	133	0.265277925390583	95	95	0.197042797064181	L000528_030_001	2013-10-01_16-00-45	2013-09-17_08-02-55	30	YE5S	mS_his3D_B	1	1	1	JPC_TEST_768	SPBC15D4.03	slm9	SGA0067	JPC	'2013/09/17'	SID	JPC	YE5S	PINNED	14.3318287037037	453469.367093578	30_YE5S
L000528_030_001_2013-10-01_16-00-45	14	30	3061.5	1329.5	1441630.80561165	401035.019085356	154.438273228808	466588.051815934	0.0010949719556996	183	183	177	125	129	132	0.189286853013073	95	95	0.174258875274719	L000528_030_001	2013-10-01_16-00-45	2013-09-17_08-02-55	30	YE5S	mS_his3D_B	1	1	1	JPC_TEST_768	SPBC17D11.04C	nto1	SGA0067	JPC	'2013/09/17'	SID	JPC	YE5S	PINNED	14.3318287037037	401035.019085356	30_YE5S
L000528_030_001_2013-10-01_16-00-45	14	32	3254.5	1324.5	1374856.93219258	447938.188750995	154.438273228808	493355.410753885	0.00125028143702889	195	192	185	113	120	128	0.043894143904772	95	95	0.19463937374439	L000528_030_001	2013-10-01_16-00-45	2013-09-17_08-02-55	30	YE5S	mS_his3D_B	1	1	1	JPC_TEST_768	SPBC23G7.04C	nif1	SGA0067	JPC	'2013/09/17'	SID	JPC	YE5S	PINNED	14.3318287037037	447938.188750995	30_YE5S
L000528_030_001_2013-10-01_16-00-45	14	34	3444.5	1316.5	1524547.8132639	544920.977876032	154.438273228808	567484.817563481	0.00139636383885451	205	201	195	107	116	127	0.0991603783611436	95	95	0.236780610667984	L000528_030_001	2013-10-01_16-00-45	2013-09-17_08-02-55	30	YE5S	mS_his3D_B	1	1	1	JPC_TEST_768	SPBC336.14C	ppk26	SGA0067	JPC	'2013/09/17'	SID	JPC	YE5S	PINNED	14.3318287037037	544920.977876032	30_YE5S
L000528_030_001_2013-10-01_16-00-45	14	36	3635.5	1316.5	0	0	154.438273228808	34390.3853222563	NA	NA	NA	NA	103	115	129	0	95	95	0	L000528_030_001	2013-10-01_16-00-45	2013-09-17_08-02-55	30	YE5S	mS_his3D_B	1	1	1	JPC_TEST_768	SPBC609.05	pob3	SGA0067	JPC	'2013/09/17'	SID	JPC	YE5S	PINNED	14.3318287037037	0	30_YE5S
L000528_030_001_2013-10-01_16-00-45	14	38	3821.5	1322.5	1435026.79615262	472705.812506419	154.438273228808	510397.264717041	0.00128253057385427	197	194	189	110	118	128	0.00435753002444468	95	95	0.205401471948908	L000528_030_001	2013-10-01_16-00-45	2013-09-17_08-02-55	30	YE5S	mS_his3D_B	1	1	1	JPC_TEST_768	SPCC1259.04	iec3	SGA0067	JPC	'2013/09/17'	SID	JPC	YE5S	PINNED	14.3318287037037	472705.812506419	30_YE5S
L000528_030_001_2013-10-01_16-00-45	14	40	4016.5	1323.5	226248.472207461	46218.3995938614	154.438273228808	142598.636257908	0.000785383386624603	162	162	163	108	118	131	0	95	95	0.0200829502336044	L000528_030_001	2013-10-01_16-00-45	2013-09-17_08-02-55	30	YE5S	mS_his3D_B	1	1	1	JPC_TEST_768	SPCC18B5.03	wee1	SGA0067	JPC	'2013/09/17'	SID	JPC	YE5S	PINNED	14.3318287037037	46218.3995938614	30_YE5S
L000528_030_001_2013-10-01_16-00-45	14	42	4204.5	1326.5	1379015.01222234	454011.803752849	154.438273228808	495614.576883906	0.00131328797485389	200	196	191	115	121	130	0.0396428951004358	95	95	0.197278498181674	L000528_030_001	2013-10-01_16-00-45	2013-09-17_08-02-55	30	YE5S	mS_his3D_B	1	1	1	JPC_TEST_768	SPCC338.11C	rrg1	SGA0067	JPC	'2013/09/17'	SID	JPC	YE5S	PINNED	14.3318287037037	454011.803752849	30_YE5S
L000528_030_001_2013-10-01_16-00-45	14	44	4394.5	1319.5	1460464.46221703	479722.578881352	154.438273228808	520005.118035995	0.0013241454744484	201	196	192	115	120	130	0.0371984270379424	95	95	0.208450417199002	L000528_030_001	2013-10-01_16-00-45	2013-09-17_08-02-55	30	YE5S	mS_his3D_B	1	1	1	JPC_TEST_768	SPCC777.10C	ubc12	SGA0067	JPC	'2013/09/17'	SID	JPC	YE5S	PINNED	14.3318287037037	479722.578881352	30_YE5S
L000528_030_001_2013-10-01_16-00-45	14	46	4579.5	1320.5	1217339.0769476	375839.91101496	154.438273228808	422173.447765867	0.00123371864041822	196	190	186	114	119	129	0.000956530980975662	95	95	0.163311025371771	L000528_030_001	2013-10-01_16-00-45	2013-09-17_08-02-55	30	YE5S	mS_his3D_B	1	1	1	JPC_TEST_768	SPBC23G7.15C	rpp202	SGA0067	JPC	'2013/09/17'	SID	JPC	YE5S	PINNED	14.3318287037037	375839.91101496	30_YE5S
L000528_030_001_2013-10-01_16-00-45	14	48	4774.5	1320.5	1858417.18035923	708622.258851263	154.438273228808	727549.394528094	0.00152191557226234	217	208	201	115	119	131	0.0825805080242321	95	95	0.307912556124605	L000528_030_001	2013-10-01_16-00-45	2013-09-17_08-02-55	30	YE5S	mS_his3D_B	1	1	1	JPC_TEST_768	SPBC11B10.02C	his3	SGA0067	JPC	'2013/09/17'	SID	JPC	YE5S	PINNED	14.3318287037037	708622.258851263	30_YE5S
L000528_030_001_2013-10-01_16-00-45	15	1	306.5	1416.5	1384640.64990966	448089.1332147	154.438273228808	466659.782587295	0.00129790927435408	198	195	191	98	110	129	0.00297587416303539	95	95	0.194704962561382	L000528_030_001	2013-10-01_16-00-45	2013-09-17_08-02-55	30	YE5S	mS_his3D_B	1	1	1	JPC_TEST_768	SPBC11B10.02C	his3	SGA0067	JPC	'2013/09/17'	SID	JPC	YE5S	PINNED	14.3318287037037	448089.1332147	30_YE5S
L000528_030_001_2013-10-01_16-00-45	15	3	496.5	1414.5	1172578.56839197	341894.673976065	154.438273228808	356355.311397827	0.00118156185839628	190	187	183	97	106	122	0.00573918588585397	95	95	0.148561044582506	L000528_030_001	2013-10-01_16-00-45	2013-09-17_08-02-55	30	YE5S	mS_his3D_B	1	1	1	JPC_TEST_768	SPAC688.06C	slx4	SGA0067	JPC	'2013/09/17'	SID	JPC	YE5S	PINNED	14.3318287037037	341894.673976065	30_YE5S
L000528_030_001_2013-10-01_16-00-45	15	5	690.5	1416.5	1735142.33712403	616240.496086373	154.438273228808	620397.211063999	0.00140556017785274	206	201	197	105	110	121	0.0961845041981082	95	95	0.267770570240127	L000528_030_001	2013-10-01_16-00-45	2013-09-17_08-02-55	30	YE5S	mS_his3D_B	1	1	1	JPC_TEST_768	SPAC1071.12C	stp1	SGA0067	JPC	'2013/09/17'	SID	JPC	YE5S	PINNED	14.3318287037037	616240.496086373	30_YE5S
L000528_030_001_2013-10-01_16-00-45	15	7	876.5	1420.5	1032182.21915188	273771.404264385	154.438273228808	307743.043395628	0.00104791316971584	180	179	177	105	113	125	0.0176426825379955	95	95	0.11895992798409	L000528_030_001	2013-10-01_16-00-45	2013-09-17_08-02-55	30	YE5S	mS_his3D_B	1	1	1	JPC_TEST_768	SPAC13C5.07	rad32	SGA0067	JPC	'2013/09/17'	SID	JPC	YE5S	PINNED	14.3318287037037	273771.404264385	30_YE5S
L000528_030_001_2013-10-01_16-00-45	15	9	1072.5	1417.5	1696741.24508449	600836.357085849	154.438273228808	671366.134701423	0.00143364174691572	209	203	198	142	143	145	0.0948028483366989	95	95	0.261077120019923	L000528_030_001	2013-10-01_16-00-45	2013-09-17_08-02-55	30	YE5S	mS_his3D_B	1	1	1	JPC_TEST_768	SPAC1782.09C	clp1	SGA0067	JPC	'2013/09/17'	SID	JPC	YE5S	PINNED	14.3318287037037	600836.357085849	30_YE5S
L000528_030_001_2013-10-01_16-00-45	15	11	1255.5	1420.5	1622874.17632054	502682.255141833	154.438273228808	572384.507871	0.00127525657241853	197	193	189	140	141	144	0.119034966521416	95	95	0.218426920924158	L000528_030_001	2013-10-01_16-00-45	2013-09-17_08-02-55	30	YE5S	mS_his3D_B	1	1	1	JPC_TEST_768	SPAC18B11.07C	rhp6	SGA0067	JPC	'2013/09/17'	SID	JPC	YE5S	PINNED	14.3318287037037	502682.255141833	30_YE5S
L000528_030_001_2013-10-01_16-00-45	15	13	1447.5	1419.5	909641.154745456	230775.037834839	154.438273228808	257277.422821827	0.00100068519362191	177	176	175	100	110	124	0.00605802954617919	95	95	0.100277024750351	L000528_030_001	2013-10-01_16-00-45	2013-09-17_08-02-55	30	YE5S	mS_his3D_B	1	1	1	JPC_TEST_768	SPAC1D4.06C	csk1	SGA0067	JPC	'2013/09/17'	SID	JPC	YE5S	PINNED	14.3318287037037	230775.037834839	30_YE5S
L000528_030_001_2013-10-01_16-00-45	15	15	1637.5	1413.5	1447011.85035604	464946.73556546	154.438273228808	508855.005016769	0.00130943567326766	198	196	191	114	121	129	0.0716335423530662	95	95	0.202029975803796	L000528_030_001	2013-10-01_16-00-45	2013-09-17_08-02-55	30	YE5S	mS_his3D_B	1	1	1	JPC_TEST_768	SPAC23H3.08C	bub3	SGA0067	JPC	'2013/09/17'	SID	JPC	YE5S	PINNED	14.3318287037037	464946.73556546	30_YE5S
L000528_030_001_2013-10-01_16-00-45	15	17	1821.5	1418.5	1113387.07620363	326019.859317827	154.438273228808	380325.286653206	0.00115624071632502	188	187	181	112	119	128	0.0351790838558827	95	95	0.141663075038978	L000528_030_001	2013-10-01_16-00-45	2013-09-17_08-02-55	30	YE5S	mS_his3D_B	1	1	1	JPC_TEST_768	SPAC2F7.06C	pol4	SGA0067	JPC	'2013/09/17'	SID	JPC	YE5S	PINNED	14.3318287037037	326019.859317827	30_YE5S
L000528_030_001_2013-10-01_16-00-45	15	19	2023.5	1412.5	86341.3088532256	16149.0313931188	154.438273228808	98119.1538948727	0.000707890092278678	153	158	160	102	114	127	0.0131788712934424	95	95	0.00701712297783662	L000528_030_001	2013-10-01_16-00-45	2013-09-17_08-02-55	30	YE5S	mS_his3D_B	1	1	1	JPC_TEST_768	SPAC3G9.08	png1	SGA0067	JPC	'2013/09/17'	SID	JPC	YE5S	PINNED	14.3318287037037	16149.0313931188	30_YE5S
L000528_030_001_2013-10-01_16-00-45	15	21	2209.5	1412.5	1288026.4374535	401260.833420922	154.438273228808	439451.822247691	0.00122895128080893	193	191	186	105	115	126	0.0147730895950686	95	95	0.174356996761033	L000528_030_001	2013-10-01_16-00-45	2013-09-17_08-02-55	30	YE5S	mS_his3D_B	1	1	1	JPC_TEST_768	SPAC664.07C	rad9	SGA0067	JPC	'2013/09/17'	SID	JPC	YE5S	PINNED	14.3318287037037	401260.833420922	30_YE5S
L000528_030_001_2013-10-01_16-00-45	15	23	2399.5	1415.5	1389532.5087682	435377.179135915	154.438273228808	476526.26873389	0.00121181943285682	192	190	184	110	118	127	0.0141354022744181	95	95	0.189181328178117	L000528_030_001	2013-10-01_16-00-45	2013-09-17_08-02-55	30	YE5S	mS_his3D_B	1	1	1	JPC_TEST_768	SPAC9.05	fml1	SGA0067	JPC	'2013/09/17'	SID	JPC	YE5S	PINNED	14.3318287037037	435377.179135915	30_YE5S
L000528_030_001_2013-10-01_16-00-45	15	25	2586.5	1417.5	1490304.80125412	443331.981565682	154.438273228808	492924.517413306	0.00117120418534084	189	187	181	116	122	129	0.0653629503666702	95	95	0.19263787151841	L000528_030_001	2013-10-01_16-00-45	2013-09-17_08-02-55	30	YE5S	mS_his3D_B	1	1	1	JPC_TEST_768	SPAPYUG7.04C	rpb9	SGA0067	JPC	'2013/09/17'	SID	JPC	YE5S	PINNED	14.3318287037037	443331.981565682	30_YE5S
L000528_030_001_2013-10-01_16-00-45	15	27	2774.5	1418.5	1564905.64884685	490559.86989355	154.438273228808	534660.729257212	0.00127459529956073	196	194	186	113	121	128	0.0740780104155596	95	95	0.213159467663266	L000528_030_001	2013-10-01_16-00-45	2013-09-17_08-02-55	30	YE5S	mS_his3D_B	1	1	1	JPC_TEST_768	SPBC1685.11	rlp1	SGA0067	JPC	'2013/09/17'	SID	JPC	YE5S	PINNED	14.3318287037037	490559.86989355	30_YE5S
L000528_030_001_2013-10-01_16-00-45	15	29	2968.5	1418.5	1588141.97842491	522457.919820179	154.438273228808	557958.996671153	0.00129549485404399	198	195	188	110	118	126	0.11138271867361	95	95	0.227019898895303	L000528_030_001	2013-10-01_16-00-45	2013-09-17_08-02-55	30	YE5S	mS_his3D_B	1	1	1	JPC_TEST_768	SPBC19C7.09C	uve1	SGA0067	JPC	'2013/09/17'	SID	JPC	YE5S	PINNED	14.3318287037037	522457.919820179	30_YE5S
L000528_030_001_2013-10-01_16-00-45	15	31	3161.5	1418.5	1456306.38218727	452622.762295642	154.438273228808	503400.243221044	0.00121400318204584	192	190	182	115	122	128	0.0813051333829312	95	95	0.196674927943357	L000528_030_001	2013-10-01_16-00-45	2013-09-17_08-02-55	30	YE5S	mS_his3D_B	1	1	1	JPC_TEST_768	SPBC23G7.11	mag2	SGA0067	JPC	'2013/09/17'	SID	JPC	YE5S	PINNED	14.3318287037037	452622.762295642	30_YE5S
L000528_030_001_2013-10-01_16-00-45	15	33	3351.5	1418.5	1454349.63864385	464704.801482083	154.438273228808	499541.338851223	0.00128997400006054	197	195	188	109	118	127	0.0195557444999469	95	95	0.201924849918889	L000528_030_001	2013-10-01_16-00-45	2013-09-17_08-02-55	30	YE5S	mS_his3D_B	1	1	1	JPC_TEST_768	SPBC342.05	crb2	SGA0067	JPC	'2013/09/17'	SID	JPC	YE5S	PINNED	14.3318287037037	464704.801482083	30_YE5S
L000528_030_001_2013-10-01_16-00-45	15	35	3534.5	1416.5	1051505.06164311	289190.786191029	154.438273228808	347931.451345838	0.00109404927121527	183	182	179	111	119	129	0.00191306196195132	95	95	0.125660001603836	L000528_030_001	2013-10-01_16-00-45	2013-09-17_08-02-55	30	YE5S	mS_his3D_B	1	1	1	JPC_TEST_768	SPBC646.13	sds23	SGA0067	JPC	'2013/09/17'	SID	JPC	YE5S	PINNED	14.3318287037037	289190.786191029	30_YE5S
L000528_030_001_2013-10-01_16-00-45	15	37	3730.5	1412.5	1521368.10500585	520630.697756623	154.438273228808	555230.946133845	0.00138667518244832	205	201	195	114	121	128	0.0411308321819535	95	95	0.226225929175655	L000528_030_001	2013-10-01_16-00-45	2013-09-17_08-02-55	30	YE5S	mS_his3D_B	1	1	1	JPC_TEST_768	SPCC126.02C	pku70	SGA0067	JPC	'2013/09/17'	SID	JPC	YE5S	PINNED	14.3318287037037	520630.697756623	30_YE5S
L000528_030_001_2013-10-01_16-00-45	15	39	3918.5	1414.5	1522591.06972048	502002.450887587	154.438273228808	541621.96498759	0.00131087355454379	200	196	191	114	121	130	0.00786481028802211	95	95	0.218131530449226	L000528_030_001	2013-10-01_16-00-45	2013-09-17_08-02-55	30	YE5S	mS_his3D_B	1	1	1	JPC_TEST_768	SPCC18B5.07C	nup61	SGA0067	JPC	'2013/09/17'	SID	JPC	YE5S	PINNED	14.3318287037037	502002.450887587	30_YE5S
L000528_030_001_2013-10-01_16-00-45	15	41	4108.5	1416.5	1290716.9598257	396456.483266915	154.438273228808	447634.540470897	0.00124383789856112	195	191	187	114	121	130	0.0167924327771283	95	95	0.172269396889649	L000528_030_001	2013-10-01_16-00-45	2013-09-17_08-02-55	30	YE5S	mS_his3D_B	1	1	1	JPC_TEST_768	SPCC338.16	pof3	SGA0067	JPC	'2013/09/17'	SID	JPC	YE5S	PINNED	14.3318287037037	396456.483266915	30_YE5S
L000528_030_001_2013-10-01_16-00-45	15	43	4300.5	1412.5	1437717.31852482	454255.751964369	154.438273228808	500024.607353786	0.00126447604141783	197	192	188	116	121	130	0.0158359017961526	95	95	0.19738449925126	L000528_030_001	2013-10-01_16-00-45	2013-09-17_08-02-55	30	YE5S	mS_his3D_B	1	1	1	JPC_TEST_768	SPCC895.07	alp14	SGA0067	JPC	'2013/09/17'	SID	JPC	YE5S	PINNED	14.3318287037037	454255.751964369	30_YE5S
L000528_030_001_2013-10-01_16-00-45	15	45	4493.5	1416.5	1532863.97332341	495308.344469344	154.438273228808	530398.253300729	0.00129566404415416	200	194	189	114	119	129	0.0449569561058561	95	95	0.215222788319741	L000528_030_001	2013-10-01_16-00-45	2013-09-17_08-02-55	30	YE5S	mS_his3D_B	1	1	1	JPC_TEST_768	SPBC106.08C	mug2	SGA0067	JPC	'2013/09/17'	SID	JPC	YE5S	PINNED	14.3318287037037	495308.344469344	30_YE5S
L000528_030_001_2013-10-01_16-00-45	15	47	4682.5	1416.5	1671058.98607716	574346.174972594	154.438273228808	601186.863100249	0.00135717884615339	206	198	192	114	118	129	0.0533531724944202	95	95	0.249566530866371	L000528_030_001	2013-10-01_16-00-45	2013-09-17_08-02-55	30	YE5S	mS_his3D_B	1	1	1	JPC_TEST_768	SPBC11B10.02C	his3	SGA0067	JPC	'2013/09/17'	SID	JPC	YE5S	PINNED	14.3318287037037	574346.174972594	30_YE5S
L000528_030_001_2013-10-01_16-00-45	16	2	407.5	1508.5	1562948.90530343	523561.226726179	154.438273228808	548362.170479702	0.00132073140106016	200	196	190	108	115	126	0.0488893612498671	95	95	0.227499310945056	L000528_030_001	2013-10-01_16-00-45	2013-09-17_08-02-55	30	YE5S	mS_his3D_B	1	1	1	JPC_TEST_768	SPBC11B10.02C	his3	SGA0067	JPC	'2013/09/17'	SID	JPC	YE5S	PINNED	14.3318287037037	523561.226726179	30_YE5S
L000528_030_001_2013-10-01_16-00-45	16	4	591.5	1507.5	783920.382080986	193949.985652226	154.438273228808	212047.78086319	0.000969927792622296	175	174	173	95	106	122	0.000318843660325221	95	95	0.084275698507295	L000528_030_001	2013-10-01_16-00-45	2013-09-17_08-02-55	30	YE5S	mS_his3D_B	1	1	1	JPC_TEST_768	SPAC688.06C	slx4	SGA0067	JPC	'2013/09/17'	SID	JPC	YE5S	PINNED	14.3318287037037	193949.985652226	30_YE5S
L000528_030_001_2013-10-01_16-00-45	16	6	781.5	1509.5	1255250.98310129	387145.349811116	154.438273228808	392438.664042669	0.00125970868180855	195	192	189	96	106	121	0.0471888617281326	95	95	0.168223496740477	L000528_030_001	2013-10-01_16-00-45	2013-09-17_08-02-55	30	YE5S	mS_his3D_B	1	1	1	JPC_TEST_768	SPAC1071.12C	stp1	SGA0067	JPC	'2013/09/17'	SID	JPC	YE5S	PINNED	14.3318287037037	387145.349811116	30_YE5S
L000528_030_001_2013-10-01_16-00-45	16	8	971.5	1518.5	1296831.78339887	444181.89854088	154.438273228808	511970.63883949	0.00148245368035178	210	207	203	125	128	135	0.0817302582633649	95	95	0.193007179855904	L000528_030_001	2013-10-01_16-00-45	2013-09-17_08-02-55	30	YE5S	mS_his3D_B	1	1	1	JPC_TEST_768	SPAC13C5.07	rad32	SGA0067	JPC	'2013/09/17'	SID	JPC	YE5S	PINNED	14.3318287037037	444181.89854088	30_YE5S
L000528_030_001_2013-10-01_16-00-45	16	10	1162.5	1511.5	1703589.84748645	576090.232741134	154.438273228808	646972.917391995	0.00138224620305939	205	200	195	143	143	146	0.101286002763312	95	95	0.250324363800395	L000528_030_001	2013-10-01_16-00-45	2013-09-17_08-02-55	30	YE5S	mS_his3D_B	1	1	1	JPC_TEST_768	SPAC1782.09C	clp1	SGA0067	JPC	'2013/09/17'	SID	JPC	YE5S	PINNED	14.3318287037037	576090.232741134	30_YE5S
L000528_030_001_2013-10-01_16-00-45	16	12	1357.5	1510.5	1102869.57965777	308669.443340971	154.438273228808	343395.432139512	0.00112480667221488	185	184	182	105	114	125	0.0494207673504092	95	95	0.134123923020356	L000528_030_001	2013-10-01_16-00-45	2013-09-17_08-02-55	30	YE5S	mS_his3D_B	1	1	1	JPC_TEST_768	SPAC18B11.07C	rhp6	SGA0067	JPC	'2013/09/17'	SID	JPC	YE5S	PINNED	14.3318287037037	308669.443340971	30_YE5S
L000528_030_001_2013-10-01_16-00-45	16	14	1542.5	1513.5	731088.306408758	174316.160770256	154.438273228808	223931.640211832	0.000923791691122873	171	171	170	101	112	125	0.0195557444999469	95	95	0.0757443531672395	L000528_030_001	2013-10-01_16-00-45	2013-09-17_08-02-55	30	YE5S	mS_his3D_B	1	1	1	JPC_TEST_768	SPAC1D4.06C	csk1	SGA0067	JPC	'2013/09/17'	SID	JPC	YE5S	PINNED	14.3318287037037	174316.160770256	30_YE5S
L000528_030_001_2013-10-01_16-00-45	16	16	1732.5	1512.5	1143961.19406951	339901.833877552	154.438273228808	372379.902954465	0.00122101577185504	192	190	186	104	114	125	0.0163673078966947	95	95	0.147695110044018	L000528_030_001	2013-10-01_16-00-45	2013-09-17_08-02-55	30	YE5S	mS_his3D_B	1	1	1	JPC_TEST_768	SPAC23H3.08C	bub3	SGA0067	JPC	'2013/09/17'	SID	JPC	YE5S	PINNED	14.3318287037037	339901.833877552	30_YE5S
L000528_030_001_2013-10-01_16-00-45	16	18	1923.5	1513.5	725951.854607291	181641.850694887	154.438273228808	222292.404131591	0.000955387181551735	173	174	172	101	113	125	0.00977787224997343	95	95	0.0789275327553689	L000528_030_001	2013-10-01_16-00-45	2013-09-17_08-02-55	30	YE5S	mS_his3D_B	1	1	1	JPC_TEST_768	SPAC2F7.06C	pol4	SGA0067	JPC	'2013/09/17'	SID	JPC	YE5S	PINNED	14.3318287037037	181641.850694887	30_YE5S
L000528_030_001_2013-10-01_16-00-45	16	20	2113.5	1513.5	295712.867998725	68687.5666594544	154.438273228808	159413.80546287	0.000784291512030096	161	163	163	110	118	128	0.0477202678286747	95	95	0.0298463165105445	L000528_030_001	2013-10-01_16-00-45	2013-09-17_08-02-55	30	YE5S	mS_his3D_B	1	1	1	JPC_TEST_768	SPAC3G9.08	png1	SGA0067	JPC	'2013/09/17'	SID	JPC	YE5S	PINNED	14.3318287037037	68687.5666594544	30_YE5S
L000528_030_001_2013-10-01_16-00-45	16	22	2303.5	1507.5	1231280.87469444	364824.27549717	154.438273228808	401841.913108265	0.00118566020135632	189	188	183	104	114	126	0.0157296205760442	95	95	0.158524480146508	L000528_030_001	2013-10-01_16-00-45	2013-09-17_08-02-55	30	YE5S	mS_his3D_B	1	1	1	JPC_TEST_768	SPAC664.07C	rad9	SGA0067	JPC	'2013/09/17'	SID	JPC	YE5S	PINNED	14.3318287037037	364824.27549717	30_YE5S
L000528_030_001_2013-10-01_16-00-45	16	24	2492.5	1509.5	1492995.32362632	467859.020044311	154.438273228808	503393.674233581	0.00123313421882406	193	192	185	107	116	125	0.00839621638856414	95	95	0.203295429925289	L000528_030_001	2013-10-01_16-00-45	2013-09-17_08-02-55	30	YE5S	mS_his3D_B	1	1	1	JPC_TEST_768	SPAC9.05	fml1	SGA0067	JPC	'2013/09/17'	SID	JPC	YE5S	PINNED	14.3318287037037	467859.020044311	30_YE5S
L000528_030_001_2013-10-01_16-00-45	16	26	2685.5	1515.5	1282156.20682325	381219.494518645	154.438273228808	425956.075876284	0.00118658288584065	189	189	182	108	117	126	0.0237007120841747	95	95	0.165648577271694	L000528_030_001	2013-10-01_16-00-45	2013-09-17_08-02-55	30	YE5S	mS_his3D_B	1	1	1	JPC_TEST_768	SPAPYUG7.04C	rpb9	SGA0067	JPC	'2013/09/17'	SID	JPC	YE5S	PINNED	14.3318287037037	381219.494518645	30_YE5S
L000528_030_001_2013-10-01_16-00-45	16	28	2873.5	1506.5	1239352.44181103	366884.112302677	154.438273228808	406726.206315747	0.00118324578104622	190	188	182	106	116	126	0.0290147730895951	95	95	0.159419526284364	L000528_030_001	2013-10-01_16-00-45	2013-09-17_08-02-55	30	YE5S	mS_his3D_B	1	1	1	JPC_TEST_768	SPBC1685.11	rlp1	SGA0067	JPC	'2013/09/17'	SID	JPC	YE5S	PINNED	14.3318287037037	366884.112302677	30_YE5S
L000528_030_001_2013-10-01_16-00-45	16	30	3065.5	1510.5	1309550.61643108	426273.476095939	154.438273228808	459743.400466236	0.0012948950621971	198	195	187	106	116	125	0.050164735891168	95	95	0.18522556128225	L000528_030_001	2013-10-01_16-00-45	2013-09-17_08-02-55	30	YE5S	mS_his3D_B	1	1	1	JPC_TEST_768	SPBC19C7.09C	uve1	SGA0067	JPC	'2013/09/17'	SID	JPC	YE5S	PINNED	14.3318287037037	426273.476095939	30_YE5S
L000528_030_001_2013-10-01_16-00-45	16	32	3256.5	1513.5	1385374.42873844	434526.610988948	154.438273228808	470196.13741213	0.00120213077645063	192	189	182	107	116	125	0.00520777978531194	95	95	0.188811736891618	L000528_030_001	2013-10-01_16-00-45	2013-09-17_08-02-55	30	YE5S	mS_his3D_B	1	1	1	JPC_TEST_768	SPBC23G7.11	mag2	SGA0067	JPC	'2013/09/17'	SID	JPC	YE5S	PINNED	14.3318287037037	434526.610988948	30_YE5S
L000528_030_001_2013-10-01_16-00-45	16	34	3440.5	1510.5	1438206.50441067	468287.310434513	154.438273228808	505950.327104196	0.00126715187335447	196	193	187	112	120	128	0.00807737272823892	95	95	0.203481531881815	L000528_030_001	2013-10-01_16-00-45	2013-09-17_08-02-55	30	YE5S	mS_his3D_B	1	1	1	JPC_TEST_768	SPBC342.05	crb2	SGA0067	JPC	'2013/09/17'	SID	JPC	YE5S	PINNED	14.3318287037037	468287.310434513	30_YE5S
L000528_030_001_2013-10-01_16-00-45	16	36	3635.5	1514.5	1033160.59092358	294258.621240225	154.438273228808	345587.859927146	0.00113492593035778	186	185	180	106	116	128	0	95	95	0.127862091680072	L000528_030_001	2013-10-01_16-00-45	2013-09-17_08-02-55	30	YE5S	mS_his3D_B	1	1	1	JPC_TEST_768	SPBC646.13	sds23	SGA0067	JPC	'2013/09/17'	SID	JPC	YE5S	PINNED	14.3318287037037	294258.621240225	30_YE5S
L000528_030_001_2013-10-01_16-00-45	16	38	3826.5	1513.5	1500088.5189712	499806.221326876	154.438273228808	536417.657959648	0.00132073140106016	200	196	190	112	120	128	0.0325220533531725	95	95	0.217177218544077	L000528_030_001	2013-10-01_16-00-45	2013-09-17_08-02-55	30	YE5S	mS_his3D_B	1	1	1	JPC_TEST_768	SPCC126.02C	pku70	SGA0067	JPC	'2013/09/17'	SID	JPC	YE5S	PINNED	14.3318287037037	499806.221326876	30_YE5S
L000528_030_001_2013-10-01_16-00-45	16	40	4013.5	1508.5	1376079.89690722	432649.248408144	154.438273228808	475908.429004421	0.00127421843504348	197	193	188	112	120	129	0.00658943564672122	95	95	0.187995979972036	L000528_030_001	2013-10-01_16-00-45	2013-09-17_08-02-55	30	YE5S	mS_his3D_B	1	1	1	JPC_TEST_768	SPCC18B5.07C	nup61	SGA0067	JPC	'2013/09/17'	SID	JPC	YE5S	PINNED	14.3318287037037	432649.248408144	30_YE5S
L000528_030_001_2013-10-01_16-00-45	16	42	4202.5	1514.5	1108984.40323095	307415.679090585	154.438273228808	362571.856094147	0.00112146956742045	186	183	181	112	119	130	0	95	95	0.133579133818081	L000528_030_001	2013-10-01_16-00-45	2013-09-17_08-02-55	30	YE5S	mS_his3D_B	1	1	1	JPC_TEST_768	SPCC338.16	pof3	SGA0067	JPC	'2013/09/17'	SID	JPC	YE5S	PINNED	14.3318287037037	307415.679090585	30_YE5S
L000528_030_001_2013-10-01_16-00-45	16	44	4394.5	1513.5	1574444.773621	525353.188789806	154.438273228808	552686.003872252	0.00133677137441776	202	197	192	111	117	128	0.0777978531193538	95	95	0.228277959389411	L000528_030_001	2013-10-01_16-00-45	2013-09-17_08-02-55	30	YE5S	mS_his3D_B	1	1	1	JPC_TEST_768	SPCC895.07	alp14	SGA0067	JPC	'2013/09/17'	SID	JPC	YE5S	PINNED	14.3318287037037	525353.188789806	30_YE5S
L000528_030_001_2013-10-01_16-00-45	16	46	4584.5	1515.5	1525526.1850356	497498.198930511	154.438273228808	533983.91900413	0.00126841293805915	199	192	187	116	119	128	0.0226378998830907	95	95	0.216174330098533	L000528_030_001	2013-10-01_16-00-45	2013-09-17_08-02-55	30	YE5S	mS_his3D_B	1	1	1	JPC_TEST_768	SPBC106.08C	mug2	SGA0067	JPC	'2013/09/17'	SID	JPC	YE5S	PINNED	14.3318287037037	497498.198930511	30_YE5S
L000528_030_001_2013-10-01_16-00-45	16	48	4774.5	1512.5	1950628.7198427	730616.305908153	154.438273228808	747444.657156193	0.00147511819790512	214	205	199	117.5	120	132	0.0887448187905197	95	95	0.317469471906209	L000528_030_001	2013-10-01_16-00-45	2013-09-17_08-02-55	30	YE5S	mS_his3D_B	1	1	1	JPC_TEST_768	SPBC11B10.02C	his3	SGA0067	JPC	'2013/09/17'	SID	JPC	YE5S	PINNED	14.3318287037037	730616.305908153	30_YE5S
L000528_030_001_2013-10-01_16-00-45	17	1	306.5	1606.5	1159370.54947391	370123.09404366	154.438273228808	389283.065131009	0.00130601397341814	198	195	192	98	111	129	0.00276331172281858	95	95	0.16082693782789	L000528_030_001	2013-10-01_16-00-45	2013-09-17_08-02-55	30	YE5S	mS_his3D_B	1	1	1	JPC_TEST_768	SPBC11B10.02C	his3	SGA0067	JPC	'2013/09/17'	SID	JPC	YE5S	PINNED	14.3318287037037	370123.09404366	30_YE5S
L000528_030_001_2013-10-01_16-00-45	17	3	496.5	1608.5	184912.2648528	34470.6700561832	154.438273228808	88960.1907006149	0.000726113814825295	157	158	161	101	110	124	0.000106281220108407	95	95	0.0149782934359603	L000528_030_001	2013-10-01_16-00-45	2013-09-17_08-02-55	30	YE5S	mS_his3D_B	1	1	1	JPC_TEST_768	SPAC1556.01C	rad50	SGA0067	JPC	'2013/09/17'	SID	JPC	YE5S	PINNED	14.3318287037037	34470.6700561832	30_YE5S
L000528_030_001_2013-10-01_16-00-45	17	5	688.5	1611.5	1588631.16431077	528716.387559927	154.438273228808	541957.250682067	0.0013286666753537	201	197	193	106	112	123	0.0586672334998406	95	95	0.229739346069166	L000528_030_001	2013-10-01_16-00-45	2013-09-17_08-02-55	30	YE5S	mS_his3D_B	1	1	1	JPC_TEST_768	SPAC1142.08	fhl1	SGA0067	JPC	'2013/09/17'	SID	JPC	YE5S	PINNED	14.3318287037037	528716.387559927	30_YE5S
L000528_030_001_2013-10-01_16-00-45	17	7	876.5	1610.5	1331563.98129451	403415.287121643	154.438273228808	434335.193428523	0.0012137417704193	193	189	186	108	114	126	0.0624933574237432	95	95	0.175293156100872	L000528_030_001	2013-10-01_16-00-45	2013-09-17_08-02-55	30	YE5S	mS_his3D_B	1	1	1	JPC_TEST_768	SPAC13F5.01C	msh1	SGA0067	JPC	'2013/09/17'	SID	JPC	YE5S	PINNED	14.3318287037037	403415.287121643	30_YE5S
L000528_030_001_2013-10-01_16-00-45	17	9	1072.5	1608.5	1619694.46806249	503585.644899483	154.438273228808	571938.353918827	0.00124408393993493	195	191	186	138	139	142	0.136358805399086	95	95	0.218819464406923	L000528_030_001	2013-10-01_16-00-45	2013-09-17_08-02-55	30	YE5S	mS_his3D_B	1	1	1	JPC_TEST_768	SPAC17A2.12	SPAC17A2.12	SGA0067	JPC	'2013/09/17'	SID	JPC	YE5S	PINNED	14.3318287037037	503585.644899483	30_YE5S
L000528_030_001_2013-10-01_16-00-45	17	11	1251.5	1604.5	1370943.44510575	398970.937409209	154.438273228808	491251.663283229	0.00118281517930951	190	187	184	138	140	144	0.107344032309491	95	95	0.173361984643619	L000528_030_001	2013-10-01_16-00-45	2013-09-17_08-02-55	30	YE5S	mS_his3D_B	1	1	1	JPC_TEST_768	SPAC18G6.15	mal3	SGA0067	JPC	'2013/09/17'	SID	JPC	YE5S	PINNED	14.3318287037037	398970.937409209	30_YE5S
L000528_030_001_2013-10-01_16-00-45	17	13	1449.5	1609.5	1507426.30725901	504195.1579172	154.438273228808	518431.059012396	0.00135198088480739	202	198	194	101	111	123	0.0632373259645021	95	95	0.219084311734159	L000528_030_001	2013-10-01_16-00-45	2013-09-17_08-02-55	30	YE5S	mS_his3D_B	1	1	1	JPC_TEST_768	SPAC1D4.11C	lkh1	SGA0067	JPC	'2013/09/17'	SID	JPC	YE5S	PINNED	14.3318287037037	504195.1579172	30_YE5S
L000528_030_001_2013-10-01_16-00-45	17	15	1638.5	1607.5	1446278.07152726	469120.772531214	154.438273228808	496815.430636124	0.00127525657241853	196	194	189	107	116	126	0.0629184823041768	95	95	0.203843690198778	L000528_030_001	2013-10-01_16-00-45	2013-09-17_08-02-55	30	YE5S	mS_his3D_B	1	1	1	JPC_TEST_768	SPAC23H3.13C	gpa2	SGA0067	JPC	'2013/09/17'	SID	JPC	YE5S	PINNED	14.3318287037037	469120.772531214	30_YE5S
L000528_030_001_2013-10-01_16-00-45	17	17	1828.5	1608.5	1210735.06748857	381702.694954169	154.438273228808	401371.472120734	0.00126321497671315	195	193	189	99	111	124	0.00170049952173451	95	95	0.165858538897037	L000528_030_001	2013-10-01_16-00-45	2013-09-17_08-02-55	30	YE5S	mS_his3D_B	1	1	1	JPC_TEST_768	SPAC2F7.08C	snf5	SGA0067	JPC	'2013/09/17'	SID	JPC	YE5S	PINNED	14.3318287037037	381702.694954169	30_YE5S
L000528_030_001_2013-10-01_16-00-45	17	19	2018.5	1602.5	765820.504304389	178143.127622705	154.438273228808	236270.178176074	0.000904906695718461	169	170	168	103	114	126	0.0113720905515995	95	95	0.0774072576710468	L000528_030_001	2013-10-01_16-00-45	2013-09-17_08-02-55	30	YE5S	mS_his3D_B	1	1	1	JPC_TEST_768	SPAC3H8.05C	mms1	SGA0067	JPC	'2013/09/17'	SID	JPC	YE5S	PINNED	14.3318287037037	178143.127622705	30_YE5S
L000528_030_001_2013-10-01_16-00-45	17	21	2208.5	1601.5	777560.965564885	170029.109151007	154.438273228808	223129.92536559	0.000831519488124026	164	166	165	101	113	126	0	95	95	0.0738815313241026	L000528_030_001	2013-10-01_16-00-45	2013-09-17_08-02-55	30	YE5S	mS_his3D_B	1	1	1	JPC_TEST_768	SPAC688.06C	slx4	SGA0067	JPC	'2013/09/17'	SID	JPC	YE5S	PINNED	14.3318287037037	170029.109151007	30_YE5S
L000528_030_001_2013-10-01_16-00-45	17	23	2399.5	1608.5	1198505.42034223	359262.549634798	154.438273228808	398124.796027115	0.00119644073235701	190	189	183	105	115	125	0.0153044956956106	95	95	0.156107783231676	L000528_030_001	2013-10-01_16-00-45	2013-09-17_08-02-55	30	YE5S	mS_his3D_B	1	1	1	JPC_TEST_768	SPAC9E9.08	rad26	SGA0067	JPC	'2013/09/17'	SID	JPC	YE5S	PINNED	14.3318287037037	359262.549634798	30_YE5S
L000528_030_001_2013-10-01_16-00-45	17	25	2591.5	1608.5	1478075.15410777	462780.161856736	154.438273228808	502361.849684291	0.00121400318204584	192	190	183	109	118	127	0.0212562440216814	95	95	0.201088550043664	L000528_030_001	2013-10-01_16-00-45	2013-09-17_08-02-55	30	YE5S	mS_his3D_B	1	1	1	JPC_TEST_768	SPBC106.01	mph1	SGA0067	JPC	'2013/09/17'	SID	JPC	YE5S	PINNED	14.3318287037037	462780.161856736	30_YE5S
L000528_030_001_2013-10-01_16-00-45	17	27	2777.5	1605.5	1425976.85726432	428104.159285829	154.438273228808	481931.047717423	0.00115708654954572	188	187	180	114	123	130	0.0547348283558295	95	95	0.186021034940342	L000528_030_001	2013-10-01_16-00-45	2013-09-17_08-02-55	30	YE5S	mS_his3D_B	1	1	1	JPC_TEST_768	SPBC16A3.19	eaf7	SGA0067	JPC	'2013/09/17'	SID	JPC	YE5S	PINNED	14.3318287037037	428104.159285829	30_YE5S
L000528_030_001_2013-10-01_16-00-45	17	29	2969.5	1605.5	1413013.43128919	419742.329680681	154.438273228808	472752.333425817	0.00118307659093605	190	188	181	116	122	128	0.0815176958231481	95	95	0.182387628996005	L000528_030_001	2013-10-01_16-00-45	2013-09-17_08-02-55	30	YE5S	mS_his3D_B	1	1	1	JPC_TEST_768	SPBC19F5.01C	puc1	SGA0067	JPC	'2013/09/17'	SID	JPC	YE5S	PINNED	14.3318287037037	419742.329680681	30_YE5S
L000528_030_001_2013-10-01_16-00-45	17	31	3155.5	1613.5	1390266.28759698	439933.002817437	154.438273228808	495917.590349696	0.00122938188254564	193	191	183	118	123	129	0.107344032309491	95	95	0.19116093762096	L000528_030_001	2013-10-01_16-00-45	2013-09-17_08-02-55	30	YE5S	mS_his3D_B	1	1	1	JPC_TEST_768	SPBC23G7.12C	rpt6	SGA0067	JPC	'2013/09/17'	SID	JPC	YE5S	PINNED	14.3318287037037	439933.002817437	30_YE5S
L000528_030_001_2013-10-01_16-00-45	17	33	3353.5	1602.5	1448234.81507068	462106.049492471	154.438273228808	496783.060543508	0.00121750947695044	192	190	185	108	117	126	0.0312466787118716	95	95	0.200795632824929	L000528_030_001	2013-10-01_16-00-45	2013-09-17_08-02-55	30	YE5S	mS_his3D_B	1	1	1	JPC_TEST_768	SPBC342.06C	rtt109	SGA0067	JPC	'2013/09/17'	SID	JPC	YE5S	PINNED	14.3318287037037	462106.049492471	30_YE5S
L000528_030_001_2013-10-01_16-00-45	17	35	3535.5	1609.5	258290.147730896	51999.9309644894	154.438273228808	141947.548712042	0.000774433665513732	160	162	161	107	117	129	0	95	95	0.0225951576620453	L000528_030_001	2013-10-01_16-00-45	2013-09-17_08-02-55	30	YE5S	mS_his3D_B	1	1	1	JPC_TEST_768	SPBC649.03	rhp14	SGA0067	JPC	'2013/09/17'	SID	JPC	YE5S	PINNED	14.3318287037037	51999.9309644894	30_YE5S
L000528_030_001_2013-10-01_16-00-45	17	37	3730.5	1607.5	563052.954617919	123214.389094428	154.438273228808	189865.49432787	0.000851327168012771	166	167	166	105	115	128	0.00318843660325221	95	95	0.0535394662297228	L000528_030_001	2013-10-01_16-00-45	2013-09-17_08-02-55	30	YE5S	mS_his3D_B	1	1	1	JPC_TEST_768	SPCC126.04C	sgf73	SGA0067	JPC	'2013/09/17'	SID	JPC	YE5S	PINNED	14.3318287037037	123214.389094428	30_YE5S
L000528_030_001_2013-10-01_16-00-45	17	39	3915.5	1608.5	1457773.93984483	458012.065064347	154.438273228808	500332.600566441	0.00122912047091911	194	190	185	113	119	130	0.00892762248910618	95	95	0.199016703085915	L000528_030_001	2013-10-01_16-00-45	2013-09-17_08-02-55	30	YE5S	mS_his3D_B	1	1	1	JPC_TEST_768	SPCC18B5.11C	cds1	SGA0067	JPC	'2013/09/17'	SID	JPC	YE5S	PINNED	14.3318287037037	458012.065064347	30_YE5S
L000528_030_001_2013-10-01_16-00-45	17	41	4111.5	1606.5	1692338.57211181	576315.151183895	154.438273228808	603798.961695083	0.00134163095554341	202	197	192	113	119	128	0.0522903602933362	95	95	0.250422096000823	L000528_030_001	2013-10-01_16-00-45	2013-09-17_08-02-55	30	YE5S	mS_his3D_B	1	1	1	JPC_TEST_768	SPCC364.06	nap1	SGA0067	JPC	'2013/09/17'	SID	JPC	YE5S	PINNED	14.3318287037037	576315.151183895	30_YE5S
L000528_030_001_2013-10-01_16-00-45	17	43	4298.5	1606.5	1221986.34286322	371503.978966714	154.438273228808	417751.512532518	0.00121658679246611	194	189	185	113	118	129	0.0246572430651504	95	95	0.161426963865825	L000528_030_001	2013-10-01_16-00-45	2013-09-17_08-02-55	30	YE5S	mS_his3D_B	1	1	1	JPC_TEST_768	SPCC965.05C	thp1	SGA0067	JPC	'2013/09/17'	SID	JPC	YE5S	PINNED	14.3318287037037	371503.978966714	30_YE5S
L000528_030_001_2013-10-01_16-00-45	17	45	4490.5	1607.5	1548517.92167074	473680.484296259	154.438273228808	517892.480564173	0.00120213077645063	194	188	184	119	122	132	0	95	95	0.205824989102714	L000528_030_001	2013-10-01_16-00-45	2013-09-17_08-02-55	30	YE5S	mS_his3D_B	1	1	1	JPC_TEST_768	SPBC146.11C	mug97	SGA0067	JPC	'2013/09/17'	SID	JPC	YE5S	PINNED	14.3318287037037	473680.484296259	30_YE5S
L000528_030_001_2013-10-01_16-00-45	17	47	4679.5	1607.5	1797024.35168456	645069.488167889	154.438273228808	667000.493109789	0.00141777096366829	210	201	196	115	118	128	0.0857689446274843	95	95	0.280297425742389	L000528_030_001	2013-10-01_16-00-45	2013-09-17_08-02-55	30	YE5S	mS_his3D_B	1	1	1	JPC_TEST_768	SPBC11B10.02C	his3	SGA0067	JPC	'2013/09/17'	SID	JPC	YE5S	PINNED	14.3318287037037	645069.488167889	30_YE5S
L000528_030_001_2013-10-01_16-00-45	18	2	401.5	1703.5	1567596.17121905	537663.502329819	154.438273228808	553879.356298839	0.00137103507032198	204	199	194	102	111	126	0.0514401105324689	95	95	0.233627071785267	L000528_030_001	2013-10-01_16-00-45	2013-09-17_08-02-55	30	YE5S	mS_his3D_B	1	1	1	JPC_TEST_768	SPBC11B10.02C	his3	SGA0067	JPC	'2013/09/17'	SID	JPC	YE5S	PINNED	14.3318287037037	537663.502329819	30_YE5S
L000528_030_001_2013-10-01_16-00-45	18	4	591.5	1701.5	700514.188542884	170687.81422667	154.438273228808	205679.489860166	0.000926090775872428	171	171	171	101	110	123	0.00180678074184292	95	95	0.0741677537240431	L000528_030_001	2013-10-01_16-00-45	2013-09-17_08-02-55	30	YE5S	mS_his3D_B	1	1	1	JPC_TEST_768	SPAC1556.01C	rad50	SGA0067	JPC	'2013/09/17'	SID	JPC	YE5S	PINNED	14.3318287037037	170687.81422667	30_YE5S
L000528_030_001_2013-10-01_16-00-45	18	6	781.5	1698.5	1130753.17515145	331289.533970831	154.438273228808	344686.617140228	0.0011674364788097	189	186	183	98	107	121	0.043894143904772	95	95	0.143952869033005	L000528_030_001	2013-10-01_16-00-45	2013-09-17_08-02-55	30	YE5S	mS_his3D_B	1	1	1	JPC_TEST_768	SPAC1142.08	fhl1	SGA0067	JPC	'2013/09/17'	SID	JPC	YE5S	PINNED	14.3318287037037	331289.533970831	30_YE5S
L000528_030_001_2013-10-01_16-00-45	18	8	977.5	1699.5	1466823.87873313	428167.760602391	154.438273228808	506830.797146427	0.00116760566891987	190	186	183	136	137	140	0.110213625252418	95	95	0.186048671165017	L000528_030_001	2013-10-01_16-00-45	2013-09-17_08-02-55	30	YE5S	mS_his3D_B	1	1	1	JPC_TEST_768	SPAC13F5.01C	msh1	SGA0067	JPC	'2013/09/17'	SID	JPC	YE5S	PINNED	14.3318287037037	428167.760602391	30_YE5S
L000528_030_001_2013-10-01_16-00-45	18	10	1162.5	1705.5	1687202.12031034	521956.571171235	154.438273228808	588240.060813747	0.00125921659906093	196	192	187	141	142	144	0.159315548942502	95	95	0.226802051456731	L000528_030_001	2013-10-01_16-00-45	2013-09-17_08-02-55	30	YE5S	mS_his3D_B	1	1	1	JPC_TEST_768	SPAC17A2.12	SPAC17A2.12	SGA0067	JPC	'2013/09/17'	SID	JPC	YE5S	PINNED	14.3318287037037	521956.571171235	30_YE5S
L000528_030_001_2013-10-01_16-00-45	18	12	1351.5	1709.5	1291450.73865448	360900.480009396	154.438273228808	427381.055639641	0.00112480667221488	186	184	181	126	130	135	0.0953342544372409	95	95	0.156819501389124	L000528_030_001	2013-10-01_16-00-45	2013-09-17_08-02-55	30	YE5S	mS_his3D_B	1	1	1	JPC_TEST_768	SPAC18G6.15	mal3	SGA0067	JPC	'2013/09/17'	SID	JPC	YE5S	PINNED	14.3318287037037	360900.480009396	30_YE5S
L000528_030_001_2013-10-01_16-00-45	18	14	1542.5	1700.5	1648311.84238495	555025.557081291	154.438273228808	574977.059256	0.00133660218430759	200	197	192	105	113	124	0.0529280476139866	95	95	0.241171281117285	L000528_030_001	2013-10-01_16-00-45	2013-09-17_08-02-55	30	YE5S	mS_his3D_B	1	1	1	JPC_TEST_768	SPAC1D4.11C	lkh1	SGA0067	JPC	'2013/09/17'	SID	JPC	YE5S	PINNED	14.3318287037037	555025.557081291	30_YE5S
L000528_030_001_2013-10-01_16-00-45	18	16	1738.5	1699.5	1328139.68009353	437202.829814609	154.438273228808	457415.392054713	0.00130978167994929	198	196	190	103	113	124	0.0546285471357211	95	95	0.189974615095153	L000528_030_001	2013-10-01_16-00-45	2013-09-17_08-02-55	30	YE5S	mS_his3D_B	1	1	1	JPC_TEST_768	SPAC23H3.13C	gpa2	SGA0067	JPC	'2013/09/17'	SID	JPC	YE5S	PINNED	14.3318287037037	437202.829814609	30_YE5S
L000528_030_001_2013-10-01_16-00-45	18	18	1923.5	1705.5	1284112.95036667	398059.025822864	154.438273228808	430593.351306348	0.00123271898734007	193	191	185	103	114	126	0.000850249760867255	95	95	0.17296573823165	L000528_030_001	2013-10-01_16-00-45	2013-09-17_08-02-55	30	YE5S	mS_his3D_B	1	1	1	JPC_TEST_768	SPAC2F7.08C	snf5	SGA0067	JPC	'2013/09/17'	SID	JPC	YE5S	PINNED	14.3318287037037	398059.025822864	30_YE5S
L000528_030_001_2013-10-01_16-00-45	18	20	2113.5	1703.5	1064468.48761824	246321.544535538	154.438273228808	312373.212944143	0.00087765558962345	167	168	167	111	119	128	0.159102986502285	95	95	0.107032336987904	L000528_030_001	2013-10-01_16-00-45	2013-09-17_08-02-55	30	YE5S	mS_his3D_B	1	1	1	JPC_TEST_768	SPAC3H8.05C	mms1	SGA0067	JPC	'2013/09/17'	SID	JPC	YE5S	PINNED	14.3318287037037	246321.544535538	30_YE5S
L000528_030_001_2013-10-01_16-00-45	18	22	2297.5	1707.5	1431602.49495164	391980.63280203	154.438273228808	450272.047632143	0.00108260746735677	182	182	177	122	126	130	0.146242958869168	95	95	0.170324537635992	L000528_030_001	2013-10-01_16-00-45	2013-09-17_08-02-55	30	YE5S	mS_his3D_B	1	1	1	JPC_TEST_768	SPAC688.06C	slx4	SGA0067	JPC	'2013/09/17'	SID	JPC	YE5S	PINNED	14.3318287037037	391980.63280203	30_YE5S
L000528_030_001_2013-10-01_16-00-45	18	24	2500.5	1703.5	1446767.25741311	427069.854244309	154.438273228808	475306.57199254	0.00121181943285682	191	190	183	115	121	127	0.121479434583909	95	95	0.185571605776681	L000528_030_001	2013-10-01_16-00-45	2013-09-17_08-02-55	30	YE5S	mS_his3D_B	1	1	1	JPC_TEST_768	SPAC9E9.08	rad26	SGA0067	JPC	'2013/09/17'	SID	JPC	YE5S	PINNED	14.3318287037037	427069.854244309	30_YE5S
L000528_030_001_2013-10-01_16-00-45	18	26	2685.5	1703.5	1375835.30396429	414759.795599468	154.438273228808	456070.009908994	0.00117120418534084	189	188	180	109	117	125	0.0379423955787012	95	95	0.180222604138599	L000528_030_001	2013-10-01_16-00-45	2013-09-17_08-02-55	30	YE5S	mS_his3D_B	1	1	1	JPC_TEST_768	SPBC106.01	mph1	SGA0067	JPC	'2013/09/17'	SID	JPC	YE5S	PINNED	14.3318287037037	414759.795599468	30_YE5S
L000528_030_001_2013-10-01_16-00-45	18	28	2871.5	1701.5	1374856.93219258	434668.556785609	154.438273228808	471928.397034507	0.00122938188254564	194	191	184	107	116	125	0.0417685195026039	95	95	0.188873415582254	L000528_030_001	2013-10-01_16-00-45	2013-09-17_08-02-55	30	YE5S	mS_his3D_B	1	1	1	JPC_TEST_768	SPBC16A3.19	eaf7	SGA0067	JPC	'2013/09/17'	SID	JPC	YE5S	PINNED	14.3318287037037	434668.556785609	30_YE5S
L000528_030_001_2013-10-01_16-00-45	18	30	3060.5	1698.5	1324715.37889255	401080.616879493	154.438273228808	455167.274537931	0.00117137337545102	190	187	180	116	123	129	0.0571792964183229	95	95	0.174278688557707	L000528_030_001	2013-10-01_16-00-45	2013-09-17_08-02-55	30	YE5S	mS_his3D_B	1	1	1	JPC_TEST_768	SPBC19F5.01C	puc1	SGA0067	JPC	'2013/09/17'	SID	JPC	YE5S	PINNED	14.3318287037037	401080.616879493	30_YE5S
L000528_030_001_2013-10-01_16-00-45	18	32	3257.5	1698.5	1450680.74449995	470854.478269446	154.438273228808	511969.013572271	0.00122938188254564	194	191	183	113	120	127	0.00999043469019024	95	95	0.204597024939198	L000528_030_001	2013-10-01_16-00-45	2013-09-17_08-02-55	30	YE5S	mS_his3D_B	1	1	1	JPC_TEST_768	SPBC23G7.12C	rpt6	SGA0067	JPC	'2013/09/17'	SID	JPC	YE5S	PINNED	14.3318287037037	470854.478269446	30_YE5S
L000528_030_001_2013-10-01_16-00-45	18	34	3442.5	1699.5	1426955.22903603	474414.184970067	154.438273228808	509228.42434038	0.0012942337893393	198	195	188	109	118	127	0.0184929322988628	95	95	0.206143798802919	L000528_030_001	2013-10-01_16-00-45	2013-09-17_08-02-55	30	YE5S	mS_his3D_B	1	1	1	JPC_TEST_768	SPBC342.06C	rtt109	SGA0067	JPC	'2013/09/17'	SID	JPC	YE5S	PINNED	14.3318287037037	474414.184970067	30_YE5S
L000528_030_001_2013-10-01_16-00-45	18	36	3635.5	1700.5	30084.9319800191	5498.10210435662	154.438273228808	75469.7223147996	0.000722607519920691	155	158	160	105	115	129	0.000850249760867255	95	95	0.00238905093883292	L000528_030_001	2013-10-01_16-00-45	2013-09-17_08-02-55	30	YE5S	mS_his3D_B	1	1	1	JPC_TEST_768	SPBC649.03	rhp14	SGA0067	JPC	'2013/09/17'	SID	JPC	YE5S	PINNED	14.3318287037037	5498.10210435662	30_YE5S
L000528_030_001_2013-10-01_16-00-45	18	38	3825.5	1700.5	334603.145924115	74287.6912089562	154.438273228808	150806.228956178	0.00087765558962345	168	168	167	109	118	129	0	95	95	0.0322796985319456	L000528_030_001	2013-10-01_16-00-45	2013-09-17_08-02-55	30	YE5S	mS_his3D_B	1	1	1	JPC_TEST_768	SPCC126.04C	sgf73	SGA0067	JPC	'2013/09/17'	SID	JPC	YE5S	PINNED	14.3318287037037	74287.6912089562	30_YE5S
L000528_030_001_2013-10-01_16-00-45	18	40	4015.5	1701.5	1295364.22574131	399180.595886604	154.438273228808	443675.815249185	0.00119978558094289	192	188	184	114	119	129	0	95	95	0.173453086040564	L000528_030_001	2013-10-01_16-00-45	2013-09-17_08-02-55	30	YE5S	mS_his3D_B	1	1	1	JPC_TEST_768	SPCC18B5.11C	cds1	SGA0067	JPC	'2013/09/17'	SID	JPC	YE5S	PINNED	14.3318287037037	399180.595886604	30_YE5S
L000528_030_001_2013-10-01_16-00-45	18	42	4204.5	1704.5	1492506.13774046	487259.440822447	154.438273228808	519152.493183966	0.00128997400006054	199	194	189	111	118	128	0.0408119885216282	95	95	0.21172535585137	L000528_030_001	2013-10-01_16-00-45	2013-09-17_08-02-55	30	YE5S	mS_his3D_B	1	1	1	JPC_TEST_768	SPCC364.06	nap1	SGA0067	JPC	'2013/09/17'	SID	JPC	YE5S	PINNED	14.3318287037037	487259.440822447	30_YE5S
L000528_030_001_2013-10-01_16-00-45	18	44	4392.5	1698.5	1397114.88999894	432166.829236193	154.438273228808	468617.546665721	0.00120563707135524	193	188	185	113	118	128	0.0431501753640132	95	95	0.187786357823559	L000528_030_001	2013-10-01_16-00-45	2013-09-17_08-02-55	30	YE5S	mS_his3D_B	1	1	1	JPC_TEST_768	SPCC965.05C	thp1	SGA0067	JPC	'2013/09/17'	SID	JPC	YE5S	PINNED	14.3318287037037	432166.829236193	30_YE5S
L000528_030_001_2013-10-01_16-00-45	18	46	4580.5	1704.5	1396625.70411308	441441.057068849	154.438273228808	480592.02221937	0.00127936265917002	200	192	188	115	119	128	0.0289084918694867	95	95	0.191816221636565	L000528_030_001	2013-10-01_16-00-45	2013-09-17_08-02-55	30	YE5S	mS_his3D_B	1	1	1	JPC_TEST_768	SPBC146.11C	mug97	SGA0067	JPC	'2013/09/17'	SID	JPC	YE5S	PINNED	14.3318287037037	441441.057068849	30_YE5S
L000528_030_001_2013-10-01_16-00-45	18	48	4779.5	1707.5	1735386.93006696	602869.420026564	154.438273228808	628348.085066206	0.00137212694491649	207	198	194	113	117	132	0.049633329790626	95	95	0.261960532302021	L000528_030_001	2013-10-01_16-00-45	2013-09-17_08-02-55	30	YE5S	mS_his3D_B	1	1	1	JPC_TEST_768	SPBC11B10.02C	his3	SGA0067	JPC	'2013/09/17'	SID	JPC	YE5S	PINNED	14.3318287037037	602869.420026564	30_YE5S
L000528_030_001_2013-10-01_16-00-45	19	1	306.5	1794.5	1225655.23700712	393090.095883576	154.438273228808	413917.692211324	0.00129790927435408	198	195	191	98	110	129	0.000531406100542034	95	95	0.170806624684624	L000528_030_001	2013-10-01_16-00-45	2013-09-17_08-02-55	30	YE5S	mS_his3D_B	1	1	1	JPC_TEST_768	SPBC11B10.02C	his3	SGA0067	JPC	'2013/09/17'	SID	JPC	YE5S	PINNED	14.3318287037037	393090.095883576	30_YE5S
L000528_030_001_2013-10-01_16-00-45	19	3	502.5	1792.5	1495930.43894144	489806.505365522	154.438273228808	517707.30015348	0.00132423769596476	201	196	191	109	115	125	0.015942183016261	95	95	0.212832113569289	L000528_030_001	2013-10-01_16-00-45	2013-09-17_08-02-55	30	YE5S	mS_his3D_B	1	1	1	JPC_TEST_768	SPCC4G3.05C	mus81	SGA0067	JPC	'2013/09/17'	SID	JPC	YE5S	PINNED	14.3318287037037	489806.505365522	30_YE5S
L000528_030_001_2013-10-01_16-00-45	19	5	692.5	1793.5	1819037.71654799	613350.145706216	154.438273228808	626678.07410541	0.00136686750255958	204	199	195	108	113	123	0.0447443936656393	95	95	0.266514646985483	L000528_030_001	2013-10-01_16-00-45	2013-09-17_08-02-55	30	YE5S	mS_his3D_B	1	1	1	JPC_TEST_768	SPAC11E3.04C	ubc13	SGA0067	JPC	'2013/09/17'	SID	JPC	YE5S	PINNED	14.3318287037037	613350.145706216	30_YE5S
L000528_030_001_2013-10-01_16-00-45	19	7	876.5	1796.5	1442853.77032628	459620.352554559	154.438273228808	490243.92230625	0.00124383789856112	195	191	187	113	118	127	0.0497396110107344	95	95	0.199715540733066	L000528_030_001	2013-10-01_16-00-45	2013-09-17_08-02-55	30	YE5S	mS_his3D_B	1	1	1	JPC_TEST_768	SPAC13G6.01C	rad8	SGA0067	JPC	'2013/09/17'	SID	JPC	YE5S	PINNED	14.3318287037037	459620.352554559	30_YE5S
L000528_030_001_2013-10-01_16-00-45	19	9	1067.5	1793.5	1650268.58592837	494240.064981997	154.438273228808	560692.417715777	0.00120213077645063	192	189	184	138	139	142	0.120204059942608	95	95	0.214758596483405	L000528_030_001	2013-10-01_16-00-45	2013-09-17_08-02-55	30	YE5S	mS_his3D_B	1	1	1	JPC_TEST_768	SPAC17A2.13C	rad25	SGA0067	JPC	'2013/09/17'	SID	JPC	YE5S	PINNED	14.3318287037037	494240.064981997	30_YE5S
L000528_030_001_2013-10-01_16-00-45	19	11	1262.5	1797.5	1692338.57211181	513925.913448123	154.438273228808	590410.452582862	0.00127459529956073	197	193	188	145	145	147	0.0811988521628228	95	95	0.223312547258975	L000528_030_001	2013-10-01_16-00-45	2013-09-17_08-02-55	30	YE5S	mS_his3D_B	1	1	1	JPC_TEST_768	SPAC1952.07	rad1	SGA0067	JPC	'2013/09/17'	SID	JPC	YE5S	PINNED	14.3318287037037	513925.913448123	30_YE5S
L000528_030_001_2013-10-01_16-00-45	19	13	1442.5	1799.5	1357001.64735891	430787.044813355	154.438273228808	467453.635600095	0.00126364557844986	196	193	188	109	117	127	0.0499521734509512	95	95	0.187186809978102	L000528_030_001	2013-10-01_16-00-45	2013-09-17_08-02-55	30	YE5S	mS_his3D_B	1	1	1	JPC_TEST_768	SPAC20G4.04C	hus1	SGA0067	JPC	'2013/09/17'	SID	JPC	YE5S	PINNED	14.3318287037037	430787.044813355	30_YE5S
L000528_030_001_2013-10-01_16-00-45	19	15	1637.5	1802.5	1248646.97364226	359442.127179941	154.438273228808	390290.323272077	0.00115205777830989	187	186	181	105	114	124	0.0117972154320332	95	95	0.156185813776521	L000528_030_001	2013-10-01_16-00-45	2013-09-17_08-02-55	30	YE5S	mS_his3D_B	1	1	1	JPC_TEST_768	SPAC23H4.12	alp13	SGA0067	JPC	'2013/09/17'	SID	JPC	YE5S	PINNED	14.3318287037037	359442.127179941	30_YE5S
L000528_030_001_2013-10-01_16-00-45	19	17	1828.5	1801.5	1530173.45095122	459651.79540383	154.438273228808	520082.640218155	0.00121181943285682	191	190	184	129	132	135	0.154851737697949	95	95	0.199729203369216	L000528_030_001	2013-10-01_16-00-45	2013-09-17_08-02-55	30	YE5S	mS_his3D_B	1	1	1	JPC_TEST_768	SPAC2G11.12	rqh1	SGA0067	JPC	'2013/09/17'	SID	JPC	YE5S	PINNED	14.3318287037037	459651.79540383	30_YE5S
L000528_030_001_2013-10-01_16-00-45	19	19	2012.5	1794.5	643524.032840897	145837.024429945	154.438273228808	329197.30399827	0.000842130829014549	164	166	166	145	148	149	0.337655436284409	95	95	0.0633695179750995	L000528_030_001	2013-10-01_16-00-45	2013-09-17_08-02-55	30	YE5S	mS_his3D_B	1	1	1	JPC_TEST_768	SPAC4D7.03	pop2	SGA0067	JPC	'2013/09/17'	SID	JPC	YE5S	PINNED	14.3318287037037	145837.024429945	30_YE5S
L000528_030_001_2013-10-01_16-00-45	19	21	2203.5	1797.5	1858661.77330216	588795.227978441	154.438273228808	626260.097991532	0.00127902427894967	197	194	186	132	134	133	0.21011797215432	95	95	0.2558449744081	L000528_030_001	2013-10-01_16-00-45	2013-09-17_08-02-55	30	YE5S	mS_his3D_B	1	1	1	JPC_TEST_768	SPAC688.10	rev3	SGA0067	JPC	'2013/09/17'	SID	JPC	YE5S	PINNED	14.3318287037037	588795.227978441	30_YE5S
L000528_030_001_2013-10-01_16-00-45	19	23	2397.5	1791.5	1866977.93336167	522674.447236181	154.438273228808	562549.353396762	0.00110635227854718	184	183	177	137	138	137	0.203634817727708	95	95	0.227113985002957	L000528_030_001	2013-10-01_16-00-45	2013-09-17_08-02-55	30	YE5S	mS_his3D_B	1	1	1	JPC_TEST_768	SPAC9E9.08	rad26	SGA0067	JPC	'2013/09/17'	SID	JPC	YE5S	PINNED	14.3318287037037	522674.447236181	30_YE5S
L000528_030_001_2013-10-01_16-00-45	19	25	2583.5	1794.5	1760090.81730258	520094.024624869	154.438273228808	564892.688062575	0.00118658288584065	190	188	181	133	133	133	0.2174513763418	95	95	0.225992732442504	L000528_030_001	2013-10-01_16-00-45	2013-09-17_08-02-55	30	YE5S	mS_his3D_B	1	1	1	JPC_TEST_768	SPBC106.10	pka1	SGA0067	JPC	'2013/09/17'	SID	JPC	YE5S	PINNED	14.3318287037037	520094.024624869	30_YE5S
L000528_030_001_2013-10-01_16-00-45	19	27	2775.5	1792.5	2020582.30151982	721095.045946559	154.438273228808	737196.219448402	0.00144594475424763	210	205	195	115	119	125	0.0733340418748007	95	95	0.313332266991064	L000528_030_001	2013-10-01_16-00-45	2013-09-17_08-02-55	30	YE5S	mS_his3D_B	1	1	1	JPC_TEST_768	SPBC16D10.07C	sir2	SGA0067	JPC	'2013/09/17'	SID	JPC	YE5S	PINNED	14.3318287037037	721095.045946559	30_YE5S
L000528_030_001_2013-10-01_16-00-45	19	29	2964.5	1800.5	1311751.95291742	369937.211943682	154.438273228808	429483.059086218	0.00110968938334161	185	183	178	117	123	130	0.0339037092145818	95	95	0.160746167809975	L000528_030_001	2013-10-01_16-00-45	2013-09-17_08-02-55	30	YE5S	mS_his3D_B	1	1	1	JPC_TEST_768	SPBC19F8.02	SPBC19F8.02	SGA0067	JPC	'2013/09/17'	SID	JPC	YE5S	PINNED	14.3318287037037	369937.211943682	30_YE5S
L000528_030_001_2013-10-01_16-00-45	19	31	3160.5	1798.5	56745.5627590605	10614.1895554908	154.438273228808	87513.4126666768	0.000734479925515895	156	160	158	103	114	125	0	95	95	0.00461210778577625	L000528_030_001	2013-10-01_16-00-45	2013-09-17_08-02-55	30	YE5S	mS_his3D_B	1	1	1	JPC_TEST_768	SPBC28F2.02	mep33	SGA0067	JPC	'2013/09/17'	SID	JPC	YE5S	PINNED	14.3318287037037	10614.1895554908	30_YE5S
L000528_030_001_2013-10-01_16-00-45	19	33	3350.5	1798.5	1443342.95621214	451743.00370574	154.438273228808	492158.996400289	0.0012130804975615	193	190	183	112	120	128	0.0030821553831438	95	95	0.196292652742704	L000528_030_001	2013-10-01_16-00-45	2013-09-17_08-02-55	30	YE5S	mS_his3D_B	1	1	1	JPC_TEST_768	SPBC354.10	def1	SGA0067	JPC	'2013/09/17'	SID	JPC	YE5S	PINNED	14.3318287037037	451743.00370574	30_YE5S
L000528_030_001_2013-10-01_16-00-45	19	35	3537.5	1800.5	0	0	154.438273228808	-2003.09340255371	NA	NA	NA	NA	100	112	126	0	95	95	0	L000528_030_001	2013-10-01_16-00-45	2013-09-17_08-02-55	30	YE5S	mS_his3D_B	1	1	1	JPC_TEST_768	SPBC651.10	nse5	SGA0067	JPC	'2013/09/17'	SID	JPC	YE5S	PINNED	14.3318287037037	0	30_YE5S
L000528_030_001_2013-10-01_16-00-45	19	37	3726.5	1801.5	1444565.92092677	491334.194669073	154.438273228808	524853.212002256	0.00136752877541738	203	199	194	109	117	128	0.0385800828993517	95	95	0.213495929463505	L000528_030_001	2013-10-01_16-00-45	2013-09-17_08-02-55	30	YE5S	mS_his3D_B	1	1	1	JPC_TEST_768	SPCC1322.06	kap113	SGA0067	JPC	'2013/09/17'	SID	JPC	YE5S	PINNED	14.3318287037037	491334.194669073	30_YE5S
L000528_030_001_2013-10-01_16-00-45	19	39	3913.5	1798.5	1207310.7662876	381537.272728608	154.438273228808	421476.991399842	0.00124383789856112	195	191	186	110	117	128	0.00244446806249336	95	95	0.165786659161852	L000528_030_001	2013-10-01_16-00-45	2013-09-17_08-02-55	30	YE5S	mS_his3D_B	1	1	1	JPC_TEST_768	SPCC1919.05	SPCC1919.05	SGA0067	JPC	'2013/09/17'	SID	JPC	YE5S	PINNED	14.3318287037037	381537.272728608	30_YE5S
L000528_030_001_2013-10-01_16-00-45	19	41	4106.5	1794.5	1397359.48294186	443932.243484443	154.438273228808	478810.079706703	0.0012492665310282	196	191	187	110	116	128	0.0295461791901371	95	95	0.192898699031858	L000528_030_001	2013-10-01_16-00-45	2013-09-17_08-02-55	30	YE5S	mS_his3D_B	1	1	1	JPC_TEST_768	SPCC4B3.12	set9	SGA0067	JPC	'2013/09/17'	SID	JPC	YE5S	PINNED	14.3318287037037	443932.243484443	30_YE5S
L000528_030_001_2013-10-01_16-00-45	19	43	4294.5	1800.5	1187498.73791051	336205.186818326	154.438273228808	383853.433977768	0.00112497586232505	187	183	180	113	118	129	0.0160484642363694	95	95	0.146088832466819	L000528_030_001	2013-10-01_16-00-45	2013-09-17_08-02-55	30	YE5S	mS_his3D_B	1	1	1	JPC_TEST_768	SPCP25A2.02C	rhp26	SGA0067	JPC	'2013/09/17'	SID	JPC	YE5S	PINNED	14.3318287037037	336205.186818326	30_YE5S
L000528_030_001_2013-10-01_16-00-45	19	45	4489.5	1798.5	1371432.6309916	429734.379336362	154.438273228808	469115.917491021	0.00121281908593496	195	188	185	115	118	128	0.00435753002444468	95	95	0.186729402785883	L000528_030_001	2013-10-01_16-00-45	2013-09-17_08-02-55	30	YE5S	mS_his3D_B	1	1	1	JPC_TEST_768	SPAPB1E7.07	glt1	SGA0067	JPC	'2013/09/17'	SID	JPC	YE5S	PINNED	14.3318287037037	429734.379336362	30_YE5S
L000528_030_001_2013-10-01_16-00-45	19	47	4681.5	1795.5	1822217.42480604	658109.087127451	154.438273228808	676252.002630539	0.00143381093702589	211	202	197	115	117	128	0.0917206929535551	95	95	0.285963429309631	L000528_030_001	2013-10-01_16-00-45	2013-09-17_08-02-55	30	YE5S	mS_his3D_B	1	1	1	JPC_TEST_768	SPBC11B10.02C	his3	SGA0067	JPC	'2013/09/17'	SID	JPC	YE5S	PINNED	14.3318287037037	658109.087127451	30_YE5S
L000528_030_001_2013-10-01_16-00-45	20	2	401.5	1887.5	1559524.60410245	522527.266518074	154.438273228808	534339.84500903	0.00132516038044909	201	197	191	98	108	124	0.0373047082580508	95	95	0.22705003161939	L000528_030_001	2013-10-01_16-00-45	2013-09-17_08-02-55	30	YE5S	mS_his3D_B	1	1	1	JPC_TEST_768	SPBC11B10.02C	his3	SGA0067	JPC	'2013/09/17'	SID	JPC	YE5S	PINNED	14.3318287037037	522527.266518074	30_YE5S
L000528_030_001_2013-10-01_16-00-45	20	4	591.5	1894.5	1235194.36178127	392542.483015599	154.438273228808	396790.377312833	0.00125987787191872	196	192	188	97	106	121	0.033691146774365	95	95	0.170568674386225	L000528_030_001	2013-10-01_16-00-45	2013-09-17_08-02-55	30	YE5S	mS_his3D_B	1	1	1	JPC_TEST_768	SPCC4G3.05C	mus81	SGA0067	JPC	'2013/09/17'	SID	JPC	YE5S	PINNED	14.3318287037037	392542.483015599	30_YE5S
L000528_030_001_2013-10-01_16-00-45	20	6	781.5	1891.5	1305392.53640132	408692.32562195	154.438273228808	422154.182541388	0.0012137417704193	192	189	186	100	109	122	0.0126474651929004	95	95	0.177586149854739	L000528_030_001	2013-10-01_16-00-45	2013-09-17_08-02-55	30	YE5S	mS_his3D_B	1	1	1	JPC_TEST_768	SPAC11E3.04C	ubc13	SGA0067	JPC	'2013/09/17'	SID	JPC	YE5S	PINNED	14.3318287037037	408692.32562195	30_YE5S
L000528_030_001_2013-10-01_16-00-45	20	8	974.5	1890.5	1526015.37092146	462970.413822027	154.438273228808	529595.886608835	0.00119836306991949	192	188	184	133	134	139	0.0683388245297056	95	95	0.201171218867862	L000528_030_001	2013-10-01_16-00-45	2013-09-17_08-02-55	30	YE5S	mS_his3D_B	1	1	1	JPC_TEST_768	SPAC13G6.01C	rad8	SGA0067	JPC	'2013/09/17'	SID	JPC	YE5S	PINNED	14.3318287037037	462970.413822027	30_YE5S
L000528_030_001_2013-10-01_16-00-45	20	10	1165.5	1893.5	1641463.23998299	500593.096007734	154.438273228808	581213.566606397	0.00124826687795005	195	192	187	144	144	146	0.0892762248910618	95	95	0.217519133564818	L000528_030_001	2013-10-01_16-00-45	2013-09-17_08-02-55	30	YE5S	mS_his3D_B	1	1	1	JPC_TEST_768	SPAC17A2.13C	rad25	SGA0067	JPC	'2013/09/17'	SID	JPC	YE5S	PINNED	14.3318287037037	500593.096007734	30_YE5S
L000528_030_001_2013-10-01_16-00-45	20	12	1356.5	1888.5	1497642.58954193	450166.400058847	154.438273228808	527079.186876856	0.00121750947695044	193	190	184	139	140	142	0.0789669465405463	95	95	0.195607582449121	L000528_030_001	2013-10-01_16-00-45	2013-09-17_08-02-55	30	YE5S	mS_his3D_B	1	1	1	JPC_TEST_768	SPAC1952.07	rad1	SGA0067	JPC	'2013/09/17'	SID	JPC	YE5S	PINNED	14.3318287037037	450166.400058847	30_YE5S
L000528_030_001_2013-10-01_16-00-45	20	14	1548.5	1892.5	1412524.24540334	470956.525832075	154.438273228808	503570.14544958	0.00135148880205977	202	198	193	109	117	126	0.0390052077797853	95	95	0.204641366935886	L000528_030_001	2013-10-01_16-00-45	2013-09-17_08-02-55	30	YE5S	mS_his3D_B	1	1	1	JPC_TEST_768	SPAC20G4.04C	hus1	SGA0067	JPC	'2013/09/17'	SID	JPC	YE5S	PINNED	14.3318287037037	470956.525832075	30_YE5S
L000528_030_001_2013-10-01_16-00-45	20	16	1736.5	1894.5	1397114.88999894	423461.00800427	154.438273228808	481331.463566631	0.00123271898734007	193	191	185	119	124	131	0.08672547560846	95	95	0.184003479660755	L000528_030_001	2013-10-01_16-00-45	2013-09-17_08-02-55	30	YE5S	mS_his3D_B	1	1	1	JPC_TEST_768	SPAC23H4.12	alp13	SGA0067	JPC	'2013/09/17'	SID	JPC	YE5S	PINNED	14.3318287037037	423461.00800427	30_YE5S
L000528_030_001_2013-10-01_16-00-45	20	18	1917.5	1891.5	1787485.2269104	514393.054935005	154.438273228808	563986.48440928	0.00115582548484103	187	187	181	137	139	140	0.204910192369008	95	95	0.223515530904353	L000528_030_001	2013-10-01_16-00-45	2013-09-17_08-02-55	30	YE5S	mS_his3D_B	1	1	1	JPC_TEST_768	SPAC2G11.12	rqh1	SGA0067	JPC	'2013/09/17'	SID	JPC	YE5S	PINNED	14.3318287037037	514393.054935005	30_YE5S
L000528_030_001_2013-10-01_16-00-45	20	20	2109.5	1898.5	1714841.12286109	463665.001571618	154.438273228808	513012.849911109	0.00101255759921712	178	177	172	132	134	134	0.272505048357955	95	95	0.201473033109171	L000528_030_001	2013-10-01_16-00-45	2013-09-17_08-02-55	30	YE5S	mS_his3D_B	1	1	1	JPC_TEST_768	SPAC4D7.03	pop2	SGA0067	JPC	'2013/09/17'	SID	JPC	YE5S	PINNED	14.3318287037037	463665.001571618	30_YE5S
L000528_030_001_2013-10-01_16-00-45	20	22	2307.5	1890.5	1882876.47465193	573207.729283934	154.438273228808	609774.34779703	0.00124459139293528	194	192	184	134	135	135	0.198639600382612	95	95	0.249071850212996	L000528_030_001	2013-10-01_16-00-45	2013-09-17_08-02-55	30	YE5S	mS_his3D_B	1	1	1	JPC_TEST_768	SPAC688.10	rev3	SGA0067	JPC	'2013/09/17'	SID	JPC	YE5S	PINNED	14.3318287037037	573207.729283934	30_YE5S
L000528_030_001_2013-10-01_16-00-45	20	24	2497.5	1890.5	1823929.57540653	535962.264937688	154.438273228808	579723.830023925	0.00119862448154603	191	189	181	136.5	138	137	0.209799128493995	95	95	0.232887845282793	L000528_030_001	2013-10-01_16-00-45	2013-09-17_08-02-55	30	YE5S	mS_his3D_B	1	1	1	JPC_TEST_768	SPAC9E9.08	rad26	SGA0067	JPC	'2013/09/17'	SID	JPC	YE5S	PINNED	14.3318287037037	535962.264937688	30_YE5S
L000528_030_001_2013-10-01_16-00-45	20	26	2681.5	1892.5	1804362.13997237	555398.731368596	154.438273228808	599974.37447325	0.00123398005204475	194	191	183	136	137	136	0.187798915931555	95	95	0.241333433868273	L000528_030_001	2013-10-01_16-00-45	2013-09-17_08-02-55	30	YE5S	mS_his3D_B	1	1	1	JPC_TEST_768	SPBC106.10	pka1	SGA0067	JPC	'2013/09/17'	SID	JPC	YE5S	PINNED	14.3318287037037	555398.731368596	30_YE5S
L000528_030_001_2013-10-01_16-00-45	20	28	2874.5	1894.5	1835425.44372409	611528.951789497	154.438273228808	643633.351266273	0.00131004309157582	200	196	187	119	124	128	0.0615368264427676	95	95	0.265723296633316	L000528_030_001	2013-10-01_16-00-45	2013-09-17_08-02-55	30	YE5S	mS_his3D_B	1	1	1	JPC_TEST_768	SPBC16D10.07C	sir2	SGA0067	JPC	'2013/09/17'	SID	JPC	YE5S	PINNED	14.3318287037037	611528.951789497	30_YE5S
L000528_030_001_2013-10-01_16-00-45	20	30	3061.5	1897.5	1270660.33850569	353409.325706229	154.438273228808	425009.593176188	0.00105803242785874	181	180	174	123	129	133	0.0698267616112233	95	95	0.15356442374938	L000528_030_001	2013-10-01_16-00-45	2013-09-17_08-02-55	30	YE5S	mS_his3D_B	1	1	1	JPC_TEST_768	SPBC19F8.02	SPBC19F8.02	SGA0067	JPC	'2013/09/17'	SID	JPC	YE5S	PINNED	14.3318287037037	353409.325706229	30_YE5S
L000528_030_001_2013-10-01_16-00-45	20	32	3250.5	1900.5	1017751.23551918	282144.902094933	154.438273228808	342452.768555013	0.00110968938334161	185	183	177	111	119	128	0.00127537464130088	95	95	0.122598404038861	L000528_030_001	2013-10-01_16-00-45	2013-09-17_08-02-55	30	YE5S	mS_his3D_B	1	1	1	JPC_TEST_768	SPBC28F2.02	mep33	SGA0067	JPC	'2013/09/17'	SID	JPC	YE5S	PINNED	14.3318287037037	282144.902094933	30_YE5S
L000528_030_001_2013-10-01_16-00-45	20	34	3438.5	1893.5	1241553.77829737	363969.003396702	154.438273228808	405086.73077513	0.00115076597309976	188	186	179	109	117	128	0	95	95	0.158152844884776	L000528_030_001	2013-10-01_16-00-45	2013-09-17_08-02-55	30	YE5S	mS_his3D_B	1	1	1	JPC_TEST_768	SPBC354.10	def1	SGA0067	JPC	'2013/09/17'	SID	JPC	YE5S	PINNED	14.3318287037037	363969.003396702	30_YE5S
L000528_030_001_2013-10-01_16-00-45	20	36	3633.5	1900.5	0	0	154.438273228808	-9968.11214211293	NA	NA	NA	NA	99	112	125	0	95	95	0	L000528_030_001	2013-10-01_16-00-45	2013-09-17_08-02-55	30	YE5S	mS_his3D_B	1	1	1	JPC_TEST_768	SPBC651.10	nse5	SGA0067	JPC	'2013/09/17'	SID	JPC	YE5S	PINNED	14.3318287037037	0	30_YE5S
L000528_030_001_2013-10-01_16-00-45	20	38	3821.5	1888.5	1448968.59389946	473297.972767332	154.438273228808	506531.335907936	0.00128011615354418	198	194	188	111	117	128	0.0447443936656393	95	95	0.205658779106983	L000528_030_001	2013-10-01_16-00-45	2013-09-17_08-02-55	30	YE5S	mS_his3D_B	1	1	1	JPC_TEST_768	SPCC1322.06	kap113	SGA0067	JPC	'2013/09/17'	SID	JPC	YE5S	PINNED	14.3318287037037	473297.972767332	30_YE5S
L000528_030_001_2013-10-01_16-00-45	20	40	4010.5	1893.5	1251582.08895738	385848.467376641	154.438273228808	428604.618953985	0.00123371864041822	195	191	186	111	118	128	0.0390052077797853	95	95	0.167659971702413	L000528_030_001	2013-10-01_16-00-45	2013-09-17_08-02-55	30	YE5S	mS_his3D_B	1	1	1	JPC_TEST_768	SPCC1919.05	SPCC1919.05	SGA0067	JPC	'2013/09/17'	SID	JPC	YE5S	PINNED	14.3318287037037	385848.467376641	30_YE5S
L000528_030_001_2013-10-01_16-00-45	20	42	4204.5	1892.5	1583005.52662345	522352.554912571	154.438273228808	547814.38716508	0.00129348029496515	199	194	190	111	116	126	0.0652566691465618	95	95	0.226974115436455	L000528_030_001	2013-10-01_16-00-45	2013-09-17_08-02-55	30	YE5S	mS_his3D_B	1	1	1	JPC_TEST_768	SPCC4B3.12	set9	SGA0067	JPC	'2013/09/17'	SID	JPC	YE5S	PINNED	14.3318287037037	522352.554912571	30_YE5S
L000528_030_001_2013-10-01_16-00-45	20	44	4392.5	1896.5	1334254.5036667	380625.118377863	154.438273228808	426292.515893898	0.0011287435688562	188	183	181	116	119	129	0.00393240514401105	95	95	0.165390307263207	L000528_030_001	2013-10-01_16-00-45	2013-09-17_08-02-55	30	YE5S	mS_his3D_B	1	1	1	JPC_TEST_768	SPCP25A2.02C	rhp26	SGA0067	JPC	'2013/09/17'	SID	JPC	YE5S	PINNED	14.3318287037037	380625.118377863	30_YE5S
L000528_030_001_2013-10-01_16-00-45	20	46	4586.5	1893.5	1577135.2959932	510349.59372294	154.438273228808	542053.478947818	0.00127384157052623	200	192	188	115	117	128	0.0147730895950686	95	95	0.221758554656647	L000528_030_001	2013-10-01_16-00-45	2013-09-17_08-02-55	30	YE5S	mS_his3D_B	1	1	1	JPC_TEST_768	SPAPB1E7.07	glt1	SGA0067	JPC	'2013/09/17'	SID	JPC	YE5S	PINNED	14.3318287037037	510349.59372294	30_YE5S
L000528_030_001_2013-10-01_16-00-45	20	48	4774.5	1893.5	1845209.16144117	691856.849064953	154.438273228808	712103.74744849	0.00149225004585723	215	206	201	117	119	130	0.101817408863854	95	95	0.300627602657087	L000528_030_001	2013-10-01_16-00-45	2013-09-17_08-02-55	30	YE5S	mS_his3D_B	1	1	1	JPC_TEST_768	SPBC11B10.02C	his3	SGA0067	JPC	'2013/09/17'	SID	JPC	YE5S	PINNED	14.3318287037037	691856.849064953	30_YE5S
L000528_030_001_2013-10-01_16-00-45	21	1	306.5	1989.5	1014816.12020406	295963.043183069	154.438273228808	313766.120956018	0.00113909349812018	186	185	184	97	109	128	0.00170049952173451	95	95	0.128602701942564	L000528_030_001	2013-10-01_16-00-45	2013-09-17_08-02-55	30	YE5S	mS_his3D_B	1	1	1	JPC_TEST_768	SPBC11B10.02C	his3	SGA0067	JPC	'2013/09/17'	SID	JPC	YE5S	PINNED	14.3318287037037	295963.043183069	30_YE5S
L000528_030_001_2013-10-01_16-00-45	21	3	496.5	1983.5	921626.208948879	256704.604253114	154.438273228808	279982.579257488	0.00112130037731028	186	183	180	97	106	122	0.000956530980975662	95	95	0.111544013580192	L000528_030_001	2013-10-01_16-00-45	2013-09-17_08-02-55	30	YE5S	mS_his3D_B	1	1	1	JPC_TEST_768	SPAC24C9.07C	bgs2	SGA0067	JPC	'2013/09/17'	SID	JPC	YE5S	PINNED	14.3318287037037	256704.604253114	30_YE5S
L000528_030_001_2013-10-01_16-00-45	21	5	686.5	1987.5	1346728.74375598	401228.064380037	154.438273228808	413507.615347933	0.00119836306991949	191	189	185	96	105	121	0.00478265490487831	95	95	0.174342757864336	L000528_030_001	2013-10-01_16-00-45	2013-09-17_08-02-55	30	YE5S	mS_his3D_B	1	1	1	JPC_TEST_768	SPAC11E3.08C	nse6	SGA0067	JPC	'2013/09/17'	SID	JPC	YE5S	PINNED	14.3318287037037	401228.064380037	30_YE5S
L000528_030_001_2013-10-01_16-00-45	21	7	876.5	1984.5	1362627.28504623	432236.683144734	154.438273228808	465725.698683137	0.00122101577185504	193	190	187	115	119	128	0.0362418960569667	95	95	0.187816710942256	L000528_030_001	2013-10-01_16-00-45	2013-09-17_08-02-55	30	YE5S	mS_his3D_B	1	1	1	JPC_TEST_768	SPAC1420.03	rpn501	SGA0067	JPC	'2013/09/17'	SID	JPC	YE5S	PINNED	14.3318287037037	432236.683144734	30_YE5S
L000528_030_001_2013-10-01_16-00-45	21	9	1067.5	1984.5	1626053.88457859	485670.722471924	154.438273228808	552266.949235326	0.00119025837085543	191	188	183	138	139	143	0.0618556701030928	95	95	0.211035021442366	L000528_030_001	2013-10-01_16-00-45	2013-09-17_08-02-55	30	YE5S	mS_his3D_B	1	1	1	JPC_TEST_768	SPAC17A2.13C	rad25	SGA0067	JPC	'2013/09/17'	SID	JPC	YE5S	PINNED	14.3318287037037	485670.722471924	30_YE5S
L000528_030_001_2013-10-01_16-00-45	21	11	1256.5	1983.5	1698208.80274206	498927.147345975	154.438273228808	575530.85079253	0.00116760566891987	189	187	182	144	145	147	0.0635561696248273	95	95	0.216795240821672	L000528_030_001	2013-10-01_16-00-45	2013-09-17_08-02-55	30	YE5S	mS_his3D_B	1	1	1	JPC_TEST_768	SPAC1952.07	rad1	SGA0067	JPC	'2013/09/17'	SID	JPC	YE5S	PINNED	14.3318287037037	498927.147345975	30_YE5S
L000528_030_001_2013-10-01_16-00-45	21	13	1445.5	1986.5	1468780.62227654	455908.446093805	154.438273228808	503348.72277495	0.00124383789856112	194	192	186	116	121	129	0.0774790094590286	95	95	0.198102632597384	L000528_030_001	2013-10-01_16-00-45	2013-09-17_08-02-55	30	YE5S	mS_his3D_B	1	1	1	JPC_TEST_768	SPAC20G4.04C	hus1	SGA0067	JPC	'2013/09/17'	SID	JPC	YE5S	PINNED	14.3318287037037	455908.446093805	30_YE5S
L000528_030_001_2013-10-01_16-00-45	21	15	1638.5	1989.5	13452.6118609842	2961.39463969006	154.438273228808	28359.3104498427	0.000846298396776948	164	167	169	104	115	127	0.0149856520352854	95	95	0.00128679360803435	L000528_030_001	2013-10-01_16-00-45	2013-09-17_08-02-55	30	YE5S	mS_his3D_B	1	1	1	JPC_TEST_768	SPAC24B11.06C	sty1	SGA0067	JPC	'2013/09/17'	SID	JPC	YE5S	PINNED	14.3318287037037	2961.39463969006	30_YE5S
L000528_030_001_2013-10-01_16-00-45	21	17	1821.5	1986.5	1710438.4498884	445490.279335083	154.438273228808	506447.500129986	0.00101348028370145	177	177	173	139	141	142	0.240514401105325	95	95	0.193575701193887	L000528_030_001	2013-10-01_16-00-45	2013-09-17_08-02-55	30	YE5S	mS_his3D_B	1	1	1	JPC_TEST_768	SPAC30.03C	tsn1	SGA0067	JPC	'2013/09/17'	SID	JPC	YE5S	PINNED	14.3318287037037	445490.279335083	30_YE5S
L000528_030_001_2013-10-01_16-00-45	21	19	2014.5	1988.5	1793110.86459773	539032.806802064	154.438273228808	585645.519160493	0.00121860135154495	193	190	183	135	137	137	0.22616643639069	95	95	0.234222065852833	L000528_030_001	2013-10-01_16-00-45	2013-09-17_08-02-55	30	YE5S	mS_his3D_B	1	1	1	JPC_TEST_768	SPAC4G9.11C	cmb1	SGA0067	JPC	'2013/09/17'	SID	JPC	YE5S	PINNED	14.3318287037037	539032.806802064	30_YE5S
L000528_030_001_2013-10-01_16-00-45	21	21	2205.5	1988.5	1902688.50302901	615006.057170143	154.438273228808	647745.826162239	0.00130978167994929	199	196	188	132	134	133	0.215006908279307	95	95	0.267234178336926	L000528_030_001	2013-10-01_16-00-45	2013-09-17_08-02-55	30	YE5S	mS_his3D_B	1	1	1	JPC_TEST_768	SPAC688.13	scn1	SGA0067	JPC	'2013/09/17'	SID	JPC	YE5S	PINNED	14.3318287037037	615006.057170143	30_YE5S
L000528_030_001_2013-10-01_16-00-45	21	23	2398.5	1982.5	1820994.4600914	581815.276167726	154.438273228808	624131.941208665	0.0012948950621971	198	195	188	133	135	135	0.166011265809331	95	95	0.25281202592699	L000528_030_001	2013-10-01_16-00-45	2013-09-17_08-02-55	30	YE5S	mS_his3D_B	1	1	1	JPC_TEST_768	SPAC9E9.13	wos2	SGA0067	JPC	'2013/09/17'	SID	JPC	YE5S	PINNED	14.3318287037037	581815.276167726	30_YE5S
L000528_030_001_2013-10-01_16-00-45	21	25	2594.5	1990.5	1517699.21086194	455603.679874439	154.438273228808	518071.076224413	0.00116508353951051	189	187	179	129	132	134	0.117121904559464	95	95	0.197970204714329	L000528_030_001	2013-10-01_16-00-45	2013-09-17_08-02-55	30	YE5S	mS_his3D_B	1	1	1	JPC_TEST_768	SPBC106.16	pre6	SGA0067	JPC	'2013/09/17'	SID	JPC	YE5S	PINNED	14.3318287037037	455603.679874439	30_YE5S
L000528_030_001_2013-10-01_16-00-45	21	27	2775.5	1988.5	1385374.42873844	373107.757767895	154.438273228808	448201.574476416	0.00106372247195236	182	181	174	129	132	135	0.103199064725263	95	95	0.162123842384616	L000528_030_001	2013-10-01_16-00-45	2013-09-17_08-02-55	30	YE5S	mS_his3D_B	1	1	1	JPC_TEST_768	SPBC16E9.12C	pab2	SGA0067	JPC	'2013/09/17'	SID	JPC	YE5S	PINNED	14.3318287037037	373107.757767895	30_YE5S
L000528_030_001_2013-10-01_16-00-45	21	29	2965.5	1984.5	1761558.37496014	629853.135468584	154.438273228808	654405.959814148	0.00144928185904206	210	205	196	113	118	125	0.10341162716548	95	95	0.273685572959028	L000528_030_001	2013-10-01_16-00-45	2013-09-17_08-02-55	30	YE5S	mS_his3D_B	1	1	1	JPC_TEST_768	SPBC19G7.01C	msh2	SGA0067	JPC	'2013/09/17'	SID	JPC	YE5S	PINNED	14.3318287037037	629853.135468584	30_YE5S
L000528_030_001_2013-10-01_16-00-45	21	31	3162.5	1987.5	1447011.85035604	454774.858700361	154.438273228808	511392.025642043	0.00122938188254564	194	191	183	120	126	131	0.0392177702200021	95	95	0.197610062984242	L000528_030_001	2013-10-01_16-00-45	2013-09-17_08-02-55	30	YE5S	mS_his3D_B	1	1	1	JPC_TEST_768	SPBC28F2.07	sfr1	SGA0067	JPC	'2013/09/17'	SID	JPC	YE5S	PINNED	14.3318287037037	454774.858700361	30_YE5S
L000528_030_001_2013-10-01_16-00-45	21	33	3344.5	1994.5	510954.657774471	123483.764276687	154.438273228808	240651.194686849	0.000936755971312584	172	172	168	121	127	134	0.0163673078966947	95	95	0.0536565158988373	L000528_030_001	2013-10-01_16-00-45	2013-09-17_08-02-55	30	YE5S	mS_his3D_B	1	1	1	JPC_TEST_768	SPBC365.10	arp5	SGA0067	JPC	'2013/09/17'	SID	JPC	YE5S	PINNED	14.3318287037037	123483.764276687	30_YE5S
L000528_030_001_2013-10-01_16-00-45	21	35	3534.5	1988.5	1477096.78233606	497422.404491457	154.438273228808	541508.953075821	0.00134180014565358	203	197	191	116	121	129	0.0702518864916569	95	95	0.216141395683649	L000528_030_001	2013-10-01_16-00-45	2013-09-17_08-02-55	30	YE5S	mS_his3D_B	1	1	1	JPC_TEST_768	SPBC660.14	mik1	SGA0067	JPC	'2013/09/17'	SID	JPC	YE5S	PINNED	14.3318287037037	497422.404491457	30_YE5S
L000528_030_001_2013-10-01_16-00-45	21	37	3728.5	1985.5	1575667.73833564	533794.66742588	154.438273228808	572446.839021386	0.00132073140106016	201	196	189	117	121	129	0.0936337549155064	95	95	0.231945974656838	L000528_030_001	2013-10-01_16-00-45	2013-09-17_08-02-55	30	YE5S	mS_his3D_B	1	1	1	JPC_TEST_768	SPCC1322.08	srk1	SGA0067	JPC	'2013/09/17'	SID	JPC	YE5S	PINNED	14.3318287037037	533794.66742588	30_YE5S
L000528_030_001_2013-10-01_16-00-45	21	39	3916.5	1990.5	1352354.3814433	416644.922453212	154.438273228808	456086.929392172	0.00120213077645063	193	189	184	112	118	128	0.000637687320650441	95	95	0.181041734812107	L000528_030_001	2013-10-01_16-00-45	2013-09-17_08-02-55	30	YE5S	mS_his3D_B	1	1	1	JPC_TEST_768	SPCC23B6.03C	tel1	SGA0067	JPC	'2013/09/17'	SID	JPC	YE5S	PINNED	14.3318287037037	416644.922453212	30_YE5S
L000528_030_001_2013-10-01_16-00-45	21	41	4112.5	1986.5	1452637.48804336	441893.617451178	154.438273228808	480167.187477998	0.00118775172902897	192	187	184	115	118	128	0.0255074928260176	95	95	0.192012869458988	L000528_030_001	2013-10-01_16-00-45	2013-09-17_08-02-55	30	YE5S	mS_his3D_B	1	1	1	JPC_TEST_768	SPCC4E9.02	cig1	SGA0067	JPC	'2013/09/17'	SID	JPC	YE5S	PINNED	14.3318287037037	441893.617451178	30_YE5S
L000528_030_001_2013-10-01_16-00-45	21	43	4297.5	1986.5	1349419.26612818	395841.683548096	154.438273228808	438100.42754047	0.00114144643741937	189	184	181	114	118	129	0.000850249760867255	95	95	0.172002252370038	L000528_030_001	2013-10-01_16-00-45	2013-09-17_08-02-55	30	YE5S	mS_his3D_B	1	1	1	JPC_TEST_768	SPCP31B10.05	tdp1	SGA0067	JPC	'2013/09/17'	SID	JPC	YE5S	PINNED	14.3318287037037	395841.683548096	30_YE5S
L000528_030_001_2013-10-01_16-00-45	21	45	4487.5	1988.5	1416926.91837602	440285.074548342	154.438273228808	483846.97181456	0.00122227683655972	195	189	185	117	119	129	0	95	95	0.191313920829218	L000528_030_001	2013-10-01_16-00-45	2013-09-17_08-02-55	30	YE5S	mS_his3D_B	1	1	1	JPC_TEST_768	SPAC3C7.05C	mug191	SGA0067	JPC	'2013/09/17'	SID	JPC	YE5S	PINNED	14.3318287037037	440285.074548342	30_YE5S
L000528_030_001_2013-10-01_16-00-45	21	47	4683.5	1991.5	1790664.93516846	616781.272205684	154.438273228808	640600.264554085	0.00137229613502666	207	198	193	116	118	128	0.0612179827824423	95	95	0.268005549815082	L000528_030_001	2013-10-01_16-00-45	2013-09-17_08-02-55	30	YE5S	mS_his3D_B	1	1	1	JPC_TEST_768	SPBC11B10.02C	his3	SGA0067	JPC	'2013/09/17'	SID	JPC	YE5S	PINNED	14.3318287037037	616781.272205684	30_YE5S
L000528_030_001_2013-10-01_16-00-45	22	2	405.5	2077.5	1451169.9303858	483126.886365618	154.438273228808	499731.92702537	0.00132489896882256	201	196	192	105	112	124	0.0502710171112764	95	95	0.209929666553959	L000528_030_001	2013-10-01_16-00-45	2013-09-17_08-02-55	30	YE5S	mS_his3D_B	1	1	1	JPC_TEST_768	SPBC11B10.02C	his3	SGA0067	JPC	'2013/09/17'	SID	JPC	YE5S	PINNED	14.3318287037037	483126.886365618	30_YE5S
L000528_030_001_2013-10-01_16-00-45	22	4	591.5	2079.5	927496.439579126	260794.970142156	154.438273228808	278409.31991824	0.00105995476542122	181	180	177	100	109	123	0.000531406100542034	95	95	0.113321370981329	L000528_030_001	2013-10-01_16-00-45	2013-09-17_08-02-55	30	YE5S	mS_his3D_B	1	1	1	JPC_TEST_768	SPAC24C9.07C	bgs2	SGA0067	JPC	'2013/09/17'	SID	JPC	YE5S	PINNED	14.3318287037037	260794.970142156	30_YE5S
L000528_030_001_2013-10-01_16-00-45	22	6	781.5	2081.5	1066669.82410458	297519.504300515	154.438273228808	319840.066538738	0.00110942797171507	184	183	181	100	109	123	0.00212562440216814	95	95	0.129279019847054	L000528_030_001	2013-10-01_16-00-45	2013-09-17_08-02-55	30	YE5S	mS_his3D_B	1	1	1	JPC_TEST_768	SPAC11E3.08C	nse6	SGA0067	JPC	'2013/09/17'	SID	JPC	YE5S	PINNED	14.3318287037037	297519.504300515	30_YE5S
L000528_030_001_2013-10-01_16-00-45	22	8	971.5	2084.5	1624341.73397811	541627.777809693	154.438273228808	597079.984106769	0.00131328797485389	200	196	191	129	131	137	0.0835370390052078	95	95	0.235349640023765	L000528_030_001	2013-10-01_16-00-45	2013-09-17_08-02-55	30	YE5S	mS_his3D_B	1	1	1	JPC_TEST_768	SPAC1420.03	rpn501	SGA0067	JPC	'2013/09/17'	SID	JPC	YE5S	PINNED	14.3318287037037	541627.777809693	30_YE5S
L000528_030_001_2013-10-01_16-00-45	22	10	1160.5	2084.5	1583005.52662345	470799.944806528	154.438273228808	538192.549856447	0.00119644073235701	191	188	183	137	138	141	0.127856307790413	95	95	0.204573328904037	L000528_030_001	2013-10-01_16-00-45	2013-09-17_08-02-55	30	YE5S	mS_his3D_B	1	1	1	JPC_TEST_768	SPAC17A2.13C	rad25	SGA0067	JPC	'2013/09/17'	SID	JPC	YE5S	PINNED	14.3318287037037	470799.944806528	30_YE5S
L000528_030_001_2013-10-01_16-00-45	22	12	1352.5	2084.5	1485657.53533851	422321.817293055	154.438273228808	503886.139333199	0.00115205777830989	188	186	181	138	140	142	0.119034966521416	95	95	0.183508475278064	L000528_030_001	2013-10-01_16-00-45	2013-09-17_08-02-55	30	YE5S	mS_his3D_B	1	1	1	JPC_TEST_768	SPAC1952.07	rad1	SGA0067	JPC	'2013/09/17'	SID	JPC	YE5S	PINNED	14.3318287037037	422321.817293055	30_YE5S
L000528_030_001_2013-10-01_16-00-45	22	14	1542.5	2085.5	1535799.08863854	497572.574994588	154.438273228808	539369.827402265	0.00128253057385427	197	194	188	116	121	129	0.0610054203422255	95	95	0.216206648197094	L000528_030_001	2013-10-01_16-00-45	2013-09-17_08-02-55	30	YE5S	mS_his3D_B	1	1	1	JPC_TEST_768	SPAC20G4.04C	hus1	SGA0067	JPC	'2013/09/17'	SID	JPC	YE5S	PINNED	14.3318287037037	497572.574994588	30_YE5S
L000528_030_001_2013-10-01_16-00-45	22	16	1727.5	2081.5	437087.589010522	100851.790149363	154.438273228808	283844.80595159	0.000865783184028246	166	168	169	138	140	143	0.376660644064194	95	95	0.0438224062351258	L000528_030_001	2013-10-01_16-00-45	2013-09-17_08-02-55	30	YE5S	mS_his3D_B	1	1	1	JPC_TEST_768	SPAC24B11.06C	sty1	SGA0067	JPC	'2013/09/17'	SID	JPC	YE5S	PINNED	14.3318287037037	100851.790149363	30_YE5S
L000528_030_001_2013-10-01_16-00-45	22	18	1920.5	2081.5	1497153.40365607	379436.258888378	154.438273228808	453392.379194325	0.000967513372312199	174	174	170	135	137	137	0.296099479222021	95	95	0.164873720661942	L000528_030_001	2013-10-01_16-00-45	2013-09-17_08-02-55	30	YE5S	mS_his3D_B	1	1	1	JPC_TEST_768	SPAC30.03C	tsn1	SGA0067	JPC	'2013/09/17'	SID	JPC	YE5S	PINNED	14.3318287037037	379436.258888378	30_YE5S
L000528_030_001_2013-10-01_16-00-45	22	20	2115.5	2084.5	1855237.47210118	601971.826072611	154.438273228808	641037.493466436	0.0013262522550436	201	197	189	135	136	135	0.205760442129876	95	95	0.261570507228336	L000528_030_001	2013-10-01_16-00-45	2013-09-17_08-02-55	30	YE5S	mS_his3D_B	1	1	1	JPC_TEST_768	SPAC4G9.11C	cmb1	SGA0067	JPC	'2013/09/17'	SID	JPC	YE5S	PINNED	14.3318287037037	601971.826072611	30_YE5S
L000528_030_001_2013-10-01_16-00-45	22	22	2307.5	2084.5	1719977.57466256	566553.347174443	154.438273228808	608927.442727035	0.00135148880205977	202	198	191	125	128	131	0.128919119991497	95	95	0.246180369202952	L000528_030_001	2013-10-01_16-00-45	2013-09-17_08-02-55	30	YE5S	mS_his3D_B	1	1	1	JPC_TEST_768	SPAC688.13	scn1	SGA0067	JPC	'2013/09/17'	SID	JPC	YE5S	PINNED	14.3318287037037	566553.347174443	30_YE5S
L000528_030_001_2013-10-01_16-00-45	22	24	2489.5	2081.5	1425732.26432139	426405.12500857	154.438273228808	491846.928636415	0.0012130804975615	192	189	182	126	130	133	0.115846529918163	95	95	0.185282765741598	L000528_030_001	2013-10-01_16-00-45	2013-09-17_08-02-55	30	YE5S	mS_his3D_B	1	1	1	JPC_TEST_768	SPAC9E9.13	wos2	SGA0067	JPC	'2013/09/17'	SID	JPC	YE5S	PINNED	14.3318287037037	426405.12500857	30_YE5S
L000528_030_001_2013-10-01_16-00-45	22	26	2689.5	2084.5	1362627.28504623	410148.998407777	154.438273228808	466313.815080855	0.0012130804975615	193	189	182	117	122	127	0.0855563821872675	95	95	0.178219107450014	L000528_030_001	2013-10-01_16-00-45	2013-09-17_08-02-55	30	YE5S	mS_his3D_B	1	1	1	JPC_TEST_768	SPBC106.16	pre6	SGA0067	JPC	'2013/09/17'	SID	JPC	YE5S	PINNED	14.3318287037037	410148.998407777	30_YE5S
L000528_030_001_2013-10-01_16-00-45	22	28	2874.5	2080.5	1043922.68041237	272554.562631208	154.438273228808	350888.506425527	0.00104457606492141	180	179	173	118	124	130	0.0227441811031991	95	95	0.11843118250229	L000528_030_001	2013-10-01_16-00-45	2013-09-17_08-02-55	30	YE5S	mS_his3D_B	1	1	1	JPC_TEST_768	SPBC16E9.12C	pab2	SGA0067	JPC	'2013/09/17'	SID	JPC	YE5S	PINNED	14.3318287037037	272554.562631208	30_YE5S
L000528_030_001_2013-10-01_16-00-45	22	30	3068.5	2082.5	1793600.05048358	661093.276326581	154.438273228808	693699.563023477	0.00146356868494736	211	205	197	121	125	129	0.104474439366564	95	95	0.28726012767436	L000528_030_001	2013-10-01_16-00-45	2013-09-17_08-02-55	30	YE5S	mS_his3D_B	1	1	1	JPC_TEST_768	SPBC19G7.01C	msh2	SGA0067	JPC	'2013/09/17'	SID	JPC	YE5S	PINNED	14.3318287037037	661093.276326581	30_YE5S
L000528_030_001_2013-10-01_16-00-45	22	32	3254.5	2083.5	1589609.53608247	527197.544362679	154.438273228808	576800.01383996	0.0013262522550436	201	197	189	123	127	132	0.0505898607716017	95	95	0.22907937401018	L000528_030_001	2013-10-01_16-00-45	2013-09-17_08-02-55	30	YE5S	mS_his3D_B	1	1	1	JPC_TEST_768	SPBC28F2.07	sfr1	SGA0067	JPC	'2013/09/17'	SID	JPC	YE5S	PINNED	14.3318287037037	527197.544362679	30_YE5S
L000528_030_001_2013-10-01_16-00-45	22	34	3447.5	2078.5	792236.542140504	206514.005737707	154.438273228808	316263.190177061	0.00101715576871623	179	177	173	122	127	134	0.0251886491656924	95	95	0.0897350521917147	L000528_030_001	2013-10-01_16-00-45	2013-09-17_08-02-55	30	YE5S	mS_his3D_B	1	1	1	JPC_TEST_768	SPBC365.10	arp5	SGA0067	JPC	'2013/09/17'	SID	JPC	YE5S	PINNED	14.3318287037037	206514.005737707	30_YE5S
L000528_030_001_2013-10-01_16-00-45	22	36	3633.5	2084.5	1490060.20831119	476171.791711677	154.438273228808	553074.979799556	0.00124383789856112	196	191	185	137	138	140	0.0269954299075353	95	95	0.206907519075195	L000528_030_001	2013-10-01_16-00-45	2013-09-17_08-02-55	30	YE5S	mS_his3D_B	1	1	1	JPC_TEST_768	SPBC660.14	mik1	SGA0067	JPC	'2013/09/17'	SID	JPC	YE5S	PINNED	14.3318287037037	476171.791711677	30_YE5S
L000528_030_001_2013-10-01_16-00-45	22	38	3825.5	2080.5	1447501.0362419	455455.687699963	154.438273228808	494034.241930437	0.00121658679246611	194	189	183	113	119	127	0.000425124880433627	95	95	0.197905898734436	L000528_030_001	2013-10-01_16-00-45	2013-09-17_08-02-55	30	YE5S	mS_his3D_B	1	1	1	JPC_TEST_768	SPCC1322.08	srk1	SGA0067	JPC	'2013/09/17'	SID	JPC	YE5S	PINNED	14.3318287037037	455455.687699963	30_YE5S
L000528_030_001_2013-10-01_16-00-45	22	40	4015.5	2087.5	1380727.16282283	423453.147149492	154.438273228808	460353.313517261	0.00120563707135524	193	188	185	112	118	127	0.0294398979700287	95	95	0.184000063939815	L000528_030_001	2013-10-01_16-00-45	2013-09-17_08-02-55	30	YE5S	mS_his3D_B	1	1	1	JPC_TEST_768	SPCC23B6.03C	tel1	SGA0067	JPC	'2013/09/17'	SID	JPC	YE5S	PINNED	14.3318287037037	423453.147149492	30_YE5S
L000528_030_001_2013-10-01_16-00-45	22	42	4203.5	2083.5	1528705.89329366	492634.979529629	154.438273228808	521834.924617358	0.00126272289396553	197	192	188	113	117	127	0.0476139866085663	95	95	0.214061150194831	L000528_030_001	2013-10-01_16-00-45	2013-09-17_08-02-55	30	YE5S	mS_his3D_B	1	1	1	JPC_TEST_768	SPCC4E9.02	cig1	SGA0067	JPC	'2013/09/17'	SID	JPC	YE5S	PINNED	14.3318287037037	492634.979529629	30_YE5S
L000528_030_001_2013-10-01_16-00-45	22	44	4391.5	2085.5	1401028.37708577	422529.135707961	154.438273228808	461975.148720087	0.00115682513791918	190	185	182	115	118	128	0.00552662344563716	95	95	0.183598559864412	L000528_030_001	2013-10-01_16-00-45	2013-09-17_08-02-55	30	YE5S	mS_his3D_B	1	1	1	JPC_TEST_768	SPCP31B10.05	tdp1	SGA0067	JPC	'2013/09/17'	SID	JPC	YE5S	PINNED	14.3318287037037	422529.135707961	30_YE5S
L000528_030_001_2013-10-01_16-00-45	22	46	4588.5	2085.5	1618960.68923371	535340.925391265	154.438273228808	562861.09462313	0.00129364948507532	201	193	189	115	117	126	0.0419810819428207	95	95	0.232617859058721	L000528_030_001	2013-10-01_16-00-45	2013-09-17_08-02-55	30	YE5S	mS_his3D_B	1	1	1	JPC_TEST_768	SPAC3C7.05C	mug191	SGA0067	JPC	'2013/09/17'	SID	JPC	YE5S	PINNED	14.3318287037037	535340.925391265	30_YE5S
L000528_030_001_2013-10-01_16-00-45	22	48	4773.5	2083.5	1718999.20289085	636242.439279957	154.438273228808	656378.510896299	0.00147551805913638	214	205	200	114	116	130	0.106387501328515	95	95	0.276461871394257	L000528_030_001	2013-10-01_16-00-45	2013-09-17_08-02-55	30	YE5S	mS_his3D_B	1	1	1	JPC_TEST_768	SPBC11B10.02C	his3	SGA0067	JPC	'2013/09/17'	SID	JPC	YE5S	PINNED	14.3318287037037	636242.439279957	30_YE5S
L000528_030_001_2013-10-01_16-00-45	23	1	306.5	2172.5	936301.785524498	271146.947204318	154.438273228808	295906.77382883	0.00116634460421519	187	187	185	99	110	128	0	95	95	0.117819541449924	L000528_030_001	2013-10-01_16-00-45	2013-09-17_08-02-55	30	YE5S	mS_his3D_B	1	1	1	JPC_TEST_768	SPBC11B10.02C	his3	SGA0067	JPC	'2013/09/17'	SID	JPC	YE5S	PINNED	14.3318287037037	271146.947204318	30_YE5S
L000528_030_001_2013-10-01_16-00-45	23	3	496.5	2172.5	1323737.00712084	404751.965966416	154.438273228808	418351.317372936	0.00118758253891879	191	188	184	99	107	122	0.00892762248910618	95	95	0.175873973588144	L000528_030_001	2013-10-01_16-00-45	2013-09-17_08-02-55	30	YE5S	mS_his3D_B	1	1	1	JPC_TEST_768	SPAC6G9.13C	bqt1	SGA0067	JPC	'2013/09/17'	SID	JPC	YE5S	PINNED	14.3318287037037	404751.965966416	30_YE5S
L000528_030_001_2013-10-01_16-00-45	23	5	686.5	2176.5	1521612.69794877	500160.056597677	154.438273228808	506219.871690739	0.00132599084341706	201	196	192	97	105	121	0.0674885747688383	95	95	0.217330968050699	L000528_030_001	2013-10-01_16-00-45	2013-09-17_08-02-55	30	YE5S	mS_his3D_B	1	1	1	JPC_TEST_768	SPAC11E3.09	pyp3	SGA0067	JPC	'2013/09/17'	SID	JPC	YE5S	PINNED	14.3318287037037	500160.056597677	30_YE5S
L000528_030_001_2013-10-01_16-00-45	23	7	876.5	2173.5	108599.266659581	20297.6554200458	154.438273228808	103534.210296348	0.000726113814825295	157	158	161	114	121	132	0.0440004251248804	95	95	0.0088197948704778	L000528_030_001	2013-10-01_16-00-45	2013-09-17_08-02-55	30	YE5S	mS_his3D_B	1	1	1	JPC_TEST_768	SPAC144.02	iec1	SGA0067	JPC	'2013/09/17'	SID	JPC	YE5S	PINNED	14.3318287037037	20297.6554200458	30_YE5S
L000528_030_001_2013-10-01_16-00-45	23	9	1067.5	2182.5	1545582.80635562	474712.83906484	154.438273228808	539842.75442489	0.00124734419346572	195	192	186	131	134	139	0.1087256881709	95	95	0.20627357082824	L000528_030_001	2013-10-01_16-00-45	2013-09-17_08-02-55	30	YE5S	mS_his3D_B	1	1	1	JPC_TEST_768	SPAC17G8.07	yaf9	SGA0067	JPC	'2013/09/17'	SID	JPC	YE5S	PINNED	14.3318287037037	474712.83906484	30_YE5S
L000528_030_001_2013-10-01_16-00-45	23	11	1257.5	2174.5	1684511.59793814	559251.920434557	154.438273228808	617851.168866843	0.00135215007491757	202	198	193	136	137	140	0.104368158146456	95	95	0.243007732522756	L000528_030_001	2013-10-01_16-00-45	2013-09-17_08-02-55	30	YE5S	mS_his3D_B	1	1	1	JPC_TEST_768	SPAC19A8.10	rfp1	SGA0067	JPC	'2013/09/17'	SID	JPC	YE5S	PINNED	14.3318287037037	559251.920434557	30_YE5S
L000528_030_001_2013-10-01_16-00-45	23	13	1444.5	2174.5	1518432.98969072	456960.870961622	154.438273228808	534062.166534196	0.00118232309656189	190	187	182	138	139	141	0.125836964608354	95	95	0.198559935239421	L000528_030_001	2013-10-01_16-00-45	2013-09-17_08-02-55	30	YE5S	mS_his3D_B	1	1	1	JPC_TEST_768	SPAC20H4.04	fml2	SGA0067	JPC	'2013/09/17'	SID	JPC	YE5S	PINNED	14.3318287037037	456960.870961622	30_YE5S
L000528_030_001_2013-10-01_16-00-45	23	15	1634.5	2179.5	1640974.05409714	481589.447847448	154.438273228808	549010.448167881	0.00118232309656189	190	188	182	139	140	141	0.151875863534913	95	95	0.209261614403323	L000528_030_001	2013-10-01_16-00-45	2013-09-17_08-02-55	30	YE5S	mS_his3D_B	1	1	1	JPC_TEST_768	SPAC24H6.03	cul3	SGA0067	JPC	'2013/09/17'	SID	JPC	YE5S	PINNED	14.3318287037037	481589.447847448	30_YE5S
L000528_030_001_2013-10-01_16-00-45	23	17	1829.5	2177.5	1860373.92390265	657667.450799179	154.438273228808	698179.838157037	0.00142838230455881	208	203	196	136	136	137	0.185248166648953	95	95	0.285771528238196	L000528_030_001	2013-10-01_16-00-45	2013-09-17_08-02-55	30	YE5S	mS_his3D_B	1	1	1	JPC_TEST_768	SPAC30D11.07	nth1	SGA0067	JPC	'2013/09/17'	SID	JPC	YE5S	PINNED	14.3318287037037	657667.450799179	30_YE5S
L000528_030_001_2013-10-01_16-00-45	23	19	2018.5	2176.5	1612601.27271761	488046.111793083	154.438273228808	555539.073822497	0.00122921269243547	193	191	183	138	139	139	0.205122754809225	95	95	0.212067182355367	L000528_030_001	2013-10-01_16-00-45	2013-09-17_08-02-55	30	YE5S	mS_his3D_B	1	1	1	JPC_TEST_768	SPAC4H3.05	srs2	SGA0067	JPC	'2013/09/17'	SID	JPC	YE5S	PINNED	14.3318287037037	488046.111793083	30_YE5S
L000528_030_001_2013-10-01_16-00-45	23	21	2206.5	2175.5	1676195.43787863	497927.773088955	154.438273228808	561797.3194723	0.00121860135154495	193	190	182	139	140	140	0.174194919757679	95	95	0.216360989881681	L000528_030_001	2013-10-01_16-00-45	2013-09-17_08-02-55	30	YE5S	mS_his3D_B	1	1	1	JPC_TEST_768	SPAC694.06C	mrc1	SGA0067	JPC	'2013/09/17'	SID	JPC	YE5S	PINNED	14.3318287037037	497927.773088955	30_YE5S
L000528_030_001_2013-10-01_16-00-45	23	23	2392.5	2180.5	690485.877882878	154236.665546112	154.438273228808	288504.402276185	0.000848912747702674	166	167	164	131	135	138	0.151344457434371	95	95	0.067019353884574	L000528_030_001	2013-10-01_16-00-45	2013-09-17_08-02-55	30	YE5S	mS_his3D_B	1	1	1	JPC_TEST_768	SPAC9G1.02	wis4	SGA0067	JPC	'2013/09/17'	SID	JPC	YE5S	PINNED	14.3318287037037	154236.665546112	30_YE5S
L000528_030_001_2013-10-01_16-00-45	23	25	2583.5	2175.5	1459241.49750239	454418.481332799	154.438273228808	507724.195158252	0.00119807854424877	192	189	181	121	126	130	0.039961738760761	95	95	0.197455208878518	L000528_030_001	2013-10-01_16-00-45	2013-09-17_08-02-55	30	YE5S	mS_his3D_B	1	1	1	JPC_TEST_768	SPBC1105.11C	hht3	SGA0067	JPC	'2013/09/17'	SID	JPC	YE5S	PINNED	14.3318287037037	454418.481332799	30_YE5S
L000528_030_001_2013-10-01_16-00-45	23	27	2780.5	2173.5	1435760.5749814	431445.202079187	154.438273228808	479467.394137036	0.00119862448154603	191	189	181	115	121	127	0.0285896482091614	95	95	0.18747279434216	L000528_030_001	2013-10-01_16-00-45	2013-09-17_08-02-55	30	YE5S	mS_his3D_B	1	1	1	JPC_TEST_768	SPBC16G5.13	ptf2	SGA0067	JPC	'2013/09/17'	SID	JPC	YE5S	PINNED	14.3318287037037	431445.202079187	30_YE5S
L000528_030_001_2013-10-01_16-00-45	23	29	2972.5	2175.5	1490793.98713997	485787.380233168	154.438273228808	517488.158580042	0.00128997400006054	199	194	186	110	117	125	0.0322032096928473	95	95	0.211085711904043	L000528_030_001	2013-10-01_16-00-45	2013-09-17_08-02-55	30	YE5S	mS_his3D_B	1	1	1	JPC_TEST_768	SPBC19G7.09	ulp1	SGA0067	JPC	'2013/09/17'	SID	JPC	YE5S	PINNED	14.3318287037037	485787.380233168	30_YE5S
L000528_030_001_2013-10-01_16-00-45	23	31	3156.5	2176.5	1267236.03730471	367908.767376921	154.438273228808	430028.865136697	0.0011406159744514	188	185	178	118	124	130	0.00967159102986502	95	95	0.159864762316842	L000528_030_001	2013-10-01_16-00-45	2013-09-17_08-02-55	30	YE5S	mS_his3D_B	1	1	1	JPC_TEST_768	SPBC29A10.05	exo1	SGA0067	JPC	'2013/09/17'	SID	JPC	YE5S	PINNED	14.3318287037037	367908.767376921	30_YE5S
L000528_030_001_2013-10-01_16-00-45	23	33	3354.5	2175.5	978860.957593793	232308.274515742	154.438273228808	316013.461386511	0.000910427549701905	171	171	167	117	123	131	0.00425124880433627	95	95	0.100943251106726	L000528_030_001	2013-10-01_16-00-45	2013-09-17_08-02-55	30	YE5S	mS_his3D_B	1	1	1	JPC_TEST_768	SPBC3D6.04C	mad1	SGA0067	JPC	'2013/09/17'	SID	JPC	YE5S	PINNED	14.3318287037037	232308.274515742	30_YE5S
L000528_030_001_2013-10-01_16-00-45	23	35	3538.5	2179.5	1524058.62737804	494121.635071601	154.438273228808	543577.570549053	0.00128379163855896	199	194	187	122	125	131	0.0477202678286747	95	95	0.214707135982446	L000528_030_001	2013-10-01_16-00-45	2013-09-17_08-02-55	30	YE5S	mS_his3D_B	1	1	1	JPC_TEST_768	SPBC6B1.09C	nbs1	SGA0067	JPC	'2013/09/17'	SID	JPC	YE5S	PINNED	14.3318287037037	494121.635071601	30_YE5S
L000528_030_001_2013-10-01_16-00-45	23	37	3728.5	2176.5	1288271.03039643	390593.715405419	154.438273228808	430399.916691732	0.00120213077645063	193	188	183	111	117	127	0.0157296205760442	95	95	0.169721890350516	L000528_030_001	2013-10-01_16-00-45	2013-09-17_08-02-55	30	YE5S	mS_his3D_B	1	1	1	JPC_TEST_768	SPCC1322.12C	bub1	SGA0067	JPC	'2013/09/17'	SID	JPC	YE5S	PINNED	14.3318287037037	390593.715405419	30_YE5S
L000528_030_001_2013-10-01_16-00-45	23	39	3920.5	2178.5	1437717.31852482	420253.573145729	154.438273228808	456108.322683317	0.00117220383841898	191	187	182	111	117	127	0.0240195557444999	95	95	0.182609775958168	L000528_030_001	2013-10-01_16-00-45	2013-09-17_08-02-55	30	YE5S	mS_his3D_B	1	1	1	JPC_TEST_768	SPCC23B6.05C	ssb3	SGA0067	JPC	'2013/09/17'	SID	JPC	YE5S	PINNED	14.3318287037037	420253.573145729	30_YE5S
L000528_030_001_2013-10-01_16-00-45	23	41	4110.5	2179.5	1325938.34360718	412268.789384341	154.438273228808	438374.170118654	0.00120563707135524	194	188	185	105	112	125	0.033691146774365	95	95	0.179140205044524	L000528_030_001	2013-10-01_16-00-45	2013-09-17_08-02-55	30	YE5S	mS_his3D_B	1	1	1	JPC_TEST_768	SPCC4G3.05C	mus81	SGA0067	JPC	'2013/09/17'	SID	JPC	YE5S	PINNED	14.3318287037037	412268.789384341	30_YE5S
L000528_030_001_2013-10-01_16-00-45	23	43	4296.5	2177.5	1128307.24572218	300250.423556255	154.438273228808	351010.195105844	0.00105995476542122	183	179	177	113	118	128	0.0014879370815177	95	95	0.130465666636795	L000528_030_001	2013-10-01_16-00-45	2013-09-17_08-02-55	30	YE5S	mS_his3D_B	1	1	1	JPC_TEST_768	SPBC1105.08	SPBC1105.08	SGA0067	JPC	'2013/09/17'	SID	JPC	YE5S	PINNED	14.3318287037037	300250.423556255	30_YE5S
L000528_030_001_2013-10-01_16-00-45	23	45	4488.5	2176.5	1385129.83579551	413110.531453246	154.438273228808	449575.088847194	0.00118582939146649	192	187	184	114	116	127	0.0237007120841747	95	95	0.179505961198521	L000528_030_001	2013-10-01_16-00-45	2013-09-17_08-02-55	30	YE5S	mS_his3D_B	1	1	1	JPC_TEST_768	SPAC25G10.02	cce1	SGA0067	JPC	'2013/09/17'	SID	JPC	YE5S	PINNED	14.3318287037037	413110.531453246	30_YE5S
L000528_030_001_2013-10-01_16-00-45	23	47	4679.5	2182.5	1763025.93261771	620445.90372993	154.438273228808	638269.804977809	0.00138149247402488	208	198	194	115	116	126	0.0883196939100861	95	95	0.26959791591111	L000528_030_001	2013-10-01_16-00-45	2013-09-17_08-02-55	30	YE5S	mS_his3D_B	1	1	1	JPC_TEST_768	SPBC11B10.02C	his3	SGA0067	JPC	'2013/09/17'	SID	JPC	YE5S	PINNED	14.3318287037037	620445.90372993	30_YE5S
L000528_030_001_2013-10-01_16-00-45	24	2	401.5	2269.5	1348196.30141354	422473.922111876	154.438273228808	438958.000788956	0.0012137417704193	193	189	185	99	108	124	0.0175364013178871	95	95	0.183574568295856	L000528_030_001	2013-10-01_16-00-45	2013-09-17_08-02-55	30	YE5S	mS_his3D_B	1	1	1	JPC_TEST_768	SPBC11B10.02C	his3	SGA0067	JPC	'2013/09/17'	SID	JPC	YE5S	PINNED	14.3318287037037	422473.922111876	30_YE5S
L000528_030_001_2013-10-01_16-00-45	24	4	591.5	2274.5	1041476.7509831	301451.384057564	154.438273228808	307361.430483302	0.00110094664279411	184	182	180	95	104	120	0.0142416834945265	95	95	0.13098751140408	L000528_030_001	2013-10-01_16-00-45	2013-09-17_08-02-55	30	YE5S	mS_his3D_B	1	1	1	JPC_TEST_768	SPAC6G9.13C	bqt1	SGA0067	JPC	'2013/09/17'	SID	JPC	YE5S	PINNED	14.3318287037037	301451.384057564	30_YE5S
L000528_030_001_2013-10-01_16-00-45	24	6	781.5	2269.5	1264300.92198958	385543.164131455	154.438273228808	394351.412556572	0.0012172480653239	193	190	187	96	106	121	0.0291210543097035	95	95	0.167527310469374	L000528_030_001	2013-10-01_16-00-45	2013-09-17_08-02-55	30	YE5S	mS_his3D_B	1	1	1	JPC_TEST_768	SPAC11E3.09	pyp3	SGA0067	JPC	'2013/09/17'	SID	JPC	YE5S	PINNED	14.3318287037037	385543.164131455	30_YE5S
L000528_030_001_2013-10-01_16-00-45	24	8	971.5	2274.5	248506.430013817	48816.0762334856	154.438273228808	200274.206006186	0.000758132280529592	160	160	161	128	132	140	0.09873525348071	95	95	0.0212117000634341	L000528_030_001	2013-10-01_16-00-45	2013-09-17_08-02-55	30	YE5S	mS_his3D_B	1	1	1	JPC_TEST_768	SPAC144.02	iec1	SGA0067	JPC	'2013/09/17'	SID	JPC	YE5S	PINNED	14.3318287037037	48816.0762334856	30_YE5S
L000528_030_001_2013-10-01_16-00-45	24	10	1168.5	2273.5	1391978.43819747	398057.962689326	154.438273228808	499136.473759961	0.00113492593035778	187	184	180	141	142	145	0.0863003507280264	95	95	0.172965276275846	L000528_030_001	2013-10-01_16-00-45	2013-09-17_08-02-55	30	YE5S	mS_his3D_B	1	1	1	JPC_TEST_768	SPAC17G8.07	yaf9	SGA0067	JPC	'2013/09/17'	SID	JPC	YE5S	PINNED	14.3318287037037	398057.962689326	30_YE5S
L000528_030_001_2013-10-01_16-00-45	24	12	1352.5	2274.5	1588631.16431077	500334.320208298	154.438273228808	566834.470543076	0.00125987787191872	196	192	187	137	138	140	0.0922520990540971	95	95	0.217406689569626	L000528_030_001	2013-10-01_16-00-45	2013-09-17_08-02-55	30	YE5S	mS_his3D_B	1	1	1	JPC_TEST_768	SPAC19A8.10	rfp1	SGA0067	JPC	'2013/09/17'	SID	JPC	YE5S	PINNED	14.3318287037037	500334.320208298	30_YE5S
L000528_030_001_2013-10-01_16-00-45	24	14	1544.5	2270.5	1787240.63396748	568189.705659918	154.438273228808	623381.991413452	0.00127525657241853	197	193	186	140	141	142	0.121904559464343	95	95	0.246891404338675	L000528_030_001	2013-10-01_16-00-45	2013-09-17_08-02-55	30	YE5S	mS_his3D_B	1	1	1	JPC_TEST_768	SPAC20H4.04	fml2	SGA0067	JPC	'2013/09/17'	SID	JPC	YE5S	PINNED	14.3318287037037	568189.705659918	30_YE5S
L000528_030_001_2013-10-01_16-00-45	24	16	1728.5	2270.5	1485657.53533851	448619.762847719	154.438273228808	520360.856421377	0.00122101577185504	193	190	185	133	136	138	0.145073865447975	95	95	0.194935533256301	L000528_030_001	2013-10-01_16-00-45	2013-09-17_08-02-55	30	YE5S	mS_his3D_B	1	1	1	JPC_TEST_768	SPAC24H6.03	cul3	SGA0067	JPC	'2013/09/17'	SID	JPC	YE5S	PINNED	14.3318287037037	448619.762847719	30_YE5S
L000528_030_001_2013-10-01_16-00-45	24	18	1923.5	2272.5	1805829.69762993	638120.691031224	154.438273228808	677326.070515926	0.00144928185904206	210	205	197	130	131	133	0.144011053246891	95	95	0.277278014678713	L000528_030_001	2013-10-01_16-00-45	2013-09-17_08-02-55	30	YE5S	mS_his3D_B	1	1	1	JPC_TEST_768	SPAC30D11.07	nth1	SGA0067	JPC	'2013/09/17'	SID	JPC	YE5S	PINNED	14.3318287037037	638120.691031224	30_YE5S
L000528_030_001_2013-10-01_16-00-45	24	20	2116.5	2269.5	1669591.4284196	495431.306981091	154.438273228808	560338.845626412	0.00121860135154495	193	190	183	140	141	141	0.188649165692422	95	95	0.215276218339511	L000528_030_001	2013-10-01_16-00-45	2013-09-17_08-02-55	30	YE5S	mS_his3D_B	1	1	1	JPC_TEST_768	SPAC4H3.05	srs2	SGA0067	JPC	'2013/09/17'	SID	JPC	YE5S	PINNED	14.3318287037037	495431.306981091	30_YE5S
L000528_030_001_2013-10-01_16-00-45	24	22	2308.5	2269.5	1375835.30396429	418470.082388498	154.438273228808	478987.192588967	0.00120213077645063	192	189	182	121	125	131	0.0469762992879158	95	95	0.181834808489924	L000528_030_001	2013-10-01_16-00-45	2013-09-17_08-02-55	30	YE5S	mS_his3D_B	1	1	1	JPC_TEST_768	SPAC694.06C	mrc1	SGA0067	JPC	'2013/09/17'	SID	JPC	YE5S	PINNED	14.3318287037037	418470.082388498	30_YE5S
L000528_030_001_2013-10-01_16-00-45	24	24	2493.5	2270.5	1176736.64842172	324426.992980378	154.438273228808	389489.998572283	0.00109447987295198	185	182	176	117	123	130	0.0114783717717079	95	95	0.140970938234915	L000528_030_001	2013-10-01_16-00-45	2013-09-17_08-02-55	30	YE5S	mS_his3D_B	1	1	1	JPC_TEST_768	SPAC9G1.02	wis4	SGA0067	JPC	'2013/09/17'	SID	JPC	YE5S	PINNED	14.3318287037037	324426.992980378	30_YE5S
L000528_030_001_2013-10-01_16-00-45	24	26	2684.5	2270.5	1516720.83909023	466926.503664779	154.438273228808	494478.302730237	0.00119644073235701	191	188	181	107	115	123	0.0217876501222234	95	95	0.202890230260075	L000528_030_001	2013-10-01_16-00-45	2013-09-17_08-02-55	30	YE5S	mS_his3D_B	1	1	1	JPC_TEST_768	SPBC1105.11C	hht3	SGA0067	JPC	'2013/09/17'	SID	JPC	YE5S	PINNED	14.3318287037037	466926.503664779	30_YE5S
L000528_030_001_2013-10-01_16-00-45	24	28	2869.5	2271.5	1234949.76883835	352232.157091816	154.438273228808	396985.878391022	0.001144122269356	188	185	179	108	116	124	0.00892762248910618	95	95	0.153052917100349	L000528_030_001	2013-10-01_16-00-45	2013-09-17_08-02-55	30	YE5S	mS_his3D_B	1	1	1	JPC_TEST_768	SPBC16G5.13	ptf2	SGA0067	JPC	'2013/09/17'	SID	JPC	YE5S	PINNED	14.3318287037037	352232.157091816	30_YE5S
L000528_030_001_2013-10-01_16-00-45	24	30	3062.5	2270.5	1348440.89435647	425140.33410346	154.438273228808	465244.981777881	0.00119770179706169	193	188	181	111	118	126	0.0214688064618982	95	95	0.184733185206001	L000528_030_001	2013-10-01_16-00-45	2013-09-17_08-02-55	30	YE5S	mS_his3D_B	1	1	1	JPC_TEST_768	SPBC19G7.09	ulp1	SGA0067	JPC	'2013/09/17'	SID	JPC	YE5S	PINNED	14.3318287037037	425140.33410346	30_YE5S
L000528_030_001_2013-10-01_16-00-45	24	32	3252.5	2270.5	1485902.12828143	470612.03052682	154.438273228808	505100.245616672	0.00126364557844986	197	193	185	112	118	126	0.0537782973748539	95	95	0.204491675857616	L000528_030_001	2013-10-01_16-00-45	2013-09-17_08-02-55	30	YE5S	mS_his3D_B	1	1	1	JPC_TEST_768	SPBC29A10.05	exo1	SGA0067	JPC	'2013/09/17'	SID	JPC	YE5S	PINNED	14.3318287037037	470612.03052682	30_YE5S
L000528_030_001_2013-10-01_16-00-45	24	34	3442.5	2270.5	971767.762248911	222646.977664868	154.438273228808	302578.33743621	0.000889527995218653	169	169	166	117	123	131	0.0133914337336593	95	95	0.0967451969648007	L000528_030_001	2013-10-01_16-00-45	2013-09-17_08-02-55	30	YE5S	mS_his3D_B	1	1	1	JPC_TEST_768	SPBC3D6.04C	mad1	SGA0067	JPC	'2013/09/17'	SID	JPC	YE5S	PINNED	14.3318287037037	222646.977664868	30_YE5S
L000528_030_001_2013-10-01_16-00-45	24	36	3638.5	2271.5	1628010.62812201	538484.12233826	154.438273228808	561556.155726056	0.0013405390809489	203	197	191	111	117	126	0.0630247635242853	95	95	0.233983649921573	L000528_030_001	2013-10-01_16-00-45	2013-09-17_08-02-55	30	YE5S	mS_his3D_B	1	1	1	JPC_TEST_768	SPBC6B1.09C	nbs1	SGA0067	JPC	'2013/09/17'	SID	JPC	YE5S	PINNED	14.3318287037037	538484.12233826	30_YE5S
L000528_030_001_2013-10-01_16-00-45	24	38	3824.5	2271.5	1279221.09150813	372230.509454676	154.438273228808	417749.08589779	0.0011656833313574	189	186	182	112	118	127	0.0215750876820066	95	95	0.161742657956516	L000528_030_001	2013-10-01_16-00-45	2013-09-17_08-02-55	30	YE5S	mS_his3D_B	1	1	1	JPC_TEST_768	SPCC1322.12C	bub1	SGA0067	JPC	'2013/09/17'	SID	JPC	YE5S	PINNED	14.3318287037037	372230.509454676	30_YE5S
L000528_030_001_2013-10-01_16-00-45	24	40	4012.5	2270.5	1262099.58550324	359765.880716619	154.438273228808	400810.437357956	0.00113986248007724	188	184	181	113	117	127	0.00265703050271017	95	95	0.156326492082611	L000528_030_001	2013-10-01_16-00-45	2013-09-17_08-02-55	30	YE5S	mS_his3D_B	1	1	1	JPC_TEST_768	SPCC23B6.05C	ssb3	SGA0067	JPC	'2013/09/17'	SID	JPC	YE5S	PINNED	14.3318287037037	359765.880716619	30_YE5S
L000528_030_001_2013-10-01_16-00-45	24	42	4204.5	2274.5	1353821.93910086	408257.653010761	154.438273228808	446958.634213329	0.00118582939146649	192	187	183	114	117	127	0.0100967159102986	95	95	0.177397274677426	L000528_030_001	2013-10-01_16-00-45	2013-09-17_08-02-55	30	YE5S	mS_his3D_B	1	1	1	JPC_TEST_768	SPCC4G3.05C	mus81	SGA0067	JPC	'2013/09/17'	SID	JPC	YE5S	PINNED	14.3318287037037	408257.653010761	30_YE5S
L000528_030_001_2013-10-01_16-00-45	24	44	4391.5	2273.5	1222230.93580614	317007.547385448	154.438273228808	365923.768918836	0.00103253446921603	181	177	175	116	118	128	0.000637687320650441	95	95	0.137747019666698	L000528_030_001	2013-10-01_16-00-45	2013-09-17_08-02-55	30	YE5S	mS_his3D_B	1	1	1	JPC_TEST_768	SPBC1105.08	SPBC1105.08	SGA0067	JPC	'2013/09/17'	SID	JPC	YE5S	PINNED	14.3318287037037	317007.547385448	30_YE5S
L000528_030_001_2013-10-01_16-00-45	24	46	4581.5	2269.5	1423286.33489212	434832.098808285	154.438273228808	466492.705657461	0.00118709045617117	194	186	183	116	116	126	0.0226378998830907	95	95	0.188944478326342	L000528_030_001	2013-10-01_16-00-45	2013-09-17_08-02-55	30	YE5S	mS_his3D_B	1	1	1	JPC_TEST_768	SPAC25G10.02	cce1	SGA0067	JPC	'2013/09/17'	SID	JPC	YE5S	PINNED	14.3318287037037	434832.098808285	30_YE5S
L000528_030_001_2013-10-01_16-00-45	24	48	4777.5	2271.5	1881898.10288022	677434.369278448	154.438273228808	692528.224529628	0.00144059285571402	212	202	197	112	114	129	0.0583483898395154	95	95	0.294360705786084	L000528_030_001	2013-10-01_16-00-45	2013-09-17_08-02-55	30	YE5S	mS_his3D_B	1	1	1	JPC_TEST_768	SPBC11B10.02C	his3	SGA0067	JPC	'2013/09/17'	SID	JPC	YE5S	PINNED	14.3318287037037	677434.369278448	30_YE5S
L000528_030_001_2013-10-01_16-00-45	25	1	306.5	2369.5	997694.614199171	283878.298035133	154.438273228808	305382.268027711	0.00108852841723182	183	181	181	99	109	127	0.00722712296737167	95	95	0.123351604164959	L000528_030_001	2013-10-01_16-00-45	2013-09-17_08-02-55	30	YE5S	mS_his3D_B	1	1	1	JPC_TEST_768	SPBC11B10.02C	his3	SGA0067	JPC	'2013/09/17'	SID	JPC	YE5S	PINNED	14.3318287037037	283878.298035133	30_YE5S
L000528_030_001_2013-10-01_16-00-45	25	3	496.5	2364.5	1294630.44691253	395347.266158219	154.438273228808	412758.630024348	0.0011709427737143	190	186	182	103	110	122	0.0171112764374535	95	95	0.171787416721838	L000528_030_001	2013-10-01_16-00-45	2013-09-17_08-02-55	30	YE5S	mS_his3D_B	1	1	1	JPC_TEST_768	SPAC19G12.13C	poz1	SGA0067	JPC	'2013/09/17'	SID	JPC	YE5S	PINNED	14.3318287037037	395347.266158219	30_YE5S
L000528_030_001_2013-10-01_16-00-45	25	5	686.5	2363.5	31063.3037517271	5684.02090880513	154.438273228808	-664.677320258357	0.000722607519920691	156	158	161	97	107	123	0.00914018492932299	95	95	0.00246983690567818	L000528_030_001	2013-10-01_16-00-45	2013-09-17_08-02-55	30	YE5S	mS_his3D_B	1	1	1	JPC_TEST_768	SPAC11G7.02	pub1	SGA0067	JPC	'2013/09/17'	SID	JPC	YE5S	PINNED	14.3318287037037	5684.02090880513	30_YE5S
L000528_030_001_2013-10-01_16-00-45	25	7	876.5	2362.5	1206332.39451589	369067.615297767	154.438273228808	384863.744210424	0.00122101577185504	193	190	187	101	110	123	0.01200977787225	95	95	0.16036830820608	L000528_030_001	2013-10-01_16-00-45	2013-09-17_08-02-55	30	YE5S	mS_his3D_B	1	1	1	JPC_TEST_768	SPAC144.05	SPAC144.05	SGA0067	JPC	'2013/09/17'	SID	JPC	YE5S	PINNED	14.3318287037037	369067.615297767	30_YE5S
L000528_030_001_2013-10-01_16-00-45	25	9	1073.5	2363.5	1191656.81794027	349468.345417117	154.438273228808	450935.230158868	0.00118281517930951	190	187	183	133	136	141	0.0882134126899777	95	95	0.151851977803321	L000528_030_001	2013-10-01_16-00-45	2013-09-17_08-02-55	30	YE5S	mS_his3D_B	1	1	1	JPC_TEST_768	SPAC17G8.10C	dma1	SGA0067	JPC	'2013/09/17'	SID	JPC	YE5S	PINNED	14.3318287037037	349468.345417117	30_YE5S
L000528_030_001_2013-10-01_16-00-45	25	11	1256.5	2369.5	1462910.3916463	465266.155491082	154.438273228808	549685.975103014	0.00126473745304437	197	193	188	136	138	142	0.0854501009671591	95	95	0.202168771056904	L000528_030_001	2013-10-01_16-00-45	2013-09-17_08-02-55	30	YE5S	mS_his3D_B	1	1	1	JPC_TEST_768	SPAC19A8.10	rfp1	SGA0067	JPC	'2013/09/17'	SID	JPC	YE5S	PINNED	14.3318287037037	465266.155491082	30_YE5S
L000528_030_001_2013-10-01_16-00-45	25	13	1447.5	2368.5	1283868.35742374	364676.2226063	154.438273228808	469837.780067015	0.00113684826792026	187	185	180	138	140	143	0.09873525348071	95	95	0.158460147783955	L000528_030_001	2013-10-01_16-00-45	2013-09-17_08-02-55	30	YE5S	mS_his3D_B	1	1	1	JPC_TEST_768	SPAC20H4.07	rhp57	SGA0067	JPC	'2013/09/17'	SID	JPC	YE5S	PINNED	14.3318287037037	364676.2226063	30_YE5S
L000528_030_001_2013-10-01_16-00-45	25	15	1637.5	2364.5	1437961.91146774	415342.014216051	154.438273228808	503122.514683606	0.00115950096985581	189	186	181	139	140	142	0.111914124774152	95	95	0.180475591425149	L000528_030_001	2013-10-01_16-00-45	2013-09-17_08-02-55	30	YE5S	mS_his3D_B	1	1	1	JPC_TEST_768	SPAC26A3.02	myh1	SGA0067	JPC	'2013/09/17'	SID	JPC	YE5S	PINNED	14.3318287037037	415342.014216051	30_YE5S
L000528_030_001_2013-10-01_16-00-45	25	17	1822.5	2369.5	588490.620682325	127158.720014161	154.438273228808	224109.944870852	0.000801684771608744	163	163.5	162	113	120	129	0.0231693059836327	95	95	0.0552533681013137	L000528_030_001	2013-10-01_16-00-45	2013-09-17_08-02-55	30	YE5S	mS_his3D_B	1	1	1	JPC_TEST_768	SPAC30D11.10	rad22	SGA0067	JPC	'2013/09/17'	SID	JPC	YE5S	PINNED	14.3318287037037	127158.720014161	30_YE5S
L000528_030_001_2013-10-01_16-00-45	25	19	2016.5	2369.5	1572243.43713466	504954.546455892	154.438273228808	569195.201651569	0.00129440297944948	199	195	187	134	136	137	0.11542140503773	95	95	0.219414283398356	L000528_030_001	2013-10-01_16-00-45	2013-09-17_08-02-55	30	YE5S	mS_his3D_B	1	1	1	JPC_TEST_768	SPAC521.02	SPAC521.02	SGA0067	JPC	'2013/09/17'	SID	JPC	YE5S	PINNED	14.3318287037037	504954.546455892	30_YE5S
L000528_030_001_2013-10-01_16-00-45	25	21	2208.5	2370.5	1654426.66595813	535775.318671612	154.438273228808	596589.626027179	0.00130753644974936	200	196	187	137	138	138	0.123498777765969	95	95	0.232806612860404	L000528_030_001	2013-10-01_16-00-45	2013-09-17_08-02-55	30	YE5S	mS_his3D_B	1	1	1	JPC_TEST_768	SPAC6B12.02C	mus7	SGA0067	JPC	'2013/09/17'	SID	JPC	YE5S	PINNED	14.3318287037037	535775.318671612	30_YE5S
L000528_030_001_2013-10-01_16-00-45	25	23	2392.5	2369.5	1426710.6360931	467423.590318625	154.438273228808	495714.16762789	0.00130409163585567	200	195	188	109	115	124	0.0672760123286215	95	95	0.203106225764434	L000528_030_001	2013-10-01_16-00-45	2013-09-17_08-02-55	30	YE5S	mS_his3D_B	1	1	1	JPC_TEST_768	SPACUNK12.02C	cmk1	SGA0067	JPC	'2013/09/17'	SID	JPC	YE5S	PINNED	14.3318287037037	467423.590318625	30_YE5S
L000528_030_001_2013-10-01_16-00-45	25	25	2586.5	2365.5	1529684.26506536	501145.775213697	154.438273228808	524255.972517005	0.00130601397341814	200	195	188	107	114	123	0.0572855776384313	95	95	0.217759285302785	L000528_030_001	2013-10-01_16-00-45	2013-09-17_08-02-55	30	YE5S	mS_his3D_B	1	1	1	JPC_TEST_768	SPBC119.04	mei3	SGA0067	JPC	'2013/09/17'	SID	JPC	YE5S	PINNED	14.3318287037037	501145.775213697	30_YE5S
L000528_030_001_2013-10-01_16-00-45	25	27	2775.5	2363.5	346343.607184611	74020.7871222215	154.438273228808	153016.31772577	0.0008330727049607	165	166	163	105	114	124	0	95	95	0.0321637226102749	L000528_030_001	2013-10-01_16-00-45	2013-09-17_08-02-55	30	YE5S	mS_his3D_B	1	1	1	JPC_TEST_768	SPBC16G5.15C	fkh2	SGA0067	JPC	'2013/09/17'	SID	JPC	YE5S	PINNED	14.3318287037037	74020.7871222215	30_YE5S
L000528_030_001_2013-10-01_16-00-45	25	29	2966.5	2369.5	1509627.64374535	452483.238181136	154.438273228808	490713.007263969	0.0011726344401557	191	187	180	112	118	126	0.00297587416303539	95	95	0.196614301528928	L000528_030_001	2013-10-01_16-00-45	2013-09-17_08-02-55	30	YE5S	mS_his3D_B	1	1	1	JPC_TEST_768	SPBC20F10.06	mad2	SGA0067	JPC	'2013/09/17'	SID	JPC	YE5S	PINNED	14.3318287037037	452483.238181136	30_YE5S
L000528_030_001_2013-10-01_16-00-45	25	31	3155.5	2370.5	1512073.57317462	474805.305803699	154.438273228808	505665.238859528	0.00120689813605992	194	189	182	111	117	125	0.03135295993198	95	95	0.206313749738178	L000528_030_001	2013-10-01_16-00-45	2013-09-17_08-02-55	30	YE5S	mS_his3D_B	1	1	1	JPC_TEST_768	SPBC29A3.13	pdp1	SGA0067	JPC	'2013/09/17'	SID	JPC	YE5S	PINNED	14.3318287037037	474805.305803699	30_YE5S
L000528_030_001_2013-10-01_16-00-45	25	33	3352.5	2363.5	1339635.5484111	403597.496314415	154.438273228808	441261.144824316	0.00118649066432429	191	188	182	110	117	126	0.0126474651929004	95	95	0.175372330156717	L000528_030_001	2013-10-01_16-00-45	2013-09-17_08-02-55	30	YE5S	mS_his3D_B	1	1	1	JPC_TEST_768	SPBC3D6.10	apn2	SGA0067	JPC	'2013/09/17'	SID	JPC	YE5S	PINNED	14.3318287037037	403597.496314415	30_YE5S
L000528_030_001_2013-10-01_16-00-45	25	35	3539.5	2363.5	831371.413008821	201832.986945721	154.438273228808	263766.651873511	0.000934741412233744	172	171	169	108	115	125	0.0030821553831438	95	95	0.0877010426139681	L000528_030_001	2013-10-01_16-00-45	2013-09-17_08-02-55	30	YE5S	mS_his3D_B	1	1	1	JPC_TEST_768	SPBC725.02	mpr1	SGA0067	JPC	'2013/09/17'	SID	JPC	YE5S	PINNED	14.3318287037037	201832.986945721	30_YE5S
L000528_030_001_2013-10-01_16-00-45	25	37	3730.5	2370.5	1338901.76958232	402831.243184156	154.438273228808	437780.969326338	0.00119025837085543	192	188	183	109	115	125	0.00680199808693804	95	95	0.175039375670699	L000528_030_001	2013-10-01_16-00-45	2013-09-17_08-02-55	30	YE5S	mS_his3D_B	1	1	1	JPC_TEST_768	SPCC1450.11C	cek1	SGA0067	JPC	'2013/09/17'	SID	JPC	YE5S	PINNED	14.3318287037037	402831.243184156	30_YE5S
L000528_030_001_2013-10-01_16-00-45	25	39	3920.5	2369.5	0	0	154.438273228808	-3976.47073349943	NA	NA	NA	NA	101	110	125	0	95	95	0	L000528_030_001	2013-10-01_16-00-45	2013-09-17_08-02-55	30	YE5S	mS_his3D_B	1	1	1	JPC_TEST_768	SPCC24B10.07	gad8	SGA0067	JPC	'2013/09/17'	SID	JPC	YE5S	PINNED	14.3318287037037	0	30_YE5S
L000528_030_001_2013-10-01_16-00-45	25	41	4108.5	2372.5	1402006.74885748	428107.452468149	154.438273228808	466416.170398596	0.0012029612394186	194	188	184	116	118	127	0.0109469656711659	95	95	0.186022465903275	L000528_030_001	2013-10-01_16-00-45	2013-09-17_08-02-55	30	YE5S	mS_his3D_B	1	1	1	JPC_TEST_768	SPCC4G3.05C	mus81	SGA0067	JPC	'2013/09/17'	SID	JPC	YE5S	PINNED	14.3318287037037	428107.452468149	30_YE5S
L000528_030_001_2013-10-01_16-00-45	25	43	4301.5	2364.5	1555121.93112977	498337.894632972	154.438273228808	523591.549387641	0.0012628920840757	198	191	188	113	115	125	0.0574981400786481	95	95	0.216539197059572	L000528_030_001	2013-10-01_16-00-45	2013-09-17_08-02-55	30	YE5S	mS_his3D_B	1	1	1	JPC_TEST_768	SPCC132.01C	SPCC132.01c	SGA0067	JPC	'2013/09/17'	SID	JPC	YE5S	PINNED	14.3318287037037	498337.894632972	30_YE5S
L000528_030_001_2013-10-01_16-00-45	25	45	4491.5	2365.5	1699431.76745669	560188.316235711	154.438273228808	587891.112339618	0.00131012006016963	202	194	191	116	117	126	0.0416622382824955	95	95	0.243414617885269	L000528_030_001	2013-10-01_16-00-45	2013-09-17_08-02-55	30	YE5S	mS_his3D_B	1	1	1	JPC_TEST_768	SPAC13G7.06	met16	SGA0067	JPC	'2013/09/17'	SID	JPC	YE5S	PINNED	14.3318287037037	560188.316235711	30_YE5S
L000528_030_001_2013-10-01_16-00-45	25	47	4678.5	2365.5	1801671.61760017	615027.460420828	154.438273228808	634341.0038139	0.00135274986676445	207	197	192	115	116	125	0.0688702306302476	95	95	0.26724347853819	L000528_030_001	2013-10-01_16-00-45	2013-09-17_08-02-55	30	YE5S	mS_his3D_B	1	1	1	JPC_TEST_768	SPBC11B10.02C	his3	SGA0067	JPC	'2013/09/17'	SID	JPC	YE5S	PINNED	14.3318287037037	615027.460420828	30_YE5S
L000528_030_001_2013-10-01_16-00-45	26	2	401.5	2465.5	1036340.29918163	304537.451979786	154.438273228808	314863.232368864	0.00113684826792026	187	185	181	98	107	123	0.000106281220108407	95	95	0.132328478400863	L000528_030_001	2013-10-01_16-00-45	2013-09-17_08-02-55	30	YE5S	mS_his3D_B	1	1	1	JPC_TEST_768	SPBC11B10.02C	his3	SGA0067	JPC	'2013/09/17'	SID	JPC	YE5S	PINNED	14.3318287037037	304537.451979786	30_YE5S
L000528_030_001_2013-10-01_16-00-45	26	4	591.5	2459.5	1179182.57785099	346410.951336799	154.438273228808	360267.764923569	0.00113684826792026	187	184	181	98	106	121	0.00403868636411946	95	95	0.150523470245744	L000528_030_001	2013-10-01_16-00-45	2013-09-17_08-02-55	30	YE5S	mS_his3D_B	1	1	1	JPC_TEST_768	SPAC19G12.13C	poz1	SGA0067	JPC	'2013/09/17'	SID	JPC	YE5S	PINNED	14.3318287037037	346410.951336799	30_YE5S
L000528_030_001_2013-10-01_16-00-45	26	6	781.5	2461.5	141374.721011797	29161.3060844811	154.438273228808	31060.3895104076	0.000804268382029015	163	163	165	97	106	122	0.00116909342119248	95	95	0.0126712535264705	L000528_030_001	2013-10-01_16-00-45	2013-09-17_08-02-55	30	YE5S	mS_his3D_B	1	1	1	JPC_TEST_768	SPAC11G7.02	pub1	SGA0067	JPC	'2013/09/17'	SID	JPC	YE5S	PINNED	14.3318287037037	29161.3060844811	30_YE5S
L000528_030_001_2013-10-01_16-00-45	26	8	971.5	2465.5	1193368.96854076	364243.762352527	154.438273228808	382079.059479865	0.00122895128080893	193	190	186	98	106	121	0.0176426825379955	95	95	0.158272233926469	L000528_030_001	2013-10-01_16-00-45	2013-09-17_08-02-55	30	YE5S	mS_his3D_B	1	1	1	JPC_TEST_768	SPAC144.05	SPAC144.05	SGA0067	JPC	'2013/09/17'	SID	JPC	YE5S	PINNED	14.3318287037037	364243.762352527	30_YE5S
L000528_030_001_2013-10-01_16-00-45	26	10	1166.5	2459.5	1136867.99872463	296516.37476093	154.438273228808	401533.344208643	0.0010173249588264	178	177	174	132	135	140	0.0702518864916569	95	95	0.12884313715102	L000528_030_001	2013-10-01_16-00-45	2013-09-17_08-02-55	30	YE5S	mS_his3D_B	1	1	1	JPC_TEST_768	SPAC17G8.10C	dma1	SGA0067	JPC	'2013/09/17'	SID	JPC	YE5S	PINNED	14.3318287037037	296516.37476093	30_YE5S
L000528_030_001_2013-10-01_16-00-45	26	12	1355.5	2460.5	1357001.64735891	417622.193658813	154.438273228808	519281.543993753	0.00122845919806131	194	190	184.5	138	140	142	0.0481453927091083	95	95	0.18146638147143	L000528_030_001	2013-10-01_16-00-45	2013-09-17_08-02-55	30	YE5S	mS_his3D_B	1	1	1	JPC_TEST_768	SPAC19A8.10	rfp1	SGA0067	JPC	'2013/09/17'	SID	JPC	YE5S	PINNED	14.3318287037037	417622.193658813	30_YE5S
L000528_030_001_2013-10-01_16-00-45	26	14	1548.5	2459.5	1520145.14029121	459276.798645819	154.438273228808	539543.215820229	0.0012012080919663	192	189	183	138	140	141	0.114039749176321	95	95	0.199566258713082	L000528_030_001	2013-10-01_16-00-45	2013-09-17_08-02-55	30	YE5S	mS_his3D_B	1	1	1	JPC_TEST_768	SPAC20H4.07	rhp57	SGA0067	JPC	'2013/09/17'	SID	JPC	YE5S	PINNED	14.3318287037037	459276.798645819	30_YE5S
L000528_030_001_2013-10-01_16-00-45	26	16	1734.5	2460.5	1422307.96312042	457472.314415336	154.438273228808	514863.942172088	0.00128997400006054	198	194	188	121	125	132	0.0277393984482942	95	95	0.198782169101227	L000528_030_001	2013-10-01_16-00-45	2013-09-17_08-02-55	30	YE5S	mS_his3D_B	1	1	1	JPC_TEST_768	SPAC26A3.02	myh1	SGA0067	JPC	'2013/09/17'	SID	JPC	YE5S	PINNED	14.3318287037037	457472.314415336	30_YE5S
L000528_030_001_2013-10-01_16-00-45	26	18	1917.5	2463.5	244.592942926985	42.5472293153124	154.438273228808	30978.5402100345	0.000682161462514886	154	156	155	105	114	125	0.00276331172281858	95	95	1.84877428994894e-05	L000528_030_001	2013-10-01_16-00-45	2013-09-17_08-02-55	30	YE5S	mS_his3D_B	1	1	1	JPC_TEST_768	SPAC30D11.10	rad22	SGA0067	JPC	'2013/09/17'	SID	JPC	YE5S	PINNED	14.3318287037037	42.5472293153124	30_YE5S
L000528_030_001_2013-10-01_16-00-45	26	20	2107.5	2465.5	1675461.65904985	524470.221047782	154.438273228808	595335.037643717	0.00126123115813977	197	193	184	142	143	143	0.0771601657987034	95	95	0.227894289738866	L000528_030_001	2013-10-01_16-00-45	2013-09-17_08-02-55	30	YE5S	mS_his3D_B	1	1	1	JPC_TEST_768	SPAC521.02	SPAC521.02	SGA0067	JPC	'2013/09/17'	SID	JPC	YE5S	PINNED	14.3318287037037	524470.221047782	30_YE5S
L000528_030_001_2013-10-01_16-00-45	26	22	2301.5	2458.5	1625320.10574981	538524.765914627	154.438273228808	573906.077366589	0.00133961639646457	202	197	190	117	121	127	0.0570730151982145	95	95	0.234001310483788	L000528_030_001	2013-10-01_16-00-45	2013-09-17_08-02-55	30	YE5S	mS_his3D_B	1	1	1	JPC_TEST_768	SPAC6B12.02C	mus7	SGA0067	JPC	'2013/09/17'	SID	JPC	YE5S	PINNED	14.3318287037037	538524.765914627	30_YE5S
L000528_030_001_2013-10-01_16-00-45	26	24	2495.5	2465.5	1353332.75321501	413068.424394586	154.438273228808	439765.868424653	0.00120322265104514	193	189	182	106	113	122	0.0226378998830907	95	95	0.179487664719824	L000528_030_001	2013-10-01_16-00-45	2013-09-17_08-02-55	30	YE5S	mS_his3D_B	1	1	1	JPC_TEST_768	SPACUNK12.02C	cmk1	SGA0067	JPC	'2013/09/17'	SID	JPC	YE5S	PINNED	14.3318287037037	413068.424394586	30_YE5S
L000528_030_001_2013-10-01_16-00-45	26	26	2680.5	2463.5	1335966.65426719	391677.749895814	154.438273228808	426152.93493087	0.00117137337545102	190	187	180	107	115	123	0.0015942183016261	95	95	0.170192928095514	L000528_030_001	2013-10-01_16-00-45	2013-09-17_08-02-55	30	YE5S	mS_his3D_B	1	1	1	JPC_TEST_768	SPBC119.04	mei3	SGA0067	JPC	'2013/09/17'	SID	JPC	YE5S	PINNED	14.3318287037037	391677.749895814	30_YE5S
L000528_030_001_2013-10-01_16-00-45	26	28	2870.5	2465.5	653796.93644383	164694.511948309	154.438273228808	226266.846873044	0.00100571396485773	178	176	172	106	114	124	0	95	95	0.0715635269994281	L000528_030_001	2013-10-01_16-00-45	2013-09-17_08-02-55	30	YE5S	mS_his3D_B	1	1	1	JPC_TEST_768	SPBC16G5.15C	fkh2	SGA0067	JPC	'2013/09/17'	SID	JPC	YE5S	PINNED	14.3318287037037	164694.511948309	30_YE5S
L000528_030_001_2013-10-01_16-00-45	26	30	3066.5	2460.5	1128796.43160803	336675.490518586	154.438273228808	373019.928495098	0.00121624841224576	193	189	183	106	113	123	0.0271017111276437	95	95	0.146293190166134	L000528_030_001	2013-10-01_16-00-45	2013-09-17_08-02-55	30	YE5S	mS_his3D_B	1	1	1	JPC_TEST_768	SPBC20F10.06	mad2	SGA0067	JPC	'2013/09/17'	SID	JPC	YE5S	PINNED	14.3318287037037	336675.490518586	30_YE5S
L000528_030_001_2013-10-01_16-00-45	26	32	3250.5	2459.5	1285091.32213838	414412.466701596	154.438273228808	437134.580603032	0.00126473745304437	197	193	186	105	113	122	0.0309278350515464	95	95	0.180071681799618	L000528_030_001	2013-10-01_16-00-45	2013-09-17_08-02-55	30	YE5S	mS_his3D_B	1	1	1	JPC_TEST_768	SPBC29A3.13	pdp1	SGA0067	JPC	'2013/09/17'	SID	JPC	YE5S	PINNED	14.3318287037037	414412.466701596	30_YE5S
L000528_030_001_2013-10-01_16-00-45	26	34	3442.5	2465.5	1063734.70878946	285854.01664647	154.438273228808	319809.813338158	0.00104742108696822	181	179	175	104	112	123	0.0225316186629823	95	95	0.124210099026221	L000528_030_001	2013-10-01_16-00-45	2013-09-17_08-02-55	30	YE5S	mS_his3D_B	1	1	1	JPC_TEST_768	SPBC3D6.10	apn2	SGA0067	JPC	'2013/09/17'	SID	JPC	YE5S	PINNED	14.3318287037037	285854.01664647	30_YE5S
L000528_030_001_2013-10-01_16-00-45	26	36	3630.5	2465.5	559873.246359868	137324.67781978	154.438273228808	197407.505373131	0.000955640966716995	174	173	171	106	113	124	0.000637687320650441	95	95	0.059670708954334	L000528_030_001	2013-10-01_16-00-45	2013-09-17_08-02-55	30	YE5S	mS_his3D_B	1	1	1	JPC_TEST_768	SPBC725.02	mpr1	SGA0067	JPC	'2013/09/17'	SID	JPC	YE5S	PINNED	14.3318287037037	137324.67781978	30_YE5S
L000528_030_001_2013-10-01_16-00-45	26	38	3825.5	2460.5	1342570.66372622	420169.017751225	154.438273228808	450606.212234647	0.0012029612394186	194	188	183	109	115	125	0.00584546710596238	95	95	0.182573034708044	L000528_030_001	2013-10-01_16-00-45	2013-09-17_08-02-55	30	YE5S	mS_his3D_B	1	1	1	JPC_TEST_768	SPCC1450.11C	cek1	SGA0067	JPC	'2013/09/17'	SID	JPC	YE5S	PINNED	14.3318287037037	420169.017751225	30_YE5S
L000528_030_001_2013-10-01_16-00-45	26	40	4021.5	2458.5	0	0	154.438273228808	2126.38277746764	NA	NA	NA	NA	102	110	125	0	95	95	0	L000528_030_001	2013-10-01_16-00-45	2013-09-17_08-02-55	30	YE5S	mS_his3D_B	1	1	1	JPC_TEST_768	SPCC24B10.07	gad8	SGA0067	JPC	'2013/09/17'	SID	JPC	YE5S	PINNED	14.3318287037037	0	30_YE5S
L000528_030_001_2013-10-01_16-00-45	26	42	4199.5	2463.5	1428667.37963652	439002.445901249	154.438273228808	470802.504631827	0.00120563707135524	194	188	184	115	117	126	0.0371984270379424	95	95	0.190756589387322	L000528_030_001	2013-10-01_16-00-45	2013-09-17_08-02-55	30	YE5S	mS_his3D_B	1	1	1	JPC_TEST_768	SPCC4G3.05C	mus81	SGA0067	JPC	'2013/09/17'	SID	JPC	YE5S	PINNED	14.3318287037037	439002.445901249	30_YE5S
L000528_030_001_2013-10-01_16-00-45	26	44	4389.5	2466.5	1485657.53533851	463871.31398289	154.438273228808	488770.572103567	0.00120137728207647	194	187	184	112	115	125	0.040493144861303	95	95	0.201562680563963	L000528_030_001	2013-10-01_16-00-45	2013-09-17_08-02-55	30	YE5S	mS_his3D_B	1	1	1	JPC_TEST_768	SPCC132.01C	SPCC132.01c	SGA0067	JPC	'2013/09/17'	SID	JPC	YE5S	PINNED	14.3318287037037	463871.31398289	30_YE5S
L000528_030_001_2013-10-01_16-00-45	26	46	4583.5	2458.5	1663476.60484642	548513.296422385	154.438273228808	570000.881593364	0.00129414156782294	202	193	189	114	114	123	0.0458072058667233	95	95	0.238341555123517	L000528_030_001	2013-10-01_16-00-45	2013-09-17_08-02-55	30	YE5S	mS_his3D_B	1	1	1	JPC_TEST_768	SPAC13G7.06	met16	SGA0067	JPC	'2013/09/17'	SID	JPC	YE5S	PINNED	14.3318287037037	548513.296422385	30_YE5S
L000528_030_001_2013-10-01_16-00-45	26	48	4773.5	2461.5	1906112.80422999	682757.22177759	154.438273228808	693950.226691567	0.00140239226316848	210	200	195	112	112	126	0.0890636624508449	95	95	0.296673606768819	L000528_030_001	2013-10-01_16-00-45	2013-09-17_08-02-55	30	YE5S	mS_his3D_B	1	1	1	JPC_TEST_768	SPBC11B10.02C	his3	SGA0067	JPC	'2013/09/17'	SID	JPC	YE5S	PINNED	14.3318287037037	682757.22177759	30_YE5S
L000528_030_001_2013-10-01_16-00-45	27	1	306.5	2560.5	1124393.75863535	325523.727181404	154.438273228808	343562.295558665	0.00112497586232505	186	184	182	99	107	125	0.0168987139972367	95	95	0.141447494294239	L000528_030_001	2013-10-01_16-00-45	2013-09-17_08-02-55	30	YE5S	mS_his3D_B	1	1	1	JPC_TEST_768	SPBC11B10.02C	his3	SGA0067	JPC	'2013/09/17'	SID	JPC	YE5S	PINNED	14.3318287037037	325523.727181404	30_YE5S
L000528_030_001_2013-10-01_16-00-45	27	3	496.5	2555.5	1073763.01944946	312116.547091267	154.438273228808	340535.308412006	0.00113969328996707	188	184	180	104	111	122	0.00850249760867255	95	95	0.135621768330353	L000528_030_001	2013-10-01_16-00-45	2013-09-17_08-02-55	30	YE5S	mS_his3D_B	1	1	1	JPC_TEST_768	SPBC16G5.13	ptf2	SGA0067	JPC	'2013/09/17'	SID	JPC	YE5S	PINNED	14.3318287037037	312116.547091267	30_YE5S
L000528_030_001_2013-10-01_16-00-45	27	5	686.5	2553.5	673364.371877989	160889.876835679	154.438273228808	207220.748937749	0.000923791691122873	171	171	171	108	115	128	0.000850249760867255	95	95	0.0699103261466204	L000528_030_001	2013-10-01_16-00-45	2013-09-17_08-02-55	30	YE5S	mS_his3D_B	1	1	1	JPC_TEST_768	SPAC11G7.04	ubi1	SGA0067	JPC	'2013/09/17'	SID	JPC	YE5S	PINNED	14.3318287037037	160889.876835679	30_YE5S
L000528_030_001_2013-10-01_16-00-45	27	7	876.5	2553.5	1170866.41779148	358855.613796394	154.438273228808	374846.317500817	0.0012137417704193	193	189	186	102	110	122	0.00977787224997343	95	95	0.155930960315635	L000528_030_001	2013-10-01_16-00-45	2013-09-17_08-02-55	30	YE5S	mS_his3D_B	1	1	1	JPC_TEST_768	SPAC14C4.13	rad17	SGA0067	JPC	'2013/09/17'	SID	JPC	YE5S	PINNED	14.3318287037037	358855.613796394	30_YE5S
L000528_030_001_2013-10-01_16-00-45	27	9	1067.5	2556.5	1674238.69433521	551918.22814434	154.438273228808	572493.341732725	0.00130978167994929	200	196	190	112.5	118	125.5	0.0371984270379424	95	95	0.239821075724008	L000528_030_001	2013-10-01_16-00-45	2013-09-17_08-02-55	30	YE5S	mS_his3D_B	1	1	1	JPC_TEST_768	SPAC17G8.13C	mst2	SGA0067	JPC	'2013/09/17'	SID	JPC	YE5S	PINNED	14.3318287037037	551918.22814434	30_YE5S
L000528_030_001_2013-10-01_16-00-45	27	11	1257.5	2559.5	1536043.68158146	538675.278090715	154.438273228808	572822.577624303	0.00138750564541629	206	200	194	118	121	129	0.0726963545541503	95	95	0.234066711461937	L000528_030_001	2013-10-01_16-00-45	2013-09-17_08-02-55	30	YE5S	mS_his3D_B	1	1	1	JPC_TEST_768	SPAC19D5.01	pyp2	SGA0067	JPC	'2013/09/17'	SID	JPC	YE5S	PINNED	14.3318287037037	538675.278090715	30_YE5S
L000528_030_001_2013-10-01_16-00-45	27	13	1447.5	2560.5	1409589.13008821	445430.628286262	154.438273228808	528538.537546412	0.00123398005204475	195	191	185	134	136	139	0.0690827930704644	95	95	0.193549781450768	L000528_030_001	2013-10-01_16-00-45	2013-09-17_08-02-55	30	YE5S	mS_his3D_B	1	1	1	JPC_TEST_768	SPAC22A12.01C	pso2	SGA0067	JPC	'2013/09/17'	SID	JPC	YE5S	PINNED	14.3318287037037	445430.628286262	30_YE5S
L000528_030_001_2013-10-01_16-00-45	27	15	1640.5	2555.5	1309061.43054522	390158.624830079	154.438273228808	449921.250625195	0.00118281517930951	191	188	181	120	124	130	0.0567541715378893	95	95	0.169532833558233	L000528_030_001	2013-10-01_16-00-45	2013-09-17_08-02-55	30	YE5S	mS_his3D_B	1	1	1	JPC_TEST_768	SPAC26F1.10C	pyp1	SGA0067	JPC	'2013/09/17'	SID	JPC	YE5S	PINNED	14.3318287037037	390158.624830079	30_YE5S
L000528_030_001_2013-10-01_16-00-45	27	17	1828.5	2558.5	1037563.26389627	288109.685461509	154.438273228808	359029.971038743	0.00109798616785658	185	182	177	116	122	130	0.0131788712934424	95	95	0.125190238644944	L000528_030_001	2013-10-01_16-00-45	2013-09-17_08-02-55	30	YE5S	mS_his3D_B	1	1	1	JPC_TEST_768	SPAC30D11.13	hus5	SGA0067	JPC	'2013/09/17'	SID	JPC	YE5S	PINNED	14.3318287037037	288109.685461509	30_YE5S
L000528_030_001_2013-10-01_16-00-45	27	19	2018.5	2560.5	248751.022956744	52278.6950509448	154.438273228808	186430.158403257	0.000826490716888204	164	165	164	124	128	134	0.0485705175895419	95	95	0.0227162870244722	L000528_030_001	2013-10-01_16-00-45	2013-09-17_08-02-55	30	YE5S	mS_his3D_B	1	1	1	JPC_TEST_768	SPAC57A10.02	cdr2	SGA0067	JPC	'2013/09/17'	SID	JPC	YE5S	PINNED	14.3318287037037	52278.6950509448	30_YE5S
L000528_030_001_2013-10-01_16-00-45	27	21	2205.5	2557.5	1424264.70666383	439768.363645103	154.438273228808	487428.478948504	0.00123414924215493	195	191	184	117	121.5	128	0.0371984270379424	95	95	0.191089398140287	L000528_030_001	2013-10-01_16-00-45	2013-09-17_08-02-55	30	YE5S	mS_his3D_B	1	1	1	JPC_TEST_768	SPAC6B12.05C	ies2	SGA0067	JPC	'2013/09/17'	SID	JPC	YE5S	PINNED	14.3318287037037	439768.363645103	30_YE5S
L000528_030_001_2013-10-01_16-00-45	27	23	2397.5	2554.5	1465600.91401849	484848.122320884	154.438273228808	509996.873375201	0.00129076597873161	199	194	187	109	115	123	0.0446381124455309	95	95	0.210677582888875	L000528_030_001	2013-10-01_16-00-45	2013-09-17_08-02-55	30	YE5S	mS_his3D_B	1	1	1	JPC_TEST_768	SPAP27G11.15	slx1	SGA0067	JPC	'2013/09/17'	SID	JPC	YE5S	PINNED	14.3318287037037	484848.122320884	30_YE5S
L000528_030_001_2013-10-01_16-00-45	27	25	2591.5	2556.5	1456306.38218727	467507.383620927	154.438273228808	483075.042678902	0.00128253057385427	199	194	187	103	111	120	0.0493144861303008	95	95	0.203142635868091	L000528_030_001	2013-10-01_16-00-45	2013-09-17_08-02-55	30	YE5S	mS_his3D_B	1	1	1	JPC_TEST_768	SPBC119.14	rti1	SGA0067	JPC	'2013/09/17'	SID	JPC	YE5S	PINNED	14.3318287037037	467507.383620927	30_YE5S
L000528_030_001_2013-10-01_16-00-45	27	27	2777.5	2560.5	1077676.50653629	319693.575881436	154.438273228808	358391.394056979	0.0011987936716562	193	188	182	105	112	122	0.00265703050271017	95	95	0.13891416039604	L000528_030_001	2013-10-01_16-00-45	2013-09-17_08-02-55	30	YE5S	mS_his3D_B	1	1	1	JPC_TEST_768	SPBC16H5.07C	ppa2	SGA0067	JPC	'2013/09/17'	SID	JPC	YE5S	PINNED	14.3318287037037	319693.575881436	30_YE5S
L000528_030_001_2013-10-01_16-00-45	27	29	2971.5	2556.5	1406409.42183016	442006.549064485	154.438273228808	467808.929027696	0.00119770179706169	193	188	182	108	114	123	0.0191306196195132	95	95	0.192061940824283	L000528_030_001	2013-10-01_16-00-45	2013-09-17_08-02-55	30	YE5S	mS_his3D_B	1	1	1	JPC_TEST_768	SPBC211.06	gfh1	SGA0067	JPC	'2013/09/17'	SID	JPC	YE5S	PINNED	14.3318287037037	442006.549064485	30_YE5S
L000528_030_001_2013-10-01_16-00-45	27	31	3162.5	2560.5	1202663.50037198	353437.964061706	154.438273228808	383414.493313779	0.00118675207595082	192	187	182	105	112	122	0.00828993516845573	95	95	0.153576867768923	L000528_030_001	2013-10-01_16-00-45	2013-09-17_08-02-55	30	YE5S	mS_his3D_B	1	1	1	JPC_TEST_768	SPBC2D10.12	rhp23	SGA0067	JPC	'2013/09/17'	SID	JPC	YE5S	PINNED	14.3318287037037	353437.964061706	30_YE5S
L000528_030_001_2013-10-01_16-00-45	27	33	3344.5	2559.5	1473183.29524923	448205.133277404	154.438273228808	475652.062524819	0.0011880131406555	192	188	181	110	115	123	0.00690827930704644	95	95	0.194755367238022	L000528_030_001	2013-10-01_16-00-45	2013-09-17_08-02-55	30	YE5S	mS_his3D_B	1	1	1	JPC_TEST_768	SPBC3E7.08C	rad13	SGA0067	JPC	'2013/09/17'	SID	JPC	YE5S	PINNED	14.3318287037037	448205.133277404	30_YE5S
L000528_030_001_2013-10-01_16-00-45	27	35	3537.5	2556.5	1496664.21777022	511733.497921736	154.438273228808	526598.299322624	0.00135516428707455	204	198	192	106	111	122	0.0848124136465087	95	95	0.222359892638851	L000528_030_001	2013-10-01_16-00-45	2013-09-17_08-02-55	30	YE5S	mS_his3D_B	1	1	1	JPC_TEST_768	SPBC776.02C	dis2	SGA0067	JPC	'2013/09/17'	SID	JPC	YE5S	PINNED	14.3318287037037	511733.497921736	30_YE5S
L000528_030_001_2013-10-01_16-00-45	27	37	3729.5	2559.5	1526259.96386439	496776.563894016	154.438273228808	521971.125443762	0.00128028534365435	199	193	187	110	115	124	0.0361356148368583	95	95	0.215860763193315	L000528_030_001	2013-10-01_16-00-45	2013-09-17_08-02-55	30	YE5S	mS_his3D_B	1	1	1	JPC_TEST_768	SPCC1620.14C	snf22	SGA0067	JPC	'2013/09/17'	SID	JPC	YE5S	PINNED	14.3318287037037	496776.563894016	30_YE5S
L000528_030_001_2013-10-01_16-00-45	27	39	3919.5	2556.5	1395647.33234138	440461.815091159	154.438273228808	468492.102112147	0.00121850913002858	195	189	185	112	115	125	0.0324157721330641	95	95	0.191390718631757	L000528_030_001	2013-10-01_16-00-45	2013-09-17_08-02-55	30	YE5S	mS_his3D_B	1	1	1	JPC_TEST_768	SPCC24B10.14C	xlf1	SGA0067	JPC	'2013/09/17'	SID	JPC	YE5S	PINNED	14.3318287037037	440461.815091159	30_YE5S
L000528_030_001_2013-10-01_16-00-45	27	41	4104.5	2555.5	1270904.93144861	386166.917645521	154.438273228808	423420.002891189	0.00120689813605992	195	188	185	114	117	126	0.0249760867254756	95	95	0.16779834561752	L000528_030_001	2013-10-01_16-00-45	2013-09-17_08-02-55	30	YE5S	mS_his3D_B	1	1	1	JPC_TEST_768	SPCC4G3.10C	rhp42	SGA0067	JPC	'2013/09/17'	SID	JPC	YE5S	PINNED	14.3318287037037	386166.917645521	30_YE5S
L000528_030_001_2013-10-01_16-00-45	27	43	4297.5	2559.5	1372900.18864917	407147.01642418	154.438273228808	441108.915893934	0.00113969328996707	189	184	181	115	117	126	0.0275268360080774	95	95	0.176914677714054	L000528_030_001	2013-10-01_16-00-45	2013-09-17_08-02-55	30	YE5S	mS_his3D_B	1	1	1	JPC_TEST_768	SPCC14G10.04	SPCC14G10.04	SGA0067	JPC	'2013/09/17'	SID	JPC	YE5S	PINNED	14.3318287037037	407147.01642418	30_YE5S
L000528_030_001_2013-10-01_16-00-45	27	45	4487.5	2560.5	1347707.11552769	396258.137346694	154.438273228808	435643.193323211	0.00115633305517156	191	185	181	116	117	126	0.00520777978531194	95	95	0.17218321105717	L000528_030_001	2013-10-01_16-00-45	2013-09-17_08-02-55	30	YE5S	mS_his3D_B	1	1	1	JPC_TEST_768	SPCC1281.04	SPCC1281.04	SGA0067	JPC	'2013/09/17'	SID	JPC	YE5S	PINNED	14.3318287037037	396258.137346694	30_YE5S
L000528_030_001_2013-10-01_16-00-45	27	47	4679.5	2559.5	1805585.104687	596043.343262166	154.438273228808	613355.839072821	0.00130902818557513	204	194	189	115	114	124	0.0620682325433096	95	95	0.258994446042981	L000528_030_001	2013-10-01_16-00-45	2013-09-17_08-02-55	30	YE5S	mS_his3D_B	1	1	1	JPC_TEST_768	SPBC11B10.02C	his3	SGA0067	JPC	'2013/09/17'	SID	JPC	YE5S	PINNED	14.3318287037037	596043.343262166	30_YE5S
L000528_030_001_2013-10-01_16-00-45	28	2	401.5	2655.5	1359692.16973111	446518.858466211	154.438273228808	443611.9739441	0.00130661376526503	201	194	188	97	105	121	0.0377298331384844	95	95	0.194022642318706	L000528_030_001	2013-10-01_16-00-45	2013-09-17_08-02-55	30	YE5S	mS_his3D_B	1	1	1	JPC_TEST_768	SPBC11B10.02C	his3	SGA0067	JPC	'2013/09/17'	SID	JPC	YE5S	PINNED	14.3318287037037	446518.858466211	30_YE5S
L000528_030_001_2013-10-01_16-00-45	28	4	591.5	2655.5	936546.378467425	270448.221860698	154.438273228808	287974.860826229	0.00115205777830989	188	185	182	100	107	121	0.0176426825379955	95	95	0.117515929329509	L000528_030_001	2013-10-01_16-00-45	2013-09-17_08-02-55	30	YE5S	mS_his3D_B	1	1	1	JPC_TEST_768	SPBC16G5.13	ptf2	SGA0067	JPC	'2013/09/17'	SID	JPC	YE5S	PINNED	14.3318287037037	270448.221860698	30_YE5S
L000528_030_001_2013-10-01_16-00-45	28	6	781.5	2655.5	219644.462748432	48375.6748134868	154.438273228808	97282.2150365239	0.000862276889123642	167	167	168	106	112	124	0.000637687320650441	95	95	0.0210203355878493	L000528_030_001	2013-10-01_16-00-45	2013-09-17_08-02-55	30	YE5S	mS_his3D_B	1	1	1	JPC_TEST_768	SPAC11G7.04	ubi1	SGA0067	JPC	'2013/09/17'	SID	JPC	YE5S	PINNED	14.3318287037037	48375.6748134868	30_YE5S
L000528_030_001_2013-10-01_16-00-45	28	8	977.5	2651.5	1304169.57168668	414821.538673723	154.438273228808	435658.554996718	0.00127459529956073	197	193	189	107	113	123	0.0380486767988096	95	95	0.18024943291455	L000528_030_001	2013-10-01_16-00-45	2013-09-17_08-02-55	30	YE5S	mS_his3D_B	1	1	1	JPC_TEST_768	SPAC14C4.13	rad17	SGA0067	JPC	'2013/09/17'	SID	JPC	YE5S	PINNED	14.3318287037037	414821.538673723	30_YE5S
L000528_030_001_2013-10-01_16-00-45	28	10	1167.5	2650.5	1153255.72590073	326527.178682085	154.438273228808	367697.245561075	0.00109054297631066	184	181	178	111	117	127	0.000531406100542034	95	95	0.141883516889722	L000528_030_001	2013-10-01_16-00-45	2013-09-17_08-02-55	30	YE5S	mS_his3D_B	1	1	1	JPC_TEST_768	SPAC17G8.13C	mst2	SGA0067	JPC	'2013/09/17'	SID	JPC	YE5S	PINNED	14.3318287037037	326527.178682085	30_YE5S
L000528_030_001_2013-10-01_16-00-45	28	12	1358.5	2651.5	1530907.22978	530917.588930302	154.438273228808	557714.792586045	0.00138350726776407	205	200	194	115	118	125	0.071846104793283	95	95	0.230695818339168	L000528_030_001	2013-10-01_16-00-45	2013-09-17_08-02-55	30	YE5S	mS_his3D_B	1	1	1	JPC_TEST_768	SPAC19D5.01	pyp2	SGA0067	JPC	'2013/09/17'	SID	JPC	YE5S	PINNED	14.3318287037037	530917.588930302	30_YE5S
L000528_030_001_2013-10-01_16-00-45	28	14	1547.5	2649.5	1343059.84961207	428501.942359291	154.438273228808	468166.634549122	0.00122101577185504	194	190	184	114	119	126	0.0379423955787012	95	95	0.18619388077097	L000528_030_001	2013-10-01_16-00-45	2013-09-17_08-02-55	30	YE5S	mS_his3D_B	1	1	1	JPC_TEST_768	SPAC22A12.01C	pso2	SGA0067	JPC	'2013/09/17'	SID	JPC	YE5S	PINNED	14.3318287037037	428501.942359291	30_YE5S
L000528_030_001_2013-10-01_16-00-45	28	16	1732.5	2648.5	1363116.47093209	405313.111185839	154.438273228808	445082.046038054	0.00117487967035562	190	187	181	112	118	127	0.00223190562227654	95	95	0.17611780400232	L000528_030_001	2013-10-01_16-00-45	2013-09-17_08-02-55	30	YE5S	mS_his3D_B	1	1	1	JPC_TEST_768	SPAC26F1.10C	pyp1	SGA0067	JPC	'2013/09/17'	SID	JPC	YE5S	PINNED	14.3318287037037	405313.111185839	30_YE5S
L000528_030_001_2013-10-01_16-00-45	28	18	1922.5	2650.5	1148608.45998512	337962.759313479	154.438273228808	396454.904642854	0.00120145413334011	192	189	183	115	121	129	0.0126474651929004	95	95	0.146852537858228	L000528_030_001	2013-10-01_16-00-45	2013-09-17_08-02-55	30	YE5S	mS_his3D_B	1	1	1	JPC_TEST_768	SPAC30D11.13	hus5	SGA0067	JPC	'2013/09/17'	SID	JPC	YE5S	PINNED	14.3318287037037	337962.759313479	30_YE5S
L000528_030_001_2013-10-01_16-00-45	28	20	2113.5	2655.5	12718.8330322032	2740.81238136569	154.438273228808	43509.9626198763	0.000799585617474817	160.5	164	166.5	106	114	125	0.0446381124455309	95	95	0.00119094557878038	L000528_030_001	2013-10-01_16-00-45	2013-09-17_08-02-55	30	YE5S	mS_his3D_B	1	1	1	JPC_TEST_768	SPAC57A10.02	cdr2	SGA0067	JPC	'2013/09/17'	SID	JPC	YE5S	PINNED	14.3318287037037	2740.81238136569	30_YE5S
L000528_030_001_2013-10-01_16-00-45	28	22	2304.5	2650.5	1401517.56297162	451443.021420029	154.438273228808	470376.014165618	0.00126473745304437	197	193	186	104	111	121	0.0432564565841216	95	95	0.196162303588085	L000528_030_001	2013-10-01_16-00-45	2013-09-17_08-02-55	30	YE5S	mS_his3D_B	1	1	1	JPC_TEST_768	SPAC6B12.05C	ies2	SGA0067	JPC	'2013/09/17'	SID	JPC	YE5S	PINNED	14.3318287037037	451443.021420029	30_YE5S
L000528_030_001_2013-10-01_16-00-45	28	24	2494.5	2654.5	1361893.50621745	430496.401650875	154.438273228808	447467.990724202	0.00127459529956073	199	193	186	103	111	120	0.0403868636411946	95	95	0.187060518885829	L000528_030_001	2013-10-01_16-00-45	2013-09-17_08-02-55	30	YE5S	mS_his3D_B	1	1	1	JPC_TEST_768	SPAP27G11.15	slx1	SGA0067	JPC	'2013/09/17'	SID	JPC	YE5S	PINNED	14.3318287037037	430496.401650875	30_YE5S
L000528_030_001_2013-10-01_16-00-45	28	26	2678.5	2652.5	1542647.69104049	491324.172086167	154.438273228808	509974.802259425	0.00124952794265474	197	191	184	106	113	121	0.0277393984482942	95	95	0.21349157442232	L000528_030_001	2013-10-01_16-00-45	2013-09-17_08-02-55	30	YE5S	mS_his3D_B	1	1	1	JPC_TEST_768	SPBC119.14	rti1	SGA0067	JPC	'2013/09/17'	SID	JPC	YE5S	PINNED	14.3318287037037	491324.172086167	30_YE5S
L000528_030_001_2013-10-01_16-00-45	28	28	2876.5	2655.5	1029491.69677968	282605.866478989	154.438273228808	314523.351489682	0.00108260746735677	184	181	176	103	110	121	0.00584546710596238	95	95	0.122798703591978	L000528_030_001	2013-10-01_16-00-45	2013-09-17_08-02-55	30	YE5S	mS_his3D_B	1	1	1	JPC_TEST_768	SPBC16H5.07C	ppa2	SGA0067	JPC	'2013/09/17'	SID	JPC	YE5S	PINNED	14.3318287037037	282605.866478989	30_YE5S
L000528_030_001_2013-10-01_16-00-45	28	30	3057.5	2651.5	1310528.98820278	407570.456113959	154.438273228808	434932.633244666	0.00121860135154495	195	189	183	107	114	123	0.0192369008396216	95	95	0.177098671930459	L000528_030_001	2013-10-01_16-00-45	2013-09-17_08-02-55	30	YE5S	mS_his3D_B	1	1	1	JPC_TEST_768	SPBC211.06	gfh1	SGA0067	JPC	'2013/09/17'	SID	JPC	YE5S	PINNED	14.3318287037037	407570.456113959	30_YE5S
L000528_030_001_2013-10-01_16-00-45	28	32	3255.5	2652.5	1004298.6236582	274284.760301926	154.438273228808	310249.531615777	0.00106722876685697	183	180	176	105	112	123	0.00531406100542034	95	95	0.119182992907252	L000528_030_001	2013-10-01_16-00-45	2013-09-17_08-02-55	30	YE5S	mS_his3D_B	1	1	1	JPC_TEST_768	SPBC2D10.12	rhp23	SGA0067	JPC	'2013/09/17'	SID	JPC	YE5S	PINNED	14.3318287037037	274284.760301926	30_YE5S
L000528_030_001_2013-10-01_16-00-45	28	34	3441.5	2650.5	1348930.08024232	406320.194044237	154.438273228808	434775.572925722	0.00123196549296591	195	190	184	109	114	123	0.00382612392390265	95	95	0.17655540450567	L000528_030_001	2013-10-01_16-00-45	2013-09-17_08-02-55	30	YE5S	mS_his3D_B	1	1	1	JPC_TEST_768	SPBC3E7.08C	rad13	SGA0067	JPC	'2013/09/17'	SID	JPC	YE5S	PINNED	14.3318287037037	406320.194044237	30_YE5S
L000528_030_001_2013-10-01_16-00-45	28	36	3629.5	2649.5	1074252.20533532	290032.884145159	154.438273228808	327087.824195148	0.00107910117245217	184	180	176	109	114	124	0.000850249760867255	95	95	0.126025912398092	L000528_030_001	2013-10-01_16-00-45	2013-09-17_08-02-55	30	YE5S	mS_his3D_B	1	1	1	JPC_TEST_768	SPBC776.02C	dis2	SGA0067	JPC	'2013/09/17'	SID	JPC	YE5S	PINNED	14.3318287037037	290032.884145159	30_YE5S
L000528_030_001_2013-10-01_16-00-45	28	38	3819.5	2653.5	1522346.47677755	525535.859587361	154.438273228808	541338.228762452	0.00135516428707455	205	198	193	107	112	123	0.107769157189925	95	95	0.228357334023078	L000528_030_001	2013-10-01_16-00-45	2013-09-17_08-02-55	30	YE5S	mS_his3D_B	1	1	1	JPC_TEST_768	SPCC1620.14C	snf22	SGA0067	JPC	'2013/09/17'	SID	JPC	YE5S	PINNED	14.3318287037037	525535.859587361	30_YE5S
L000528_030_001_2013-10-01_16-00-45	28	40	4015.5	2654.5	1539957.1686683	485895.625351114	154.438273228808	510795.310200501	0.00122227683655972	196	189	184	114	116	125	0.0479328302688915	95	95	0.211132746880067	L000528_030_001	2013-10-01_16-00-45	2013-09-17_08-02-55	30	YE5S	mS_his3D_B	1	1	1	JPC_TEST_768	SPCC24B10.14C	xlf1	SGA0067	JPC	'2013/09/17'	SID	JPC	YE5S	PINNED	14.3318287037037	485895.625351114	30_YE5S
L000528_030_001_2013-10-01_16-00-45	28	42	4206.5	2655.5	1336455.84015305	414449.663308136	154.438273228808	438648.355803201	0.00126272289396553	198	191	188	108	112	124	0.0449569561058561	95	95	0.180087844574716	L000528_030_001	2013-10-01_16-00-45	2013-09-17_08-02-55	30	YE5S	mS_his3D_B	1	1	1	JPC_TEST_768	SPCC4G3.10C	rhp42	SGA0067	JPC	'2013/09/17'	SID	JPC	YE5S	PINNED	14.3318287037037	414449.663308136	30_YE5S
L000528_030_001_2013-10-01_16-00-45	28	44	4389.5	2652.5	1370209.66627697	411167.493622749	154.438273228808	437256.639772928	0.00112448377957743	189	182	180	113	115	124	0.0477202678286747	95	95	0.17866166688295	L000528_030_001	2013-10-01_16-00-45	2013-09-17_08-02-55	30	YE5S	mS_his3D_B	1	1	1	JPC_TEST_768	SPCC14G10.04	SPCC14G10.04	SGA0067	JPC	'2013/09/17'	SID	JPC	YE5S	PINNED	14.3318287037037	411167.493622749	30_YE5S
L000528_030_001_2013-10-01_16-00-45	28	46	4582.5	2651.5	1573466.40184929	493911.874081176	154.438273228808	515706.296053356	0.00120246915667098	196	187	183	112	114	123	0.0360293336167499	95	95	0.214615990041247	L000528_030_001	2013-10-01_16-00-45	2013-09-17_08-02-55	30	YE5S	mS_his3D_B	1	1	1	JPC_TEST_768	SPCC1281.04	SPCC1281.04	SGA0067	JPC	'2013/09/17'	SID	JPC	YE5S	PINNED	14.3318287037037	493911.874081176	30_YE5S
L000528_030_001_2013-10-01_16-00-45	28	48	4775.5	2652.5	1693316.94388352	561971.07953873	154.438273228808	583762.521033066	0.00131997767202565	204	194	190	114	114	127	0.0560102029971304	95	95	0.244189269258044	L000528_030_001	2013-10-01_16-00-45	2013-09-17_08-02-55	30	YE5S	mS_his3D_B	1	1	1	JPC_TEST_768	SPBC11B10.02C	his3	SGA0067	JPC	'2013/09/17'	SID	JPC	YE5S	PINNED	14.3318287037037	561971.07953873	30_YE5S
L000528_030_001_2013-10-01_16-00-45	29	1	306.5	2748.5	1227122.79466468	370460.051329569	154.438273228808	390941.281449921	0.00117111196382448	190	186	184	103	110	126	0.0105218407907323	95	95	0.160973353464589	L000528_030_001	2013-10-01_16-00-45	2013-09-17_08-02-55	30	YE5S	mS_his3D_B	1	1	1	JPC_TEST_768	SPBC11B10.02C	his3	SGA0067	JPC	'2013/09/17'	SID	JPC	YE5S	PINNED	14.3318287037037	370460.051329569	30_YE5S
L000528_030_001_2013-10-01_16-00-45	29	3	496.5	2746.5	1232748.432352	377752.963779839	154.438273228808	381647.301990449	0.00120304583447369	193	188	184	98	105	120	0.0337974279944734	95	95	0.164142290491484	L000528_030_001	2013-10-01_16-00-45	2013-09-17_08-02-55	30	YE5S	mS_his3D_B	1	1	1	JPC_TEST_768	SPAC644.14C	rhp51	SGA0067	JPC	'2013/09/17'	SID	JPC	YE5S	PINNED	14.3318287037037	377752.963779839	30_YE5S
L000528_030_001_2013-10-01_16-00-45	29	5	686.5	2743.5	1716553.27346158	606532.923391991	154.438273228808	605288.780685802	0.0013976249035592	207	200	195	96	104	120	0.0514401105324689	95	95	0.263552408187275	L000528_030_001	2013-10-01_16-00-45	2013-09-17_08-02-55	30	YE5S	mS_his3D_B	1	1	1	JPC_TEST_768	SPAC11H11.03C	SPAC11H11.03c	SGA0067	JPC	'2013/09/17'	SID	JPC	YE5S	PINNED	14.3318287037037	606532.923391991	30_YE5S
L000528_030_001_2013-10-01_16-00-45	29	7	880.5	2746.5	1343549.03549793	423782.491452474	154.438273228808	446033.991240406	0.00128997400006054	199	194	189	110	114	123	0.0402805824210862	95	95	0.184143171561555	L000528_030_001	2013-10-01_16-00-45	2013-09-17_08-02-55	30	YE5S	mS_his3D_B	1	1	1	JPC_TEST_768	SPAC14C4.13	rad17	SGA0067	JPC	'2013/09/17'	SID	JPC	YE5S	PINNED	14.3318287037037	423782.491452474	30_YE5S
L000528_030_001_2013-10-01_16-00-45	29	9	1068.5	2750.5	1379993.38399405	456029.750627222	154.438273228808	468455.729009281	0.00132423769596476	201	196	191	101	109	122	0.0480391114889999	95	95	0.198155342187702	L000528_030_001	2013-10-01_16-00-45	2013-09-17_08-02-55	30	YE5S	mS_his3D_B	1	1	1	JPC_TEST_768	SPAC17H9.03C	rdl1	SGA0067	JPC	'2013/09/17'	SID	JPC	YE5S	PINNED	14.3318287037037	456029.750627222	30_YE5S
L000528_030_001_2013-10-01_16-00-45	29	11	1259.5	2750.5	1268948.1879052	410602.120818051	154.438273228808	423868.673358049	0.00127902427894967	198	193	188	101	109	123	0.0460197683069402	95	95	0.178415999486416	L000528_030_001	2013-10-01_16-00-45	2013-09-17_08-02-55	30	YE5S	mS_his3D_B	1	1	1	JPC_TEST_768	SPAC19D5.03	cid1	SGA0067	JPC	'2013/09/17'	SID	JPC	YE5S	PINNED	14.3318287037037	410602.120818051	30_YE5S
L000528_030_001_2013-10-01_16-00-45	29	13	1452.5	2743.5	989378.454139654	286851.637737696	154.438273228808	338783.807180431	0.00117487967035562	190	187	183	109	116	127	0.00361356148368583	95	95	0.124643588175632	L000528_030_001	2013-10-01_16-00-45	2013-09-17_08-02-55	30	YE5S	mS_his3D_B	1	1	1	JPC_TEST_768	SPAC22F3.03C	rdh54	SGA0067	JPC	'2013/09/17'	SID	JPC	YE5S	PINNED	14.3318287037037	286851.637737696	30_YE5S
L000528_030_001_2013-10-01_16-00-45	29	15	1641.5	2752.5	1228101.16643639	371520.302527781	154.438273228808	393444.609974258	0.00118582939146649	191	188	182	103	111	123	0.0077585290679137	95	95	0.161434056825933	L000528_030_001	2013-10-01_16-00-45	2013-09-17_08-02-55	30	YE5S	mS_his3D_B	1	1	1	JPC_TEST_768	SPAC26H5.02C	SPAC26H5.02c	SGA0067	JPC	'2013/09/17'	SID	JPC	YE5S	PINNED	14.3318287037037	371520.302527781	30_YE5S
L000528_030_001_2013-10-01_16-00-45	29	17	1828.5	2747.5	593871.665426719	153289.641196054	154.438273228808	191348.669936126	0.00100269975270075	177	176	174	104	112	124	0	95	95	0.0666078501748105	L000528_030_001	2013-10-01_16-00-45	2013-09-17_08-02-55	30	YE5S	mS_his3D_B	1	1	1	JPC_TEST_768	SPAC30D11.13	hus5	SGA0067	JPC	'2013/09/17'	SID	JPC	YE5S	PINNED	14.3318287037037	153289.641196054	30_YE5S
L000528_030_001_2013-10-01_16-00-45	29	19	2020.5	2744.5	1324959.97183548	429340.51556655	154.438273228808	448689.150331176	0.00127551798404507	198	193	187	105	113	123	0.0326283345732809	95	95	0.186558259982206	L000528_030_001	2013-10-01_16-00-45	2013-09-17_08-02-55	30	YE5S	mS_his3D_B	1	1	1	JPC_TEST_768	SPAC57A10.09C	nhp6	SGA0067	JPC	'2013/09/17'	SID	JPC	YE5S	PINNED	14.3318287037037	429340.51556655	30_YE5S
L000528_030_001_2013-10-01_16-00-45	29	21	2210.5	2743.5	1061288.77936019	314113.103300489	154.438273228808	348249.570786059	0.00117487967035562	191	187	182	106	113	123	0.0061643107662876	95	95	0.136489317603819	L000528_030_001	2013-10-01_16-00-45	2013-09-17_08-02-55	30	YE5S	mS_his3D_B	1	1	1	JPC_TEST_768	SPAC6F6.09	eaf6	SGA0067	JPC	'2013/09/17'	SID	JPC	YE5S	PINNED	14.3318287037037	314113.103300489	30_YE5S
L000528_030_001_2013-10-01_16-00-45	29	23	2397.5	2743.5	1019218.79317675	307671.782363127	154.438273228808	346488.557587202	0.00123765553705953	195	191	185	107	115	125	0.00807737272823892	95	95	0.133690416539298	L000528_030_001	2013-10-01_16-00-45	2013-09-17_08-02-55	30	YE5S	mS_his3D_B	1	1	1	JPC_TEST_768	SPAPB1A10.09	ase1	SGA0067	JPC	'2013/09/17'	SID	JPC	YE5S	PINNED	14.3318287037037	307671.782363127	30_YE5S
L000528_030_001_2013-10-01_16-00-45	29	25	2586.5	2746.5	1453860.452758	462146.173496259	154.438273228808	479424.690409401	0.0012450989632658	197	191	184	106	112	121	0.0204059942608141	95	95	0.200813067620991	L000528_030_001	2013-10-01_16-00-45	2013-09-17_08-02-55	30	YE5S	mS_his3D_B	1	1	1	JPC_TEST_768	SPBC11B10.06	sws1	SGA0067	JPC	'2013/09/17'	SID	JPC	YE5S	PINNED	14.3318287037037	462146.173496259	30_YE5S
L000528_030_001_2013-10-01_16-00-45	29	27	2772.5	2743.5	1494218.28834095	477354.462168882	154.438273228808	500114.885912528	0.00126841293805915	198	193	186	109	114	122	0.0354979275162079	95	95	0.207421416400579	L000528_030_001	2013-10-01_16-00-45	2013-09-17_08-02-55	30	YE5S	mS_his3D_B	1	1	1	JPC_TEST_768	SPBC16H5.11C	skb1	SGA0067	JPC	'2013/09/17'	SID	JPC	YE5S	PINNED	14.3318287037037	477354.462168882	30_YE5S
L000528_030_001_2013-10-01_16-00-45	29	29	2964.5	2744.5	1410567.50185992	446918.126612391	154.438273228808	475391.94790712	0.00129566404415416	199	194	188	111	115	124	0.0385800828993517	95	95	0.194196133447348	L000528_030_001	2013-10-01_16-00-45	2013-09-17_08-02-55	30	YE5S	mS_his3D_B	1	1	1	JPC_TEST_768	SPBC216.05	rad3	SGA0067	JPC	'2013/09/17'	SID	JPC	YE5S	PINNED	14.3318287037037	446918.126612391	30_YE5S
L000528_030_001_2013-10-01_16-00-45	29	31	3155.5	2750.5	623712.004463811	160648.858036381	154.438273228808	217723.757435792	0.00101364947381162	178	177	174	105	112	124	0	95	95	0.0698055979735511	L000528_030_001	2013-10-01_16-00-45	2013-09-17_08-02-55	30	YE5S	mS_his3D_B	1	1	1	JPC_TEST_768	SPBC2D10.12	rhp23	SGA0067	JPC	'2013/09/17'	SID	JPC	YE5S	PINNED	14.3318287037037	160648.858036381	30_YE5S
L000528_030_001_2013-10-01_16-00-45	29	33	3352.5	2750.5	289598.04442555	71560.8551905266	154.438273228808	75864.2741298343	0.000986567557826785	176	175	173	100	109	123	0	95	95	0.0310948260020755	L000528_030_001	2013-10-01_16-00-45	2013-09-17_08-02-55	30	YE5S	mS_his3D_B	1	1	1	JPC_TEST_768	SPBC409.07C	wis1	SGA0067	JPC	'2013/09/17'	SID	JPC	YE5S	PINNED	14.3318287037037	71560.8551905266	30_YE5S
L000528_030_001_2013-10-01_16-00-45	29	35	3534.5	2750.5	1614802.60920395	576251.567918357	154.438273228808	588173.339617523	0.00143407234865243	210	203	196	108	112	122	0.115740248698055	95	95	0.250394467619731	L000528_030_001	2013-10-01_16-00-45	2013-09-17_08-02-55	30	YE5S	mS_his3D_B	1	1	1	JPC_TEST_768	SPBC83.04	apc15	SGA0067	JPC	'2013/09/17'	SID	JPC	YE5S	PINNED	14.3318287037037	576251.567918357	30_YE5S
L000528_030_001_2013-10-01_16-00-45	29	37	3731.5	2746.5	449317.236156871	106783.606090035	154.438273228808	182613.106074835	0.000942676686527285	174	172	171	110	116	128	0	95	95	0.0463999157416913	L000528_030_001	2013-10-01_16-00-45	2013-09-17_08-02-55	30	YE5S	mS_his3D_B	1	1	1	JPC_TEST_768	SPCC16C4.11	pef1	SGA0067	JPC	'2013/09/17'	SID	JPC	YE5S	PINNED	14.3318287037037	106783.606090035	30_YE5S
L000528_030_001_2013-10-01_16-00-45	29	39	3915.5	2749.5	1702122.28982889	602256.568819091	154.438273228808	615621.030300137	0.00138350726776407	207	199	194	110	112	123	0.108300563290467	95	95	0.261694234455093	L000528_030_001	2013-10-01_16-00-45	2013-09-17_08-02-55	30	YE5S	mS_his3D_B	1	1	1	JPC_TEST_768	SPCC285.16C	msh6	SGA0067	JPC	'2013/09/17'	SID	JPC	YE5S	PINNED	14.3318287037037	602256.568819091	30_YE5S
L000528_030_001_2013-10-01_16-00-45	29	41	4111.5	2751.5	1385374.42873844	451744.650011356	154.438273228808	471534.228669316	0.00134530644055819	205	196	192	107	111	124	0.0633436071846105	95	95	0.196293368100095	L000528_030_001	2013-10-01_16-00-45	2013-09-17_08-02-55	30	YE5S	mS_his3D_B	1	1	1	JPC_TEST_768	SPCC622.08C	hta1	SGA0067	JPC	'2013/09/17'	SID	JPC	YE5S	PINNED	14.3318287037037	451744.650011356	30_YE5S
L000528_030_001_2013-10-01_16-00-45	29	43	4301.5	2750.5	1525036.99914975	513718.419957498	154.438273228808	522667.095453917	0.00130902818557513	202	194	190	105	109	122	0.0967159102986502	95	95	0.223222386598228	L000528_030_001	2013-10-01_16-00-45	2013-09-17_08-02-55	30	YE5S	mS_his3D_B	1	1	1	JPC_TEST_768	SPAC13G6.13	SPAC13G6.13	SGA0067	JPC	'2013/09/17'	SID	JPC	YE5S	PINNED	14.3318287037037	513718.419957498	30_YE5S
L000528_030_001_2013-10-01_16-00-45	29	45	4484.5	2749.5	1564416.46296099	513454.676600947	154.438273228808	539114.650072235	0.00129474135966983	202	193	189	114	114	124	0.0369858645977256	95	95	0.223107784086012	L000528_030_001	2013-10-01_16-00-45	2013-09-17_08-02-55	30	YE5S	mS_his3D_B	1	1	1	JPC_TEST_768	SPBC776.02C	dis2	SGA0067	JPC	'2013/09/17'	SID	JPC	YE5S	PINNED	14.3318287037037	513454.676600947	30_YE5S
L000528_030_001_2013-10-01_16-00-45	29	47	4677.5	2750.5	1748839.54192794	592940.681392202	154.438273228808	609792.796864277	0.00135073507302527	206	196	191	115	114	124	0.0690827930704644	95	95	0.257646268596905	L000528_030_001	2013-10-01_16-00-45	2013-09-17_08-02-55	30	YE5S	mS_his3D_B	1	1	1	JPC_TEST_768	SPBC11B10.02C	his3	SGA0067	JPC	'2013/09/17'	SID	JPC	YE5S	PINNED	14.3318287037037	592940.681392202	30_YE5S
L000528_030_001_2013-10-01_16-00-45	30	2	401.5	2839.5	1318355.96237645	427780.680335156	154.438273228808	438068.055684202	0.00129076597873161	199	193	189	102	109	123	0.034753958975449	95	95	0.185880475948142	L000528_030_001	2013-10-01_16-00-45	2013-09-17_08-02-55	30	YE5S	mS_his3D_B	1	1	1	JPC_TEST_768	SPBC11B10.02C	his3	SGA0067	JPC	'2013/09/17'	SID	JPC	YE5S	PINNED	14.3318287037037	427780.680335156	30_YE5S
L000528_030_001_2013-10-01_16-00-45	30	4	591.5	2845.5	940215.27261133	270169.578607875	154.438273228808	288797.960935726	0.00112130037731028	187	183	180	99	107	123	0.0158359017961526	95	95	0.117394852472055	L000528_030_001	2013-10-01_16-00-45	2013-09-17_08-02-55	30	YE5S	mS_his3D_B	1	1	1	JPC_TEST_768	SPAC644.14C	rhp51	SGA0067	JPC	'2013/09/17'	SID	JPC	YE5S	PINNED	14.3318287037037	270169.578607875	30_YE5S
L000528_030_001_2013-10-01_16-00-45	30	6	787.5	2845.5	1429401.1584653	493673.817655983	154.438273228808	504919.076778345	0.00138583709301908	206	200	194	101	108	123	0.0509087044319269	95	95	0.214512549087386	L000528_030_001	2013-10-01_16-00-45	2013-09-17_08-02-55	30	YE5S	mS_his3D_B	1	1	1	JPC_TEST_768	SPAC11H11.03C	SPAC11H11.03c	SGA0067	JPC	'2013/09/17'	SID	JPC	YE5S	PINNED	14.3318287037037	493673.817655983	30_YE5S
L000528_030_001_2013-10-01_16-00-45	30	8	971.5	2838.5	1265768.47964715	394631.765852137	154.438273228808	421729.024233587	0.00122845919806131	194	190	186	105	111	125	0.0341162716547986	95	95	0.171476515497099	L000528_030_001	2013-10-01_16-00-45	2013-09-17_08-02-55	30	YE5S	mS_his3D_B	1	1	1	JPC_TEST_768	SPAC14C4.13	rad17	SGA0067	JPC	'2013/09/17'	SID	JPC	YE5S	PINNED	14.3318287037037	394631.765852137	30_YE5S
L000528_030_001_2013-10-01_16-00-45	30	10	1168.5	2845.5	1228834.94526517	399096.615359824	154.438273228808	416679.467334241	0.00125921659906093	196	192	188	104	111	125	0.0539908598150707	95	95	0.173416594583596	L000528_030_001	2013-10-01_16-00-45	2013-09-17_08-02-55	30	YE5S	mS_his3D_B	1	1	1	JPC_TEST_768	SPAC17H9.03C	rdl1	SGA0067	JPC	'2013/09/17'	SID	JPC	YE5S	PINNED	14.3318287037037	399096.615359824	30_YE5S
L000528_030_001_2013-10-01_16-00-45	30	12	1352.5	2845.5	1210490.47454565	388695.977081409	154.438273228808	402176.582486095	0.00122101577185504	194	190	186	101	110	124	0.0444255500053141	95	95	0.168897279705137	L000528_030_001	2013-10-01_16-00-45	2013-09-17_08-02-55	30	YE5S	mS_his3D_B	1	1	1	JPC_TEST_768	SPAC19D5.03	cid1	SGA0067	JPC	'2013/09/17'	SID	JPC	YE5S	PINNED	14.3318287037037	388695.977081409	30_YE5S
L000528_030_001_2013-10-01_16-00-45	30	14	1542.5	2841.5	1183585.25082368	360113.654480504	154.438273228808	382269.374274604	0.00118106203185721	190	187	183	102	111	124	0.00690827930704644	95	95	0.156477607726035	L000528_030_001	2013-10-01_16-00-45	2013-09-17_08-02-55	30	YE5S	mS_his3D_B	1	1	1	JPC_TEST_768	SPAC22F3.03C	rdh54	SGA0067	JPC	'2013/09/17'	SID	JPC	YE5S	PINNED	14.3318287037037	360113.654480504	30_YE5S
L000528_030_001_2013-10-01_16-00-45	30	16	1731.5	2839.5	1294385.8539696	422317.114772337	154.438273228808	442900.988929874	0.00129348029496515	198	194	190	106	113	124	0.0453820809862897	95	95	0.183506431925408	L000528_030_001	2013-10-01_16-00-45	2013-09-17_08-02-55	30	YE5S	mS_his3D_B	1	1	1	JPC_TEST_768	SPAC26H5.02C	SPAC26H5.02c	SGA0067	JPC	'2013/09/17'	SID	JPC	YE5S	PINNED	14.3318287037037	422317.114772337	30_YE5S
L000528_030_001_2013-10-01_16-00-45	30	18	1923.5	2845.5	595339.223084281	158291.694008014	154.438273228808	200391.235037323	0.00106329187021565	181	180	178	101	111	124	0.000531406100542034	95	95	0.0687813563665262	L000528_030_001	2013-10-01_16-00-45	2013-09-17_08-02-55	30	YE5S	mS_his3D_B	1	1	1	JPC_TEST_768	SPAC30D11.13	hus5	SGA0067	JPC	'2013/09/17'	SID	JPC	YE5S	PINNED	14.3318287037037	158291.694008014	30_YE5S
L000528_030_001_2013-10-01_16-00-45	30	20	2118.5	2847.5	1714596.52991816	593609.209365084	154.438273228808	610972.773392381	0.00137238835654302	205	199	192	107	113	122	0.0734403230949091	95	95	0.257936759270038	L000528_030_001	2013-10-01_16-00-45	2013-09-17_08-02-55	30	YE5S	mS_his3D_B	1	1	1	JPC_TEST_768	SPAC57A10.09C	nhp6	SGA0067	JPC	'2013/09/17'	SID	JPC	YE5S	PINNED	14.3318287037037	593609.209365084	30_YE5S
L000528_030_001_2013-10-01_16-00-45	30	22	2304.5	2845.5	847759.140184929	252043.294932486	154.438273228808	283203.567799721	0.0012130804975615	193	189	185	101	110	123	0.0195557444999469	95	95	0.109518568217907	L000528_030_001	2013-10-01_16-00-45	2013-09-17_08-02-55	30	YE5S	mS_his3D_B	1	1	1	JPC_TEST_768	SPAC6F6.09	eaf6	SGA0067	JPC	'2013/09/17'	SID	JPC	YE5S	PINNED	14.3318287037037	252043.294932486	30_YE5S
L000528_030_001_2013-10-01_16-00-45	30	24	2497.5	2845.5	1232014.65352322	385366.669928209	154.438273228808	397792.237313678	0.0012130804975615	193	189	184	100	108	121	0.024550961845042	95	95	0.167450619707005	L000528_030_001	2013-10-01_16-00-45	2013-09-17_08-02-55	30	YE5S	mS_his3D_B	1	1	1	JPC_TEST_768	SPAPB1A10.09	ase1	SGA0067	JPC	'2013/09/17'	SID	JPC	YE5S	PINNED	14.3318287037037	385366.669928209	30_YE5S
L000528_030_001_2013-10-01_16-00-45	30	26	2682.5	2840.5	1339146.36252524	421790.536021717	154.438273228808	443558.446471482	0.0012130804975615	194	189	183	105	113	122	0.0207248379211393	95	95	0.183277621431412	L000528_030_001	2013-10-01_16-00-45	2013-09-17_08-02-55	30	YE5S	mS_his3D_B	1	1	1	JPC_TEST_768	SPBC11B10.06	sws1	SGA0067	JPC	'2013/09/17'	SID	JPC	YE5S	PINNED	14.3318287037037	421790.536021717	30_YE5S
L000528_030_001_2013-10-01_16-00-45	30	28	2876.5	2845.5	1541913.91221171	530152.069142356	154.438273228808	543920.499099749	0.00137037379746418	205	199	193	103	110	122	0.0624933574237432	95	95	0.230363182507134	L000528_030_001	2013-10-01_16-00-45	2013-09-17_08-02-55	30	YE5S	mS_his3D_B	1	1	1	JPC_TEST_768	SPBC16H5.11C	skb1	SGA0067	JPC	'2013/09/17'	SID	JPC	YE5S	PINNED	14.3318287037037	530152.069142356	30_YE5S
L000528_030_001_2013-10-01_16-00-45	30	30	3064.5	2842.5	1236661.91943884	365540.205921114	154.438273228808	401309.377437693	0.00112146956742045	187	183	179	110	116	126	0.000106281220108407	95	95	0.158835568267281	L000528_030_001	2013-10-01_16-00-45	2013-09-17_08-02-55	30	YE5S	mS_his3D_B	1	1	1	JPC_TEST_768	SPBC216.05	rad3	SGA0067	JPC	'2013/09/17'	SID	JPC	YE5S	PINNED	14.3318287037037	365540.205921114	30_YE5S
L000528_030_001_2013-10-01_16-00-45	30	32	3250.5	2847.5	859988.787331279	222378.03107966	154.438273228808	272784.385375951	0.0010291973644216	180	178	175	107	114	125	0.000212562440216814	95	95	0.0966283335308934	L000528_030_001	2013-10-01_16-00-45	2013-09-17_08-02-55	30	YE5S	mS_his3D_B	1	1	1	JPC_TEST_768	SPBC2D10.12	rhp23	SGA0067	JPC	'2013/09/17'	SID	JPC	YE5S	PINNED	14.3318287037037	222378.03107966	30_YE5S
L000528_030_001_2013-10-01_16-00-45	30	34	3445.5	2846.5	688529.134339462	181222.103697026	154.438273228808	228690.740964342	0.00105903208093689	182	179	177	107	114	126	0	95	95	0.0787451430979417	L000528_030_001	2013-10-01_16-00-45	2013-09-17_08-02-55	30	YE5S	mS_his3D_B	1	1	1	JPC_TEST_768	SPBC409.07C	wis1	SGA0067	JPC	'2013/09/17'	SID	JPC	YE5S	PINNED	14.3318287037037	181222.103697026	30_YE5S
L000528_030_001_2013-10-01_16-00-45	30	36	3630.5	2840.5	1405186.45711553	457900.224019839	154.438273228808	485703.096834145	0.00125303423755934	198	191	186	111	115	125	0.0317780848124136	95	95	0.198968105597671	L000528_030_001	2013-10-01_16-00-45	2013-09-17_08-02-55	30	YE5S	mS_his3D_B	1	1	1	JPC_TEST_768	SPBC83.04	apc15	SGA0067	JPC	'2013/09/17'	SID	JPC	YE5S	PINNED	14.3318287037037	457900.224019839	30_YE5S
L000528_030_001_2013-10-01_16-00-45	30	38	3825.5	2848.5	581152.832394516	142700.021653738	154.438273228808	216131.956485588	0.000966421497717692	175	173	173	112	117	128	0.000743968540758848	95	95	0.062006418620928	L000528_030_001	2013-10-01_16-00-45	2013-09-17_08-02-55	30	YE5S	mS_his3D_B	1	1	1	JPC_TEST_768	SPCC16C4.11	pef1	SGA0067	JPC	'2013/09/17'	SID	JPC	YE5S	PINNED	14.3318287037037	142700.021653738	30_YE5S
L000528_030_001_2013-10-01_16-00-45	30	40	4014.5	2846.5	1561970.53353172	525965.23445597	154.438273228808	552142.49573247	0.00131454903955857	202	195	190	114	116	126	0.0623870762036348	95	95	0.228543907210242	L000528_030_001	2013-10-01_16-00-45	2013-09-17_08-02-55	30	YE5S	mS_his3D_B	1	1	1	JPC_TEST_768	SPCC285.16C	msh6	SGA0067	JPC	'2013/09/17'	SID	JPC	YE5S	PINNED	14.3318287037037	525965.23445597	30_YE5S
L000528_030_001_2013-10-01_16-00-45	30	42	4200.5	2841.5	1418149.88309066	452222.608267069	154.438273228808	479957.106152217	0.00125303423755934	198	191	187	113	115	125	0.0402805824210862	95	95	0.196501051878581	L000528_030_001	2013-10-01_16-00-45	2013-09-17_08-02-55	30	YE5S	mS_his3D_B	1	1	1	JPC_TEST_768	SPCC622.08C	hta1	SGA0067	JPC	'2013/09/17'	SID	JPC	YE5S	PINNED	14.3318287037037	452222.608267069	30_YE5S
L000528_030_001_2013-10-01_16-00-45	30	44	4396.5	2843.5	1278976.4985652	399672.675104874	154.438273228808	424135.176347071	0.00118775172902897	193	187	184	110	112	125	0.0323094909129557	95	95	0.173666905699798	L000528_030_001	2013-10-01_16-00-45	2013-09-17_08-02-55	30	YE5S	mS_his3D_B	1	1	1	JPC_TEST_768	SPAC13G6.13	SPAC13G6.13	SGA0067	JPC	'2013/09/17'	SID	JPC	YE5S	PINNED	14.3318287037037	399672.675104874	30_YE5S
L000528_030_001_2013-10-01_16-00-45	30	46	4586.5	2843.5	1758134.07375917	595242.466285209	154.438273228808	611656.295707561	0.00133386463669969	205	195	190	113	114	124	0.087256881709002	95	95	0.258646446704778	L000528_030_001	2013-10-01_16-00-45	2013-09-17_08-02-55	30	YE5S	mS_his3D_B	1	1	1	JPC_TEST_768	SPBC776.02C	dis2	SGA0067	JPC	'2013/09/17'	SID	JPC	YE5S	PINNED	14.3318287037037	595242.466285209	30_YE5S
L000528_030_001_2013-10-01_16-00-45	30	48	4777.5	2841.5	1833224.10723775	682435.429718771	154.438273228808	692745.069231507	0.0014864675455869	216	205	199	109	112	127	0.0717398235731746	95	95	0.296533780769658	L000528_030_001	2013-10-01_16-00-45	2013-09-17_08-02-55	30	YE5S	mS_his3D_B	1	1	1	JPC_TEST_768	SPBC11B10.02C	his3	SGA0067	JPC	'2013/09/17'	SID	JPC	YE5S	PINNED	14.3318287037037	682435.429718771	30_YE5S
L000528_030_001_2013-10-01_16-00-45	31	1	310.5	2938.5	1108739.81028802	309835.909723024	154.438273228808	360639.141581806	0.000999762509137579	177	175	178	113	117	131	0.00127537464130088	95	95	0.134630779304991	L000528_030_001	2013-10-01_16-00-45	2013-09-17_08-02-55	30	YE5S	mS_his3D_B	1	1	1	JPC_TEST_768	SPBC11B10.02C	his3	SGA0067	JPC	'2013/09/17'	SID	JPC	YE5S	PINNED	14.3318287037037	309835.909723024	30_YE5S
L000528_030_001_2013-10-01_16-00-45	31	3	496.5	2941.5	998672.985970879	297201.433628856	154.438273228808	310628.030789452	0.00114035456282486	188	184	184	101	108	125	0.0288022106493783	95	95	0.12914081087561	L000528_030_001	2013-10-01_16-00-45	2013-09-17_08-02-55	30	YE5S	mS_his3D_B	1	1	1	JPC_TEST_768	SPBC11B10.02C	his3	SGA0067	JPC	'2013/09/17'	SID	JPC	YE5S	PINNED	14.3318287037037	297201.433628856	30_YE5S
L000528_030_001_2013-10-01_16-00-45	31	5	686.5	2940.5	688529.134339462	198945.014511152	154.438273228808	242275.318865054	0.0011709427737143	189	186	185	104	112	127	0.00170049952173451	95	95	0.0864461526309934	L000528_030_001	2013-10-01_16-00-45	2013-09-17_08-02-55	30	YE5S	mS_his3D_B	1	1	1	JPC_TEST_768	SPBC11B10.02C	his3	SGA0067	JPC	'2013/09/17'	SID	JPC	YE5S	PINNED	14.3318287037037	198945.014511152	30_YE5S
L000528_030_001_2013-10-01_16-00-45	31	7	876.5	2940.5	1234949.76883835	409801.63530531	154.438273228808	424129.268199111	0.00133961639646457	202	197	193	102	110	126	0.0471888617281326	95	95	0.178068170248356	L000528_030_001	2013-10-01_16-00-45	2013-09-17_08-02-55	30	YE5S	mS_his3D_B	1	1	1	JPC_TEST_768	SPBC11B10.02C	his3	SGA0067	JPC	'2013/09/17'	SID	JPC	YE5S	PINNED	14.3318287037037	409801.63530531	30_YE5S
L000528_030_001_2013-10-01_16-00-45	31	9	1070.5	2940.5	1184074.43670953	379315.500147268	154.438273228808	398544.554716423	0.00126715187335447	196	193	190	102	111	127	0.0413433946221703	95	95	0.164821248230848	L000528_030_001	2013-10-01_16-00-45	2013-09-17_08-02-55	30	YE5S	mS_his3D_B	1	1	1	JPC_TEST_768	SPBC11B10.02C	his3	SGA0067	JPC	'2013/09/17'	SID	JPC	YE5S	PINNED	14.3318287037037	379315.500147268	30_YE5S
L000528_030_001_2013-10-01_16-00-45	31	11	1257.5	2940.5	1363361.06387501	450286.222709512	154.438273228808	471004.068319465	0.00127859367721296	197	193	190	103	112	128	0.0437878626846636	95	95	0.195659648127538	L000528_030_001	2013-10-01_16-00-45	2013-09-17_08-02-55	30	YE5S	mS_his3D_B	1	1	1	JPC_TEST_768	SPBC11B10.02C	his3	SGA0067	JPC	'2013/09/17'	SID	JPC	YE5S	PINNED	14.3318287037037	450286.222709512	30_YE5S
L000528_030_001_2013-10-01_16-00-45	31	13	1452.5	2940.5	1289983.18099692	415730.526906869	154.438273228808	441969.657312483	0.00123262676582371	194	191	187	104	113	128	0.0205122754809225	95	95	0.180644409062786	L000528_030_001	2013-10-01_16-00-45	2013-09-17_08-02-55	30	YE5S	mS_his3D_B	1	1	1	JPC_TEST_768	SPBC11B10.02C	his3	SGA0067	JPC	'2013/09/17'	SID	JPC	YE5S	PINNED	14.3318287037037	415730.526906869	30_YE5S
L000528_030_001_2013-10-01_16-00-45	31	15	1639.5	2937.5	1193858.15442661	387679.72705809	154.438273228808	411590.719029382	0.00127508738230835	196	193	189	104	113	127	0.0363481772770751	95	95	0.168455695859254	L000528_030_001	2013-10-01_16-00-45	2013-09-17_08-02-55	30	YE5S	mS_his3D_B	1	1	1	JPC_TEST_768	SPBC11B10.02C	his3	SGA0067	JPC	'2013/09/17'	SID	JPC	YE5S	PINNED	14.3318287037037	387679.72705809	30_YE5S
L000528_030_001_2013-10-01_16-00-45	31	17	1833.5	2934.5	1483456.19885216	506472.797869775	154.438273228808	531484.050170668	0.00134180014565358	202	197	192	109	115	126	0.0597300457009246	95	95	0.220073998313954	L000528_030_001	2013-10-01_16-00-45	2013-09-17_08-02-55	30	YE5S	mS_his3D_B	1	1	1	JPC_TEST_768	SPBC11B10.02C	his3	SGA0067	JPC	'2013/09/17'	SID	JPC	YE5S	PINNED	14.3318287037037	506472.797869775	30_YE5S
L000528_030_001_2013-10-01_16-00-45	31	19	2017.5	2939.5	1399316.22648528	464046.996312251	154.438273228808	487523.103908405	0.00130978167994929	200	195	190	103	112	126	0.0398554575406526	95	95	0.201639018548585	L000528_030_001	2013-10-01_16-00-45	2013-09-17_08-02-55	30	YE5S	mS_his3D_B	1	1	1	JPC_TEST_768	SPBC11B10.02C	his3	SGA0067	JPC	'2013/09/17'	SID	JPC	YE5S	PINNED	14.3318287037037	464046.996312251	30_YE5S
L000528_030_001_2013-10-01_16-00-45	31	21	2206.5	2936.5	1305637.12934424	438182.67335682	154.438273228808	459327.488093611	0.00132073140106016	201	196	191	106	113	124	0.050164735891168	95	95	0.190400379493486	L000528_030_001	2013-10-01_16-00-45	2013-09-17_08-02-55	30	YE5S	mS_his3D_B	1	1	1	JPC_TEST_768	SPBC11B10.02C	his3	SGA0067	JPC	'2013/09/17'	SID	JPC	YE5S	PINNED	14.3318287037037	438182.67335682	30_YE5S
L000528_030_001_2013-10-01_16-00-45	31	23	2404.5	2940.5	1169888.04601977	368551.315016604	154.438273228808	383705.69758218	0.00118675207595082	191	188	184	100	109	124	0.0205122754809225	95	95	0.160143963941819	L000528_030_001	2013-10-01_16-00-45	2013-09-17_08-02-55	30	YE5S	mS_his3D_B	1	1	1	JPC_TEST_768	SPBC11B10.02C	his3	SGA0067	JPC	'2013/09/17'	SID	JPC	YE5S	PINNED	14.3318287037037	368551.315016604	30_YE5S
L000528_030_001_2013-10-01_16-00-45	31	25	2589.5	2933.5	734757.200552662	201970.690982909	154.438273228808	241289.421384056	0.00104682129512134	180	179	177	104	113	125	0.000637687320650441	95	95	0.0877608781632324	L000528_030_001	2013-10-01_16-00-45	2013-09-17_08-02-55	30	YE5S	mS_his3D_B	1	1	1	JPC_TEST_768	SPBC11B10.02C	his3	SGA0067	JPC	'2013/09/17'	SID	JPC	YE5S	PINNED	14.3318287037037	201970.690982909	30_YE5S
L000528_030_001_2013-10-01_16-00-45	31	27	2780.5	2940.5	1013837.74843235	292717.394198197	154.438273228808	314019.174632123	0.00104440687481124	180	179	176	102	111	124	0.00276331172281858	95	95	0.127192393329291	L000528_030_001	2013-10-01_16-00-45	2013-09-17_08-02-55	30	YE5S	mS_his3D_B	1	1	1	JPC_TEST_768	SPBC11B10.02C	his3	SGA0067	JPC	'2013/09/17'	SID	JPC	YE5S	PINNED	14.3318287037037	292717.394198197	30_YE5S
L000528_030_001_2013-10-01_16-00-45	31	29	2973.5	2934.5	1218806.63460517	381149.032421908	154.438273228808	404847.680913211	0.00119025837085543	193	187	184	104	112	125	0.01200977787225	95	95	0.165617959881335	L000528_030_001	2013-10-01_16-00-45	2013-09-17_08-02-55	30	YE5S	mS_his3D_B	1	1	1	JPC_TEST_768	SPBC11B10.02C	his3	SGA0067	JPC	'2013/09/17'	SID	JPC	YE5S	PINNED	14.3318287037037	381149.032421908	30_YE5S
L000528_030_001_2013-10-01_16-00-45	31	31	3159.5	2935.5	1300500.67754278	413715.272712185	154.438273228808	444146.347690035	0.00121658679246611	193	189	185	109	115	126	0.0124349027526836	95	95	0.179768735087582	L000528_030_001	2013-10-01_16-00-45	2013-09-17_08-02-55	30	YE5S	mS_his3D_B	1	1	1	JPC_TEST_768	SPBC11B10.02C	his3	SGA0067	JPC	'2013/09/17'	SID	JPC	YE5S	PINNED	14.3318287037037	413715.272712185	30_YE5S
L000528_030_001_2013-10-01_16-00-45	31	33	3343.5	2940.5	1317377.59060474	432036.942245133	154.438273228808	457613.938228415	0.00132620614428542	202	196	191	105	113	126	0.0400680199808694	95	95	0.187729918959375	L000528_030_001	2013-10-01_16-00-45	2013-09-17_08-02-55	30	YE5S	mS_his3D_B	1	1	1	JPC_TEST_768	SPBC11B10.02C	his3	SGA0067	JPC	'2013/09/17'	SID	JPC	YE5S	PINNED	14.3318287037037	432036.942245133	30_YE5S
L000528_030_001_2013-10-01_16-00-45	31	35	3537.5	2940.5	1287048.06568179	401192.226269686	154.438273228808	440525.192498542	0.00125303423755934	197	191	187	111	116	128	0.00244446806249336	95	95	0.17432718538686	L000528_030_001	2013-10-01_16-00-45	2013-09-17_08-02-55	30	YE5S	mS_his3D_B	1	1	1	JPC_TEST_768	SPBC11B10.02C	his3	SGA0067	JPC	'2013/09/17'	SID	JPC	YE5S	PINNED	14.3318287037037	401192.226269686	30_YE5S
L000528_030_001_2013-10-01_16-00-45	31	37	3731.5	2934.5	1255740.16898714	381748.909798742	154.438273228808	420639.819162389	0.00117061988107686	191	186	183	113	117	128	0.00903390370921458	95	95	0.165878620302533	L000528_030_001	2013-10-01_16-00-45	2013-09-17_08-02-55	30	YE5S	mS_his3D_B	1	1	1	JPC_TEST_768	SPBC11B10.02C	his3	SGA0067	JPC	'2013/09/17'	SID	JPC	YE5S	PINNED	14.3318287037037	381748.909798742	30_YE5S
L000528_030_001_2013-10-01_16-00-45	31	39	3919.5	2933.5	1220029.5993198	392276.97937673	154.438273228808	426898.405575964	0.00123765553705953	197	190	187	113	117	128	0.0233818684238495	95	95	0.170453306991138	L000528_030_001	2013-10-01_16-00-45	2013-09-17_08-02-55	30	YE5S	mS_his3D_B	1	1	1	JPC_TEST_768	SPBC11B10.02C	his3	SGA0067	JPC	'2013/09/17'	SID	JPC	YE5S	PINNED	14.3318287037037	392276.97937673	30_YE5S
L000528_030_001_2013-10-01_16-00-45	31	41	4105.5	2933.5	1340369.32723988	419996.794442543	154.438273228808	455341.401132286	0.00121281908593496	195	188	185	115	117	128	0.0306089913912212	95	95	0.182498199746909	L000528_030_001	2013-10-01_16-00-45	2013-09-17_08-02-55	30	YE5S	mS_his3D_B	1	1	1	JPC_TEST_768	SPBC11B10.02C	his3	SGA0067	JPC	'2013/09/17'	SID	JPC	YE5S	PINNED	14.3318287037037	419996.794442543	30_YE5S
L000528_030_001_2013-10-01_16-00-45	31	43	4294.5	2936.5	1501066.89074291	485321.867088533	154.438273228808	513466.941467549	0.0012743338879342	199	192	189	114	116	128	0.059304920820491	95	95	0.210883435810562	L000528_030_001	2013-10-01_16-00-45	2013-09-17_08-02-55	30	YE5S	mS_his3D_B	1	1	1	JPC_TEST_768	SPBC11B10.02C	his3	SGA0067	JPC	'2013/09/17'	SID	JPC	YE5S	PINNED	14.3318287037037	485321.867088533	30_YE5S
L000528_030_001_2013-10-01_16-00-45	31	45	4487.5	2934.5	1563438.09118929	523281.233014148	154.438273228808	545089.601139662	0.0013217310541383	203	195	190	112	114	126	0.0667446062280795	95	95	0.227377647282233	L000528_030_001	2013-10-01_16-00-45	2013-09-17_08-02-55	30	YE5S	mS_his3D_B	1	1	1	JPC_TEST_768	SPBC11B10.02C	his3	SGA0067	JPC	'2013/09/17'	SID	JPC	YE5S	PINNED	14.3318287037037	523281.233014148	30_YE5S
L000528_030_001_2013-10-01_16-00-45	31	47	4678.5	2936.5	1231525.46763737	379012.583645827	154.438273228808	415430.055801289	0.00118775172902897	194	186	184	115	116	128	0.0291210543097035	95	95	0.164689624092478	L000528_030_001	2013-10-01_16-00-45	2013-09-17_08-02-55	30	YE5S	mS_his3D_B	1	1	1	JPC_TEST_768	SPBC11B10.02C	his3	SGA0067	JPC	'2013/09/17'	SID	JPC	YE5S	PINNED	14.3318287037037	379012.583645827	30_YE5S
L000528_030_001_2013-10-01_16-00-45	32	2	405.5	3031.5	1168420.48836221	344478.334104953	154.438273228808	392381.544518067	0.0011852295996196	190	187	188	112	117	132	0.00265703050271017	95	95	0.149683703918289	L000528_030_001	2013-10-01_16-00-45	2013-09-17_08-02-55	30	YE5S	mS_his3D_B	1	1	1	JPC_TEST_768	SPBC11B10.02C	his3	SGA0067	JPC	'2013/09/17'	SID	JPC	YE5S	PINNED	14.3318287037037	344478.334104953	30_YE5S
L000528_030_001_2013-10-01_16-00-45	32	4	591.5	3036.5	1139803.11403975	349589.447109708	154.438273228808	377825.558501425	0.00120170017471392	191	188	188	107	114	131	0.0046763736847699	95	95	0.151904599254667	L000528_030_001	2013-10-01_16-00-45	2013-09-17_08-02-55	30	YE5S	mS_his3D_B	1	1	1	JPC_TEST_768	SPBC11B10.02C	his3	SGA0067	JPC	'2013/09/17'	SID	JPC	YE5S	PINNED	14.3318287037037	349589.447109708	30_YE5S
L000528_030_001_2013-10-01_16-00-45	32	6	781.5	3029.5	1123904.5727495	340188.335668737	154.438273228808	368480.362579283	0.00119617932073048	191	188	188	105	114	131	0.0177489637581039	95	95	0.147819601615876	L000528_030_001	2013-10-01_16-00-45	2013-09-17_08-02-55	30	YE5S	mS_his3D_B	1	1	1	JPC_TEST_768	SPBC11B10.02C	his3	SGA0067	JPC	'2013/09/17'	SID	JPC	YE5S	PINNED	14.3318287037037	340188.335668737	30_YE5S
L000528_030_001_2013-10-01_16-00-45	32	8	971.5	3034.5	1519900.54734828	509257.991105435	154.438273228808	534252.246098378	0.00131006620562	199	195	194	106	115	132	0.0323094909129557	95	95	0.221284228387566	L000528_030_001	2013-10-01_16-00-45	2013-09-17_08-02-55	30	YE5S	mS_his3D_B	1	1	1	JPC_TEST_768	SPBC11B10.02C	his3	SGA0067	JPC	'2013/09/17'	SID	JPC	YE5S	PINNED	14.3318287037037	509257.991105435	30_YE5S
L000528_030_001_2013-10-01_16-00-45	32	10	1165.5	3036.5	1354800.31087257	439732.035044022	154.438273228808	476876.411619267	0.00127859367721296	196	193	192	108	117	134	0.00488893612498671	95	95	0.191073612533386	L000528_030_001	2013-10-01_16-00-45	2013-09-17_08-02-55	30	YE5S	mS_his3D_B	1	1	1	JPC_TEST_768	SPBC11B10.02C	his3	SGA0067	JPC	'2013/09/17'	SID	JPC	YE5S	PINNED	14.3318287037037	439732.035044022	30_YE5S
L000528_030_001_2013-10-01_16-00-45	32	12	1352.5	3029.5	1527238.33563609	522308.129678063	154.438273228808	551570.061947488	0.00135072756389416	202	198	195	107	117	133	0.0597300457009246	95	95	0.226954811657406	L000528_030_001	2013-10-01_16-00-45	2013-09-17_08-02-55	30	YE5S	mS_his3D_B	1	1	1	JPC_TEST_768	SPBC11B10.02C	his3	SGA0067	JPC	'2013/09/17'	SID	JPC	YE5S	PINNED	14.3318287037037	522308.129678063	30_YE5S
L000528_030_001_2013-10-01_16-00-45	32	14	1548.5	3036.5	1390021.69465405	452797.604218779	154.438273228808	488962.665426881	0.00124800546632352	194	192	190	108	117	134	0.0265703050271017	95	95	0.19675090075228	L000528_030_001	2013-10-01_16-00-45	2013-09-17_08-02-55	30	YE5S	mS_his3D_B	1	1	1	JPC_TEST_768	SPBC11B10.02C	his3	SGA0067	JPC	'2013/09/17'	SID	JPC	YE5S	PINNED	14.3318287037037	452797.604218779	30_YE5S
L000528_030_001_2013-10-01_16-00-45	32	16	1738.5	3029.5	1505714.15665852	501596.272799282	154.438273228808	533717.353197216	0.00130601397341814	199	195	192	110	118	132	0.0413433946221703	95	95	0.217955036792909	L000528_030_001	2013-10-01_16-00-45	2013-09-17_08-02-55	30	YE5S	mS_his3D_B	1	1	1	JPC_TEST_768	SPBC11B10.02C	his3	SGA0067	JPC	'2013/09/17'	SID	JPC	YE5S	PINNED	14.3318287037037	501596.272799282	30_YE5S
L000528_030_001_2013-10-01_16-00-45	32	18	1927.5	3029.5	1368986.70156233	434970.703729956	154.438273228808	471297.76546535	0.00122912047091911	193	190	188	110	117	131	0.0144542459347433	95	95	0.18900470533049	L000528_030_001	2013-10-01_16-00-45	2013-09-17_08-02-55	30	YE5S	mS_his3D_B	1	1	1	JPC_TEST_768	SPBC11B10.02C	his3	SGA0067	JPC	'2013/09/17'	SID	JPC	YE5S	PINNED	14.3318287037037	434970.703729956	30_YE5S
L000528_030_001_2013-10-01_16-00-45	32	20	2111.5	3036.5	1357490.83324477	443268.80205971	154.438273228808	470147.506465767	0.00129397237771277	198	195	191	104	115	130	0.0200871506004889	95	95	0.192610418580071	L000528_030_001	2013-10-01_16-00-45	2013-09-17_08-02-55	30	YE5S	mS_his3D_B	1	1	1	JPC_TEST_768	SPBC11B10.02C	his3	SGA0067	JPC	'2013/09/17'	SID	JPC	YE5S	PINNED	14.3318287037037	443268.80205971	30_YE5S
L000528_030_001_2013-10-01_16-00-45	32	22	2305.5	3036.5	1134177.47635243	336301.289833966	154.438273228808	370761.394071508	0.00111310345672985	185	183	182	104	114	130	0.00297587416303539	95	95	0.14613059142207	L000528_030_001	2013-10-01_16-00-45	2013-09-17_08-02-55	30	YE5S	mS_his3D_B	1	1	1	JPC_TEST_768	SPBC11B10.02C	his3	SGA0067	JPC	'2013/09/17'	SID	JPC	YE5S	PINNED	14.3318287037037	336301.289833966	30_YE5S
L000528_030_001_2013-10-01_16-00-45	32	24	2496.5	3036.5	1244733.48655543	382873.151223026	154.438273228808	412236.697028584	0.00117111196382448	189	187	185	104	113	129	0.00520777978531194	95	95	0.166367128878616	L000528_030_001	2013-10-01_16-00-45	2013-09-17_08-02-55	30	YE5S	mS_his3D_B	1	1	1	JPC_TEST_768	SPBC11B10.02C	his3	SGA0067	JPC	'2013/09/17'	SID	JPC	YE5S	PINNED	14.3318287037037	382873.151223026	30_YE5S
L000528_030_001_2013-10-01_16-00-45	32	26	2682.5	3030.5	1379015.01222234	437730.937784657	154.438273228808	473424.958720608	0.00124783627621334	195	191	188	110	117	130	0.00371984270379424	95	95	0.190204090069918	L000528_030_001	2013-10-01_16-00-45	2013-09-17_08-02-55	30	YE5S	mS_his3D_B	1	1	1	JPC_TEST_768	SPBC11B10.02C	his3	SGA0067	JPC	'2013/09/17'	SID	JPC	YE5S	PINNED	14.3318287037037	437730.937784657	30_YE5S
L000528_030_001_2013-10-01_16-00-45	32	28	2873.5	3031.5	1371432.6309916	416696.516560317	154.438273228808	456782.536472265	0.00118298436941968	191	187	185	111	117	131	0.000956530980975662	95	95	0.181064153630033	L000528_030_001	2013-10-01_16-00-45	2013-09-17_08-02-55	30	YE5S	mS_his3D_B	1	1	1	JPC_TEST_768	SPBC11B10.02C	his3	SGA0067	JPC	'2013/09/17'	SID	JPC	YE5S	PINNED	14.3318287037037	416696.516560317	30_YE5S
L000528_030_001_2013-10-01_16-00-45	32	30	3063.5	3032.5	1645376.72706983	543719.388126498	154.438273228808	576069.125359811	0.00129063527291834	198	194	190	113	119	132	0.0123286215325752	95	95	0.236258492477974	L000528_030_001	2013-10-01_16-00-45	2013-09-17_08-02-55	30	YE5S	mS_his3D_B	1	1	1	JPC_TEST_768	SPBC11B10.02C	his3	SGA0067	JPC	'2013/09/17'	SID	JPC	YE5S	PINNED	14.3318287037037	543719.388126498	30_YE5S
L000528_030_001_2013-10-01_16-00-45	32	32	3255.5	3030.5	1673749.50844936	576817.214454586	154.438273228808	607917.015318184	0.00140130038857397	207	201	197	114	119	132	0.0504835795514933	95	95	0.250640253958866	L000528_030_001	2013-10-01_16-00-45	2013-09-17_08-02-55	30	YE5S	mS_his3D_B	1	1	1	JPC_TEST_768	SPBC11B10.02C	his3	SGA0067	JPC	'2013/09/17'	SID	JPC	YE5S	PINNED	14.3318287037037	576817.214454586	30_YE5S
L000528_030_001_2013-10-01_16-00-45	32	34	3444.5	3031.5	1685979.15559571	559955.303105568	154.438273228808	594022.841740545	0.00131078133302743	201	195	192	115	120	133	0.00520777978531194	95	95	0.243313368358294	L000528_030_001	2013-10-01_16-00-45	2013-09-17_08-02-55	30	YE5S	mS_his3D_B	1	1	1	JPC_TEST_768	SPBC11B10.02C	his3	SGA0067	JPC	'2013/09/17'	SID	JPC	YE5S	PINNED	14.3318287037037	559955.303105568	30_YE5S
L000528_030_001_2013-10-01_16-00-45	32	36	3633.5	3031.5	1642441.6117547	560162.928990948	154.438273228808	591054.407170476	0.00135499509696438	204	197	194	113	119	133	0.0117972154320332	95	95	0.243403586547585	L000528_030_001	2013-10-01_16-00-45	2013-09-17_08-02-55	30	YE5S	mS_his3D_B	1	1	1	JPC_TEST_768	SPBC11B10.02C	his3	SGA0067	JPC	'2013/09/17'	SID	JPC	YE5S	PINNED	14.3318287037037	560162.928990948	30_YE5S
L000528_030_001_2013-10-01_16-00-45	32	38	3825.5	3035.5	1332053.16718036	425514.289470331	154.438273228808	470133.004835705	0.00125895518743439	196	191	190	112	118	134	0.0110532468912743	95	95	0.1848956773539	L000528_030_001	2013-10-01_16-00-45	2013-09-17_08-02-55	30	YE5S	mS_his3D_B	1	1	1	JPC_TEST_768	SPBC11B10.02C	his3	SGA0067	JPC	'2013/09/17'	SID	JPC	YE5S	PINNED	14.3318287037037	425514.289470331	30_YE5S
L000528_030_001_2013-10-01_16-00-45	32	40	4010.5	3034.5	1384885.24285259	456195.671020331	154.438273228808	496889.476508213	0.00129364948507532	199	193	192	114	119	133	0.0348602401955574	95	95	0.198227438388064	L000528_030_001	2013-10-01_16-00-45	2013-09-17_08-02-55	30	YE5S	mS_his3D_B	1	1	1	JPC_TEST_768	SPBC11B10.02C	his3	SGA0067	JPC	'2013/09/17'	SID	JPC	YE5S	PINNED	14.3318287037037	456195.671020331	30_YE5S
L000528_030_001_2013-10-01_16-00-45	32	42	4205.5	3036.5	1504491.19194388	494231.556076603	154.438273228808	532225.885865562	0.001289712588434	199	193	192	112	119	135	0.0116909342119248	95	95	0.214754899169672	L000528_030_001	2013-10-01_16-00-45	2013-09-17_08-02-55	30	YE5S	mS_his3D_B	1	1	1	JPC_TEST_768	SPBC11B10.02C	his3	SGA0067	JPC	'2013/09/17'	SID	JPC	YE5S	PINNED	14.3318287037037	494231.556076603	30_YE5S
L000528_030_001_2013-10-01_16-00-45	32	44	4396.5	3034.5	1549985.4793283	554606.67365243	154.438273228808	576674.574357785	0.00141777096366829	209	201	199	110	116	131	0.0948028483366989	95	95	0.240989266700312	L000528_030_001	2013-10-01_16-00-45	2013-09-17_08-02-55	30	YE5S	mS_his3D_B	1	1	1	JPC_TEST_768	SPBC11B10.02C	his3	SGA0067	JPC	'2013/09/17'	SID	JPC	YE5S	PINNED	14.3318287037037	554606.67365243	30_YE5S
L000528_030_001_2013-10-01_16-00-45	32	46	4580.5	3033.5	1623118.76926347	548082.8018374	154.438273228808	578292.343564145	0.00133737116626465	204	196	193	115	117	131	0.0271017111276437	95	95	0.238154495394015	L000528_030_001	2013-10-01_16-00-45	2013-09-17_08-02-55	30	YE5S	mS_his3D_B	1	1	1	JPC_TEST_768	SPBC11B10.02C	his3	SGA0067	JPC	'2013/09/17'	SID	JPC	YE5S	PINNED	14.3318287037037	548082.8018374	30_YE5S
L000528_030_001_2013-10-01_16-00-45	32	48	4775.5	3029.5	1697964.20979913	598658.131411645	154.438273228808	629798.702201252	0.00144059285571402	212	202	198	116	119	134	0.0547348283558295	95	95	0.260130631214663	L000528_030_001	2013-10-01_16-00-45	2013-09-17_08-02-55	30	YE5S	mS_his3D_B	1	1	1	JPC_TEST_768	SPBC11B10.02C	his3	SGA0067	JPC	'2013/09/17'	SID	JPC	YE5S	PINNED	14.3318287037037	598658.131411645	30_YE5S
L000528_030_002_2013-10-01_16-01-51	1	1	306.5	91.5	1456306.38218727	397737.8517196	145.956710089736	438718.988919714	0.00109571337554882	184	183	186	120	124	137	0.0764161972579445	95	95	0.172826180748292	L000528_030_002	2013-10-01_16-01-51	2013-09-17_08-02-56	30	YE5S	mS_his3D_B	2	1	1	JPC_TEST_768	SPBC11B10.02C	his3	SGA0067	JPC	'2013/09/17'	SID	JPC	YE5S	PINNED	14.3325810185185	397737.8517196	30_YE5S
L000528_030_002_2013-10-01_16-01-51	1	3	496.5	92.5	1312730.32468913	370384.86859511	145.956710089736	396915.42710043	0.00111661293003208	186	185	188	111	117	134	0.0934211924752896	95	95	0.160940684849323	L000528_030_002	2013-10-01_16-01-51	2013-09-17_08-02-56	30	YE5S	mS_his3D_B	2	1	1	JPC_TEST_768	SPBC11B10.02C	his3	SGA0067	JPC	'2013/09/17'	SID	JPC	YE5S	PINNED	14.3325810185185	370384.86859511	30_YE5S
L000528_030_002_2013-10-01_16-01-51	1	5	686.5	83.5	1164507.00127537	322804.947015481	145.956710089736	370129.697976216	0.00108651680189026	183	183	187	115	124	142	0.0531406100542034	95	95	0.140266122216275	L000528_030_002	2013-10-01_16-01-51	2013-09-17_08-02-56	30	YE5S	mS_his3D_B	2	1	1	JPC_TEST_768	SPBC11B10.02C	his3	SGA0067	JPC	'2013/09/17'	SID	JPC	YE5S	PINNED	14.3325810185185	322804.947015481	30_YE5S
L000528_030_002_2013-10-01_16-01-51	1	7	876.5	92.5	1435515.98203847	418100.00676676	145.956710089736	457878.941261556	0.00115722817754806	187	187	191	116	125	143	0.0841747263258582	95	95	0.181674002179897	L000528_030_002	2013-10-01_16-01-51	2013-09-17_08-02-56	30	YE5S	mS_his3D_B	2	1	1	JPC_TEST_768	SPBC11B10.02C	his3	SGA0067	JPC	'2013/09/17'	SID	JPC	YE5S	PINNED	14.3325810185185	418100.00676676	30_YE5S
L000528_030_002_2013-10-01_16-01-51	1	9	1070.5	87.5	981796.072908917	245827.267604922	145.956710089736	324953.45273906	0.000972083979703477	172	176	184	118	129	147	0.0348602401955574	95	95	0.106817562372461	L000528_030_002	2013-10-01_16-01-51	2013-09-17_08-02-56	30	YE5S	mS_his3D_B	2	1	1	JPC_TEST_768	SPBC11B10.02C	his3	SGA0067	JPC	'2013/09/17'	SID	JPC	YE5S	PINNED	14.3325810185185	245827.267604922	30_YE5S
L000528_030_002_2013-10-01_16-01-51	1	11	1262.5	85.5	1151298.98235732	282674.29222602	145.956710089736	362665.22846932	0.000987462680203284	173	177	183	121	132	150	0.00435753002444468	95	95	0.12282843614188	L000528_030_002	2013-10-01_16-01-51	2013-09-17_08-02-56	30	YE5S	mS_his3D_B	2	1	1	JPC_TEST_768	SPBC11B10.02C	his3	SGA0067	JPC	'2013/09/17'	SID	JPC	YE5S	PINNED	14.3325810185185	282674.29222602	30_YE5S
L000528_030_002_2013-10-01_16-01-51	1	13	1447.5	82.5	1146896.30938463	296734.971329219	145.956710089736	369877.646452234	0.00102992329668793	176	180	187	119	131	150	0.0437878626846636	95	95	0.128938122352602	L000528_030_002	2013-10-01_16-01-51	2013-09-17_08-02-56	30	YE5S	mS_his3D_B	2	1	1	JPC_TEST_768	SPBC11B10.02C	his3	SGA0067	JPC	'2013/09/17'	SID	JPC	YE5S	PINNED	14.3325810185185	296734.971329219	30_YE5S
L000528_030_002_2013-10-01_16-01-51	1	15	1639.5	90.5	1410567.50185992	411638.942329491	145.956710089736	466277.669485558	0.00116165715693699	186	188	193	118	129	147	0.0720586672334998	95	95	0.178866522113732	L000528_030_002	2013-10-01_16-01-51	2013-09-17_08-02-56	30	YE5S	mS_his3D_B	2	1	1	JPC_TEST_768	SPBC11B10.02C	his3	SGA0067	JPC	'2013/09/17'	SID	JPC	YE5S	PINNED	14.3325810185185	411638.942329491	30_YE5S
L000528_030_002_2013-10-01_16-01-51	1	17	1828.5	81.5	1456306.38218727	421625.927743752	145.956710089736	477412.832301772	0.00115688979732771	185	188	192	120	132	150	0.0516526729726857	95	95	0.183206095375049	L000528_030_002	2013-10-01_16-01-51	2013-09-17_08-02-56	30	YE5S	mS_his3D_B	2	1	1	JPC_TEST_768	SPBC11B10.02C	his3	SGA0067	JPC	'2013/09/17'	SID	JPC	YE5S	PINNED	14.3325810185185	421625.927743752	30_YE5S
L000528_030_002_2013-10-01_16-01-51	1	19	2022.5	85.5	1384396.05696673	367248.860363424	145.956710089736	429215.495771609	0.00106306437749219	178	182	189	118	132	150	0.0184929322988628	95	95	0.15957801764746	L000528_030_002	2013-10-01_16-01-51	2013-09-17_08-02-56	30	YE5S	mS_his3D_B	2	1	1	JPC_TEST_768	SPBC11B10.02C	his3	SGA0067	JPC	'2013/09/17'	SID	JPC	YE5S	PINNED	14.3325810185185	367248.860363424	30_YE5S
L000528_030_002_2013-10-01_16-01-51	1	21	2208.5	86.5	1536532.86746732	434378.860417011	145.956710089736	478612.503153988	0.00112788554378039	183	186	192	115	128	147	0.0723775108938251	95	95	0.188747535893547	L000528_030_002	2013-10-01_16-01-51	2013-09-17_08-02-56	30	YE5S	mS_his3D_B	2	1	1	JPC_TEST_768	SPBC11B10.02C	his3	SGA0067	JPC	'2013/09/17'	SID	JPC	YE5S	PINNED	14.3325810185185	434378.860417011	30_YE5S
L000528_030_002_2013-10-01_16-01-51	1	23	2397.5	83.5	1582027.15485174	481127.663884925	145.956710089736	516983.177805773	0.00120762406832624	189	191	195	113	127	145	0.116271654798597	95	95	0.209060958724643	L000528_030_002	2013-10-01_16-01-51	2013-09-17_08-02-56	30	YE5S	mS_his3D_B	2	1	1	JPC_TEST_768	SPBC11B10.02C	his3	SGA0067	JPC	'2013/09/17'	SID	JPC	YE5S	PINNED	14.3325810185185	481127.663884925	30_YE5S
L000528_030_002_2013-10-01_16-01-51	1	25	2589.5	85.5	1803139.17525773	628710.434088612	145.956710089736	653573.210719348	0.00139193780320285	203	203	203	113	127	145	0.137634180040387	95	95	0.27318904311058	L000528_030_002	2013-10-01_16-01-51	2013-09-17_08-02-56	30	YE5S	mS_his3D_B	2	1	1	JPC_TEST_768	SPBC11B10.02C	his3	SGA0067	JPC	'2013/09/17'	SID	JPC	YE5S	PINNED	14.3325810185185	628710.434088612	30_YE5S
L000528_030_002_2013-10-01_16-01-51	1	27	2782.5	86.5	708830.348602402	145679.234982031	145.956710089736	236473.933528732	0.000788031656453405	156	165	175	114	128	148	0.000956530980975662	95	95	0.0633009548561322	L000528_030_002	2013-10-01_16-01-51	2013-09-17_08-02-56	30	YE5S	mS_his3D_B	2	1	1	JPC_TEST_768	SPBC11B10.02C	his3	SGA0067	JPC	'2013/09/17'	SID	JPC	YE5S	PINNED	14.3325810185185	145679.234982031	30_YE5S
L000528_030_002_2013-10-01_16-01-51	1	29	2972.5	83.5	1689892.64268254	511931.878232792	145.956710089736	548770.214913099	0.0011735295625322	187	189	192	116	129	147	0.083324476564991	95	95	0.222446093414933	L000528_030_002	2013-10-01_16-01-51	2013-09-17_08-02-56	30	YE5S	mS_his3D_B	2	1	1	JPC_TEST_768	SPBC11B10.02C	his3	SGA0067	JPC	'2013/09/17'	SID	JPC	YE5S	PINNED	14.3325810185185	511931.878232792	30_YE5S
L000528_030_002_2013-10-01_16-01-51	1	31	3160.5	81.5	1650513.17887129	516257.576307823	145.956710089736	557410.132115907	0.00125151493962574	193	194	195	117	130	147	0.11605909235838	95	95	0.224325708025777	L000528_030_002	2013-10-01_16-01-51	2013-09-17_08-02-56	30	YE5S	mS_his3D_B	2	1	1	JPC_TEST_768	SPBC11B10.02C	his3	SGA0067	JPC	'2013/09/17'	SID	JPC	YE5S	PINNED	14.3325810185185	516257.576307823	30_YE5S
L000528_030_002_2013-10-01_16-01-51	1	33	3352.5	83.5	1658095.56010203	543907.94488169	145.956710089736	588013.303136222	0.00135807396852989	201	201	200	120	132	148	0.154320331597407	95	95	0.236340424694668	L000528_030_002	2013-10-01_16-01-51	2013-09-17_08-02-56	30	YE5S	mS_his3D_B	2	1	1	JPC_TEST_768	SPBC11B10.02C	his3	SGA0067	JPC	'2013/09/17'	SID	JPC	YE5S	PINNED	14.3325810185185	543907.94488169	30_YE5S
L000528_030_002_2013-10-01_16-01-51	1	35	3535.5	80.5	1412524.24540334	419570.010928154	145.956710089736	485976.141358196	0.00119350643253112	190	191	192	121	134	151	0.0934211924752896	95	95	0.18231275256234	L000528_030_002	2013-10-01_16-01-51	2013-09-17_08-02-56	30	YE5S	mS_his3D_B	2	1	1	JPC_TEST_768	SPBC11B10.02C	his3	SGA0067	JPC	'2013/09/17'	SID	JPC	YE5S	PINNED	14.3325810185185	419570.010928154	30_YE5S
L000528_030_002_2013-10-01_16-01-51	1	37	3729.5	87.5	1513785.72377511	465433.491987528	145.956710089736	520027.827039406	0.00126689364012555	195	195	196	120	131	148	0.099798065681794	95	95	0.202241482586509	L000528_030_002	2013-10-01_16-01-51	2013-09-17_08-02-56	30	YE5S	mS_his3D_B	2	1	1	JPC_TEST_768	SPBC11B10.02C	his3	SGA0067	JPC	'2013/09/17'	SID	JPC	YE5S	PINNED	14.3325810185185	465433.491987528	30_YE5S
L000528_030_002_2013-10-01_16-01-51	1	39	3920.5	87.5	1387331.17228186	421490.441077987	145.956710089736	486893.543234411	0.00126246466073661	194	195	196	122	133	149	0.0820491019236901	95	95	0.183147223324311	L000528_030_002	2013-10-01_16-01-51	2013-09-17_08-02-56	30	YE5S	mS_his3D_B	2	1	1	JPC_TEST_768	SPBC11B10.02C	his3	SGA0067	JPC	'2013/09/17'	SID	JPC	YE5S	PINNED	14.3325810185185	421490.441077987	30_YE5S
L000528_030_002_2013-10-01_16-01-51	1	41	4105.5	84.5	1511828.98023169	443400.22916778	145.956710089736	491277.663648368	0.00114184947704825	186	187	188	120	128	143	0.0881071314698693	95	95	0.192667526660271	L000528_030_002	2013-10-01_16-01-51	2013-09-17_08-02-56	30	YE5S	mS_his3D_B	2	1	1	JPC_TEST_768	SPBC11B10.02C	his3	SGA0067	JPC	'2013/09/17'	SID	JPC	YE5S	PINNED	14.3325810185185	443400.22916778	30_YE5S
L000528_030_002_2013-10-01_16-01-51	1	43	4301.5	86.5	851917.220214688	193264.866295555	145.956710089736	270752.023965869	0.000865694140909503	166	169	175	118	127	141	0.0136039961738761	95	95	0.0839779984989649	L000528_030_002	2013-10-01_16-01-51	2013-09-17_08-02-56	30	YE5S	mS_his3D_B	2	1	1	JPC_TEST_768	SPBC11B10.02C	his3	SGA0067	JPC	'2013/09/17'	SID	JPC	YE5S	PINNED	14.3325810185185	193264.866295555	30_YE5S
L000528_030_002_2013-10-01_16-01-51	1	45	4490.5	86.5	1374123.1533638	400508.036363923	145.956710089736	447918.752145543	0.00117562871666612	189	189	190	118	126	140	0.0849186948666171	95	95	0.174029889246178	L000528_030_002	2013-10-01_16-01-51	2013-09-17_08-02-56	30	YE5S	mS_his3D_B	2	1	1	JPC_TEST_768	SPBC11B10.02C	his3	SGA0067	JPC	'2013/09/17'	SID	JPC	YE5S	PINNED	14.3325810185185	400508.036363923	30_YE5S
L000528_030_002_2013-10-01_16-01-51	1	47	4674.5	85.5	1582027.15485174	473278.371260915	145.956710089736	511254.659483707	0.0012185123084262	193	191	191	120	126	139	0.0904453183122542	95	95	0.205650261804754	L000528_030_002	2013-10-01_16-01-51	2013-09-17_08-02-56	30	YE5S	mS_his3D_B	2	1	1	JPC_TEST_768	SPBC11B10.02C	his3	SGA0067	JPC	'2013/09/17'	SID	JPC	YE5S	PINNED	14.3325810185185	473278.371260915	30_YE5S
L000528_030_002_2013-10-01_16-01-51	2	2	401.5	187.5	946085.503241577	223836.02229024	145.956710089736	249717.527680152	0.000923871838114304	172	172	177	106	113	129	0.058242108619407	95	95	0.0972618640118365	L000528_030_002	2013-10-01_16-01-51	2013-09-17_08-02-56	30	YE5S	mS_his3D_B	2	1	1	JPC_TEST_768	SPBC11B10.02C	his3	SGA0067	JPC	'2013/09/17'	SID	JPC	YE5S	PINNED	14.3325810185185	223836.02229024	30_YE5S
L000528_030_002_2013-10-01_16-01-51	2	4	591.5	181.5	1509872.23668828	470299.740820054	145.956710089736	479993.18292383	0.0012815188462512	198	195	193	105	114	131	0.141566585184398	95	95	0.204355978847452	L000528_030_002	2013-10-01_16-01-51	2013-09-17_08-02-56	30	YE5S	mS_his3D_B	2	1	1	JPC_TEST_768	SPBC11B10.02C	his3	SGA0067	JPC	'2013/09/17'	SID	JPC	YE5S	PINNED	14.3325810185185	470299.740820054	30_YE5S
L000528_030_002_2013-10-01_16-01-51	2	6	785.5	181.5	1557323.26761611	500647.258351479	145.956710089736	523333.445848143	0.00130040384165561	199	197	195	113	120	136	0.124242746306728	95	95	0.217542668340222	L000528_030_002	2013-10-01_16-01-51	2013-09-17_08-02-56	30	YE5S	mS_his3D_B	2	1	1	JPC_TEST_768	SPBC11B10.02C	his3	SGA0067	JPC	'2013/09/17'	SID	JPC	YE5S	PINNED	14.3325810185185	500647.258351479	30_YE5S
L000528_030_002_2013-10-01_16-01-51	2	8	965.5	181.5	493588.558826655	127728.551415846	145.956710089736	181914.233594799	0.00096408698973868	176	175	177	109	121	140	0.227016686151557	95	95	0.0555009728600711	L000528_030_002	2013-10-01_16-01-51	2013-09-17_08-02-56	30	YE5S	mS_his3D_B	2	1	1	JPC_TEST_768	SPBC11B10.02C	his3	SGA0067	JPC	'2013/09/17'	SID	JPC	YE5S	PINNED	14.3325810185185	127728.551415846	30_YE5S
L000528_030_002_2013-10-01_16-01-51	2	10	1166.5	187.5	1220029.5993198	345729.575313737	145.956710089736	393300.192190183	0.00114277216153258	186	187	189	114	124	141	0.0505898607716017	95	95	0.150227396801363	L000528_030_002	2013-10-01_16-01-51	2013-09-17_08-02-56	30	YE5S	mS_his3D_B	2	1	1	JPC_TEST_768	SPBC11B10.02C	his3	SGA0067	JPC	'2013/09/17'	SID	JPC	YE5S	PINNED	14.3325810185185	345729.575313737	30_YE5S
L000528_030_002_2013-10-01_16-01-51	2	12	1351.5	181.5	1595479.76671272	517041.067166393	145.956710089736	545988.240676103	0.00130860076223604	198	197	197	113	123	141	0.135083430757785	95	95	0.224666152698449	L000528_030_002	2013-10-01_16-01-51	2013-09-17_08-02-56	30	YE5S	mS_his3D_B	2	1	1	JPC_TEST_768	SPBC11B10.02C	his3	SGA0067	JPC	'2013/09/17'	SID	JPC	YE5S	PINNED	14.3325810185185	517041.067166393	30_YE5S
L000528_030_002_2013-10-01_16-01-51	2	14	1548.5	187.5	1280933.24210862	366551.952163671	145.956710089736	411328.067199111	0.00114386403612709	187	187	189	113	124	141	0.0687639494101392	95	95	0.159275195117558	L000528_030_002	2013-10-01_16-01-51	2013-09-17_08-02-56	30	YE5S	mS_his3D_B	2	1	1	JPC_TEST_768	SPBC11B10.02C	his3	SGA0067	JPC	'2013/09/17'	SID	JPC	YE5S	PINNED	14.3325810185185	366551.952163671	30_YE5S
L000528_030_002_2013-10-01_16-01-51	2	16	1732.5	183.5	1644398.35529812	538297.16407909	145.956710089736	564561.176555775	0.00132397946273584	199	198	197	110	123	139	0.149218833032203	95	95	0.23390241228791	L000528_030_002	2013-10-01_16-01-51	2013-09-17_08-02-56	30	YE5S	mS_his3D_B	2	1	1	JPC_TEST_768	SPBC11B10.02C	his3	SGA0067	JPC	'2013/09/17'	SID	JPC	YE5S	PINNED	14.3325810185185	538297.16407909	30_YE5S
L000528_030_002_2013-10-01_16-01-51	2	18	1922.5	180.5	603899.976086725	117307.64552432	145.956710089736	188959.282995363	0.000684148459485892	151	158	168	108	122	141	0.00297587416303539	95	95	0.0509728512408102	L000528_030_002	2013-10-01_16-01-51	2013-09-17_08-02-56	30	YE5S	mS_his3D_B	2	1	1	JPC_TEST_768	SPBC11B10.02C	his3	SGA0067	JPC	'2013/09/17'	SID	JPC	YE5S	PINNED	14.3325810185185	117307.64552432	30_YE5S
L000528_030_002_2013-10-01_16-01-51	2	20	2113.5	181.5	1304903.35051546	378493.373037994	145.956710089736	412097.284084894	0.00116165715693699	187	188	190	106	120	139	0.0687639494101392	95	95	0.164464015224809	L000528_030_002	2013-10-01_16-01-51	2013-09-17_08-02-56	30	YE5S	mS_his3D_B	2	1	1	JPC_TEST_768	SPBC11B10.02C	his3	SGA0067	JPC	'2013/09/17'	SID	JPC	YE5S	PINNED	14.3325810185185	378493.373037994	30_YE5S
L000528_030_002_2013-10-01_16-01-51	2	22	2300.5	181.5	1490060.20831119	457438.640129749	145.956710089736	480667.516011201	0.00120888513303092	191	191	192	104	119	138	0.131576150494208	95	95	0.198767536855032	L000528_030_002	2013-10-01_16-01-51	2013-09-17_08-02-56	30	YE5S	mS_his3D_B	2	1	1	JPC_TEST_768	SPBC11B10.02C	his3	SGA0067	JPC	'2013/09/17'	SID	JPC	YE5S	PINNED	14.3325810185185	457438.640129749	30_YE5S
L000528_030_002_2013-10-01_16-01-51	2	24	2493.5	182.5	493833.151769582	96602.3767785102	145.956710089736	162623.555179185	0.000756782172706168	156	163	171	106	119	139	0	95	95	0.0419759390705601	L000528_030_002	2013-10-01_16-01-51	2013-09-17_08-02-56	30	YE5S	mS_his3D_B	2	1	1	JPC_TEST_768	SPBC11B10.02C	his3	SGA0067	JPC	'2013/09/17'	SID	JPC	YE5S	PINNED	14.3325810185185	96602.3767785102	30_YE5S
L000528_030_002_2013-10-01_16-01-51	2	26	2684.5	187.5	934589.634924009	231906.028231199	145.956710089736	280369.672298632	0.00096966955939338	172	176	181	108	121	139	0.00658943564672122	95	95	0.100768465908946	L000528_030_002	2013-10-01_16-01-51	2013-09-17_08-02-56	30	YE5S	mS_his3D_B	2	1	1	JPC_TEST_768	SPBC11B10.02C	his3	SGA0067	JPC	'2013/09/17'	SID	JPC	YE5S	PINNED	14.3325810185185	231906.028231199	30_YE5S
L000528_030_002_2013-10-01_16-01-51	2	28	2874.5	183.5	20790.4001487937	2880.76433812732	145.956710089736	59426.5097294525	0.000540711383751799	139	150	161	105	120	139	0.000106281220108407	95	95	0.00125175790044096	L000528_030_002	2013-10-01_16-01-51	2013-09-17_08-02-56	30	YE5S	mS_his3D_B	2	1	1	JPC_TEST_768	SPBC11B10.02C	his3	SGA0067	JPC	'2013/09/17'	SID	JPC	YE5S	PINNED	14.3325810185185	2880.76433812732	30_YE5S
L000528_030_002_2013-10-01_16-01-51	2	30	3064.5	181.5	1234705.17589542	356915.423076513	145.956710089736	394874.734393631	0.00114829301551602	186	188	188	108	121	139	0.0979912849399511	95	95	0.155087903134653	L000528_030_002	2013-10-01_16-01-51	2013-09-17_08-02-56	30	YE5S	mS_his3D_B	2	1	1	JPC_TEST_768	SPBC11B10.02C	his3	SGA0067	JPC	'2013/09/17'	SID	JPC	YE5S	PINNED	14.3325810185185	356915.423076513	30_YE5S
L000528_030_002_2013-10-01_16-01-51	2	32	3249.5	183.5	1399316.22648528	429690.960456111	145.956710089736	468672.030579607	0.00123613623912593	193	193	193	112	124	139	0.122967371665427	95	95	0.186710536290744	L000528_030_002	2013-10-01_16-01-51	2013-09-17_08-02-56	30	YE5S	mS_his3D_B	2	1	1	JPC_TEST_768	SPBC11B10.02C	his3	SGA0067	JPC	'2013/09/17'	SID	JPC	YE5S	PINNED	14.3325810185185	429690.960456111	30_YE5S
L000528_030_002_2013-10-01_16-01-51	2	34	3442.5	186.5	1542158.50515464	500046.683981122	145.956710089736	535444.554877082	0.00132490214722018	200	198	196	115	125	139	0.15942183016261	95	95	0.21728170505942	L000528_030_002	2013-10-01_16-01-51	2013-09-17_08-02-56	30	YE5S	mS_his3D_B	2	1	1	JPC_TEST_768	SPBC11B10.02C	his3	SGA0067	JPC	'2013/09/17'	SID	JPC	YE5S	PINNED	14.3325810185185	500046.683981122	30_YE5S
L000528_030_002_2013-10-01_16-01-51	2	36	3639.5	186.5	1368497.51567648	420719.084373488	145.956710089736	465578.19817424	0.00120537883812632	191	191	191	116	125	140	0.133595493676267	95	95	0.182812051218723	L000528_030_002	2013-10-01_16-01-51	2013-09-17_08-02-56	30	YE5S	mS_his3D_B	2	1	1	JPC_TEST_768	SPBC11B10.02C	his3	SGA0067	JPC	'2013/09/17'	SID	JPC	YE5S	PINNED	14.3325810185185	420719.084373488	30_YE5S
L000528_030_002_2013-10-01_16-01-51	2	38	3819.5	185.5	1214648.55457541	355263.452400154	145.956710089736	404215.065966843	0.00119000013762651	190	190	190	114	124	139	0.0904453183122542	95	95	0.154370084145415	L000528_030_002	2013-10-01_16-01-51	2013-09-17_08-02-56	30	YE5S	mS_his3D_B	2	1	1	JPC_TEST_768	SPBC11B10.02C	his3	SGA0067	JPC	'2013/09/17'	SID	JPC	YE5S	PINNED	14.3325810185185	355263.452400154	30_YE5S
L000528_030_002_2013-10-01_16-01-51	2	40	4016.5	185.5	1438206.50441067	465343.882527561	145.956710089736	494516.137503383	0.00132490214722018	200	198	197	109	120	137	0.128387713890955	95	95	0.202202545229509	L000528_030_002	2013-10-01_16-01-51	2013-09-17_08-02-56	30	YE5S	mS_his3D_B	2	1	1	JPC_TEST_768	SPBC11B10.02C	his3	SGA0067	JPC	'2013/09/17'	SID	JPC	YE5S	PINNED	14.3325810185185	465343.882527561	30_YE5S
L000528_030_002_2013-10-01_16-01-51	2	42	4199.5	181.5	1341592.29195451	381143.279373856	145.956710089736	416109.53653776	0.00108234923412786	183	183	184	110	120	136	0.0907641619725794	95	95	0.165615460050559	L000528_030_002	2013-10-01_16-01-51	2013-09-17_08-02-56	30	YE5S	mS_his3D_B	2	1	1	JPC_TEST_768	SPBC11B10.02C	his3	SGA0067	JPC	'2013/09/17'	SID	JPC	YE5S	PINNED	14.3325810185185	381143.279373856	30_YE5S
L000528_030_002_2013-10-01_16-01-51	2	44	4394.5	185.5	1607954.006802	525115.675243956	145.956710089736	545658.876287365	0.00131429080632965	201	197	195	113	119	133	0.165479859708789	95	95	0.228174754329023	L000528_030_002	2013-10-01_16-01-51	2013-09-17_08-02-56	30	YE5S	mS_his3D_B	2	1	1	JPC_TEST_768	SPBC11B10.02C	his3	SGA0067	JPC	'2013/09/17'	SID	JPC	YE5S	PINNED	14.3325810185185	525115.675243956	30_YE5S
L000528_030_002_2013-10-01_16-01-51	2	46	4586.5	183.5	1216116.11223297	350885.029884315	145.956710089736	374769.658037932	0.00112624010542736	187	185	184	111	118	132	0.119778935062175	95	95	0.152467559560834	L000528_030_002	2013-10-01_16-01-51	2013-09-17_08-02-56	30	YE5S	mS_his3D_B	2	1	1	JPC_TEST_768	SPBC11B10.02C	his3	SGA0067	JPC	'2013/09/17'	SID	JPC	YE5S	PINNED	14.3325810185185	350885.029884315	30_YE5S
L000528_030_002_2013-10-01_16-01-51	2	48	4777.5	181.5	1294385.8539696	384244.842417746	145.956710089736	407194.007133409	0.00120094985873738	192	190	189	108	117	134	0.107025188649166	95	95	0.16696316003161	L000528_030_002	2013-10-01_16-01-51	2013-09-17_08-02-56	30	YE5S	mS_his3D_B	2	1	1	JPC_TEST_768	SPBC11B10.02C	his3	SGA0067	JPC	'2013/09/17'	SID	JPC	YE5S	PINNED	14.3325810185185	384244.842417746	30_YE5S
L000528_030_002_2013-10-01_16-01-51	3	1	312.5	276.5	265383.343075778	44884.8898223658	145.956710089736	77967.5726444723	0.000664509969707321	153	156	164	105	112	129	0	95	95	0.0195035097810508	L000528_030_002	2013-10-01_16-01-51	2013-09-17_08-02-56	30	YE5S	mS_his3D_B	2	1	1	JPC_TEST_768	SPBC11B10.02C	his3	SGA0067	JPC	'2013/09/17'	SID	JPC	YE5S	PINNED	14.3325810185185	44884.8898223658	30_YE5S
L000528_030_002_2013-10-01_16-01-51	3	3	502.5	280.5	1660786.08247423	513185.78751805	145.956710089736	522817.301972687	0.00123739730383062	197	192	188	107	114	128	0.179615261983208	95	95	0.222990945638173	L000528_030_002	2013-10-01_16-01-51	2013-09-17_08-02-56	30	YE5S	mS_his3D_B	2	1	1	JPC_TEST_768	SPAC6F6.17	rif1	SGA0067	JPC	'2013/09/17'	SID	JPC	YE5S	PINNED	14.3325810185185	513185.78751805	30_YE5S
L000528_030_002_2013-10-01_16-01-51	3	5	686.5	279.5	1752753.02901477	574685.342717048	145.956710089736	581980.29142441	0.00132550193906706	202	198	194	109	116	129	0.109257094271442	95	95	0.249713906997794	L000528_030_002	2013-10-01_16-01-51	2013-09-17_08-02-56	30	YE5S	mS_his3D_B	2	1	1	JPC_TEST_768	SPAC688.13	scn1	SGA0067	JPC	'2013/09/17'	SID	JPC	YE5S	PINNED	14.3325810185185	574685.342717048	30_YE5S
L000528_030_002_2013-10-01_16-01-51	3	7	876.5	282.5	1483700.79179509	438070.784943474	145.956710089736	455620.170721948	0.00117019245773777	189	188	188	106	116	132	0.124242746306728	95	95	0.190351761422399	L000528_030_002	2013-10-01_16-01-51	2013-09-17_08-02-56	30	YE5S	mS_his3D_B	2	1	1	JPC_TEST_768	SPAC1250.04C	atl1	SGA0067	JPC	'2013/09/17'	SID	JPC	YE5S	PINNED	14.3325810185185	438070.784943474	30_YE5S
L000528_030_002_2013-10-01_16-01-51	3	9	1067.5	276.5	369090.75087682	86181.1006963335	145.956710089736	128426.909604514	0.00088593242253496	170	170	172	105	117	136	0.0328408970134977	95	95	0.0374476565950067	L000528_030_002	2013-10-01_16-01-51	2013-09-17_08-02-56	30	YE5S	mS_his3D_B	2	1	1	JPC_TEST_768	SPAC1556.01C	rad50	SGA0067	JPC	'2013/09/17'	SID	JPC	YE5S	PINNED	14.3325810185185	86181.1006963335	30_YE5S
L000528_030_002_2013-10-01_16-01-51	3	11	1261.5	281.5	644502.404612605	148354.937052091	145.956710089736	213714.342997756	0.000899957836813723	169	171	175	108	119	137	0.0190243383994048	95	95	0.0644636085175563	L000528_030_002	2013-10-01_16-01-51	2013-09-17_08-02-56	30	YE5S	mS_his3D_B	2	1	1	JPC_TEST_768	SPAC17H9.10C	ddb1	SGA0067	JPC	'2013/09/17'	SID	JPC	YE5S	PINNED	14.3325810185185	148354.937052091	30_YE5S
L000528_030_002_2013-10-01_16-01-51	3	13	1449.5	276.5	1561236.75470294	501620.530062453	145.956710089736	527687.371854533	0.00129414474622056	198	197	195	112	121	135	0.156020831119141	95	95	0.217965577127783	L000528_030_002	2013-10-01_16-01-51	2013-09-17_08-02-56	30	YE5S	mS_his3D_B	2	1	1	JPC_TEST_768	SPAC19E9.01C	nup40	SGA0067	JPC	'2013/09/17'	SID	JPC	YE5S	PINNED	14.3325810185185	501620.530062453	30_YE5S
L000528_030_002_2013-10-01_16-01-51	3	15	1639.5	282.5	1598170.28908492	517299.229682336	145.956710089736	545098.828711336	0.00131412161621948	200	198	195	114	122	136	0.169837389733234	95	95	0.224778330207956	L000528_030_002	2013-10-01_16-01-51	2013-09-17_08-02-56	30	YE5S	mS_his3D_B	2	1	1	JPC_TEST_768	SPAC22G7.04	ubp13	SGA0067	JPC	'2013/09/17'	SID	JPC	YE5S	PINNED	14.3325810185185	517299.229682336	30_YE5S
L000528_030_002_2013-10-01_16-01-51	3	17	1831.5	276.5	962962.416303539	258539.284381677	145.956710089736	310289.46363205	0.00105602081251718	181	182	182	108	120	137	0.0174301200977787	95	95	0.112341223999425	L000528_030_002	2013-10-01_16-01-51	2013-09-17_08-02-56	30	YE5S	mS_his3D_B	2	1	1	JPC_TEST_768	SPAC27D7.05C	apc14	SGA0067	JPC	'2013/09/17'	SID	JPC	YE5S	PINNED	14.3325810185185	258539.284381677	30_YE5S
L000528_030_002_2013-10-01_16-01-51	3	19	2020.5	276.5	1150076.01764268	314449.971820281	145.956710089736	351551.981209658	0.00111109207604863	184	185	185	107	119	136	0.0700393240514401	95	95	0.136635694669613	L000528_030_002	2013-10-01_16-01-51	2013-09-17_08-02-56	30	YE5S	mS_his3D_B	2	1	1	JPC_TEST_768	SPAC343.18	rfp2	SGA0067	JPC	'2013/09/17'	SID	JPC	YE5S	PINNED	14.3325810185185	314449.971820281	30_YE5S
L000528_030_002_2013-10-01_16-01-51	3	21	2211.5	276.5	1518188.39674779	485223.627206851	145.956710089736	509533.364946657	0.00126798551472006	196	195	194	108	119	134	0.154851737697949	95	95	0.210840748338211	L000528_030_002	2013-10-01_16-01-51	2013-09-17_08-02-56	30	YE5S	mS_his3D_B	2	1	1	JPC_TEST_768	SPAC589.08C	dam1	SGA0067	JPC	'2013/09/17'	SID	JPC	YE5S	PINNED	14.3325810185185	485223.627206851	30_YE5S
L000528_030_002_2013-10-01_16-01-51	3	23	2402.5	278.5	1386841.986396	420189.62051199	145.956710089736	449512.231952855	0.00121725124372152	192	192	190	109	119	135	0.129769369752365	95	95	0.182581987078155	L000528_030_002	2013-10-01_16-01-51	2013-09-17_08-02-56	30	YE5S	mS_his3D_B	2	1	1	JPC_TEST_768	SPAC6G10.11C	ubi3	SGA0067	JPC	'2013/09/17'	SID	JPC	YE5S	PINNED	14.3325810185185	420189.62051199	30_YE5S
L000528_030_002_2013-10-01_16-01-51	3	25	2592.5	276.5	62126.6075034541	10497.8855909156	145.956710089736	66389.8466620391	0.000653967853619158	148	157	167	104	118	135	0.0175364013178871	95	95	0.00456157105683151	L000528_030_002	2013-10-01_16-01-51	2013-09-17_08-02-56	30	YE5S	mS_his3D_B	2	1	1	JPC_TEST_768	SPAPB1E7.02C	mcl1	SGA0067	JPC	'2013/09/17'	SID	JPC	YE5S	PINNED	14.3325810185185	10497.8855909156	30_YE5S
L000528_030_002_2013-10-01_16-01-51	3	27	2780.5	281.5	1555855.70995855	512094.04886522	145.956710089736	531803.272441841	0.0013334372133606	201	199	196	108	118	133	0.159102986502285	95	95	0.222516560258637	L000528_030_002	2013-10-01_16-01-51	2013-09-17_08-02-56	30	YE5S	mS_his3D_B	2	1	1	JPC_TEST_768	SPBC12D12.02C	cdm1	SGA0067	JPC	'2013/09/17'	SID	JPC	YE5S	PINNED	14.3325810185185	512094.04886522	30_YE5S
L000528_030_002_2013-10-01_16-01-51	3	29	2969.5	279.5	1340858.51312573	386663.286911016	145.956710089736	415533.574309075	0.0011746214371267	189	189	188	108	119	134	0.110851312573068	95	95	0.168014029400257	L000528_030_002	2013-10-01_16-01-51	2013-09-17_08-02-56	30	YE5S	mS_his3D_B	2	1	1	JPC_TEST_768	SPBC1703.04	mlh1	SGA0067	JPC	'2013/09/17'	SID	JPC	YE5S	PINNED	14.3325810185185	386663.286911016	30_YE5S
L000528_030_002_2013-10-01_16-01-51	3	31	3162.5	277.5	1378770.41927941	422044.754801093	145.956710089736	452457.50490451	0.00120739339720516	191	191	189	108	120	134	0.142416834945265	95	95	0.183388085297308	L000528_030_002	2013-10-01_16-01-51	2013-09-17_08-02-56	30	YE5S	mS_his3D_B	2	1	1	JPC_TEST_768	SPBC216.05	rad3	SGA0067	JPC	'2013/09/17'	SID	JPC	YE5S	PINNED	14.3325810185185	422044.754801093	30_YE5S
L000528_030_002_2013-10-01_16-01-51	3	33	3350.5	280.5	1392712.21702625	439900.638999966	145.956710089736	474773.012154731	0.00127192241136137	197	195	192	112	122	136	0.152513550855564	95	95	0.191146874803092	L000528_030_002	2013-10-01_16-01-51	2013-09-17_08-02-56	30	YE5S	mS_his3D_B	2	1	1	JPC_TEST_768	SPBC2G2.01C	liz1	SGA0067	JPC	'2013/09/17'	SID	JPC	YE5S	PINNED	14.3325810185185	439900.638999966	30_YE5S
L000528_030_002_2013-10-01_16-01-51	3	35	3538.5	276.5	1469514.40110532	482752.546862483	145.956710089736	513501.427066596	0.00132900823397167	202	199	194	108	121	136	0.161016048464236	95	95	0.20976700749008	L000528_030_002	2013-10-01_16-01-51	2013-09-17_08-02-56	30	YE5S	mS_his3D_B	2	1	1	JPC_TEST_768	SPBC428.17C	wpl1	SGA0067	JPC	'2013/09/17'	SID	JPC	YE5S	PINNED	14.3325810185185	482752.546862483	30_YE5S
L000528_030_002_2013-10-01_16-01-51	3	37	3725.5	280.5	1396136.51822723	406139.615209688	145.956710089736	447545.705653309	0.00112848533562728	186	186	185	117	125	136	0.116377936018705	95	95	0.176476938877709	L000528_030_002	2013-10-01_16-01-51	2013-09-17_08-02-56	30	YE5S	mS_his3D_B	2	1	1	JPC_TEST_768	SPBC887.04C	lub1	SGA0067	JPC	'2013/09/17'	SID	JPC	YE5S	PINNED	14.3325810185185	406139.615209688	30_YE5S
L000528_030_002_2013-10-01_16-01-51	3	39	3918.5	280.5	1447011.85035604	458840.84575207	145.956710089736	496004.021520817	0.00127166099973484	197	195	192	117	123	136	0.142310553725157	95	95	0.199376827223755	L000528_030_002	2013-10-01_16-01-51	2013-09-17_08-02-56	30	YE5S	mS_his3D_B	2	1	1	JPC_TEST_768	SPCC1739.12	ppe1	SGA0067	JPC	'2013/09/17'	SID	JPC	YE5S	PINNED	14.3325810185185	458840.84575207	30_YE5S
L000528_030_002_2013-10-01_16-01-51	3	41	4107.5	276.5	1217828.26283346	327489.580507759	145.956710089736	378258.028793141	0.0010495772740494	181	181	181	117	124	136	0.0632373259645021	95	95	0.142301702463857	L000528_030_002	2013-10-01_16-01-51	2013-09-17_08-02-56	30	YE5S	mS_his3D_B	2	1	1	JPC_TEST_768	SPCC306.04C	set1	SGA0067	JPC	'2013/09/17'	SID	JPC	YE5S	PINNED	14.3325810185185	327489.580507759	30_YE5S
L000528_030_002_2013-10-01_16-01-51	3	43	4299.5	276.5	1338412.58369646	421843.779759013	145.956710089736	447554.064987956	0.00128366411114331	199	195	193	113	119	132	0.150813051333829	95	95	0.183300757051334	L000528_030_002	2013-10-01_16-01-51	2013-09-17_08-02-56	30	YE5S	mS_his3D_B	2	1	1	JPC_TEST_768	SPCC622.17	apn1	SGA0067	JPC	'2013/09/17'	SID	JPC	YE5S	PINNED	14.3325810185185	421843.779759013	30_YE5S
L000528_030_002_2013-10-01_16-01-51	3	45	4484.5	276.5	752123.299500478	184980.062840082	145.956710089736	224361.152975351	0.000927639544645446	173	172	174	109	117	131	0.0337974279944734	95	95	0.0803780621759087	L000528_030_002	2013-10-01_16-01-51	2013-09-17_08-02-56	30	YE5S	mS_his3D_B	2	1	1	JPC_TEST_768	SPAP8A3.14C	SPAP8A3.14c	SGA0067	JPC	'2013/09/17'	SID	JPC	YE5S	PINNED	14.3325810185185	184980.062840082	30_YE5S
L000528_030_002_2013-10-01_16-01-51	3	47	4676.5	281.5	1591077.09374004	485922.499647441	145.956710089736	503473.828164897	0.00122578630986195	196	192	188	113	117	129	0.149006270591986	95	95	0.211144424375619	L000528_030_002	2013-10-01_16-01-51	2013-09-17_08-02-56	30	YE5S	mS_his3D_B	2	1	1	JPC_TEST_768	SPBC11B10.02C	his3	SGA0067	JPC	'2013/09/17'	SID	JPC	YE5S	PINNED	14.3325810185185	485922.499647441	30_YE5S
L000528_030_002_2013-10-01_16-01-51	4	2	401.5	376.5	1540690.94749708	495216.56001069	145.956710089736	488218.649514617	0.00131078451142505	202	197	192	97	107	124	0.133276650015942	95	95	0.215182905876135	L000528_030_002	2013-10-01_16-01-51	2013-09-17_08-02-56	30	YE5S	mS_his3D_B	2	1	1	JPC_TEST_768	SPBC11B10.02C	his3	SGA0067	JPC	'2013/09/17'	SID	JPC	YE5S	PINNED	14.3325810185185	495216.56001069	30_YE5S
L000528_030_002_2013-10-01_16-01-51	4	4	591.5	371.5	1298054.74811351	402212.884082293	145.956710089736	393680.203670088	0.00123739730383062	197	192	189	99	107	124	0.112551812094803	95	95	0.174770684517861	L000528_030_002	2013-10-01_16-01-51	2013-09-17_08-02-56	30	YE5S	mS_his3D_B	2	1	1	JPC_TEST_768	SPAC6F6.17	rif1	SGA0067	JPC	'2013/09/17'	SID	JPC	YE5S	PINNED	14.3325810185185	402212.884082293	30_YE5S
L000528_030_002_2013-10-01_16-01-51	4	6	781.5	374.5	1509138.4578595	461039.423389598	145.956710089736	466977.360630311	0.00122201860333081	195	191	189	102	111	127	0.159315548942502	95	95	0.20033215942191	L000528_030_002	2013-10-01_16-01-51	2013-09-17_08-02-56	30	YE5S	mS_his3D_B	2	1	1	JPC_TEST_768	SPAC688.13	scn1	SGA0067	JPC	'2013/09/17'	SID	JPC	YE5S	PINNED	14.3325810185185	461039.423389598	30_YE5S
L000528_030_002_2013-10-01_16-01-51	4	8	971.5	375.5	1443587.54915506	454870.902243527	145.956710089736	474099.63618437	0.00126924657942474	198	195	192	108	116	131	0.156339674779466	95	95	0.197651796097345	L000528_030_002	2013-10-01_16-01-51	2013-09-17_08-02-56	30	YE5S	mS_his3D_B	2	1	1	JPC_TEST_768	SPAC1250.04C	atl1	SGA0067	JPC	'2013/09/17'	SID	JPC	YE5S	PINNED	14.3325810185185	454870.902243527	30_YE5S
L000528_030_002_2013-10-01_16-01-51	4	10	1162.5	371.5	38645.6849824636	5692.3587362262	145.956710089736	34397.3672193405	0.000575359570634549	144	151	160	103	115	133	0.006270591986396	95	95	0.00247345988212534	L000528_030_002	2013-10-01_16-01-51	2013-09-17_08-02-56	30	YE5S	mS_his3D_B	2	1	1	JPC_TEST_768	SPAC1556.01C	rad50	SGA0067	JPC	'2013/09/17'	SID	JPC	YE5S	PINNED	14.3325810185185	5692.3587362262	30_YE5S
L000528_030_002_2013-10-01_16-01-51	4	12	1352.5	366.5	181732.55659475	35468.2174548726	145.956710089736	89098.7869477808	0.000761641753831817	159	163	168	105	116	133	0.000743968540758848	95	95	0.0154117505642812	L000528_030_002	2013-10-01_16-01-51	2013-09-17_08-02-56	30	YE5S	mS_his3D_B	2	1	1	JPC_TEST_768	SPAC17H9.10C	ddb1	SGA0067	JPC	'2013/09/17'	SID	JPC	YE5S	PINNED	14.3325810185185	35468.2174548726	30_YE5S
L000528_030_002_2013-10-01_16-01-51	4	14	1542.5	369.5	1389287.91582527	429283.430189147	145.956710089736	452068.170028153	0.00120647071272083	192	191	188	106	116	132	0.125943245828462	95	95	0.186533455081917	L000528_030_002	2013-10-01_16-01-51	2013-09-17_08-02-56	30	YE5S	mS_his3D_B	2	1	1	JPC_TEST_768	SPAC19E9.01C	nup40	SGA0067	JPC	'2013/09/17'	SID	JPC	YE5S	PINNED	14.3325810185185	429283.430189147	30_YE5S
L000528_030_002_2013-10-01_16-01-51	4	16	1733.5	371.5	1381705.53459454	423148.457208006	145.956710089736	449872.86973322	0.00121834311831603	193	192	189	108	118	133	0.146349240089276	95	95	0.183867669201241	L000528_030_002	2013-10-01_16-01-51	2013-09-17_08-02-56	30	YE5S	mS_his3D_B	2	1	1	JPC_TEST_768	SPAC22G7.04	ubp13	SGA0067	JPC	'2013/09/17'	SID	JPC	YE5S	PINNED	14.3325810185185	423148.457208006	30_YE5S
L000528_030_002_2013-10-01_16-01-51	4	18	1924.5	377.5	986198.745881603	249311.794485962	145.956710089736	295267.784305603	0.000943940929629587	173	174	174	109	119	134	0.0100967159102986	95	95	0.108331668887496	L000528_030_002	2013-10-01_16-01-51	2013-09-17_08-02-56	30	YE5S	mS_his3D_B	2	1	1	JPC_TEST_768	SPAC27D7.05C	apc14	SGA0067	JPC	'2013/09/17'	SID	JPC	YE5S	PINNED	14.3325810185185	249311.794485962	30_YE5S
L000528_030_002_2013-10-01_16-01-51	4	20	2112.5	368.5	139662.570411308	22246.4761769094	145.956710089736	72768.7884412617	0.00060500972678693	147	153	159	105	117	133	0.00116909342119248	95	95	0.00966660199963473	L000528_030_002	2013-10-01_16-01-51	2013-09-17_08-02-56	30	YE5S	mS_his3D_B	2	1	1	JPC_TEST_768	SPAC343.18	rfp2	SGA0067	JPC	'2013/09/17'	SID	JPC	YE5S	PINNED	14.3325810185185	22246.4761769094	30_YE5S
L000528_030_002_2013-10-01_16-01-51	4	22	2308.5	371.5	1428911.97257945	391596.242718181	145.956710089736	414847.496744903	0.00105159183312824	181	181	181	106	117	132	0.120948028483367	95	95	0.170157511365241	L000528_030_002	2013-10-01_16-01-51	2013-09-17_08-02-56	30	YE5S	mS_his3D_B	2	1	1	JPC_TEST_768	SPAC589.08C	dam1	SGA0067	JPC	'2013/09/17'	SID	JPC	YE5S	PINNED	14.3325810185185	391596.242718181	30_YE5S
L000528_030_002_2013-10-01_16-01-51	4	24	2495.5	373.5	1457773.93984483	446943.469052382	145.956710089736	474221.958949493	0.00121725124372152	192	192	188	108	119	133	0.144011053246891	95	95	0.194207145316336	L000528_030_002	2013-10-01_16-01-51	2013-09-17_08-02-56	30	YE5S	mS_his3D_B	2	1	1	JPC_TEST_768	SPAC6G10.11C	ubi3	SGA0067	JPC	'2013/09/17'	SID	JPC	YE5S	PINNED	14.3325810185185	446943.469052382	30_YE5S
L000528_030_002_2013-10-01_16-01-51	4	26	2680.5	371.5	96125.026570305	15292.5812281197	145.956710089736	100108.721816613	0.00061469838319312	148	154	160	107	119	135	0.00658943564672122	95	95	0.00664497582015954	L000528_030_002	2013-10-01_16-01-51	2013-09-17_08-02-56	30	YE5S	mS_his3D_B	2	1	1	JPC_TEST_768	SPAPB1E7.02C	mcl1	SGA0067	JPC	'2013/09/17'	SID	JPC	YE5S	PINNED	14.3325810185185	15292.5812281197	30_YE5S
L000528_030_002_2013-10-01_16-01-51	4	28	2867.5	373.5	1378770.41927941	418487.865279563	145.956710089736	450492.582371829	0.00121658997086373	192	192	188	111	120	133	0.12339249654586	95	95	0.181842535562246	L000528_030_002	2013-10-01_16-01-51	2013-09-17_08-02-56	30	YE5S	mS_his3D_B	2	1	1	JPC_TEST_768	SPBC12D12.02C	cdm1	SGA0067	JPC	'2013/09/17'	SID	JPC	YE5S	PINNED	14.3325810185185	418487.865279563	30_YE5S
L000528_030_002_2013-10-01_16-01-51	4	30	3068.5	368.5	1486635.90711021	478944.989586105	145.956710089736	505803.7815242	0.00129348347336277	199	196	191	110	119	132	0.153576363056648	95	95	0.208112536890383	L000528_030_002	2013-10-01_16-01-51	2013-09-17_08-02-56	30	YE5S	mS_his3D_B	2	1	1	JPC_TEST_768	SPBC1703.04	mlh1	SGA0067	JPC	'2013/09/17'	SID	JPC	YE5S	PINNED	14.3325810185185	478944.989586105	30_YE5S
L000528_030_002_2013-10-01_16-01-51	4	32	3249.5	377.5	1340124.73429695	407396.902888804	145.956710089736	439494.633569716	0.00123196867136354	194	193	188	112	121	132	0.137634180040387	95	95	0.177023259090241	L000528_030_002	2013-10-01_16-01-51	2013-09-17_08-02-56	30	YE5S	mS_his3D_B	2	1	1	JPC_TEST_768	SPBC216.05	rad3	SGA0067	JPC	'2013/09/17'	SID	JPC	YE5S	PINNED	14.3325810185185	407396.902888804	30_YE5S
L000528_030_002_2013-10-01_16-01-51	4	34	3440.5	368.5	1442364.58444043	446313.588237864	145.956710089736	478002.917540617	0.00123196867136354	195	192	188	111	121	133	0.141672866404506	95	95	0.193933447716197	L000528_030_002	2013-10-01_16-01-51	2013-09-17_08-02-56	30	YE5S	mS_his3D_B	2	1	1	JPC_TEST_768	SPBC2G2.01C	liz1	SGA0067	JPC	'2013/09/17'	SID	JPC	YE5S	PINNED	14.3325810185185	446313.588237864	30_YE5S
L000528_030_002_2013-10-01_16-01-51	4	36	3635.5	371.5	1591810.87256882	516235.66190316	145.956710089736	540767.787702057	0.00130886217386257	201	197	191	110	120	133	0.160590923583803	95	95	0.224316185716435	L000528_030_002	2013-10-01_16-01-51	2013-09-17_08-02-56	30	YE5S	mS_his3D_B	2	1	1	JPC_TEST_768	SPBC428.17C	wpl1	SGA0067	JPC	'2013/09/17'	SID	JPC	YE5S	PINNED	14.3325810185185	516235.66190316	30_YE5S
L000528_030_002_2013-10-01_16-01-51	4	38	3825.5	371.5	1484434.57062387	467111.942563139	145.956710089736	498202.134432325	0.00125654371086157	197	194	189	113	121	133	0.153682644276756	95	95	0.202970807696764	L000528_030_002	2013-10-01_16-01-51	2013-09-17_08-02-56	30	YE5S	mS_his3D_B	2	1	1	JPC_TEST_768	SPBC887.04C	lub1	SGA0067	JPC	'2013/09/17'	SID	JPC	YE5S	PINNED	14.3325810185185	467111.942563139	30_YE5S
L000528_030_002_2013-10-01_16-01-51	4	40	4020.5	371.5	1609421.56445956	520870.267645548	145.956710089736	544963.559637682	0.00129474453806745	200	196	191	111	119	133	0.163141672866405	95	95	0.226330027764075	L000528_030_002	2013-10-01_16-01-51	2013-09-17_08-02-56	30	YE5S	mS_his3D_B	2	1	1	JPC_TEST_768	SPCC1739.12	ppe1	SGA0067	JPC	'2013/09/17'	SID	JPC	YE5S	PINNED	14.3325810185185	520870.267645548	30_YE5S
L000528_030_002_2013-10-01_16-01-51	4	42	4206.5	371.5	590202.771282814	125126.755728863	145.956710089736	180033.961533679	0.000809038920035921	164	165	168	108	117	132	0.0138165586140929	95	95	0.0543704332100866	L000528_030_002	2013-10-01_16-01-51	2013-09-17_08-02-56	30	YE5S	mS_his3D_B	2	1	1	JPC_TEST_768	SPCC306.04C	set1	SGA0067	JPC	'2013/09/17'	SID	JPC	YE5S	PINNED	14.3325810185185	125126.755728863	30_YE5S
L000528_030_002_2013-10-01_16-01-51	4	44	4390.5	372.5	1457529.3469019	471017.932992156	145.956710089736	488258.489194599	0.00130394087706567	202	196	192	108	115	130	0.165267297268573	95	95	0.204668049749457	L000528_030_002	2013-10-01_16-01-51	2013-09-17_08-02-56	30	YE5S	mS_his3D_B	2	1	1	JPC_TEST_768	SPCC622.17	apn1	SGA0067	JPC	'2013/09/17'	SID	JPC	YE5S	PINNED	14.3325810185185	471017.932992156	30_YE5S
L000528_030_002_2013-10-01_16-01-51	4	46	4585.5	374.5	1534331.53098098	450410.990504961	145.956710089736	468728.562474221	0.00114621697542628	190	187	184	112	117	128	0.134020618556701	95	95	0.195713862584308	L000528_030_002	2013-10-01_16-01-51	2013-09-17_08-02-56	30	YE5S	mS_his3D_B	2	1	1	JPC_TEST_768	SPAP8A3.14C	SPAP8A3.14c	SGA0067	JPC	'2013/09/17'	SID	JPC	YE5S	PINNED	14.3325810185185	450410.990504961	30_YE5S
L000528_030_002_2013-10-01_16-01-51	4	48	4771.5	371.5	1427689.00786481	422816.866499468	145.956710089736	436619.001757013	0.00119126120233119	193	189	187	105	114	130	0.109150813051334	95	95	0.18372358546498	L000528_030_002	2013-10-01_16-01-51	2013-09-17_08-02-56	30	YE5S	mS_his3D_B	2	1	1	JPC_TEST_768	SPBC11B10.02C	his3	SGA0067	JPC	'2013/09/17'	SID	JPC	YE5S	PINNED	14.3325810185185	422816.866499468	30_YE5S
L000528_030_002_2013-10-01_16-01-51	5	1	306.5	459.5	549844.935699862	96737.3480831061	145.956710089736	123580.42090535	0.000680603797614557	155	156	163	101	110	128	0.00871506004888936	95	95	0.0420345871850985	L000528_030_002	2013-10-01_16-01-51	2013-09-17_08-02-56	30	YE5S	mS_his3D_B	2	1	1	JPC_TEST_768	SPBC11B10.02C	his3	SGA0067	JPC	'2013/09/17'	SID	JPC	YE5S	PINNED	14.3325810185185	96737.3480831061	30_YE5S
L000528_030_002_2013-10-01_16-01-51	5	3	496.5	463.5	1700899.32511425	582994.676405613	145.956710089736	579072.204586093	0.0013654556790649	208	200	194	101	107	122	0.13210755659475	95	95	0.253324502267389	L000528_030_002	2013-10-01_16-01-51	2013-09-17_08-02-56	30	YE5S	mS_his3D_B	2	1	1	JPC_TEST_768	SPBC1778.02	rap1	SGA0067	JPC	'2013/09/17'	SID	JPC	YE5S	PINNED	14.3325810185185	582994.676405613	30_YE5S
L000528_030_002_2013-10-01_16-01-51	5	5	686.5	466.5	1070338.71824849	249585.127365725	145.956710089736	265111.122864153	0.000897804828130163	171	171	172	101	109	125	0.0813051333829312	95	95	0.108450438266569	L000528_030_002	2013-10-01_16-01-51	2013-09-17_08-02-56	30	YE5S	mS_his3D_B	2	1	1	JPC_TEST_768	SPAC31G5.18C	sde2	SGA0067	JPC	'2013/09/17'	SID	JPC	YE5S	PINNED	14.3325810185185	249585.127365725	30_YE5S
L000528_030_002_2013-10-01_16-01-51	5	7	876.5	470.5	1167686.70953343	314127.26906575	145.956710089736	318339.208240762	0.00100324124193435	179	177	178	100	110	127	0.117015623339356	95	95	0.136495472952366	L000528_030_002	2013-10-01_16-01-51	2013-09-17_08-02-56	30	YE5S	mS_his3D_B	2	1	1	JPC_TEST_768	SPAC12B10.12C	rhp41	SGA0067	JPC	'2013/09/17'	SID	JPC	YE5S	PINNED	14.3325810185185	314127.26906575	30_YE5S
L000528_030_002_2013-10-01_16-01-51	5	9	1067.5	467.5	828925.483579551	203640.032007217	145.956710089736	240963.407088861	0.000973775646144869	176	176	177	105	115	130	0.0547348283558295	95	95	0.0884862449653868	L000528_030_002	2013-10-01_16-01-51	2013-09-17_08-02-56	30	YE5S	mS_his3D_B	2	1	1	JPC_TEST_768	SPAC15A10.03C	rhp54	SGA0067	JPC	'2013/09/17'	SID	JPC	YE5S	PINNED	14.3325810185185	203640.032007217	30_YE5S
L000528_030_002_2013-10-01_16-01-51	5	11	1257.5	466.5	1327650.49420767	389153.239000394	145.956710089736	407085.257729002	0.00114495591072159	188	187	185	103	115	131	0.115315123817621	95	95	0.169095970452618	L000528_030_002	2013-10-01_16-01-51	2013-09-17_08-02-56	30	YE5S	mS_his3D_B	2	1	1	JPC_TEST_768	SPAC17H9.19C	cdt2	SGA0067	JPC	'2013/09/17'	SID	JPC	YE5S	PINNED	14.3325810185185	389153.239000394	30_YE5S
L000528_030_002_2013-10-01_16-01-51	5	13	1447.5	465.5	880534.594537145	234332.406681356	145.956710089736	276137.894354178	0.00105268370772275	182	181	180	107	117	131	0.0483579551493251	95	95	0.101822782763068	L000528_030_002	2013-10-01_16-01-51	2013-09-17_08-02-56	30	YE5S	mS_his3D_B	2	1	1	JPC_TEST_768	SPAC19E9.02	fin1	SGA0067	JPC	'2013/09/17'	SID	JPC	YE5S	PINNED	14.3325810185185	234332.406681356	30_YE5S
L000528_030_002_2013-10-01_16-01-51	5	15	1636.5	462.5	1175513.68370709	336339.316346062	145.956710089736	372808.928988997	0.00118887752252655	192	189	187	109	117	131	0.0920395366138803	95	95	0.146147114810086	L000528_030_002	2013-10-01_16-01-51	2013-09-17_08-02-56	30	YE5S	mS_his3D_B	2	1	1	JPC_TEST_768	SPAC22H12.02	tfg3	SGA0067	JPC	'2013/09/17'	SID	JPC	YE5S	PINNED	14.3325810185185	336339.316346062	30_YE5S
L000528_030_002_2013-10-01_16-01-51	5	17	1829.5	463.5	1406409.42183016	428575.64165511	145.956710089736	452502.724246716	0.00114662446311881	189	187	184	108	117	131	0.137846742480604	95	95	0.186225904798266	L000528_030_002	2013-10-01_16-01-51	2013-09-17_08-02-56	30	YE5S	mS_his3D_B	2	1	1	JPC_TEST_768	SPAC27E2.03C	SPAC27E2.03c	SGA0067	JPC	'2013/09/17'	SID	JPC	YE5S	PINNED	14.3325810185185	428575.64165511	30_YE5S
L000528_030_002_2013-10-01_16-01-51	5	19	2017.5	464.5	1314687.06823254	389027.896434143	145.956710089736	413973.356537077	0.00114889280736291	188	187	184	107	117	131	0.124880433627378	95	95	0.169041506244807	L000528_030_002	2013-10-01_16-01-51	2013-09-17_08-02-56	30	YE5S	mS_his3D_B	2	1	1	JPC_TEST_768	SPAC343.18	rfp2	SGA0067	JPC	'2013/09/17'	SID	JPC	YE5S	PINNED	14.3325810185185	389027.896434143	30_YE5S
L000528_030_002_2013-10-01_16-01-51	5	21	2206.5	466.5	1495441.25305559	475494.183158288	145.956710089736	496325.536721667	0.00126815470483023	197	195	190	107	117	131	0.158890424062068	95	95	0.206613082682435	L000528_030_002	2013-10-01_16-01-51	2013-09-17_08-02-56	30	YE5S	mS_his3D_B	2	1	1	JPC_TEST_768	SPAC589.10C	SPAC589.10c	SGA0067	JPC	'2013/09/17'	SID	JPC	YE5S	PINNED	14.3325810185185	475494.183158288	30_YE5S
L000528_030_002_2013-10-01_16-01-51	5	23	2401.5	469.5	1415214.76777553	417282.556065537	145.956710089736	442955.768887091	0.00117663599620554	190	189	185	109	118	131	0.138271867361037	95	95	0.181318801179963	L000528_030_002	2013-10-01_16-01-51	2013-09-17_08-02-56	30	YE5S	mS_his3D_B	2	1	1	JPC_TEST_768	SPAC823.14	ptf1	SGA0067	JPC	'2013/09/17'	SID	JPC	YE5S	PINNED	14.3325810185185	417282.556065537	30_YE5S
L000528_030_002_2013-10-01_16-01-51	5	25	2589.5	468.5	807401.304601977	179024.426151491	145.956710089736	219085.673804711	0.000881334253035849	169	170	171	106	117	131	0.0243383994048252	95	95	0.0777902020103162	L000528_030_002	2013-10-01_16-01-51	2013-09-17_08-02-56	30	YE5S	mS_his3D_B	2	1	1	JPC_TEST_768	SPAPB1E7.06C	eme1	SGA0067	JPC	'2013/09/17'	SID	JPC	YE5S	PINNED	14.3325810185185	179024.426151491	30_YE5S
L000528_030_002_2013-10-01_16-01-51	5	27	2780.5	465.5	1378525.82633649	427887.139064646	145.956710089736	453845.76333685	0.00118775490742659	191	190	185	108	118	131	0.138696992241471	95	95	0.185926734697581	L000528_030_002	2013-10-01_16-01-51	2013-09-17_08-02-56	30	YE5S	mS_his3D_B	2	1	1	JPC_TEST_768	SPBC12D12.09	rev7	SGA0067	JPC	'2013/09/17'	SID	JPC	YE5S	PINNED	14.3325810185185	427887.139064646	30_YE5S
L000528_030_002_2013-10-01_16-01-51	5	29	2969.5	470.5	1289738.58805399	395974.365255885	145.956710089736	428779.013312326	0.00123372181881584	195	193	188	111	120	132	0.113189499415453	95	95	0.17205990560247	L000528_030_002	2013-10-01_16-01-51	2013-09-17_08-02-56	30	YE5S	mS_his3D_B	2	1	1	JPC_TEST_768	SPBC1709.05	sks2	SGA0067	JPC	'2013/09/17'	SID	JPC	YE5S	PINNED	14.3325810185185	395974.365255885	30_YE5S
L000528_030_002_2013-10-01_16-01-51	5	31	3155.5	464.5	1384151.46402381	436241.780575968	145.956710089736	467067.541647107	0.00123765871545715	196	193	188	111	120	132	0.13476458709746	95	95	0.189557017250978	L000528_030_002	2013-10-01_16-01-51	2013-09-17_08-02-56	30	YE5S	mS_his3D_B	2	1	1	JPC_TEST_768	SPBC216.06C	swi1	SGA0067	JPC	'2013/09/17'	SID	JPC	YE5S	PINNED	14.3325810185185	436241.780575968	30_YE5S
L000528_030_002_2013-10-01_16-01-51	5	33	3345.5	467.5	1639995.68232543	549250.653597944	145.956710089736	572317.872695567	0.00134640149355031	204	200	193	112.5	120	130	0.166542671909874	95	95	0.238661953657246	L000528_030_002	2013-10-01_16-01-51	2013-09-17_08-02-56	30	YE5S	mS_his3D_B	2	1	1	JPC_TEST_768	SPBC30B4.04C	sol1	SGA0067	JPC	'2013/09/17'	SID	JPC	YE5S	PINNED	14.3325810185185	549250.653597944	30_YE5S
L000528_030_002_2013-10-01_16-01-51	5	35	3538.5	465.5	1788708.19162504	609457.221655856	145.956710089736	627330.195553698	0.00140808548565972	210	203	195	113	119	130	0.174832607078329	95	95	0.264823082572747	L000528_030_002	2013-10-01_16-01-51	2013-09-17_08-02-56	30	YE5S	mS_his3D_B	2	1	1	JPC_TEST_768	SPBC530.13	lsc1	SGA0067	JPC	'2013/09/17'	SID	JPC	YE5S	PINNED	14.3325810185185	609457.221655856	30_YE5S
L000528_030_002_2013-10-01_16-01-51	5	37	3730.5	468.5	900591.215857158	200443.468343633	145.956710089736	249131.611124271	0.000840719005519869	167	168	168	111	119	131	0.0411308321819535	95	95	0.0870972650453025	L000528_030_002	2013-10-01_16-01-51	2013-09-17_08-02-56	30	YE5S	mS_his3D_B	2	1	1	JPC_TEST_768	SPBC887.10	mcs4	SGA0067	JPC	'2013/09/17'	SID	JPC	YE5S	PINNED	14.3325810185185	200443.468343633	30_YE5S
L000528_030_002_2013-10-01_16-01-51	5	39	3918.5	466.5	1386108.20756722	410409.917628905	145.956710089736	441575.991897937	0.00117220701681661	191	189	185	112	120	131	0.144436178127325	95	95	0.178332482810887	L000528_030_002	2013-10-01_16-01-51	2013-09-17_08-02-56	30	YE5S	mS_his3D_B	2	1	1	JPC_TEST_768	SPCC1753.02C	git3	SGA0067	JPC	'2013/09/17'	SID	JPC	YE5S	PINNED	14.3325810185185	410409.917628905	30_YE5S
L000528_030_002_2013-10-01_16-01-51	5	41	4111.5	463.5	957581.371559146	252392.997471496	145.956710089736	303041.758665415	0.00106346423872344	183	182	180	111	119	133	0.0451695185460729	95	95	0.109670521958176	L000528_030_002	2013-10-01_16-01-51	2013-09-17_08-02-56	30	YE5S	mS_his3D_B	2	1	1	JPC_TEST_768	SPCC330.01C	rhp16	SGA0067	JPC	'2013/09/17'	SID	JPC	YE5S	PINNED	14.3325810185185	252392.997471496	30_YE5S
L000528_030_002_2013-10-01_16-01-51	5	43	4301.5	459.5	0	0	145.956710089736	29504.2808428038	NA	NA	NA	NA	105	115	131	0.000956530980975662	95	95	0	L000528_030_002	2013-10-01_16-01-51	2013-09-17_08-02-56	30	YE5S	mS_his3D_B	2	1	1	JPC_TEST_768	SPCC663.01C	ekc1	SGA0067	JPC	'2013/09/17'	SID	JPC	YE5S	PINNED	14.3325810185185	0	30_YE5S
L000528_030_002_2013-10-01_16-01-51	5	45	4491.5	465.5	1268214.40907642	371460.224253437	145.956710089736	383379.346270144	0.00111370642697436	187	184	183	105	112	128	0.153576363056648	95	95	0.161407951443566	L000528_030_002	2013-10-01_16-01-51	2013-09-17_08-02-56	30	YE5S	mS_his3D_B	2	1	1	JPC_TEST_768	SPAC56F8.02	SPAC56F8.02	SGA0067	JPC	'2013/09/17'	SID	JPC	YE5S	PINNED	14.3325810185185	371460.224253437	30_YE5S
L000528_030_002_2013-10-01_16-01-51	5	47	4677.5	465.5	1619694.46806249	511950.641407531	145.956710089736	527460.248227181	0.00125780477556625	199	193	189	111	117	129	0.160909767244128	95	95	0.222454246442901	L000528_030_002	2013-10-01_16-01-51	2013-09-17_08-02-56	30	YE5S	mS_his3D_B	2	1	1	JPC_TEST_768	SPBC11B10.02C	his3	SGA0067	JPC	'2013/09/17'	SID	JPC	YE5S	PINNED	14.3325810185185	511950.641407531	30_YE5S
L000528_030_002_2013-10-01_16-01-51	6	2	401.5	564.5	1207555.35923052	322531.18103891	145.956710089736	314973.510322979	0.00107792025473892	184	182	180	97	107	124	0.083855882665533	95	95	0.140147164646748	L000528_030_002	2013-10-01_16-01-51	2013-09-17_08-02-56	30	YE5S	mS_his3D_B	2	1	1	JPC_TEST_768	SPBC11B10.02C	his3	SGA0067	JPC	'2013/09/17'	SID	JPC	YE5S	PINNED	14.3325810185185	322531.18103891	30_YE5S
L000528_030_002_2013-10-01_16-01-51	6	4	591.5	563.5	1716797.86640451	578793.350563596	145.956710089736	579640.052480249	0.0013905230359709	208	202	196	101	107	122	0.184823041768519	95	95	0.251498930232403	L000528_030_002	2013-10-01_16-01-51	2013-09-17_08-02-56	30	YE5S	mS_his3D_B	2	1	1	JPC_TEST_768	SPBC1778.02	rap1	SGA0067	JPC	'2013/09/17'	SID	JPC	YE5S	PINNED	14.3325810185185	578793.350563596	30_YE5S
L000528_030_002_2013-10-01_16-01-51	6	6	781.5	564.5	738426.094696567	162143.085189533	145.956710089736	187136.588311005	0.000867047427130548	169	169	170	106	113	128	0.0398554575406526	95	95	0.070454873799156	L000528_030_002	2013-10-01_16-01-51	2013-09-17_08-02-56	30	YE5S	mS_his3D_B	2	1	1	JPC_TEST_768	SPAC31G5.18C	sde2	SGA0067	JPC	'2013/09/17'	SID	JPC	YE5S	PINNED	14.3325810185185	162143.085189533	30_YE5S
L000528_030_002_2013-10-01_16-01-51	6	8	971.5	567.5	1277998.1267935	352632.398507425	145.956710089736	364065.411189628	0.00108234923412786	184	183	181	102	112	127	0.123286215325752	95	95	0.153226831136788	L000528_030_002	2013-10-01_16-01-51	2013-09-17_08-02-56	30	YE5S	mS_his3D_B	2	1	1	JPC_TEST_768	SPAC12B10.12C	rhp41	SGA0067	JPC	'2013/09/17'	SID	JPC	YE5S	PINNED	14.3325810185185	352632.398507425	30_YE5S
L000528_030_002_2013-10-01_16-01-51	6	10	1167.5	562.5	106887.116059092	17257.3322091949	145.956710089736	48942.7372935621	0.000620388427286738	150	154	159	103	114	130	0.00116909342119248	95	95	0.00749870499557652	L000528_030_002	2013-10-01_16-01-51	2013-09-17_08-02-56	30	YE5S	mS_his3D_B	2	1	1	JPC_TEST_768	SPAC15A10.03C	rhp54	SGA0067	JPC	'2013/09/17'	SID	JPC	YE5S	PINNED	14.3325810185185	17257.3322091949	30_YE5S
L000528_030_002_2013-10-01_16-01-51	6	12	1352.5	560.5	274677.874907004	44884.7154709575	145.956710089736	89261.1512386187	0.000635597937676372	151	154	160	104	115	130	0.00733340418748007	95	95	0.0195034340213818	L000528_030_002	2013-10-01_16-01-51	2013-09-17_08-02-56	30	YE5S	mS_his3D_B	2	1	1	JPC_TEST_768	SPAC17H9.19C	cdt2	SGA0067	JPC	'2013/09/17'	SID	JPC	YE5S	PINNED	14.3325810185185	44884.7154709575	30_YE5S
L000528_030_002_2013-10-01_16-01-51	6	14	1546.5	561.5	1375346.11807844	432003.116023254	145.956710089736	453315.24492344	0.00124926970942582	197	193	189	108	116	130	0.143479647146349	95	95	0.187715220693392	L000528_030_002	2013-10-01_16-01-51	2013-09-17_08-02-56	30	YE5S	mS_his3D_B	2	1	1	JPC_TEST_768	SPAC19E9.02	fin1	SGA0067	JPC	'2013/09/17'	SID	JPC	YE5S	PINNED	14.3325810185185	432003.116023254	30_YE5S
L000528_030_002_2013-10-01_16-01-51	6	16	1732.5	564.5	1123415.38686364	292084.628700981	145.956710089736	316475.002944729	0.00102434072703323	180	179	178	106	116	130	0.0790732277606547	95	95	0.126917442268635	L000528_030_002	2013-10-01_16-01-51	2013-09-17_08-02-56	30	YE5S	mS_his3D_B	2	1	1	JPC_TEST_768	SPAC22H12.02	tfg3	SGA0067	JPC	'2013/09/17'	SID	JPC	YE5S	PINNED	14.3325810185185	292084.628700981	30_YE5S
L000528_030_002_2013-10-01_16-01-51	6	18	1929.5	565.5	1232503.83940908	305373.252805486	145.956710089736	335227.786408244	0.000928562229129779	173	173	173	107	117	130	0.0944840046763737	95	95	0.132691652948992	L000528_030_002	2013-10-01_16-01-51	2013-09-17_08-02-56	30	YE5S	mS_his3D_B	2	1	1	JPC_TEST_768	SPAC27E2.03C	SPAC27E2.03c	SGA0067	JPC	'2013/09/17'	SID	JPC	YE5S	PINNED	14.3325810185185	305373.252805486	30_YE5S
L000528_030_002_2013-10-01_16-01-51	6	20	2115.5	563.5	1333520.72483792	371858.574300246	145.956710089736	397569.194550507	0.00110867765573854	185	184	182	108	117	130	0.117759591880115	95	95	0.161581043637063	L000528_030_002	2013-10-01_16-01-51	2013-09-17_08-02-56	30	YE5S	mS_his3D_B	2	1	1	JPC_TEST_768	SPAC343.18	rfp2	SGA0067	JPC	'2013/09/17'	SID	JPC	YE5S	PINNED	14.3325810185185	371858.574300246	30_YE5S
L000528_030_002_2013-10-01_16-01-51	6	22	2307.5	563.5	629826.828036986	147654.274535555	145.956710089736	191803.399131315	0.000917612508018908	172	173	172	106	117	131	0.030821553831438	95	95	0.0641591546512652	L000528_030_002	2013-10-01_16-01-51	2013-09-17_08-02-56	30	YE5S	mS_his3D_B	2	1	1	JPC_TEST_768	SPAC589.10C	SPAC589.10c	SGA0067	JPC	'2013/09/17'	SID	JPC	YE5S	PINNED	14.3325810185185	147654.274535555	30_YE5S
L000528_030_002_2013-10-01_16-01-51	6	24	2492.5	560.5	1378281.23339356	418920.559581918	145.956710089736	451958.872803804	0.00121877372005274	194	192	187	110	119	130	0.117334466999681	95	95	0.182030551119187	L000528_030_002	2013-10-01_16-01-51	2013-09-17_08-02-56	30	YE5S	mS_his3D_B	2	1	1	JPC_TEST_768	SPAC823.14	ptf1	SGA0067	JPC	'2013/09/17'	SID	JPC	YE5S	PINNED	14.3325810185185	418920.559581918	30_YE5S
L000528_030_002_2013-10-01_16-01-51	6	26	2684.5	564.5	802020.259857583	190377.889555084	145.956710089736	234837.033830034	0.000943940929629587	174	174	173	107	117	130	0.0373047082580508	95	95	0.0827235411678164	L000528_030_002	2013-10-01_16-01-51	2013-09-17_08-02-56	30	YE5S	mS_his3D_B	2	1	1	JPC_TEST_768	SPAPB1E7.06C	eme1	SGA0067	JPC	'2013/09/17'	SID	JPC	YE5S	PINNED	14.3325810185185	190377.889555084	30_YE5S
L000528_030_002_2013-10-01_16-01-51	6	28	2878.5	560.5	723261.332235094	174371.246137248	145.956710089736	222495.008505468	0.000974698330629202	176	176	175	107	117	130	0.0521840790732278	95	95	0.0757682890173258	L000528_030_002	2013-10-01_16-01-51	2013-09-17_08-02-56	30	YE5S	mS_his3D_B	2	1	1	JPC_TEST_768	SPBC12D12.09	rev7	SGA0067	JPC	'2013/09/17'	SID	JPC	YE5S	PINNED	14.3325810185185	174371.246137248	30_YE5S
L000528_030_002_2013-10-01_16-01-51	6	30	3060.5	561.5	1262833.36433202	360622.380801199	145.956710089736	386490.498571681	0.00111069221481738	186	185	181	107	117	130	0.0926772239345308	95	95	0.156698660931486	L000528_030_002	2013-10-01_16-01-51	2013-09-17_08-02-56	30	YE5S	mS_his3D_B	2	1	1	JPC_TEST_768	SPBC1709.05	sks2	SGA0067	JPC	'2013/09/17'	SID	JPC	YE5S	PINNED	14.3325810185185	360622.380801199	30_YE5S
L000528_030_002_2013-10-01_16-01-51	6	32	3255.5	563.5	1146896.30938463	323401.243792323	145.956710089736	361339.632166921	0.0011568283163168	189	188	184	109	118	130	0.0705707301519821	95	95	0.140525226784997	L000528_030_002	2013-10-01_16-01-51	2013-09-17_08-02-56	30	YE5S	mS_his3D_B	2	1	1	JPC_TEST_768	SPBC216.06C	swi1	SGA0067	JPC	'2013/09/17'	SID	JPC	YE5S	PINNED	14.3325810185185	323401.243792323	30_YE5S
L000528_030_002_2013-10-01_16-01-51	6	34	3445.5	558.5	1601594.5902859	525935.155464542	145.956710089736	553542.813833641	0.00131572868760579	202	198	192	114	121	131	0.15410776915719	95	95	0.228530837201474	L000528_030_002	2013-10-01_16-01-51	2013-09-17_08-02-56	30	YE5S	mS_his3D_B	2	1	1	JPC_TEST_768	SPBC30B4.04C	sol1	SGA0067	JPC	'2013/09/17'	SID	JPC	YE5S	PINNED	14.3325810185185	525935.155464542	30_YE5S
L000528_030_002_2013-10-01_16-01-51	6	36	3636.5	562.5	1627032.2563503	531209.353897287	145.956710089736	553970.849522533	0.00132550193906706	203	198	191	112	119	129	0.166967796790307	95	95	0.23082259688112	L000528_030_002	2013-10-01_16-01-51	2013-09-17_08-02-56	30	YE5S	mS_his3D_B	2	1	1	JPC_TEST_768	SPBC530.13	lsc1	SGA0067	JPC	'2013/09/17'	SID	JPC	YE5S	PINNED	14.3325810185185	531209.353897287	30_YE5S
L000528_030_002_2013-10-01_16-01-51	6	38	3825.5	560.5	622733.632692103	118907.401187613	145.956710089736	176429.519076567	0.000727547248037771	158	160	162	108	118	131	0.0046763736847699	95	95	0.0516679816143015	L000528_030_002	2013-10-01_16-01-51	2013-09-17_08-02-56	30	YE5S	mS_his3D_B	2	1	1	JPC_TEST_768	SPBC887.10	mcs4	SGA0067	JPC	'2013/09/17'	SID	JPC	YE5S	PINNED	14.3325810185185	118907.401187613	30_YE5S
L000528_030_002_2013-10-01_16-01-51	6	40	4016.5	554.5	1123170.79392071	323145.08685552	145.956710089736	366713.044088117	0.00119109201222102	193	189	186	112	120	132	0.0918269741736635	95	95	0.140413920745433	L000528_030_002	2013-10-01_16-01-51	2013-09-17_08-02-56	30	YE5S	mS_his3D_B	2	1	1	JPC_TEST_768	SPCC1753.02C	git3	SGA0067	JPC	'2013/09/17'	SID	JPC	YE5S	PINNED	14.3325810185185	323145.08685552	30_YE5S
L000528_030_002_2013-10-01_16-01-51	6	42	4206.5	561.5	1336455.84015305	385547.700102366	145.956710089736	411297.571354826	0.00109898899933235	186	184	182	107	117	131	0.106493782548624	95	95	0.167529281452335	L000528_030_002	2013-10-01_16-01-51	2013-09-17_08-02-56	30	YE5S	mS_his3D_B	2	1	1	JPC_TEST_768	SPCC330.01C	rhp16	SGA0067	JPC	'2013/09/17'	SID	JPC	YE5S	PINNED	14.3325810185185	385547.700102366	30_YE5S
L000528_030_002_2013-10-01_16-01-51	6	44	4396.5	561.5	4158.08002975874	564.406242247188	145.956710089736	17815.3976431838	0.000529607960113655	142	148	157	104	114	130	0.000212562440216814	95	95	0.000245247403073027	L000528_030_002	2013-10-01_16-01-51	2013-09-17_08-02-56	30	YE5S	mS_his3D_B	2	1	1	JPC_TEST_768	SPCC663.01C	ekc1	SGA0067	JPC	'2013/09/17'	SID	JPC	YE5S	PINNED	14.3325810185185	564.406242247188	30_YE5S
L000528_030_002_2013-10-01_16-01-51	6	46	4579.5	563.5	1932773.43500903	662015.341411757	145.956710089736	671975.642821613	0.0013773280846601	208	201	195	113	116	127	0.148368583271336	95	95	0.287660786013473	L000528_030_002	2013-10-01_16-01-51	2013-09-17_08-02-56	30	YE5S	mS_his3D_B	2	1	1	JPC_TEST_768	SPAC56F8.02	SPAC56F8.02	SGA0067	JPC	'2013/09/17'	SID	JPC	YE5S	PINNED	14.3325810185185	662015.341411757	30_YE5S
L000528_030_002_2013-10-01_16-01-51	6	48	4777.5	566.5	1570775.8794771	492998.623122324	145.956710089736	507573.024748237	0.00126757802702752	199	194	190	106	115	132	0.129025401211606	95	95	0.214219161641333	L000528_030_002	2013-10-01_16-01-51	2013-09-17_08-02-56	30	YE5S	mS_his3D_B	2	1	1	JPC_TEST_768	SPBC11B10.02C	his3	SGA0067	JPC	'2013/09/17'	SID	JPC	YE5S	PINNED	14.3325810185185	492998.623122324	30_YE5S
L000528_030_002_2013-10-01_16-01-51	7	1	306.5	659.5	568433.999362313	117044.03819007	145.956710089736	141436.968017614	0.00078901593927882	163	163	168	98	110	128	0.0275268360080774	95	95	0.050858307833391	L000528_030_002	2013-10-01_16-01-51	2013-09-17_08-02-56	30	YE5S	mS_his3D_B	2	1	1	JPC_TEST_768	SPBC11B10.02C	his3	SGA0067	JPC	'2013/09/17'	SID	JPC	YE5S	PINNED	14.3325810185185	117044.03819007	30_YE5S
L000528_030_002_2013-10-01_16-01-51	7	3	496.5	651.5	1092596.67605484	293865.686469063	145.956710089736	313443.046252518	0.00109531351431757	186	183	181	107	113	126	0.0852375385269423	95	95	0.127691352547526	L000528_030_002	2013-10-01_16-01-51	2013-09-17_08-02-56	30	YE5S	mS_his3D_B	2	1	1	JPC_TEST_768	SPBC216.05	rad3	SGA0067	JPC	'2013/09/17'	SID	JPC	YE5S	PINNED	14.3325810185185	293865.686469063	30_YE5S
L000528_030_002_2013-10-01_16-01-51	7	5	687.5	656.5	1670325.20724838	518873.631574901	145.956710089736	531618.785918829	0.00127192241136137	199	194	191	110	115	126	0.162716547985971	95	95	0.225462443788996	L000528_030_002	2013-10-01_16-01-51	2013-09-17_08-02-56	30	YE5S	mS_his3D_B	2	1	1	JPC_TEST_768	SPAC23A1.15C	sec20	SGA0067	JPC	'2013/09/17'	SID	JPC	YE5S	PINNED	14.3325810185185	518873.631574901	30_YE5S
L000528_030_002_2013-10-01_16-01-51	7	7	876.5	657.5	1365073.2144755	422303.095026067	145.956710089736	432602.366525072	0.00122578630986195	195	192	188	103	112	127	0.138909554681688	95	95	0.183500340025449	L000528_030_002	2013-10-01_16-01-51	2013-09-17_08-02-56	30	YE5S	mS_his3D_B	2	1	1	JPC_TEST_768	SPAC12G12.16C	SPAC12G12.16c	SGA0067	JPC	'2013/09/17'	SID	JPC	YE5S	PINNED	14.3325810185185	422303.095026067	30_YE5S
L000528_030_002_2013-10-01_16-01-51	7	9	1068.5	659.5	966631.310447444	256694.90754529	145.956710089736	290907.864749924	0.0010471628537393	181	180	180	107	116	129	0.0820491019236901	95	95	0.111539800139173	L000528_030_002	2013-10-01_16-01-51	2013-09-17_08-02-56	30	YE5S	mS_his3D_B	2	1	1	JPC_TEST_768	SPAC1687.15	gsk3	SGA0067	JPC	'2013/09/17'	SID	JPC	YE5S	PINNED	14.3325810185185	256694.90754529	30_YE5S
L000528_030_002_2013-10-01_16-01-51	7	11	1257.5	655.5	1311751.95291742	373319.597349826	145.956710089736	401238.104311074	0.00111069221481738	186	184	183	107	116	130	0.0999043469019024	95	95	0.162215891521297	L000528_030_002	2013-10-01_16-01-51	2013-09-17_08-02-56	30	YE5S	mS_his3D_B	2	1	1	JPC_TEST_768	SPAC1805.04	nup132	SGA0067	JPC	'2013/09/17'	SID	JPC	YE5S	PINNED	14.3325810185185	373319.597349826	30_YE5S
L000528_030_002_2013-10-01_16-01-51	7	13	1447.5	660.5	747476.033584866	154136.502806817	145.956710089736	193482.195547933	0.00080444075053681	164	165	167	105	116	130	0.0109469656711659	95	95	0.0669758308866729	L000528_030_002	2013-10-01_16-01-51	2013-09-17_08-02-56	30	YE5S	mS_his3D_B	2	1	1	JPC_TEST_768	SPAC19G12.02C	pms1	SGA0067	JPC	'2013/09/17'	SID	JPC	YE5S	PINNED	14.3325810185185	154136.502806817	30_YE5S
L000528_030_002_2013-10-01_16-01-51	7	15	1640.5	658.5	1548762.51461367	499484.453472664	145.956710089736	517187.630063764	0.00129825083297205	200	196	192	109	117	129	0.15006908279307	95	95	0.217037403062371	L000528_030_002	2013-10-01_16-01-51	2013-09-17_08-02-56	30	YE5S	mS_his3D_B	2	1	1	JPC_TEST_768	SPAC23A1.06C	cmk2	SGA0067	JPC	'2013/09/17'	SID	JPC	YE5S	PINNED	14.3325810185185	499484.453472664	30_YE5S
L000528_030_002_2013-10-01_16-01-51	7	17	1834.5	657.5	1315910.03294718	370642.165678123	145.956710089736	397883.134850315	0.00109422163972306	184	184	180	108	118	129	0.0996917844616856	95	95	0.161052486308456	L000528_030_002	2013-10-01_16-01-51	2013-09-17_08-02-56	30	YE5S	mS_his3D_B	2	1	1	JPC_TEST_768	SPAC27E2.09	mak2	SGA0067	JPC	'2013/09/17'	SID	JPC	YE5S	PINNED	14.3325810185185	370642.165678123	30_YE5S
L000528_030_002_2013-10-01_16-01-51	7	19	2023.5	650.5	1343304.442555	387296.793824283	145.956710089736	407031.298771043	0.0010843637932067	184	184	181	106	116	129	0.136146242958869	95	95	0.16828930262312	L000528_030_002	2013-10-01_16-01-51	2013-09-17_08-02-56	30	YE5S	mS_his3D_B	2	1	1	JPC_TEST_768	SPAC3A11.14C	pkl1	SGA0067	JPC	'2013/09/17'	SID	JPC	YE5S	PINNED	14.3325810185185	387296.793824283	30_YE5S
L000528_030_002_2013-10-01_16-01-51	7	21	2208.5	655.5	404312.134658306	84934.0765307436	145.956710089736	142708.46446814	0.000825340305020062	165	167	169	107	117	131	0.0112658093314911	95	95	0.0369057961135163	L000528_030_002	2013-10-01_16-01-51	2013-09-17_08-02-56	30	YE5S	mS_his3D_B	2	1	1	JPC_TEST_768	SPAC637.10C	rpn10	SGA0067	JPC	'2013/09/17'	SID	JPC	YE5S	PINNED	14.3325810185185	84934.0765307436	30_YE5S
L000528_030_002_2013-10-01_16-01-51	7	23	2396.5	657.5	1020930.94377723	277310.023079747	145.956710089736	316797.466627323	0.00109881980922217	185	184	181	107	117	130	0.0817302582633649	95	95	0.120497538680027	L000528_030_002	2013-10-01_16-01-51	2013-09-17_08-02-56	30	YE5S	mS_his3D_B	2	1	1	JPC_TEST_768	SPAC8E11.02C	rad24	SGA0067	JPC	'2013/09/17'	SID	JPC	YE5S	PINNED	14.3325810185185	277310.023079747	30_YE5S
L000528_030_002_2013-10-01_16-01-51	7	25	2593.5	658.5	1410812.09480285	423481.981747136	145.956710089736	451973.708787069	0.0011568283163168	189	188	183	110	119	130	0.127537464130088	95	95	0.184012593231062	L000528_030_002	2013-10-01_16-01-51	2013-09-17_08-02-56	30	YE5S	mS_his3D_B	2	1	1	JPC_TEST_768	SPAPB24D3.04C	mag1	SGA0067	JPC	'2013/09/17'	SID	JPC	YE5S	PINNED	14.3325810185185	423481.981747136	30_YE5S
L000528_030_002_2013-10-01_16-01-51	7	27	2779.5	658.5	1498131.77542778	466676.12438165	145.956710089736	494023.639143343	0.00123415242055255	195	193	187	111	119	130	0.141672866404506	95	95	0.202781434742991	L000528_030_002	2013-10-01_16-01-51	2013-09-17_08-02-56	30	YE5S	mS_his3D_B	2	1	1	JPC_TEST_768	SPBC13G1.04C	SPBC13G1.04c	SGA0067	JPC	'2013/09/17'	SID	JPC	YE5S	PINNED	14.3325810185185	466676.12438165	30_YE5S
L000528_030_002_2013-10-01_16-01-51	7	29	2965.5	661.5	0	0	145.956710089736	46212.6127478436	NA	NA	NA	NA	106	117	131	0.00223190562227654	95	95	0	L000528_030_002	2013-10-01_16-01-51	2013-09-17_08-02-56	30	YE5S	mS_his3D_B	2	1	1	JPC_TEST_768	SPBC1718.07C	zfs1	SGA0067	JPC	'2013/09/17'	SID	JPC	YE5S	PINNED	14.3325810185185	0	30_YE5S
L000528_030_002_2013-10-01_16-01-51	7	31	3155.5	657.5	578706.902965246	123691.800811553	145.956710089736	175326.255584081	0.000825340305020062	165	167	167	107	117	130	0.00180678074184292	95	95	0.0537469125247093	L000528_030_002	2013-10-01_16-01-51	2013-09-17_08-02-56	30	YE5S	mS_his3D_B	2	1	1	JPC_TEST_768	SPBC21D10.10	bdc1	SGA0067	JPC	'2013/09/17'	SID	JPC	YE5S	PINNED	14.3325810185185	123691.800811553	30_YE5S
L000528_030_002_2013-10-01_16-01-51	7	33	3350.5	663.5	452741.537357849	92826.3306485496	145.956710089736	150256.997299589	0.000824417620535729	165	167	168	108	118	131	0.0142416834945265	95	95	0.0403351607836835	L000528_030_002	2013-10-01_16-01-51	2013-09-17_08-02-56	30	YE5S	mS_his3D_B	2	1	1	JPC_TEST_768	SPBC31F10.13C	hip1	SGA0067	JPC	'2013/09/17'	SID	JPC	YE5S	PINNED	14.3325810185185	92826.3306485496	30_YE5S
L000528_030_002_2013-10-01_16-01-51	7	35	3534.5	655.5	951466.547985971	252208.379406094	145.956710089736	303854.365767995	0.00107792025473892	183	183	180	111	119	131	0.0802423211818472	95	95	0.109590301192154	L000528_030_002	2013-10-01_16-01-51	2013-09-17_08-02-56	30	YE5S	mS_his3D_B	2	1	1	JPC_TEST_768	SPBC530.14C	dsk1	SGA0067	JPC	'2013/09/17'	SID	JPC	YE5S	PINNED	14.3325810185185	252208.379406094	30_YE5S
L000528_030_002_2013-10-01_16-01-51	7	37	3732.5	651.5	1611622.9009459	532554.399441759	145.956710089736	556109.912217181	0.00134504820732927	204	200	193	110	119	130	0.182059730045701	95	95	0.231407049890504	L000528_030_002	2013-10-01_16-01-51	2013-09-17_08-02-56	30	YE5S	mS_his3D_B	2	1	1	JPC_TEST_768	SPBC947.08C	hip4	SGA0067	JPC	'2013/09/17'	SID	JPC	YE5S	PINNED	14.3325810185185	532554.399441759	30_YE5S
L000528_030_002_2013-10-01_16-01-51	7	39	3914.5	661.5	1049303.72515676	265239.096878324	145.956710089736	308259.528478729	0.000955813335224791	175	175	174	111	119	132	0.065575512806887	95	95	0.115252445550301	L000528_030_002	2013-10-01_16-01-51	2013-09-17_08-02-56	30	YE5S	mS_his3D_B	2	1	1	JPC_TEST_768	SPCC1795.01C	mad3	SGA0067	JPC	'2013/09/17'	SID	JPC	YE5S	PINNED	14.3325810185185	265239.096878324	30_YE5S
L000528_030_002_2013-10-01_16-01-51	7	41	4111.5	657.5	544463.890955468	117015.79558749	145.956710089736	168526.886614048	0.000840257663277703	167	167	168	108	118	132	0.00223190562227654	95	95	0.0508460357775198	L000528_030_002	2013-10-01_16-01-51	2013-09-17_08-02-56	30	YE5S	mS_his3D_B	2	1	1	JPC_TEST_768	SPCC330.02	rhp7	SGA0067	JPC	'2013/09/17'	SID	JPC	YE5S	PINNED	14.3325810185185	117015.79558749	30_YE5S
L000528_030_002_2013-10-01_16-01-51	7	43	4294.5	656.5	1176002.86959294	301407.065543396	145.956710089736	342192.176316646	0.000970269351240265	176	175	175	113	120	132	0.0391114889998937	95	95	0.130968253997456	L000528_030_002	2013-10-01_16-01-51	2013-09-17_08-02-56	30	YE5S	mS_his3D_B	2	1	1	JPC_TEST_768	SPCC663.12	cid12	SGA0067	JPC	'2013/09/17'	SID	JPC	YE5S	PINNED	14.3325810185185	301407.065543396	30_YE5S
L000528_030_002_2013-10-01_16-01-51	7	45	4491.5	657.5	1139069.33521097	324496.268913588	145.956710089736	345081.151799258	0.00106806240822256	184	182	180	108	115	128	0.101604846423637	95	95	0.14100104021013	L000528_030_002	2013-10-01_16-01-51	2013-09-17_08-02-56	30	YE5S	mS_his3D_B	2	1	1	JPC_TEST_768	SPBPJ4664.03	mfm3	SGA0067	JPC	'2013/09/17'	SID	JPC	YE5S	PINNED	14.3325810185185	324496.268913588	30_YE5S
L000528_030_002_2013-10-01_16-01-51	7	47	4675.5	656.5	1492506.13774046	431117.775107513	145.956710089736	456156.741850867	0.00115699750642697	191	187	183	114	118	130	0.107450313529599	95	95	0.187330519844664	L000528_030_002	2013-10-01_16-01-51	2013-09-17_08-02-56	30	YE5S	mS_his3D_B	2	1	1	JPC_TEST_768	SPBC11B10.02C	his3	SGA0067	JPC	'2013/09/17'	SID	JPC	YE5S	PINNED	14.3325810185185	431117.775107513	30_YE5S
L000528_030_002_2013-10-01_16-01-51	8	2	401.5	753.5	1286803.47273887	392607.847864486	145.956710089736	381462.87926346	0.00122201860333081	195	192	188	96	107	125	0.122329684344776	95	95	0.170597076905974	L000528_030_002	2013-10-01_16-01-51	2013-09-17_08-02-56	30	YE5S	mS_his3D_B	2	1	1	JPC_TEST_768	SPBC11B10.02C	his3	SGA0067	JPC	'2013/09/17'	SID	JPC	YE5S	PINNED	14.3325810185185	392607.847864486	30_YE5S
L000528_030_002_2013-10-01_16-01-51	8	4	591.5	750.5	1179182.57785099	312950.760651225	145.956710089736	327800.924949983	0.00104917741281814	182	180	179	103	111	126	0.0959719417578914	95	95	0.135984253175265	L000528_030_002	2013-10-01_16-01-51	2013-09-17_08-02-56	30	YE5S	mS_his3D_B	2	1	1	JPC_TEST_768	SPBC216.05	rad3	SGA0067	JPC	'2013/09/17'	SID	JPC	YE5S	PINNED	14.3325810185185	312950.760651225	30_YE5S
L000528_030_002_2013-10-01_16-01-51	8	6	781.5	748.5	302806.063343607	56634.872271179	145.956710089736	64692.7737225474	0.000742464606295413	160	161	164	101	111	127	0.0104155595706239	95	95	0.0246091455200387	L000528_030_002	2013-10-01_16-01-51	2013-09-17_08-02-56	30	YE5S	mS_his3D_B	2	1	1	JPC_TEST_768	SPAC23A1.15C	sec20	SGA0067	JPC	'2013/09/17'	SID	JPC	YE5S	PINNED	14.3325810185185	56634.872271179	30_YE5S
L000528_030_002_2013-10-01_16-01-51	8	8	971.5	754.5	1253783.42544372	343396.765931499	145.956710089736	358484.305711354	0.00109890440427726	186	184	182	103	112	128	0.110213625252418	95	95	0.149213737844332	L000528_030_002	2013-10-01_16-01-51	2013-09-17_08-02-56	30	YE5S	mS_his3D_B	2	1	1	JPC_TEST_768	SPAC12G12.16C	SPAC12G12.16c	SGA0067	JPC	'2013/09/17'	SID	JPC	YE5S	PINNED	14.3325810185185	343396.765931499	30_YE5S
L000528_030_002_2013-10-01_16-01-51	8	10	1162.5	746.5	1362627.28504623	378268.760030934	145.956710089736	391225.106008408	0.00108344110872236	184	183	181	104	113	128	0.0993729408013604	95	95	0.164366415743168	L000528_030_002	2013-10-01_16-01-51	2013-09-17_08-02-56	30	YE5S	mS_his3D_B	2	1	1	JPC_TEST_768	SPAC1687.15	gsk3	SGA0067	JPC	'2013/09/17'	SID	JPC	YE5S	PINNED	14.3325810185185	378268.760030934	30_YE5S
L000528_030_002_2013-10-01_16-01-51	8	12	1352.5	750.5	1274329.23264959	370280.827452768	145.956710089736	387485.136597807	0.00112957721022179	187	186	183	105	114	128	0.0985226910404931	95	95	0.160895476596716	L000528_030_002	2013-10-01_16-01-51	2013-09-17_08-02-56	30	YE5S	mS_his3D_B	2	1	1	JPC_TEST_768	SPAC1805.04	nup132	SGA0067	JPC	'2013/09/17'	SID	JPC	YE5S	PINNED	14.3325810185185	370280.827452768	30_YE5S
L000528_030_002_2013-10-01_16-01-51	8	14	1542.5	752.5	453230.723243703	88938.4139042119	145.956710089736	132781.557658373	0.000773683349537195	162	163	165	104	115	130	0.0143479647146349	95	95	0.0386457721597792	L000528_030_002	2013-10-01_16-01-51	2013-09-17_08-02-56	30	YE5S	mS_his3D_B	2	1	1	JPC_TEST_768	SPAC19G12.02C	pms1	SGA0067	JPC	'2013/09/17'	SID	JPC	YE5S	PINNED	14.3325810185185	88938.4139042119	30_YE5S
L000528_030_002_2013-10-01_16-01-51	8	16	1737.5	758.5	1187987.92379637	319678.94940341	145.956710089736	341632.838442559	0.00107993481381776	184	183	181	106	116	129	0.114146030396429	95	95	0.138907804857275	L000528_030_002	2013-10-01_16-01-51	2013-09-17_08-02-56	30	YE5S	mS_his3D_B	2	1	1	JPC_TEST_768	SPAC23A1.06C	cmk2	SGA0067	JPC	'2013/09/17'	SID	JPC	YE5S	PINNED	14.3325810185185	319678.94940341	30_YE5S
L000528_030_002_2013-10-01_16-01-51	8	18	1929.5	755.5	1326916.71537889	365303.884986931	145.956710089736	389789.422940081	0.00107818166636546	183	183	180	108	117	129	0.10341162716548	95	95	0.158732881423901	L000528_030_002	2013-10-01_16-01-51	2013-09-17_08-02-56	30	YE5S	mS_his3D_B	2	1	1	JPC_TEST_768	SPAC27E2.09	mak2	SGA0067	JPC	'2013/09/17'	SID	JPC	YE5S	PINNED	14.3325810185185	365303.884986931	30_YE5S
L000528_030_002_2013-10-01_16-01-51	8	20	2118.5	752.5	1053950.99107238	245287.110122363	145.956710089736	274380.816590903	0.000871476406519485	169	170	170	106	116	130	0.0610054203422255	95	95	0.106582851609305	L000528_030_002	2013-10-01_16-01-51	2013-09-17_08-02-56	30	YE5S	mS_his3D_B	2	1	1	JPC_TEST_768	SPAC3A11.14C	pkl1	SGA0067	JPC	'2013/09/17'	SID	JPC	YE5S	PINNED	14.3325810185185	245287.110122363	30_YE5S
L000528_030_002_2013-10-01_16-01-51	8	22	2302.5	754.5	892519.648740567	212936.830924853	145.956710089736	256733.695102161	0.000897804828130163	170	171	171	107	117	130	0.0660006376873206	95	95	0.0925259164303311	L000528_030_002	2013-10-01_16-01-51	2013-09-17_08-02-56	30	YE5S	mS_his3D_B	2	1	1	JPC_TEST_768	SPAC637.10C	rpn10	SGA0067	JPC	'2013/09/17'	SID	JPC	YE5S	PINNED	14.3325810185185	212936.830924853	30_YE5S
L000528_030_002_2013-10-01_16-01-51	8	24	2498.5	752.5	667004.955361887	126982.635610791	145.956710089736	180893.771126319	0.000763825503020831	161	163	164	107	118	130	0.00743968540758848	95	95	0.055176855406351	L000528_030_002	2013-10-01_16-01-51	2013-09-17_08-02-56	30	YE5S	mS_his3D_B	2	1	1	JPC_TEST_768	SPAC8E11.02C	rad24	SGA0067	JPC	'2013/09/17'	SID	JPC	YE5S	PINNED	14.3325810185185	126982.635610791	30_YE5S
L000528_030_002_2013-10-01_16-01-51	8	26	2685.5	754.5	1632657.89403762	518719.046447191	145.956710089736	542840.510198736	0.00126967718116145	198	195	188	111	119	129	0.157933893081093	95	95	0.225395273020343	L000528_030_002	2013-10-01_16-01-51	2013-09-17_08-02-56	30	YE5S	mS_his3D_B	2	1	1	JPC_TEST_768	SPAPB24D3.04C	mag1	SGA0067	JPC	'2013/09/17'	SID	JPC	YE5S	PINNED	14.3325810185185	518719.046447191	30_YE5S
L000528_030_002_2013-10-01_16-01-51	8	28	2878.5	751.5	1655160.44478691	532533.107550373	145.956710089736	556688.909266906	0.00126398713706783	198	195	188	110	119	130	0.112870655755128	95	95	0.231397798077399	L000528_030_002	2013-10-01_16-01-51	2013-09-17_08-02-56	30	YE5S	mS_his3D_B	2	1	1	JPC_TEST_768	SPBC13G1.04C	SPBC13G1.04c	SGA0067	JPC	'2013/09/17'	SID	JPC	YE5S	PINNED	14.3325810185185	532533.107550373	30_YE5S
L000528_030_002_2013-10-01_16-01-51	8	30	3066.5	752.5	0	0	145.956710089736	48943.0679584651	NA	NA	NA	NA	107	118	132	0	95	95	0	L000528_030_002	2013-10-01_16-01-51	2013-09-17_08-02-56	30	YE5S	mS_his3D_B	2	1	1	JPC_TEST_768	SPBC1718.07C	zfs1	SGA0067	JPC	'2013/09/17'	SID	JPC	YE5S	PINNED	14.3325810185185	0	30_YE5S
L000528_030_002_2013-10-01_16-01-51	8	32	3252.5	752.5	479157.575193963	87110.5138955533	145.956710089736	153844.036215525	0.000681411146538348	155	157	160	109	119	132	0.000850249760867255	95	95	0.0378515078574997	L000528_030_002	2013-10-01_16-01-51	2013-09-17_08-02-56	30	YE5S	mS_his3D_B	2	1	1	JPC_TEST_768	SPBC21D10.10	bdc1	SGA0067	JPC	'2013/09/17'	SID	JPC	YE5S	PINNED	14.3325810185185	87110.5138955533	30_YE5S
L000528_030_002_2013-10-01_16-01-51	8	34	3438.5	747.5	875153.549792752	231820.301835311	145.956710089736	285337.082998049	0.00105268370772275	182	181	179	110	120	131	0.058242108619407	95	95	0.100731215831975	L000528_030_002	2013-10-01_16-01-51	2013-09-17_08-02-56	30	YE5S	mS_his3D_B	2	1	1	JPC_TEST_768	SPBC31F10.13C	hip1	SGA0067	JPC	'2013/09/17'	SID	JPC	YE5S	PINNED	14.3325810185185	231820.301835311	30_YE5S
L000528_030_002_2013-10-01_16-01-51	8	36	3629.5	752.5	941927.423211818	228769.133170725	145.956710089736	280104.021054417	0.000955813335224791	175	175	173	111	120	131	0.0178552449782124	95	95	0.0994054133597198	L000528_030_002	2013-10-01_16-01-51	2013-09-17_08-02-56	30	YE5S	mS_his3D_B	2	1	1	JPC_TEST_768	SPBC530.14C	dsk1	SGA0067	JPC	'2013/09/17'	SID	JPC	YE5S	PINNED	14.3325810185185	228769.133170725	30_YE5S
L000528_030_002_2013-10-01_16-01-51	8	38	3819.5	750.5	1476852.18939313	473277.990438691	145.956710089736	504392.017841006	0.00129825083297205	201	196	191	113	121	131	0.159953236263152	95	95	0.2056500963288	L000528_030_002	2013-10-01_16-01-51	2013-09-17_08-02-56	30	YE5S	mS_his3D_B	2	1	1	JPC_TEST_768	SPBC947.08C	hip4	SGA0067	JPC	'2013/09/17'	SID	JPC	YE5S	PINNED	14.3325810185185	473277.990438691	30_YE5S
L000528_030_002_2013-10-01_16-01-51	8	40	4009.5	746.5	1363361.06387501	428251.515561669	145.956710089736	462176.823675791	0.00128002711042543	199	195	191	113	121	132	0.126262089488787	95	95	0.186085064607753	L000528_030_002	2013-10-01_16-01-51	2013-09-17_08-02-56	30	YE5S	mS_his3D_B	2	1	1	JPC_TEST_768	SPCC1795.01C	mad3	SGA0067	JPC	'2013/09/17'	SID	JPC	YE5S	PINNED	14.3325810185185	428251.515561669	30_YE5S
L000528_030_002_2013-10-01_16-01-51	8	42	4206.5	751.5	609770.206716973	130784.293393096	145.956710089736	198306.948509045	0.00085166872663074	168	168	169	111	120	133	0.0181740886385376	95	95	0.0568287625411313	L000528_030_002	2013-10-01_16-01-51	2013-09-17_08-02-56	30	YE5S	mS_his3D_B	2	1	1	JPC_TEST_768	SPCC330.02	rhp7	SGA0067	JPC	'2013/09/17'	SID	JPC	YE5S	PINNED	14.3325810185185	130784.293393096	30_YE5S
L000528_030_002_2013-10-01_16-01-51	8	44	4396.5	746.5	1287537.25156765	369775.228010255	145.956710089736	397088.495698811	0.00109898899933235	186	184	182	109	117	130	0.113720905515995	95	95	0.160675782091252	L000528_030_002	2013-10-01_16-01-51	2013-09-17_08-02-56	30	YE5S	mS_his3D_B	2	1	1	JPC_TEST_768	SPCC663.12	cid12	SGA0067	JPC	'2013/09/17'	SID	JPC	YE5S	PINNED	14.3325810185185	369775.228010255	30_YE5S
L000528_030_002_2013-10-01_16-01-51	8	46	4586.5	747.5	1479787.30470826	471333.87375875	145.956710089736	488319.679765098	0.00128304132258242	200	195	190	107	115	129	0.156445955999575	95	95	0.204805333228505	L000528_030_002	2013-10-01_16-01-51	2013-09-17_08-02-56	30	YE5S	mS_his3D_B	2	1	1	JPC_TEST_768	SPBPJ4664.03	mfm3	SGA0067	JPC	'2013/09/17'	SID	JPC	YE5S	PINNED	14.3325810185185	471333.87375875	30_YE5S
L000528_030_002_2013-10-01_16-01-51	8	48	4777.5	748.5	1532619.38038049	478649.830239206	145.956710089736	499675.362789915	0.00122311047792531	196	191	188	107	117	134	0.127962589010522	95	95	0.207984283412832	L000528_030_002	2013-10-01_16-01-51	2013-09-17_08-02-56	30	YE5S	mS_his3D_B	2	1	1	JPC_TEST_768	SPBC11B10.02C	his3	SGA0067	JPC	'2013/09/17'	SID	JPC	YE5S	PINNED	14.3325810185185	478649.830239206	30_YE5S
L000528_030_002_2013-10-01_16-01-51	9	1	310.5	844.5	299381.762142629	51365.5149808159	145.956710089736	75235.297814561	0.000670030823690765	153	157	163	102	113	130	0.0092464661494314	95	95	0.0223194894273275	L000528_030_002	2013-10-01_16-01-51	2013-09-17_08-02-56	30	YE5S	mS_his3D_B	2	1	1	JPC_TEST_768	SPBC11B10.02C	his3	SGA0067	JPC	'2013/09/17'	SID	JPC	YE5S	PINNED	14.3325810185185	51365.5149808159	30_YE5S
L000528_030_002_2013-10-01_16-01-51	9	3	502.5	848.5	1283623.76448082	341690.817204877	145.956710089736	364388.624376896	0.00106346423872344	183	181	180	110	116	128	0.0779041343394622	95	95	0.148472464159417	L000528_030_002	2013-10-01_16-01-51	2013-09-17_08-02-56	30	YE5S	mS_his3D_B	2	1	1	JPC_TEST_768	SPAC2G11.12	rqh1	SGA0067	JPC	'2013/09/17'	SID	JPC	YE5S	PINNED	14.3325810185185	341690.817204877	30_YE5S
L000528_030_002_2013-10-01_16-01-51	9	5	691.5	843.5	1843741.60378361	587922.586811215	145.956710089736	602848.04025237	0.00131931957756548	203	197	193	114	118	128	0.12477415240727	95	95	0.255465791890159	L000528_030_002	2013-10-01_16-01-51	2013-09-17_08-02-56	30	YE5S	mS_his3D_B	2	1	1	JPC_TEST_768	SPCC1235.03	SPCC1235.03	SGA0067	JPC	'2013/09/17'	SID	JPC	YE5S	PINNED	14.3325810185185	587922.586811215	30_YE5S
L000528_030_002_2013-10-01_16-01-51	9	7	876.5	851.5	940215.27261133	230447.882903073	145.956710089736	250432.697718511	0.000986570736224406	177	177	177	101	112	127	0.0577107025188649	95	95	0.100134868460409	L000528_030_002	2013-10-01_16-01-51	2013-09-17_08-02-56	30	YE5S	mS_his3D_B	2	1	1	JPC_TEST_768	SPAC139.01C	SPAC139.01c	SGA0067	JPC	'2013/09/17'	SID	JPC	YE5S	PINNED	14.3325810185185	230447.882903073	30_YE5S
L000528_030_002_2013-10-01_16-01-51	9	9	1067.5	846.5	1664944.16250399	562360.484732519	145.956710089736	571366.771363801	0.0013448790172191	204	199	195	104	113	127	0.160909767244128	95	95	0.244358474708606	L000528_030_002	2013-10-01_16-01-51	2013-09-17_08-02-56	30	YE5S	mS_his3D_B	2	1	1	JPC_TEST_768	SPAC16A10.07C	taz1	SGA0067	JPC	'2013/09/17'	SID	JPC	YE5S	PINNED	14.3325810185185	562360.484732519	30_YE5S
L000528_030_002_2013-10-01_16-01-51	9	11	1257.5	843.5	842378.095440536	215415.929254253	145.956710089736	247468.105345099	0.00100194943672421	178	178	177	104	114	129	0.0740780104155596	95	95	0.0936031412760864	L000528_030_002	2013-10-01_16-01-51	2013-09-17_08-02-56	30	YE5S	mS_his3D_B	2	1	1	JPC_TEST_768	SPAC1805.12C	uep1	SGA0067	JPC	'2013/09/17'	SID	JPC	YE5S	PINNED	14.3325810185185	215415.929254253	30_YE5S
L000528_030_002_2013-10-01_16-01-51	9	13	1447.5	847.5	1197037.86268466	320695.268753012	145.956710089736	349843.038969831	0.00103621313262843	180	180	179	105	115	129	0.0937400361356148	95	95	0.139349418827011	L000528_030_002	2013-10-01_16-01-51	2013-09-17_08-02-56	30	YE5S	mS_his3D_B	2	1	1	JPC_TEST_768	SPAC19G12.06C	hta2	SGA0067	JPC	'2013/09/17'	SID	JPC	YE5S	PINNED	14.3325810185185	320695.268753012	30_YE5S
L000528_030_002_2013-10-01_16-01-51	9	15	1637.5	843.5	0	0	145.956710089736	28465.3379420365	NA	NA	NA	NA	104	116	130	0.00340099904346902	95	95	0	L000528_030_002	2013-10-01_16-01-51	2013-09-17_08-02-56	30	YE5S	mS_his3D_B	2	1	1	JPC_TEST_768	SPAC23C11.04C	pnk1	SGA0067	JPC	'2013/09/17'	SID	JPC	YE5S	PINNED	14.3325810185185	0	30_YE5S
L000528_030_002_2013-10-01_16-01-51	9	17	1827.5	845.5	1289738.58805399	389181.127772565	145.956710089736	414047.203263786	0.00117220701681661	190	189	185	108	118	129	0.132426400255075	95	95	0.169108088761095	L000528_030_002	2013-10-01_16-01-51	2013-09-17_08-02-56	30	YE5S	mS_his3D_B	2	1	1	JPC_TEST_768	SPAC29B12.03	spd1	SGA0067	JPC	'2013/09/17'	SID	JPC	YE5S	PINNED	14.3325810185185	389181.127772565	30_YE5S
L000528_030_002_2013-10-01_16-01-51	9	19	2022.5	845.5	723261.332235094	168775.005419762	145.956710089736	212714.963572795	0.000901311123034768	171	172	172	106	117	130	0.0532468912743118	95	95	0.0733365946096406	L000528_030_002	2013-10-01_16-01-51	2013-09-17_08-02-56	30	YE5S	mS_his3D_B	2	1	1	JPC_TEST_768	SPAC3C7.03C	rhp55	SGA0067	JPC	'2013/09/17'	SID	JPC	YE5S	PINNED	14.3325810185185	168775.005419762	30_YE5S
L000528_030_002_2013-10-01_16-01-51	9	21	2208.5	848.5	2690.52237219683	358.201379109162	145.956710089736	38837.1318735872	0.00052685515958321	140	149	155	105	116	131	0	95	95	0.00015564668040157	L000528_030_002	2013-10-01_16-01-51	2013-09-17_08-02-56	30	YE5S	mS_his3D_B	2	1	1	JPC_TEST_768	SPAC644.06C	cdr1	SGA0067	JPC	'2013/09/17'	SID	JPC	YE5S	PINNED	14.3325810185185	358.201379109162	30_YE5S
L000528_030_002_2013-10-01_16-01-51	9	23	2402.5	849.5	1073518.42650654	280745.568552103	145.956710089736	318125.286723459	0.00102192630672313	179	179	177	108	118	130	0.0953342544372409	95	95	0.121990361654273	L000528_030_002	2013-10-01_16-01-51	2013-09-17_08-02-56	30	YE5S	mS_his3D_B	2	1	1	JPC_TEST_768	SPAC8E11.02C	rad24	SGA0067	JPC	'2013/09/17'	SID	JPC	YE5S	PINNED	14.3325810185185	280745.568552103	30_YE5S
L000528_030_002_2013-10-01_16-01-51	9	25	2588.5	844.5	1369720.48039112	424191.780710847	145.956710089736	449636.898102865	0.00122337188955185	195	192	186	108	118	129	0.137740461260495	95	95	0.184321017092324	L000528_030_002	2013-10-01_16-01-51	2013-09-17_08-02-56	30	YE5S	mS_his3D_B	2	1	1	JPC_TEST_768	SPAPB2B4.03	cig2	SGA0067	JPC	'2013/09/17'	SID	JPC	YE5S	PINNED	14.3325810185185	424191.780710847	30_YE5S
[truncated: 8,243 more rows]
