# Supplementary material for: Quantitative Fitness Analysis Identifies exo1∆ and Other Suppressors or Enhancers of Telomere Defects in Schizosaccharomyces pombe
Source: PLoS One. 2015 Jul 13;10(7):e0132240. doi: 10.1371/journal.pone.0132240 (PMC4500466; doi:10.1371/journal.pone.0132240)
Supplement: S1 Tables — Excel spreadsheet containing the following tables as worksheets. Worksheet A: Strains used in the study. Worksheet B: List of gene deletions in the small scale library. Worksheet C: Raw data from the taz1Δ small scale QFA screen. Worksheet D: Raw data from the pot1-1 QFA screen. (XLSX) [file pone.0132240.s026.xlsx]

## Sheet: A - Strains used in this study
				Strains used in this study
	WT/Mutation		Number	Genotype
	WT		DLY 4933	h+, ade6-M216 leu1-32 ura4-D18	Lydall lab strain inventory
	WT		DLY 7397	h-, ade6-M216 leu1-32 ura4-D18	Lydall lab strain inventory
	exo1Δ		DLY 4934	h+, ade6-M216, leu1-32, ura4-D18; exo1Δ::kanR	Lydall lab strain inventory
	his3Δ		DLY 7410	h-, ade6-M210; leu1-32; ura4-D18; mat1_m-cyhS, smt0; rpl42::cyhR(sP56Q); his3Δ::natR	This study
	ura5Δ		DLY 7489	h-, ade6-M210; leu1-32; ura4-D18; mat1_m-cyhS, smt0; rpl42::cyhR(sP56Q); ura5Δ::natR	This study
	his7Δ		DLY 7411	h-, ade6-M210; leu1-32; ura4-D18; mat1_m-cyhS, smt0; rpl42::cyhR(sP56Q); his7Δ::natR	This study
	taz1Δ		DLY 7485	h-, ade6-M210; leu1-32; ura4-D18; mat1_m-cyhS, smt0; rpl42::cyhR(sP56Q); taz1Δ::natR	This study
	POT1		PLY 99	h-, ade6-M210 leu1-32 ura4-D18 mat1_m-cyhS smt0 rpl42::cyh(R) (sP56Q); POT1::hygR	This study
	pot1-1::Hyg		PLY 62	h-, ade6-M216; leu1-32; ura4-D18; pot1–1–GFP::hygR	This study
	tel1Δ		PLY 82	h-, ade6-M216, leu1-32, ura4-D18; tel1∆::kanR	This study
	rad9Δ		PLY183	h+, ade6-M216, leu1-32, ura4-D18; rad9Δ::kanR	This study
	rad17Δ		PLY184	h+, ade6-M216, leu1-32, ura4-D18; rad17Δ::kanR	This study
	pot1-1 rad9Δ		PLY 67	h-, ade6-M216, leu1-32, ura4-D18; pot1-1::hygR rad9∆::kanR	This study
	pot1-1 rad17Δ		PLY 69	h-, ade6-M216, leu1-32, ura4-D18; pot1-1::hygR rad17∆::kanR	This study
	taz1Δ exo1Δ		PLY 179	h+, ade6-M216 leu1-32 ura4-D18; taz1∆::natR exo1∆::kanR	This study
	pot1-1 exo1Δ		PLY 136	h-, ade6-M216, leu1-32, ura4-D18; pot1-1::hygR exo1∆::kanR	This study
	pot1-1 tel1Δ		PLY 73	h- ade6-M216, leu1-32, ura4-D18; pot1–1::hygR tel1Δ::kanR	This study

## Sheet: B - Small scale SGA del mutants
SPAC10F6.16	SPAC10F6.16	SPAC10F6.16	SPAC10F6.16	SPAC10F6.16	SPAC10F6.16	SPAC10F6.16	SPAC10F6.16	SPAC10F6.16	SPAC10F6.16	SPAC10F6.16	SPAC10F6.16	SPAC10F6.16	SPAC10F6.16	SPAC10F6.16	SPAC10F6.16	SPAC10F6.16	SPAC10F6.16	SPAC10F6.16	SPAC10F6.16	SPAC10F6.16	SPAC10F6.16	SPAC10F6.16	SPAC10F6.16
SPAC10F6.16	SPAC6F6.17	SPAC688.13	SPAC1250.04c	SPAC1556.01c	SPAC17H9.10c	SPAC19E9.01c	SPAC22G7.04	SPAC27D7.05c	SPAC343.18	SPAC589.08c	SPAC6G10.11c	SPAPB1E7.02c	SPBC12D12.02c	SPBC1703.04	SPBC216.05	SPBC2G2.01c	SPBC428.17c	SPBC887.04c	SPCC1739.12	SPCC306.04c	SPCC622.17	SPAP8A3.14C	SPAC10F6.16
SPAC10F6.16	SPBC1778.02	SPAC31G5.18C	SPAC12B10.12c	SPAC15A10.03c	SPAC17H9.19c	SPAC19E9.02	SPAC22H12.02	SPAC27E2.03c	SPAC343.18	SPAC589.10c	SPAC823.14	SPAPB1E7.06c	SPBC12D12.09	SPBC1709.05	SPBC216.06c	SPBC30B4.04c	SPBC530.13	SPBC887.10	SPCC1753.02c	SPCC330.01c	SPCC663.01c	SPAC56F8.02	SPAC10F6.16
SPAC10F6.16	SPBC216.05	SPAC23A1.15C	SPAC12G12.16c	SPAC1687.15	SPAC1805.04	SPAC19G12.02c	SPAC23A1.06c	SPAC27E2.09	SPAC3A11.14c	SPAC637.10c	SPAC8E11.02c	SPAPB24D3.04c	SPBC13G1.04c	SPBC1718.07c	SPBC21D10.10	SPBC31F10.13c	SPBC530.14c	SPBC947.08c	SPCC1795.01c	SPCC330.02	SPCC663.12	SPBPJ4664.03	SPAC10F6.16
SPAC10F6.16	SPAC2G11.12	SPCC1235.03	SPAC139.01c	SPAC16A10.07c	SPAC1805.12c	SPAC19G12.06c	SPAC23C11.04c	SPAC29B12.03	SPAC3C7.03c	SPAC644.06c	SPAC8E11.02c	SPAPB2B4.03	SPBC13G1.13	SPBC1734.06	SPBC21D10.12	SPBC31F10.14c	SPBC543.03c	SPBP16F5.03c	SPCC18.09c	SPCC338.05c	SPCC736.09c	SPBC25B2.07C	SPAC10F6.16
SPAC10F6.16	SPBC342.05	SPAC1006.09	SPAC139.06	SPAC16A10.07c	SPAC1834.04	SPAC1B1.04c	SPAC23D3.01	SPAC2F3.15	SPAC3F10.15c	SPAC644.14C	SPAC8E11.03c	SPAPB8E5.02c	SPBC146.06c	SPBC17D11.01	SPBC23E6.02	SPBC336.01	SPBC582.10c	SPCC1183.06	SPCC1840.03	SPCC338.08	SPCC74.06	SPBP8B7.24C	SPAC10F6.16
SPAC10F6.16	SPCC1322.12C	SPAC1071.02	SPAC13A11.03	SPAC1782.01	SPAC1834.08	SPAC1B3.03c	SPAC23G3.04	SPAC2F7.03c	SPAC3G6.06c	SPAC664.07c	SPAC8F11.03	SPAPYUG7.02c	SPBC15D4.03	SPBC17D11.04c	SPBC23G7.04c	SPBC336.14c	SPBC609.05	SPCC1259.04	SPCC18B5.03	SPCC338.11c	SPCC777.10c	SPBC23G7.15C	SPAC10F6.16
SPAC10F6.16	SPAC688.06C	SPAC1071.12c	SPAC13C5.07	SPAC1782.09c	SPAC18B11.07c	SPAC1D4.06c	SPAC23H3.08c	SPAC2F7.06c	SPAC3G9.08	SPAC664.07c	SPAC9.05	SPAPYUG7.04c	SPBC1685.11	SPBC19C7.09c	SPBC23G7.11	SPBC342.05	SPBC646.13	SPCC126.02c	SPCC18B5.07c	SPCC338.16	SPCC895.07	SPBC106.08C	SPAC10F6.16
SPAC10F6.16	SPAC1556.01C	SPAC1142.08	SPAC13F5.01c	SPAC17A2.12	SPAC18G6.15	SPAC1D4.11c	SPAC23H3.13c	SPAC2F7.08c	SPAC3H8.05c	SPAC688.06c	SPAC9E9.08	SPBC106.01	SPBC16A3.19	SPBC19F5.01c	SPBC23G7.12c	SPBC342.06c	SPBC649.03	SPCC126.04c	SPCC18B5.11c	SPCC364.06	SPCC965.05c	SPBC146.11C	SPAC10F6.16
SPAC10F6.16	SPCC4G3.05C	SPAC11E3.04c	SPAC13G6.01c	SPAC17A2.13c	SPAC1952.07	SPAC20G4.04c	SPAC23H4.12	SPAC2G11.12	SPAC4D7.03	SPAC688.10	SPAC9E9.08	SPBC106.10	SPBC16D10.07c	SPBC19F8.02	SPBC28F2.02	SPBC354.10	SPBC651.10	SPCC1322.06	SPCC1919.05	SPCC4B3.12	SPCP25A2.02c	SPAPB1E7.07	SPAC10F6.16
SPAC10F6.16	SPAC24C9.07C	SPAC11E3.08c	SPAC1420.03	SPAC17A2.13c	SPAC1952.07	SPAC20G4.04c	SPAC24B11.06c	SPAC30.03c	SPAC4G9.11c	SPAC688.13	SPAC9E9.13	SPBC106.16	SPBC16E9.12c	SPBC19G7.01c	SPBC28F2.07	SPBC365.10	SPBC660.14	SPCC1322.08	SPCC23B6.03c	SPCC4E9.02	SPCP31B10.05	SPAC3C7.05C	SPAC10F6.16
SPAC10F6.16	SPAC6G9.13C	SPAC11E3.09	SPAC144.02	SPAC17G8.07	SPAC19A8.10	SPAC20H4.04	SPAC24H6.03	SPAC30D11.07	SPAC4H3.05	SPAC694.06c	SPAC9G1.02	SPBC1105.11c	SPBC16G5.13	SPBC19G7.09	SPBC29A10.05	SPBC3D6.04c	SPBC6B1.09c	SPCC1322.12c	SPCC23B6.05c	SPCC4G3.05c	SPBC1105.08	SPAC25G10.02	SPAC10F6.16
SPAC10F6.16	SPAC19G12.13C	SPAC11G7.02	SPAC144.05	SPAC17G8.10c	SPAC19A8.10	SPAC20H4.07	SPAC26A3.02	SPAC30D11.10	SPAC521.02	SPAC6B12.02c	SPACUNK12.02c	SPBC119.04	SPBC16G5.15c	SPBC20F10.06	SPBC29A3.13	SPBC3D6.10	SPBC725.02	SPCC1450.11c	SPCC24B10.07	SPCC4G3.05c	SPCC132.01C	SPAC13G7.06	SPAC10F6.16
SPAC10F6.16	SPBC16G5.13	SPAC11G7.04	SPAC14C4.13	SPAC17G8.13c	SPAC19D5.01	SPAC22A12.01c	SPAC26F1.10c	SPAC30D11.13	SPAC57A10.02	SPAC6B12.05c	SPAP27G11.15	SPBC119.14	SPBC16H5.07c	SPBC211.06	SPBC2D10.12	SPBC3E7.08c	SPBC776.02c	SPCC1620.14c	SPCC24B10.14c	SPCC4G3.10c	SPCC14G10.04	SPCC1281.04	SPAC10F6.16
SPAC10F6.16	SPAC644.14C	SPAC11H11.03c	SPAC14C4.13	SPAC17H9.03c	SPAC19D5.03	SPAC22F3.03c	SPAC26H5.02c	SPAC30D11.13	SPAC57A10.09c	SPAC6F6.09	SPAPB1A10.09	SPBC11B10.06	SPBC16H5.11c	SPBC216.05	SPBC2D10.12	SPBC409.07c	SPBC83.04	SPCC16C4.11	SPCC285.16c	SPCC622.08c	SPAC13G6.13	SPBC776.02c	SPAC10F6.16
SPAC10F6.16	SPAC10F6.16	SPAC10F6.16	SPAC10F6.16	SPAC10F6.16	SPAC10F6.16	SPAC10F6.16	SPAC10F6.16	SPAC10F6.16	SPAC10F6.16	SPAC10F6.16	SPAC10F6.16	SPAC10F6.16	SPAC10F6.16	SPAC10F6.16	SPAC10F6.16	SPAC10F6.16	SPAC10F6.16	SPAC10F6.16	SPAC10F6.16	SPAC10F6.16	SPAC10F6.16	SPAC10F6.16	SPAC10F6.16

## Sheet: C - taz1 QFA 20C
Screen ID: QFA0069
Screen name: taz1D_mQ
Libraries: taz1D_mQ
Client: SID
User: SID
PI: DAL
Date: 2014/02/10
Fitness definition: nAUC
Condition: 20
#########################################################
Gene	ORF	MedianFit	MeanFit	VarianceFit	NumRepeats	SEFit
win1	SPAC1006.09	0	0	0	4	0
pub1	SPAC11G7.02	0	4.35268e-06	7.57835e-11	4	4.35268e-06
rhp54	SPAC15A10.03C	0	1.48052e-05	8.7678e-10	4	1.48052e-05
sty1	SPAC24B11.06C	0	0.000153156	9.38269e-08	4	0.000153156
sal3	SPCC1840.03	0	1.39628e-06	7.79837e-12	4	1.39628e-06
gad8	SPCC24B10.07	0	0.000143939	8.28739e-08	4	0.000143939
png1	SPAC3G9.08	1.42248e-06	2.16258e-05	1.71204e-09	4	2.06884e-05
ubi1	SPAC11G7.04	6.04826e-06	0.000145522	8.00915e-08	4	0.000141502
rad22	SPAC30D11.10	6.08779e-06	0.000408712	6.5501e-07	4	0.000404663
hta1	SPCC622.08C	7.59586e-06	1.83631e-05	7.58762e-10	4	1.37728e-05
cdr2	SPAC57A10.02	1.20231e-05	0.000295849	3.31522e-07	4	0.00028789
eme1	SPAPB1E7.06C	2.57612e-05	7.90453e-05	1.54708e-08	4	6.21908e-05
mst2	SPAC17G8.13C	3.81962e-05	0.00049207	8.72172e-07	4	0.000466951
mak2	SPAC27E2.09	6.46413e-05	9.46569e-05	9.15853e-09	4	4.78501e-05
mcl1	SPAPB1E7.02C	7.19962e-05	0.000155336	5.06937e-08	4	0.000112576
zfs1	SPBC1718.07C	8.38165e-05	0.000420627	4.80197e-07	4	0.000346481
dis2	SPBC776.02C	0.000105007	0.000396586	4.90388e-07	8	0.000247585
cdr1	SPAC644.06C	0.000151616	0.0002172	6.31334e-08	4	0.000125632
ekc1	SPCC663.01C	0.00016648	0.00025319	1.05524e-07	4	0.000162422
hus5	SPAC30D11.13	0.000168122	0.000298547	1.32347e-07	8	0.000128621
mpr1	SPBC725.02	0.000274363	0.000239668	3.05598e-08	4	8.74069e-05
sir2	SPBC16D10.07C	0.000296551	0.000366831	5.28964e-08	4	0.000114996
pso2	SPAC22A12.01C	0.000319153	0.000394073	5.01869e-08	4	0.000112012
fbh1	SPBC336.01	0.000340414	0.000316131	2.54536e-08	4	7.9771e-05
cek1	SPCC1450.11C	0.000363375	0.000928923	1.36369e-06	4	0.000583886
wis1	SPBC409.07C	0.000418134	0.000395934	1.04274e-07	4	0.000161457
nse5	SPBC651.10	0.00057653	0.00142297	4.43495e-06	4	0.00105297
rhp14	SPBC649.03	0.000701605	0.000976293	1.15486e-06	4	0.000537323
tsn1	SPAC30.03C	0.000767179	0.00099355	9.67774e-07	4	0.000491878
sin1	SPAPYUG7.02C	0.00083625	0.00118027	1.84977e-06	4	0.000680031
poz1	SPAC19G12.13C	0.00108063	0.00204327	8.03779e-06	4	0.00141755
rad32	SPAC13C5.07	0.00158792	0.00246771	5.54666e-06	4	0.00117757
rpp202	SPBC23G7.15C	0.00168307	0.00152596	1.23246e-06	4	0.000555082
pyp3	SPAC11E3.09	0.00192177	0.0026773	7.97879e-06	4	0.00141234
mms19	SPAC1071.02	0.00240743	0.00334877	1.18141e-05	4	0.00171858
met16	SPAC13G7.06	0.00250402	0.00509554	4.0244e-05	4	0.00317191
rif1	SPAC6F6.17	0.00307179	0.00557271	3.80982e-05	4	0.00308619
ctp1	SPCC338.08	0.00309386	0.00605628	7.21963e-05	4	0.00424842
SPAC589.10c	SPAC589.10C	0.0031094	0.00994908	0.000256062	4	0.00800097
atg8	SPBP8B7.24C	0.00323038	0.00329666	8.25677e-06	4	0.00143673
mrc1	SPAC694.06C	0.00331202	0.00412732	1.32388e-05	4	0.00181925
def1	SPBC354.10	0.00348129	0.00295008	3.63795e-06	4	0.000953671
SPAC11H11.03c	SPAC11H11.03C	0.00361982	0.00562742	2.1999e-05	4	0.00234516
srk1	SPCC1322.08	0.00387945	0.00626669	3.50628e-05	4	0.00296069
fhl1	SPAC1142.08	0.00468319	0.00512646	2.3553e-05	4	0.00242657
rhp51	SPAC644.14C	0.00574918	0.0326305	0.00263839	8	0.0181603
SPCC14G10.04	SPCC14G10.04	0.00580095	0.00518975	4.86872e-06	4	0.00110326
SPCC1281.04	SPCC1281.04	0.0061195	0.0055514	3.64591e-06	4	0.000954714
rhp55	SPAC3C7.03C	0.00712224	0.0117903	0.000127208	4	0.00563934
pom1	SPAC2F7.03C	0.00747806	0.00680573	2.13704e-05	4	0.00231141
mak1	SPAC1834.08	0.00786833	0.00841337	4.30481e-05	4	0.00328055
ies2	SPAC6B12.05C	0.00980717	0.0107821	4.18674e-05	4	0.00323525
his3	SPBC11B10.02C	0.0100898	0.0277441	0.00138244	304	0.00213248
slx4	SPAC688.06C	0.0106644	0.0228533	0.000835142	8	0.0102173
hta2	SPAC19G12.06C	0.0111747	0.0118883	0.000130336	4	0.00570823
pof3	SPCC338.16	0.0115433	0.0111566	6.56568e-05	4	0.00405144
mug191	SPAC3C7.05C	0.011789	0.0145064	7.9743e-05	4	0.00446495
clp1	SPAC1782.09C	0.013043	0.0156218	0.000118474	4	0.0054423
arp5	SPBC365.10	0.0136095	0.0132985	5.74868e-05	4	0.003791
ptf2	SPBC16G5.13	0.0144193	0.022706	0.000556225	8	0.00833835
rpn10	SPAC637.10C	0.0144868	0.0163986	5.06037e-05	4	0.00355681
tra1	SPBP16F5.03C	0.0145551	0.0192713	0.000299976	4	0.00865991
kap113	SPCC1322.06	0.0147322	0.012862	3.17454e-05	4	0.00281715
rad25	SPAC17A2.13C	0.0150678	0.0166756	0.000113698	8	0.00376991
ssb3	SPCC23B6.05C	0.0151569	0.0148579	0.000106539	4	0.00516089
rad24	SPAC8E11.02C	0.0152393	0.0196397	0.000276235	8	0.00587617
sde2	SPAC31G5.18C	0.0152572	0.0172559	0.000223311	4	0.0074718
bub1	SPCC1322.12C	0.0164347	0.0169625	0.000130605	8	0.0040405
SPAC1B1.04c	SPAC1B1.04C	0.0164648	0.0157121	9.53764e-05	4	0.00488304
msh6	SPCC285.16C	0.0173622	0.021677	0.000444545	4	0.0105421
msh2	SPBC19G7.01C	0.0174623	0.0153472	0.000136327	4	0.00583796
mik1	SPBC660.14	0.0177542	0.0148143	6.04496e-05	4	0.00388747
stp1	SPAC1071.12C	0.0189268	0.0212882	0.000106022	4	0.00514834
bqt1	SPAC6G9.13C	0.0194894	0.0182448	4.99462e-05	4	0.00353363
rad50	SPAC1556.01C	0.0198792	0.021088	0.000283062	8	0.00594834
rdh54	SPAC22F3.03C	0.0206118	0.0216362	0.000126644	4	0.00562681
mms2	SPCC338.05C	0.0206258	0.0234012	0.000430814	4	0.010378
fkh2	SPBC16G5.15C	0.0208754	0.0212407	0.000140621	4	0.00592918
rhp42	SPCC4G3.10C	0.0211853	0.0199048	7.55218e-05	4	0.00434516
scn1	SPAC688.13	0.0218831	0.0298139	0.00106499	8	0.0115379
ase1	SPAPB1A10.09	0.0221112	0.021868	0.000153699	4	0.00619876
iec1	SPAC144.02	0.0225208	0.0336279	0.00147069	4	0.0191748
SPAP8A3.14c	SPAP8A3.14C	0.0225278	0.0251815	0.000690046	4	0.0131344
mus7	SPAC6B12.02C	0.0226546	0.025634	0.000110048	4	0.00524519
rap1	SPBC1778.02	0.0242052	0.0257622	0.000380545	4	0.00975378
rhp57	SPAC20H4.07	0.0255266	0.0275488	0.00102282	4	0.0159908
ddb1	SPAC17H9.10C	0.0265041	0.0269844	0.000124505	4	0.00557909
cce1	SPAC25G10.02	0.026828	0.0274887	2.63498e-06	4	0.000811631
cmk1	SPACUNK12.02C	0.027607	0.0253146	9.56331e-05	4	0.00488961
SPAC27E2.03c	SPAC27E2.03C	0.0286404	0.0296729	0.000294328	4	0.00857799
pob3	SPBC609.05	0.029192	0.0290201	0.00108882	4	0.0164987
mad1	SPBC3D6.04C	0.0299206	0.0304154	0.000897246	4	0.014977
pab2	SPBC16E9.12C	0.0308382	0.0283942	0.000202087	4	0.00710786
snf22	SPCC1620.14C	0.031035	0.0307556	0.00014418	4	0.00600375
spo12	SPAC3F10.15C	0.0310843	0.0364795	0.00015691	4	0.00626318
nhp6	SPAC57A10.09C	0.0314489	0.0329616	0.000393678	4	0.00992067
SPAC17A2.12	SPAC17A2.12	0.0315223	0.0338916	0.000192779	4	0.00694225
yaf9	SPAC17G8.07	0.0324467	0.0343294	3.80212e-05	4	0.00308307
dma1	SPAC17G8.10C	0.0337013	0.0343971	0.00043224	4	0.0103952
rti1	SPBC119.14	0.0339465	0.0335542	0.000305962	4	0.00874589
bdc1	SPBC21D10.10	0.0344758	0.0299479	0.000415071	4	0.0101866
SPBC582.10c	SPBC582.10C	0.0349713	0.0335968	0.000345345	4	0.00929173
xlf1	SPCC24B10.14C	0.0353554	0.0363897	0.000289116	4	0.0085017
csk1	SPAC1D4.06C	0.0354447	0.0380865	0.000494426	4	0.0111179
skb1	SPBC16H5.11C	0.0355578	0.0354582	0.000442598	4	0.010519
fml2	SPAC20H4.04	0.0362475	0.0396713	0.000172269	4	0.00656255
cul3	SPAC24H6.03	0.0363151	0.0393332	0.000275364	4	0.00829705
SPAC13G6.13	SPAC13G6.13	0.0365474	0.0359784	0.00106674	4	0.0163305
SPCC1235.03	SPCC1235.03	0.0370559	0.0348951	0.000154078	4	0.00620641
cid1	SPAC19D5.03	0.0374571	0.036176	0.000221483	4	0.00744115
sws1	SPBC11B10.06	0.0376917	0.0401912	0.00032509	4	0.00901513
bub3	SPAC23H3.08C	0.0383369	0.0396887	0.000553997	4	0.0117686
nth1	SPAC30D11.07	0.0386308	0.040084	0.000710006	4	0.013323
ulp1	SPBC19G7.09	0.0387192	0.036535	0.000117643	4	0.00542317
sgf73	SPCC126.04C	0.0388302	0.0442552	0.0003788	4	0.00973139
apn2	SPBC3D6.10	0.0400993	0.0436317	0.000397849	4	0.00997307
hht3	SPBC1105.11C	0.0403467	0.0396897	0.000316567	4	0.00889616
pol4	SPAC2F7.06C	0.0409667	0.03996	0.0002648	4	0.00813633
puc1	SPBC19F5.01C	0.0410374	0.0489192	0.000662939	4	0.0128738
pms1	SPAC19G12.02C	0.0416417	0.0396708	0.000132109	4	0.00574693
mms1	SPAC3H8.05C	0.0424538	0.0387215	0.000388492	4	0.0098551
sec20	SPAC23A1.15C	0.0439852	0.0508789	0.000452583	4	0.010637
gfh1	SPBC211.06	0.0440826	0.0435816	0.000175033	4	0.00661499
srs2	SPAC4H3.05	0.0444809	0.0459262	0.000555971	4	0.0117895
gsk3	SPAC1687.15	0.0448019	0.0503911	0.000382987	4	0.00978503
set9	SPCC4B3.12	0.0450005	0.0470078	0.00037414	4	0.00967134
SPBC1105.08	SPBC1105.08	0.0450356	0.0478027	0.000109904	4	0.00524175
rhp26	SPCP25A2.02C	0.0453002	0.0464685	0.000371718	4	0.00964
atl1	SPAC1250.04C	0.0460233	0.041766	0.000310283	4	0.00880742
SPAC23D3.01	SPAC23D3.01	0.0466016	0.0446854	0.000157681	4	0.00627856
taz1	SPAC16A10.07C	0.0466066	0.0477856	0.000425274	8	0.00729104
cmk2	SPAC23A1.06C	0.0473095	0.0504247	0.000190048	4	0.00689289
mei3	SPBC119.04	0.0473671	0.0493318	0.000352109	4	0.00938228
SPAC12G12.16c	SPAC12G12.16C	0.0483576	0.0420134	0.000225518	4	0.00750863
apc14	SPAC27D7.05C	0.0489701	0.0531374	0.000403766	4	0.010047
mag1	SPAPB24D3.04C	0.0493217	0.047182	0.000271202	4	0.0082341
wis2	SPAC1B3.03C	0.0496134	0.0516437	0.000433132	4	0.0104059
ubc12	SPCC777.10C	0.0512165	0.0599031	0.000737727	4	0.0135806
mph1	SPBC106.01	0.0517776	0.0612453	0.000510538	4	0.0112975
pkl1	SPAC3A11.14C	0.0523651	0.0548955	7.46672e-05	4	0.00432051
SPCC1919.05	SPCC1919.05	0.0524156	0.0494274	0.000183565	4	0.00677431
mug97	SPBC146.11C	0.0525906	0.0498688	0.000369727	4	0.00961414
ppk26	SPBC336.14C	0.0529374	0.0619434	0.000620899	4	0.0124589
mad2	SPBC20F10.06	0.0537954	0.0566312	0.000733506	4	0.0135417
alp13	SPAC23H4.12	0.0540049	0.0567996	0.000172087	4	0.00655909
rdl1	SPAC17H9.03C	0.0540833	0.0548998	0.000420475	4	0.0102527
ung1	SPCC1183.06	0.0541477	0.0560995	0.000313082	4	0.00884707
nto1	SPBC17D11.04C	0.0542475	0.0647437	0.000956027	4	0.0154598
pku70	SPCC126.02C	0.0546977	0.0582798	0.000100106	4	0.00500266
cid12	SPCC663.12	0.0549587	0.0576411	0.00326032	4	0.0285496
pre6	SPBC106.16	0.0554377	0.0598289	0.000783002	4	0.0139911
ubp13	SPAC22G7.04	0.0554778	0.060875	0.000588831	4	0.0121329
nbs1	SPBC6B1.09C	0.0556299	0.0563809	0.000131437	4	0.00573229
tdp1	SPCP31B10.05	0.055671	0.0557134	0.00155305	4	0.0197044
mus81	SPCC4G3.05C	0.0559483	0.0681152	0.000630928	12	0.00725103
dmc1	SPAC8E11.03C	0.0562556	0.0504112	0.000496412	4	0.0111402
glt1	SPAPB1E7.07	0.0562591	0.0562118	0.000637204	4	0.0126215
sds23	SPBC646.13	0.0566689	0.0564505	0.000391435	4	0.00989236
alp14	SPCC895.07	0.0577872	0.0591313	4.74152e-05	4	0.00344293
mug2	SPBC106.08C	0.0581292	0.0588242	0.000213012	4	0.00729747
nse6	SPAC11E3.08C	0.0586085	0.0605965	0.00110801	4	0.0166434
mfm3	SPBPJ4664.03	0.0587015	0.0591781	0.00030265	4	0.00869843
SPCC132.01c	SPCC132.01C	0.0594903	0.0591621	0.000751084	4	0.013703
slx1	SPAP27G11.15	0.0599568	0.0635523	0.000266857	4	0.00816788
rpb9	SPAPYUG7.04C	0.0605021	0.0575177	0.000234294	4	0.00765334
ppa2	SPBC16H5.07C	0.0616247	0.0610178	0.000163376	4	0.00639094
apc15	SPBC83.04	0.06191	0.0645519	0.00299024	4	0.0273415
SPAC521.02	SPAC521.02	0.0631139	0.0624306	0.00015086	4	0.00614126
hip3	SPBC31F10.14C	0.0633827	0.0551999	0.00090501	4	0.0150417
tfg3	SPAC22H12.02	0.0645174	0.0620735	0.000810644	4	0.0142359
rqh1	SPAC2G11.12	0.0646937	0.081796	0.00246157	8	0.0175413
nup40	SPAC19E9.01C	0.0649878	0.070052	0.000229155	4	0.00756893
SPBC13G1.04c	SPBC13G1.04C	0.0655299	0.0659323	1.75364e-05	4	0.00209382
dam1	SPAC589.08C	0.0656499	0.069723	0.000202307	4	0.00711173
set1	SPCC306.04C	0.065909	0.0611711	0.000432113	4	0.0103937
cdm1	SPBC12D12.02C	0.0661567	0.0692902	0.000609495	4	0.012344
gpa2	SPAC23H3.13C	0.0669946	0.0638864	0.00040003	4	0.0100004
ubc13	SPAC11E3.04C	0.0670213	0.0644327	0.000180893	4	0.00672482
nep1	SPBC17D11.01	0.0681276	0.0642957	0.00112253	4	0.0167521
rev3	SPAC688.10	0.0688197	0.0714613	0.00499521	4	0.0353384
nap1	SPCC364.06	0.0693236	0.0669926	0.000832215	4	0.0144241
rhp7	SPCC330.02	0.0698849	0.0692788	0.000210472	4	0.00725383
pdp1	SPBC29A3.13	0.0707381	0.0664279	0.000521242	4	0.0114154
eaf6	SPAC6F6.09	0.0712649	0.0716999	0.00151546	4	0.0194645
uep1	SPAC1805.12C	0.072147	0.0715535	0.000294354	4	0.00857838
SPCC736.09c	SPCC736.09C	0.0729428	0.0819487	0.00170258	4	0.0206311
uve1	SPBC19C7.09C	0.0738691	0.0733372	2.30507e-05	4	0.00240056
wee1	SPCC18B5.03	0.0745969	0.0745976	0.00236063	4	0.0242931
snf5	SPAC2F7.08C	0.0756341	0.075824	0.000817384	4	0.014295
myh1	SPAC26A3.02	0.0766231	0.0756463	0.000581341	4	0.0120555
spd1	SPAC29B12.03	0.0776444	0.0779356	0.00102813	4	0.0160322
cig1	SPCC4E9.02	0.0780149	0.0818668	0.00137172	4	0.0185184
sol1	SPBC30B4.04C	0.0781499	0.0788171	3.44143e-05	4	0.00293319
rhp41	SPAC12B10.12C	0.078407	0.0738326	0.000741147	4	0.013612
lkh1	SPAC1D4.11C	0.0791862	0.0778038	0.000445346	4	0.0105516
crb2	SPBC342.05	0.0794189	0.0830102	0.000846585	8	0.010287
rtt109	SPBC342.06C	0.079706	0.086632	0.00104006	4	0.016125
ies4	SPAC23G3.04	0.0801455	0.0843117	0.000297952	4	0.00863064
rpn502	SPAPB8E5.02C	0.0812311	0.080126	0.000231963	4	0.00761516
wos2	SPAC9E9.13	0.0818458	0.07888	0.000243505	4	0.00780232
rpt6	SPBC23G7.12C	0.0827399	0.0755173	0.000418039	4	0.010223
rlp1	SPBC1685.11	0.0833359	0.0843913	7.24432e-05	4	0.00425568
ecm29	SPAC1782.01	0.0834354	0.0776808	0.000726963	4	0.0134811
mlh1	SPBC1703.04	0.0839569	0.084939	8.23511e-05	4	0.00453737
rad8	SPAC13G6.01C	0.0855523	0.092287	0.000601904	4	0.0122669
mal3	SPAC18G6.15	0.0871175	0.0856508	0.000292291	4	0.00854826
fin1	SPAC19E9.02	0.0872078	0.0822719	0.000390104	4	0.00987553
mag2	SPBC23G7.11	0.0875575	0.102053	0.00111773	4	0.0167162
liz1	SPBC2G2.01C	0.0875966	0.0875907	0.000140334	4	0.00592314
rpn501	SPAC1420.03	0.0888625	0.0860171	0.000571242	4	0.0119503
SPAC56F8.02	SPAC56F8.02	0.0894459	0.0932486	0.00076937	4	0.0138688
SPAC139.01c	SPAC139.01C	0.0897972	0.0852596	0.000608869	4	0.0123376
thp1	SPCC965.05C	0.0915623	0.0975943	0.00125432	4	0.0177082
lsk1	SPAC2F3.15	0.09167	0.0921659	0.000134894	4	0.0058072
slm9	SPBC15D4.03	0.0921936	0.0948382	0.000129351	4	0.00568662
git3	SPCC1753.02C	0.0922591	0.0972623	0.00230954	4	0.0240289
SPAC26H5.02c	SPAC26H5.02C	0.0932081	0.0927881	0.000108088	4	0.00519827
SPBC19F8.02	SPBC19F8.02	0.0935243	0.0903163	5.11176e-05	4	0.00357483
SPAC144.05	SPAC144.05	0.0937687	0.0926814	0.000483625	4	0.0109957
nup61	SPCC18B5.07C	0.0942638	0.0935748	2.28405e-05	4	0.00238959
msh1	SPAC13F5.01C	0.0950473	0.0919983	0.000874188	4	0.0147833
rrg1	SPCC338.11C	0.0954038	0.0926594	0.00142793	4	0.018894
tel1	SPCC23B6.03C	0.0968695	0.0940243	0.00314501	4	0.0280402
mug164	SPBC25B2.07C	0.0973994	0.0990278	0.0025471	4	0.0252344
wis4	SPAC9G1.02	0.0975159	0.0971533	0.000140969	4	0.00593652
nup132	SPAC1805.04	0.097556	0.0924015	0.000407486	4	0.0100931
rhp6	SPAC18B11.07C	0.097745	0.104562	0.000591448	4	0.0121598
pyp2	SPAC19D5.01	0.0983411	0.0923553	0.000169963	4	0.00651848
ubi3	SPAC6G10.11C	0.0989051	0.0996601	8.46936e-05	4	0.00460146
pnk1	SPAC23C11.04C	0.0994592	0.0961384	0.000491507	4	0.011085
pop2	SPAC4D7.03	0.100692	0.0969668	0.000356494	4	0.00944053
rad13	SPBC3E7.08C	0.101427	0.100598	0.0013414	4	0.0183125
mep33	SPBC28F2.02	0.101603	0.100692	2.71174e-05	4	0.00260372
dsk1	SPBC530.14C	0.101734	0.0980306	0.00605222	4	0.038898
bgs2	SPAC24C9.07C	0.102706	0.0996868	0.00209813	4	0.0229027
rhp18	SPBC1734.06	0.104072	0.10585	0.0018357	4	0.0214226
mad3	SPCC1795.01C	0.104133	0.101691	0.00080014	4	0.0141434
hip4	SPBC947.08C	0.107133	0.10636	0.000627535	4	0.0125253
hip1	SPBC31F10.13C	0.10737	0.10724	3.69738e-05	4	0.0030403
hat1	SPAC139.06	0.107929	0.104772	0.000381577	4	0.009767
lsc1	SPBC530.13	0.110059	0.112541	0.000434875	4	0.0104268
apn1	SPCC622.17	0.111592	0.10651	0.000410213	4	0.0101269
cmb1	SPAC4G9.11C	0.112068	0.11334	0.000115395	4	0.0053711
fml1	SPAC9.05	0.114579	0.115684	7.51268e-05	4	0.00433379
sfr1	SPBC28F2.07	0.116451	0.113432	7.88168e-05	4	0.00443894
rad3	SPBC216.05	0.11666	0.136363	0.00592703	12	0.0222243
eaf7	SPBC16A3.19	0.116798	0.110603	0.000628168	4	0.0125316
hht1	SPAC1834.04	0.11741	0.109375	0.000414468	4	0.0101792
iec3	SPCC1259.04	0.119491	0.11978	0.00266585	4	0.0258159
rhp23	SPBC2D10.12	0.119725	0.118587	0.00036203	8	0.00672709
pku80	SPBC543.03C	0.119847	0.125186	0.000585342	4	0.0120969
ppe1	SPCC1739.12	0.119855	0.111484	0.000395421	4	0.0099426
mcp7	SPAC13A11.03	0.120218	0.118107	0.000346961	4	0.00931344
rhp16	SPCC330.01C	0.12057	0.120117	0.00268201	4	0.025894
lub1	SPBC887.04C	0.120947	0.121927	0.000225816	4	0.00751359
cds1	SPCC18B5.11C	0.121802	0.12444	0.00124364	4	0.0176326
SPBC146.06c	SPBC146.06C	0.122607	0.122838	5.77633e-05	4	0.00380011
SPCC18.09c	SPCC18.09C	0.123111	0.127047	0.00100717	4	0.015868
rev7	SPBC12D12.09	0.124463	0.124919	3.27153e-05	4	0.00285987
tfb2	SPBC13G1.13	0.125422	0.126633	0.000203152	4	0.00712657
nif1	SPBC23G7.04C	0.126592	0.126901	0.000476691	4	0.0109166
pyp1	SPAC26F1.10C	0.129045	0.132628	0.000219871	4	0.00741402
wpl1	SPBC428.17C	0.135479	0.131223	0.000346773	4	0.00931092
ptf1	SPAC823.14	0.136603	0.136893	0.000954896	4	0.0154507
sks2	SPBC1709.05	0.14044	0.142972	0.00165294	4	0.0203282
rad2	SPAC3G6.06C	0.14051	0.145302	0.000608775	4	0.0123367
mcs4	SPBC887.10	0.145876	0.153309	0.00308366	4	0.0277654
cdt2	SPAC17H9.19C	0.151137	0.151424	0.0251876	4	0.079353
hus1	SPAC20G4.04C	0.156696	0.168119	0.0018101	8	0.015042
msh3	SPAC8F11.03	0.159798	0.152869	0.000272548	4	0.00825452
pef1	SPCC16C4.11	0.163153	0.165482	0.00189906	4	0.0217891
hob1	SPBC21D10.12	0.167123	0.163376	0.000126924	4	0.00563302
cig2	SPAPB2B4.03	0.170468	0.174401	0.00820453	4	0.0452894
rad26	SPAC9E9.08	0.185999	0.185362	0.000525877	8	0.00810769
swi1	SPBC216.06C	0.188551	0.187647	5.34618e-05	4	0.00365588
mak3	SPCC74.06	0.191271	0.199777	0.00178796	4	0.0211422
rfp2	SPAC343.18	0.195104	0.193721	0.00188411	8	0.0153465
rad9	SPAC664.07C	0.197722	0.215999	0.005388	8	0.0259519
pka1	SPBC106.10	0.211826	0.216437	0.000594527	4	0.0121915
exo1	SPBC29A10.05	0.217302	0.219869	0.000345348	4	0.00929177
rfp1	SPAC19A8.10	0.217371	0.229717	0.00194303	8	0.0155846
rad1	SPAC1952.07	0.231851	0.233389	0.00164282	8	0.0143301
rad17	SPAC14C4.13	0.255009	0.264065	0.00355448	8	0.0210786
SPBC23E6.02	SPBC23E6.02	0.29321	0.291857	0.000196324	4	0.00700578

## Sheet: D - pot1-1 QFA 37C
R package version: 0.0-19
Treatment: 37
Medium: YE5S_GH
Screen ID: QFA0089
Screen name: pot1-1
Libraries: pot1-1
Client: SID
User: SID
PI: DAL
Date: 2014/04/11
Fitness definition: nAUC
Condition: YE5S_GH
#########################################################
Gene	ORF	MedianFit	MeanFit	VarianceFit	NumRepeats	SEFit
SPAC1039.02	SPAC1039.02	0	4.42045e-05	7.81614e-09	4	4.42045e-05
SPAC1039.08	SPAC1039.08	0	0.000778495	2.42422e-06	4	0.000778495
rps1502	SPAC1071.07C	0	0	0	4	0
SPAC1071.11	SPAC1071.11	0	5.55767e-06	1.23551e-10	4	5.55767e-06
ubc6	SPAC10F6.05C	0	0	0	4	0
ctr5	SPAC1142.05	0	0	0	4	0
cox4	SPAC1296.02	0	0.000119573	5.71905e-08	4	0.000119573
cid14	SPAC12G12.13C	0	0.000527242	1.11194e-06	4	0.000527242
SPAC13A11.06	SPAC13A11.06	0	0.0568365	0.0129215	4	0.0568365
asl1	SPAC13G6.10C	0	0	0	4	0
aps1	SPAC13G6.14	0	0	0	4	0
SPAC13G7.11	SPAC13G7.11	0	0.000880009	3.09766e-06	4	0.000880009
SPAC1486.08	SPAC1486.08	0	0	0	4	0
cbs2	SPAC1556.08C	0	0.000122342	1.16334e-07	8	0.000120589
rhp54	SPAC15A10.03C	0	0	0	4	0
SPAC15A10.06	SPAC15A10.06	0	7.25921e-06	2.10785e-10	4	7.25921e-06
SPAC15E1.04	SPAC15E1.04	0	4.92739e-05	9.71168e-09	4	4.92739e-05
moa1	SPAC15E1.07C	0	0	0	4	0
trk2	SPAC1639.02C	0	0.00903103	0.000586065	8	0.00855909
coq4	SPAC1687.12C	0	6.83352e-05	1.86788e-08	4	6.83352e-05
met14	SPAC1782.11	0	2.69503e-05	2.56002e-09	8	1.78886e-05
ras1	SPAC17H9.09C	0	4.81079e-05	1.85149e-08	8	4.81079e-05
dlp1	SPAC19G12.12	0	0.00128021	5.78253e-06	8	0.000850186
cox6	SPAC1B2.04	0	0.000530429	1.12542e-06	4	0.000530429
vps28	SPAC1B3.07C	0	0.0244489	0.002391	4	0.0244489
byr1	SPAC1D4.13	0	0	0	8	0
rsc58	SPAC1F3.07C	0	0.001251	1.25201e-05	8	0.001251
rpl801	SPAC1F7.13C	0	3.93575e-06	1.23921e-10	8	3.93575e-06
SPAC1F8.02c	SPAC1F8.02C	0	0	0	4	0
pab1	SPAC227.07C	0	1.60551e-06	2.06214e-11	8	1.60551e-06
SPAC22E12.18	SPAC22E12.18	0	0	0	4	0
res2	SPAC22F3.09C	0	1.84635e-05	2.72721e-09	8	1.84635e-05
apt1	SPAC23A1.03	0	0.00262429	2.75477e-05	4	0.00262429
SPAC23A1.09	SPAC23A1.09	0	6.26712e-06	1.57107e-10	4	6.26712e-06
ste7	SPAC23E2.03C	0	0	0	8	0
gly1	SPAC23H3.09C	0	0.000171627	1.17823e-07	4	0.000171627
sty1	SPAC24B11.06C	0	3.32558e-07	8.84756e-13	8	3.32558e-07
SPAC25B8.06c	SPAC25B8.06C	0	0.000101237	8.19917e-08	8	0.000101237
SPAC25B8.18	SPAC25B8.18	0	3.8642e-06	5.97283e-11	4	3.8642e-06
SPAC26H5.07c	SPAC26H5.07C	0	7.64447e-06	2.33752e-10	4	7.64447e-06
bgl2	SPAC26H5.08C	0	0.0179713	0.00129187	4	0.0179713
SPAC26H5.09c	SPAC26H5.09C	0	0.00900105	0.000324076	4	0.00900105
tif51	SPAC26H5.10C	0	1.10231e-05	4.86031e-10	4	1.10231e-05
pgt1	SPAC29B12.10C	0	0	0	4	0
ppk11	SPAC2C4.14C	0	9.65892e-05	3.73179e-08	4	9.65892e-05
rps801	SPAC2C4.16C	0	0.000115267	5.31458e-08	4	0.000115267
pmc2	SPAC2F7.04	0	0.000141959	7.13169e-08	8	9.44173e-05
hus5	SPAC30D11.13	0	0.171172	0.1172	4	0.171172
zds1	SPAC31F12.01	0	9.98055e-05	2.61769e-08	8	5.72024e-05
spk1	SPAC31G5.09C	0	0.000404033	1.26517e-06	8	0.000397677
abo1	SPAC31G5.19	0	0	0	4	0
SPAC323.07c	SPAC323.07C	0	7.44254e-06	4.43132e-10	8	7.44254e-06
SPAC3F10.16c	SPAC3F10.16C	0	3.50333e-05	5.27292e-09	8	2.56732e-05
png1	SPAC3G9.08	0	0	0	4	0
cwf21	SPAC4A8.09C	0	1.73312e-06	1.20148e-11	4	1.73312e-06
spt20	SPAC4D7.10C	0	0.00185306	2.1091e-05	8	0.00162369
sdo1	SPAC4F8.03	0	0.028758	0.00660695	8	0.0287379
vps26	SPAC4G9.13C	0	0	0	8	0
rpl901	SPAC4G9.16C	0	0	0	8	0
ppt1	SPAC56F8.04C	0	2.47579e-06	2.45181e-11	4	2.47579e-06
cdr2	SPAC57A10.02	0	0.000301711	3.64119e-07	4	0.000301711
ura3	SPAC57A10.12C	0	0.00129372	1.33896e-05	8	0.00129372
SPAC694.02	SPAC694.02	0	0	0	4	0
ace2	SPAC6G10.12C	0	0	0	4	0
SPAC7D4.12c	SPAC7D4.12C	0	0.00822335	0.000270494	4	0.00822335
SPAC9E9.09c	SPAC9E9.09C	0	2.70418e-05	2.92503e-09	4	2.70418e-05
mug138	SPACUNK4.12C	0	0.000535165	1.29634e-06	8	0.000402544
SPAP27G11.14c	SPAP27G11.14C	0	0.000351091	4.93059e-07	4	0.000351091
mcl1	SPAPB1E7.02C	0	3.22069e-06	4.14914e-11	4	3.22069e-06
SPAPB21F2.03	SPAPB21F2.03	0	5.4446e-05	1.18574e-08	4	5.4446e-05
vps17	SPAPJ696.01C	0	0.00788606	0.00024876	4	0.00788606
sin1	SPAPYUG7.02C	0	0.000338739	9.17953e-07	8	0.000338739
SPBC106.07c	SPBC106.07C	0	1.98385e-05	1.57427e-09	4	1.98385e-05
SPBC106.12c	SPBC106.12C	0	0.000292269	3.41685e-07	4	0.000292269
rav1	SPBC1105.10	0	0.000186574	1.3924e-07	4	0.000186574
SPBC1198.06c	SPBC1198.06C	0	0.00023268	1.8316e-07	8	0.000151311
rpl502	SPBC11C11.09C	0	0.000792225	1.52874e-06	8	0.000437142
srb11	SPBC12D12.06	0	0	0	4	0
trx2	SPBC12D12.07C	0	0	0	4	0
myo1	SPBC146.13C	0	0.00234134	2.19276e-05	4	0.00234134
avt5	SPBC1685.07C	0	0	0	4	0
SPBC16A3.08c	SPBC16A3.08C	0	7.62078e-08	2.32305e-14	4	7.62078e-08
cip1	SPBC16A3.18	0	1.11739e-05	4.99421e-10	4	1.11739e-05
rpl3201	SPBC16C6.11	0	0.0856661	0.0293547	4	0.0856661
sir2	SPBC16D10.07C	0	4.98757e-05	1.19651e-08	8	3.86734e-05
fkh2	SPBC16G5.15C	0	0.000139527	7.78714e-08	4	0.000139527
anp1	SPBC1734.04	0	2.35801e-05	4.44818e-09	8	2.35801e-05
lcf1	SPBC18H10.02	0	0	0	8	0
swd2	SPBC18H10.06C	0	7.63793e-05	3.58486e-08	8	6.69408e-05
ubp4	SPBC18H10.08C	0	0.000871885	3.04073e-06	4	0.000871885
SPBC19G7.04	SPBC19G7.04	0	1.12144e-06	1.00611e-11	8	1.12144e-06
ral2	SPBC21.05C	0	0.00573354	0.00022903	8	0.00535059
vps13a	SPBC21C3.01C	0	0.0022451	2.0162e-05	4	0.0022451
car2	SPBC21C3.08C	0	0	0	4	0
dbp7	SPBC21H7.04	0	0.000917548	2.50487e-06	8	0.000559561
gpa1	SPBC24C6.06	0	0.0125944	0.00126127	8	0.0125562
cwf14	SPBC24C6.11	0	0	0	4	0
SPBC25B2.10	SPBC25B2.10	0	0.00230486	2.12495e-05	4	0.00230486
dnt1	SPBC25D12.02C	0	1.19679e-06	5.72924e-12	4	1.19679e-06
SPBC25D12.06	SPBC25D12.06	0	0.000146126	1.65829e-07	8	0.000143974
SPBC25H2.15	SPBC25H2.15	0	0	0	4	0
atp14	SPBC29A3.10C	0	0	0	4	0
rep2	SPBC2F12.11C	0	5.26158e-05	1.10737e-08	4	5.26158e-05
nut2	SPBC31F10.09C	0	0	0	4	0
SPBC32H8.09	SPBC32H8.09	0	5.46151e-06	1.19312e-10	4	5.46151e-06
fbh1	SPBC336.01	0	1.07098e-05	4.588e-10	4	1.07098e-05
cho1	SPBC337.16	0	1.0388e-05	4.31645e-10	4	1.0388e-05
sre2	SPBC354.05C	0	0.0116679	0.000975143	8	0.0110405
ctf1	SPBC3B9.11C	0	1.16279e-05	5.40836e-10	4	1.16279e-05
mad1	SPBC3D6.04C	0	0.000586808	1.37737e-06	4	0.000586808
rps2501	SPBC3D6.15	0	0.0145797	0.00170053	8	0.0145797
rxt2	SPBC428.06C	0	0	0	4	0
vps901	SPBC4F6.10	0	0.00268923	2.89278e-05	4	0.00268923
SPBC530.06c	SPBC530.06C	0	1.59808e-07	1.02154e-13	4	1.59808e-07
SPBC530.07c	SPBC530.07C	0	0	0	4	0
ptn1	SPBC609.02	0	0.000133542	7.13336e-08	4	0.000133542
SPBC651.02	SPBC651.02	0	0	0	4	0
nse5	SPBC651.10	0	0.00520504	0.00010837	4	0.00520504
rpl2701	SPBC685.07C	0	0	0	4	0
pfa5	SPBC691.01	0	0.0263326	0.00277363	4	0.0263326
mim1	SPBC713.08	0	4.90428e-05	9.62079e-09	4	4.90428e-05
SPBC776.17	SPBC776.17	0	0	0	4	0
hfi1	SPBC887.18C	0	0	0	4	0
nop52	SPBC9B6.07	0	0	0	4	0
air1	SPBP35G2.08C	0	9.16492e-07	3.35983e-12	4	9.16492e-07
SPBPB10D8.07c	SPBPB10D8.07C	0	0.000149095	8.89172e-08	4	0.000149095
hif2	SPCC1235.09	0	3.31392e-06	4.39283e-11	4	3.31392e-06
rxt3	SPCC1259.07	0	0	0	4	0
ctr4	SPCC1393.10	0	5.95938e-06	1.42057e-10	4	5.95938e-06
ste6	SPCC1442.01	0	8.06471e-05	2.60158e-08	4	8.06471e-05
SPCC1442.13c	SPCC1442.13C	0	0	0	4	0
ubp12	SPCC1494.05C	0	1.25374e-05	6.2875e-10	4	1.25374e-05
coq3	SPCC162.05	0	4.2444e-06	7.20597e-11	4	4.2444e-06
pef1	SPCC16C4.11	0	0	0	4	0
rpl1201	SPCC16C4.13C	0	4.42651e-05	7.83761e-09	4	4.42651e-05
SPCC1739.01	SPCC1739.01	0	0	0	4	0
set5	SPCC1739.05	0	2.61576e-05	2.73688e-09	4	2.61576e-05
map2	SPCC1795.06	0	0	0	4	0
sal3	SPCC1840.03	0	0	0	4	0
par1	SPCC188.02	0	0	0	4	0
amk2	SPCC1919.03C	0	0	0	4	0
gad8	SPCC24B10.07	0	0	0	4	0
atp23	SPCC320.12	0	0	0	4	0
SPCC330.06c	SPCC330.06C	0	0.00217609	1.89415e-05	4	0.00217609
SPCC550.11	SPCC550.11	0	6.28875e-06	1.58194e-10	4	6.28875e-06
SPCC553.08c	SPCC553.08C	0	3.31392e-06	4.39283e-11	4	3.31392e-06
rpl15	SPCC576.11	0	4.30164e-06	7.40166e-11	4	4.30164e-06
SPCC594.02c	SPCC594.02C	0	3.51053e-06	4.92953e-11	4	3.51053e-06
rpl2802	SPCC5E4.07	0	0	0	4	0
rpl902	SPCC613.06	0	7.42266e-05	2.20383e-08	4	7.42266e-05
qcr2	SPCC613.10	0	3.84787e-05	5.92244e-09	4	3.84787e-05
aah3	SPCC63.02C	0	0	0	4	0
ekc1	SPCC663.01C	0	9.11684e-06	3.32467e-10	4	9.11684e-06
rpl39	SPCC663.04	0	0	0	4	0
SPCC736.06	SPCC736.06	0	4.76466e-05	9.0808e-09	4	4.76466e-05
ago1	SPCC736.11	0	0	0	4	0
SPCC74.02c	SPCC74.02C	0	1.66904e-06	1.11428e-11	4	1.66904e-06
SPCC830.06	SPCC830.06	0	0	0	4	0
brl2	SPCC970.10C	0	0	0	4	0
pal1	SPCP1E11.04C	0	3.40403e-06	4.63497e-11	4	3.40403e-06
rhp14	SPBC649.03	6.02504e-07	0.00014923	8.85997e-08	4	0.000148829
SPAPB1A10.14	SPAPB1A10.14	1.03916e-06	0.000340017	4.60565e-07	4	0.000339325
SPAC683.02c	SPAC683.02C	1.12965e-06	0.106402	0.0452845	4	0.106401
rps1701	SPBC839.05C	1.26267e-06	0.000449983	8.06914e-07	4	0.000449142
SPAC26H5.02c	SPAC26H5.02C	1.55083e-06	5.83274e-05	1.31323e-08	4	5.72982e-05
ats1	SPAC1002.07C	2.00054e-06	1.46259e-05	7.10294e-10	4	1.33257e-05
SPBC18A7.02c	SPBC18A7.02C	2.56529e-06	0.00376681	5.6704e-05	4	0.0037651
pvg1	SPAC8F11.10C	2.78296e-06	0.000855659	2.91593e-06	4	0.000853805
SPAC1F5.05c	SPAC1F5.05C	3.68265e-06	0.00319003	4.06426e-05	4	0.00318758
SPCC1827.02c	SPCC1827.02C	3.80087e-06	3.91267e-06	2.04453e-11	4	2.26082e-06
rav2	SPBC3H7.12	3.95689e-06	0.000838951	2.79769e-06	4	0.000836315
ste20	SPBC12C2.02C	4.60085e-06	0.0180362	0.00142745	8	0.0133578
rad22	SPAC30D11.10	4.63681e-06	2.43488e-05	1.82666e-09	4	2.13697e-05
ppr1	SPBC1604.02C	4.6719e-06	0.0205219	0.0033603	8	0.0204948
SPBC16H5.13	SPBC16H5.13	4.71347e-06	5.04151e-05	8.94382e-09	4	4.72859e-05
cbp6	SPBC947.14C	4.91275e-06	0.0012334	6.05284e-06	4	0.00123013
rsv1	SPBP4H10.09	5.7184e-06	4.42255e-05	6.54045e-09	4	4.04365e-05
SPBC12C2.04	SPBC12C2.04	6.04278e-06	1.39651e-05	4.27403e-10	4	1.03369e-05
SPAC22G7.05	SPAC22G7.05	6.1484e-06	0.00270943	5.70252e-05	8	0.00266986
coq5	SPCC4G3.04C	6.24769e-06	8.03485e-06	9.45956e-11	4	4.86301e-06
SPAC11D3.18c	SPAC11D3.18C	7.08945e-06	0.00168216	2.21974e-05	8	0.00166574
ste4	SPAC1565.04C	7.09332e-06	0.00505697	8.70353e-05	8	0.00329839
hse1	SPBC1734.08	7.40884e-06	1.18823e-05	2.41618e-10	4	7.77203e-06
sdh2	SPAC140.01	7.59637e-06	4.31527e-05	5.85421e-09	4	3.82564e-05
mug110	SPBC2G2.10C	7.62783e-06	0.0228895	0.00416398	8	0.0228144
lac1	SPBC3E7.15C	8.63511e-06	0.000310153	3.70694e-07	4	0.000304423
spt7	SPBC25H2.11C	9.6343e-06	0.000860345	2.87154e-06	8	0.000599118
top2	SPBC1A4.03C	1.00151e-05	5.70015e-05	1.0156e-08	4	5.03885e-05
ght8	SPCC548.06C	1.00697e-05	1.22116e-05	2.11064e-10	4	7.26402e-06
byr2	SPBC1D7.05	1.01616e-05	0.00756161	0.000441586	8	0.00742955
ste13	SPBC776.09	1.06938e-05	0.000195941	1.42701e-07	4	0.000188879
SPBPB2B2.01	SPBPB2B2.01	1.10585e-05	0.0012146	5.82958e-06	4	0.00120723
wtf21	SPCC1739.15	1.13522e-05	0.0551688	0.0121711	4	0.0551612
fhn1	SPBC1685.13	1.15992e-05	0.000181887	1.21413e-07	4	0.000174222
pop3	SPBC21B10.05C	1.16592e-05	0.00587523	0.000137708	4	0.00586746
cps3	SPAC3A11.02	1.19103e-05	7.78249e-05	1.96615e-08	4	7.01098e-05
arp42	SPAC23D3.09	1.32238e-05	7.23678e-05	1.63108e-08	4	6.38569e-05
pap1	SPAC1783.07C	1.36731e-05	8.6337e-05	2.40188e-08	4	7.74901e-05
tpr1	SPAC27D7.14C	1.39578e-05	0.0122641	0.00077634	8	0.00985102
dad1	SPAC16A10.05C	1.45648e-05	0.000137122	4.29092e-08	8	7.32369e-05
SPAC27E2.11c	SPAC27E2.11C	1.45696e-05	3.41913e-05	2.58541e-09	4	2.54235e-05
SPAC13G6.09	SPAC13G6.09	1.48665e-05	0.000185831	7.32483e-08	8	9.56872e-05
brl1	SPCC1919.15	1.62307e-05	0.00040858	6.33084e-07	4	0.000397833
vps5	SPCPJ732.01	1.77846e-05	0.000938034	3.4315e-06	4	0.000926215
end4	SPAC688.11	1.79457e-05	3.29788e-05	2.05278e-09	4	2.26538e-05
SPCC1235.11	SPCC1235.11	1.81706e-05	3.58383e-05	2.54491e-09	4	2.52236e-05
SPBC337.03	SPBC337.03	2.17319e-05	0.0115491	0.000532192	4	0.0115346
pof4	SPBC29A3.08	2.25843e-05	0.000171481	9.8328e-08	4	0.000156786
dbr1	SPAC17A5.02C	2.3204e-05	0.000543398	1.11531e-06	4	0.000528042
wis1	SPBC409.07C	2.48574e-05	0.0259812	0.00269664	4	0.0259646
SPBC18H10.07	SPBC18H10.07	2.57944e-05	0.00398027	6.28242e-05	4	0.00396309
sip1	SPBC27B12.08	2.62555e-05	2.92001e-05	1.15998e-09	4	1.70293e-05
atg7	SPBC6B1.05C	2.6981e-05	0.000110196	3.46565e-08	4	9.30813e-05
cwf12	SPBC32F12.05C	2.78147e-05	0.0447479	0.00800287	4	0.0447294
aph1	SPCC4G3.02	2.79125e-05	0.014381	0.000825109	4	0.0143624
rps1101	SPAC31G5.03	2.94902e-05	0.067666	0.0183041	4	0.0676463
mft1	SPCC24B10.11C	3.07578e-05	0.000394008	5.52135e-07	4	0.000371529
rpl4301	SPBC800.04C	3.13772e-05	0.00511205	0.000103679	4	0.00509113
SPAC29B12.14c	SPAC29B12.14C	3.19378e-05	0.000175736	9.63188e-08	4	0.000155176
sts1	SPAC20G4.07C	3.32495e-05	0.0103001	0.000422548	4	0.010278
spf1	SPCC594.05C	3.44406e-05	0.000250299	2.07326e-07	4	0.000227666
SPBC1652.02	SPBC1652.02	3.50994e-05	0.0438045	0.00766714	4	0.0437811
rdp1	SPAC6F12.09	3.66748e-05	0.0016325	1.02857e-05	4	0.00160357
SPCC1682.11c	SPCC1682.11C	3.70028e-05	4.55959e-05	2.9689e-09	4	2.72438e-05
cph2	SPAC2F7.07C	3.77022e-05	0.0443306	0.0078519	4	0.0443055
alg6	SPBC342.01C	3.81688e-05	4.55922e-05	2.37977e-09	4	2.43914e-05
iws1	SPBC19G7.16	3.91883e-05	0.0153392	0.00171234	8	0.0146302
SPBC336.13c	SPBC336.13C	3.97097e-05	0.000109563	2.8208e-08	4	8.39762e-05
atp15	SPBC31F10.15C	4.02204e-05	0.00348154	8.60108e-05	8	0.00327893
iki1	SPBC18E5.05C	4.05543e-05	0.000527237	7.58526e-07	8	0.000307922
hba1	SPBC365.13C	4.22973e-05	9.56549e-05	1.85995e-08	4	6.819e-05
abc2	SPAC3F10.11C	4.27194e-05	0.0401321	0.00643321	4	0.0401037
SPCC1672.04c	SPCC1672.04C	4.27981e-05	4.59714e-05	2.84468e-09	4	2.66678e-05
SPBC25H2.10c	SPBC25H2.10C	4.50077e-05	7.61883e-05	8.32364e-09	4	4.5617e-05
rpl1702	SPCC364.03	4.75923e-05	7.96256e-05	1.1171e-08	4	5.28464e-05
atp1	SPAC14C4.14	4.84765e-05	4.86938e-05	2.72912e-09	4	2.61205e-05
rps1901	SPBC21C3.13	4.92425e-05	0.00374788	5.52087e-05	4	0.00371513
cgs1	SPAC8C9.03	5.10992e-05	0.00109613	7.22994e-06	8	0.000950654
gst2	SPCC965.07C	5.27239e-05	8.7354e-05	1.33723e-08	4	5.78193e-05
nrm1	SPBC16A3.07C	5.37861e-05	0.000130679	3.85359e-08	4	9.81528e-05
pob3	SPBC609.05	5.52578e-05	8.2239e-05	8.93966e-09	4	4.72749e-05
hta1	SPCC622.08C	5.7438e-05	0.000415733	5.72779e-07	4	0.000378411
ker1	SPBC1718.03	5.79186e-05	0.00327116	4.17984e-05	4	0.00323258
SPAC31G5.21	SPAC31G5.21	5.80021e-05	8.03789e-05	8.17824e-09	4	4.52168e-05
vps35	SPCC777.13	5.88802e-05	0.00260329	2.63002e-05	4	0.00256418
pvg2	SPAC27E2.07	6.19129e-05	0.0130903	0.000681105	4	0.013049
red1	SPAC1006.03C	6.28294e-05	8.35675e-05	9.11472e-09	4	4.77355e-05
SPAC25B8.09	SPAC25B8.09	6.60564e-05	0.0283228	0.00319876	4	0.0282788
vas2	SPAP27G11.06C	6.61625e-05	0.00465634	8.50946e-05	4	0.00461234
SPBC1711.05	SPBC1711.05	6.64307e-05	7.79359e-05	5.52921e-09	4	3.71793e-05
ssa1	SPAC13G7.02C	6.76398e-05	0.000427447	5.63106e-07	4	0.000375202
SPAC644.07	SPAC644.07	7.38757e-05	0.000759747	1.66021e-06	8	0.00045555
SPBC16D10.08c	SPBC16D10.08C	7.75876e-05	0.0103312	0.000422676	4	0.0102795
sod1	SPAC821.10C	7.98579e-05	0.000545075	9.70949e-07	4	0.000492684
SPAC652.01	SPAC652.01	8.49312e-05	0.00837212	0.000384068	8	0.00692882
SPBC29A3.21	SPBC29A3.21	8.60111e-05	0.000117116	2.08683e-08	4	7.22294e-05
sco1	SPBC119.06	9.16304e-05	0.0032084	3.96298e-05	4	0.00314761
adg2	SPAC19G12.16C	9.79174e-05	0.000106251	1.52375e-08	4	6.17201e-05
pds5	SPAC110.02	9.88999e-05	0.0980979	0.0384411	4	0.098032
uge1	SPBC365.14C	9.9596e-05	0.0047508	8.77833e-05	4	0.00468464
dml1	SPAC30C2.06C	0.000101141	0.000208637	8.88535e-08	4	0.000149042
arp5	SPBC365.10	0.000101321	0.0995552	0.0395912	4	0.0994876
hip3	SPBC31F10.14C	0.000103209	0.000203083	8.15897e-08	4	0.00014282
rpl3202	SPAC3H5.10	0.000106054	0.000251597	1.40888e-07	4	0.000187675
duo1	SPBC32F12.08C	0.000106083	0.000273209	1.73799e-07	4	0.000208446
SPCC790.03	SPCC790.03	0.000106564	0.000174498	5.13085e-08	4	0.000113257
rhp26	SPCP25A2.02C	0.000119996	0.00218975	1.7817e-05	4	0.00211051
SPBC21.02	SPBC21.02	0.000123961	0.000347845	2.94993e-07	4	0.000271566
mni1	SPBC19C7.01	0.00012469	0.00342284	4.46185e-05	4	0.00333985
vps1302	SPBC16C6.02C	0.00012669	0.00111251	4.31603e-06	8	0.000734509
SPAC22G7.11c	SPAC22G7.11C	0.000127235	0.000142596	1.20542e-08	4	5.48957e-05
ric1	SPAC1851.04C	0.000128345	0.00209373	2.4879e-05	8	0.00176348
spt8	SPBC14C8.17C	0.000128732	0.000615592	1.13736e-06	4	0.000533235
mug80	SPBC1D7.03	0.00012886	0.0056011	0.000121684	4	0.00551553
srb10	SPAC23H4.17C	0.000130981	0.00055151	8.77136e-07	4	0.000468278
msp1	SPBC1718.06	0.000133709	0.00935791	0.000343654	4	0.00926895
pom34	SPAC1002.02	0.000135722	0.0620423	0.0153521	4	0.0619518
SPBC26H8.11c	SPBC26H8.11C	0.000136546	0.000278241	1.56763e-07	4	0.000197967
SPBC2F12.12c	SPBC2F12.12C	0.000142328	0.00871608	0.000297306	4	0.00862128
SPBC1773.12	SPBC1773.12	0.000151014	0.000760932	1.7493e-06	4	0.000661306
SPAC637.06	SPAC637.06	0.000153545	0.022974	0.00209245	4	0.0228716
dhc1	SPAC1093.06C	0.000160714	0.00269721	2.68508e-05	4	0.00259089
spc2	SPAC1071.04C	0.000163889	0.0104389	0.000426826	4	0.0103299
SPAC25B8.05	SPAC25B8.05	0.000169746	0.0817334	0.0266475	4	0.0816203
met6	SPBC56F2.11	0.000170044	0.00106204	3.53528e-06	4	0.000940118
SPCC1442.05c	SPCC1442.05C	0.000172308	0.000274529	1.18877e-07	4	0.000172393
cox5	SPCC338.10C	0.000183998	0.000213622	4.79595e-08	4	0.000109498
vps3	SPCC364.05	0.000184944	0.0110353	0.000476304	4	0.0109122
sds21	SPCC31H12.05C	0.00018856	0.00111845	3.97379e-06	4	0.000996718
SPBC16G5.17	SPBC16G5.17	0.000191046	0.000213054	4.62417e-08	4	0.000107519
SPCC11E10.01	SPCC11E10.01	0.000193752	0.000479867	4.44559e-07	4	0.000333376
sim3	SPBC577.15C	0.000205374	0.000600411	8.96803e-07	4	0.000473499
phb2	SPCC1322.16	0.000208431	0.000208645	4.88283e-08	4	0.000110486
SPBC17A3.05c	SPBC17A3.05C	0.000209923	0.0186554	0.0013713	4	0.0185155
mde1	SPAC16E8.05C	0.000213881	0.000939692	2.58217e-06	4	0.000803456
rpl3703	SPAPB17E12.05	0.000223802	0.00140892	6.39205e-06	4	0.00126413
mug95	SPAC1250.02	0.000230905	0.000857465	2.02621e-06	4	0.000711725
SPCC330.03c	SPCC330.03C	0.000235749	0.0134576	0.000707637	4	0.0133007
SPBC1105.13c	SPBC1105.13C	0.000240153	0.000404777	2.90729e-07	4	0.000269597
SPAC26H5.05	SPAC26H5.05	0.000240835	0.0124797	0.0006071	4	0.0123197
rpl2101	SPBC365.03C	0.000243586	0.00502275	9.90427e-05	8	0.00351857
SPBPB7E8.01	SPBPB7E8.01	0.000248365	0.000225902	3.12401e-08	4	8.83743e-05
SPCC1682.08c	SPCC1682.08C	0.000249111	0.000245703	7.24237e-08	4	0.000134558
tas3	SPBC83.03C	0.000249718	0.00634905	0.000152944	4	0.00618353
ght7	SPBC1348.14C	0.000261553	0.000446252	3.17719e-07	4	0.000281833
zfs1	SPBC1718.07C	0.000262111	0.000288279	1.12632e-07	4	0.000167804
SPAC1610.01	SPAC1610.01	0.000263944	0.000458104	2.25397e-07	4	0.00023738
eca39	SPBC428.02C	0.000265834	0.00157916	7.92455e-06	4	0.00140753
frp1	SPBC1683.09C	0.000269514	0.0279532	0.0030855	4	0.0277736
ubp14	SPBC6B1.06C	0.000270685	0.00429615	6.77792e-05	4	0.00411641
SPBC16C6.01c	SPBC16C6.01C	0.000273739	0.00147089	3.61431e-06	8	0.000672152
vps32	SPAC1142.07C	0.000274535	0.000337622	1.55223e-07	4	0.000196992
trs130	SPCC285.14	0.000276289	0.00116673	3.56346e-06	4	0.000943856
SPCC18.13	SPCC18.13	0.000280898	0.015269	0.000909905	4	0.0150823
SPBC11C11.10	SPBC11C11.10	0.000281141	0.0116148	0.000518976	4	0.0113905
cox24	SPAC1782.04	0.000289897	0.00360754	4.66527e-05	4	0.00341514
gld1	SPAC13F5.03C	0.000294951	0.000377666	1.85455e-07	4	0.000215322
SPCC23B6.01c	SPCC23B6.01C	0.000295861	0.000385763	7.8309e-08	4	0.000139919
cdr1	SPAC644.06C	0.000296028	0.000300786	7.23314e-08	4	0.000134472
sur2	SPBC887.15C	0.000299525	0.000579307	6.56204e-07	4	0.000405032
rpl4302	SPBC83.02C	0.000312275	0.00112924	3.27127e-06	4	0.000904332
SPAC631.02	SPAC631.02	0.000315098	0.00347057	4.26119e-05	4	0.00326389
zuo1	SPBC1778.01C	0.000317702	0.00633231	0.000187841	8	0.00484563
rpl1801	SPBC11C11.07	0.000318205	0.00528665	0.000103087	4	0.00507659
abc1	SPBC2D10.18	0.000331258	0.00687105	0.000333618	8	0.00645773
trk1	SPAC3F10.02C	0.000346471	0.0124886	0.000601099	4	0.0122587
rex3	SPAC1782.08C	0.00035724	0.000612141	6.42126e-07	4	0.000400664
rpl2301	SPAC3G9.03	0.000357758	0.00837693	0.00026497	4	0.00813896
mug33	SPCC1739.10	0.000361951	0.00084569	1.42999e-06	4	0.000597912
SPAC977.17	SPAC977.17	0.000363864	0.00228421	1.61624e-05	4	0.00201013
SPBC1348.02	SPBC1348.02	0.000370648	0.000991794	2.32781e-06	4	0.000762858
rpl3001	SPAC9G1.03C	0.000373994	0.000651024	7.40771e-07	4	0.00043034
SPAC922.04	SPAC922.04	0.000380832	0.0189128	0.00139275	4	0.0186598
SPAC13G7.12c	SPAC13G7.12C	0.000381429	0.00037175	1.32935e-07	4	0.000182301
mug56	SPAC26H5.11	0.000385489	0.00114566	2.98515e-06	4	0.000863879
rad50	SPAC1556.01C	0.000386042	0.00130955	4.56086e-06	4	0.00106781
dsc3	SPAC20H4.02	0.000395866	0.00137382	4.08381e-06	4	0.00101042
ada1	SPBC106.04	0.000407452	0.000497947	3.5244e-07	4	0.000296833
raf2	SPCC970.07C	0.000410855	0.00773839	0.000222921	4	0.00746526
SPAC664.03	SPAC664.03	0.000417437	0.000769637	8.58897e-07	4	0.000463384
SPBC776.06c	SPBC776.06C	0.00042023	0.000722108	8.6612e-07	4	0.000465328
SPAC26H5.04	SPAC26H5.04	0.000444572	0.13468	0.0722365	4	0.134384
SPAC26F1.07	SPAC26F1.07	0.000448686	0.00060774	5.59927e-07	4	0.000374141
tps1	SPAC328.03	0.000455068	0.000546621	2.02476e-07	4	0.000224987
SPAC977.05c	SPAC977.05C	0.000459468	0.00576134	0.000119217	4	0.00545933
tpp1	SPAC19G12.15C	0.000460108	0.0109552	0.000453629	4	0.0106493
mak2	SPAC27E2.09	0.000464339	0.00047431	1.57617e-07	4	0.000198505
ccs1	SPAC22E12.04	0.000473625	0.000736305	9.06861e-07	4	0.000476146
SPAC19G12.09	SPAC19G12.09	0.000474691	0.0144282	0.000796762	4	0.0141135
cda1	SPAC19G12.03	0.000485245	0.012227	0.000565565	4	0.0118908
SPCC584.11c	SPCC584.11C	0.000490421	0.00889015	0.000293525	4	0.00856629
qcr9	SPCC1682.01	0.000496568	0.000645519	6.14758e-07	4	0.000392032
sde2	SPAC31G5.18C	0.000497427	0.00107693	2.28144e-06	4	0.000755222
SPBC19G7.10c	SPBC19G7.10C	0.000509056	0.15915	0.100884	4	0.158811
SPAC29B12.05c	SPAC29B12.05C	0.000514206	0.0129699	0.00116715	8	0.0120786
fft1	SPAC20G8.08C	0.0005569	0.00103768	1.85925e-06	4	0.000681772
SPCC4B3.06c	SPCC4B3.06C	0.000564213	0.000760309	8.42006e-07	4	0.000458804
mug185	SPAC6B12.08	0.000567606	0.000613822	2.62813e-07	4	0.000256326
pmp31	SPCC1183.09C	0.000568492	0.0119072	0.000531884	4	0.0115313
tlh2	SPBCPT2R1.08C	0.000569473	0.000545507	1.91009e-07	4	0.000218523
SPAC9G1.07	SPAC9G1.07	0.00057071	0.0011218	2.24191e-06	4	0.00074865
rps002	SPAPJ698.02C	0.000576328	0.00715453	0.000183443	4	0.00677206
nup60	SPCC285.13C	0.000583488	0.0247217	0.00236851	4	0.0243336
SPAC1786.02	SPAC1786.02	0.000587145	0.000897533	1.0014e-06	4	0.000500349
SPAC7D4.03c	SPAC7D4.03C	0.000595249	0.000962713	7.68701e-07	4	0.000438378
mpr1	SPBC725.02	0.000610983	0.00106172	1.87658e-06	4	0.000684941
SPAC4F10.05c	SPAC4F10.05C	0.000611223	0.000873208	1.19969e-06	4	0.000547651
mst2	SPAC17G8.13C	0.000624758	0.0226064	0.00207401	8	0.0161013
ctp1	SPCC338.08	0.000625953	0.000489402	1.0788e-07	4	0.000164225
SPBC1703.11	SPBC1703.11	0.000631708	0.00123154	2.71963e-06	4	0.000824565
cyp9	SPCC553.04	0.000635392	0.00373718	4.15169e-05	4	0.00322168
SPAC23C4.09c	SPAC23C4.09C	0.000641844	0.010877	0.000437029	4	0.0104526
SPBC27B12.11c	SPBC27B12.11C	0.00064286	0.00103919	1.54185e-06	4	0.000620856
mug70	SPAC24C9.05C	0.000649756	0.000721038	3.92776e-07	4	0.000313359
SPAP11E10.01	SPAP11E10.01	0.000652123	0.000829853	7.24116e-07	4	0.000425475
wee1	SPCC18B5.03	0.000652995	0.00199509	8.54273e-06	4	0.0014614
ubi1	SPAC11G7.04	0.000716404	0.000732187	2.65115e-07	4	0.000257447
SPAC6F12.06	SPAC6F12.06	0.00075195	0.00346542	3.53805e-05	4	0.00297407
SPCC1442.04c	SPCC1442.04C	0.000770122	0.0136899	0.000695008	4	0.0131815
SPBP8B7.31	SPBP8B7.31	0.000784461	0.00684281	0.000153039	4	0.00618544
vac7	SPBP8B7.13	0.000804786	0.00933869	0.000310202	4	0.00880628
cap1	SPCC306.09C	0.00081344	0.00125452	1.861e-06	4	0.000682092
lat1	SPCC794.07	0.000820743	0.00210107	9.84489e-06	4	0.00156883
SPCC794.01c	SPCC794.01C	0.000831699	0.0023809	1.37921e-05	4	0.00185689
SPAC4G9.15	SPAC4G9.15	0.000852742	0.00241622	1.43028e-05	4	0.00189095
amt1	SPCPB1C11.01	0.000869905	0.00249654	1.34177e-05	4	0.00183151
clr3	SPBC800.03	0.000917225	0.00278328	1.86192e-05	4	0.0021575
gyp3	SPCC4G3.09C	0.000918787	0.0124961	0.000565369	4	0.0118887
SPBC115.03	SPBC115.03	0.000941774	0.00294908	2.19149e-05	4	0.00234067
pam17	SPAC167.04	0.000952732	0.00350241	3.36915e-05	4	0.00290222
SPBC409.08	SPBC409.08	0.000978329	0.00170093	3.84506e-06	4	0.000980442
SPAC23A1.07	SPAC23A1.07	0.00097899	0.00187388	6.65516e-06	4	0.00128988
SPAC630.10	SPAC630.10	0.000990636	0.000812313	3.23534e-07	4	0.0002844
pof12	SPBC56F2.01	0.00100472	0.00761034	0.00019339	4	0.00695323
spn7	SPBC19F8.01C	0.00103381	0.00838932	0.000237827	4	0.00771083
SPAC23A1.17	SPAC23A1.17	0.00105187	0.00729245	0.000174689	4	0.0066085
tra1	SPBP16F5.03C	0.00105618	0.00157448	3.12639e-06	4	0.00088408
plb1	SPAC1A6.04C	0.00105803	0.0015157	3.05312e-06	4	0.000873659
SPBC2F12.05c	SPBC2F12.05C	0.00106569	0.00632354	0.000125993	4	0.00561232
SPCC1393.08	SPCC1393.08	0.0010676	0.00191691	6.48285e-06	4	0.00127307
ers1	SPCC1393.05	0.00108781	0.057711	0.0129904	4	0.0569878
SPAC15A10.07	SPAC15A10.07	0.00110153	0.0120723	0.000514476	4	0.011341
cpp1	SPAC17G6.04C	0.00116006	0.00867447	0.000250738	4	0.00791735
wtf11	SPCC1281.08	0.00118686	0.00361402	3.30125e-05	4	0.00287282
SPBC26H8.12	SPBC26H8.12	0.00121141	0.00219868	8.07769e-06	4	0.00142106
SPAC25B8.17	SPAC25B8.17	0.00122677	0.105266	0.0436384	4	0.104449
SPBP8B7.08c	SPBP8B7.08C	0.00125859	0.00946957	0.000298996	4	0.00864575
meu29	SPAC25H1.05	0.00127197	0.00761852	0.000180154	4	0.00671108
alg14	SPAC5D6.06C	0.00129229	0.00413358	3.21017e-05	8	0.00200317
SPAC23A1.14c	SPAC23A1.14C	0.00130746	0.0114009	0.000444113	4	0.010537
ccr4	SPCC31H12.08C	0.00132087	0.00144779	2.83773e-06	4	0.000842278
coq7	SPBC337.15C	0.00133703	0.00143087	1.28772e-06	4	0.000567389
SPCC2H8.05c	SPCC2H8.05C	0.00134303	0.00431173	4.72113e-05	4	0.00343552
mas5	SPBC1734.11	0.00134674	0.00111193	6.32535e-07	4	0.00039766
alg8	SPAC17C9.07	0.00136617	0.019182	0.00132826	4	0.0182226
SPBC1703.13c	SPBC1703.13C	0.00136941	0.0185939	0.00121052	4	0.0173963
SPAC1D4.01	SPAC1D4.01	0.00146418	0.00506388	6.74715e-05	4	0.00410705
med20	SPAC17G8.05	0.00152423	0.00292789	1.66276e-05	4	0.00203885
php2	SPBC725.11C	0.00152655	0.0089349	0.000234998	4	0.00766483
SPAC23A1.02c	SPAC23A1.02C	0.00153135	0.0105911	0.000368359	4	0.00959634
SPCP1E11.10	SPCP1E11.10	0.00156869	0.00188216	4.9854e-06	4	0.0011164
SPAC3G9.11c	SPAC3G9.11C	0.00158192	0.00260731	1.01335e-05	4	0.00159166
pcf2	SPAC26H5.03	0.00159906	0.0321889	0.0038754	4	0.0311263
dps1	SPBPJ4664.01	0.00160589	0.00176018	3.20682e-06	4	0.000895379
dss1	SPAC3G6.02	0.00165182	0.00457638	5.03914e-05	4	0.00354934
SPAC637.03	SPAC637.03	0.00166128	0.00860613	0.000218148	4	0.00738492
sif3	SPAC12G12.15	0.00167194	0.0431474	0.0069928	4	0.0418115
mms1	SPAC3H8.05C	0.00167265	0.00155642	9.44743e-07	4	0.000485989
SPCC825.05c	SPCC825.05C	0.00171548	0.00321962	1.91312e-05	4	0.00218696
SPCC74.04	SPCC74.04	0.00179951	0.057298	0.0125753	4	0.0560699
pub1	SPAC11G7.02	0.00184533	0.118775	0.0548691	4	0.117121
rad24	SPAC8E11.02C	0.00184552	0.0400101	0.00601844	4	0.0387893
psh3	SPBC409.20C	0.00185313	0.00237524	5.96282e-06	4	0.00122094
mrc1	SPAC694.06C	0.00188369	0.0161722	0.00088964	4	0.0149134
SPAC323.04	SPAC323.04	0.00193082	0.00914014	0.000402054	8	0.0070892
SPAC10F6.13c	SPAC10F6.13C	0.00196291	0.00224415	6.61736e-06	4	0.00128621
SPCC162.11c	SPCC162.11C	0.00197265	0.00546269	7.22692e-05	4	0.00425056
SPCC338.06c	SPCC338.06C	0.00204514	0.00487557	5.2599e-05	4	0.00362626
usp102	SPBC4B4.07C	0.00206256	0.0051917	6.20308e-05	4	0.00393798
SPAC4A8.14	SPAC4A8.14	0.0020783	0.00313043	1.02257e-05	4	0.00159888
SPBC1711.09c	SPBC1711.09C	0.00212139	0.0176231	0.00105235	4	0.01622
spt4	SPBC21C3.16C	0.00215849	0.00466226	3.98056e-05	8	0.00223063
gal1	SPBPB2B2.13	0.00218056	0.00298619	1.15589e-05	4	0.00169992
SPAC8E11.05c	SPAC8E11.05C	0.00221456	0.0122161	0.000454908	4	0.0106643
SPBC26H8.05c	SPBC26H8.05C	0.00222218	0.00197796	3.00554e-06	4	0.000866825
tup12	SPAC630.14C	0.00235328	0.00321615	1.57769e-05	4	0.00198601
SPCC16C4.20c	SPCC16C4.20C	0.00236054	0.00363897	2.06685e-05	4	0.00227313
wtf16	SPCC1450.08C	0.00242101	0.0028585	1.13514e-05	4	0.00168459
ubc16	SPBC1198.09	0.00244726	0.0124184	0.000450066	4	0.0106074
csn71	SPAC1952.12C	0.00250678	0.00315538	1.1401e-05	4	0.00168827
naa30	SPBC15D4.06	0.00262434	0.0389952	0.00555016	4	0.0372497
ptc4	SPAC4A8.03C	0.00267279	0.0074047	0.000132815	4	0.00576228
SPAC3H8.02	SPAC3H8.02	0.00268877	0.0127051	0.0004825	4	0.0109829
prm1	SPAP7G5.03	0.00270132	0.00426579	2.64206e-05	4	0.00257005
cyt1	SPBC29A3.18	0.00271658	0.326434	0.202926	8	0.159266
ppk13	SPAC3H1.13	0.00274054	0.00916554	0.000222091	4	0.00745136
ksp1	SPBC16E9.13	0.00279398	0.00398671	1.22534e-05	4	0.00175024
grx3	SPCC1450.06C	0.00279457	0.0167441	0.000887609	4	0.0148964
apm4	SPAC31A2.09C	0.00283981	0.00283609	1.06511e-05	4	0.0016318
gdh1	SPCC622.12C	0.002884	0.0173254	0.000952856	4	0.0154342
iki3	SPBC36.07	0.00291267	0.0605573	0.0137184	4	0.0585627
cbf11	SPCC736.08	0.00295759	0.00703971	0.000100168	4	0.00500421
rps1902	SPBC649.02	0.00295908	0.00407426	2.1872e-05	4	0.00233837
rpl1701	SPBC2F12.04	0.00307701	0.006305	7.89353e-05	4	0.00444228
cnt5	SPBC17G9.08C	0.00307715	0.00566987	5.31933e-05	4	0.00364669
hhf2	SPBC8D2.03C	0.00313298	0.00634948	8.13436e-05	4	0.00450954
erf2	SPBC3H7.09	0.003157	0.00726757	0.000109628	4	0.00523516
rik1	SPCC11E10.08	0.00328945	0.0035374	6.71393e-06	4	0.00129556
SPCC1020.05	SPCC1020.05	0.00335541	0.00374868	1.03266e-05	4	0.00160675
SPAPB8E5.04c	SPAPB8E5.04C	0.00342454	0.0152099	0.000645907	4	0.0127074
alg5	SPBC56F2.10C	0.00355097	0.00809235	0.000132801	4	0.00576197
hta2	SPAC19G12.06C	0.00367334	0.0118819	0.000359143	4	0.00947553
SPCC11E10.07c	SPCC11E10.07C	0.00375578	0.0252036	0.0020492	4	0.022634
SPAC589.12	SPAC589.12	0.00379241	0.048655	0.00747041	8	0.0305582
gep4	SPCC645.02	0.00379836	0.152973	0.0905431	4	0.150452
SPAC57A7.12	SPAC57A7.12	0.00381334	0.00567578	4.4203e-05	8	0.00235061
SPAC22H10.11c	SPAC22H10.11C	0.00386562	0.0335978	0.00385861	4	0.0310588
SPAC7D4.08	SPAC7D4.08	0.00404992	0.00532294	3.90851e-05	4	0.0031259
tcg1	SPBC660.11	0.00412583	0.00504828	3.48712e-05	4	0.00295259
SPCC594.01	SPCC594.01	0.00412757	0.00453478	2.77974e-05	4	0.00263616
ogm1	SPAC22A12.07C	0.00415076	0.00472941	2.07658e-05	4	0.00227847
SPCC31H12.03c	SPCC31H12.03C	0.00420298	0.00801012	0.000124155	4	0.00557124
SPCP20C8.02c	SPCP20C8.02C	0.00428061	0.00676872	7.07382e-05	4	0.0042053
vgl1	SPCC550.14	0.00429328	0.0198419	0.00113066	4	0.0168127
maf1	SPAC31G5.12C	0.00436381	0.102108	0.0393538	4	0.0991889
SPBC1289.13c	SPBC1289.13C	0.00440491	0.00739325	9.64735e-05	4	0.00491105
eft202	SPCP31B10.07	0.0044195	0.0462436	0.00744217	4	0.043134
SPCC1322.10	SPCC1322.10	0.00447555	0.003735	5.76184e-06	4	0.00120019
SPAC824.09c	SPAC824.09C	0.00448323	0.00747183	8.55048e-05	4	0.00462344
ppk34	SPCC1919.01	0.00448871	0.00490881	1.97456e-05	4	0.0022218
tts1	SPBC1539.04	0.00470253	0.0182958	0.000889366	4	0.0149111
tim11	SPBC106.05C	0.00482493	0.00640195	4.07323e-05	4	0.00319109
nta1	SPBC23E6.03C	0.00487528	0.00686999	6.86982e-05	4	0.00414422
rtf2	SPAC1D4.09C	0.00487567	0.00817707	0.000110074	4	0.00524581
SPAC3A12.13c	SPAC3A12.13C	0.00497948	0.0228011	0.00153977	4	0.0196199
SPAC824.02	SPAC824.02	0.00499969	0.0455828	0.00714745	4	0.0422713
srx1	SPBC106.02C	0.00515278	0.142289	0.0771425	4	0.138873
SPCC1450.03	SPCC1450.03	0.00516939	0.0193092	0.00102389	4	0.0159991
SPAC25B8.19c	SPAC25B8.19C	0.00519353	0.00874649	0.000135518	4	0.00582061
pus1	SPCC126.03	0.00528312	0.0121072	0.0003094	4	0.00879489
css1	SPBC32F12.01C	0.00529428	0.00620208	5.31652e-05	4	0.00364573
SPBC577.04	SPBC577.04	0.00534707	0.0173116	0.000747501	4	0.0136702
yps1	SPCC1795.09	0.00535096	0.0119873	0.000259332	4	0.0080519
mug67	SPAPYUG7.06	0.00537686	0.00863884	0.000126702	4	0.0056281
SPAC23D3.12	SPAC23D3.12	0.00541439	0.00699606	6.91248e-05	4	0.00415707
win1	SPAC1006.09	0.00544771	0.0186822	0.00091832	4	0.0151519
mfr1	SPBC1198.12	0.00547559	0.0121761	0.000316037	4	0.00888872
SPBC365.11	SPBC365.11	0.00562439	0.0055279	1.92113e-05	4	0.00219154
arp8	SPAC664.02C	0.00570245	0.00654923	4.23371e-05	4	0.00325335
spo12	SPAC3F10.15C	0.00571185	0.0132992	0.000376389	4	0.00970037
SPAC22A12.06c	SPAC22A12.06C	0.00586522	0.026913	0.00212358	4	0.0230412
fio1	SPAC1F7.08	0.00610593	0.0252171	0.00179947	4	0.0212101
atg14	SPBC18H10.19	0.00616211	0.00636888	3.29453e-05	4	0.0028699
ctf8	SPAC19D5.11C	0.00620008	0.0100044	0.000123361	4	0.0055534
los1	SPBP8B7.09C	0.00620695	0.00646855	5.45183e-05	4	0.00369183
SPAC27D7.11c	SPAC27D7.11C	0.00622818	0.00972244	0.000156146	4	0.00624793
rpl3602	SPBC405.07	0.00628881	0.0119755	0.000173585	4	0.00658759
but1	SPAC27D7.12C	0.00634425	0.0202039	0.001041	4	0.0161322
pan1	SPAC25G10.09C	0.00640665	0.0065276	3.27484e-05	4	0.00286131
SPCC1281.04	SPCC1281.04	0.00646974	0.00735123	4.52861e-05	4	0.00336475
SPAC11E3.05	SPAC11E3.05	0.00647788	0.0232281	0.00146758	4	0.0191545
mbx1	SPBC19G7.06	0.00674028	0.043538	0.00613243	4	0.0391549
meu1-1	SPAC1556.06.1	0.00679547	0.0706916	0.0175331	4	0.0662063
elp6	SPBC3H7.10	0.00685003	0.00955257	0.000130215	4	0.00570558
SPAC23H3.15c	SPAC23H3.15C	0.00692714	0.0302564	0.00263722	4	0.0256769
adh1	SPCC13B11.01	0.00696599	0.0344618	0.00357503	4	0.0298958
SPCC550.03c	SPCC550.03C	0.00711431	0.0087229	5.60518e-05	4	0.00374339
SPBPB2B2.08	SPBPB2B2.08	0.0071819	0.0203581	0.0010064	4	0.0158619
trm5	SPAPB18E9.01	0.00720176	0.00736577	4.79909e-05	4	0.00346377
edc3	SPBC18E5.11C	0.00754568	0.0112045	0.000143162	4	0.00598251
SPBC17A3.03c	SPBC17A3.03C	0.00762894	0.0267119	0.00166178	4	0.0203825
atp4	SPBC1604.07	0.00764624	0.0406435	0.00508502	4	0.0356547
isp5	SPAC1039.09	0.00771265	0.0372775	0.00409526	4	0.0319971
SPBP8B7.02	SPBP8B7.02	0.00784793	0.0111646	0.000181734	4	0.00674044
SPBC36.10	SPBC36.10	0.0078661	0.0298722	0.00247904	4	0.024895
SPCC61.05	SPCC61.05	0.0081858	0.00854487	9.33541e-05	4	0.004831
SPBC1604.09c	SPBC1604.09C	0.00821031	0.0103966	0.000108068	4	0.00519779
rps1001	SPAC31G5.17C	0.00832001	0.0371654	0.00406045	4	0.0318608
fft3	SPAC25A8.01C	0.00847186	0.0850044	0.0251945	4	0.0793639
tah18	SPAC1296.06	0.0084992	0.104136	0.0257538	8	0.0567382
ucp12	SPCC895.09C	0.00855147	0.0190011	0.000763979	4	0.0138201
pof3	SPCC338.16	0.00860353	0.0258062	0.00165148	4	0.0203192
SPBPB2B2.19c	SPBPB2B2.19C	0.00865939	0.0243669	0.00109646	4	0.0165565
hos2	SPAC3G9.07C	0.00867506	0.0305248	0.00250822	4	0.025041
SPAC22A12.17c	SPAC22A12.17C	0.00880618	0.0112942	0.000178847	4	0.00668668
apl6	SPAC23H3.06	0.00886683	0.0532932	0.00905008	4	0.047566
SPCC584.03c	SPCC584.03C	0.00894554	0.0620697	0.0125034	4	0.0559093
fis1	SPBC11G11.01	0.00905616	0.00889726	9.01731e-05	4	0.00474798
aim22	SPBC17A3.09C	0.00912321	0.0324442	0.00283544	4	0.0266244
SPAC212.03	SPAC212.03	0.00935598	0.012912	0.00022823	4	0.00755364
def1	SPBC354.10	0.00936412	0.00923719	6.97563e-05	4	0.00417601
SPAC6F6.13c	SPAC6F6.13C	0.00945893	0.0152005	0.000395979	4	0.0099496
SPBP35G2.11c	SPBP35G2.11C	0.00963855	0.037867	0.0040234	4	0.0317151
cek1	SPCC1450.11C	0.00971036	0.0331528	0.00287861	4	0.0268263
SPCC306.11	SPCC306.11	0.00984239	0.0118856	0.000198891	4	0.00705144
SPAC23C11.06c	SPAC23C11.06C	0.00998686	0.0169779	0.00039321	4	0.00991476
mug66	SPAC25H1.03	0.00999822	0.0126691	9.41769e-05	4	0.00485224
mei2	SPAC27D7.03C	0.00999879	0.0243397	0.00131149	4	0.0181073
rec15	SPBC1711.14	0.0100375	0.0132774	0.000211631	4	0.00727376
str1	SPBC4F6.09	0.0103716	0.010651	0.000150642	4	0.00613681
SPBC1778.05c	SPBC1778.05C	0.0104953	0.025969	0.00123496	4	0.017571
SPBC14F5.13c	SPBC14F5.13C	0.0105122	0.0299366	0.00205542	4	0.0226684
ptp4	SPBC3D6.05	0.0106585	0.0259246	0.00144572	4	0.0190113
SPAC16E8.17c	SPAC16E8.17C	0.0108225	0.0258823	0.00138549	4	0.0186111
SPCP31B10.04	SPCP31B10.04	0.01087	0.0155287	0.000375408	4	0.00968773
cmk2	SPAC23A1.06C	0.0108993	0.0684617	0.0148783	4	0.0609883
SPCC1322.03	SPCC1322.03	0.0110012	0.012316	0.0002024	4	0.00711337
apl4	SPCP1E11.06	0.0111326	0.0350763	0.00312533	4	0.0279523
dsc4	SPAC4D7.11	0.0112369	0.00992406	3.85132e-05	4	0.00310295
scd2	SPAC22H10.07	0.0116365	0.0261208	0.00144593	4	0.0190127
leu2	SPAC9E9.03	0.0117094	0.0245019	0.00118398	4	0.0172045
not3	SPAC1B3.05	0.0118246	0.0157625	0.000358559	4	0.00946783
SPBC3H7.03c	SPBC3H7.03C	0.01188	0.0124631	0.000158697	4	0.00629876
SPBC1773.06c	SPBC1773.06C	0.0120331	0.0127244	0.000182025	4	0.00674583
gas5	SPAC11E3.13C	0.0121011	0.0137028	0.000157246	4	0.00626988
mcp6	SPBC582.06C	0.0123311	0.0813774	0.0214618	4	0.0732493
rpp102	SPBC3B9.13C	0.012672	0.0262191	0.0013047	4	0.0180603
ccq1	SPCC188.07	0.0128994	0.113594	0.0430964	4	0.103798
SPCC23B6.04c	SPCC23B6.04C	0.0129479	0.0478596	0.00614016	4	0.0391796
plr1	SPAC9E9.11	0.0129635	0.0116604	9.58794e-05	4	0.0048959
pmk1	SPBC119.08	0.0130937	0.0142776	6.25653e-05	4	0.00395491
mug28	SPAC343.07	0.0131094	0.0187187	0.000452326	4	0.010634
SPCC4F11.03c	SPCC4F11.03C	0.0131483	0.0216524	0.000645626	4	0.0127046
ppk15	SPAC823.03	0.0131659	0.0454087	0.00544881	4	0.036908
rpl1901	SPBC56F2.02	0.0136102	0.0195515	0.000603813	4	0.0122863
sgf29	SPBC1921.07C	0.0138875	0.0139497	0.000248795	4	0.00788662
ppk8	SPAC22G7.08	0.0139448	0.0398156	0.00371223	4	0.0304641
spa1	SPBC577.14C	0.0140132	0.0281908	0.00100789	4	0.0158737
isp3	SPAC1F8.05	0.0140406	0.0568718	0.00896058	4	0.0473302
atf1	SPBC29B5.01	0.0141743	0.0120951	6.68481e-05	4	0.00408804
hrk1	SPAC23C4.03	0.0145691	0.02691	0.00135973	4	0.0184373
SPBC16A3.12c	SPBC16A3.12C	0.0148651	0.0349612	0.00268032	4	0.0258859
fep1	SPAC23E2.01	0.0149521	0.0215176	0.000710117	4	0.013324
pso2	SPAC22A12.01C	0.0151798	0.0180054	0.000327705	4	0.00905131
atf21	SPBC2F12.09C	0.0154259	0.0209915	0.000598442	4	0.0122315
csn1	SPBC215.03C	0.0158472	0.0148013	9.5687e-05	4	0.00489099
SPBC660.05	SPBC660.05	0.0160289	0.0206842	0.000535673	4	0.0115723
bfr1	SPCC18B5.01C	0.0160357	0.0159788	0.000325698	4	0.00902356
spn4	SPAC9G1.11C	0.0160646	0.0163726	0.000179853	4	0.00670546
swd3	SPBC354.03	0.0160899	0.0158186	9.92354e-05	4	0.00498085
sen1	SPAC6G9.10C	0.0162145	0.0183996	0.000446946	4	0.0105705
SPBC31F10.10c	SPBC31F10.10C	0.0162723	0.0304338	0.00154953	4	0.0196821
SPAC959.06c	SPAC959.06C	0.0163863	0.0838697	0.0213596	4	0.0730747
SPAC11E3.14	SPAC11E3.14	0.0165352	0.0700336	0.0138344	4	0.0588099
mug122	SPCC1682.15	0.0167138	0.147799	0.0747495	4	0.136702
nup132	SPAC1805.04	0.0167829	0.0444821	0.00461442	4	0.0339648
rho2	SPAC16.01	0.0168066	0.0169202	0.000373035	4	0.00965706
ura5	SPBC725.15	0.0170473	0.0315065	0.00172187	4	0.0207477
iec1	SPAC144.02	0.0170718	0.0208743	0.000285413	4	0.00844708
mms2	SPCC338.05C	0.017084	0.0275388	0.00123725	4	0.0175873
tht2	SPAC23C4.07	0.0170993	0.0713525	0.0137911	4	0.0587177
raf1	SPCC613.12C	0.0171006	0.0179995	0.000241569	4	0.00777124
nrl1	SPBC20F10.05	0.0173222	0.0425602	0.00394083	4	0.031388
psi1	SPCC830.07C	0.0176803	0.0297036	0.00136082	4	0.0184447
SPBC557.02c	SPBC557.02C	0.0177176	0.0253235	0.00100882	4	0.015881
rad32	SPAC13C5.07	0.0180585	0.105422	0.0348929	4	0.0933982
SPBC582.10c	SPBC582.10C	0.0182162	0.0194456	0.000496578	4	0.011142
SPCC306.08c	SPCC306.08C	0.0183713	0.0680597	0.0126576	4	0.0562529
SPBC115.02c	SPBC115.02C	0.0185135	0.0267487	0.000892823	4	0.0149401
exg3	SPBC2D10.05	0.0186285	0.0254259	0.000903201	4	0.0150266
rpl1001	SPBC18E5.04	0.0186887	0.0547733	0.00718528	4	0.042383
cit1	SPAC6C3.04	0.0187257	0.0367608	0.00243982	4	0.0246972
ubr11	SPAC15A10.11	0.0187714	0.0263028	0.00107092	4	0.0163624
clr4	SPBC428.08C	0.0190889	0.0413206	0.00335998	4	0.0289827
ima1	SPCC737.03C	0.0193062	0.0510131	0.00459605	4	0.0338971
SPAC31A2.12	SPAC31A2.12	0.0193869	0.019398	0.000501709	4	0.0111994
SPAC630.07c	SPAC630.07C	0.0196464	0.0238546	0.00073544	4	0.0135595
hat1	SPAC139.06	0.0196488	0.0661605	0.0112058	4	0.0529288
mug82	SPAC589.11	0.0197074	0.0687904	0.011503	4	0.053626
gyp1	SPBC530.01	0.0200272	0.0220054	0.000627447	4	0.0125244
gpd3	SPBC354.12	0.0203532	0.0276011	0.000889719	4	0.0149141
dph2	SPBC17D1.02	0.0206047	0.035756	0.00211275	4	0.0229824
SPAPB17E12.08	SPAPB17E12.08	0.0206097	0.0189774	0.000289468	4	0.00850688
SPBC409.19c	SPBC409.19C	0.0208089	0.0221299	0.000420006	4	0.010247
SPAC2C4.17c	SPAC2C4.17C	0.0209885	0.103778	0.0325237	4	0.0901717
SPAC4F10.04	SPAC4F10.04	0.0210817	0.0211219	0.000418425	4	0.0102277
SPBC21D10.09c	SPBC21D10.09C	0.0213818	0.0509348	0.00494055	4	0.0351445
pof8	SPAC17G6.17	0.0214004	0.0427222	0.00293308	4	0.0270789
mug121	SPAC13C5.06C	0.0214815	0.0208103	0.000362256	4	0.00951651
SPBC16G5.06	SPBC16G5.06	0.0214927	0.0360625	0.00228105	4	0.0238802
moc3	SPAC821.07C	0.0215176	0.0563657	0.00746088	4	0.0431882
dak1	SPAC22A12.11	0.0216016	0.0292573	0.00127153	4	0.0178293
rps901	SPAC24H6.07	0.0218482	0.0235193	0.00072961	4	0.0135057
cpc2	SPAC6B12.15	0.0218828	0.0528198	0.00439458	4	0.0331458
arg3	SPAC4G9.10	0.0222098	0.0221584	0.000553154	4	0.0117596
SPCC613.03	SPCC613.03	0.0223353	0.0286817	0.00119238	4	0.0172654
SPCC576.01c	SPCC576.01C	0.0223498	0.0442263	0.00347781	4	0.0294865
spc19	SPCC1223.15C	0.0225786	0.0686968	0.0113272	4	0.0532146
pac2	SPAC31G5.11	0.0228867	0.019788	0.000229897	4	0.00758118
spo4	SPBC21C3.18	0.0230083	0.060268	0.00819962	4	0.0452759
rad26	SPAC9E9.08	0.0232522	0.0606757	0.00741533	4	0.0430561
ubc15	SPBC1105.09	0.0233278	0.0248082	0.00048705	4	0.0110346
pho1	SPBP4G3.02	0.023598	0.0422402	0.00328259	4	0.0286469
chp1	SPAC18G6.02C	0.0238203	0.0252288	0.000761493	4	0.0137976
SPBC12C2.03c	SPBC12C2.03C	0.0239104	0.0633274	0.00929144	4	0.0481961
ptc2	SPCC1223.11	0.0239358	0.0777828	0.0157785	4	0.0628062
SPAC1639.01c	SPAC1639.01C	0.0239866	0.0461355	0.00303912	8	0.0194908
slm9	SPBC15D4.03	0.0240384	0.0413783	0.00306948	4	0.0277014
SPCC1840.08c	SPCC1840.08C	0.0240838	0.0224975	0.000431936	4	0.0103915
str3	SPAC1F8.03C	0.0242451	0.0462392	0.00333368	4	0.028869
SPBC3E7.07c	SPBC3E7.07C	0.0243959	0.102367	0.0295004	4	0.0858784
dsc2	SPAC1486.02C	0.0245293	0.0277627	0.00103097	4	0.0160544
rpl3601	SPCC970.05	0.0245556	0.0580948	0.00710388	4	0.0421423
SPBC713.03	SPBC713.03	0.0247977	0.0269592	0.000745982	4	0.0136563
rps1802	SPCC1259.01C	0.0253751	0.0265543	0.000916118	4	0.0151337
pmd1	SPCC663.03	0.0254646	0.0316147	0.00099426	4	0.0157659
tfg3	SPAC22H12.02	0.0257545	0.0282394	0.000568018	4	0.0119166
dre4	SPAC13C5.02	0.0257939	0.0343367	0.00108779	4	0.0164908
SPCC1494.07	SPCC1494.07	0.0261358	0.031418	0.000863339	4	0.0146913
SPCC736.07c	SPCC736.07C	0.0261756	0.193867	0.125099	4	0.176847
SPBC23G7.07c	SPBC23G7.07C	0.0261804	0.0577397	0.00710113	4	0.0421341
ppr1	SPAC21E11.04	0.0262488	0.0253229	0.000613969	4	0.0123892
SPCC1020.11c	SPCC1020.11C	0.0266595	0.0239809	0.000294021	4	0.00857353
srk1	SPCC1322.08	0.0266668	0.0469412	0.0038467	4	0.0310109
SPAC750.06c	SPAC750.06C	0.0266725	0.0905751	0.0216325	4	0.07354
SPAC15E1.05c	SPAC15E1.05C	0.0271362	0.0480444	0.00375113	4	0.0306232
SPBC530.08	SPBC530.08	0.027302	0.0322047	0.00137187	4	0.0185194
seh1	SPAC15F9.02	0.0274761	0.0903562	0.0214033	4	0.0731494
scp1	SPBC3B9.15C	0.0275776	0.0454968	0.00360484	4	0.0300202
moe1	SPAC637.07	0.0278381	0.052795	0.00537735	4	0.0366652
SPBC36B7.05c	SPBC36B7.05C	0.0278478	0.0567335	0.00636328	4	0.0398851
SPAC14C4.06c	SPAC14C4.06C	0.0279143	0.0447256	0.00280235	4	0.0264686
ef1a-c	SPBC839.15C	0.0281984	0.0607137	0.00718191	4	0.0423731
kap123	SPBC14F5.03C	0.0284604	0.0308474	0.000834916	4	0.0144475
mik1	SPBC660.14	0.0285296	0.0414887	0.0027367	4	0.0261567
SPAC821.05	SPAC821.05	0.0285358	0.0666421	0.00674797	4	0.041073
arv1	SPAPB1A10.15	0.0285464	0.0729336	0.0118041	4	0.0543233
SPCC777.04	SPCC777.04	0.0286886	0.029911	0.00118304	4	0.0171976
cul3	SPAC24H6.03	0.0287817	0.027076	0.000424101	4	0.0102969
SPAC17G8.06c	SPAC17G8.06C	0.0288304	0.0280845	0.00070632	4	0.0132883
mfs2	SPAC11D3.05	0.028922	0.0983833	0.0216547	4	0.0735777
epe1	SPCC622.16C	0.0289847	0.0822366	0.0160492	4	0.0633427
SPAC323.05c	SPAC323.05C	0.0291642	0.0319474	0.000194691	4	0.00697659
tsc2	SPAC630.13C	0.0292214	0.0298307	0.000859526	4	0.0146588
ppr3	SPBC19G7.07C	0.029258	0.0570765	0.0049655	4	0.0352332
bun107	SPAC31A2.14	0.0301742	0.0587771	0.00622866	4	0.0394609
SPAC22H12.03	SPAC22H12.03	0.0308795	0.0330185	0.00072018	4	0.0134181
saf1	SPCC663.11	0.0310693	0.0525915	0.0047988	4	0.0346367
SPBC13A2.04c	SPBC13A2.04C	0.0310695	0.0282503	0.000601063	4	0.0122583
rga6	SPBC354.13	0.0316166	0.0705998	0.0106479	4	0.0515943
shf1	SPAC22F8.12C	0.0316231	0.0532373	0.00437524	4	0.0330728
tco89	SPCC162.12	0.0317094	0.0990139	0.0245248	4	0.0783019
ubp9	SPBC1703.12	0.0318736	0.0631026	0.0072287	4	0.0425109
rpl2402	SPCC330.14C	0.0322208	0.0421279	0.00147079	4	0.0191755
ppr7	SPBC16A3.03C	0.0322528	0.0309252	0.0010406	4	0.0161291
adh4	SPAC5H10.06C	0.0322847	0.0359738	0.000477466	4	0.0109255
tea2	SPBC1604.20C	0.0322885	0.0354695	0.00168466	4	0.0205223
psp3	SPAC1006.01	0.0324165	0.0543973	0.00464263	4	0.0340684
ish1	SPBC365.12C	0.032487	0.062231	0.0067953	4	0.0412168
msa1	SPAC13G7.13C	0.0325879	0.0340544	0.00117262	4	0.0171217
SPCC18B5.10c	SPCC18B5.10C	0.0328758	0.0548919	0.0052643	4	0.0362778
inp2	SPBC21B10.06C	0.0333878	0.0738852	0.0114788	4	0.0535697
SPAC30.02c	SPAC30.02C	0.0334563	0.0386262	0.00189133	4	0.0217447
SPBC83.11	SPBC83.11	0.0335202	0.0569865	0.00569667	4	0.0377381
ppk31	SPBC725.06C	0.0335528	0.0351706	0.00161023	4	0.0200639
hrp1	SPAC1783.05	0.0335535	0.106243	0.0285646	4	0.0845054
sst4	SPAC19A8.05C	0.0336269	0.102437	0.0262842	4	0.081062
SPAC1F5.03c	SPAC1F5.03C	0.0337074	0.0499689	0.00322317	4	0.0283865
SPAC1B2.03c	SPAC1B2.03C	0.0341637	0.0691228	0.00846494	4	0.0460025
SPBC29A10.12	SPBC29A10.12	0.0342365	0.0876419	0.0170221	4	0.0652343
SPAPB1E7.04c	SPAPB1E7.04C	0.0342642	0.0454319	0.00308466	4	0.0277699
rps23	SPAC23C11.02C	0.0344306	0.070003	0.00736852	4	0.04292
zip1	SPAC25G10.03	0.0346628	0.0403323	0.00149285	4	0.0193187
tfs1	SPAC20H4.03C	0.035341	0.0415681	0.000454291	4	0.0106571
SPAC9.11	SPAC9.11	0.0354839	0.11448	0.0338057	4	0.0919316
fkbp39	SPBC1347.02	0.0357273	0.0375043	0.00188344	4	0.0216993
SPBC409.16c	SPBC409.16C	0.0363244	0.0964918	0.0209902	4	0.07244
npp106	SPCC1739.14	0.0366249	0.0469682	0.00257318	4	0.0253633
elp4	SPCC11E10.06C	0.0369879	0.0652977	0.00782222	4	0.0442217
fma2	SPBC14C8.03	0.0370733	0.0724276	0.00892465	4	0.0472352
SPAC11E3.12	SPAC11E3.12	0.0370773	0.0453144	0.00281288	4	0.0265183
SPAC24H6.11c	SPAC24H6.11C	0.0371248	0.0524768	0.0042704	4	0.0326742
SPCC4B3.03c	SPCC4B3.03C	0.0371419	0.0364401	0.0012078	4	0.0173767
SPCC1183.11	SPCC1183.11	0.0373311	0.0628151	0.00686389	4	0.0414243
ash2	SPBC13G1.08C	0.0374688	0.0376082	0.00161299	4	0.020081
SPAC23D3.03c	SPAC23D3.03C	0.0376224	0.10458	0.0260709	4	0.0807324
frp2	SPBC947.05C	0.037664	0.0817511	0.0136464	4	0.058409
cdt2	SPAC17H9.19C	0.0380827	0.0397761	0.000682959	4	0.0130667
SPBC23E6.01c	SPBC23E6.01C	0.0382925	0.0650211	0.00728219	4	0.0426679
ubc1	SPBC2D10.20	0.0388406	0.087124	0.0160574	4	0.063359
SPBC9B6.03	SPBC9B6.03	0.0388657	0.0330897	0.000356027	4	0.00943434
srs2	SPAC4H3.05	0.0392785	0.0724107	0.00813484	4	0.0450967
SPCC663.06c	SPCC663.06C	0.0393053	0.106799	0.0271296	4	0.0823554
SPAC1952.06c	SPAC1952.06C	0.0393529	0.109158	0.0265314	4	0.0814424
SPAC17A5.08	SPAC17A5.08	0.0398187	0.0464434	0.00221198	4	0.0235159
SPCC285.10c	SPCC285.10C	0.0399157	0.0494064	0.00341566	4	0.0292218
snf22	SPCC1620.14C	0.0400958	0.0512767	0.00106079	4	0.0162849
cwf19	SPAC30D11.09	0.0406215	0.0466919	0.00258361	4	0.0254146
nht1	SPAC10F6.08C	0.0406229	0.0428554	0.00168242	4	0.0205087
gos1	SPAC4G8.10	0.0407937	0.060412	0.00481666	4	0.0347011
SPAC8C9.10c	SPAC8C9.10C	0.0411526	0.0355256	0.000518332	4	0.0113835
cph1	SPAC16C9.05	0.0411738	0.0387498	0.000934935	4	0.0152884
SPAPB1A10.08	SPAPB1A10.08	0.0412022	0.0417095	0.000735646	4	0.0135614
tlg2	SPAC823.05C	0.041288	0.0351843	0.000451005	4	0.0106184
SPAC25B8.15c	SPAC25B8.15C	0.0414333	0.0452166	0.00264367	4	0.0257083
SPCC18B5.06	SPCC18B5.06	0.0414559	0.0471256	0.0029572	4	0.0271901
SPBC8D2.11	SPBC8D2.11	0.0414857	0.0498082	0.00311758	4	0.0279176
SPBC947.09	SPBC947.09	0.0416158	0.0587028	0.00377474	4	0.0307195
SPAC16A10.03c	SPAC16A10.03C	0.0417253	0.0425266	0.00215185	4	0.023194
ght1	SPCC548.07C	0.0419128	0.0724091	0.00675226	4	0.0410861
rps2201	SPAC22A12.04C	0.0422665	0.0849534	0.0133776	4	0.0578308
SPCC320.14	SPCC320.14	0.0424641	0.0706783	0.00533624	4	0.0365248
inv1	SPCC191.11	0.0425463	0.213704	0.137706	4	0.185543
SPBC21D10.08c	SPBC21D10.08C	0.0425967	0.0495452	0.00246577	4	0.0248282
chr2	SPCC417.05C	0.0427453	0.0507582	0.00273229	4	0.0261357
did2	SPBC13G1.12	0.0429999	0.0518574	0.00217597	4	0.0233237
SPBC16A3.17c	SPBC16A3.17C	0.043062	0.0806721	0.00959883	4	0.0489868
SPAC19G12.04	SPAC19G12.04	0.0430698	0.0812854	0.0117123	4	0.0541117
mak1	SPAC1834.08	0.0431715	0.0760247	0.0096003	4	0.0489906
spn5	SPAC24C9.15C	0.0432303	0.0402293	0.000533491	4	0.0115487
SPAC57A10.07	SPAC57A10.07	0.04325	0.122411	0.0340761	4	0.0922986
rpl2002	SPAC26A3.04	0.0433298	0.0702512	0.00728635	4	0.0426801
hem3	SPAC24B11.13	0.0439378	0.0479754	0.00237645	4	0.0243744
dsc1	SPBC947.10	0.0441503	0.0423063	0.00106765	4	0.0163375
trm112	SPAC31A2.02	0.0443576	0.118319	0.0319862	4	0.0894235
SPAC3A11.11c	SPAC3A11.11C	0.0447939	0.0522234	0.00321166	4	0.0283357
hht2	SPBC8D2.04	0.0448334	0.0618575	0.00510317	4	0.0357182
nop16	SPBC1539.10	0.0453359	0.0695105	0.00687475	4	0.0414571
SPBCPT2R1.01c	SPBCPT2R1.01C	0.0453768	0.0693305	0.00599665	4	0.038719
SPCC645.12c	SPCC645.12C	0.0456437	0.0678149	0.00740966	4	0.0430397
SPCC777.06c	SPCC777.06C	0.0457327	0.0447404	0.00020004	4	0.00707177
tea4	SPBC1706.01	0.0457348	0.0451687	0.000552171	4	0.0117492
SPCC569.02c	SPCC569.02C	0.0458337	0.0650189	0.0038425	4	0.030994
rhp6	SPAC18B11.07C	0.0458727	0.0679574	0.0060264	4	0.0388149
SPBC3B9.04	SPBC3B9.04	0.0459174	0.0862209	0.0139445	4	0.0590435
ctu2	SPBC19C2.13C	0.0459762	0.0698898	0.00661788	4	0.0406752
fbp1	SPBC1198.14C	0.0460223	0.0639491	0.00580433	4	0.0380931
SPAC17A2.02c	SPAC17A2.02C	0.0464319	0.0805807	0.0115285	4	0.0536855
SPBC577.11	SPBC577.11	0.0464507	0.0555506	0.00166251	4	0.0203869
rgf1	SPCC645.07	0.0466626	0.0477402	0.00132424	4	0.018195
ies2	SPAC6B12.05C	0.0467219	0.0573527	0.00319595	4	0.0282664
kap113	SPCC1322.06	0.0467378	0.101469	0.0203608	4	0.0713457
ggt2	SPAC56E4.06C	0.0467475	0.094056	0.0173956	4	0.0659462
eta2	SPAC31G5.10	0.04676	0.0483558	0.00208328	4	0.0228215
ssu72	SPAC3G9.04	0.0468641	0.0638057	0.00365273	4	0.0302189
pcl1	SPBC1683.10C	0.0472309	0.0785749	0.0108514	4	0.0520849
cnt6	SPAC26A3.10	0.0472934	0.0865555	0.0126119	4	0.0561514
SPAC4A8.10	SPAC4A8.10	0.0474292	0.0425423	0.000637639	4	0.0126258
SPAC1786.01c	SPAC1786.01C	0.0478848	0.0454464	0.000363566	4	0.00953371
SPAC521.04c	SPAC521.04C	0.0482701	0.0722441	0.00723626	4	0.0425331
SPBC405.02c	SPBC405.02C	0.0484093	0.0494028	0.0020026	4	0.0223752
agn1	SPAC14C4.09	0.0485133	0.0551169	0.00212248	4	0.0230352
SPAC1039.06	SPAC1039.06	0.0485724	0.0578187	0.00399304	4	0.0315953
alp14	SPCC895.07	0.0485892	0.062387	0.00554802	4	0.0372425
mug170	SPCP1E11.03	0.0486086	0.0579361	0.00457171	4	0.0338072
SPAC57A7.05	SPAC57A7.05	0.0487247	0.0590831	0.00263459	4	0.0256642
ybt1	SPAC9E9.12C	0.0490808	0.0759072	0.00802612	4	0.0447943
spc34	SPAC8C9.17C	0.0491038	0.0700222	0.00635362	4	0.0398548
pcs1	SPAC11E3.03	0.0494679	0.0489889	0.00225983	4	0.0237688
snz1	SPAC29B12.04	0.0495277	0.0693014	0.00649933	4	0.0403092
rga9	SPAC1952.16	0.0496018	0.0956031	0.0108622	4	0.052111
SPBC359.01	SPBC359.01	0.0496081	0.0532034	0.0030841	4	0.0277673
SPBC19G7.17	SPBC19G7.17	0.0498814	0.0596129	0.00336676	4	0.0290119
SPBP22H7.06	SPBP22H7.06	0.0500817	0.0761753	0.00607616	4	0.0389749
ubc14	SPAC1250.03	0.050446	0.0523	0.00160081	4	0.0200051
mug8	SPAC32A11.01	0.0505082	0.0723743	0.0052803	4	0.0363328
SPAC637.09	SPAC637.09	0.0506556	0.112286	0.025161	4	0.0793111
mug113	SPAC3F10.05C	0.0508523	0.088601	0.0118446	4	0.0544164
SPAPB17E12.03	SPAPB17E12.03	0.0512579	0.0580852	0.00264388	4	0.0257093
rtn1	SPBC31A8.01C	0.0514292	0.052953	0.00107989	4	0.0164309
myo52	SPCC1919.10C	0.0514336	0.0762886	0.00611488	4	0.0390988
pdb1	SPBC30D10.13C	0.0518676	0.0809605	0.0105493	4	0.0513549
vps25	SPBC4B4.06	0.0518679	0.105621	0.0218392	4	0.0738904
SPCC18B5.05c	SPCC18B5.05C	0.0519606	0.0623996	0.00410472	4	0.032034
SPBC28E12.02	SPBC28E12.02	0.0520341	0.0769685	0.00499083	4	0.0353229
nrd1	SPAC2F7.11	0.0521763	0.0620499	0.00223447	4	0.0236351
plh1	SPBC776.14	0.0521835	0.0600961	0.00427015	4	0.0326732
his5	SPBC21H7.07C	0.0522831	0.150149	0.0538092	4	0.115984
sgf73	SPCC126.04C	0.0523665	0.0584932	0.00386322	4	0.0310774
SPBC16C6.04	SPBC16C6.04	0.0525977	0.0816594	0.0111233	4	0.0527335
SPAC1782.02c	SPAC1782.02C	0.0527363	0.0636417	0.00565923	4	0.0376139
SPBC8D2.17	SPBC8D2.17	0.0528139	0.125609	0.034449	4	0.0928022
SPAC1F3.03	SPAC1F3.03	0.0529209	0.047926	0.00126269	4	0.0177672
hsp9	SPAP8A3.04C	0.0531179	0.0509528	0.000233582	4	0.00764169
mfm2	SPAC513.03	0.0534123	0.100983	0.0192727	4	0.069413
bio2	SPCC1235.02	0.0534163	0.067793	0.0043465	4	0.032964
mde7	SPCC320.07C	0.0534992	0.0733944	0.00457365	4	0.0338144
SPAC5H10.02c	SPAC5H10.02C	0.0536686	0.0742545	0.0078461	4	0.0442891
SPAC6C3.08	SPAC6C3.08	0.0539506	0.0536651	0.00245374	4	0.0247676
SPAC17D4.04	SPAC17D4.04	0.054012	0.0688653	0.00499463	4	0.0353363
SPAC29B12.08	SPAC29B12.08	0.0541919	0.0921791	0.0128416	4	0.0566604
SPBC21B10.07	SPBC21B10.07	0.0545884	0.0588674	0.00217766	4	0.0233327
SPCC1259.08	SPCC1259.08	0.0547774	0.0685462	0.00494374	4	0.0351559
ase1	SPAPB1A10.09	0.0549504	0.0772104	0.00741108	4	0.0430438
alp13	SPAC23H4.12	0.0550841	0.0729015	0.00362654	4	0.0301104
clr2	SPAC1B3.17	0.0551476	0.0706929	0.00727083	4	0.0426346
set1	SPCC306.04C	0.0552802	0.0600138	0.00359205	4	0.0299668
SPBC354.07c	SPBC354.07C	0.0557408	0.0582093	0.00268899	4	0.0259278
SPBC56F2.05c	SPBC56F2.05C	0.0558598	0.143133	0.0456216	4	0.106796
csn2	SPAPB17E12.04C	0.0559649	0.0642696	0.00271637	4	0.0260594
SPBC3B8.05	SPBC3B8.05	0.0561573	0.0735611	0.00523279	4	0.036169
ppk33	SPCC162.10	0.056517	0.0849134	0.00996893	4	0.0499223
SPCC550.08	SPCC550.08	0.0565398	0.0687963	0.00503287	4	0.0354714
sec73	SPAC19A8.01C	0.0567295	0.0595189	0.00250379	4	0.025019
SPAC18G6.05c	SPAC18G6.05C	0.0569558	0.0746672	0.0082378	4	0.0453812
SPBC56F2.08c	SPBC56F2.08C	0.057549	0.0605946	0.000540415	4	0.0116234
rpl3702	SPCC1223.05C	0.057557	0.0592056	0.00225914	4	0.0237652
SPBC83.09c	SPBC83.09C	0.0576931	0.116831	0.0220555	4	0.0742555
nse6	SPAC11E3.08C	0.0582918	0.186402	0.0885666	4	0.148801
SPAC30D11.14c	SPAC30D11.14C	0.0582999	0.0554641	0.00119494	4	0.017284
cwf18	SPCP1E11.07C	0.0584012	0.0807432	0.00543023	4	0.036845
aps3	SPAC30D11.05	0.0587856	0.0627647	0.00457234	4	0.0338095
naa38	SPBC947.03C	0.0587875	0.113603	0.0233069	4	0.0763329
his7	SPBC29A3.02C	0.059098	0.0665204	0.00546194	4	0.0369525
ssb3	SPCC23B6.05C	0.0593433	0.073263	0.00334502	4	0.0289181
atp3	SPBC1734.13	0.0594151	0.0660212	0.000759163	4	0.0137765
SPBC1289.15	SPBC1289.15	0.059755	0.0769081	0.00847184	4	0.0460213
gyp2	SPCC1259.11C	0.0601095	0.0915556	0.0109389	4	0.0522946
mug183	SPAC6G9.03C	0.0603021	0.07855	0.00768523	4	0.0438327
SPBC15D4.13c	SPBC15D4.13C	0.0609549	0.1109	0.0228026	4	0.0755026
SPBC713.05	SPBC713.05	0.0616722	0.0497105	0.000955957	4	0.0154593
SPCC16A11.01	SPCC16A11.01	0.0621549	0.0728706	0.00465211	4	0.0341032
lsc1	SPBC530.13	0.0623592	0.0723062	0.00501785	4	0.0354184
SPBC582.04c	SPBC582.04C	0.0625903	0.105089	0.0173549	4	0.065869
SPAC5D6.12	SPAC5D6.12	0.0628128	0.0879579	0.00430154	4	0.0327931
SPBC21C3.19	SPBC21C3.19	0.0629523	0.067447	0.00595945	4	0.0385987
bdc1	SPBC21D10.10	0.063017	0.101709	0.00822731	4	0.0453523
vps24	SPAC9E9.14	0.0630726	0.0998332	0.0166511	4	0.0645196
leu1	SPBC1A4.02C	0.0632081	0.0769822	0.00821001	4	0.0453046
SPAC1687.07	SPAC1687.07	0.0632831	0.104571	0.0158708	4	0.0629897
mms19	SPAC1071.02	0.0633179	0.224878	0.131532	4	0.181337
SPBC15C4.04c	SPBC15C4.04C	0.0634214	0.0611652	0.00239727	4	0.0244809
SPAC458.06	SPAC458.06	0.0634657	0.096246	0.00899837	4	0.0474299
ilv1	SPBP35G2.07	0.0634976	0.0710678	0.00250698	4	0.0250349
SPBC6B1.03c	SPBC6B1.03C	0.0635034	0.0842283	0.00474095	4	0.0344273
snf5	SPAC2F7.08C	0.0635708	0.0793339	0.00886838	4	0.047086
SPBP4H10.19c	SPBP4H10.19C	0.0642032	0.0728711	0.00728062	4	0.0426633
atg6	SPAC20G8.10C	0.0643992	0.0663628	0.00566076	4	0.037619
SPAC750.08c	SPAC750.08C	0.0644812	0.07045	0.00421674	4	0.0324682
din1	SPAC19D5.06C	0.0646804	0.0754572	0.0065394	4	0.0404333
SPAC13C5.05c	SPAC13C5.05C	0.0648453	0.0684452	0.00208191	4	0.022814
SPCC306.02c	SPCC306.02C	0.0648516	0.0879107	0.00896126	4	0.047332
eno102	SPBPB21E7.01C	0.064858	0.0737868	0.00723297	4	0.0425234
sgo2	SPAC15A10.15	0.0649107	0.0718176	0.00180262	4	0.0212286
whi5	SPBC800.02	0.0650306	0.0779597	0.00530084	4	0.0364034
ryh1	SPAC4C5.02C	0.0654776	0.0704277	0.00534956	4	0.0365703
cat1	SPAC869.11	0.0659794	0.0744379	0.00234871	4	0.0242317
SPAC1952.10c	SPAC1952.10C	0.0660972	0.079979	0.00804678	4	0.0448519
klp2	SPAC664.10	0.0661825	0.108934	0.0192549	4	0.069381
SPBC25H2.03	SPBC25H2.03	0.0663219	0.0606558	0.00201318	4	0.0224343
rcd1	SPAC29B12.06C	0.0665655	0.0750102	0.00287521	4	0.0268105
SPAC694.04c	SPAC694.04C	0.0666074	0.0771254	0.00770005	4	0.043875
rec7	SPCC1753.03C	0.0668181	0.0933856	0.0103154	4	0.0507823
SPCC576.17c	SPCC576.17C	0.067072	0.0786794	0.00423268	4	0.0325295
SPAC4H3.04c	SPAC4H3.04C	0.0671642	0.0953609	0.0141992	4	0.0595801
SPBC16E9.09c	SPBC16E9.09C	0.067434	0.134405	0.036036	4	0.0949158
SPBP35G2.02	SPBP35G2.02	0.0678106	0.0583741	0.00120844	4	0.0173813
SPBC4F6.11c	SPBC4F6.11C	0.0679446	0.0687619	0.00581801	4	0.0381379
rps2402	SPBC17G9.07	0.0683174	0.070628	0.000658048	4	0.0128262
isp7	SPAC25B8.13C	0.0686187	0.0717055	0.00688098	4	0.0414758
mug143	SPAC167.06C	0.0688237	0.0739279	0.00294705	4	0.0271434
SPBC887.02	SPBC887.02	0.0691788	0.075779	0.000284966	4	0.00844047
rnc1	SPCC757.09C	0.0695984	0.0738471	0.00341628	4	0.0292245
not2	SPCC4G3.15C	0.0696529	0.0784899	0.00606537	4	0.0389402
rev3	SPAC688.10	0.0698342	0.0875924	0.00750901	4	0.0433273
SPAC29E6.07	SPAC29E6.07	0.070011	0.114847	0.0221226	4	0.0743684
SPBC1198.03c	SPBC1198.03C	0.0701154	0.0729209	0.00290989	4	0.0269717
bqt4	SPBC19C7.10	0.0703576	0.0694239	0.0036242	4	0.0301007
SPAC1F8.04c	SPAC1F8.04C	0.0704994	0.0636185	0.00225906	4	0.0237648
erg32	SPBC27B12.03C	0.0705392	0.0795323	0.0082616	4	0.0454467
shg1	SPAC17G8.09	0.0707862	0.0966296	0.0105543	4	0.0513671
fnx2	SPBC3E7.06C	0.0708145	0.0820423	0.00706475	4	0.042026
nap1	SPCC364.06	0.0709989	0.0981817	0.0115914	4	0.0538318
csk1	SPAC1D4.06C	0.0710237	0.0786847	0.00307209	4	0.0277132
lys4	SPBC1105.02C	0.0710354	0.0676884	0.00250566	4	0.0250283
SPBC691.04	SPBC691.04	0.0711227	0.0796352	0.00726945	4	0.0426305
SPAC11D3.13	SPAC11D3.13	0.0712973	0.0806985	0.00329693	4	0.0287094
pdh1	SPCC1235.08C	0.0715185	0.0841118	0.00730517	4	0.0427351
alm1	SPAC1486.04C	0.0715843	0.0781267	0.00592121	4	0.0384747
meu23	SPCC613.11C	0.0717088	0.0768187	0.00175966	4	0.0209742
meu10	SPCC1223.12C	0.0720315	0.0807229	0.00692458	4	0.041607
sec20	SPAC23A1.15C	0.0725805	0.0761496	0.00180367	4	0.0212348
pnc1	SPBC365.20C	0.0726038	0.0961578	0.00805514	4	0.0448752
SPBC1711.15c	SPBC1711.15C	0.0728673	0.0561547	0.0013999	4	0.0187076
grx5	SPAPB2B4.02	0.0729857	0.06034	0.00175296	4	0.0209342
fmt1	SPAC1805.09C	0.0744645	0.100071	0.0117956	4	0.0543038
ctt1	SPCC757.07C	0.0745868	0.0761821	0.00374836	4	0.0306119
SPBC1198.08	SPBC1198.08	0.0747604	0.0982627	0.00696631	4	0.0417322
SPCC1322.02	SPCC1322.02	0.0752629	0.12329	0.0220121	4	0.0741823
SPAC1039.04	SPAC1039.04	0.0755752	0.0856518	0.0100335	4	0.0500837
SPBC32F12.12c	SPBC32F12.12C	0.075591	0.0886685	0.00991009	4	0.0497747
SPAC25B8.10	SPAC25B8.10	0.075797	0.0764328	0.00419026	4	0.0323661
trm8	SPCPB16A4.04C	0.0758988	0.0668805	0.00221018	4	0.0235063
SPAC12G12.01c	SPAC12G12.01C	0.076116	0.0710107	0.00438034	4	0.0330921
rif1	SPAC6F6.17	0.0762779	0.147537	0.0423284	4	0.102869
spt6	SPAC1F7.01C	0.0766458	0.0813815	0.000492365	4	0.0110946
SPAC521.02	SPAC521.02	0.0766719	0.124097	0.0204724	4	0.0715409
kes1	SPBC1271.12	0.0773453	0.127019	0.0280867	4	0.0837955
SPAC6G9.01c	SPAC6G9.01C	0.0773575	0.0839152	0.00885669	4	0.047055
btf3	SPAC4F10.14C	0.0775223	0.0789198	0.000734173	4	0.0135478
SPCC364.07	SPCC364.07	0.0778148	0.093527	0.00632988	4	0.0397803
SPAC22F8.05	SPAC22F8.05	0.0779943	0.0849069	0.00903451	4	0.047525
oca2	SPCC1020.10	0.0780164	0.0943285	0.00903067	4	0.0475149
SPAC18G6.01c	SPAC18G6.01C	0.0780472	0.189148	0.0694449	4	0.131762
scs7	SPAC19G12.08	0.0782063	0.122706	0.0241381	4	0.0776822
SPBC2G5.02c	SPBC2G5.02C	0.0785485	0.109493	0.0178522	4	0.066806
SPBC428.11	SPBC428.11	0.0786166	0.0952179	0.0128034	4	0.0565759
put4	SPAC869.10C	0.0788884	0.113273	0.0202257	4	0.0711086
rpl1902	SPCC1682.14	0.0790473	0.0951286	0.00952302	4	0.048793
SPAC227.03c	SPAC227.03C	0.0791182	0.121589	0.022413	4	0.0748548
rps1002	SPBP22H7.08	0.0791873	0.13136	0.0268003	4	0.0818539
rpl2702	SPCC74.05	0.079446	0.0968819	0.0133129	4	0.0576907
SPAC607.08c	SPAC607.08C	0.0797127	0.0845624	0.00439503	4	0.0331475
SPBC1289.14	SPBC1289.14	0.0798595	0.0840886	0.00682534	4	0.0413078
SPBC16G5.09	SPBC16G5.09	0.0802327	0.0851746	0.00408015	4	0.031938
SPBP35G2.04c	SPBP35G2.04C	0.080241	0.102753	0.00459729	4	0.0339017
SPCC24B10.06	SPCC24B10.06	0.0809357	0.0766619	0.00288285	4	0.0268461
sab14	SPBC29A3.07C	0.0810426	0.131127	0.0246756	4	0.0785423
SPBPB2B2.09c	SPBPB2B2.09C	0.0811431	0.116814	0.0173184	4	0.0657998
pku80	SPBC543.03C	0.0812216	0.0921365	0.00248097	4	0.0249047
SPBC2F12.03c	SPBC2F12.03C	0.0813846	0.125592	0.0141675	4	0.0595136
git1	SPBC21C3.20C	0.0818378	0.11566	0.0207064	4	0.0719486
gal10	SPBPB2B2.12C	0.0829736	0.109298	0.00703876	4	0.0419487
dad2	SPAC1805.07C	0.083006	0.14315	0.0213617	4	0.0730782
SPBC16A3.06	SPBC16A3.06	0.0830421	0.14182	0.031442	4	0.0886594
pli1	SPAC1687.05	0.0831197	0.0818751	0.00428258	4	0.0327207
btb1	SPCC330.11	0.0832508	0.101366	0.00545903	4	0.0369426
spn3	SPBC16A3.01	0.0835149	0.079582	0.00448041	4	0.0334679
arb2	SPAC13G7.07	0.0836945	0.0776789	0.00477515	4	0.0345512
SPCC777.17c	SPCC777.17C	0.0838304	0.104615	0.00847039	4	0.0460174
SPBC16C6.03c	SPBC16C6.03C	0.0839886	0.113364	0.0145032	4	0.0602145
yak3	SPAC1F7.12	0.0842797	0.175378	0.0461544	4	0.107418
sds23	SPBC646.13	0.0850339	0.192409	0.078409	4	0.140008
hob3	SPBC725.09C	0.0854002	0.132931	0.022438	4	0.0748967
ies4	SPAC23G3.04	0.0854752	0.0984632	0.0114733	4	0.0535567
SPAC2C4.06c	SPAC2C4.06C	0.0855541	0.1093	0.00742623	4	0.0430878
SPBC18E5.14c	SPBC18E5.14C	0.0857154	0.103393	0.00980268	4	0.0495042
SPBC1348.07	SPBC1348.07	0.0858101	0.101373	0.00445059	4	0.0333564
ckb1	SPAC1851.03	0.0858161	0.0844795	0.00639253	4	0.0399767
SPAC30D11.02c	SPAC30D11.02C	0.0859017	0.0886629	0.0103064	4	0.0507602
SPAC5H10.05c	SPAC5H10.05C	0.0859392	0.113916	0.0190052	4	0.0689298
SPAPB1A11.04c	SPAPB1A11.04C	0.0860776	0.0930766	0.00808573	4	0.0449603
bqt3	SPCC594.07C	0.0862553	0.0908106	0.0107957	4	0.0519511
tms1	SPBC1773.05C	0.0863657	0.0939406	0.0112627	4	0.0530629
ctr6	SPBC23G7.16	0.0866427	0.0943782	0.00525927	4	0.0362604
SPAC683.03	SPAC683.03	0.0867664	0.131689	0.0233102	4	0.0763383
dep1	SPBC21C3.02C	0.086889	0.0966056	0.00863851	4	0.0464718
gcv1	SPAC31G5.14	0.0869309	0.119169	0.0112202	4	0.0529628
SPBC25B2.01	SPBC25B2.01	0.0869998	0.09094	0.0109085	4	0.0522219
SPBC428.12c	SPBC428.12C	0.0871672	0.113309	0.0164531	4	0.0641348
hip1	SPBC31F10.13C	0.0873044	0.078564	0.00390485	4	0.0312444
pdt1	SPAC27F1.08	0.0874449	0.1239	0.0185803	4	0.0681548
rhp7	SPCC330.02	0.0875888	0.086778	0.00396634	4	0.0314894
hem14	SPAC1F5.07C	0.0875981	0.0829243	0.00186365	4	0.021585
SPAC513.02	SPAC513.02	0.0879953	0.175057	0.0580942	4	0.120514
SPAC3C7.04	SPAC3C7.04	0.0881633	0.0853033	0.00361476	4	0.0300614
SPBC4.02c	SPBC4.02C	0.0882091	0.127414	0.0224852	4	0.0749754
SPCC1919.13c	SPCC1919.13C	0.0882349	0.0996987	0.00153318	4	0.0195779
EMPTY	SPAC27D7.10C	0.0883008	0.0850696	0.00256351	4	0.0253155
SPCC757.11c	SPCC757.11C	0.0887221	0.141395	0.0340372	4	0.0922459
swr1	SPAC11E3.01C	0.0888363	0.101366	0.00614758	4	0.0392033
SPAC1F5.10	SPAC1F5.10	0.0889249	0.247872	0.149284	4	0.193186
SPBC1711.08	SPBC1711.08	0.0891085	0.090504	0.00854651	4	0.0462237
SPCC1795.10c	SPCC1795.10C	0.0891428	0.0844455	0.00611887	4	0.0391116
zym1	SPAC22H10.13	0.0894887	0.0978611	0.00581221	4	0.0381189
SPAC1F12.05	SPAC1F12.05	0.089866	0.115856	0.0131459	4	0.0573279
SPBC713.07c	SPBC713.07C	0.0900409	0.0871029	0.00310011	4	0.0278393
SPCC584.16c	SPCC584.16C	0.0901261	0.146713	0.0372373	4	0.0964848
qcr8	SPAC1782.07	0.0905615	0.107426	0.012187	4	0.0551974
set3	SPAC22E12.11C	0.0905794	0.113755	0.0108513	4	0.0520848
ctf18	SPBC902.02C	0.0908307	0.0928303	0.00672	4	0.0409878
SPAC8C9.07	SPAC8C9.07	0.0915175	0.14717	0.0248629	4	0.0788398
prz1	SPAC4G8.13C	0.0921007	0.0855822	0.00408585	4	0.0319603
SPBC16E9.02c	SPBC16E9.02C	0.092395	0.0985978	0.00734499	4	0.0428515
clp1	SPAC1782.09C	0.0926189	0.116922	0.0140559	4	0.0592787
ade7	SPBC409.10	0.0927025	0.0870185	0.00445049	4	0.033356
SPCC569.03	SPCC569.03	0.0935889	0.0898281	0.00117387	4	0.0171309
rhp51	SPAC644.14C	0.0936519	0.139945	0.0265866	4	0.0815269
vps1	SPAC767.01C	0.0937163	0.0961416	0.0104511	4	0.0511152
SPAC20G8.02	SPAC20G8.02	0.0942341	0.113052	0.0125419	4	0.0559953
SPCC553.12c	SPCC553.12C	0.0951866	0.107554	0.00477155	4	0.0345382
ubr1	SPBC19C7.02	0.0951924	0.131295	0.0213323	4	0.0730278
psk1	SPCC4G3.08	0.0953379	0.108649	0.0150645	4	0.0613687
atl1	SPAC1250.04C	0.0954271	0.147381	0.035479	4	0.0941793
ibp1	SPBC839.07	0.0955834	0.122894	0.00389426	4	0.031202
pet127	SPCC1183.04C	0.0957476	0.119526	0.0080399	4	0.0448327
pvg3	SPBC1921.06C	0.0958337	0.10721	0.0138161	4	0.058771
SPAC20H4.06c	SPAC20H4.06C	0.09596	0.0941722	0.0046104	4	0.03395
SPBC119.12	SPBC119.12	0.0960282	0.100015	0.00852804	4	0.0461737
SPAC22G7.07c	SPAC22G7.07C	0.0961598	0.12218	0.0214878	4	0.0732935
ask1	SPBC27.02C	0.0963511	0.105924	0.00302383	4	0.0274947
mug16	SPBC25H2.14	0.0969766	0.127393	0.0177797	4	0.0666703
mak10	SPBC1861.03	0.0970934	0.156405	0.0415555	4	0.101926
meu17	SPBC14C8.05C	0.0972304	0.114345	0.0145461	4	0.0603037
swi3	SPBC30D10.04	0.0973332	0.0991021	0.00848856	4	0.0460667
SPCC18.15	SPCC18.15	0.0973467	0.0955506	0.00220233	4	0.0234645
gst3	SPAC688.04C	0.0975496	0.114531	0.0119178	4	0.0545843
SPAC1783.01	SPAC1783.01	0.0976845	0.110877	0.0130829	4	0.0571902
sod22	SPAC3A11.09	0.0977863	0.126278	0.00656243	4	0.0405044
rhp23	SPBC2D10.12	0.0985287	0.157754	0.0366255	4	0.095689
cuf1	SPAC31A2.11C	0.0990493	0.172162	0.0468675	4	0.108245
SPBC29A10.16c	SPBC29A10.16C	0.099337	0.108908	0.00189522	4	0.0217671
SPAC513.04	SPAC513.04	0.0996683	0.179314	0.0416908	4	0.102092
SPBC839.02	SPBC839.02	0.0997948	0.0971782	0.00694407	4	0.0416655
SPAC212.08c	SPAC212.08C	0.100147	0.100327	0.00357529	4	0.0298968
dph5	SPCC576.14	0.100374	0.126016	0.00376216	4	0.0306682
mug100	SPBC16E9.07	0.100431	0.123655	0.00407386	4	0.0319134
ivn1	SPBC11B10.07C	0.1007	0.106478	0.000807273	4	0.0142063
grx1	SPAC4F10.20	0.100721	0.104314	0.00328375	4	0.028652
SPBC119.03	SPBC119.03	0.10077	0.0926422	0.00363331	4	0.0301385
cid1	SPAC19D5.03	0.100803	0.121521	0.0193889	4	0.0696221
spo9	SPBC36.06C	0.100969	0.103475	0.00582307	4	0.0381545
rpl1603	SPBC2G2.05	0.10105	0.11695	0.00636374	4	0.0398865
kin1	SPBC4F6.06	0.101173	0.0981932	0.00587986	4	0.0383401
SPAC1687.21	SPAC1687.21	0.101268	0.145882	0.0261275	4	0.08082
SPCC569.04	SPCC569.04	0.101376	0.141624	0.00922364	4	0.0480199
fin1	SPAC19E9.02	0.101713	0.112641	0.0103875	4	0.0509596
pom1	SPAC2F7.03C	0.101907	0.121741	0.0155571	4	0.0623641
SPAC2F3.05c	SPAC2F3.05C	0.101942	0.0920558	0.00446099	4	0.0333953
sst2	SPAC19B12.10	0.102269	0.184326	0.0584005	4	0.120831
SPBPB2B2.11	SPBPB2B2.11	0.102498	0.128204	0.0230276	4	0.0758743
plp1	SPAC2F3.12C	0.102618	0.0950677	0.00083864	4	0.0144796
dot2	SPBC651.05C	0.102618	0.100182	0.00666954	4	0.0408336
mug130	SPAC8F11.05C	0.103387	0.124909	0.0216844	4	0.0736281
SPAC1952.17c	SPAC1952.17C	0.103425	0.0981417	0.00149476	4	0.019331
SPAC824.04	SPAC824.04	0.103451	0.174582	0.0534923	4	0.115642
gms1	SPCC1795.03	0.103483	0.0955124	0.00356016	4	0.0298335
SPAC806.04c	SPAC806.04C	0.103543	0.116687	0.011434	4	0.053465
mug123	SPCC16C4.17	0.103622	0.113592	0.0159232	4	0.0630937
SPBP8B7.18c	SPBP8B7.18C	0.103864	0.15978	0.0227142	4	0.0753562
idh2	SPBC902.05C	0.104181	0.149204	0.028458	4	0.0843476
SPCC16C4.10	SPCC16C4.10	0.104475	0.0946616	0.00529143	4	0.0363711
ef1a-a	SPCC794.09C	0.104499	0.101543	0.00483992	4	0.0347848
SPBC1A4.04	SPBC1A4.04	0.104539	0.143901	0.0224199	4	0.0748664
SPBC28F2.05c	SPBC28F2.05C	0.10454	0.17339	0.050624	4	0.112499
SPAC30D11.01c	SPAC30D11.01C	0.104703	0.103811	0.00866822	4	0.0465516
rpl1601	SPBC839.13C	0.104803	0.152947	0.0244828	4	0.0782348
SPAC4G8.03c	SPAC4G8.03C	0.104822	0.0969385	0.00310686	4	0.0278696
SPBC1348.01	SPBC1348.01	0.104955	0.154418	0.0227559	4	0.0754252
SPBC19C2.10	SPBC19C2.10	0.104981	0.105795	0.0119882	4	0.0547453
rga3	SPAC29A4.11	0.105411	0.115904	0.0139053	4	0.0589604
ucp6	SPAC3F10.13	0.105653	0.149094	0.0234352	4	0.0765428
SPCC1393.13	SPCC1393.13	0.105677	0.114345	0.010337	4	0.0508354
SPBC30D10.09c	SPBC30D10.09C	0.105785	0.125118	0.0175204	4	0.0661823
gpt1	SPBPJ4664.06	0.105945	0.127434	0.016417	4	0.0640645
mug147	SPBC56F2.06	0.106024	0.0993955	0.00159452	4	0.0199657
sat1	SPBC23E6.08	0.106585	0.0846961	0.00332773	4	0.0288432
SPAC227.17c	SPAC227.17C	0.107411	0.134172	0.0215977	4	0.0734808
tdp1	SPCP31B10.05	0.107667	0.131412	0.0100143	4	0.0500357
ypt7	SPBC405.04C	0.107815	0.117336	0.0105627	4	0.0513874
SPCC825.01	SPCC825.01	0.108204	0.113594	0.0165762	4	0.0643743
rga5	SPBC17F3.01C	0.108378	0.104123	0.00856616	4	0.0462768
dph4	SPAC926.05C	0.108454	0.108246	0.00137974	4	0.0185724
fus1	SPAC20G4.02C	0.108613	0.158343	0.0400016	4	0.100002
aar2	SPAC3H5.04	0.108812	0.110869	0.0002793	4	0.00835614
mcp4	SPBC16E9.08	0.110137	0.136695	0.026558	4	0.0814831
elp3	SPAC29A4.20	0.110435	0.107916	0.000748215	4	0.0136768
snt2	SPAC3H1.12C	0.11044	0.110537	0.008178	4	0.0452162
SPCC622.15c	SPCC622.15C	0.110483	0.111737	0.00810547	4	0.0450152
ntp1	SPBC660.07	0.110773	0.0932789	0.00343314	4	0.0292965
dbp3	SPBC17D1.06	0.110893	0.111877	0.0166055	4	0.0644311
SPCC1235.04c	SPCC1235.04C	0.111108	0.106062	0.0023858	4	0.0244223
mug179	SPAC823.16C	0.111274	0.120929	0.0108862	4	0.0521685
SPAC25B8.07c	SPAC25B8.07C	0.111367	0.136414	0.0183009	4	0.0676405
meu34	SPAC3A12.03C	0.111596	0.114285	0.00911466	4	0.0477354
kha1	SPAC105.01C	0.11221	0.150287	0.00820248	4	0.0452838
SPCC14G10.04	SPCC14G10.04	0.112259	0.10871	0.00252747	4	0.025137
mac1	SPAC13G7.04C	0.112338	0.115239	0.00301119	4	0.0274372
esc1	SPAC56F8.16	0.11248	0.110675	0.00809072	4	0.0449742
SPBC17A3.06	SPBC17A3.06	0.112635	0.106859	0.00686563	4	0.0414296
trm10	SPAC6B12.09	0.112779	0.114992	0.0106151	4	0.0515148
skb5	SPCC24B10.13	0.113013	0.117841	0.00315382	4	0.0280794
SPBC660.06	SPBC660.06	0.113147	0.119311	0.013715	4	0.0585556
rmt3	SPBC8D2.10C	0.113504	0.162715	0.0417597	4	0.102176
SPAC19A8.03	SPAC19A8.03	0.113617	0.0974879	0.00500985	4	0.0353902
rps2401	SPAC17G6.06	0.113832	0.16965	0.0465808	4	0.107913
SPAC11D3.01c	SPAC11D3.01C	0.11397	0.145456	0.00965948	4	0.0491413
stc1	SPBP8B7.28C	0.114322	0.153393	0.00760964	4	0.0436166
nsk1	SPAC3G9.01	0.114536	0.148894	0.0313545	4	0.088536
SPBPB10D8.02c	SPBPB10D8.02C	0.114658	0.139077	0.0272722	4	0.0825715
ppa2	SPBC16H5.07C	0.114757	0.120612	0.0194876	4	0.069799
SPBC1271.10c	SPBC1271.10C	0.114761	0.138067	0.00620532	4	0.0393869
ypt71	SPAPB1A10.10C	0.115332	0.127433	0.0041792	4	0.0323233
SPAC3G9.05	SPAC3G9.05	0.115591	0.126284	0.0098663	4	0.0496646
cti1	SPCC1739.07	0.115659	0.147488	0.0238937	4	0.0772879
rpl3801	SPBC577.02	0.115712	0.130592	0.00165127	4	0.0203179
SPAC12B10.10	SPAC12B10.10	0.115992	0.120102	0.0115338	4	0.0536978
SPBC24C6.04	SPBC24C6.04	0.116442	0.123757	0.0086259	4	0.0464379
omh5	SPBC32H8.08C	0.116459	0.139453	0.00760908	4	0.043615
SPBC337.10c	SPBC337.10C	0.116608	0.108301	0.00457141	4	0.0338061
SPAC23G3.05c	SPAC23G3.05C	0.116733	0.13205	0.00899288	4	0.0474154
rpl1101	SPAC26A3.07C	0.11679	0.11324	0.00868094	4	0.0465858
mmd1	SPAC30C2.02	0.116849	0.121543	0.00730353	4	0.0427303
SPBC23G7.13c	SPBC23G7.13C	0.11701	0.149408	0.0114557	4	0.0535158
pex6	SPAC17A5.01	0.117121	0.116056	0.00364419	4	0.0301836
SPBC839.14c	SPBC839.14C	0.11713	0.109982	0.0102234	4	0.0505553
sif2	SPCC16C4.01	0.117417	0.106285	0.00830482	4	0.0455654
mph1	SPBC106.01	0.11754	0.132488	0.00249685	4	0.0249843
yam8	SPAC1F5.08C	0.117888	0.159491	0.0271618	4	0.0824041
rgf2	SPAC1006.06	0.117993	0.172674	0.0170001	4	0.0651923
pof9	SPBC3H7.06C	0.118236	0.124433	0.00618388	4	0.0393188
SPAPB1E7.11c	SPAPB1E7.11C	0.118276	0.223416	0.067285	8	0.0917094
SPBC8E4.02c	SPBC8E4.02C	0.118328	0.133624	0.00873991	4	0.0467437
SPAC24H6.08	SPAC24H6.08	0.118718	0.122809	0.0127359	4	0.0564266
meu18	SPBC409.11	0.11884	0.119591	0.00622508	4	0.0394496
SPCC550.01c	SPCC550.01C	0.118902	0.122978	0.00164713	4	0.0202924
SPBC13E7.08c	SPBC13E7.08C	0.118914	0.133634	0.0151345	4	0.0615113
SPCC24B10.02c	SPCC24B10.02C	0.119074	0.121336	0.00487394	4	0.0349068
SPAC1610.02c	SPAC1610.02C	0.119092	0.108186	0.00835501	4	0.0457029
gut2	SPCC1223.03C	0.119563	0.109175	0.00304022	4	0.0275691
arb1	SPAC140.03	0.119654	0.103208	0.00624686	4	0.0395185
SPCC569.06	SPCC569.06	0.119866	0.122429	0.0124007	4	0.0556793
SPCC757.03c	SPCC757.03C	0.119891	0.126906	0.000972247	4	0.0155904
plc1	SPAC22F8.11	0.120144	0.137134	0.0250349	4	0.0791122
dnm1	SPBC12C2.08	0.120184	0.146151	0.0157459	4	0.0627413
git11	SPBC215.04	0.12043	0.131077	0.0182958	4	0.067631
SPAPJ695.01c	SPAPJ695.01C	0.120496	0.113145	0.00487305	4	0.0349036
ell1	SPBP23A10.14C	0.120587	0.160199	0.0281296	4	0.0838594
SPBC20F10.07	SPBC20F10.07	0.121334	0.102678	0.00541981	4	0.0368097
set2	SPAC29B12.02C	0.121443	0.0963086	0.00277878	4	0.0263571
SPBC530.05	SPBC530.05	0.121518	0.146313	0.0219346	4	0.0740517
SPBC14F5.10c	SPBC14F5.10C	0.1218	0.142029	0.0133992	4	0.0578776
ssm4	SPAC27D7.13C	0.121885	0.142574	0.00231889	4	0.0240774
SPAPB1A10.05	SPAPB1A10.05	0.121899	0.127304	0.00323922	4	0.0284571
SPCC24B10.18	SPCC24B10.18	0.122641	0.120258	0.00226137	4	0.0237769
psd2	SPAC25B8.03	0.12276	0.119829	0.000682007	4	0.0130576
SPAC4A8.06c	SPAC4A8.06C	0.122829	0.151247	0.0183153	4	0.067667
SPBC1703.03c	SPBC1703.03C	0.123112	0.126777	0.00352239	4	0.0296749
SPCC70.02c	SPCC70.02C	0.123127	0.169913	0.0332286	4	0.0911436
swi6	SPAC664.01C	0.123776	0.126435	0.0114584	4	0.053522
SPAC1B3.10c	SPAC1B3.10C	0.123961	0.134788	0.00229438	4	0.0239498
taf1	SPAC7D4.04	0.124305	0.130535	0.0159099	4	0.0630673
dsd1	SPBC3B8.07C	0.12449	0.14458	0.00956194	4	0.0488926
SPBC354.08c	SPBC354.08C	0.125168	0.119264	0.0043979	4	0.0331583
SPAC3C7.13c	SPAC3C7.13C	0.125259	0.141999	0.0107733	4	0.0518972
omh2	SPBC16H5.09C	0.12543	0.130366	0.0107021	4	0.0517255
eme1	SPAPB1E7.06C	0.125436	0.123559	0.010108	4	0.0502693
SPAC17H9.13c	SPAC17H9.13C	0.125466	0.100957	0.0050644	4	0.0355823
rpl1502	SPAC1783.08C	0.126066	0.144603	0.0051018	4	0.0357135
SPACUNK4.16c	SPACUNK4.16C	0.126107	0.129257	0.00220388	4	0.0234727
dad5	SPCC417.02	0.126219	0.131992	0.00954274	4	0.0488435
swc3	SPAC4H3.02C	0.126225	0.138803	0.016443	4	0.0641152
rhp41	SPAC12B10.12C	0.126282	0.209615	0.0755246	4	0.137409
pof13	SPBC1271.01C	0.126379	0.127915	0.00114333	4	0.0169066
mug111	SPCC31H12.06	0.126411	0.188338	0.0236016	4	0.0768141
SPCC1322.09	SPCC1322.09	0.126468	0.117429	0.00927959	4	0.0481653
wis2	SPAC1B3.03C	0.126686	0.105374	0.00460097	4	0.0339152
SPAC17C9.14	SPAC17C9.14	0.127704	0.192421	0.0538733	4	0.116053
SPAC589.05c	SPAC589.05C	0.127865	0.106162	0.00527155	4	0.0363027
SPBC16G5.05c	SPBC16G5.05C	0.128039	0.142447	0.00133231	4	0.0182504
cbf12	SPCC1223.13	0.128202	0.149714	0.00381397	4	0.0308787
mok13	SPBC16D10.05	0.128257	0.153934	0.0254386	4	0.0797475
wtf13	SPCC162.04C	0.128344	0.157166	0.0261705	4	0.0808865
prp17	SPBC6B1.10	0.12849	0.204877	0.0418276	4	0.102259
upf1	SPAC16C9.06C	0.12859	0.152621	0.00973986	4	0.0493454
ape2	SPBC1921.05	0.128802	0.125439	0.00510456	4	0.0357231
naa15	SPCC338.07C	0.129092	0.158208	0.0228193	4	0.0755303
tfb2	SPBC13G1.13	0.129168	0.138737	0.0179822	4	0.0670489
mug64	SPAC56F8.05C	0.129557	0.16616	0.0289331	4	0.0850487
SPCC965.12	SPCC965.12	0.129649	0.206402	0.0710061	4	0.133235
SPAPB1A11.02	SPAPB1A11.02	0.129754	0.129492	0.00825216	4	0.0454207
SPCC550.07	SPCC550.07	0.130033	0.133788	0.0239032	4	0.0773033
mug134	SPAC10F6.16	0.130097	0.149546	0.0175879	3348	0.002292
SPAC22H10.02	SPAC22H10.02	0.130285	0.125766	0.00100923	4	0.0158842
isp4	SPBC29B5.02C	0.130442	0.130834	0.0196569	4	0.0701015
xlf1	SPCC24B10.14C	0.130468	0.141804	0.0252681	4	0.0794798
pyp2	SPAC19D5.01	0.130645	0.13055	0.00999443	4	0.0499861
cyp3	SPBC1709.04C	0.130647	0.128291	0.00836689	4	0.0457354
cao2	SPBC1289.16C	0.130795	0.159377	0.00726944	4	0.0426305
SPAC29E6.10c	SPAC29E6.10C	0.13105	0.126811	0.00769731	4	0.0438671
vps10	SPBC16C6.06	0.131086	0.185456	0.045451	4	0.106596
SPCC63.13	SPCC63.13	0.131532	0.180968	0.0371861	4	0.0964185
SPCC584.15c	SPCC584.15C	0.131606	0.124913	0.00225629	4	0.0237502
gde1	SPAPB1E7.05	0.131879	0.158215	0.0165855	4	0.0643923
ade10	SPCPB16A4.03C	0.13209	0.143521	0.00114511	4	0.0169197
SPBC18A7.01	SPBC18A7.01	0.132266	0.113671	0.00678794	4	0.0411945
tsn1	SPAC30.03C	0.132341	0.152633	0.00575655	4	0.037936
puf3	SPAC1687.22C	0.132667	0.119368	0.00538328	4	0.0366854
SPAC5D6.13	SPAC5D6.13	0.132923	0.142277	0.0135412	4	0.0581834
apl5	SPAC144.06	0.133375	0.13142	0.00331414	4	0.0287843
eaf1	SPCC1223.10C	0.134063	0.136836	0.000945824	4	0.0153771
nup155	SPAC890.06	0.134213	0.147744	0.0154824	4	0.0622142
SPCC1281.07c	SPCC1281.07C	0.134643	0.145962	0.00717998	4	0.0423674
ogm4	SPBC16C6.09	0.134688	0.147278	0.00569494	4	0.0377324
SPBC1652.01	SPBC1652.01	0.134957	0.145494	0.0131061	4	0.057241
SPCC777.15	SPCC777.15	0.135013	0.141817	0.00370912	4	0.0304513
SPAC23C4.17	SPAC23C4.17	0.135564	0.190157	0.0522365	4	0.114277
fma1	SPBC3E7.10	0.135917	0.130848	0.0148207	4	0.0608701
SPBC2G2.13c	SPBC2G2.13C	0.136149	0.173889	0.0426335	4	0.103239
rpn10	SPAC637.10C	0.136515	0.137198	0.00276293	4	0.0262818
fsv1	SPAC6F12.03C	0.136681	0.131263	0.0043481	4	0.0329701
trm12	SPAC4G8.06C	0.136708	0.131775	0.013391	4	0.0578597
SPAC22F8.04	SPAC22F8.04	0.136714	0.169389	0.0411039	4	0.10137
SPBC16C6.05	SPBC16C6.05	0.137289	0.145926	0.0170952	4	0.0653743
SPBC28E12.04	SPBC28E12.04	0.137402	0.123294	0.00597569	4	0.0386513
SPAC9.02c	SPAC9.02C	0.137752	0.149201	0.00106151	4	0.0162904
SPAC9G1.05	SPAC9G1.05	0.137799	0.207481	0.0631256	4	0.125624
SPBC2A9.06c	SPBC2A9.06C	0.138402	0.139653	0.0259587	4	0.0805585
SPCC736.02	SPCC736.02	0.138536	0.125185	0.0100859	4	0.0502143
mde4	SPBC6B1.04	0.138672	0.138641	0.00302611	4	0.0275051
SPAC12B10.13	SPAC12B10.13	0.138711	0.130944	0.0101944	4	0.0504838
SPAC1327.01c	SPAC1327.01C	0.138724	0.114578	0.00607074	4	0.0389575
npr2	SPAC23H3.03C	0.138959	0.1246	0.0117391	4	0.0541737
rap1	SPBC1778.02	0.139236	0.161492	0.0281039	4	0.0838211
SPCC191.03c	SPCC191.03C	0.139612	0.138045	0.00453229	4	0.0336611
SPAC8C9.19	SPAC8C9.19	0.139702	0.184467	0.0377019	4	0.0970848
SPBC15C4.06c	SPBC15C4.06C	0.139805	0.138723	0.00404491	4	0.0317998
SPAC212.04c	SPAC212.04C	0.139986	0.114452	0.00679538	4	0.041217
meu22	SPBC19F8.06C	0.140371	0.170261	0.0272829	4	0.0825877
naa20	SPCC16C4.12	0.140893	0.189397	0.0207486	4	0.0720218
vps20	SPBC215.14C	0.140897	0.232989	0.0711064	4	0.133329
SPCC613.08	SPCC613.08	0.140962	0.162702	0.0120928	4	0.0549835
SPBC651.12c	SPBC651.12C	0.141245	0.198786	0.0605471	4	0.123032
dni1	SPAC31G5.07	0.141543	0.181802	0.0404909	4	0.100612
lys3	SPAC227.18	0.141556	0.131547	0.00169202	4	0.0205671
rpl2401	SPAC6G9.09C	0.141618	0.165809	0.0364912	4	0.0955133
SPCC737.07c	SPCC737.07C	0.142131	0.191988	0.0140962	4	0.0593638
cam2	SPAC29A4.05	0.142559	0.177569	0.0319229	4	0.0893349
SPAC17H9.14c	SPAC17H9.14C	0.143387	0.167921	0.0206517	4	0.0718535
tom70	SPAC6B12.12	0.143393	0.134325	0.00819916	4	0.0452746
SPBC24C6.09c	SPBC24C6.09C	0.143426	0.13632	0.015747	4	0.0627436
SPAC24B11.07c	SPAC24B11.07C	0.143449	0.135439	0.00172205	4	0.0207488
rps1202	SPBC1685.02C	0.144204	0.144811	0.0179113	4	0.0669166
png2	SPBC1709.11C	0.144601	0.171987	0.00833497	4	0.045648
apm1	SPBP16F5.07	0.144718	0.175271	0.0159245	4	0.0630962
upf3	SPAC13G7.03	0.144768	0.240164	0.0458955	4	0.107116
SPAC2E1P3.01	SPAC2E1P3.01	0.145132	0.140063	0.00601888	4	0.0387907
vps8	SPAC17A2.06C	0.145478	0.144878	0.00222107	4	0.0235641
SPAC23H3.04	SPAC23H3.04	0.145741	0.11563	0.00601913	4	0.0387915
SPBC365.16	SPBC365.16	0.145743	0.190201	0.0394216	4	0.0992744
SPBC1921.04c	SPBC1921.04C	0.14581	0.171568	0.0287105	4	0.0847208
SPCC1919.05	SPCC1919.05	0.145947	0.143509	0.0181665	4	0.0673916
cwf16	SPAC9.13C	0.146342	0.125142	0.0091546	4	0.0478398
SPCP20C8.01c	SPCP20C8.01C	0.146818	0.121934	0.00677155	4	0.0411447
bqt1	SPAC6G9.13C	0.147611	0.150045	0.00783162	4	0.0442482
SPBC660.17c	SPBC660.17C	0.147736	0.154969	0.006929	4	0.0416203
ppk25	SPBC32C12.03C	0.147894	0.167487	0.017627	4	0.0663833
SPBC405.06	SPBC405.06	0.148043	0.14262	0.0122146	4	0.0552598
his4	SPBC418.01C	0.148241	0.218778	0.0591192	4	0.121572
SPAC1486.01	SPAC1486.01	0.148328	0.144374	0.00975958	4	0.0493953
dad3	SPAC14C4.16	0.148481	0.134461	0.00138334	4	0.0185966
rtf1	SPAC22F8.07C	0.148674	0.142862	0.00422417	4	0.0324968
SPAC15E1.02c	SPAC15E1.02C	0.148727	0.122342	0.00712518	4	0.0422054
SPAC1399.04c	SPAC1399.04C	0.148769	0.148659	0.0243084	4	0.0779557
SPCPB16A4.05c	SPCPB16A4.05C	0.148831	0.145484	0.0143268	4	0.0598473
fft2	SPCC1235.05C	0.148847	0.148985	0.000547876	4	0.0117034
tip1	SPAC3C7.12	0.149175	0.132753	0.0125058	4	0.0559146
nap2	SPBC2D10.11C	0.149551	0.190834	0.0212326	4	0.072857
SPCC1739.06c	SPCC1739.06C	0.149659	0.1215	0.00405538	4	0.0318409
SPAC821.13c	SPAC821.13C	0.149774	0.1794	0.00604046	4	0.0388602
mam3	SPAP11E10.02C	0.149787	0.148378	0.00882194	4	0.0469626
arg7	SPBC1773.14	0.149823	0.175166	0.0141211	4	0.0594162
SPBC16G5.02c	SPBC16G5.02C	0.150128	0.149104	0.00193719	4	0.0220068
SPBC12C2.01c	SPBC12C2.01C	0.150165	0.179617	0.0274239	4	0.0828008
rem1	SPBC16E9.17C	0.150521	0.152055	0.0204022	4	0.0714181
SPAC12B10.04	SPAC12B10.04	0.150804	0.133404	0.00771193	4	0.0439088
dlc1	SPAC1805.08	0.151516	0.165896	0.0332848	4	0.0912205
SPAP27G11.02	SPAP27G11.02	0.152039	0.158436	0.0169027	4	0.0650053
wsc1	SPBC30B4.01C	0.152048	0.165985	0.0012463	4	0.0176515
SPCC13B11.03c	SPCC13B11.03C	0.152309	0.194547	0.0139844	4	0.0591279
SPCC594.06c	SPCC594.06C	0.15257	0.171574	0.0305581	4	0.0874043
SPBP4H10.17c	SPBP4H10.17C	0.153026	0.13601	0.0111437	4	0.0527818
chs2	SPBC1709.01	0.153121	0.159934	0.014603	4	0.0604213
vps36	SPBC3B9.09	0.153233	0.16511	0.0125257	4	0.0559592
SPAPB24D3.07c	SPAPB24D3.07C	0.153443	0.183419	0.0183124	4	0.0676617
SPAC922.07c	SPAC922.07C	0.153478	0.161065	0.00340871	4	0.0291921
set8	SPAC3C7.09	0.153488	0.147273	0.0176853	4	0.0664931
SPAC11D3.10	SPAC11D3.10	0.15379	0.210722	0.0551314	4	0.1174
mug161	SPAC1F3.09	0.153829	0.163384	0.00724757	4	0.0425663
elp2	SPCC895.06	0.154251	0.167672	0.00599003	4	0.0386977
SPCC320.06	SPCC320.06	0.154334	0.155542	0.012664	4	0.0562673
arp9	SPAC1071.06	0.154362	0.154386	0.00796221	4	0.0446156
idp1	SPAC6G10.08	0.154984	0.152039	0.016747	4	0.064705
nxt3	SPBP8B7.11	0.155338	0.182558	0.0461793	4	0.107447
uch2	SPBC409.06	0.155349	0.182642	0.0278485	4	0.0834394
SPCC777.02	SPCC777.02	0.155599	0.162456	0.0217841	4	0.0737972
SPBC1711.04	SPBC1711.04	0.155656	0.161678	0.0114031	4	0.0533927
set13	SPAC688.14	0.15571	0.172684	0.00681327	4	0.0412713
uvi31	SPBC16E9.06C	0.156127	0.15969	0.00813473	4	0.0450964
cmb1	SPAC4G9.11C	0.156207	0.214446	0.0563646	4	0.118706
SPBC28F2.08c	SPBC28F2.08C	0.156303	0.154556	0.00161583	4	0.0200987
eri1	SPBC30B4.08	0.156393	0.197685	0.0444982	4	0.105473
prs5	SPBC3D6.06C	0.15643	0.150704	0.00363769	4	0.0301566
SPBC83.17	SPBC83.17	0.156585	0.140157	0.00670362	4	0.0409378
SPAC5H10.10	SPAC5H10.10	0.157318	0.232967	0.06922	4	0.131548
mid1	SPCC4B3.15	0.157516	0.211312	0.0655221	4	0.127986
meu26	SPAC6B12.16	0.157591	0.179219	0.0226787	4	0.0752973
psl1	SPBC20F10.10	0.157656	0.180196	0.00603606	4	0.038846
rpl501	SPAC3H5.12C	0.15773	0.151088	0.0201823	4	0.0710323
SPAC17A2.14	SPAC17A2.14	0.157847	0.171642	0.00645848	4	0.0401823
ppe1	SPCC1739.12	0.15795	0.165087	0.00646861	4	0.0402138
uga1	SPAC19D5.07	0.158009	0.141385	0.00945781	4	0.0486256
spo5	SPBC29A10.02	0.158076	0.179214	0.0032095	4	0.0283262
SPAC11D3.08c	SPAC11D3.08C	0.158248	0.182599	0.00652604	4	0.040392
SPAC4F10.19c	SPAC4F10.19C	0.158394	0.145986	0.00408166	4	0.0319439
elf1	SPAC3C7.08C	0.15855	0.150043	0.00141901	4	0.0188349
hrp3	SPAC3G6.01	0.158764	0.132847	0.00842902	4	0.0459048
erg31	SPAC1687.16C	0.158801	0.184593	0.0191074	4	0.0691148
pus2	SPBC887.11	0.158894	0.146036	0.0130659	4	0.057153
scn1	SPAC688.13	0.159073	0.161872	0.0137307	4	0.058589
SPBC947.01	SPBC947.01	0.159664	0.134295	0.0100102	4	0.0500256
SPAC12B10.09	SPAC12B10.09	0.159718	0.174704	0.03145	4	0.0886707
mug81	SPBC13G1.10C	0.159954	0.251472	0.106611	4	0.163257
SPAC6B12.03c	SPAC6B12.03C	0.160185	0.153044	0.0108103	4	0.0519862
cid12	SPCC663.12	0.160186	0.175885	0.0227486	4	0.0754131
erg28	SPBC337.09	0.160192	0.160151	0.0179184	4	0.0669298
ddb1	SPAC17H9.10C	0.160249	0.178477	0.0302083	4	0.0869026
efc25	SPBC336.03	0.160263	0.161683	0.011841	4	0.0544082
bot1	SPBC14C8.16C	0.160307	0.153007	0.00658073	4	0.0405608
syp1	SPBC4C3.06	0.160398	0.211819	0.0658271	4	0.128284
gaf1	SPCC1902.01	0.160995	0.156704	0.000797408	4	0.0141192
SPAC26F1.08c	SPAC26F1.08C	0.161403	0.222605	0.03885	4	0.098552
SPAC5H10.07	SPAC5H10.07	0.161885	0.175838	0.00503699	4	0.0354859
omt2	SPAC27D7.04	0.161933	0.23695	0.087935	4	0.148269
SPCC777.12c	SPCC777.12C	0.162569	0.217883	0.0684381	4	0.130803
dus2	SPBC1709.06	0.162871	0.165442	0.0189868	4	0.0688962
SPBC17D11.08	SPBC17D11.08	0.162878	0.169906	0.00198443	4	0.0222735
mid2	SPAPYUG7.03C	0.163092	0.164566	0.0186426	4	0.068269
nab3	SPAC3H8.09C	0.163287	0.154324	0.0131487	4	0.0573339
mug168	SPBC660.09	0.163775	0.144986	0.00945658	4	0.0486225
ura1	SPAC22G7.06C	0.164033	0.188327	0.00315199	4	0.0280713
SPACUNK4.17	SPACUNK4.17	0.16408	0.209633	0.0266975	4	0.0816969
meu31	SPAC1A6.06C	0.164086	0.204848	0.0146687	4	0.0605572
SPBCPT2R1.03	SPBCPT2R1.03	0.164571	0.161751	0.0050342	4	0.035476
pnu1	SPAC17C9.08	0.16474	0.162459	0.0250885	4	0.0791967
klp3	SPAC1834.07	0.165066	0.153885	0.0068954	4	0.0415193
csn4	SPAC22A12.03C	0.165127	0.192195	0.0430362	4	0.103726
SPCC794.11c	SPCC794.11C	0.165253	0.195114	0.00470621	4	0.0343009
SPAC23H3.11c	SPAC23H3.11C	0.165399	0.153689	0.0176179	4	0.0663662
SPAC926.06c	SPAC926.06C	0.16568	0.148513	0.0160192	4	0.0632835
SPCC16A11.15c	SPCC16A11.15C	0.16609	0.182873	0.0162646	4	0.0637663
cta5	SPAC29A4.19C	0.166231	0.146341	0.00193479	4	0.0219931
SPBC21C3.12c	SPBC21C3.12C	0.166753	0.342079	0.158929	8	0.140947
rsc4	SPBC1734.15	0.167584	0.169763	0.0199889	4	0.0706911
mus7	SPAC6B12.02C	0.167621	0.185246	0.0160588	4	0.0633616
arg4	SPBC215.08C	0.167993	0.153598	0.00992139	4	0.0498031
mal3	SPAC18G6.15	0.16812	0.154684	0.0155523	4	0.0623544
SPCC613.02	SPCC613.02	0.168337	0.166752	0.00846246	4	0.0459958
SPCC63.14	SPCC63.14	0.168529	0.170595	0.00520315	4	0.0360664
pcd1	SPAC6G9.05	0.168631	0.20637	0.0111845	4	0.0528784
apq12	SPBC428.04	0.168771	0.147675	0.00938115	4	0.0484282
gnr1	SPCC1020.09	0.16898	0.190097	0.00956503	4	0.0489005
SPAC1A6.03c	SPAC1A6.03C	0.168995	0.16296	0.00399214	4	0.0315917
SPCC285.05	SPCC285.05	0.169208	0.159111	0.00417048	4	0.0322896
zrg17	SPBC16E9.14C	0.169431	0.166055	0.00013922	4	0.00589959
SPAC144.17c	SPAC144.17C	0.169445	0.176994	0.00173743	4	0.0208412
SPAC1A6.07	SPAC1A6.07	0.169498	0.181702	0.0366917	4	0.0957754
SPAC22F8.03c	SPAC22F8.03C	0.169812	0.165595	0.000282756	4	0.00840768
SPBC31F10.16	SPBC31F10.16	0.16984	0.174683	0.000186345	4	0.00682542
SPAC11H11.03c	SPAC11H11.03C	0.170018	0.176927	0.0137991	4	0.0587348
nto1	SPBC17D11.04C	0.170647	0.160475	0.0102602	4	0.0506463
adn3	SPCC1494.10	0.171206	0.173573	0.000871506	4	0.0147606
SPCC338.14	SPCC338.14	0.171219	0.18349	0.00242316	4	0.0246128
fhl1	SPAC1142.08	0.171305	0.211734	0.0441153	4	0.105018
SPAC32A11.02c	SPAC32A11.02C	0.171753	0.164308	0.0124809	4	0.055859
SPAC1071.09c	SPAC1071.09C	0.172198	0.192862	0.0324604	4	0.0900839
rsm1	SPCC1753.05	0.172451	0.220909	0.0379061	4	0.0973475
SPBC336.05c	SPBC336.05C	0.172684	0.194905	0.00301385	4	0.0274493
dap1	SPAC25B8.01	0.172865	0.159735	0.00545843	4	0.0369406
SPAC186.09	SPAC186.09	0.173057	0.173764	0.0138613	4	0.0588671
liz1	SPBC2G2.01C	0.17335	0.173946	0.0191534	4	0.0691979
sxa2	SPAC1296.03C	0.173352	0.171886	0.0336708	4	0.0917481
SPBC902.03	SPBC902.03	0.173383	0.254	0.102739	4	0.160264
SPBC106.03	SPBC106.03	0.173675	0.182267	0.0226726	4	0.0752871
SPAC1F7.10	SPAC1F7.10	0.174114	0.181006	0.0283367	4	0.0841676
cfr1	SPAC6G9.12	0.174165	0.179989	0.00101122	4	0.0158998
SPCC613.01	SPCC613.01	0.174777	0.173939	0.000525995	4	0.0114673
ayr1	SPAC23D3.11	0.175004	0.159866	0.0161335	4	0.0635089
ump1	SPCC14G10.03C	0.176002	0.175556	0.000802472	4	0.014164
tal1	SPCC1020.06C	0.176006	0.171991	0.00332009	4	0.0288101
SPBC3H7.08c	SPBC3H7.08C	0.176027	0.211816	0.00988812	4	0.0497195
ppa1	SPAC823.15	0.17622	0.176834	0.0067764	4	0.0411595
SPBC530.15c	SPBC530.15C	0.176294	0.186997	0.0111353	4	0.0527619
SPAC186.06	SPAC186.06	0.17651	0.165661	0.0138729	4	0.0588916
mit1	SPBP35G2.10	0.176713	0.182504	0.0106612	4	0.0516266
SPAC3A12.06c	SPAC3A12.06C	0.177057	0.19764	0.0196505	4	0.0700901
pyp1	SPAC26F1.10C	0.177163	0.161312	0.0106715	4	0.0516514
mug27	SPCC417.06C	0.177171	0.237713	0.0567736	4	0.119136
SPCC1840.12	SPCC1840.12	0.177283	0.235111	0.0136098	4	0.0583306
pca1	SPCC1840.04	0.177576	0.181332	0.00969644	4	0.0492353
set7	SPCC297.04C	0.177663	0.175782	0.00940885	4	0.0484996
sol1	SPBC30B4.04C	0.178241	0.153609	0.0107593	4	0.0518635
pcr1	SPAC21E11.03C	0.178342	0.18529	0.0110835	4	0.0526392
SPAC6F6.04c	SPAC6F6.04C	0.178603	0.173151	0.00382958	4	0.0309418
rga8	SPAC13A11.01C	0.178819	0.247946	0.063552	4	0.126048
vps29	SPAC15E1.06	0.178822	0.138197	0.00858936	4	0.0463394
mug14	SPBC359.06	0.178934	0.17468	0.0114372	4	0.0534725
gsa1	SPAC3F10.04	0.178965	0.19453	0.00699322	4	0.0418128
SPAC186.08c	SPAC186.08C	0.17897	0.236564	0.0314908	4	0.0887283
pnk1	SPAC23C11.04C	0.179063	0.189262	0.0113064	4	0.0531658
SPBC3F6.01c	SPBC3F6.01C	0.179179	0.170322	0.0185009	4	0.068009
SPAC922.05c	SPAC922.05C	0.179205	0.151303	0.0123297	4	0.0555195
SPAC1705.02	SPAC1705.02	0.179516	0.15747	0.012271	4	0.0553872
pha2	SPBC30D10.16	0.179693	0.152493	0.00743728	4	0.0431198
gpx1	SPBC32F12.03C	0.1799	0.172814	0.00158954	4	0.0199345
rad2	SPAC3G6.06C	0.179923	0.186736	0.000428767	4	0.0103533
SPAC11D3.17	SPAC11D3.17	0.180291	0.176428	0.0305182	4	0.0873473
SPCC18B5.09c	SPCC18B5.09C	0.180344	0.188344	0.0233979	4	0.0764819
tom7	SPBC27B12.10C	0.18072	0.208545	0.0121412	4	0.0550936
SPCC320.08	SPCC320.08	0.180835	0.181086	0.0160993	4	0.0634414
isu1	SPAC227.13C	0.18092	0.206386	0.0364725	4	0.0954889
sft1	SPAC31A2.13C	0.180938	0.190697	0.0108934	4	0.0521856
SPAC222.14c	SPAC222.14C	0.18095	0.164583	0.0161379	4	0.0635175
SPCC330.07c	SPCC330.07C	0.181377	0.180501	0.0186058	4	0.0682015
SPBC18H10.09	SPBC18H10.09	0.181467	0.206875	0.00521697	4	0.0361143
hmt1	SPCC737.09C	0.181776	0.210151	0.0610319	4	0.123523
SPAC4F10.17	SPAC4F10.17	0.181897	0.219982	0.0348884	4	0.0933922
dmc1	SPAC8E11.03C	0.181912	0.207948	0.00551557	4	0.0371334
SPAC4A8.07c	SPAC4A8.07C	0.18308	0.189927	0.00738565	4	0.0429699
gst1	SPCC191.09C	0.183105	0.190666	0.00824714	4	0.0454069
wtf20	SPCC1906.04	0.183229	0.215306	0.0321103	4	0.0895967
ppr5	SPAC1093.01	0.183653	0.161721	0.00339017	4	0.0291126
mek1	SPAC14C4.03	0.184154	0.172252	0.00911623	4	0.0477395
mug63	SPAC8C9.16C	0.184195	0.199305	0.0259018	4	0.0804701
bub1	SPCC1322.12C	0.184479	0.203465	0.0335175	4	0.091539
SPAC30C2.08	SPAC30C2.08	0.184555	0.230237	0.0355509	4	0.0942747
SPBC1539.06	SPBC1539.06	0.184764	0.194737	0.00744913	4	0.0431542
dcc1	SPAC31A2.15C	0.184824	0.19322	0.00230761	4	0.0240188
SPBC36B7.02	SPBC36B7.02	0.184972	0.210871	0.0219501	4	0.0740778
atg13	SPAC4F10.07C	0.185229	0.184262	0.011463	4	0.0535326
pht1	SPBC11B10.10C	0.185298	0.163754	0.00476266	4	0.034506
SPCC584.01c	SPCC584.01C	0.185481	0.184149	0.00115581	4	0.0169986
snt1	SPAC22E12.19	0.185595	0.176854	0.0208476	4	0.0721935
csx1	SPAC17A2.09C	0.185642	0.181663	0.000528234	4	0.0114917
wtf23	SPCC1620.02	0.185703	0.184149	0.00235686	4	0.0242738
cpy1	SPAC19G12.10C	0.18576	0.196326	0.0327108	4	0.0904306
SPAC6C3.05	SPAC6C3.05	0.185822	0.202908	0.00283899	4	0.0266411
mgr2	SPBC27.06C	0.185856	0.184155	0.00259953	4	0.0254928
amo1	SPBC15D4.10C	0.186024	0.216966	0.0383321	4	0.097893
sec72	SPAC30.01C	0.186069	0.189518	0.00817137	4	0.0451978
SPAC343.04c	SPAC343.04C	0.186181	0.17834	0.0216533	4	0.0735753
SPBC32H8.05	SPBC32H8.05	0.186224	0.201752	0.0277202	4	0.0832469
pkr1	SPBP23A10.02	0.186357	0.19895	0.00610995	4	0.0390831
SPAC27E2.03c	SPAC27E2.03C	0.186403	0.151373	0.0109063	4	0.0522167
SPAC977.14c	SPAC977.14C	0.186497	0.175514	0.0141615	4	0.0595011
itr1	SPAC4F8.15	0.186582	0.188666	0.0214901	4	0.0732976
rpl4102	SPAC3F10.18C	0.186998	0.192565	0.00285143	4	0.0266994
SPAC27F1.06c	SPAC27F1.06C	0.187038	0.208351	0.00409559	4	0.0319984
bdf1	SPCC1450.02	0.187117	0.223582	0.0697189	4	0.132022
SPCPB1C11.03	SPCPB1C11.03	0.187143	0.200501	0.012645	4	0.056225
csn5	SPAC1687.13C	0.187186	0.182863	0.011736	4	0.0541665
SPAP8A3.03	SPAP8A3.03	0.187668	0.209574	0.0114059	4	0.0533991
mag1	SPAPB24D3.04C	0.188179	0.20195	0.0313019	4	0.0884618
SPCC553.01c	SPCC553.01C	0.188251	0.17358	0.00452942	4	0.0336505
SPBC3B9.05	SPBC3B9.05	0.188292	0.172024	0.00525352	4	0.0362406
urg3	SPAC1002.18	0.188405	0.177647	0.00896526	4	0.0473425
SPAC8C9.04	SPAC8C9.04	0.188519	0.193355	0.000691424	4	0.0131475
gma12	SPCC736.04C	0.188756	0.174543	0.0170072	4	0.0652059
SPBC16H5.08c	SPBC16H5.08C	0.188827	0.183557	0.00730992	4	0.042749
rad3	SPBC216.05	0.189035	0.166225	0.0148562	4	0.0609429
SPAC16C9.01c	SPAC16C9.01C	0.18907	0.193902	0.011003	4	0.0524475
SPAC10F6.15	SPAC10F6.15	0.189187	0.196197	0.0353254	4	0.0939753
SPAC24B11.12c	SPAC24B11.12C	0.189223	0.153874	0.0109816	4	0.0523965
SPAC13F5.04c	SPAC13F5.04C	0.18958	0.207984	0.024389	4	0.0780849
cwf11	SPBC646.02	0.190236	0.174889	0.0126564	4	0.0562504
SPCC757.05c	SPCC757.05C	0.190632	0.18117	0.0132843	4	0.0576289
rpl2102	SPAC959.08	0.190783	0.177634	0.0184985	4	0.0680047
SPAC11D3.14c	SPAC11D3.14C	0.190899	0.191623	0.00657044	4	0.0405291
ubp8	SPAC13A11.04C	0.190902	0.184347	0.0134151	4	0.0579118
SPAC343.20	SPAC343.20	0.191026	0.181043	0.00228813	4	0.0239172
SPAC1399.02	SPAC1399.02	0.191551	0.212561	0.006628	4	0.0407063
SPAC24C9.12c	SPAC24C9.12C	0.191599	0.170093	0.015199	4	0.0616422
vps4	SPAC2G11.06	0.191602	0.190787	0.00447154	4	0.0334348
rid1	SPBC1709.12	0.19195	0.229637	0.0305303	4	0.0873646
SPAC15A10.09c	SPAC15A10.09C	0.192006	0.169932	0.00953239	4	0.048817
gsk31	SPBC8D2.01	0.192176	0.166829	0.0119766	4	0.0547188
SPAC27D7.09c	SPAC27D7.09C	0.192223	0.184883	0.0088095	4	0.0469295
SPAC4C5.03	SPAC4C5.03	0.192248	0.225434	0.010135	4	0.0503364
SPBC354.04	SPBC354.04	0.19262	0.165155	0.0150092	4	0.061256
spf31	SPBC1734.05C	0.19274	0.175362	0.00406377	4	0.0318739
SPCC126.13c	SPCC126.13C	0.193172	0.214536	0.02793	4	0.0835614
SPAC824.07	SPAC824.07	0.193241	0.17965	0.0023551	4	0.0242647
rpl1202	SPCC31H12.04C	0.19343	0.200205	0.00575294	4	0.0379241
cnp3	SPBC1861.01C	0.193546	0.217036	0.0208212	4	0.0721477
tea1	SPCC1223.06	0.194018	0.149628	0.0101018	4	0.0502539
SPBC1773.04	SPBC1773.04	0.194094	0.289692	0.0984954	4	0.15692
ptc3	SPAC2G11.07C	0.194681	0.21098	0.00460102	4	0.0339154
rpp201	SPBP8B7.06	0.194777	0.189677	0.0214091	4	0.0731593
meu6	SPBC428.07	0.195134	0.173431	0.0180845	4	0.0672394
rpl702	SPAC3H5.07	0.195323	0.197639	0.00546323	4	0.0369568
crn1	SPAC23C4.02	0.195353	0.171529	0.00766005	4	0.0437609
SPAC823.10c	SPAC823.10C	0.195895	0.226276	0.0451043	4	0.106189
SPAC139.01c	SPAC139.01C	0.196003	0.241065	0.0612879	4	0.123782
SPBC21.03c	SPBC21.03C	0.196125	0.176459	0.0175141	4	0.0661705
rpl1802	SPAPB17E12.13	0.196143	0.197847	0.0300199	4	0.0866313
mug165	SPAC5D6.02C	0.196411	0.213945	0.0196028	4	0.070005
omh1	SPBC19C7.12C	0.197009	0.196921	0.000258063	4	0.00803217
psd3	SPAC31G5.15	0.197419	0.19077	0.0174059	4	0.0659656
sfp1	SPAC16.05C	0.197549	0.19469	0.003061	4	0.0276632
SPBC23E6.10c	SPBC23E6.10C	0.197583	0.222438	0.00309464	4	0.0278147
SPAC6F12.04	SPAC6F12.04	0.198139	0.205223	0.00166563	4	0.0204061
matmc_1	SPBC1711.02	0.198226	0.183508	0.00104425	4	0.0161574
SPCC162.06c	SPCC162.06C	0.198464	0.184754	0.0235219	4	0.0766842
pcm2	SPAC869.08	0.198479	0.172616	0.0137682	4	0.0586691
SPAC13C5.04	SPAC13C5.04	0.198561	0.211645	0.010741	4	0.0518194
mpd2	SPAC4F10.13C	0.198776	0.202236	0.00327786	4	0.0286263
SPBC1271.09	SPBC1271.09	0.198902	0.294063	0.0583362	4	0.120764
mbx2	SPBC317.01	0.198978	0.164832	0.0127625	4	0.0564857
mug99	SPAC1610.04	0.199035	0.176817	0.00550452	4	0.0370962
mug5	SPAC14C4.08	0.199188	0.237178	0.0345493	4	0.0929372
wis4	SPAC9G1.02	0.19982	0.267101	0.0971672	4	0.155858
SPAC13G7.09c	SPAC13G7.09C	0.199848	0.213398	0.0161647	4	0.0635702
rec10	SPAC25G10.04C	0.199876	0.209789	0.0192854	4	0.069436
sla1	SPAC57A10.10C	0.200043	0.191755	0.0217087	4	0.0736693
SPBC2A9.07c	SPBC2A9.07C	0.200229	0.203121	0.00290037	4	0.0269276
SPBC1347.08c	SPBC1347.08C	0.200431	0.198796	0.00245894	4	0.0247938
SPBC4B4.11	SPBC4B4.11	0.200441	0.187135	0.00536431	4	0.0366207
tsc1	SPAC22F3.13	0.200449	0.216625	0.0195382	4	0.0698896
for3	SPCC895.05	0.2005	0.161999	0.0109795	4	0.0523916
SPAC212.02	SPAC212.02	0.200755	0.183889	0.0179428	4	0.0669753
SPAC630.04c	SPAC630.04C	0.200918	0.208866	0.0338867	4	0.0920417
SPAC139.03	SPAC139.03	0.201587	0.214871	0.061496	4	0.123992
prr1	SPAC8C9.14	0.201826	0.211823	0.0044549	4	0.0333725
SPBC1105.08	SPBC1105.08	0.20188	0.174712	0.00585884	4	0.0382715
rps602	SPAPB1E7.12	0.202214	0.204243	0.0125259	4	0.0559597
emc1	SPAC25H1.07	0.202619	0.225337	0.0130284	4	0.0570711
alg10	SPAC56F8.06C	0.20262	0.207505	0.00655169	4	0.0404712
SPBC1861.07	SPBC1861.07	0.202711	0.199029	0.0114799	4	0.0535722
SPBC2G5.01	SPBC2G5.01	0.202788	0.221755	0.0196671	4	0.0701198
cki3	SPAC1805.05	0.203013	0.214423	0.00525826	4	0.0362569
SPAC4H3.03c	SPAC4H3.03C	0.203052	0.184663	0.00780771	4	0.0441806
SPAPB24D3.03	SPAPB24D3.03	0.203104	0.234222	0.0558396	4	0.118152
SPAC22H10.04	SPAC22H10.04	0.203344	0.208287	0.00342146	4	0.0292466
pmr1	SPBC31E1.02C	0.203463	0.33657	0.128292	4	0.179089
est1	SPBC2D10.13	0.203596	0.227191	0.0153805	4	0.0620092
dis2	SPBC776.02C	0.203596	0.198659	0.00103894	4	0.0161163
laf1	SPAC14C4.12C	0.203651	0.224121	0.0206484	4	0.0718477
mod21	SPAC806.08C	0.204084	0.217494	0.0148364	4	0.0609024
SPCC965.13	SPCC965.13	0.20412	0.21655	0.00643097	4	0.0400967
slx4	SPAC688.06C	0.204514	0.22227	0.0163674	4	0.0639675
SPCC569.07	SPCC569.07	0.204625	0.221556	0.00303878	4	0.0275626
sec74	SPAC26F1.01	0.204704	0.219565	0.0531522	4	0.115274
SPAC15F9.01c	SPAC15F9.01C	0.204777	0.197512	0.0148675	4	0.0609662
prw1	SPAC29A4.18	0.20486	0.322415	0.13044	8	0.127691
rnh1	SPBC336.06C	0.205115	0.228119	0.03879	4	0.0984758
SPCC1442.02	SPCC1442.02	0.205351	0.200639	0.0248974	4	0.0788946
pnn1	SPAC26F1.02	0.205513	0.218923	0.0424039	4	0.102961
abc4	SPAC30.04C	0.205582	0.196604	0.0190948	4	0.0690919
SPBC530.11c	SPBC530.11C	0.205596	0.215623	0.00395194	4	0.0314322
mvp1	SPAC3A11.06	0.205671	0.233019	0.0457464	4	0.106942
alg9	SPAC1834.05	0.205697	0.180837	0.0067563	4	0.0410984
chz1	SPAC4G9.06C	0.20576	0.191853	0.00611172	4	0.0390887
SPBC428.10	SPBC428.10	0.205903	0.225408	0.0348455	4	0.0933348
SPAC227.04	SPAC227.04	0.205968	0.202716	0.00132388	4	0.0181926
abp2	SPBC1861.02	0.206232	0.213425	0.00425682	4	0.0326221
SPBC887.08	SPBC887.08	0.206561	0.209849	0.00518973	4	0.0360199
nhp6	SPAC57A10.09C	0.20659	0.19913	0.0181507	4	0.0673622
eaf6	SPAC6F6.09	0.206677	0.231935	0.00552182	4	0.0371545
SPAC24H6.13	SPAC24H6.13	0.207	0.181482	0.0115988	4	0.0538488
hus1	SPAC20G4.04C	0.207032	0.218672	0.0508251	4	0.112722
klf1	SPAC1039.05C	0.207303	0.225588	0.0208196	4	0.072145
rex2	SPBC1347.07	0.207688	0.207447	0.00492058	4	0.0350734
ppk32	SPBP23A10.10	0.207733	0.178715	0.0108446	4	0.0520688
atx1	SPBC1709.10C	0.207944	0.205774	0.0205312	4	0.0716435
rec14	SPBC32F12.02	0.208065	0.235673	0.0164335	4	0.0640967
rpl2001	SPAC3A12.10	0.208084	0.219304	0.0114081	4	0.0534042
SPCC126.08c	SPCC126.08C	0.208302	0.234107	0.00594828	4	0.0385625
SPAC10F6.04	SPAC10F6.04	0.208366	0.20057	0.0209059	4	0.0722944
mae1	SPAPB8E5.03	0.20843	0.210389	0.00733269	4	0.0428156
sfp47	SPAC7D4.02C	0.208479	0.23212	0.00276495	4	0.0262914
SPAC869.05c	SPAC869.05C	0.208592	0.205693	0.00141008	4	0.0187755
SPCC550.09	SPCC550.09	0.208608	0.188929	0.014135	4	0.0594454
SPBC3E7.11c	SPBC3E7.11C	0.208689	0.19492	0.021406	4	0.073154
snx12	SPCC16A11.04	0.208823	0.231596	0.0388357	4	0.0985339
SPCC794.15	SPCC794.15	0.20884	0.215616	0.0137301	4	0.0585877
yop1	SPCC830.08C	0.209477	0.209532	0.00601987	4	0.0387939
ppk16	SPAC890.03	0.209706	0.175055	0.00641099	4	0.0400343
mep33	SPBC28F2.02	0.210064	0.255237	0.0125087	4	0.055921
oac1	SPAC139.02C	0.210192	0.193313	0.0164018	4	0.0640348
ctu1	SPBC2G5.03	0.210249	0.249281	0.00889492	4	0.0471564
mug132	SPAC11G7.06C	0.210296	0.213896	0.0007969	4	0.0141147
get1	SPBC543.10	0.210509	0.223814	0.018768	4	0.0684982
tif452	SPBC1709.18	0.210625	0.240042	0.0565829	4	0.118936
SPCC622.01c	SPCC622.01C	0.210655	0.252365	0.0376582	4	0.0970286
SPAC17A2.07c	SPAC17A2.07C	0.211	0.19983	0.00732434	4	0.0427912
SPAC1D4.02c	SPAC1D4.02C	0.211317	0.217036	0.00854594	4	0.0462221
pyp3	SPAC11E3.09	0.211447	0.23231	0.0232668	4	0.0762672
SPCC1020.13c	SPCC1020.13C	0.211485	0.236794	0.00908808	4	0.0476657
pxa1	SPAC5D6.07C	0.211942	0.212992	0.00756723	4	0.0434949
SPBC8E4.03	SPBC8E4.03	0.211997	0.242343	0.00684618	4	0.0413708
SPCC4G3.17	SPCC4G3.17	0.211999	0.181002	0.00880155	4	0.0469083
cyp8	SPAC21E11.05C	0.212052	0.229281	0.00826902	4	0.0454671
mug24	SPCC74.09	0.212202	0.217801	0.0251865	4	0.0793512
SPAC17A5.09c	SPAC17A5.09C	0.212391	0.220763	0.0176513	4	0.0664291
SPAC23H4.16c	SPAC23H4.16C	0.21251	0.190981	0.00747646	4	0.0432333
SPAC1296.05c	SPAC1296.05C	0.21255	0.22077	0.00501851	4	0.0354207
mak3	SPCC74.06	0.212768	0.207095	0.0025371	4	0.0251848
syn1	SPAPYUK71.03C	0.213251	0.210841	0.0314737	4	0.0887041
SPAPJ691.02	SPAPJ691.02	0.213253	0.250037	0.00913973	4	0.047801
SPBC21C3.14c	SPBC21C3.14C	0.213305	0.226637	0.0018946	4	0.0217635
SPBC2D10.19c	SPBC2D10.19C	0.213329	0.206716	0.0196032	4	0.0700057
thi5	SPBP8B7.30C	0.213442	0.21696	0.00151184	4	0.0194412
pom152	SPBC29A10.07	0.213447	0.219705	0.0233824	4	0.0764565
spt2	SPCC1393.02C	0.213929	0.185768	0.0117849	4	0.0542792
jmj4	SPCC622.19	0.214111	0.18626	0.00583688	4	0.0381997
SPAC12G12.12	SPAC12G12.12	0.214162	0.215261	0.00252088	4	0.0251042
rrp16	SPAC22F8.09	0.214167	0.219439	0.00671608	4	0.0409758
iah1	SPCC126.10	0.214304	0.280009	0.0666618	4	0.129095
SPAC6B12.07c	SPAC6B12.07C	0.214311	0.202302	0.0110831	4	0.052638
mug96	SPBC1271.06C	0.214567	0.208133	0.0103611	4	0.0508947
SPBC1306.02	SPBC1306.02	0.214826	0.183925	0.00891896	4	0.0472201
SPCPJ732.02c	SPCPJ732.02C	0.215243	0.206656	0.0203863	4	0.0713902
pch1	SPBC32F12.06	0.215364	0.194576	0.011245	4	0.0530211
SPBC27B12.04c	SPBC27B12.04C	0.215438	0.236955	0.0129444	4	0.0568867
SPBC1703.08c	SPBC1703.08C	0.215567	0.227731	0.00720179	4	0.0424317
SPAC1B3.15c	SPAC1B3.15C	0.21573	0.214503	0.0174574	4	0.0660632
SPAC20G8.09c	SPAC20G8.09C	0.215792	0.233641	0.0272982	4	0.0826109
SPCC663.15c	SPCC663.15C	0.216362	0.240111	0.00804443	4	0.0448454
gti1	SPAC1751.01C	0.217025	0.177193	0.0152562	4	0.0617579
trm1	SPBC25D12.05	0.217119	0.215455	0.00261579	4	0.0255724
mug105	SPAC25H1.04	0.217186	0.331478	0.092954	4	0.152442
rfp2	SPAC343.18	0.217926	0.241771	0.00390928	4	0.0312621
ubp11	SPBC19C2.04C	0.217942	0.208682	0.0156415	4	0.062533
SPAC1B3.04c	SPAC1B3.04C	0.218114	0.203055	0.0266558	4	0.081633
SPBC800.10c	SPBC800.10C	0.218255	0.230433	0.00225806	4	0.0237595
eno101	SPBC1815.01	0.218314	0.239376	0.006396	4	0.0399875
doa10	SPBC14F5.07	0.21867	0.196571	0.0246095	4	0.0784371
mad3	SPCC1795.01C	0.218889	0.247162	0.0152342	4	0.0617135
mug112	SPCC338.02	0.21893	0.181441	0.012276	4	0.0553985
SPAC1805.14	SPAC1805.14	0.220102	0.23079	0.00345278	4	0.0293802
mde5	SPAC25H1.09	0.220318	0.196271	0.010878	4	0.0521489
SPAC1071.03c	SPAC1071.03C	0.220353	0.189311	0.00539252	4	0.0367169
med13	SPAC589.02C	0.220702	0.214516	0.00470423	4	0.0342937
SPAC343.06c	SPAC343.06C	0.220766	0.211187	0.0256336	4	0.0800524
SPCC320.03	SPCC320.03	0.221346	0.218634	0.00898557	4	0.0473961
SPAC1687.14c	SPAC1687.14C	0.222	0.192123	0.0221022	4	0.0743341
SPAC9G1.08c	SPAC9G1.08C	0.222018	0.214459	0.0045344	4	0.033669
SPBC4C3.13	SPBC4C3.12	0.22209	0.215126	0.0115718	4	0.0537862
SPAC1687.23c	SPAC1687.23C	0.222897	0.226285	0.0104471	4	0.0511055
SPBC215.01	SPBC215.01	0.222914	0.223276	0.000582989	4	0.0120726
myp2	SPAC4A8.05C	0.223047	0.211602	0.00544855	4	0.0369071
tvp23	SPBC2A9.05C	0.223251	0.251768	0.00510138	4	0.035712
SPAC4G8.07c	SPAC4G8.07C	0.223373	0.225725	0.00303159	4	0.0275299
SPBC4F6.05c	SPBC4F6.05C	0.223982	0.227654	0.059013	4	0.121463
SPCC11E10.09c	SPCC11E10.09C	0.224205	0.208566	0.00433174	4	0.032908
SPBC106.19	SPBC106.19	0.224552	0.228445	0.0225666	4	0.0751109
SPBC1709.14	SPBC1709.14	0.224629	0.219171	0.0114	4	0.0533854
gpi7	SPAC13G6.03	0.224641	0.211296	0.0332209	4	0.091133
SPAC2E1P3.05c	SPAC2E1P3.05C	0.224676	0.317652	0.10236	4	0.159969
sua1	SPBC27.08C	0.225665	0.226544	0.00897229	4	0.0473611
SPCC4B3.13	SPCC4B3.13	0.226318	0.302753	0.0409758	4	0.101212
gal7	SPBPB2B2.10C	0.22652	0.231211	0.0133231	4	0.0577128
SPBC646.08c	SPBC646.08C	0.22711	0.229886	0.0244492	4	0.0781812
SPAC27D7.02c	SPAC27D7.02C	0.227119	0.229808	0.00840658	4	0.0458437
mss1	SPAC222.05C	0.227742	0.251518	0.00970026	4	0.0492449
SPBC216.01c	SPBC216.01C	0.227865	0.195009	0.0229087	4	0.0756781
trm11	SPBC16D10.02	0.228368	0.230496	0.00235485	4	0.0242634
SPAC2C4.09	SPAC2C4.09	0.228469	0.218637	0.00381005	4	0.0308628
lag1	SPAC1A6.09C	0.228606	0.256107	0.0125784	4	0.0560767
adn1	SPBC30B4.03C	0.228969	0.213576	0.0134152	4	0.057912
SPAPB1E7.08c	SPAPB1E7.08C	0.228984	0.193555	0.00824786	4	0.0454089
SPAPB2B4.04c	SPAPB2B4.04C	0.22899	0.294178	0.0445669	4	0.105554
rps5	SPAC8C9.08	0.229251	0.244851	0.0286561	4	0.0846405
otu2	SPAC1952.03	0.229385	0.207325	0.00404977	4	0.0318189
ptf2	SPBC16G5.13	0.229391	0.205094	0.00617864	4	0.0393022
ssn6	SPBC23E6.09	0.229514	0.22075	0.0427898	4	0.103428
mcp3	SPAC1006.04C	0.229555	0.23277	0.00165342	4	0.0203312
SPBC651.04	SPBC651.04	0.230389	0.206522	0.0270484	4	0.082232
egd2	SPBC25H2.05	0.230423	0.249798	0.00304969	4	0.027612
SPBC2D10.07c	SPBC2D10.07C	0.230443	0.242979	0.00538297	4	0.0366844
nup37	SPAC4F10.18	0.230443	0.270784	0.0327531	4	0.0904891
lvs1	SPBC28E12.06C	0.230798	0.251381	0.00559755	4	0.0374084
SPBC18E5.10	SPBC18E5.10	0.230891	0.232018	0.013886	4	0.0589193
rec24	SPAC1952.15C	0.231175	0.188996	0.0172641	4	0.0656965
bag101	SPBC16G5.11C	0.231248	0.227926	0.0143045	4	0.0598008
rhp57	SPAC20H4.07	0.23132	0.228136	0.0360995	4	0.0949994
sgf11	SPAC57A10.14	0.231401	0.244354	0.00303482	4	0.0275446
SPBC1685.04	SPBC1685.04	0.231407	0.231294	0.0237373	4	0.0770346
SPBC18E5.01	SPBC18E5.01	0.23173	0.236064	0.00329433	4	0.0286981
SPAC977.11	SPAC977.11	0.231861	0.236866	0.00330291	4	0.0287355
rpl29	SPBC776.01	0.231918	0.213276	0.0305722	4	0.0874245
SPAC922.03	SPAC922.03	0.232156	0.28373	0.0260243	4	0.0806603
grx2	SPAC15E1.09	0.232754	0.244276	0.00586384	4	0.0382879
alp31	SPAC8E11.07C	0.232765	0.183987	0.015678	4	0.0626058
pas4	SPBC17A3.10	0.233074	0.235313	0.00105659	4	0.0162526
SPAC16E8.18	SPAC16E8.18	0.233225	0.29363	0.124688	4	0.176556
SPAC186.05c	SPAC186.05C	0.233341	0.213719	0.0106716	4	0.0516518
SPCC16C4.06c	SPCC16C4.06C	0.233394	0.21381	0.0212946	4	0.0729633
rps2302	SPBP4H10.13	0.233473	0.23401	0.0366344	4	0.0957005
wtf14	SPCC663.02	0.233485	0.227683	0.00111412	4	0.0166892
SPBC106.13	SPBC106.13	0.234083	0.233916	0.00632886	4	0.0397771
pmp3	SPBC713.11C	0.234178	0.250124	0.00655454	4	0.04048
SPAC458.02c	SPAC458.02C	0.234998	0.26427	0.0184169	4	0.0678544
SPAC4F10.16c	SPAC4F10.16C	0.235301	0.245404	0.0356921	4	0.0944617
pkl1	SPAC3A11.14C	0.235667	0.302561	0.0305054	4	0.0873289
SPCC965.11c	SPCC965.11C	0.235808	0.241806	0.0258011	4	0.0803136
SPAC18B11.09c	SPAC18B11.09C	0.236191	0.256807	0.0060582	4	0.0389172
SPAC23H3.14	SPAC23H3.14	0.236264	0.249837	0.00645467	4	0.0401705
SPCC188.09c	SPCC188.09C	0.236436	0.246233	0.0111743	4	0.0528543
gef1	SPAC24H6.09	0.236509	0.284174	0.0389751	4	0.0987105
mug58	SPAC630.09C	0.236651	0.261769	0.0491781	4	0.110881
rhp42	SPCC4G3.10C	0.236651	0.195536	0.0181621	4	0.0673834
vtc4	SPCC1322.14C	0.23679	0.233477	0.00811054	4	0.0450293
wtf5	SPCC794.02	0.237593	0.249738	0.0120708	4	0.0549336
SPBC18H10.05	SPBC18H10.05	0.237749	0.231364	0.0378003	4	0.0972115
SPBC32H8.01c	SPBC32H8.01C	0.237767	0.210793	0.0224265	4	0.0748774
imt2	SPCC4F11.04C	0.237968	0.23729	0.0231996	4	0.0761571
syj2	SPBC577.13	0.23838	0.190037	0.0115823	4	0.0538107
SPAC6G9.16c	SPAC6G9.16C	0.238447	0.245365	0.0102494	4	0.0506195
SPAC4A8.02c	SPAC4A8.02C	0.238663	0.240713	0.0462392	4	0.107517
mam1	SPBC25B2.02C	0.239149	0.211392	0.0041954	4	0.032386
SPAC1782.12c	SPAC1782.12C	0.239302	0.230799	0.00291994	4	0.0270183
rpn501	SPAC1420.03	0.239451	0.255951	0.0126809	4	0.0563047
SPBC947.04	SPBC947.04	0.239556	0.228539	0.0129989	4	0.0570063
gmh3	SPAC22E12.06C	0.239559	0.225314	0.0242219	4	0.0778169
SPAPB1A10.07c	SPAPB1A10.07C	0.239733	0.23169	0.00542775	4	0.0368366
SPBC3E7.09	SPBC3E7.09	0.239794	0.225066	0.0195399	4	0.0698925
SPAC589.10c	SPAC589.10C	0.239931	0.228552	0.0123834	4	0.0556403
SPCC1223.01	SPCC1223.01	0.240166	0.227446	0.0200969	4	0.0708818
lkh1	SPAC1D4.11C	0.240238	0.228798	0.0217229	4	0.0736935
fub2	SPBC16H5.03C	0.240299	0.2442	0.00380371	4	0.0308371
SPCC4B3.11c	SPCC4B3.11C	0.240323	0.241262	0.00220636	4	0.0234859
rhp18	SPBC1734.06	0.240621	0.249852	0.0163011	4	0.0638379
ncs1	SPAC18B11.04	0.241268	0.287889	0.0124053	4	0.0556894
SPAC11E3.11c	SPAC11E3.11C	0.241486	0.25687	0.0194154	4	0.0696695
SPAC3F10.09	SPAC3F10.09	0.241775	0.226806	0.0291934	4	0.0854303
SPBPB2B2.07c	SPBPB2B2.07C	0.241961	0.219677	0.0276658	4	0.0831651
mde6	SPAC15A10.10	0.242382	0.222939	0.0267447	4	0.0817691
SPBC1709.16c	SPBC1709.16C	0.242508	0.262125	0.0146351	4	0.0604878
SPAC3H1.05	SPAC3H1.05	0.242607	0.231536	0.019007	4	0.0689329
SPBC20F10.03	SPBC20F10.03	0.242895	0.219388	0.040446	4	0.100556
SPAC869.06c	SPAC869.06C	0.242957	0.240973	0.00103304	4	0.0160704
ser2	SPBC3H7.07C	0.24318	0.253195	0.0401641	4	0.100205
osm1	SPAC17A2.05	0.243456	0.202089	0.019647	4	0.0700838
mlo3	SPBC1D7.04	0.243502	0.260976	0.0354239	4	0.0941062
SPBC1604.16c	SPBC1604.16C	0.243665	0.246669	0.0331957	4	0.0910984
SPAC11D3.16c	SPAC11D3.16C	0.244429	0.238853	0.0107431	4	0.0518245
SPAC513.06c	SPAC513.06C	0.244598	0.239862	0.00858339	4	0.0463233
SPAC5D6.06	SPAC5D6.05	0.244663	0.395245	0.195885	8	0.156479
byr3	SPAC13D6.02C	0.244906	0.21774	0.0296954	4	0.0861618
hri2	SPAC222.07C	0.244965	0.268845	0.0469395	4	0.108328
meu15	SPCPJ732.03	0.245073	0.261776	0.0103332	4	0.0508263
SPBC660.08	SPBC660.08	0.245113	0.220997	0.021991	4	0.0741469
SPAC19B12.11c	SPAC19B12.11C	0.245132	0.245558	0.00692145	4	0.0415976
SPBC1E8.03c	SPBC1E8.03C	0.245536	0.24085	0.0134334	4	0.0579512
meu14	SPBC1347.03	0.245656	0.246	0.0269471	4	0.0820778
gmh1	SPAC5H10.11	0.245691	0.248146	0.00277909	4	0.0263586
SPAC3H8.04	SPAC3H8.04	0.24572	0.272033	0.0210607	4	0.0725615
SPAC694.03	SPAC694.03	0.245731	0.267108	0.0963472	4	0.155199
are2	SPCP1E11.05C	0.245792	0.254986	0.00189872	4	0.0217871
mug166	SPBC651.06	0.245904	0.248824	0.00448105	4	0.0334703
SPBC1271.05c	SPBC1271.05C	0.246015	0.193692	0.017005	4	0.0652015
crp79	SPAC1610.03C	0.246434	0.246733	0.00450261	4	0.0335507
SPBC4.06	SPBC4.06	0.246457	0.301491	0.0245586	4	0.0783558
rpl1002	SPAP7G5.05	0.246501	0.20515	0.0202011	4	0.0710653
sec28	SPBC24C6.05	0.246528	0.233545	0.0017438	4	0.0208794
ppr8	SPBC1289.06C	0.246884	0.237308	0.00996342	4	0.0499085
lcf2	SPBP4H10.11C	0.246992	0.265102	0.015198	4	0.06164
eng1	SPAC821.09	0.247016	0.227272	0.0125806	4	0.0560817
SPAC140.04	SPAC140.04	0.247207	0.235953	0.0369481	4	0.0961095
SPBC15C4.02	SPBC15C4.02	0.247363	0.233627	0.05535	4	0.117633
lys1	SPAP7G5.04C	0.247466	0.230286	0.0220811	4	0.0742986
rpl2502	SPBC4F6.04	0.247594	0.247324	0.00592671	4	0.0384926
SPCC1494.08c	SPCC1494.08C	0.247632	0.270352	0.00462916	4	0.034019
rpn1302	SPCC16A11.16C	0.247641	0.229627	0.0292258	4	0.0854777
SPAC18B11.08c	SPAC18B11.08C	0.247652	0.285034	0.0114005	4	0.0533865
SPAC3A11.04	SPAC3A11.04	0.248102	0.248452	0.0329171	4	0.0907153
SPBC365.07c	SPBC365.07C	0.24814	0.254366	0.0403515	4	0.100438
atg18	SPAC589.07C	0.248222	0.250946	0.0150209	4	0.0612798
mug191	SPAC3C7.05C	0.248307	0.240473	0.00195368	4	0.0221003
sec65	SPCC126.15C	0.248357	0.285379	0.0322313	4	0.0897654
msd1	SPBC13E7.06	0.248461	0.265694	0.0068006	4	0.0412329
ppk9	SPAC23H4.02	0.248524	0.241224	0.00227424	4	0.0238445
oxa101	SPAC9G1.04	0.248609	0.253923	0.00334266	4	0.0289079
dph3	SPAC8F11.02C	0.248886	0.242644	0.0182662	4	0.0675762
SPAC3C7.02c	SPAC3C7.02C	0.249542	0.249451	0.00118105	4	0.0171832
vht1	SPAC1B3.16C	0.249619	0.262594	0.000942879	4	0.0153532
SPAC1071.05	SPAC1071.05	0.250107	0.254983	0.00386289	4	0.0310761
SPACUNK4.15	SPACUNK4.15	0.250332	0.235107	0.0044063	4	0.03319
shk2	SPAC1F5.09C	0.250534	0.252359	0.0356674	4	0.0944291
SPBC409.18	SPBC409.18	0.250705	0.208493	0.020144	4	0.0709648
gmf1	SPAC17H9.11	0.250763	0.271197	0.00558877	4	0.037379
lub1	SPBC887.04C	0.251093	0.232081	0.0381847	4	0.0977045
emp24	SPCC24B10.17	0.251226	0.206453	0.014459	4	0.0601229
SPAC1952.09c	SPAC1952.09C	0.251679	0.229922	0.039512	4	0.0993881
SPAC328.02	SPAC328.02	0.251758	0.282057	0.0553641	4	0.117648
SPCC126.01c	SPCC126.01C	0.252258	0.253259	0.0031147	4	0.0279047
kap114	SPAC22H10.03C	0.252303	0.295834	0.0160541	4	0.0633525
mug30	SPBP8B7.27	0.252475	0.240306	0.01364	4	0.0583951
abc3	SPBC359.05	0.252517	0.265189	0.0087143	4	0.0466752
rps2202	SPAC5D6.01	0.252741	0.263351	0.00909129	4	0.0476741
SPAC3F10.12c	SPAC3F10.12C	0.252839	0.277264	0.0327195	4	0.0904427
SPBC119.05c	SPBC119.05C	0.253093	0.22714	0.0280985	4	0.083813
rpp202	SPBC23G7.15C	0.25365	0.223147	0.00875163	4	0.0467751
SPAP8A3.13c	SPAP8A3.13C	0.25378	0.251769	0.000528524	4	0.0114948
SPAC139.05	SPAC139.05	0.254025	0.237912	0.0225332	4	0.0750554
rps2801	SPAC25G10.06	0.254461	0.21533	0.0267517	4	0.0817797
rok1	SPAC22F3.08C	0.254493	0.212927	0.0237252	4	0.0770149
mrpl44	SPBC56F2.14	0.25516	0.255093	0.000403302	4	0.0100412
mug20	SPBC36B7.06C	0.255229	0.253374	0.000866551	4	0.0147186
mug9	SPCC70.09C	0.255287	0.271743	0.00219419	4	0.0234211
fkh1	SPBC839.17C	0.25556	0.260546	0.00640218	4	0.0400068
SPAC20G4.08	SPAC20G4.08	0.255611	0.251845	0.0168618	4	0.0649266
SPCC417.11c	SPCC417.11C	0.255614	0.216111	0.0217946	4	0.073815
SPAC1F12.02c	SPAC1F12.02C	0.255654	0.232537	0.0244003	4	0.0781031
SPBC365.01	SPBC365.01	0.256191	0.244718	0.0421736	4	0.102681
tpi1	SPCC24B10.21	0.256331	0.240387	0.0242602	4	0.0778784
rsc1	SPBC4B4.03	0.256349	0.201906	0.0184231	4	0.0678659
SPAC22H12.05c	SPAC22H12.05C	0.256357	0.251602	0.052356	4	0.114407
nop12	SPAC16E8.06C	0.257235	0.257216	0.0378047	4	0.0972172
rps3001	SPAC19B12.04	0.257298	0.259119	0.00165957	4	0.0203689
mpf1	SPAC4G9.05	0.25738	0.237572	0.0144236	4	0.0600491
pxl1	SPBC4F6.12	0.257768	0.279603	0.00316984	4	0.0281506
mde2	SPBC31F10.08	0.257902	0.238271	0.00766163	4	0.0437654
lsg1	SPCC4B3.08	0.258119	0.271809	0.0465969	4	0.107932
SPAC56F8.12	SPAC56F8.12	0.258122	0.257387	0.00343826	4	0.0293183
ght4	SPBC1683.08	0.258587	0.218225	0.00689418	4	0.0415156
SPAC24B11.08c	SPAC24B11.08C	0.258649	0.272269	0.0196692	4	0.0701235
SPAP32A8.03c	SPAP32A8.03C	0.258686	0.326175	0.0996136	4	0.157808
rer1	SPAC22E12.05C	0.258827	0.225331	0.0213482	4	0.0730552
SPAC17A2.11	SPAC17A2.11	0.259163	0.236126	0.0193371	4	0.069529
mug125	SPAC1A6.08C	0.259259	0.286936	0.0369879	4	0.0961612
man1	SPAC14C4.05C	0.259297	0.207669	0.0210943	4	0.0726194
laf2	SPCC1682.13	0.259379	0.272219	0.00635633	4	0.0398633
SPBC25H2.09	SPBC25H2.09	0.259384	0.256172	0.0410976	4	0.101363
msh2	SPBC19G7.01C	0.259559	0.225888	0.0126407	4	0.0562154
SPCC584.13	SPCC584.13	0.259574	0.259085	0.0109267	4	0.0522655
chr1	SPBC3E7.12C	0.259718	0.2365	0.0313987	4	0.0885983
SPBC12C2.09c	SPBC12C2.09C	0.26	0.280272	0.00689199	4	0.041509
swc2	SPBP35G2.13C	0.260003	0.238936	0.0270325	4	0.0822078
rrp12	SPBC1105.01	0.2603	0.262785	0.00281318	4	0.0265197
rhp55	SPAC3C7.03C	0.261058	0.293129	0.00919611	4	0.0479482
SPAC186.01	SPAC186.01	0.261177	0.253917	0.060684	4	0.123171
SPAP14E8.02	SPAP14E8.02	0.261252	0.268094	0.0114744	4	0.0535593
pcf3	SPAC25H1.06	0.261688	0.263178	0.0268955	4	0.0819992
mug124	SPBC19C2.06C	0.2619	0.26229	0.000306206	4	0.00874938
pho4	SPBC428.03C	0.26203	0.25806	0.0184057	4	0.0678339
rpl302	SPAPB8E5.06C	0.262336	0.219682	0.0194475	4	0.0697271
mot2	SPAC16C9.04C	0.262365	0.264075	0.0435897	4	0.104391
SPAC1002.20	SPAC1002.20	0.262433	0.231058	0.00605049	4	0.0388924
mug103	SPAC22A12.02C	0.262926	0.246296	0.0345232	4	0.0929021
SPBC337.11	SPBC337.11	0.263114	0.286492	0.0582644	4	0.12069
SPAC56E4.07	SPAC56E4.07	0.263239	0.269173	0.00960765	4	0.0490093
cyp1	SPAC57A10.03	0.263446	0.26404	0.00946756	4	0.0486507
hal4	SPAC29A4.16	0.263658	0.221098	0.0239509	4	0.0773805
SPCC13B11.04c	SPCC13B11.04C	0.263869	0.306964	0.076296	4	0.138109
rps29	SPBC1685.09	0.263931	0.262701	0.0295687	4	0.0859778
cyk3	SPAC9G1.06C	0.263954	0.23348	0.0290544	4	0.0852268
meu13	SPAC222.15	0.264002	0.285638	0.0287488	4	0.0847774
SPBC365.04c	SPBC365.04C	0.264099	0.269147	0.000771663	4	0.0138894
SPAC5H10.09c	SPAC5H10.09C	0.264137	0.251257	0.0111559	4	0.0528108
SPBC19F8.03c	SPBC19F8.03C	0.26416	0.265787	0.00186527	4	0.0215944
SPAC1F7.09c	SPAC1F7.09C	0.264204	0.261354	0.0480799	4	0.109636
SPAC12B10.15c	SPAC12B10.15C	0.264432	0.270325	0.082902	4	0.143964
SPCC126.09	SPCC126.09	0.265089	0.265313	0.011717	4	0.0541225
SPAC3A11.07	SPAC3A11.07	0.265146	0.234978	0.0107288	4	0.0517901
SPAC6G9.15c	SPAC6G9.15C	0.265351	0.227538	0.015224	4	0.0616927
gyp7	SPAC630.05	0.265357	0.270161	0.00165654	4	0.0203503
SPBC146.04	SPBC146.04	0.265487	0.288039	0.0312776	4	0.0884273
SPBC32F12.07c	SPBC32F12.07C	0.265562	0.384099	0.0994048	4	0.157643
SPCC417.12	SPCC417.12	0.265707	0.299447	0.0253703	4	0.0796402
uve1	SPBC19C7.09C	0.266017	0.271716	0.030466	4	0.0872726
SPAC144.05	SPAC144.05	0.266301	0.276601	0.00862274	4	0.0464294
SPAC8E11.06	SPAC8E11.06	0.266423	0.271685	0.0200716	4	0.0708372
rpl2801	SPBC776.11	0.266514	0.254687	0.00184056	4	0.0214509
cch1	SPAC6F6.01	0.266551	0.284086	0.0612018	4	0.123695
SPAC18G6.12c	SPAC18G6.12C	0.266721	0.25464	0.0199244	4	0.0705769
ppk6	SPAC1805.01C	0.267187	0.292911	0.0127461	4	0.0564493
SPAC29E6.05c	SPAC29E6.05C	0.267275	0.261516	0.0103877	4	0.0509601
SPCC737.05	SPCC737.05	0.267299	0.271669	0.0031281	4	0.0279647
can1	SPBC18H10.16	0.267516	0.291004	0.0103886	4	0.0509621
SPAC2C4.10c	SPAC2C4.10C	0.267757	0.31059	0.0122472	4	0.0553334
SPBC26H8.13c	SPBC26H8.13C	0.267842	0.278387	0.00404631	4	0.0318053
SPBC405.05	SPBC405.05	0.267953	0.259649	0.0599762	4	0.12245
sro1	SPBC1347.11	0.268522	0.244107	0.00990116	4	0.0497523
SPCPB16A4.06c	SPCPB16A4.06C	0.268622	0.22363	0.0291544	4	0.0853733
SPAC3H1.14	SPAC3H1.14	0.268806	0.256586	0.00235406	4	0.0242593
SPAC16E8.12c	SPAC16E8.12C	0.268839	0.253247	0.0298009	4	0.0863146
SPCC622.14	SPCC622.14	0.268861	0.272227	0.0219578	4	0.0740907
SPBC16G5.03	SPBC16G5.03	0.268903	0.271881	0.0511814	4	0.113117
SPBC1683.12	SPBC1683.12	0.268977	0.263733	0.0555673	4	0.117864
SPBC1778.03c	SPBC1778.03C	0.269336	0.256062	0.00601868	4	0.0387901
rps1501	SPCC1393.03	0.269384	0.276233	0.00522321	4	0.0361359
mug164	SPBC25B2.07C	0.269386	0.261226	0.00224865	4	0.02371
SPBC1773.03c	SPBC1773.03C	0.269482	0.257275	0.00224235	4	0.0236767
SPAC3A11.03	SPAC3A11.03	0.269693	0.253841	0.00308112	4	0.0277539
mug182	SPAC15A10.05C	0.270503	0.211034	0.0182934	4	0.0676266
idh1	SPAC11G7.03	0.271089	0.289348	0.00450321	4	0.033553
dni2	SPBC4.01	0.271419	0.26624	0.00949095	4	0.0487108
SPBC146.02	SPBC146.02	0.27167	0.274594	0.0379133	4	0.0973567
SPAPB2B4.07	SPAPB2B4.07	0.271684	0.231514	0.0271298	4	0.0823556
gtp1	SPBC354.01	0.272321	0.294587	0.00776932	4	0.0440719
are1	SPAC13G7.05	0.272458	0.271718	0.00300334	4	0.0274014
SPAC12G12.09	SPAC12G12.09	0.272554	0.283346	0.000811803	4	0.0142461
SPBC1683.03c	SPBC1683.03C	0.272661	0.271222	0.000714663	4	0.0133666
SPAC2G11.10c	SPAC2G11.10C	0.273067	0.277082	0.00225671	4	0.0237524
SPAC4D7.02c	SPAC4D7.02C	0.273228	0.38585	0.0632118	4	0.12571
skb1	SPBC16H5.11C	0.273445	0.281687	0.00439832	4	0.0331599
mug94	SPAC10F6.07C	0.273448	0.328247	0.0781773	4	0.139801
klp9	SPBC15D4.01C	0.273568	0.268179	0.00417112	4	0.0322921
ssp1	SPCC297.03	0.274412	0.23696	0.0363392	4	0.0953143
SPCC132.03	SPCC132.03	0.274456	0.258273	0.00825048	4	0.0454161
vps45	SPAC2G11.03C	0.274574	0.276787	0.00161584	4	0.0200987
SPCC1672.03c	SPCC1672.03C	0.274657	0.261063	0.0342502	4	0.0925341
SPBC1539.07c	SPBC1539.07C	0.274714	0.236971	0.0225023	4	0.0750038
SPBC20F10.02c	SPBC20F10.02C	0.274963	0.283738	0.0118494	4	0.0544275
SPBC3B8.04c	SPBC3B8.04C	0.275009	0.316066	0.0098629	4	0.0496561
SPAC29A4.09	SPAC29A4.09	0.275027	0.272413	0.00128915	4	0.0179524
SPBC428.14	SPBC428.14	0.27535	0.24691	0.0420133	4	0.102486
SPAC227.15	SPAC227.15	0.275362	0.292199	0.0028707	4	0.0267895
SPAC8C9.11	SPAC8C9.11	0.27597	0.269759	0.00304621	4	0.0275963
SPAC17A2.12	SPAC17A2.12	0.276101	0.300618	0.011203	4	0.0529221
SPAC3G6.05	SPAC3G6.05	0.276153	0.244838	0.0317035	4	0.0890274
hpt1	SPAC23C11.13C	0.276189	0.217074	0.0215205	4	0.0733493
SPAC4F8.11	SPAC4F8.11	0.276364	0.253209	0.00715811	4	0.0423028
hhf1	SPAC1834.03C	0.276578	0.305609	0.00822007	4	0.0453323
dma1	SPAC17G8.10C	0.276682	0.256035	0.044554	4	0.105539
arg12	SPBC428.05C	0.27682	0.265272	0.0465629	4	0.107892
SPAC11D3.03c	SPAC11D3.03C	0.276838	0.270099	0.0629937	4	0.125493
pkp1	SPAC644.11C	0.277515	0.281427	0.00367319	4	0.0303034
ght6	SPCC1235.13	0.27757	0.293341	0.00190535	4	0.0218252
SPBP35G2.14	SPBP35G2.14	0.277631	0.253682	0.0170097	4	0.0652107
SPBC23G7.06c	SPBC23G7.06C	0.277907	0.273314	0.00510252	4	0.0357159
bub3	SPAC23H3.08C	0.278897	0.261806	0.00681756	4	0.0412843
ire1	SPAC167.01	0.278953	0.285062	0.00788304	4	0.0443932
SPCC5E4.05c	SPCC5E4.05C	0.279169	0.284044	0.00390714	4	0.0312536
SPCC1450.16c	SPCC1450.16C	0.279345	0.289687	0.00108624	4	0.0164791
SPBC30B4.02c	SPBC30B4.02C	0.279475	0.283716	0.00132532	4	0.0182025
SPAPB1A10.13	SPAPB1A10.13	0.280066	0.242463	0.00665123	4	0.0407775
SPAC328.01c	SPAC328.01C	0.28012	0.27202	0.0160922	4	0.0634275
ade8	SPBC14F5.09C	0.280374	0.287425	0.00415082	4	0.0322134
omh4	SPBC1773.08C	0.280506	0.278327	0.0536851	4	0.11585
SPBC21H7.06c	SPBC21H7.06C	0.280683	0.246677	0.0365635	4	0.095608
adn2	SPBC1289.10C	0.280771	0.2964	0.00502134	4	0.0354307
SPAC11D3.07c	SPAC11D3.07C	0.280823	0.342737	0.0562259	4	0.11856
SPAC105.03c	SPAC105.03C	0.281331	0.320664	0.0177486	4	0.0666119
SPAC23G3.12c	SPAC23G3.12C	0.281394	0.283447	0.0140016	4	0.0591642
gar2	SPAC140.02	0.2815	0.281073	0.0607621	4	0.12325
mug10	SPAC57A10.04	0.281762	0.291704	0.00522516	4	0.0361426
aru1	SPAC3H1.07	0.281834	0.266643	0.0439562	4	0.104829
SPAC1F7.11c	SPAC1F7.11C	0.282115	0.301166	0.025556	4	0.0799313
SPAC1565.01	SPAC1565.01	0.282142	0.317123	0.00895867	4	0.0473251
SPBC1703.07	SPBC1703.07	0.282283	0.316011	0.0434689	4	0.104246
rpb9	SPAPYUG7.04C	0.282292	0.272753	0.00106516	4	0.0163184
gef2	SPAC31A2.16	0.282324	0.295208	0.0692824	4	0.131608
cys2	SPBC106.17C	0.28233	0.298611	0.00202706	4	0.0225115
[truncated: 1,322 more rows]
